# Supplementary material for: Spatially selective delivery of living magnetic microrobots through torque-focusing
Source: Nat Commun. 2024 Mar 9;15:2160. doi: 10.1038/s41467-024-46407-4 (PMC10924878; doi:10.1038/s41467-024-46407-4)
Supplement: Supplementary file 4 — Source Data [file 41467_2024_46407_MOESM4_ESM.zip]

Archive with 694 entries (622 files):
- Data_Sorted_by_Figures/
- __MACOSX/._Data_Sorted_by_Figures
- Data_Sorted_by_Figures/Fig_5/
- __MACOSX/Data_Sorted_by_Figures/._Fig_5
- Data_Sorted_by_Figures/Fig_2/
- __MACOSX/Data_Sorted_by_Figures/._Fig_2
- Data_Sorted_by_Figures/.DS_Store
- __MACOSX/Data_Sorted_by_Figures/._.DS_Store
- Data_Sorted_by_Figures/Fig_S14/
- Data_Sorted_by_Figures/Fig_3/
- __MACOSX/Data_Sorted_by_Figures/._Fig_3
- Data_Sorted_by_Figures/Fig_4/
- __MACOSX/Data_Sorted_by_Figures/._Fig_4
- Data_Sorted_by_Figures/Fig_S7/
- Data_Sorted_by_Figures/Fig_S9/
- Data_Sorted_by_Figures/Fig_S8/
- Data_Sorted_by_Figures/Fig_S6/
- Data_Sorted_by_Figures/Fig_S1/
- Data_Sorted_by_Figures/Fig_1/
- Data_Sorted_by_Figures/Fig_S11/
- Data_Sorted_by_Figures/Fig_S3/
- Data_Sorted_by_Figures/Fig_S2/
- Data_Sorted_by_Figures/Fig_S5/
- __MACOSX/Data_Sorted_by_Figures/._Fig_S5
- Data_Sorted_by_Figures/Fig_5/.DS_Store
- __MACOSX/Data_Sorted_by_Figures/Fig_5/._.DS_Store
- Data_Sorted_by_Figures/Fig_5/Fig 5F/
- __MACOSX/Data_Sorted_by_Figures/Fig_5/._Fig 5F
- Data_Sorted_by_Figures/Fig_5/Fig 5C,D,E/
- __MACOSX/Data_Sorted_by_Figures/Fig_5/._Fig 5C,D,E
- Data_Sorted_by_Figures/Fig_2/.DS_Store
- __MACOSX/Data_Sorted_by_Figures/Fig_2/._.DS_Store
- Data_Sorted_by_Figures/Fig_2/2G/
- __MACOSX/Data_Sorted_by_Figures/Fig_2/._2G
- Data_Sorted_by_Figures/Fig_2/Fig 2E.xlsx
- Data_Sorted_by_Figures/Fig_2/2C/
- __MACOSX/Data_Sorted_by_Figures/Fig_2/._2C
- Data_Sorted_by_Figures/Fig_S14/IL10.csv
- __MACOSX/Data_Sorted_by_Figures/Fig_S14/._IL10.csv
- Data_Sorted_by_Figures/Fig_S14/.DS_Store
- __MACOSX/Data_Sorted_by_Figures/Fig_S14/._.DS_Store
- Data_Sorted_by_Figures/Fig_S14/Analysis/
- Data_Sorted_by_Figures/Fig_S14/GM-CSF.csv
- __MACOSX/Data_Sorted_by_Figures/Fig_S14/._GM-CSF.csv
- Data_Sorted_by_Figures/Fig_S14/LIX.csv
- __MACOSX/Data_Sorted_by_Figures/Fig_S14/._LIX.csv
- Data_Sorted_by_Figures/Fig_S14/MCP-1.csv
- __MACOSX/Data_Sorted_by_Figures/Fig_S14/._MCP-1.csv
- Data_Sorted_by_Figures/Fig_S14/IL6.csv
- __MACOSX/Data_Sorted_by_Figures/Fig_S14/._IL6.csv
- Data_Sorted_by_Figures/Fig_S14/IL4.csv
- __MACOSX/Data_Sorted_by_Figures/Fig_S14/._IL4.csv
- Data_Sorted_by_Figures/Fig_3/3D/
- __MACOSX/Data_Sorted_by_Figures/Fig_3/._3D
- Data_Sorted_by_Figures/Fig_3/.DS_Store
- __MACOSX/Data_Sorted_by_Figures/Fig_3/._.DS_Store
- Data_Sorted_by_Figures/Fig_4/.DS_Store
- __MACOSX/Data_Sorted_by_Figures/Fig_4/._.DS_Store
- Data_Sorted_by_Figures/Fig_4/4J/
- __MACOSX/Data_Sorted_by_Figures/Fig_4/._4J
- Data_Sorted_by_Figures/Fig_4/4H/
- __MACOSX/Data_Sorted_by_Figures/Fig_4/._4H
- Data_Sorted_by_Figures/Fig_4/4I/
- __MACOSX/Data_Sorted_by_Figures/Fig_4/._4I
- Data_Sorted_by_Figures/Fig_4/4E-F/
- __MACOSX/Data_Sorted_by_Figures/Fig_4/._4E-F
- Data_Sorted_by_Figures/Fig_S7/Fig S7E.xlsx
- __MACOSX/Data_Sorted_by_Figures/Fig_S7/._Fig S7E.xlsx
- Data_Sorted_by_Figures/Fig_S9/Fig S9F.xlsx
- __MACOSX/Data_Sorted_by_Figures/Fig_S9/._Fig S9F.xlsx
- Data_Sorted_by_Figures/Fig_S9/Fig S9A.xlsx
- __MACOSX/Data_Sorted_by_Figures/Fig_S9/._Fig S9A.xlsx
- Data_Sorted_by_Figures/Fig_S8/Fig S8F.xlsx
- __MACOSX/Data_Sorted_by_Figures/Fig_S8/._Fig S8F.xlsx
- Data_Sorted_by_Figures/Fig_S8/Fig S8E.xlsx
- __MACOSX/Data_Sorted_by_Figures/Fig_S8/._Fig S8E.xlsx
- Data_Sorted_by_Figures/Fig_S6/Fig S6.xlsx
- __MACOSX/Data_Sorted_by_Figures/Fig_S6/._Fig S6.xlsx
- Data_Sorted_by_Figures/Fig_S1/Fig S1A,B,C,D.xlsx
- __MACOSX/Data_Sorted_by_Figures/Fig_S1/._Fig S1A,B,C,D.xlsx
- Data_Sorted_by_Figures/Fig_1/Fig 1C,D.xlsx
- __MACOSX/Data_Sorted_by_Figures/Fig_1/._Fig 1C,D.xlsx
- Data_Sorted_by_Figures/Fig_S11/Fig S11B.xlsx
- __MACOSX/Data_Sorted_by_Figures/Fig_S11/._Fig S11B.xlsx
- Data_Sorted_by_Figures/Fig_S3/Fig S3B.xlsx
- __MACOSX/Data_Sorted_by_Figures/Fig_S3/._Fig S3B.xlsx
- Data_Sorted_by_Figures/Fig_S2/Fig S2C.xlsx
- __MACOSX/Data_Sorted_by_Figures/Fig_S2/._Fig S2C.xlsx
- Data_Sorted_by_Figures/Fig_S5/.DS_Store
- __MACOSX/Data_Sorted_by_Figures/Fig_S5/._.DS_Store
- Data_Sorted_by_Figures/Fig_S5/S5H,I/
- __MACOSX/Data_Sorted_by_Figures/Fig_S5/._S5H,I
- Data_Sorted_by_Figures/Fig_S5/S5E,F,G/
- __MACOSX/Data_Sorted_by_Figures/Fig_S5/._S5E,F,G
- Data_Sorted_by_Figures/Fig_5/Fig 5F/IL12.csv
- __MACOSX/Data_Sorted_by_Figures/Fig_5/Fig 5F/._IL12.csv
- Data_Sorted_by_Figures/Fig_5/Fig 5F/.DS_Store
- __MACOSX/Data_Sorted_by_Figures/Fig_5/Fig 5F/._.DS_Store
- Data_Sorted_by_Figures/Fig_5/Fig 5F/Analysis/
- __MACOSX/Data_Sorted_by_Figures/Fig_5/Fig 5F/._Analysis
- Data_Sorted_by_Figures/Fig_5/Fig 5F/IL1-b.csv
- __MACOSX/Data_Sorted_by_Figures/Fig_5/Fig 5F/._IL1-b.csv
- Data_Sorted_by_Figures/Fig_5/Fig 5F/TNF-alpha.csv
- __MACOSX/Data_Sorted_by_Figures/Fig_5/Fig 5F/._TNF-alpha.csv
- Data_Sorted_by_Figures/Fig_5/Fig 5F/MIP-2.csv
- __MACOSX/Data_Sorted_by_Figures/Fig_5/Fig 5F/._MIP-2.csv
- Data_Sorted_by_Figures/Fig_5/Fig 5C,D,E/Fig 5C cfu.xlsx
- __MACOSX/Data_Sorted_by_Figures/Fig_5/Fig 5C,D,E/._Fig 5C cfu.xlsx
- Data_Sorted_by_Figures/Fig_5/Fig 5C,D,E/.DS_Store
- __MACOSX/Data_Sorted_by_Figures/Fig_5/Fig 5C,D,E/._.DS_Store
- Data_Sorted_by_Figures/Fig_5/Fig 5C,D,E/Analysis/
- __MACOSX/Data_Sorted_by_Figures/Fig_5/Fig 5C,D,E/._Analysis
- Data_Sorted_by_Figures/Fig_5/Fig 5C,D,E/Fig 5E OD liquid.xlsx
- __MACOSX/Data_Sorted_by_Figures/Fig_5/Fig 5C,D,E/._Fig 5E OD liquid.xlsx
- Data_Sorted_by_Figures/Fig_5/Fig 5C,D,E/Fig 5D cfu per gr.xlsx
- __MACOSX/Data_Sorted_by_Figures/Fig_5/Fig 5C,D,E/._Fig 5D cfu per gr.xlsx
- Data_Sorted_by_Figures/Fig_2/2G/NP Transport Actuation Groups.pdf
- __MACOSX/Data_Sorted_by_Figures/Fig_2/2G/._NP Transport Actuation Groups.pdf
- Data_Sorted_by_Figures/Fig_2/2G/.DS_Store
- __MACOSX/Data_Sorted_by_Figures/Fig_2/2G/._.DS_Store
- Data_Sorted_by_Figures/Fig_2/2G/Analysis/
- __MACOSX/Data_Sorted_by_Figures/Fig_2/2G/._Analysis
- Data_Sorted_by_Figures/Fig_2/2G/Adjusted Background All NP Transport avg ROI.csv
- __MACOSX/Data_Sorted_by_Figures/Fig_2/2G/._Adjusted Background All NP Transport avg ROI.csv
- Data_Sorted_by_Figures/Fig_2/2G/NP Transport Actuation Groups.csv
- __MACOSX/Data_Sorted_by_Figures/Fig_2/2G/._NP Transport Actuation Groups.csv
- Data_Sorted_by_Figures/Fig_2/2C/Average (n=3).csv
- __MACOSX/Data_Sorted_by_Figures/Fig_2/2C/._Average (n=3).csv
- Data_Sorted_by_Figures/Fig_2/2C/.DS_Store
- __MACOSX/Data_Sorted_by_Figures/Fig_2/2C/._.DS_Store
- Data_Sorted_by_Figures/Fig_2/2C/Analysis/
- __MACOSX/Data_Sorted_by_Figures/Fig_2/2C/._Analysis
- Data_Sorted_by_Figures/Fig_2/2C/Average (n=3); normalized.csv
- __MACOSX/Data_Sorted_by_Figures/Fig_2/2C/._Average (n=3); normalized.csv
- Data_Sorted_by_Figures/Fig_S14/Analysis/IL-6.xlsx
- __MACOSX/Data_Sorted_by_Figures/Fig_S14/Analysis/._IL-6.xlsx
- Data_Sorted_by_Figures/Fig_S14/Analysis/IL-10.xlsx
- __MACOSX/Data_Sorted_by_Figures/Fig_S14/Analysis/._IL-10.xlsx
- Data_Sorted_by_Figures/Fig_S14/Analysis/GM-CSF.xlsx
- __MACOSX/Data_Sorted_by_Figures/Fig_S14/Analysis/._GM-CSF.xlsx
- Data_Sorted_by_Figures/Fig_S14/Analysis/MCP-1.xlsx
- __MACOSX/Data_Sorted_by_Figures/Fig_S14/Analysis/._MCP-1.xlsx
- Data_Sorted_by_Figures/Fig_S14/Analysis/IL-4.xlsx
- __MACOSX/Data_Sorted_by_Figures/Fig_S14/Analysis/._IL-4.xlsx
- Data_Sorted_by_Figures/Fig_S14/Analysis/LIX.xlsx
- __MACOSX/Data_Sorted_by_Figures/Fig_S14/Analysis/._LIX.xlsx
- Data_Sorted_by_Figures/Fig_3/3D/.DS_Store
- __MACOSX/Data_Sorted_by_Figures/Fig_3/3D/._.DS_Store
- Data_Sorted_by_Figures/Fig_3/3D/Analysis/
- __MACOSX/Data_Sorted_by_Figures/Fig_3/3D/._Analysis
- Data_Sorted_by_Figures/Fig_3/3D/Actuation Groups.csv
- __MACOSX/Data_Sorted_by_Figures/Fig_3/3D/._Actuation Groups.csv
- Data_Sorted_by_Figures/Fig_3/3D/Location Groups.csv
- __MACOSX/Data_Sorted_by_Figures/Fig_3/3D/._Location Groups.csv
- Data_Sorted_by_Figures/Fig_4/4J/Selection_Field_Setup_Screenshot.png
- __MACOSX/Data_Sorted_by_Figures/Fig_4/4J/._Selection_Field_Setup_Screenshot.png
- Data_Sorted_by_Figures/Fig_4/4J/Mixing/
- __MACOSX/Data_Sorted_by_Figures/Fig_4/4J/._Mixing
- Data_Sorted_by_Figures/Fig_4/4J/.DS_Store
- __MACOSX/Data_Sorted_by_Figures/Fig_4/4J/._.DS_Store
- Data_Sorted_by_Figures/Fig_4/4J/Field Characterization/
- __MACOSX/Data_Sorted_by_Figures/Fig_4/4J/._Field Characterization
- Data_Sorted_by_Figures/Fig_4/4H/Mixing/
- __MACOSX/Data_Sorted_by_Figures/Fig_4/4H/._Mixing
- Data_Sorted_by_Figures/Fig_4/4H/.DS_Store
- __MACOSX/Data_Sorted_by_Figures/Fig_4/4H/._.DS_Store
- Data_Sorted_by_Figures/Fig_4/4H/Field Characterization/
- __MACOSX/Data_Sorted_by_Figures/Fig_4/4H/._Field Characterization
- Data_Sorted_by_Figures/Fig_4/4I/Mixing/
- __MACOSX/Data_Sorted_by_Figures/Fig_4/4I/._Mixing
- Data_Sorted_by_Figures/Fig_4/4I/Field Characterization/
- __MACOSX/Data_Sorted_by_Figures/Fig_4/4I/._Field Characterization
- Data_Sorted_by_Figures/Fig_4/4E-F/Calibration_Cube_Data_2022-10-23-10-59-38_bl_0A_wh_0A.csv
- Data_Sorted_by_Figures/Fig_4/4E-F/Sensor_Layout.png
- __MACOSX/Data_Sorted_by_Figures/Fig_4/4E-F/._Sensor_Layout.png
- Data_Sorted_by_Figures/Fig_4/4E-F/Board_Crossection.svg
- __MACOSX/Data_Sorted_by_Figures/Fig_4/4E-F/._Board_Crossection.svg
- Data_Sorted_by_Figures/Fig_4/4E-F/Calibration_Cube_Data_2022-10-23-11-32-45_bl_40_1A_wh_40_2A.csv
- Data_Sorted_by_Figures/Fig_4/4E-F/Calibration_Cube_Data_2022-10-23-11-30-52_bl_20A_wh_20_2A.csv
- Data_Sorted_by_Figures/Fig_4/4E-F/Board_Top_View.svg
- __MACOSX/Data_Sorted_by_Figures/Fig_4/4E-F/._Board_Top_View.svg
- Data_Sorted_by_Figures/Fig_4/4E-F/Fig 4E,F Raw Data and Plotting Script.txt
- Data_Sorted_by_Figures/Fig_4/4E-F/sensor_position_table.csv
- __MACOSX/Data_Sorted_by_Figures/Fig_4/4E-F/._sensor_position_table.csv
- Data_Sorted_by_Figures/Fig_S5/S5H,I/Increased penetration depth 20 mT.csv
- __MACOSX/Data_Sorted_by_Figures/Fig_S5/S5H,I/._Increased penetration depth 20 mT.csv
- Data_Sorted_by_Figures/Fig_S5/S5H,I/.DS_Store
- __MACOSX/Data_Sorted_by_Figures/Fig_S5/S5H,I/._.DS_Store
- Data_Sorted_by_Figures/Fig_S5/S5H,I/Analysis/
- __MACOSX/Data_Sorted_by_Figures/Fig_S5/S5H,I/._Analysis
- Data_Sorted_by_Figures/Fig_S5/S5H,I/Fold Increase at 20 mT.csv
- __MACOSX/Data_Sorted_by_Figures/Fig_S5/S5H,I/._Fold Increase at 20 mT.csv
- Data_Sorted_by_Figures/Fig_S5/S5E,F,G/Constant vs Alternating.csv
- __MACOSX/Data_Sorted_by_Figures/Fig_S5/S5E,F,G/._Constant vs Alternating.csv
- Data_Sorted_by_Figures/Fig_S5/S5E,F,G/Fold increase at 12mT.csv
- __MACOSX/Data_Sorted_by_Figures/Fig_S5/S5E,F,G/._Fold increase at 12mT.csv
- Data_Sorted_by_Figures/Fig_S5/S5E,F,G/.DS_Store
- __MACOSX/Data_Sorted_by_Figures/Fig_S5/S5E,F,G/._.DS_Store
- Data_Sorted_by_Figures/Fig_S5/S5E,F,G/Analysis/
- __MACOSX/Data_Sorted_by_Figures/Fig_S5/S5E,F,G/._Analysis
- Data_Sorted_by_Figures/Fig_S5/S5E,F,G/Penetration depth increase 12mT.csv
- __MACOSX/Data_Sorted_by_Figures/Fig_S5/S5E,F,G/._Penetration depth increase 12mT.csv
- Data_Sorted_by_Figures/Fig_5/Fig 5F/Analysis/MIP-2.xlsx
- __MACOSX/Data_Sorted_by_Figures/Fig_5/Fig 5F/Analysis/._MIP-2.xlsx
- Data_Sorted_by_Figures/Fig_5/Fig 5F/Analysis/TNF-a.xlsx
- Data_Sorted_by_Figures/Fig_5/Fig 5F/Analysis/IL1-b.xlsx
- Data_Sorted_by_Figures/Fig_5/Fig 5F/Analysis/IL-12.xlsx
- Data_Sorted_by_Figures/Fig_5/Fig 5C,D,E/Analysis/Pooled cfu per gr.xlsx
- __MACOSX/Data_Sorted_by_Figures/Fig_5/Fig 5C,D,E/Analysis/._Pooled cfu per gr.xlsx
- Data_Sorted_by_Figures/Fig_5/Fig 5C,D,E/Analysis/OD liquid.xlsx
- __MACOSX/Data_Sorted_by_Figures/Fig_5/Fig 5C,D,E/Analysis/._OD liquid.xlsx
- Data_Sorted_by_Figures/Fig_5/Fig 5C,D,E/Analysis/~$OD liquid.xlsx
- __MACOSX/Data_Sorted_by_Figures/Fig_5/Fig 5C,D,E/Analysis/._~$OD liquid.xlsx
- Data_Sorted_by_Figures/Fig_5/Fig 5C,D,E/Analysis/~$Pooled cfu per gr.xlsx
- __MACOSX/Data_Sorted_by_Figures/Fig_5/Fig 5C,D,E/Analysis/._~$Pooled cfu per gr.xlsx
- Data_Sorted_by_Figures/Fig_2/2G/Analysis/Multiple unpaired t tests (Target vs Off Target in Sweeping RMF vs Selection Field).csv
- __MACOSX/Data_Sorted_by_Figures/Fig_2/2G/Analysis/._Multiple unpaired t tests (Target vs Off Target in Sweeping RMF vs Selection Field).csv
- Data_Sorted_by_Figures/Fig_2/2G/Analysis/Multiple unpaired t tests (Target vs Off Target in Sweeping RMF vs Constant RMF).csv
- __MACOSX/Data_Sorted_by_Figures/Fig_2/2G/Analysis/._Multiple unpaired t tests (Target vs Off Target in Sweeping RMF vs Constant RMF).csv
- Data_Sorted_by_Figures/Fig_2/2G/Analysis/Multiple unpaired t tests (Target vs Off Target within all groups).csv
- __MACOSX/Data_Sorted_by_Figures/Fig_2/2G/Analysis/._Multiple unpaired t tests (Target vs Off Target within all groups).csv
- Data_Sorted_by_Figures/Fig_2/2G/Analysis/Unpaired t test (Group Comparison Sweeping RMF vs Control).csv
- __MACOSX/Data_Sorted_by_Figures/Fig_2/2G/Analysis/._Unpaired t test (Group Comparison Sweeping RMF vs Control).csv
- Data_Sorted_by_Figures/Fig_2/2G/Analysis/Unpaired t test (Group Comparison Sweeping RMF vs Constant RMF).csv
- __MACOSX/Data_Sorted_by_Figures/Fig_2/2G/Analysis/._Unpaired t test (Group Comparison Sweeping RMF vs Constant RMF).csv
- Data_Sorted_by_Figures/Fig_2/2C/Analysis/Unpaired t test of Average (n=3).csv
- __MACOSX/Data_Sorted_by_Figures/Fig_2/2C/Analysis/._Unpaired t test of Average (n=3).csv
- Data_Sorted_by_Figures/Fig_3/3D/Analysis/Multiple unpaired t tests (Target vs Off Target in Sweeping RMF vs Selection Field).csv
- __MACOSX/Data_Sorted_by_Figures/Fig_3/3D/Analysis/._Multiple unpaired t tests (Target vs Off Target in Sweeping RMF vs Selection Field).csv
- Data_Sorted_by_Figures/Fig_3/3D/Analysis/Multiple unpaired t tests (Target vs Off Target in Sweeping RMF vs Constant RMF).csv
- __MACOSX/Data_Sorted_by_Figures/Fig_3/3D/Analysis/._Multiple unpaired t tests (Target vs Off Target in Sweeping RMF vs Constant RMF).csv
- Data_Sorted_by_Figures/Fig_3/3D/Analysis/Multiple unpaired t tests (Target vs Off Target within all groups).csv
- __MACOSX/Data_Sorted_by_Figures/Fig_3/3D/Analysis/._Multiple unpaired t tests (Target vs Off Target within all groups).csv
- Data_Sorted_by_Figures/Fig_3/3D/Analysis/Unpaired t test (Group Comparison Sweeping RMF vs Control).csv
- __MACOSX/Data_Sorted_by_Figures/Fig_3/3D/Analysis/._Unpaired t test (Group Comparison Sweeping RMF vs Control).csv
- Data_Sorted_by_Figures/Fig_3/3D/Analysis/Unpaired t test (Group Comparison Sweeping RMF vs Constant RMF).csv
- __MACOSX/Data_Sorted_by_Figures/Fig_3/3D/Analysis/._Unpaired t test (Group Comparison Sweeping RMF vs Constant RMF).csv
- Data_Sorted_by_Figures/Fig_4/4J/Mixing/230223 z axis 3 points/
- __MACOSX/Data_Sorted_by_Figures/Fig_4/4J/Mixing/._230223 z axis 3 points
- Data_Sorted_by_Figures/Fig_4/4J/Mixing/.DS_Store
- __MACOSX/Data_Sorted_by_Figures/Fig_4/4J/Mixing/._.DS_Store
- Data_Sorted_by_Figures/Fig_4/4J/Mixing/Normalized delta MI z.csv
- __MACOSX/Data_Sorted_by_Figures/Fig_4/4J/Mixing/._Normalized delta MI z.csv
- Data_Sorted_by_Figures/Fig_4/4J/Mixing/Normalized delta MI z.pdf
- __MACOSX/Data_Sorted_by_Figures/Fig_4/4J/Mixing/._Normalized delta MI z.pdf
- Data_Sorted_by_Figures/Fig_4/4J/Field Characterization/Fig 4J.xlsx
- Data_Sorted_by_Figures/Fig_4/4J/Field Characterization/.DS_Store
- __MACOSX/Data_Sorted_by_Figures/Fig_4/4J/Field Characterization/._.DS_Store
- Data_Sorted_by_Figures/Fig_4/4J/Field Characterization/z axis measurements/
- __MACOSX/Data_Sorted_by_Figures/Fig_4/4J/Field Characterization/._z axis measurements
- Data_Sorted_by_Figures/Fig_4/4H/Mixing/.DS_Store
- __MACOSX/Data_Sorted_by_Figures/Fig_4/4H/Mixing/._.DS_Store
- Data_Sorted_by_Figures/Fig_4/4H/Mixing/Normalized delta MI positive x.csv
- __MACOSX/Data_Sorted_by_Figures/Fig_4/4H/Mixing/._Normalized delta MI positive x.csv
- Data_Sorted_by_Figures/Fig_4/4H/Mixing/Normalized delta MI negative x.pdf
- __MACOSX/Data_Sorted_by_Figures/Fig_4/4H/Mixing/._Normalized delta MI negative x.pdf
- Data_Sorted_by_Figures/Fig_4/4H/Mixing/230227 x +5mm/
- __MACOSX/Data_Sorted_by_Figures/Fig_4/4H/Mixing/._230227 x +5mm
- Data_Sorted_by_Figures/Fig_4/4H/Mixing/230227 x -5mm/
- __MACOSX/Data_Sorted_by_Figures/Fig_4/4H/Mixing/._230227 x -5mm
- Data_Sorted_by_Figures/Fig_4/4H/Mixing/Normalized delta MI positive x.pdf
- __MACOSX/Data_Sorted_by_Figures/Fig_4/4H/Mixing/._Normalized delta MI positive x.pdf
- Data_Sorted_by_Figures/Fig_4/4H/Mixing/Normalized delta MI negative x.csv
- __MACOSX/Data_Sorted_by_Figures/Fig_4/4H/Mixing/._Normalized delta MI negative x.csv
- Data_Sorted_by_Figures/Fig_4/4H/Field Characterization/.DS_Store
- __MACOSX/Data_Sorted_by_Figures/Fig_4/4H/Field Characterization/._.DS_Store
- Data_Sorted_by_Figures/Fig_4/4H/Field Characterization/x axis measurements/
- __MACOSX/Data_Sorted_by_Figures/Fig_4/4H/Field Characterization/._x axis measurements
- Data_Sorted_by_Figures/Fig_4/4H/Field Characterization/Fig 4H.xlsx
- Data_Sorted_by_Figures/Fig_4/4I/Mixing/Normalized delta MI negative y.pdf
- __MACOSX/Data_Sorted_by_Figures/Fig_4/4I/Mixing/._Normalized delta MI negative y.pdf
- Data_Sorted_by_Figures/Fig_4/4I/Mixing/Normalized delta MI positive y.csv
- __MACOSX/Data_Sorted_by_Figures/Fig_4/4I/Mixing/._Normalized delta MI positive y.csv
- Data_Sorted_by_Figures/Fig_4/4I/Mixing/230304 y -5mm/
- __MACOSX/Data_Sorted_by_Figures/Fig_4/4I/Mixing/._230304 y -5mm
- Data_Sorted_by_Figures/Fig_4/4I/Mixing/230306 y +5mm/
- __MACOSX/Data_Sorted_by_Figures/Fig_4/4I/Mixing/._230306 y +5mm
- Data_Sorted_by_Figures/Fig_4/4I/Mixing/Normalized delta MI negative y.csv
- __MACOSX/Data_Sorted_by_Figures/Fig_4/4I/Mixing/._Normalized delta MI negative y.csv
- Data_Sorted_by_Figures/Fig_4/4I/Mixing/Normalized delta MI positive y.pdf
- __MACOSX/Data_Sorted_by_Figures/Fig_4/4I/Mixing/._Normalized delta MI positive y.pdf
- Data_Sorted_by_Figures/Fig_4/4I/Field Characterization/y axis measurements/
- __MACOSX/Data_Sorted_by_Figures/Fig_4/4I/Field Characterization/._y axis measurements
- Data_Sorted_by_Figures/Fig_4/4I/Field Characterization/Fig 4I.xlsx
- Data_Sorted_by_Figures/Fig_S5/S5H,I/Analysis/Fig S5H,I.xlsx
- __MACOSX/Data_Sorted_by_Figures/Fig_S5/S5H,I/Analysis/._Fig S5H,I.xlsx
- Data_Sorted_by_Figures/Fig_S5/S5E,F,G/Analysis/Fig S5E,F,G.xlsx
- __MACOSX/Data_Sorted_by_Figures/Fig_S5/S5E,F,G/Analysis/._Fig S5E,F,G.xlsx
- Data_Sorted_by_Figures/Fig_4/4J/Mixing/230223 z axis 3 points/230223 z axis 3 points/
- __MACOSX/Data_Sorted_by_Figures/Fig_4/4J/Mixing/230223 z axis 3 points/._230223 z axis 3 points
- Data_Sorted_by_Figures/Fig_4/4J/Mixing/230223 z axis 3 points/.DS_Store
- __MACOSX/Data_Sorted_by_Figures/Fig_4/4J/Mixing/230223 z axis 3 points/._.DS_Store
- Data_Sorted_by_Figures/Fig_4/4J/Field Characterization/z axis measurements/230223_x0_y0_z7_5_field_off.txt
- __MACOSX/Data_Sorted_by_Figures/Fig_4/4J/Field Characterization/z axis measurements/._230223_x0_y0_z7_5_field_off.txt
- Data_Sorted_by_Figures/Fig_4/4J/Field Characterization/z axis measurements/230223_x0_y0_z-5_field_off.txt
- __MACOSX/Data_Sorted_by_Figures/Fig_4/4J/Field Characterization/z axis measurements/._230223_x0_y0_z-5_field_off.txt
- Data_Sorted_by_Figures/Fig_4/4J/Field Characterization/z axis measurements/(0,0,-7.5) RMF on.pdf
- __MACOSX/Data_Sorted_by_Figures/Fig_4/4J/Field Characterization/z axis measurements/._(0,0,-7.5) RMF on.pdf
- Data_Sorted_by_Figures/Fig_4/4J/Field Characterization/z axis measurements/(0,0,-2.5) RMF off.pdf
- __MACOSX/Data_Sorted_by_Figures/Fig_4/4J/Field Characterization/z axis measurements/._(0,0,-2.5) RMF off.pdf
[truncated: 394 more entries]
