# Supplementary material for: Spatially selective delivery of living magnetic microrobots through torque-focusing
Source: Nat Commun. 2024 Mar 9;15:2160. doi: 10.1038/s41467-024-46407-4 (PMC10924878; doi:10.1038/s41467-024-46407-4)
Supplement: Supplementary file 4 — Source Data [file 41467_2024_46407_MOESM4_ESM.zip › Data_Sorted_by_Figures/Fig_S14/IL10.csv]

SF+RMF	Global RMF	Control	Blank
1845.527	697.7485	359.038	281.772
2749.596	1010.933	455.0746
2276.22	602.4529	929.5369
1515.552	645.2284	1090.934
461.971	896.1185	720.5584
