# Supplementary material for: Spatially selective delivery of living magnetic microrobots through torque-focusing
Source: Nat Commun. 2024 Mar 9;15:2160. doi: 10.1038/s41467-024-46407-4 (PMC10924878; doi:10.1038/s41467-024-46407-4)
Supplement: Supplementary file 4 — Source Data [file 41467_2024_46407_MOESM4_ESM.zip › Data_Sorted_by_Figures/Fig_S14/GM-CSF.csv]

SF+RMF	Global RMF	Control	Blank
85.49895	10.15386	32.63508	14.6988
24.05403	21.82079	20.36813
77.75163	15.09007	19.06652
74.23925	46.7051	27.95574
15.43022	29.37505	10.15386
