# Supplementary material for: Spatially selective delivery of living magnetic microrobots through torque-focusing
Source: Nat Commun. 2024 Mar 9;15:2160. doi: 10.1038/s41467-024-46407-4 (PMC10924878; doi:10.1038/s41467-024-46407-4)
Supplement: Supplementary file 4 — Source Data [file 41467_2024_46407_MOESM4_ESM.zip › Data_Sorted_by_Figures/Fig_S14/LIX.csv]

SF+RMF	Global RMF	Control	Blank
453.5845	60.41505	126.1738	218.3353
151.0551	75.05345	117.4947
206.5626	89.1599	52.77006
226.9411	733.4741	102.9137
116.6327	96.36032	46.49465
