# Supplementary material for: Spatially selective delivery of living magnetic microrobots through torque-focusing
Source: Nat Commun. 2024 Mar 9;15:2160. doi: 10.1038/s41467-024-46407-4 (PMC10924878; doi:10.1038/s41467-024-46407-4)
Supplement: Supplementary file 4 — Source Data [file 41467_2024_46407_MOESM4_ESM.zip › Data_Sorted_by_Figures/Fig_S14/MCP-1.csv]

SF+RMF	Global RMF	Control	Blank
14736.29	9976.481	19352.44	681.1073
65573.71	10233.39	18996.54
19315.52	16869.76	13986.27
22520.09	16028.44	16859.61
26477.97	39919.25	3159.945
