# Supplementary material for: Spatially selective delivery of living magnetic microrobots through torque-focusing
Source: Nat Commun. 2024 Mar 9;15:2160. doi: 10.1038/s41467-024-46407-4 (PMC10924878; doi:10.1038/s41467-024-46407-4)
Supplement: Supplementary file 4 — Source Data [file 41467_2024_46407_MOESM4_ESM.zip › Data_Sorted_by_Figures/Fig_S14/IL6.csv]

SF+RMF	Global RMF	Control	Blank
7466.675	117.6342	2474.558	1735.597
698.6449	1192.943	146.1202
7724.385	173.3574	169.7503
8434.501	3356.127	672.7546
269.2509	527.4269	307.3963
