# Supplementary material for: Spatially selective delivery of living magnetic microrobots through torque-focusing
Source: Nat Commun. 2024 Mar 9;15:2160. doi: 10.1038/s41467-024-46407-4 (PMC10924878; doi:10.1038/s41467-024-46407-4)
Supplement: Supplementary file 4 — Source Data [file 41467_2024_46407_MOESM4_ESM.zip › Data_Sorted_by_Figures/Fig_S14/IL4.csv]

SF+RMF	Global RMF	Control	Blank
0.702405	0	0.28864	0.102273
0.685375	0.160802	0.084036
0.762143	0.057181	0.220521
0.491381	0.332369	0.330452
0.089165	0.247148	0.166914
