# Supplementary material for: Spatially selective delivery of living magnetic microrobots through torque-focusing
Source: Nat Commun. 2024 Mar 9;15:2160. doi: 10.1038/s41467-024-46407-4 (PMC10924878; doi:10.1038/s41467-024-46407-4)
Supplement: Supplementary file 4 — Source Data [file 41467_2024_46407_MOESM4_ESM.zip › Data_Sorted_by_Figures/Fig_S7/Fig S7E.xlsx]

## Sheet: Fig S7E Axial
	Full Sphere			Partial Sphere			Partial Sphere w/ Poles			Partial Sphere w/ Internally Enhanced Poles			Partial Sphere w/ Fully Enhanced Poles
-30	113.969		-30	59.2835		-30	71.2141		-30	92.9833		-30	97.8146
-27.6586	105.069		-29.8375	59.1136		-29.7394	70.9612		-29.7394	92.1956		-29.7394	96.985
-25.1442	95.5095		-27.351	55.7179		-27.3816	67.516		-27.3816	88.645		-27.3816	93.1849
-22.6297	85.922		-24.8646	52.3077		-25.0239	64.0704		-25.0239	84.0312		-25.0239	88.2837
-20.1153	76.3345		-22.3781	48.0652		-22.5607	59.3522		-22.5607	78.7304		-22.5607	82.6659
-17.6009	66.7324		-19.8917	43.8234		-20.0974	54.6348		-20.0974	72.33		-20.0974	75.9105
-15.0865	57.1309		-17.4052	38.8822		-17.5853	48.7693		-17.5853	65.3276		-17.5853	68.5301
-12.5721	47.5242		-14.9187	33.9411		-15.0732	42.8946		-15.0732	57.3075		-15.0732	60.0981
-10.0577	37.9171		-12.4323	28.5084		-12.561	36.1885		-12.561	48.8751		-12.561	51.2397
-7.54325	28.3095		-9.94583	23.0594		-10.0488	29.4553		-10.0488	39.6296		-10.0488	41.5422
-5.02883	18.7018		-7.45937	17.2929		-7.53659	22.1456		-7.53659	30.0811		-7.53659	31.5321
-2.51442	9.09633		-4.97291	11.5265		-5.02439	14.8363		-5.02439	20.0061		-5.02439	20.9784
0	0.509156		-2.48646	5.58087		-2.5122	7.18555		-2.5122	9.77779		-2.5122	10.2668
2.4887	10.011		0	0.364616		0	0.46647		0	0.659956		0	0.660655
4.97741	19.5132		2.48646	6.2888		2.53119	8.13531		2.53119	11.1101		2.53119	11.6027
7.46611	29.0071		4.97291	12.2292		5.06238	15.8346		5.06238	21.4004		5.06238	22.3799
9.95481	38.501		7.45937	17.9803		7.59358	23.1712		7.59358	31.5098		7.59358	32.971
12.4435	47.9837		9.94583	23.7316		10.1248	30.5083		10.1248	41.4483		10.1248	43.386
14.9322	57.466		12.4323	29.1555		12.656	37.2405		12.656	50.3243		12.656	52.7052
17.4209	66.932		14.9187	34.5631		15.1872	43.9475		15.1872	58.7361		15.1872	61.5453
19.9096	76.3984		17.4052	39.47		17.7183	49.7911		17.7183	66.7132		17.7183	69.9363
22.3983	85.8381		19.8917	44.377		20.2494	55.6273		20.2494	73.649		20.2494	77.2518
24.887	95.2779		22.3781	48.5768		22.7662	60.3472		22.7662	80.0458		22.7662	84.009
27.3757	104.677		24.8646	52.7771		25.2829	65.0681		25.2829	85.2983		25.2829	89.5825
29.8644	114.074		27.351	56.1389		27.7169	68.4825		27.7169	89.8764		27.7169	94.4536
30	114.587		29.8375	59.4863		30	71.6898		30	93.6382		30	98.4718
			30	59.6523

## Sheet: Fig S7E Radial
	Full Sphere			Partial Sphere			Partial Sphere w/ Poles			Partial Sphere w/ Internally Enhanced Poles			Partial Sphere w/ Fully Enhanced Poles
-30	57.33		-30	40.2767		-30	55.8074		-30	80.4026		-30	83.8328
-28.474	54.4157		-28.4768	37.7577		-29.5845	54.6725		-29.8286	79.623		-29.8286	83.0258
-28.3714	54.2187		-28.4507	37.7208		-29.0784	53.3311		-28.3431	73.8329		-28.3431	77.0196
-28.2711	54.027		-28.4235	37.6797		-28.2467	51.3127		-28.1861	73.2502		-28.1861	76.4148
-26.3373	50.3297		-26.3947	34.6207		-27.8078	50.2476		-27.9587	72.4062		-27.9587	75.5386
-24.3771	46.582		-24.3637	31.5638		-27.4264	49.3221		-26.4015	66.3561		-26.4015	69.2617
-24.303	46.4395		-24.3386	31.5249		-26.6508	47.3844		-24.9788	61.6859		-24.9788	64.405
-24.2308	46.3025		-24.314	31.4788		-25.6425	45.118		-24.7052	60.759		-24.7052	63.4416
-22.2724	42.558		-22.2919	28.5277		-25.2719	44.2664		-24.3583	59.5835		-24.3583	62.2196
-20.2623	38.7148		-20.2555	25.5511		-24.9261	43.4721		-23.07	55.2182		-23.07	57.6822
-20.2419	38.6755		-20.2452	25.5485		-24.0402	41.4366		-21.4152	50.4419		-21.4152	52.7057
-20.2219	38.6374		-20.235	25.5348		-22.8071	38.9157		-21.3124	50.1425		-21.3124	52.3938
-18.2158	34.803		-18.2114	22.815		-22.2877	37.8387		-21.2523	49.9675		-21.2523	52.2114
-16.2034	30.9576		-16.1783	20.0826		-21.7256	36.6422		-19.6666	45.2024		-19.6666	47.2497
-16.1898	30.9316		-16.1777	20.0858		-20.8062	34.6355		-18.1845	41.3291		-18.1845	43.2082
-16.1759	30.9034		-16.177	20.0778		-19.5985	32.4076		-17.8325	40.4128		-17.8325	42.252
-14.1655	27.0626		-14.1526	17.4217		-18.5844	30.5371		-17.3331	39.1002		-17.3331	40.8827
-12.1777	23.2643		-12.1305	14.7689		-17.3536	28.2558		-16.1218	35.8907		-16.1218	37.535
-12.1413	23.1948		-12.1275	14.7791		-16.3662	26.3613		-15.2488	33.8172		-15.2488	35.3685
-12.1046	23.1248		-12.1245	14.7754		-15.5844	25.0503		-14.1352	31.0239		-14.1352	32.4523
-10.1189	19.3326		-10.1051	12.2758		-14.2991	22.7844		-12.9386	28.0507		-12.9386	29.3476
-8.13483	15.5452		-8.08513	9.77592		-12.8059	20.1563		-12.2373	26.3084		-12.2373	27.5283
-8.09645	15.472		-8.08277	9.7773		-12.2274	19.1693		-11.5594	24.8452		-11.5594	25.9972
-8.05802	15.3967		-8.08041	9.76685		-11.728	18.3674		-10.1954	21.8213		-10.1954	22.8343
-6.07355	11.6099		-6.06184	7.30195		-10.1831	15.8872		-8.61701	18.3241		-8.61701	19.1764
-4.08295	7.81322		-4.04208	4.83779		-8.44995	13.1092		-8.15485	17.251		-8.15485	18.055
-4.05064	7.75187		-4.04091	4.85086		-8.14029	12.6007		-7.75196	16.4015		-7.75196	17.1658
-4.0186	7.69082		-4.03974	4.84946		-7.86236	12.1549		-6.1137	12.8668		-6.1137	13.4669
-2.02532	3.90085		-2.02045	2.44622		-6.09995	9.38941		-4.28213	8.91022		-4.28213	9.32653
0	0.509156		0	0.364616		-4.14883	6.32284		-4.07413	8.46132		-4.07413	8.85675
0	0.509156		0	0.364616		-4.06004	6.21221		-3.88697	8.12107		-3.88697	8.49963
2.02532	3.90085		2.02045	2.44622		-3.97787	6.08726		-2.03706	4.29432		-2.03706	4.49138
4.0186	7.69082		4.03974	4.84946		-2.03002	3.13299		0	0.659956		0	0.660655
4.05064	7.75187		4.04091	4.85086		0	0.46647		0	0.659956		0	0.660655
4.08295	7.81322		4.04208	4.83779		0	0.46647		2.03706	4.29432		2.03706	4.49138
6.07355	11.6099		6.06184	7.30195		2.03002	3.13299		3.88697	8.12107		3.88697	8.49963
8.05802	15.3967		8.08041	9.76685		3.97787	6.08726		4.07413	8.46132		4.07413	8.85675
8.09645	15.472		8.08277	9.7773		4.06004	6.21221		4.28213	8.91022		4.28213	9.32653
8.13484	15.5452		8.08513	9.77592		4.14883	6.32284		6.1137	12.8668		6.1137	13.4669
10.1189	19.3326		10.1051	12.2758		6.09995	9.38941		7.75196	16.4015		7.75196	17.1658
12.1046	23.1248		12.1245	14.7754		7.86236	12.1549		8.15485	17.251		8.15485	18.055
12.1413	23.1948		12.1275	14.7791		8.14029	12.6007		8.61701	18.3241		8.61701	19.1764
12.1777	23.2643		12.1305	14.7689		8.44995	13.1092		10.1954	21.8213		10.1954	22.8343
14.1655	27.0626		14.1526	17.4217		10.183	15.8872		11.5594	24.8452		11.5594	25.9972
16.1759	30.9034		16.177	20.0778		11.728	18.3674		12.2373	26.3084		12.2373	27.5283
16.1898	30.9316		16.1776	20.0858		12.2274	19.1693		12.9386	28.0507		12.9386	29.3476
16.2034	30.9576		16.1783	20.0826		12.8059	20.1563		14.1352	31.0239		14.1352	32.4523
18.2158	34.803		18.2114	22.815		14.2991	22.7844		15.2488	33.8172		15.2488	35.3685
20.2219	38.6374		20.235	25.5348		15.5844	25.0503		16.1218	35.8907		16.1218	37.535
20.2419	38.6755		20.2452	25.5485		16.3662	26.3613		17.3331	39.1002		17.3331	40.8827
20.2623	38.7148		20.2555	25.5511		17.3536	28.2558		17.8325	40.4128		17.8325	42.252
22.2724	42.558		22.2919	28.5277		18.5844	30.5371		18.1845	41.3291		18.1845	43.2082
24.2308	46.3025		24.314	31.4788		19.5985	32.4076		19.6666	45.2024		19.6666	47.2497
24.303	46.4395		24.3386	31.5249		20.8062	34.6355		21.2523	49.9675		21.2523	52.2114
24.3771	46.582		24.3637	31.5638		21.7256	36.6422		21.3124	50.1425		21.3124	52.3938
26.3373	50.3297		26.3947	34.6207		22.2877	37.8387		21.4152	50.4419		21.4152	52.7057
28.2711	54.027		28.4235	37.6797		22.8071	38.9157		23.07	55.2182		23.07	57.6822
28.3714	54.2187		28.4507	37.7208		24.0402	41.4366		24.3583	59.5835		24.3583	62.2196
28.474	54.4157		28.4768	37.7577		24.9261	43.4721		24.7052	60.759		24.7052	63.4416
30	57.33		30	40.2767		25.2719	44.2664		24.9788	61.6859		24.9788	64.405
						25.6425	45.118		26.4015	66.3561		26.4015	69.2617
						26.6508	47.3844		27.9587	72.4062		27.9587	75.5386
						27.4264	49.3221		28.1861	73.2502		28.1861	76.4148
						27.8078	50.2476		28.3431	73.8329		28.3431	77.0196
						28.2467	51.3127		29.8286	79.623		29.8286	83.0258
						29.0784	53.3311		30	80.4026		30	83.8328
						29.5845	54.6725
						30	55.8074
