# Supplementary material for: Spatially selective delivery of living magnetic microrobots through torque-focusing
Source: Nat Commun. 2024 Mar 9;15:2160. doi: 10.1038/s41467-024-46407-4 (PMC10924878; doi:10.1038/s41467-024-46407-4)
Supplement: Supplementary file 4 — Source Data [file 41467_2024_46407_MOESM4_ESM.zip › Data_Sorted_by_Figures/Fig_S9/Fig S9F.xlsx]

## Sheet: Fig S9F
DC current	Ripple (w/o choke)	Ripple (with choke)
0	0.655	0.125
1	0.5	0.345
10	0.485	0.34
20	0.49	0.36
