# Supplementary material for: Spatially selective delivery of living magnetic microrobots through torque-focusing
Source: Nat Commun. 2024 Mar 9;15:2160. doi: 10.1038/s41467-024-46407-4 (PMC10924878; doi:10.1038/s41467-024-46407-4)
Supplement: Supplementary file 4 — Source Data [file 41467_2024_46407_MOESM4_ESM.zip › Data_Sorted_by_Figures/Fig_S9/Fig S9A.xlsx]

## Sheet: Fig S9A
	Horizontal Line			Vertical Line
-20	0.601543		-20	0.447635
-19.7192	0.599008		-19.7833	0.449026
-19.2345	0.594634		-19.6074	0.450155
-19.1211	0.59361		-19.1875	0.452733
-19.0126	0.592618		-18.8686	0.45466
-18.3984	0.587974		-18.6403	0.45604
-17.7729	0.583245		-18.1419	0.459051
-17.6756	0.582509		-18.0932	0.459346
-17.5396	0.58144		-17.9445	0.460185
-16.8671	0.576001		-17.5075	0.462798
-16.3982	0.572901		-17.1307	0.464937
-16.1594	0.571322		-16.782	0.466972
-15.5587	0.567352		-16.6105	0.467926
-15.4516	0.566644		-16.1163	0.470678
-14.877	0.562846		-15.6176	0.473455
-14.749	0.561855		-15.4506	0.474385
-14.7197	0.561705		-14.7352	0.4782
-13.9383	0.55727		-14.5382	0.479215
-13.6906	0.555864		-13.575	0.483842
-13.1258	0.552658		-13.4264	0.484555
-12.6615	0.550023		-12.4147	0.489415
-12.3133	0.548046		-12.3146	0.489896
-11.6584	0.544976		-11.5135	0.49321
-11.4142	0.543919		-11.3557	0.493828
-10.5476	0.540171		-10.845	0.495826
-10.4497	0.539747		-10.228	0.49824
-9.80446	0.536956		-10.1765	0.498442
-9.48525	0.535575		-10.1015	0.498703
-9.45118	0.535807		-9.36825	0.50139
-8.80615	0.533406		-8.82008	0.503148
-8.66986	0.532645		-8.5802	0.503918
-8.66151	0.53262		-7.82596	0.506338
-8.06782	0.530858		-7.79214	0.506447
-7.70786	0.529789		-7.66281	0.506862
-7.46578	0.52907		-7.0517	0.508524
-7.05129	0.527805		-6.92323	0.508836
-6.82072	0.527054		-6.3222	0.510412
-6.34573	0.52598		-6.11504	0.510842
-6.23599	0.525725		-6.0373	0.511003
-6.21108	0.525665		-5.29765	0.512539
-5.68163	0.524391		-4.91319	0.513338
-5.53087	0.524028		-4.48026	0.51428
-5.12726	0.523057		-4.13272	0.514854
-4.7763	0.522467		-3.60096	0.515428
-4.43849	0.521923		-3.40473	0.515662
-4.0693	0.521328		-3.06274	0.51607
-3.79495	0.520886		-2.66366	0.516495
-3.36229	0.520189		-2.47409	0.516711
-3.15142	0.51985		-1.911	0.517353
-2.66993	0.519515		-1.47086	0.517817
-2.48047	0.519359		-1.23607	0.517862
-2.34572	0.519226		-0.4707	0.518009
-1.93496	0.518826		-0.38299	0.518026
-1.43614	0.51834		0.125759	0.518124
-1.42098	0.518326		0.470087	0.51819
-1.40692	0.518372		0.504244	0.518042
-0.62792	0.518246		0.657498	0.518011
-0.56345	0.518236		1.0797	0.517905
-0.01299	0.518104		1.408	0.517689
0.459053	0.517948		1.64749	0.517531
0.586176	0.517932		1.71953	0.517663
0.713119	0.518027		2.5288	0.516844
1.33338	0.51849		2.61553	0.516756
1.73419	0.518698		3.45568	0.515905
2.188	0.51907		3.50014	0.515847
2.73279	0.519517		3.68672	0.515569
3.1669	0.519937		4.21316	0.51483
3.64603	0.520684		4.32461	0.514613
4.14392	0.521461		4.9503	0.513391
4.49362	0.522059		5.10909	0.513081
5.02349	0.523032		5.13738	0.513026
5.44751	0.523811		5.89358	0.51155
5.84873	0.524547		6.05645	0.511173
6.44103	0.526171		6.66478	0.50968
6.44919	0.526194		6.95241	0.508957
6.4608	0.526227		7.52894	0.507291
7.04965	0.527884		7.76516	0.506609
7.46333	0.529048		8.44839	0.504636
7.73777	0.529981		8.56183	0.504216
8.11505	0.531056		9.16893	0.502212
8.56124	0.532494		9.27368	0.501866
8.66165	0.532817		10.0921	0.498815
8.85986	0.533456		10.0957	0.498802
9.20824	0.534578		10.118	0.498719
9.56897	0.536029		10.9178	0.495748
9.94187	0.537634		11.0496	0.495258
10.23	0.538874		11.512	0.49321
10.6755	0.540792		12.0323	0.491147
11.2522	0.543274		12.1977	0.490373
11.3995	0.543783		12.683	0.488099
11.5614	0.544704		13.0575	0.486345
12.165	0.547743		13.1851	0.485747
12.764	0.550758		13.9174	0.482317
12.9223	0.551555		14.3186	0.480262
13.0819	0.552358		14.6151	0.47875
13.6797	0.555353		15.1293	0.476128
14.199	0.558657		15.3128	0.475193
14.5286	0.560754		15.4186	0.474577
15.1213	0.564525		16.0819	0.470997
15.3775	0.566156		16.3372	0.469493
15.52	0.567063		16.6597	0.467657
16.1643	0.57118		17.0403	0.465489
16.8736	0.576475		17.2375	0.464366
17.0787	0.577998		17.7434	0.461499
17.4967	0.581104		17.8549	0.460835
17.9907	0.584774		18.378	0.457742
18.2331	0.586574		18.9037	0.454508
18.9028	0.591764		18.9969	0.453935
19.3502	0.59573		19.0895	0.453365
19.4991	0.597049		19.6158	0.450145
19.7834	0.599569		20	0.447685
20	0.601488
