# Supplementary material for: Spatially selective delivery of living magnetic microrobots through torque-focusing
Source: Nat Commun. 2024 Mar 9;15:2160. doi: 10.1038/s41467-024-46407-4 (PMC10924878; doi:10.1038/s41467-024-46407-4)
Supplement: Supplementary file 4 — Source Data [file 41467_2024_46407_MOESM4_ESM.zip › Data_Sorted_by_Figures/Fig_S8/Fig S8F.xlsx]

## Sheet: Fig S8F
Single trigger 10Hz					Single trigger 50Hz					Periodic trigger 50Hz
0	119	121.2	119.9		0	119.1	120.5	119.5		0	120	121.9	118
2	119.7	121.9	118.6		2	120	125.5	115.1		2	120	122	118
4	119.1	122.8	117.7		4	119.5	129.5	110.2		4	120.2	121.8	118
6	119.1	123.3	117.1		6	119.6	133.8	106.6		6	120.2	122.7	117.6
8	119.2	124.6	116.2		8	119.8	138.3	102.3		8	120	122.1	117.6
10	119.1	125.7	115.3		10	119.6	142.4	97.9		10	120.2	122.4	117.2
