# Supplementary material for: Spatially selective delivery of living magnetic microrobots through torque-focusing
Source: Nat Commun. 2024 Mar 9;15:2160. doi: 10.1038/s41467-024-46407-4 (PMC10924878; doi:10.1038/s41467-024-46407-4)
Supplement: Supplementary file 4 — Source Data [file 41467_2024_46407_MOESM4_ESM.zip › Data_Sorted_by_Figures/Fig_S8/Fig S8E.xlsx]

## Sheet: Fig S8E
Vin	10 Hz	24 Hz	57 Hz
100	2.5	2.5	2.5
200	5	5	5
300	7.4	7.5	7.5
400	9.8	10	10
500	12.2	12.3	12.3
600	14.5	14.6	14.5
700	16.8	17	16.7
800	18.8	19.6	18.8
900	21	21.4	21.2
1000	22.8	23.5	22.6
