# Supplementary material for: Spatially selective delivery of living magnetic microrobots through torque-focusing
Source: Nat Commun. 2024 Mar 9;15:2160. doi: 10.1038/s41467-024-46407-4 (PMC10924878; doi:10.1038/s41467-024-46407-4)
Supplement: Supplementary file 4 — Source Data [file 41467_2024_46407_MOESM4_ESM.zip › Data_Sorted_by_Figures/Fig_S6/Fig S6.xlsx]

## Sheet: Fig S6
Field magnitude	6Hz Low Viscosity	6Hz High Viscosity	6Hz Very High Viscosity	14Hz Low Viscosity	14Hz High Viscosity	14Hz Very High Viscosity	24Hz Low Viscosity	24Hz High Viscosity	24Hz Very High Viscosity	12mT Low Viscosity	12mT High Viscosity	12mT Very High Viscosity
0	1.91975	3.68413	1.11361	4.28824	3.2378	0.467822	5.75096	1.43485	0.27144	3.67849	0.999051	0.185073
2	1.91623	3.69507	1.07407	4.29176	3.16935	0.460779	5.71068	1.37828	0.269218	3.62886	0.904401	0.180278
5	1.91383	3.68088	0.888717	4.27499	2.76947	0.426101	4.97104	1.12746	0.257725	2.67204	0.525643	0.158772
10	1.89301	3.62137	0.490863	4.16175	1.50259	0.321636	2.28152	0.577897	0.224377	0.176863	0.11043	0.094753
15	1.8334	3.29081	0.216905	3.33551	0.346164	0.202017	0.44925	0.224884	0.167043	0.037725	0.024788	0.045458
20	0.087157	0.090125	0.076855	0.093618	0.086034	0.107776	0.096075	0.077606	0.112094	0.02254	0.021576	0.010586
