# Supplementary material for: Spatially selective delivery of living magnetic microrobots through torque-focusing
Source: Nat Commun. 2024 Mar 9;15:2160. doi: 10.1038/s41467-024-46407-4 (PMC10924878; doi:10.1038/s41467-024-46407-4)
Supplement: Supplementary file 4 — Source Data [file 41467_2024_46407_MOESM4_ESM.zip › Data_Sorted_by_Figures/Fig_S1/Fig S1A,B,C,D.xlsx]

## Sheet: Fig S1A
	Bst = 3mT	Bst = 6mT	Bst = 12mT	Zero Static Field (ωt)
0	1.42e-17	1.71e-17	0	0
0.02222	0.534	0.528	0.52	8.00024
0.04444	1.99	1.95	1.87	16.0005
0.06666	4.22	4.09	3.85	24.0007
0.08888	7.07	6.8	6.28	32.0009
0.1111	10.4	9.95	9.03	40.0012
0.13332	14.2	13.4	12	48.0014
0.15554	18.4	17.2	15.12	56.0016
0.17776	22.8	21.1	18.32	64.0019
0.19998	27.4	25.2	21.55	72.0021
0.2222	32.2	29.4	24.79	80.0024
0.24442	37.1	33.7	27.99	88.0026
0.26664	42.2	38	31.14	96.0028
0.28886	47.4	42.3	34.21	104.003
0.31108	52.6	46.7	37.17	112.003
0.3333	58	51.1	40	120.004
0.35552	63.4	55.4	42.65	128.004
0.37774	68.9	59.8	45.1	136.004
0.39996	74.5	64.1	47.31	144.004
0.42218	80.1	68.3	49.23	152.005
0.4444	85.8	72.6	50.79	160.005
0.46662	91.5	76.7	51.92	168.005
0.48884	97.4	80.8	52.54	176.005
0.51106	103	84.8	52.53	184.005
0.53328	109	88.6	51.78	192.006
0.5555	115	92.4	50.14	200.006
0.57772	122	95.9	47.47	208.006
0.59994	128	99.2	43.63	216.006
0.62216	135	102	38.52	224.007
0.64438	141	105	32.14	232.007
0.6666	148	107	24.63	240.007
0.68882	155	109	16.32	248.007
0.71104	162	110	7.72	256.008
0.73326	170	111	-0.57	264.008
0.75548	178	110	-7.96	272.008
0.7777	186	108	-14.05	280.008
0.79992	194	104	-18.68	288.009
0.82214	203	98.9	-21.8	296.009
0.84436	212	91.7	-23.54	304.009
0.86658	221	82.5	-24.05	312.009
0.8888	230	71.7	-23.55	320.009
0.91102	240	60.3	-22.23	328.01
0.93324	250	49	-20.25	336.01
0.95546	260	39	-17.77	344.01
0.97768	270	30.9	-14.9	352.01
0.9999	280	24.8	-11.74	360.011
1.02212	290	20.7	-8.39	368.011
1.04434	299	18.4	-4.89	376.011
1.06656	309	17.5	-1.31	384.011
1.08878	318	17.7	2.32	392.012
1.111	327	18.9	5.98	400.012
1.13322	335	20.8	9.62	408.012
1.15544	344	23.3	13.25	416.012
1.17766	352	26.3	16.83	424.012
1.19988	360	29.6	20.37	432.013
1.2221	367	33.1	23.83	440.013
1.24432	374	36.9	27.21	448.013
1.26654	382	40.8	30.49	456.013
1.28876	388	44.8	33.66	464.014
1.31098	395	48.9	36.7	472.014
1.3332	402	53.1	39.59	480.014
1.35542	408	57.2	42.29	488.014
1.37764	415	61.5	44.78	496.015
1.39986	421	65.7	47.02	504.015
1.42208	427	69.9	48.95	512.015
1.4443	433	74	50.53	520.015
1.46652	439	78.1	51.67	528.016
1.48874	445	82.2	52.29	536.016
1.51096	451	86.2	52.28	544.016
1.53318	457	90.1	51.53	552.016
1.5554	463	93.9	49.88	560.016
1.57762	469	97.5	47.2	568.017
1.59984	475	101	43.35	576.017
1.62206	481	104	38.23	584.017
1.64428	488	107	31.84	592.018
1.6665	494	110	24.33	600.018
1.68872	500	112	16.03	608.018
1.71094	507	113	7.45	616.018
1.73316	513	114	-0.81	624.018
1.75538	520	114	-8.17	632.019
1.7776	527	112	-14.23	640.019
1.79982	534	110	-18.82	648.019
1.82204	541	105	-21.92	656.019
1.84426	548	99	-23.62	664.02
1.86648	556	90.6	-24.12	672.02
1.8887	564	80.5	-23.61	680.02
1.91092	572	69.2	-22.27	688.02
1.93314	580	57.6	-20.28	696.02
1.95536	589	46.8	-17.79	704.021
1.97758	598	37.6	-14.92	712.021
1.9998	607	30.3	-11.76	720.021
2.02202	616	25.2	-8.4	728.021
2.04424	625	22	-4.9	736.022
2.06646	635	20.4	-1.32	744.022
2.08868	645	20.1	2.32	752.022
2.1109	654	20.8	5.97	760.022
2.13312	664	22.4	9.62	768.023
2.15534	673	24.7	13.25	776.023
2.17756	682	27.4	16.83	784.023
2.19978	691	30.5	20.37	792.023
2.222	700	33.9	23.83	800.024
2.24422	708	37.6	27.21	808.024
2.26644	717	41.4	30.49	816.024
2.28866	724	45.3	33.67	824.024
2.31088	732	49.4	36.7	832.024
2.3331	739	53.5	39.59	840.025
2.35532	747	57.6	42.29	848.025
2.37754	753	61.8	44.78	856.025
2.39976	760	66	47.02	864.025
2.42198	766	70.2	48.95	872.026
2.4442	773	74.3	50.53	880.026
2.46642	778	78.5	51.67	888.026
2.48864	784	82.5	52.29	896.026
2.51086	790	86.5	52.29	904.027
2.53308	795	90.4	51.53	912.027
2.5553	800	94.2	49.89	920.027
2.57752	805	97.8	47.21	928.027
2.59974	810	101	43.35	936.028
2.62196	814	105	38.23	944.028
2.64418	818	107	31.83	952.028
2.6664	822	110	24.31	960.028
2.68862	825	112	16	968.029
2.71084	827	114	7.42	976.029
2.73306	829	115	-0.83	984.029
2.75528	830	115	-8.19	992.029
2.7775	830	113	-14.25	1000.03
2.79972	829	111	-18.83	1008.03
2.82194	827	107	-21.92	1016.03
2.84416	822	101	-23.62	1024.03
2.86638	817	92.4	-24.12	1032.03
2.8886	809	82.5	-23.61	1040.03
2.91082	801	71.2	-22.27	1048.03
2.93304	791	59.6	-20.28	1056.03
2.95526	781	48.6	-17.79	1064.03
2.97748	772	39.2	-14.92	1072.03
2.9997	764	31.7	-11.76	1080.03
3.02192	758	26.3	-8.4	1088.03
3.04414	754	22.9	-4.9	1096.03
3.06636	751	21.1	-1.32	1104.03
3.08858	749	20.7	2.32	1112.03
3.1108	749	21.3	5.97	1120.03
3.13302	750	22.8	9.62	1128.03
3.15524	752	25	13.25	1136.03
3.17746	755	27.7	16.83	1144.03
3.19968	758	30.7	20.36	1152.03
3.2219	761	34.1	23.83	1160.03
3.24412	765	37.7	27.21	1168.03
3.26634	769	41.5	30.49	1176.04
3.28856	774	45.5	33.66	1184.04
3.31078	778	49.5	36.7	1192.04
3.333	783	53.6	39.59	1200.04
3.35522	788	57.7	42.29	1208.04
3.37744	793	61.9	44.78	1216.04
3.39966	799	66.1	47.02	1224.04
3.42188	804	70.3	48.95	1232.04
3.4441	810	74.4	50.53	1240.04
3.46632	815	78.5	51.67	1248.04
3.48854	821	82.6	52.29	1256.04
3.51076	827	86.6	52.28	1264.04
3.53298	833	90.5	51.53	1272.04
3.5552	839	94.3	49.89	1280.04
3.57742	845	97.9	47.21	1288.04
3.59964	851	101	43.35	1296.04
3.62186	858	105	38.23	1304.04
3.64408	865	108	31.83	1312.04
3.6663	872	110	24.31	1320.04
3.68852	879	112	16	1328.04
3.71074	886	114	7.42	1336.04
3.73296	894	115	-0.83	1344.04
3.75518	902	115	-8.19	1352.04
3.7774	910	114	-14.25	1360.04
3.79962	919	111	-18.83	1368.04
3.82184	928	107	-21.92	1376.04
3.84406	937	101	-23.62	1384.04
3.86628	946	92.9	-24.12	1392.04
3.8885	956	82.9	-23.61	1400.04
3.91072	965	71.7	-22.27	1408.04
3.93294	975	60	-20.28	1416.04
3.95516	985	49	-17.79	1424.04
3.97738	995	39.6	-14.92	1432.04
3.9996	1000	32.2	-11.76	1440.04

## Sheet: Fig S1B
	Bst = 3mT	Bst = 12mT			Bst = 5mT	Bst = 20mT
0	0	0		0	0	0
0.02222	0.1276	0.12126		0.02222	0.129195	0.122941
0.04444	0.233402	0.21158		0.04444	0.23682	0.215218
0.06666	0.320076	0.277488		0.06666	0.325378	0.283081
0.08888	0.390744	0.324633		0.08888	0.397901	0.332016
0.1111	0.448128	0.357561		0.1111	0.457017	0.366479
0.13332	0.494547	0.379733		0.13332	0.505344	0.389894
0.15554	0.532132	0.393685		0.15554	0.544671	0.404799
0.17776	0.562657	0.401246		0.17776	0.576648	0.413038
0.19998	0.587552	0.403754		0.19998	0.60269	0.415974
0.2222	0.607977	0.402076		0.2222	0.623873	0.414496
0.24442	0.624878	0.396751		0.24442	0.641265	0.409166
0.26664	0.639034	0.388087		0.26664	0.655735	0.400309
0.28886	0.651091	0.376187		0.28886	0.667964	0.38804
0.31108	0.66159	0.36096		0.31108	0.678498	0.372275
0.3333	0.67098	0.342121		0.3333	0.687786	0.352732
0.35552	0.679645	0.319192		0.35552	0.696207	0.328934
0.37774	0.687914	0.291497		0.37774	0.704088	0.3002
0.39996	0.696074	0.258135		0.39996	0.711711	0.265626
0.42218	0.704381	0.217949		0.42218	0.719324	0.224053
0.4444	0.71307	0.169499		0.4444	0.727154	0.17404
0.46662	0.722362	0.111031		0.46662	0.735407	0.113849
0.48884	0.732467	0.040497		0.48884	0.744281	0.041458
0.51106	0.743592	-0.04437		0.51106	0.753967	-0.04534
0.53328	0.755945	-0.1458		0.53328	0.764652	-0.14869
0.5555	0.769733	-0.26549		0.5555	0.776525	-0.27016
0.57772	0.785163	-0.4036		0.57772	0.789779	-0.40978
0.59994	0.802444	-0.55723		0.59994	0.804604	-0.56453
0.62216	0.821773	-0.71829		0.62216	0.821193	-0.72638
0.64438	0.843333	-0.87171		0.64438	0.839731	-0.88061
0.6666	0.867275	-0.99561		0.6666	0.860391	-1.00592
0.68882	0.893696	-1.06557		0.68882	0.883318	-1.07857
0.71104	0.922617	-1.06335		0.71104	0.908612	-1.08044
0.73326	0.953944	-0.9856		0.73326	0.936307	-1.00739
0.75548	0.987436	-0.84654		0.75548	0.966342	-0.87224
0.7777	1.02265	-0.67035		0.7777	0.998522	-0.69797
0.79992	1.05893	-0.48178		0.79992	1.03249	-0.50898
0.82214	1.09535	-0.30028		0.82214	1.06769	-0.32499
0.84436	1.13072	-0.13749		0.84436	1.10332	-0.15829
0.86658	1.16365	0.001641		0.86658	1.13838	-0.01451
0.8888	1.19259	0.116463		0.8888	1.17161	0.105164
0.91102	1.21599	0.208617		0.91102	1.20164	0.202
0.93324	1.23245	0.28078		0.93324	1.22699	0.278468
0.95546	1.24091	0.335972		0.95546	1.2463	0.337474
0.97768	1.2408	0.37717		0.97768	1.25843	0.381944
0.9999	1.23212	0.407079		0.9999	1.26263	0.414585
1.02212	1.21544	0.428033		1.02212	1.2586	0.437758
1.04434	1.19184	0.441962		1.04434	1.24663	0.453439
1.06656	1.16275	0.450417		1.06656	1.22744	0.463232
1.08878	1.12974	0.45461		1.08878	1.20217	0.468406
1.111	1.09439	0.455461		1.111	1.17221	0.469933
1.13322	1.05814	0.453644		1.13322	1.13901	0.468534
1.15544	1.02218	0.449629		1.15544	1.10396	0.464719
1.17766	0.987475	0.443717		1.17766	1.06831	0.458822
1.19988	0.954696	0.436068		1.19988	1.03309	0.451028
1.2221	0.924293	0.426722		1.2221	0.999085	0.441397
1.24432	0.896521	0.415615		1.24432	0.966863	0.429877
1.26654	0.871482	0.402584		1.26654	0.936782	0.416312
1.28876	0.84917	0.387367		1.28876	0.909036	0.400442
1.31098	0.829505	0.369595		1.31098	0.88369	0.381897
1.3332	0.812362	0.348785		1.3332	0.86071	0.360188
1.35542	0.797592	0.324313		1.35542	0.839996	0.334683
1.37764	0.78504	0.295392		1.37764	0.821402	0.304585
1.39986	0.774553	0.261037		1.39986	0.804758	0.268902
1.42208	0.765995	0.220032		1.42208	0.789877	0.226407
1.4443	0.759242	0.170887		1.4443	0.776566	0.175611
1.46652	0.754194	0.111816		1.46652	0.764632	0.114736
1.48874	0.750773	0.040744		1.48874	0.753884	0.041738
1.51096	0.748922	-0.0446		1.51096	0.744131	-0.04561
1.53318	0.74861	-0.14646		1.53318	0.735184	-0.14944
1.5554	0.749827	-0.2665		1.5554	0.72685	-0.27131
1.57762	0.752589	-0.40485		1.57762	0.71893	-0.41118
1.59984	0.756933	-0.55852		1.59984	0.711214	-0.56598
1.62206	0.762917	-0.71935		1.62206	0.703472	-0.72758
1.64428	0.770622	-0.87219		1.64428	0.695453	-0.88113
1.6665	0.780146	-0.99511		1.6665	0.686867	-1.00537
1.68872	0.7916	-1.06386		1.68872	0.677383	-1.07666
1.71094	0.805107	-1.06043		1.71094	0.666612	-1.07718
1.73316	0.820792	-0.98177		1.73316	0.65409	-1.00321
1.75538	0.838768	-0.84227		1.75538	0.639267	-0.86758
1.7776	0.859128	-0.66613		1.7776	0.621476	-0.69328
1.79982	0.88192	-0.47793		1.79982	0.599915	-0.50465
1.82204	0.907126	-0.29696		1.82204	0.573613	-0.32128
1.84426	0.934629	-0.13473		1.84426	0.541392	-0.15515
1.86648	0.964185	0.00387		1.86648	0.501829	-0.01171
1.8887	0.995384	0.11823		1.8887	0.453207	0.107748
1.91092	1.02763	0.209999		1.91092	0.393477	0.204308
1.93314	1.0601	0.28185		1.93314	0.320229	0.280358
1.95536	1.09178	0.336794		1.95536	0.230719	0.338916
1.97758	1.12146	0.377797		1.97758	0.122	0.383022
1.9998	1.14783	0.407556		1.9998	-0.00873	0.415405
2.02202	1.16955	0.428388		2.02202	-0.16339	0.438392
2.04424	1.1854	0.442215		2.04424	-0.34162	0.453929
2.06646	1.19443	0.450588		2.06646	-0.53863	0.463605
2.08868	1.19604	0.45472		2.08868	-0.74242	0.468687
2.1109	1.19009	0.455529		2.1109	-0.93183	0.470145
2.13312	1.17691	0.453684		2.13312	-1.07805	0.468695
2.15534	1.15723	0.449649		2.15534	-1.15228	0.464842
2.17756	1.1321	0.443724		2.17756	-1.13782	0.458912
2.19978	1.10274	0.436066		2.19978	-1.03887	0.45109
2.222	1.07041	0.426715		2.222	-0.87818	0.441438
2.24422	1.03632	0.415606		2.24422	-0.68571	0.429905
2.26644	1.00149	0.402574		2.26644	-0.48734	0.41633
2.28866	0.966759	0.387356		2.28866	-0.29996	0.400453
2.31088	0.932753	0.369584		2.31088	-0.13208	0.381903
2.3331	0.899882	0.348774		2.3331	0.013687	0.36019
2.35532	0.868371	0.324302		2.35532	0.138122	0.334682
2.37754	0.838289	0.295381		2.37754	0.24368	0.304582
2.39976	0.809569	0.261027		2.39976	0.333335	0.268897
2.42198	0.782038	0.220022		2.42198	0.409979	0.226401
2.4442	0.755429	0.170878		2.4442	0.476189	0.175605
2.46642	0.729396	0.111809		2.46642	0.534176	0.114732
2.48864	0.703519	0.040742		2.48864	0.585801	0.041736
2.51086	0.677295	-0.0446		2.51086	0.632602	-0.0456
2.53308	0.650136	-0.14645		2.53308	0.675838	-0.14943
2.5553	0.621347	-0.26649		2.5553	0.71653	-0.2713
2.57752	0.590102	-0.40484		2.57752	0.755495	-0.41118
2.59974	0.555412	-0.55853		2.59974	0.793371	-0.56599
2.62196	0.516077	-0.71937		2.62196	0.830624	-0.7276
2.64418	0.470636	-0.87221		2.64418	0.867558	-0.88116
2.6664	0.417304	-0.99507		2.6664	0.904309	-1.00533
2.68862	0.353899	-1.06365		2.68862	0.940838	-1.07647
2.71084	0.277789	-1.06005		2.71084	0.976926	-1.07681
2.73306	0.185869	-0.98141		2.73306	1.01217	-1.00273
2.75528	0.074658	-0.84185		2.75528	1.04597	-0.86704
2.7775	-0.05937	-0.66563		2.7775	1.0776	-0.69273
2.79972	-0.21898	-0.47765		2.79972	1.10617	-0.50416
2.82194	-0.40456	-0.29691		2.82194	1.13077	-0.32081
2.84416	-0.61139	-0.13476		2.84416	1.15048	-0.15469
2.86638	-0.82605	0.003869		2.86638	1.16453	-0.0113
2.8886	-1.02374	0.118262		2.8886	1.17235	0.108062
2.91082	-1.17033	0.210032		2.91082	1.17366	0.204535
2.93304	-1.23258	0.281867		2.93304	1.16852	0.280552
2.95526	-1.19373	0.3368		2.95526	1.15733	0.339093
2.97748	-1.06307	0.377801		2.97748	1.14077	0.383171
2.9997	-0.87095	0.40756		2.9997	1.11976	0.415518
3.02192	-0.65349	0.428398		3.02192	1.09534	0.438474
3.04414	-0.43948	0.442238		3.04414	1.06857	0.453989
3.06636	-0.24568	0.450624		3.06636	1.04048	0.463652
3.08858	-0.07868	0.454766		3.08858	1.01198	0.468724
3.1108	0.06112	0.455578		3.1108	0.983835	0.470173
3.13302	0.176324	0.453733		3.13302	0.956647	0.468716
3.15524	0.270513	0.449697		3.15524	0.930864	0.464858
3.17746	0.347294	0.443765		3.17746	0.906792	0.458928
3.19968	0.409906	0.436097		3.19968	0.884618	0.451109
3.2219	0.461107	0.426738		3.2219	0.864431	0.441459
3.24412	0.50319	0.415623		3.24412	0.846249	0.429925
3.26634	0.538031	0.402588		3.26634	0.830037	0.416349
3.28856	0.567162	0.387367		3.28856	0.815726	0.400471
3.31078	0.59183	0.369592		3.31078	0.803227	0.38192
3.333	0.613053	0.34878		3.333	0.792443	0.360206
3.35522	0.63167	0.324307		3.35522	0.783273	0.334696
3.37744	0.648375	0.295384		3.37744	0.775623	0.304596
3.39966	0.66375	0.261029		3.39966	0.769409	0.268909
3.42188	0.678291	0.220024		3.42188	0.764557	0.226412
3.4441	0.692426	0.170879		3.4441	0.761007	0.175614
3.46632	0.706535	0.11181		3.46632	0.758714	0.114739
3.48854	0.72096	0.040742		3.48854	0.75765	0.041739
3.51076	0.736012	-0.0446		3.51076	0.757801	-0.04561
3.53298	0.751984	-0.14646		3.53298	0.759169	-0.14944
3.5552	0.769152	-0.26649		3.5552	0.761774	-0.27131
3.57742	0.787775	-0.40484		3.57742	0.765651	-0.41119
3.59964	0.808093	-0.55853		3.59964	0.77085	-0.56599
3.62186	0.830322	-0.71937		3.62186	0.777437	-0.72758
3.64408	0.854641	-0.87221		3.64408	0.785491	-0.88114
3.6663	0.881178	-0.99507		3.6663	0.795104	-1.00537
3.68852	0.90998	-1.06365		3.68852	0.806376	-1.07666
3.71074	0.940993	-1.06005		3.71074	0.819412	-1.07716
3.73296	0.974017	-0.98141		3.73296	0.834314	-1.00307
3.75518	1.00867	-0.84185		3.75518	0.851174	-0.86741
3.7774	1.04437	-0.66562		3.7774	0.870062	-0.69314
3.79962	1.08028	-0.47764		3.79962	0.89101	-0.50452
3.82184	1.1153	-0.29691		3.82184	0.913994	-0.32112
3.84406	1.14815	-0.13476		3.84406	0.93891	-0.15505
3.86628	1.17736	0.003871		3.86628	0.965554	-0.01187
3.8885	1.20145	0.118264		3.8885	0.99359	0.107271
3.91072	1.21904	0.210033		3.91072	1.02253	0.203661
3.93294	1.22906	0.281868		3.93294	1.05174	0.279763
3.95516	1.23083	0.336801		3.95516	1.08039	0.338475
3.97738	1.22426	0.377801		3.97738	1.10752	0.382714
3.9996	1.20978	0.407561		3.9996	1.13205	0.415175
4.02182	1.18832	0.428399		4.02182	1.1529	0.438207
4.04404	1.16119	0.44223		4.04404	1.16898	0.45378
4.06626	1.12987	0.450601		4.06626	1.17942	0.463492
4.08848	1.09589	0.454728		4.08848	1.18355	0.468603
4.1107	1.06068	0.455534		4.1107	1.18104	0.470082
4.13292	1.02545	0.453688		4.13292	1.17191	0.468647
4.15514	0.991188	0.449653		4.15514	1.15655	0.464806
4.17736	0.958628	0.443727		4.17736	1.1356	0.458888
4.19958	0.928266	0.436068		4.19958	1.10993	0.451078
4.2218	0.900405	0.426717		4.2218	1.08052	0.441436
4.24402	0.875189	0.415607		4.24402	1.04832	0.429907
4.26624	0.852644	0.402575		4.26624	1.01424	0.416335
4.28846	0.832719	0.387356		4.28846	0.979035	0.40046
4.31068	0.815306	0.369585		4.31068	0.94329	0.381911
4.3329	0.800271	0.348774		4.3329	0.907409	0.360199
4.35512	0.787467	0.324302		4.35512	0.87161	0.334691
4.37734	0.776751	0.295381		4.37734	0.835936	0.304592
4.39956	0.767986	0.261027		4.39956	0.800262	0.268906
4.42178	0.761054	0.220022		4.42178	0.764311	0.22641
4.444	0.755855	0.170878		4.444	0.727655	0.175613
4.46622	0.752311	0.111809		4.46622	0.689715	0.114738
4.48844	0.750368	0.040742		4.48844	0.649751	0.041739
4.51066	0.749995	-0.0446		4.51066	0.606843	-0.04561
4.53288	0.751186	-0.14645		4.53288	0.559863	-0.14944
4.5551	0.753958	-0.26649		4.5551	0.507436	-0.27131
4.57732	0.758353	-0.40484		4.57732	0.447892	-0.41119
4.59954	0.764435	-0.55853		4.59954	0.37922	-0.56598
4.62176	0.772293	-0.71937		4.62176	0.299033	-0.72758
4.64398	0.782032	-0.87221		4.64398	0.204575	-0.88113
4.6662	0.793778	-0.99507		4.6662	0.092831	-1.00537
4.68842	0.807667	-1.06365		4.68842	-0.03915	-1.07666
4.71064	0.823839	-1.06005		4.71064	-0.19354	-1.07717
4.73286	0.842431	-0.98141		4.73286	-0.37038	-1.00308
4.75508	0.863555	-0.84185		4.75508	-0.56536	-0.86741
4.7773	0.887284	-0.66563		4.7773	-0.767	-0.69314
4.79952	0.913622	-0.47765		4.79952	-0.95444	-0.50453
4.82174	0.942474	-0.29691		4.82174	-1.09869	-0.32112
4.84396	0.973608	-0.13476		4.84396	-1.17016	-0.15505
4.86618	1.00662	0.003869		4.86618	-1.15128	-0.01187
4.8884	1.04088	0.118263		4.8884	-1.04593	0.107269
4.91062	1.07554	0.210032		4.91062	-0.87749	0.20366
4.93284	1.1095	0.281867		4.93284	-0.67708	0.279762
4.95506	1.14145	0.3368		4.95506	-0.47169	0.338475
4.97728	1.16993	0.377801		4.97728	-0.279	0.382714
4.9995	1.19348	0.40756		4.9995	-0.10794	0.415174
5.02172	1.21073	0.428398		5.02172	0.038619	0.438207
5.04394	1.22062	0.44223		5.04394	0.161389	0.45378
5.06616	1.22248	0.450601		5.06616	0.262824	0.463491
5.08838	1.21619	0.454728		5.08838	0.346007	0.468603
5.1106	1.20215	0.455534		5.1106	0.413957	0.470082
5.13282	1.18123	0.453688		5.13282	0.469352	0.468647
5.15504	1.15464	0.449653		5.15504	0.514477	0.464806
5.17726	1.12378	0.443727		5.17726	0.55126	0.458888
5.19948	1.09008	0.436068		5.19948	0.58131	0.451078
5.2217	1.05487	0.426717		5.2217	0.60596	0.441436
5.24392	1.0193	0.415607		5.24392	0.626309	0.429907
5.26614	0.984285	0.402575		5.26614	0.64326	0.416335
5.28836	0.950512	0.387356		5.28836	0.657559	0.40046
5.31058	0.918438	0.369585		5.31058	0.669824	0.381911
5.3328	0.888326	0.348774		5.3328	0.68057	0.360199
5.35502	0.860284	0.324302		5.35502	0.690231	0.334691
5.37724	0.834297	0.295381		5.37724	0.699174	0.304592
5.39946	0.810256	0.261027		5.39946	0.707717	0.268906
5.42168	0.787985	0.220022		5.42168	0.716136	0.22641
5.4439	0.767257	0.170878		5.4439	0.72468	0.175613
5.46612	0.747807	0.111809		5.46612	0.733576	0.114738
5.48834	0.729338	0.040742		5.48834	0.743037	0.041739
5.51056	0.711524	-0.0446		5.51056	0.753268	-0.04561
5.53278	0.694006	-0.14645		5.53278	0.764468	-0.14944
5.555	0.676387	-0.26649		5.555	0.776836	-0.27131
5.57722	0.658221	-0.40484		5.57722	0.79057	-0.41119
5.59944	0.638998	-0.55853		5.59944	0.80587	-0.56598
5.62166	0.618123	-0.71937		5.62166	0.822932	-0.72758
5.64388	0.594895	-0.87221		5.64388	0.841944	-0.88113
5.6661	0.568474	-0.99507		5.6661	0.863078	-1.00537
5.68832	0.537841	-1.06365		5.68832	0.886477	-1.07666
5.71054	0.501749	-1.06005		5.71054	0.912235	-1.07717
5.73276	0.458671	-0.98141		5.73276	0.940376	-1.00308
5.75498	0.406725	-0.84185		5.75498	0.970821	-0.86741
5.7772	0.343614	-0.66563		5.7772	1.00336	-0.69314
5.79942	0.266562	-0.47765		5.79942	1.0376	-0.50453
5.82164	0.172316	-0.29691		5.82164	1.07296	-0.32112
5.84386	0.057263	-0.13476		5.84386	1.10861	-0.15505
5.86608	-0.08217	0.003869		5.86608	1.1435	-0.01187
5.8883	-0.24856	0.118263		5.8883	1.17636	0.107269
5.91052	-0.44167	0.210032		5.91052	1.20577	0.20366
5.93274	-0.65537	0.281867		5.93274	1.2303	0.279762
5.95496	-0.87384	0.3368		5.95496	1.24858	0.338475
5.97718	-1.06913	0.377801		5.97718	1.25953	0.382714
5.9994	-1.20467	0.40756		5.9994	1.26246	0.415174

## Sheet: Fig S1C
Static Field (mT)	Parallel Field 0.1 mm channel	Parallel Field 1 mm channel	Perpendicular Field 0.1 mm channel	Perpendicular Field 1 mm channel
0	2.54963	3.66979	2.54963	3.67894
1	2.53723	3.65756	2.5367	3.68493
2	2.41377	3.62035	2.4096	3.641
4	1.96059	3.23467	1.96731	3.31503
6	1.30998	1.84844	1.30711	1.85164
8	0.65903	0.701693	0.652369	0.707488
10	0.296014	0.178915	0.297062	0.182865
12	0.155737	0.069537	0.152224	0.068506
15	0.094047	0.039001	0.092654	0.036168
20	0.058797	0.024766	0.058384	0.023072
30	0.033463	0.01163	0.031838	0.012745
50	0.014548	0.004713	0.014849	0.005123
100	0.004946	0.002269	0.004858	0.001729

## Sheet: Fig S1D
Static Field (mT)	Parallel Field 0.1 mm channel	Parallel Field 1 mm channel	Perpendicular Field 0.1 mm channel	Perpendicular Field 1 mm channel
0	3.4957	5.74141	3.49578	5.74449
1	3.48612	5.73281	3.49179	5.74753
2	3.42748	5.64634	3.43987	5.74045
4	3.19933	5.25199	3.21708	5.40502
6	2.83603	4.26762	2.83488	4.40078
8	2.33742	3.18029	2.33018	3.18445
10	1.75761	2.29415	1.7625	2.27074
12	1.19748	1.39228	1.20288	1.38482
15	0.600993	0.450761	0.607594	0.454345
20	0.22121	0.107845	0.22196	0.094689
30	0.105455	0.045698	0.101234	0.04183
50	0.052233	0.019259	0.049629	0.01818
100	0.018206	0.007109	0.018759	0.005946
