# Supplementary material for: Spatially selective delivery of living magnetic microrobots through torque-focusing
Source: Nat Commun. 2024 Mar 9;15:2160. doi: 10.1038/s41467-024-46407-4 (PMC10924878; doi:10.1038/s41467-024-46407-4)
Supplement: Supplementary file 4 — Source Data [file 41467_2024_46407_MOESM4_ESM.zip › Data_Sorted_by_Figures/Fig_1/Fig 1C,D.xlsx]

## Sheet: Fig 1C
	Bst = 5mT	Bst = 10mT	Bst = 20mT	Zero Static Field (ωt)
0	2.37e-17	2.85e-17	0	0
0.02222	0.52	0.514	0.5	8.00024
0.04444	1.94	1.9	1.82	16.0005
0.06666	4.12	4	3.76	24.0007
0.08888	6.91	6.66	6.16	32.0009
0.1111	10.2	9.75	8.87	40.0012
0.13332	13.9	13.2	11.8	48.0014
0.15554	18	16.9	14.88	56.0016
0.17776	22.3	20.8	18.05	64.0019
0.19998	26.8	24.8	21.26	72.0021
0.2222	31.5	28.9	24.47	80.0024
0.24442	36.4	33.1	27.65	88.0026
0.26664	41.4	37.4	30.78	96.0028
0.28886	46.6	41.7	33.82	104.003
0.31108	51.8	46	36.76	112.003
0.3333	57	50.3	39.56	120.004
0.35552	62.4	54.6	42.2	128.004
0.37774	67.8	58.9	44.63	136.004
0.39996	73.3	63.2	46.82	144.004
0.42218	78.8	67.4	48.72	152.005
0.4444	84.4	71.5	50.26	160.005
0.46662	90	75.6	51.38	168.005
0.48884	95.7	79.5	51.98	176.005
0.51106	102	83.4	51.98	184.005
0.53328	107	87.1	51.24	192.006
0.5555	113	90.7	49.64	200.006
0.57772	119	94	47.02	208.006
0.59994	126	97.1	43.27	216.006
0.62216	132	99.9	38.3	224.007
0.64438	138	102	32.09	232.007
0.6666	145	104	24.79	240.007
0.68882	152	106	16.7	248.007
0.71104	158	106	8.31	256.008
0.73326	166	106	0.18	264.008
0.75548	173	104	-7.11	272.008
0.7777	181	102	-13.19	280.008
0.79992	188	97.2	-17.86	288.009
0.82214	196	90.9	-21.07	296.009
0.84436	205	82.8	-22.91	304.009
0.86658	214	73.1	-23.55	312.009
0.8888	222	62.3	-23.18	320.009
0.91102	232	51.2	-21.97	328.01
0.93324	241	40.9	-20.1	336.01
0.95546	251	32.1	-17.71	344.01
0.97768	260	25.2	-14.93	352.01
0.9999	270	20.2	-11.84	360.011
1.02212	280	17	-8.55	368.011
1.04434	289	15.4	-5.1	376.011
1.06656	299	15.1	-1.56	384.011
1.08878	308	15.7	2.04	392.012
1.111	317	17.2	5.67	400.012
1.13322	326	19.4	9.29	408.012
1.15544	335	22.1	12.9	416.012
1.17766	343	25.1	16.47	424.012
1.19988	352	28.5	19.98	432.013
1.2221	359	32.1	23.43	440.013
1.24432	367	35.9	26.79	448.013
1.26654	374	39.9	30.06	456.013
1.28876	381	43.9	33.22	464.014
1.31098	388	48	36.24	472.014
1.3332	395	52.1	39.11	480.014
1.35542	402	56.3	41.8	488.014
1.37764	408	60.4	44.27	496.015
1.39986	414	64.6	46.49	504.015
1.42208	421	68.7	48.4	512.015
1.4443	427	72.8	49.96	520.015
1.46652	433	76.8	51.09	528.016
1.48874	438	80.8	51.7	536.016
1.51096	444	84.7	51.7	544.016
1.53318	450	88.4	50.96	552.016
1.5554	456	92	49.34	560.016
1.57762	461	95.5	46.72	568.017
1.59984	467	98.7	42.96	576.017
1.62206	472	102	37.97	584.017
1.64428	478	104	31.76	592.018
1.6665	483	106	24.45	600.018
1.68872	488	108	16.38	608.018
1.71094	493	109	8.01	616.018
1.73316	498	109	-0.09	624.018
1.75538	503	108	-7.34	632.019
1.7776	508	106	-13.39	640.019
1.79982	513	102	-18.02	648.019
1.82204	518	96.4	-21.19	656.019
1.84426	522	88.9	-23.01	664.02
1.86648	526	79.7	-23.64	672.02
1.8887	530	69.1	-23.25	680.02
1.91092	533	57.9	-22.04	688.02
1.93314	536	47.1	-20.16	696.02
1.95536	538	37.6	-17.75	704.021
1.97758	539	29.9	-14.96	712.021
1.9998	540	24.2	-11.87	720.021
2.02202	539	20.3	-8.56	728.021
2.04424	537	18.1	-5.11	736.022
2.06646	534	17.2	-1.57	744.022
2.08868	529	17.5	2.03	752.022
2.1109	522	18.7	5.66	760.022
2.13312	514	20.6	9.29	768.023
2.15534	506	23.1	12.89	776.023
2.17756	497	26	16.46	784.023
2.19978	488	29.3	19.98	792.023
2.222	481	32.8	23.43	800.024
2.24422	475	36.5	26.79	808.024
2.26644	470	40.3	30.06	816.024
2.28866	467	44.3	33.22	824.024
2.31088	466	48.3	36.24	832.024
2.3331	465	52.4	39.11	840.025
2.35532	466	56.6	41.8	848.025
2.37754	467	60.7	44.27	856.025
2.39976	470	64.9	46.49	864.025
2.42198	472	69	48.4	872.026
2.4442	476	73.1	49.96	880.026
2.46642	480	77.1	51.09	888.026
2.48864	484	81	51.7	896.026
2.51086	489	84.9	51.7	904.027
2.53308	494	88.7	50.96	912.027
2.5553	499	92.3	49.35	920.027
2.57752	505	95.7	46.72	928.027
2.59974	511	99	42.96	936.028
2.62196	517	102	37.96	944.028
2.64418	524	105	31.74	952.028
2.6664	531	107	24.43	960.028
2.68862	538	108	16.35	968.029
2.71084	545	109	7.97	976.029
2.73306	553	110	-0.12	984.029
2.75528	561	109	-7.37	992.029
2.7775	569	106	-13.41	1000.03
2.79972	577	103	-18.03	1008.03
2.82194	586	97.4	-21.21	1016.03
2.84416	595	90.1	-23.03	1024.03
2.86638	604	81	-23.65	1032.03
2.8886	613	70.5	-23.26	1040.03
2.91082	622	59.3	-22.05	1048.03
2.93304	631	48.5	-20.16	1056.03
2.95526	640	38.8	-17.76	1064.03
2.97748	649	30.9	-14.96	1072.03
2.9997	658	25	-11.87	1080.03
3.02192	666	21	-8.57	1088.03
3.04414	674	18.7	-5.12	1096.03
3.06636	683	17.7	-1.57	1104.03
3.08858	691	17.9	2.03	1112.03
3.1108	698	19	5.66	1120.03
3.13302	706	20.9	9.29	1128.03
3.15524	713	23.3	12.89	1136.03
3.17746	720	26.2	16.46	1144.03
3.19968	727	29.4	19.98	1152.03
3.2219	734	32.9	23.43	1160.03
3.24412	740	36.6	26.79	1168.03
3.26634	747	40.4	30.06	1176.04
3.28856	753	44.4	33.22	1184.04
3.31078	759	48.4	36.24	1192.04
3.333	766	52.5	39.11	1200.04
3.35522	772	56.6	41.8	1208.04
3.37744	778	60.8	44.27	1216.04
3.39966	784	64.9	46.49	1224.04
3.42188	790	69	48.4	1232.04
3.4441	796	73.1	49.96	1240.04
3.46632	801	77.1	51.09	1248.04
3.48854	807	81.1	51.7	1256.04
3.51076	813	85	51.7	1264.04
3.53298	819	88.7	50.95	1272.04
3.5552	825	92.3	49.34	1280.04
3.57742	831	95.8	46.72	1288.04
3.59964	837	99	42.96	1296.04
3.62186	843	102	37.97	1304.04
3.64408	849	105	31.76	1312.04
3.6663	855	107	24.45	1320.04
3.68852	861	108	16.38	1328.04
3.71074	867	109	8	1336.04
3.73296	874	110	-0.09	1344.04
3.75518	880	109	-7.35	1352.04
3.7774	887	107	-13.39	1360.04
3.79962	894	103	-18.02	1368.04
3.82184	901	97.6	-21.2	1376.04
3.84406	908	90.4	-23.01	1384.04
3.86628	915	81.3	-23.63	1392.04
3.8885	923	70.8	-23.24	1400.04
3.91072	930	59.7	-22.02	1408.04
3.93294	938	48.8	-20.14	1416.04
3.95516	947	39	-17.74	1424.04
3.97738	955	31.1	-14.95	1432.04
3.9996	964	25	-11.86	1440.04

## Sheet: Fig 1 D
Static Field (mT)	Parallel Field 0.1 mm channel	Parallel Field 1 mm channel		Static Field (mT)	Parallel Field 0.1 mm channel	Parallel Field 1 mm channel
0	1	1		0	1	1
0.083333	0.995139	0.99667		0.05	0.997259	0.998501
0.166667	0.946712	0.986531		0.1	0.980486	0.98344
0.333333	0.768968	0.881432		0.2	0.915219	0.914754
0.5	0.513792	0.503692		0.3	0.811292	0.743304
0.666667	0.258481	0.191208		0.4	0.668657	0.55392
0.833333	0.116101	0.048754		0.5	0.502793	0.39958
1	0.061082	0.018949		0.6	0.342559	0.242498
1.25	0.036887	0.010628		0.75	0.171924	0.07851
1.66667	0.023061	0.006749		1	0.063281	0.018784
2.5	0.013125	0.003169		1.5	0.030167	0.007959
				2.5	0.014942	0.003354
