# Supplementary material for: Spatially selective delivery of living magnetic microrobots through torque-focusing
Source: Nat Commun. 2024 Mar 9;15:2160. doi: 10.1038/s41467-024-46407-4 (PMC10924878; doi:10.1038/s41467-024-46407-4)
Supplement: Supplementary file 4 — Source Data [file 41467_2024_46407_MOESM4_ESM.zip › Data_Sorted_by_Figures/Fig_S11/Fig S11B.xlsx]

## Sheet: Fig S11B left
Horizontal			Vertical			Axial
0	316.482		0	239.773		0	62.2588
0.114159	314.957		0.001651	239.757		0.028782	62.2025
0.533114	309.51		0.045421	239.345		0.404705	61.4673
0.677558	307.703		0.179326	238.083		1.05653	60.1946
0.683245	307.632		0.187523	238.006		1.55288	57.1959
0.996942	303.707		0.45795	235.458		2.00208	56.2482
1.00106	303.656		0.632119	233.817		2.03665	56.1755
1.14159	301.897		0.756986	232.641		2.27565	55.6731
1.25233	300.512		0.83629	231.894		3.36254	52.9158
1.37102	299.027		0.965579	230.676		4.12347	51.3424
1.3746	298.983		1.01443	230.223		4.50431	50.5553
1.38982	298.792		1.06677	229.738		4.54084	50.4798
1.62156	295.893		1.21084	228.402		4.74226	50.0636
1.82142	293.393		1.33569	227.244		6.32942	46.7869
2.16903	289.044		1.33854	227.218		6.80603	45.8039
2.20893	288.685		1.39571	226.688		7.02021	45.3624
2.25513	288.11		1.50402	225.683		7.39468	44.5906
2.41302	286.147		1.61439	224.665		8.53537	42.242
2.5576	284.349		1.63709	224.454		9.07123	41.14
2.60674	283.737		1.72466	223.642		9.42737	40.4081
2.66989	282.952		1.79007	223.036		10.0471	39.1355
2.69063	282.694		1.94956	221.557		10.7413	37.7116
2.74702	281.993		2.04976	220.628		11.3364	36.4926
2.92036	279.837		2.22193	219.032		11.6976	35.7535
2.97692	279.133		2.284	218.506		12.6995	34.1897
3.05269	278.174		2.31249	218.247		13.4399	32.7548
3.27177	275.503		2.4437	217.054		13.5553	32.1698
3.38019	274.181		2.45992	216.907		14.4808	31.4761
3.8165	268.862		2.71057	214.629		15.1021	30.0937
3.81867	269.046		2.71618	214.578		15.2045	29.8659
3.81933	269.038		2.7232	214.514		15.7703	28.6075
4.47075	261.216		2.76768	214.11		15.9443	28.2206
4.49765	260.969		2.79575	213.855		16.1243	27.8202
4.51471	260.764		2.84694	213.39		17.59	24.5619
4.53849	260.478		2.84896	213.372		17.8601	23.9619
4.66873	258.913		3.09166	211.166		18.1025	23.4232
4.92555	255.827		3.22447	209.959		18.3159	22.9492
4.93703	255.69		3.27377	209.511		19.2774	23.1157
5.21394	252.362		3.27901	209.441		20.2512	21.3666
5.33333	250.928		3.61013	206.485		20.879	20.2431
5.35344	250.686		3.63433	206.199		20.9027	20.2008
5.3661	250.534		3.67926	205.797		21.2646	19.5552
5.54938	248.332		3.68362	205.758		21.972	16.7802
5.57341	248.043		3.84145	204.346		21.9947	16.735
5.78133	245.468		4.07965	202.216		23.089	14.5541
5.96505	243.37		4.07977	202.215		23.8391	13.0635
6.13699	240.686		4.08421	202.176		24.1379	12.471
6.21859	239.764		4.19231	201.209		24.3724	12.0068
6.31286	238.699		4.29531	200.288		25.6781	9.43595
6.42621	237.418		4.39191	199.424		26.3858	7.93875
6.67157	234.646		4.52496	198.177		26.5648	7.61244
6.82734	232.886		4.84449	195.421		27.064	6.12573
7.19748	228.361		4.89989	194.943		27.3534	5.45238
7.70198	222.957		4.94988	194.512		27.7378	4.66322
8.2987	216.564		5.55575	189.287		28.2858	3.53813
8.76409	211.579		5.87361	186.547		28.8372	2.40616
9.53748	203.294		6.01848	185.244		29.4779	1.09102
9.55367	203.12		6.08844	184.655		30.0423	0.073012
9.6001	202.623		6.10679	184.501		31.2743	2.5973
9.60633	202.556		6.37834	182.216		31.6696	3.40874
10.3613	194.469		6.38908	182.126		31.8569	3.79334
10.8853	188.855		7.43391	173.337		32.3468	4.79901
11.3602	183.768		7.77124	170.499		32.4286	4.96691
11.4054	183.284		8.12926	167.487		32.7558	5.63868
11.6643	180.51		8.42399	165.008		33.8759	7.93801
12.0027	176.885		8.84934	161.43		34.2359	8.67722
12.4239	172.374		9.41946	156.634		34.6513	9.53001
12.5636	170.877		9.45404	156.211		35.1953	10.6467
13.0065	166.132		9.46816	156.094		35.8011	11.8904
13.257	163.448		10.0453	151.331		36.6149	13.5611
14.4054	151.148		10.4078	148.339		36.9559	14.3703
14.4864	150.279		10.5638	147.053		37.5811	15.6231
14.9782	145.011		10.7794	145.273		37.6053	15.6717
15.1087	143.613		11.1313	142.709		37.7268	15.9155
15.1292	143.25		12.7717	129.914		38.0679	16.6007
15.4574	139.962		13.3165	125.665		38.9928	18.4628
15.7924	136.606		14.1802	118.929		39.2485	18.9783
15.9228	135.299		15.1965	111.003		39.291	19.064
16.3573	130.946		15.4771	108.815		39.7297	19.9493
16.6132	128.383		16.8469	98.1335		40.3785	21.3129
17.035	124.157		17.497	93.2429		41.942	24.4792
17.1305	123.2		17.6393	92.1418		42.1218	24.8438
17.4174	120.326		19.9568	74.8968		42.3537	25.3138
18.3524	110.914		20.4542	71.1899		43.4631	27.5645
18.5803	108.706		21.0967	66.4022		43.615	27.8729
19.0931	103.737		21.1879	65.7228		44.9639	30.6119
20.5111	89.9985		21.2257	65.4409		45.1974	31.0863
21.4268	81.1265		23.1688	50.9659		45.3922	31.6546
22.1374	74.2426		23.1836	50.8561		45.5623	32.0075
22.85	67.3388		24.4046	41.7657		47.5463	36.1536
23.6048	60.0267		24.6679	39.8056		47.6178	36.3038
24.5013	51.3421		24.7425	39.2505		48.9676	38.7836
24.9726	47.3083		24.7731	39.0233		49.0315	38.917
26.8607	29.4372		25.8834	30.7664		49.8336	40.5914
27.4673	23.6975		26.0006	29.1315		50.6575	42.313
27.6831	21.6558		28.0454	14.1604		51.5995	44.2831
28.1198	17.5246		28.8711	8.208		51.6597	44.409
28.553	13.5302		28.9026	7.97835		51.7915	44.685
28.6915	12.2359		29.1923	5.86504		52.1432	45.4211
28.8079	11.1475		30.2	1.48551		52.8955	47.1468
28.9154	10.1426		30.5751	4.22131		53.2961	47.9658
29.8636	1.28093		30.6098	4.47484		53.7942	48.9858
31.5732	14.6994		30.7359	5.39487		53.9435	49.292
32.7561	25.756		31.8262	13.3476		55.212	51.8999
33.0053	27.9735		32.3446	16.9536		55.5886	52.6764
33.6838	33.6457		33.301	24.0212		55.8547	53.2255
34.3531	40.1446		33.3488	24.3744		55.9147	52.4172
34.5321	41.8834		34.0978	29.9105		56.0964	52.799
35.3012	49.3537		34.1698	30.4419		56.9002	54.491
36.4122	60.1456		34.5049	32.9068		57.9259	56.6569
36.7901	63.8169		35.849	42.9185		58.0473	56.9138
37.1833	67.6364		36.2282	45.7437		59.7037	60.4269
38.6386	81.7737		36.6705	49.0382		59.7462	60.5173
38.9507	84.8063		38.857	65.3288		59.9971	61.0508
39.2591	87.8024		39.1357	67.4051		60	61.057
39.7845	92.9063		39.2002	67.8854
39.8346	93.3929		39.3324	68.8705
40.0187	95.1821		39.531	70.6204
40.1588	96.5427		39.6176	71.2814
40.3563	98.4618		40.5768	78.6019
42.4858	119.2		41.3028	84.1419
42.6842	121.221		41.4546	85.3003
43.1827	126.298		42.5268	93.4832
44.0212	134.838		42.7814	95.3985
44.5416	140.139		43.9151	104.246
45.0801	145.18		44.0261	105.112
45.6049	150.797		44.1283	105.909
46.3234	158.486		45.7198	118.33
46.5041	160.419		46.6187	125.345
46.6426	161.902		46.8353	127.035
46.7902	163.481		47.5354	132.5
47.1403	167.227		48.3286	139.097
47.5863	172		48.443	140.007
47.846	174.779		49.0361	144.723
48.4334	181.066		49.4488	148.269
49.2005	189.275		49.6846	150.215
50.0517	198.384		49.8888	151.902
50.3098	201.824		50.1163	153.78
50.3172	201.903		50.2878	155.196
50.5782	204.68		50.4509	156.543
50.906	208.167		50.6484	158.173
51.078	209.997		51.0955	161.864
51.3006	212.365		51.1268	162.122
51.495	214.434		51.3136	163.394
51.8618	218.337		52.0306	169.38
51.9343	219.109		52.0432	169.485
51.9641	219.425		52.0502	169.543
51.9947	219.411		52.2655	171.34
52.138	221.062		52.9818	177.321
52.4358	224.493		52.9961	177.44
52.4878	225.092		53.3743	180.598
52.8345	229.087		53.49	181.564
52.9931	230.914		53.5125	181.676
53.2179	233.504		53.5149	181.697
53.3577	235.115		54.104	186.756
53.4318	235.969		54.3563	189.118
53.9366	241.784		54.4161	189.64
53.9923	242.628		54.5945	191.199
54.1774	244.787		54.6034	191.277
54.2223	245.311		54.6127	191.358
54.612	249.857		54.9635	194.102
54.6558	250.368		54.9765	194.218
54.662	250.44		55.0092	194.507
54.7458	251.418		55.1848	195.903
54.99	254.266		55.5179	198.875
55.1412	256.048		55.5617	199.266
55.4255	259.469		55.5777	199.408
55.4676	259.975		55.9657	202.87
55.5595	261.081		56.0325	203.466
55.5886	261.431		56.1676	204.671
55.781	263.745		56.2017	204.975
55.8205	264.22		56.2142	205.087
56.1437	268.108		56.4052	206.791
56.1872	268.632		56.6773	209.218
56.3199	270.229		56.7467	209.837
56.363	270.746		56.7736	210.073
56.4095	271.365		56.8802	211.036
56.7939	276.052		57.005	212.164
56.8343	276.545		57.0823	212.862
56.8561	276.81		57.506	216.688
56.871	277.016		57.6359	217.862
56.8917	277.274		57.6754	218.218
56.9798	278.364		57.6998	218.467
57.2221	281.365		57.8658	219.98
57.4585	284.292		58.1302	222.39
57.5464	285.38		58.4693	225.482
57.5517	285.445		58.5742	226.438
57.5733	285.713		58.6553	227.177
57.6077	286.139		58.7154	227.725
58.1218	292.496		58.7699	228.222
58.3088	294.841		59.0011	230.329
58.3342	295.16		59.1778	231.94
58.6435	299.125		59.3006	233.06
58.7137	300.021		59.4116	234.071
58.7318	300.252		59.4486	234.409
58.9348	302.841		59.8858	238.645
58.9549	303.097		60	239.756
58.964	303.214
58.9646	303.221
59.3088	307.613
59.4717	309.69
59.5755	311.014
59.7794	313.615
59.8858	314.972
60	316.472

## Sheet: Fig S11B right
Vertical w/o DC offset			Verical with DC offset
0	239.773		0	195.628
0.001651	239.757		0.013774	195.486
0.045421	239.345		0.037379	195.242
0.179326	238.083		0.047463	195.137
0.187523	238.006		0.080459	194.796
0.45795	235.458		0.090723	194.69
0.632119	233.817		0.134232	194.24
0.756986	232.641		0.331042	192.205
0.83629	231.894		0.440855	191.069
0.965579	230.676		0.474502	190.721
1.01443	230.223		0.648311	188.924
1.06677	229.738		0.747111	187.902
1.21084	228.402		0.754726	187.823
1.33569	227.244		0.868545	186.646
1.33854	227.218		0.871647	186.614
1.39571	226.688		0.935148	185.957
1.50402	225.683		0.965579	185.643
1.61439	224.665		1.02034	185.085
1.63709	224.454		1.10789	184.193
1.72466	223.642		1.13754	183.89
1.79007	223.036		1.19868	183.267
1.94956	221.557		1.3071	182.162
2.04976	220.628		1.31347	182.097
2.22193	219.032		1.32078	182.022
2.284	218.506		1.3807	181.411
2.31249	218.247		1.4286	180.923
2.4437	217.054		1.43179	180.89
2.45992	216.907		1.50402	180.154
2.71057	214.629		1.60034	179.176
2.71618	214.578		1.67747	178.39
2.7232	214.514		1.69818	178.179
2.76768	214.11		1.7545	177.604
2.79575	213.855		1.78246	177.319
2.84694	213.39		1.84511	176.68
2.84896	213.372		1.88841	176.239
3.09166	211.166		1.9005	176.115
3.22447	209.959		1.90767	176.042
3.27377	209.511		1.91113	176.007
3.27901	209.441		1.92522	175.863
3.61013	206.485		2.00725	175.027
3.63433	206.199		2.11715	173.906
3.67926	205.797		2.18619	173.202
3.68362	205.758		2.22193	172.838
3.84145	204.346		2.29799	172.115
4.07965	202.216		2.3729	171.366
4.07977	202.215		2.4032	171.062
4.08421	202.176		2.46483	170.446
4.19231	201.209		2.51733	169.92
4.29531	200.288		2.53522	169.741
4.39191	199.424		2.60569	169.036
4.52496	198.177		2.67494	168.342
4.84449	195.421		2.70675	168.024
4.89989	194.943		2.73446	167.747
4.94988	194.512		2.80817	167.009
5.55575	189.287		2.84851	166.605
5.87361	186.547		2.93222	165.767
6.01848	185.244		2.97698	165.319
6.08844	184.655		3.01066	164.982
6.10679	184.501		3.07918	164.296
6.37834	182.216		3.13517	163.736
6.38908	182.126		3.16181	163.469
7.43391	173.337		3.21315	162.955
7.77124	170.499		3.27901	162.274
8.12926	167.487		3.30024	162.065
8.42399	165.008		3.3536	161.539
8.84934	161.43		3.61013	159.012
9.41946	156.634		3.64765	158.572
9.45404	156.211		3.69	158.154
9.46816	156.094		3.70988	157.958
10.0453	151.331		3.74236	157.637
10.4078	148.339		3.78375	157.229
10.5638	147.053		3.81457	156.925
10.7794	145.273		3.83827	156.691
11.1313	142.709		3.88877	156.193
12.7717	129.914		3.92917	155.794
13.3165	125.665		3.96832	155.408
14.1802	118.929		3.99067	155.188
15.1965	111.003		4.03837	154.717
15.4771	108.815		4.14845	153.631
16.8469	98.1335		4.24664	152.662
17.497	93.2429		4.25213	152.608
17.6393	92.1418		4.26398	152.491
19.9568	74.8968		4.36773	151.467
20.4542	71.1899		4.46661	150.492
21.0967	66.4022		4.52112	149.954
21.1879	65.7228		4.52496	149.852
21.2257	65.4409		4.53246	149.78
23.1688	50.9659		4.62024	148.944
23.1836	50.8561		4.81265	147.111
24.4046	41.7657		5.26324	142.819
24.6679	39.8056		5.31936	142.284
24.7425	39.2505		5.43804	141.154
24.7731	39.0233		5.49881	140.575
25.8834	30.7664		5.52677	140.309
26.0006	29.1315		5.57094	139.888
28.0454	14.1604		6.01848	135.564
28.8711	8.208		6.29879	132.956
28.9026	7.97835		6.44543	131.592
29.1923	5.86504		6.52088	130.89
30.2	1.48551		6.90312	127.334
30.5751	4.22131		7.18829	124.682
30.6098	4.47484		7.22598	124.331
30.7359	5.39487		7.35054	123.172
31.8262	13.3476		7.57341	121.099
32.3446	16.9536		7.69676	119.952
33.301	24.0212		7.78776	119.105
33.3488	24.3744		7.90535	118.011
34.0978	29.9105		8.40229	113.389
34.1698	30.4419		8.42726	113.156
34.5049	32.9068		8.5913	111.63
35.849	42.9185		8.67241	110.876
36.2282	45.7437		8.73292	110.313
36.6705	49.0382		8.97413	108.069
38.857	65.3288		9.45404	103.555
39.1357	67.4051		9.65016	101.763
39.2002	67.8854		9.86798	99.773
39.3324	68.8705		9.9423	99.094
39.531	70.6204		10.2309	96.4569
39.6176	71.2814		10.2729	96.0735
40.5768	78.6019		10.7546	91.6726
41.3028	84.1419		10.7794	91.4466
41.4546	85.3003		11.6282	84.427
42.5268	93.4832		11.6665	84.1008
42.7814	95.3985		11.6745	84.0327
43.9151	104.246		12.9049	73.5548
44.0261	105.112		12.9052	73.5524
44.1283	105.909		12.9614	73.073
45.7198	118.33		14.385	60.9514
46.6187	125.345		14.3907	60.9029
46.8353	127.035		14.4421	60.4651
47.5354	132.5		15.0304	55.4563
48.3286	139.097		16.8469	39.9949
48.443	140.007		17.1076	38.0784
49.0361	144.723		17.1185	37.9863
49.4488	148.269		17.1205	37.9694
49.6846	150.215		17.122	37.9568
49.8888	151.902		17.1245	37.936
50.1163	153.78		17.1804	37.4647
50.2878	155.196		17.2194	37.1365
50.4509	156.543		17.2863	36.5727
50.6484	158.173		19.0028	22.1127
51.0955	161.864		19.4746	18.1426
51.1268	162.122		19.9568	15.3325
51.3136	163.394		20.7156	9.26093
52.0306	169.38		20.7935	8.63772
52.0432	169.485		21.656	1.76402
52.0502	169.543		21.7567	0.989453
52.2655	171.34		21.8743	0.363716
52.9818	177.321		22.4902	4.96443
52.9961	177.44		22.967	8.77524
53.3743	180.598		23.079	9.67176
53.49	181.564		23.8074	15.4993
53.5125	181.676		24.1868	18.5359
53.5149	181.697		25.6025	29.8666
54.104	186.756		25.7101	30.7282
54.3563	189.118		25.7624	31.1469
54.4161	189.64		25.8834	32.1156
54.5945	191.199		25.9532	33.0974
54.6034	191.277		25.9566	33.1231
54.6127	191.358		25.957	33.1264
54.9635	194.102		26.4579	36.9352
54.9765	194.218		26.9433	40.6272
55.0092	194.507		28.0454	49.0118
55.1848	195.903		28.0899	49.1679
55.5179	198.875		28.2046	49.9971
55.5617	199.266		28.8379	54.5733
55.5777	199.408		29.0083	55.8044
55.9657	202.87		29.6482	60.4289
56.0325	203.466		29.8508	61.8934
56.1676	204.671		29.8975	62.2312
56.2017	204.975		30.1737	64.2268
56.2142	205.087		30.7038	68.0583
56.4052	206.791		31.2509	72.0128
56.6773	209.218		31.497	73.7911
56.7467	209.837		31.9936	77.3806
56.7736	210.073		32.3446	79.183
56.8802	211.036		32.717	81.8652
57.005	212.164		32.9314	83.4102
57.0823	212.862		33.0064	83.95
57.506	216.688		33.218	85.4742
57.6359	217.862		33.4509	87.1517
57.6754	218.218		34.0774	91.6641
57.6998	218.467		34.3707	93.7768
57.8658	219.98		34.5049	95.4669
58.1302	222.39		34.7745	97.3761
58.4693	225.482		35.317	101.219
58.5742	226.438		36.005	106.091
58.6553	227.177		36.1648	107.222
58.7154	227.725		36.5917	110.246
58.7699	228.222		37.225	114.731
59.0011	230.329		37.6687	117.874
59.1778	231.94		38.3675	122.822
59.3006	233.06		38.4088	123.115
59.4116	234.071		38.415	123.159
59.4486	234.409		39.3324	129.656
59.8858	238.645		39.6678	132.194
60	239.756		40.1371	135.488
			40.4694	137.82
			40.5639	138.483
			40.6716	139.239
			41.1568	142.644
			41.7954	147.126
			42.4004	151.373
			42.4626	151.81
			42.6458	153.095
			42.7368	153.734
			42.7814	154.13
			43.4537	158.889
			43.791	161.277
			43.8513	161.703
			44.3344	165.123
			44.3772	165.426
			44.6179	167.13
			45.3799	172.524
			46.133	177.855
			46.358	179.448
			46.4544	180.13
			46.8267	182.766
			47.3046	186.149
			47.5354	187.783
			47.856	190.335
			48.1461	192.412
			48.5452	195.27
			48.7767	196.928
			49.4488	201.945
			49.5818	202.928
			49.6887	203.718
			49.7491	204.164
			49.789	204.459
			49.9649	205.759
			49.9732	205.82
			49.9782	205.857
			50.3611	208.688
			50.4975	209.696
			50.6682	210.958
			50.8159	212.049
			50.9731	213.211
			51.0219	213.572
			51.3136	215.487
			51.3755	215.949
			51.4913	216.815
			51.5739	217.432
			51.6532	218.024
			51.6846	218.259
			51.7114	218.459
			52.1605	221.815
			52.4185	223.742
			52.5985	225.087
			52.7471	226.197
			53.0134	228.187
			53.1423	229.15
			53.1839	229.46
			53.3337	230.58
			53.4273	231.279
			53.5125	231.837
			53.6323	232.757
			53.7806	233.896
			54.0531	235.989
			54.104	236.38
			54.1813	237.141
			54.1877	237.192
			54.1898	237.208
			54.4162	238.979
			54.5549	240.065
			54.5684	240.17
			54.6127	240.517
			54.6985	240.844
			54.734	241.126
			54.8498	242.048
			54.8988	242.438
			54.9302	242.688
			55.0092	243.316
			55.0871	243.773
			55.2351	244.957
			55.2587	245.147
			55.2674	245.216
			55.5752	247.68
			55.6067	247.932
			55.6374	248.178
			55.7364	248.97
			55.7545	249.115
			55.7846	249.356
			55.8528	249.902
			55.961	250.768
			56.0162	251.21
			56.0568	251.536
			56.0633	251.588
			56.3018	253.497
			56.3316	253.736
			56.3949	254.242
			56.4998	255.082
			56.5514	255.495
			56.6493	256.279
			56.7736	257.27
			56.8589	257.962
			57.0081	259.173
			57.1003	259.921
			57.1979	260.713
			57.2313	260.984
			57.3788	262.181
			57.5823	263.832
			57.6546	264.418
			57.6891	264.698
			57.6998	264.814
			57.7934	265.581
			58.057	267.742
			58.174	268.701
			58.2463	269.294
			58.3477	270.125
			58.4228	270.74
			58.4909	271.299
			58.6592	272.679
			58.7799	273.668
			58.7885	273.739
			58.7928	273.774
			58.9796	275.305
			59.1168	276.429
			59.1543	276.737
			59.1884	277.016
			59.3393	278.254
			59.4765	279.378
			59.5201	279.735
			59.8858	282.983
			60	283.989
