# Supplementary material for: Spatially selective delivery of living magnetic microrobots through torque-focusing
Source: Nat Commun. 2024 Mar 9;15:2160. doi: 10.1038/s41467-024-46407-4 (PMC10924878; doi:10.1038/s41467-024-46407-4)
Supplement: Supplementary file 4 — Source Data [file 41467_2024_46407_MOESM4_ESM.zip › Data_Sorted_by_Figures/Fig_S3/Fig S3B.xlsx]

## Sheet: Fig S3B
	Diffusion	Constant RMF	Sweeping RMF	Sweeping RMF w/ External Flow
0	0.020714	0.020714	0.020714	0.020714
0.333333	0.026901	0.026901	0.026901	0.026901
0.666667	0.029884	0.029884	0.029884	0.029884
1	0.03197	0.03197	0.03197	0.03197
1.33333	0.033694	0.033694	0.033694	0.033694
1.66667	0.035065	0.035065	0.035065	0.035065
2	0.036337	0.036337	0.036337	0.036337
2.33333	0.037423	0.037423	0.037423	0.037423
2.66667	0.038454	0.038454	0.038454	0.038454
3	0.03928	0.03928	0.03928	0.03928
3.33333	0.040059	0.040059	0.040059	0.040059
3.66667	0.040838	0.040838	0.040838	0.040838
4	0.041617	0.041617	0.041617	0.041617
4.33333	0.042259	0.042259	0.042259	0.042259
4.66667	0.042887	0.042887	0.042887	0.042887
5	0.043515	0.043515	0.043515	0.043515
5.33333	0.044144	0.044144	0.044144	0.044144
5.66667	0.044633	0.044633	0.044633	0.044633
6	0.045122	0.045122	0.045122	0.045122
6.33333	0.045611	0.045611	0.045611	0.045611
6.66667	0.046099	0.046099	0.046099	0.046099
7	0.046588	0.046588	0.046588	0.046588
7.33333	0.047077	0.047077	0.047077	0.047077
7.66667	0.047566	0.047566	0.047566	0.047566
8	0.048042	0.048042	0.048042	0.048041
8.33333	0.048463	0.048463	0.048463	0.048455
8.66667	0.048883	0.048883	0.048883	0.048869
9	0.049303	0.049303	0.049303	0.049284
9.33333	0.049723	0.049723	0.049723	0.049698
9.66667	0.050144	0.050144	0.050144	0.050112
10	0.050564	0.050564	0.050564	0.050526
10.3333	0.050984	0.050984	0.050984	0.05094
10.6667	0.051377	0.051389	0.051389	0.051342
11	0.05172	0.051767	0.051767	0.051721
11.3333	0.052064	0.052145	0.052145	0.052101
11.6667	0.052407	0.052523	0.052523	0.052481
12	0.052751	0.052901	0.052901	0.05286
12.3333	0.053095	0.053279	0.053279	0.05324
12.6667	0.053438	0.053653	0.053653	0.053609
13	0.053782	0.054012	0.054012	0.053971
13.3333	0.054125	0.054371	0.054371	0.054333
13.6667	0.054469	0.054729	0.05473	0.054695
14	0.054812	0.055088	0.055088	0.055056
14.3333	0.055156	0.055445	0.055445	0.055407
14.6667	0.055499	0.055793	0.055793	0.055753
15	0.055843	0.056153	0.056155	0.056109
15.3333	0.056186	0.056655	0.056655	0.05659
15.6667	0.05653	0.057249	0.057249	0.057385
16	0.056846	0.058009	0.058009	0.058359
16.3333	0.057152	0.058864	0.058862	0.059391
16.6667	0.057457	0.059761	0.059757	0.060429
17	0.057763	0.06067	0.060662	0.06144
17.3333	0.058068	0.061549	0.061538	0.062377
17.6667	0.058374	0.062427	0.062414	0.063302
18	0.058679	0.063256	0.063239	0.064176
18.3333	0.058985	0.06408	0.06406	0.065009
18.6667	0.05929	0.064856	0.064832	0.065804
19	0.059596	0.065617	0.06559	0.066486
19.3333	0.059901	0.066309	0.066311	0.067169
19.6667	0.060207	0.066957	0.06701	0.067852
20	0.060513	0.067604	0.067682	0.068535
20.3333	0.060818	0.068252	0.068328	0.069158
20.6667	0.061124	0.068874	0.068966	0.069749
21	0.061426	0.069442	0.06958	0.070341
21.3333	0.061696	0.07001	0.070177	0.070932
21.6667	0.061965	0.070577	0.070758	0.07152
22	0.062234	0.071144	0.071323	0.072041
22.3333	0.062503	0.071645	0.071873	0.072562
22.6667	0.062773	0.072146	0.072407	0.073083
23	0.063042	0.072647	0.072926	0.073604
23.3333	0.063311	0.073149	0.073429	0.074115
23.6667	0.063581	0.073595	0.073923	0.07461
24	0.06385	0.074021	0.074407	0.075097
24.3333	0.064119	0.074447	0.074878	0.075576
24.6667	0.064389	0.074873	0.075338	0.076046
25	0.064658	0.075299	0.075789	0.076509
25.3333	0.064927	0.075725	0.076235	0.076964
25.6667	0.065196	0.076151	0.076672	0.077411
26	0.065466	0.076577	0.077101	0.077849
26.3333	0.065735	0.076996	0.077522	0.078282
26.6667	0.066004	0.077376	0.077941	0.078714
27	0.066274	0.077756	0.078354	0.07914
27.3333	0.066543	0.078136	0.078762	0.079559
27.6667	0.066812	0.078516	0.079163	0.079972
28	0.067082	0.078895	0.079564	0.080379
28.3333	0.067351	0.079275	0.07996	0.08078
28.6667	0.067605	0.079655	0.080353	0.081174
29	0.067848	0.080035	0.080742	0.081562
29.3333	0.068092	0.080392	0.081128	0.081944
29.6667	0.068335	0.080731	0.081513	0.082332
30	0.068578	0.08107	0.081894	0.082716
30.3333	0.068821	0.081409	0.082273	0.083097
30.6667	0.069065	0.081748	0.082648	0.083473
31	0.069308	0.082087	0.083022	0.083846
31.3333	0.069551	0.082426	0.083393	0.084214
31.6667	0.069794	0.082765	0.083762	0.084579
32	0.070038	0.083104	0.084128	0.084941
32.3333	0.070281	0.083443	0.084491	0.085298
32.6667	0.070524	0.083782	0.084851	0.085658
33	0.070767	0.084121	0.085209	0.086016
33.3333	0.071011	0.08446	0.085564	0.086373
33.6667	0.071254	0.084799	0.085916	0.086727
34	0.071497	0.085138	0.086266	0.087078
34.3333	0.07174	0.085477	0.086612	0.087428
34.6667	0.071984	0.085816	0.086956	0.087775
35	0.072227	0.086145	0.087297	0.088119
35.3333	0.07247	0.086456	0.087636	0.088462
35.6667	0.072713	0.086768	0.087973	0.088804
36	0.072955	0.08708	0.088307	0.089146
36.3333	0.073179	0.087391	0.088638	0.089486
36.6667	0.073402	0.087703	0.088969	0.089824
37	0.073626	0.088015	0.089298	0.090161
37.3333	0.07385	0.088326	0.089625	0.090496
37.6667	0.074074	0.088638	0.08995	0.09083
38	0.074297	0.08895	0.090275	0.091162
38.3333	0.074521	0.089261	0.090598	0.091492
38.6667	0.074745	0.089573	0.09092	0.091822
39	0.074969	0.089885	0.091241	0.09215
39.3333	0.075192	0.090196	0.091561	0.092478
39.6667	0.075416	0.090508	0.091879	0.092804
40	0.07564	0.09082	0.092196	0.093129
40.3333	0.075863	0.091131	0.092511	0.093452
40.6667	0.076087	0.091438	0.092825	0.093775
41	0.076311	0.091724	0.093137	0.094096
41.3333	0.076535	0.09201	0.093447	0.094415
41.6667	0.076758	0.092297	0.093756	0.094734
42	0.076982	0.092583	0.094063	0.095052
42.3333	0.077206	0.09287	0.094368	0.095368
42.6667	0.077429	0.093156	0.094672	0.095684
43	0.077653	0.093442	0.094974	0.095999
43.3333	0.077877	0.093729	0.095274	0.096312
43.6667	0.078097	0.094015	0.095573	0.096624
44	0.078313	0.094301	0.09587	0.096935
44.3333	0.078529	0.094588	0.096167	0.097245
44.6667	0.078744	0.094874	0.096461	0.097554
45	0.078959	0.095161	0.096756	0.097862
45.3333	0.079173	0.095447	0.097049	0.098169
45.6667	0.079386	0.095733	0.097342	0.098475
46	0.079599	0.09602	0.097634	0.09878
46.3333	0.079812	0.096306	0.097925	0.099084
46.6667	0.080023	0.096592	0.098216	0.099387
47	0.080234	0.096879	0.098506	0.099688
47.3333	0.080445	0.097165	0.098795	0.099989
47.6667	0.080655	0.097452	0.099084	0.10029
48	0.080864	0.097738	0.099372	0.10059
48.3333	0.081073	0.09801	0.09966	0.10089
48.6667	0.081281	0.098275	0.099947	0.10118
49	0.081489	0.098541	0.10023	0.10148
49.3333	0.081696	0.098807	0.10052	0.10177
49.6667	0.081902	0.099073	0.1008	0.10207
50	0.082108	0.099339	0.10109	0.10236
50.3333	0.082313	0.099605	0.10137	0.10265
50.6667	0.082518	0.09987	0.10165	0.10294
51	0.082722	0.10014	0.10194	0.10323
51.3333	0.082926	0.1004	0.10222	0.10352
51.6667	0.08313	0.10067	0.1025	0.10381
52	0.083333	0.10093	0.10278	0.1041
52.3333	0.083536	0.1012	0.10305	0.10438
52.6667	0.083738	0.10147	0.10333	0.10467
53	0.08394	0.10173	0.10361	0.10495
53.3333	0.084141	0.102	0.10388	0.10524
53.6667	0.084342	0.10226	0.10416	0.10552
54	0.084542	0.10253	0.10443	0.1058
54.3333	0.084742	0.10279	0.10471	0.10608
54.6667	0.084941	0.10306	0.10498	0.10636
55	0.08514	0.10333	0.10525	0.10664
55.3333	0.085338	0.10359	0.10552	0.10692
55.6667	0.085535	0.10385	0.10579	0.10719
56	0.085733	0.1041	0.10606	0.10747
56.3333	0.085929	0.10435	0.10632	0.10774
56.6667	0.086125	0.1046	0.10659	0.10802
57	0.086321	0.10485	0.10685	0.10829
57.3333	0.086516	0.1051	0.10712	0.10856
57.6667	0.08671	0.10535	0.10738	0.10883
58	0.086904	0.1056	0.10765	0.1091
58.3333	0.087098	0.10585	0.10791	0.10937
58.6667	0.087291	0.1061	0.10817	0.10964
59	0.087484	0.10635	0.10843	0.10991
59.3333	0.087676	0.1066	0.10869	0.11017
59.6667	0.087868	0.10684	0.10895	0.11044
60	0.088059	0.10709	0.10921	0.1107
60.3333	0.08825	0.10734	0.10947	0.11097
60.6667	0.088441	0.10759	0.10972	0.11123
61	0.088631	0.10784	0.10998	0.11149
61.3333	0.08882	0.10809	0.11024	0.11176
61.6667	0.089009	0.10834	0.11049	0.11202
62	0.089198	0.10859	0.11074	0.11228
62.3333	0.089386	0.10884	0.111	0.11254
62.6667	0.089573	0.10909	0.11125	0.1128
63	0.08976	0.10934	0.1115	0.11306
63.3333	0.089947	0.10958	0.11176	0.11331
63.6667	0.090133	0.10981	0.11201	0.11357
64	0.090319	0.11005	0.11226	0.11383
64.3333	0.090504	0.11029	0.11251	0.11408
64.6667	0.090688	0.11053	0.11276	0.11434
65	0.090873	0.11077	0.113	0.11459
65.3333	0.091056	0.111	0.11325	0.11485
65.6667	0.09124	0.11124	0.1135	0.1151
66	0.091422	0.11148	0.11375	0.11535
66.3333	0.091605	0.11172	0.11399	0.1156
66.6667	0.091787	0.11195	0.11424	0.11586
67	0.091969	0.11219	0.11448	0.11611
67.3333	0.092151	0.11243	0.11473	0.11636
67.6667	0.092332	0.11267	0.11497	0.11661
68	0.092512	0.1129	0.11522	0.11686
68.3333	0.092692	0.11314	0.11546	0.11711
68.6667	0.092872	0.11338	0.1157	0.11735
69	0.093051	0.11362	0.11594	0.1176
69.3333	0.09323	0.11385	0.11619	0.11785
69.6667	0.093409	0.11409	0.11643	0.1181
70	0.093587	0.11433	0.11667	0.11834
70.3333	0.093764	0.11457	0.11691	0.11859
70.6667	0.093941	0.1148	0.11715	0.11883
71	0.094118	0.11503	0.11738	0.11908
71.3333	0.094294	0.11525	0.11762	0.11932
71.6667	0.09447	0.11548	0.11786	0.11957
72	0.094645	0.11571	0.1181	0.11981
72.3333	0.09482	0.11593	0.11833	0.12005
72.6667	0.094994	0.11616	0.11857	0.1203
73	0.095168	0.11638	0.1188	0.12054
73.3333	0.095342	0.11661	0.11904	0.12078
73.6667	0.095515	0.11683	0.11927	0.12102
74	0.095689	0.11706	0.1195	0.12126
74.3333	0.095862	0.11728	0.11973	0.1215
74.6667	0.096034	0.11751	0.11996	0.12174
75	0.096207	0.11774	0.1202	0.12198
