# Supplementary material for: Spatially selective delivery of living magnetic microrobots through torque-focusing
Source: Nat Commun. 2024 Mar 9;15:2160. doi: 10.1038/s41467-024-46407-4 (PMC10924878; doi:10.1038/s41467-024-46407-4)
Supplement: Supplementary file 4 — Source Data [file 41467_2024_46407_MOESM4_ESM.zip › Data_Sorted_by_Figures/Fig_S2/Fig S2C.xlsx]

## Sheet: Fig S2C
	Big Magnets Low Distance			Small Magnets Low Distance			Big Magnets Medium Distance			Small Magnets Medium Distance			Big Magnets Medium Distance			Small Magnets High Distance
-7	419.674		-7	435.274		-7	159.505		-7	102.168		-7	59.3625		-7	30.5891
-6.36227	326.397		-6.53976	322.73		-6.96402	155.977		-6.54672	74.1734		-6.99539	59.2135		-6.7831	27.825
-6.00486	277.134		-6.30014	273.82		-6.57326	130.668		-6.51532	72.236		-6.5033	48.407		-6.76895	27.6826
-5.98923	274.482		-6.29164	272.018		-6.47718	124.695		-6.45875	72.9904		-6.38651	45.9086		-6.42207	22.8202
-5.86934	258.865		-6.21706	254.269		-6.44132	122.22		-6.30828	65.314		-6.34998	46.0837		-6.19943	21.0484
-5.6463	229.774		-5.97097	213.805		-6.33909	115.164		-6.28757	64.4119		-6.30372	45.5947		-6.07749	19.9623
-5.54812	218.695		-5.95648	211.653		-6.20854	108.168		-6.00041	53.0955		-6.16434	42.4387		-5.73009	17.3674
-5.45188	209.136		-5.95094	212.231		-6.18793	107.248		-5.66594	45.7334		-6.12042	41.8678		-5.72314	16.5055
-5.23182	187.284		-5.93124	208.189		-5.87397	91.7289		-5.55659	42.8189		-6.05337	40.4077		-5.66518	16.3074
-5.03336	167.989		-5.80728	185.006		-5.69306	83.6267		-5.53088	42.1588		-5.74371	36.2117		-5.3544	14.8599
-4.86755	155.194		-5.65894	168.354		-5.54144	78.5849		-5.42972	38.679		-5.37866	31.0743		-5.26705	14.3462
-4.59655	135.291		-5.56307	156.591		-5.1715	66.7187		-5.41545	38.4687		-5.05618	27.9259		-4.65172	11.027
-4.48179	127.419		-5.42528	141.544		-5.09913	64.68		-5.37819	38.2541		-4.89082	26.2708		-4.41392	10.2171
-4.43894	124.879		-5.31293	131.452		-4.8814	58.7598		-5.32565	36.4782		-4.66171	24.1318		-3.93174	8.48897
-3.94684	98.2843		-5.29154	129.533		-4.73593	55.2323		-5.09887	33.2141		-4.48146	22.8398		-3.64678	7.61587
-3.87717	94.4263		-5.25572	124.728		-4.6297	53.035		-5.0441	32.6582		-4.39185	21.9355		-3.55299	7.22069
-3.3356	73.6071		-5.11775	114.5		-4.55208	49.766		-4.59844	26.0038		-4.02664	19.5229		-3.05906	6.08702
-3.32652	73.2243		-4.96003	102.817		-3.393	31.6309		-4.43649	24.2108		-3.16639	13.8858		-2.95533	5.83657
-3.2147	68.5113		-4.80027	90.7306		-3.38002	31.4354		-4.25122	22.07		-2.65243	11.2326		-2.70587	5.21449
-2.99065	62.3341		-4.54453	78.5504		-3.31351	29.9567		-4.1991	20.9062		-2.25511	9.45849		-2.37418	4.35265
-2.97343	61.8737		-4.51597	77.4596		-3.24567	30.0135		-4.0952	20.4347		-1.83997	7.54755		-2.25927	4.2768
-2.6619	53.4966		-4.48011	75.4914		-3.18719	29.3598		-3.96697	19.4743		-1.06939	4.31266		-1.88407	3.46416
-2.52152	49.295		-4.25232	63.9328		-3.18075	29.3531		-3.68839	17.3894		-0.716437	2.86355		-1.22077	2.18756
-2.21854	42.032		-4.03302	57.3999		-3.17995	29.3436		-3.52848	15.9308		0.0954512	0.393381		-0.611736	1.09555
-1.84467	33.9034		-3.96895	54.7742		-3.07553	27.6571		-3.50457	15.7499		0.851373	3.38485		-0.394121	0.696574
-1.54512	27.5229		-3.59308	44.5696		-2.08903	16.6991		-3.33794	14.4294		0.938919	3.75129		0.520246	0.929611
-1.38926	23.8577		-3.52336	43.1703		-1.98974	16.2759		-3.13565	13.3582		1.02223	4.10901		0.634326	1.1397
0	0.0955718		-3.44467	41.1758		-1.36863	10.8069		-3.02219	12.5358		1.48595	5.94866		0.8873	1.58092
1.015	17.8316		-3.13226	33.9		-0.728181	5.87209		-2.88393	11.8901		2.34183	9.80426		1.3879	2.46621
1.12596	19.4255		-2.81182	29.2904		-0.188296	1.49285		-2.66497	10.8125		2.36463	10.1138		1.85199	3.42311
1.22738	21.4556		-2.28696	21.6851		-0.173959	1.31397		-1.71905	6.29476		2.44478	10.3685		2.04	3.79136
1.63916	29.6993		-2.23407	20.8607		0.0248274	0.373316		-1.59978	5.91559		2.62848	11.0458		2.15842	4.05103
1.77838	32.6901		-2.19512	20.7812		0.202583	1.64499		-1.13521	4.15604		2.99612	13.2426		2.58848	4.89842
2.12825	39.9531		-2.03164	18.8686		0.211079	1.70912		-0.879236	3.18951		2.99999	13.2178		2.73711	5.32922
2.4994	48.5595		-1.72862	15.4555		0.724097	5.58231		-0.47525	1.72811		4.03733	18.9325		2.81084	5.51055
2.55284	50.0334		-1.07439	9.27175		0.978587	7.50781		-0.437506	1.591		4.26668	20.9843		3.07444	6.15889
2.7436	55.7242		-1.03045	8.87832		1.89082	15.5081		0.124584	0.442498		5.00936	27.3297		3.883	8.10456
2.97698	61.535		-1.00811	8.67405		2.36693	19.8262		0.523611	1.88057		5.16559	28.776		4.40961	10.2001
3.19389	69.4735		-1.00723	8.59294		2.3832	19.8504		0.903421	3.29037		5.27344	30.2273		4.76586	11.6621
3.73023	89.5619		-0.629225	5.39971		2.38381	20.4414		1.17604	4.29661		5.51332	33.01		4.78909	11.7548
3.75871	90.3779		-0.173479	1.43944		2.38424	20.2823		1.39502	5.02366		5.65377	34.8089		4.83736	11.876
3.99738	100.33		0.392917	3.3238		3.03269	26.8316		2.23195	8.78283		5.78133	36.7754		4.96942	12.321
4.14253	105.795		0.398859	3.37298		3.40202	31.7547		2.42621	9.65543		6.39869	46.3829		5.44413	15.4642
4.37621	122.533		0.696551	5.88732		3.54967	33.7965		2.61251	10.3829		6.54066	49.2821		5.46106	15.4647
4.39739	123.758		0.709986	6.00029		3.77209	36.6125		2.99141	12.2225		7	59.8111		5.9211	18.0995
4.46349	127.987		0.768077	6.61034		4.10607	42.4446		3.1662	13.7315					6.28001	21.7923
4.84575	152.667		0.906231	7.76313		4.20132	44.2135		3.61237	16.3788					6.4808	23.3677
4.94658	160.887		0.918079	7.86892		4.26176	45.2612		3.73777	17.4642					6.49839	24.381
5.17207	179.756		1.51869	13.2635		4.37009	47.136		4.42474	23.2922					6.50399	24.4499
5.32396	195.553		1.666	14.8457		4.74239	55.7595		4.4629	23.5975					6.60527	24.664
5.41441	204.693		2.13481	20.3		5.03339	62.9389		4.49196	25.0393					7	30.8713
5.66224	232.226		2.15799	20.5624		5.1734	66.2806		4.82249	28.8377
5.71086	240.503		2.51232	24.3305		5.28792	68.9675		5.01341	31.7466
5.7179	241.332		2.954	31.4962		5.42512	74.3911		5.32109	37.2766
5.94516	268.36		3.06591	33.747		5.53421	78.8905		5.42796	39.0413
5.95103	270.095		3.20084	36.0445		6.05797	98.8891		5.65435	43.855
6.06579	284.301		3.23857	36.4688		6.09011	100.185		5.70835	44.9428
6.06807	284.378		3.37873	39.8417		6.1334	101.85		5.76153	46.7189
6.08898	287.275		3.4143	40.6969		6.15427	104.524		5.90698	51.3932
6.15016	296.826		3.52706	43.192		6.41022	119.718		6.2078	61.6059
7	419.877		3.59083	44.7454		6.67893	136.304		6.2406	63.8428
			3.65945	46.2033		6.772	142.779		6.54319	76.466
			3.87182	52.0614		6.91063	153.584		6.91907	95.7611
			3.97734	55.6485		6.92503	153.328		6.93238	96.4245
			4.02493	57.3557		7	160.619		6.96226	97.8756
			4.25659	65.0023					7	103.594
			4.42571	70.8726
			4.51234	76.44
			4.6837	86.2247
			4.83532	94.3337
			5.0206	105.261
			5.03965	106.385
			5.05989	108.658
			5.21321	122.495
			5.31658	131.399
			5.31721	131.453
			5.46194	143.538
			5.55545	157.377
			5.63504	166.865
			5.71977	175.717
			5.96109	211.314
			6.09782	231.424
			6.09896	240.278
			6.10256	234.274
			6.17504	248.541
			6.53976	323.534
			7	435.339
