# Supplementary material for: Spatially selective delivery of living magnetic microrobots through torque-focusing
Source: Nat Commun. 2024 Mar 9;15:2160. doi: 10.1038/s41467-024-46407-4 (PMC10924878; doi:10.1038/s41467-024-46407-4)
Supplement: Supplementary file 4 — Source Data [file 41467_2024_46407_MOESM4_ESM.zip › Data_Sorted_by_Figures/Fig_5/Fig 5F/IL12.csv]

SF+RMF	Global RMF	Control	Blank
16.9318	3.987222	7.894613	4.587266
5.986648	5.425449	5.441854
23.08962	2.681386	5.681945
15.27664	7.165533	9.655127
6.509269	5.702424	4.587266
