# Supplementary material for: Spatially selective delivery of living magnetic microrobots through torque-focusing
Source: Nat Commun. 2024 Mar 9;15:2160. doi: 10.1038/s41467-024-46407-4 (PMC10924878; doi:10.1038/s41467-024-46407-4)
Supplement: Supplementary file 4 — Source Data [file 41467_2024_46407_MOESM4_ESM.zip › Data_Sorted_by_Figures/Fig_5/Fig 5F/IL1-b.csv]

SF+RMF	Global RMF	Control	Blank
13.90495	2.604819	4.440951	2.41568
2.381389	3.044709	3.491034
5.547195	3.13801	3.81067
5.888305	8.50313	4.369769
2.684703	4.514092	3.391106
