# Supplementary material for: Spatially selective delivery of living magnetic microrobots through torque-focusing
Source: Nat Commun. 2024 Mar 9;15:2160. doi: 10.1038/s41467-024-46407-4 (PMC10924878; doi:10.1038/s41467-024-46407-4)
Supplement: Supplementary file 4 — Source Data [file 41467_2024_46407_MOESM4_ESM.zip › Data_Sorted_by_Figures/Fig_5/Fig 5F/TNF-alpha.csv]

SF+RMF	Global RMF	Control	Blank
70.1511	33.05013	30.63198	16.56836
59.74627	50.21103	59.30726
52.29863	43.55773	46.82692
69.25856	71.8927	27.51006
60.74546	72.83434	21.81174
