# Supplementary material for: Spatially selective delivery of living magnetic microrobots through torque-focusing
Source: Nat Commun. 2024 Mar 9;15:2160. doi: 10.1038/s41467-024-46407-4 (PMC10924878; doi:10.1038/s41467-024-46407-4)
Supplement: Supplementary file 4 — Source Data [file 41467_2024_46407_MOESM4_ESM.zip › Data_Sorted_by_Figures/Fig_5/Fig 5F/MIP-2.csv]

SF+RMF	Global RMF	Control	Blank
1550.326	252.5005	203.8959	93.20541
232.065	149.0177	934.4599
905.7525	303.4508	244.1401
703.2069	316.1987	345.4794
369.508	345.6843	179.2702
