# Supplementary material for: Spatially selective delivery of living magnetic microrobots through torque-focusing
Source: Nat Commun. 2024 Mar 9;15:2160. doi: 10.1038/s41467-024-46407-4 (PMC10924878; doi:10.1038/s41467-024-46407-4)
Supplement: Supplementary file 4 — Source Data [file 41467_2024_46407_MOESM4_ESM.zip › Data_Sorted_by_Figures/Fig_5/Fig 5C,D,E/Fig 5E OD liquid.xlsx]

## Sheet: Sheet1
Control	Global RMF	SF+RMF
0.655	0.776	0.7
0.375	0.467	0.75
0.394	0.423	0.877
0.338
