# Supplementary material for: Spatially selective delivery of living magnetic microrobots through torque-focusing
Source: Nat Commun. 2024 Mar 9;15:2160. doi: 10.1038/s41467-024-46407-4 (PMC10924878; doi:10.1038/s41467-024-46407-4)
Supplement: Supplementary file 4 — Source Data [file 41467_2024_46407_MOESM4_ESM.zip › Data_Sorted_by_Figures/Fig_2/2G/Adjusted Background All NP Transport avg ROI.csv]

	Sweeping RMF	Sweeping RMF	Sweeping RMF	Sweeping RMF	Sweeping RMF	Sweeping RMF	Sweeping RMF	Sweeping RMF	Sweeping RMF	Sweeping RMF	Sweeping RMF	Sweeping RMF	Sweeping RMF	Sweeping RMF	Sweeping RMF	Sweeping RMF	Sweeping RMF	Sweeping RMF	Sweeping RMF	Sweeping RMF	Selection Field	Selection Field	Selection Field	Selection Field	Selection Field	Selection Field	Selection Field	Selection Field	Selection Field	Selection Field	Selection Field	Selection Field	Selection Field	Selection Field	Selection Field	Selection Field	Selection Field	Selection Field	Selection Field	Selection Field	Control	Control	Control	Control	Control	Control	Control	Control	Control
Target	2.569157	2.334833	1.903085	2.824449	1.886173	1.598945															2.1993305	1.5179505	1.9364285	1.7392364	1.1649221																1.31315		1.256384	1.531061	1.36
Off-Target	2.65086003	2.41270606	2.77888167	2.75599327	2.04326861	1.57172527	1.73750538	3.31353485	1.96213419	1.59581807	1.68437118	2.47572441	1.17091535	3.154333	1.68487428	1.76869037					1.73049626		1.35615653	1.80290616		1.79328206	1.48091565	0.84338166	1.44533227	1.17347507	1.98084324	1.59434156	1.28203896	1.19094854	1.27184855	1.11834748	0.97302733	0.98105908	1.20292143	0.9199268	1.222151	1.9728223	1.3769988	1.6656941	1.7950338	1.1394978	1.139253	1.6781101	1.438779
[truncated: 31 more columns]
