# Supplementary material for: Spatially selective delivery of living magnetic microrobots through torque-focusing
Source: Nat Commun. 2024 Mar 9;15:2160. doi: 10.1038/s41467-024-46407-4 (PMC10924878; doi:10.1038/s41467-024-46407-4)
Supplement: Supplementary file 4 — Source Data [file 41467_2024_46407_MOESM4_ESM.zip › Data_Sorted_by_Figures/Fig_2/2G/NP Transport Actuation Groups.csv]

	Target	Target	Target	Target	Target	Target	Target	Target	Target	Target	Target	Target	Target	Target	Target	Target	Target	Target	Target	Target	Target	Target	Target	Target	Off-Target	Off-Target	Off-Target	Off-Target	Off-Target	Off-Target	Off-Target	Off-Target	Off-Target	Off-Target	Off-Target	Off-Target	Off-Target	Off-Target	Off-Target	Off-Target	Off-Target	Off-Target	Off-Target	Off-Target	Off-Target	Off-Target	Off-Target	Off-Target
Constant RMF	1.6855861	2.2579012	2.094912		1.7127302																				1.66908315	2.24673163	2.7494732	1.96085128	2.59076053	1.95256526	2.89208584	3.23460708	2.3417812	2.39144953	1.95494468		2.11165404	2.07385502		1.57224622	1.76689294
Sweeping RMF	2.569157	2.334833	1.903085	2.824449	1.886173	1.598945																			2.65086003	2.41270606	2.77888167	2.75599327	2.04326861	1.57172527	1.73750538	3.31353485	1.96213419	1.59581807	1.68437118	2.47572441	1.17091535	3.154333	1.68487428	1.76869037
Selection Field	2.1993305	1.5179505	1.9364285	1.7392364	1.1649221																				1.73049626		1.35615653	1.80290616		1.79328206	1.48091565	0.84338166	1.44533227	1.17347507	1.98084324	1.59434156	1.28203896	1.19094854	1.27184855	1.11834748	0.97302733	0.98105908	1.20292143	0.9199268
Control	1.31315		1.256384	1.531061	1.36																				1.222151	1.9728223	1.3769988	1.6656941	1.7950338	1.1394978	1.139253	1.6781101	1.438779		1.0363899		1.2588688	1.052347	1.4534971	1.1984386	1.2094287	1.3948257	1.1477961
