# Supplementary material for: Spatially selective delivery of living magnetic microrobots through torque-focusing
Source: Nat Commun. 2024 Mar 9;15:2160. doi: 10.1038/s41467-024-46407-4 (PMC10924878; doi:10.1038/s41467-024-46407-4)
Supplement: Supplementary file 4 — Source Data [file 41467_2024_46407_MOESM4_ESM.zip › Data_Sorted_by_Figures/Fig_S14/Analysis/IL-6.xlsx]

## Sheet: ANOVA
Table Analyzed	Identify outliers of IL6:Cleaned data
Data sets analyzed	A-C
ANOVA summary
F	4.288
P value	0.042
P value summary	*
Significant diff. among means (P < 0.05)?	Yes
R squared	0.4381
Brown-Forsythe test
F (DFn, DFd)	2.002 (2, 11)
P value	0.1813
P value summary	ns
Are SDs significantly different (P < 0.05)?	No
Bartlett's test
Bartlett's statistic (corrected)	14.05
P value	0.0009
P value summary	***
Are SDs significantly different (P < 0.05)?	Yes
ANOVA table	SS	DF	MS	F (DFn, DFd)	P value
Treatment (between columns)	57363959	2	28681979	F (2, 11) = 4.288	P=0.0420
Residual (within columns)	73575268	11	6688661
Total	130939227	13
Data summary
Number of treatments (columns)	3
Number of values (total)	14

## Sheet: Multiple comparison
Number of families	1
Number of comparisons per family	3
Alpha	0.05
Tukey's multiple comparisons test	Mean Diff.	95.00% CI of diff.	Below threshold?	Summary	Adjusted P Value
SF+RMF vs. Global RMF	3845	-572.6 to 8263	No	ns	0.09	A-B
SF+RMF vs. Control	4595	-91.05 to 9280	No	ns	0.0547	A-C
Global RMF vs. Control	749.5	-3936 to 5435	No	ns	0.9031	B-C
Test details	Mean 1	Mean 2	Mean Diff.	SE of diff.	n1	n2	q	DF
SF+RMF vs. Global RMF	4919	1073	3845	1636	5	5	3.325	11
SF+RMF vs. Control	4919	324	4595	1735	5	4	3.745	11
Global RMF vs. Control	1073	324	749.5	1735	5	4	0.611	11
