# Supplementary material for: Spatially selective delivery of living magnetic microrobots through torque-focusing
Source: Nat Commun. 2024 Mar 9;15:2160. doi: 10.1038/s41467-024-46407-4 (PMC10924878; doi:10.1038/s41467-024-46407-4)
Supplement: Supplementary file 4 — Source Data [file 41467_2024_46407_MOESM4_ESM.zip › Data_Sorted_by_Figures/Fig_S14/Analysis/IL-10.xlsx]

## Sheet: ANOVA
Table Analyzed	IL10
Data sets analyzed	A-C
ANOVA summary
F	6.063
P value	0.0151
P value summary	*
Significant diff. among means (P < 0.05)?	Yes
R squared	0.5026
Brown-Forsythe test
F (DFn, DFd)	2.846 (2, 12)
P value	0.0973
P value summary	ns
Are SDs significantly different (P < 0.05)?	No
Bartlett's test
Bartlett's statistic (corrected)	8.736
P value	0.0127
P value summary	*
Are SDs significantly different (P < 0.05)?	Yes
ANOVA table	SS	DF	MS	F (DFn, DFd)	P value
Treatment (between columns)	3538386	2	1769193	F (2, 12) = 6.063	P=0.0151
Residual (within columns)	3501643	12	291804
Total	7040029	14
Data summary
Number of treatments (columns)	3
Number of values (total)	15

## Sheet: Multiple comparison
Number of families	1
Number of comparisons per family	3
Alpha	0.05
Tukey's multiple comparisons test	Mean Diff.	95.00% CI of diff.	Below threshold?	Summary	Adjusted P Value
SF+RMF vs. Global RMF	999.3	87.81 to 1911	Yes	*	0.0317	A-B
SF+RMF vs. Control	1059	147.3 to 1970	Yes	*	0.0232	A-C
Global RMF vs. Control	59.47	-852.0 to 970.9	No	ns	0.9835	B-C
Test details	Mean 1	Mean 2	Mean Diff.	SE of diff.	n1	n2	q	DF
SF+RMF vs. Global RMF	1770	770.5	999.3	341.6	5	5	4.136	12
SF+RMF vs. Control	1770	711	1059	341.6	5	5	4.383	12
Global RMF vs. Control	770.5	711	59.47	341.6	5	5	0.2462	12
