# Supplementary material for: Spatially selective delivery of living magnetic microrobots through torque-focusing
Source: Nat Commun. 2024 Mar 9;15:2160. doi: 10.1038/s41467-024-46407-4 (PMC10924878; doi:10.1038/s41467-024-46407-4)
Supplement: Supplementary file 4 — Source Data [file 41467_2024_46407_MOESM4_ESM.zip › Data_Sorted_by_Figures/Fig_S14/Analysis/GM-CSF.xlsx]

## Sheet: ANOVA
Table Analyzed	GM-CSF
Data sets analyzed	A-C
ANOVA summary
F	3.785
P value	0.0532
P value summary	ns
Significant diff. among means (P < 0.05)?	No
R squared	0.3868
Brown-Forsythe test
F (DFn, DFd)	1.622 (2, 12)
P value	0.238
P value summary	ns
Are SDs significantly different (P < 0.05)?	No
Bartlett's test
Bartlett's statistic (corrected)	6.235
P value	0.0443
P value summary	*
Are SDs significantly different (P < 0.05)?	Yes
ANOVA table	SS	DF	MS	F (DFn, DFd)	P value
Treatment (between columns)	3443	2	1722	F (2, 12) = 3.785	P=0.0532
Residual (within columns)	5459	12	454.9
Total	8903	14
Data summary
Number of treatments (columns)	3
Number of values (total)	15

## Sheet: Multiple comparison
Number of families	1
Number of comparisons per family	3
Alpha	0.05
Tukey's multiple comparisons test	Mean Diff.	95.00% CI of diff.	Below threshold?	Summary	Adjusted P Value
SF+RMF vs. Global RMF	30.77	-5.223 to 66.75	No	ns	0.0975	A-B
SF+RMF vs. Control	33.36	-2.629 to 69.35	No	ns	0.0702	A-C
Global RMF vs. Control	2.593	-33.40 to 38.58	No	ns	0.9799	B-C
Test details	Mean 1	Mean 2	Mean Diff.	SE of diff.	n1	n2	q	DF
SF+RMF vs. Global RMF	55.39	24.63	30.77	13.49	5	5	3.225	12
SF+RMF vs. Control	55.39	22.04	33.36	13.49	5	5	3.497	12
Global RMF vs. Control	24.63	22.04	2.593	13.49	5	5	0.2719	12
