# Supplementary material for: Spatially selective delivery of living magnetic microrobots through torque-focusing
Source: Nat Commun. 2024 Mar 9;15:2160. doi: 10.1038/s41467-024-46407-4 (PMC10924878; doi:10.1038/s41467-024-46407-4)
Supplement: Supplementary file 4 — Source Data [file 41467_2024_46407_MOESM4_ESM.zip › Data_Sorted_by_Figures/Fig_S14/Analysis/MCP-1.xlsx]

## Sheet: ANOVA
Table Analyzed	Identify outliers of MCP-1:Cleaned data
Data sets analyzed	A-C
ANOVA summary
F	2.254
P value	0.1556
P value summary	ns
Significant diff. among means (P < 0.05)?	No
R squared	0.3107
Brown-Forsythe test
F (DFn, DFd)	0.09357 (2, 10)
P value	0.9115
P value summary	ns
Are SDs significantly different (P < 0.05)?	No
Bartlett's test
Bartlett's statistic (corrected)	1.011
P value	0.6033
P value summary	ns
Are SDs significantly different (P < 0.05)?	No
ANOVA table	SS	DF	MS	F (DFn, DFd)	P value
Treatment (between columns)	132052494	2	66026247	F (2, 10) = 2.254	P=0.1556
Residual (within columns)	292989367	10	29298937
Total	425041861	12
Data summary
Number of treatments (columns)	3
Number of values (total)	13

## Sheet: Multiple Comparison
Number of families	1
Number of comparisons per family	3
Alpha	0.05
Tukey's multiple comparisons test	Mean Diff.	95.00% CI of diff.	Below threshold?	Summary	Adjusted P Value
SF+RMF vs. Global RMF	7485	-3007 to 17978	No	ns	0.1738	A-B
SF+RMF vs. Control	6292	-3662 to 16245	No	ns	0.241	A-C
Global RMF vs. Control	-1194	-11148 to 8760	No	ns	0.9425	B-C
Test details	Mean 1	Mean 2	Mean Diff.	SE of diff.	n1	n2	q	DF
SF+RMF vs. Global RMF	20762	13277	7485	3827	4	4	2.766	10
SF+RMF vs. Control	20762	14471	6292	3631	4	5	2.45	10
Global RMF vs. Control	13277	14471	-1194	3631	4	5	0.465	10
