# Supplementary material for: Spatially selective delivery of living magnetic microrobots through torque-focusing
Source: Nat Commun. 2024 Mar 9;15:2160. doi: 10.1038/s41467-024-46407-4 (PMC10924878; doi:10.1038/s41467-024-46407-4)
Supplement: Supplementary file 4 — Source Data [file 41467_2024_46407_MOESM4_ESM.zip › Data_Sorted_by_Figures/Fig_S14/Analysis/IL-4.xlsx]

## Sheet: ANOVA
Table Analyzed	IL4
Data sets analyzed	A-C
ANOVA summary
F	6.292
P value	0.0135
P value summary	*
Significant diff. among means (P < 0.05)?	Yes
R squared	0.5119
Brown-Forsythe test
F (DFn, DFd)	0.6163 (2, 12)
P value	0.5562
P value summary	ns
Are SDs significantly different (P < 0.05)?	No
Bartlett's test
Bartlett's statistic (corrected)	4.069
P value	0.1307
P value summary	ns
Are SDs significantly different (P < 0.05)?	No
ANOVA table	SS	DF	MS	F (DFn, DFd)	P value
Treatment (between columns)	0.4341	2	0.2171	F (2, 12) = 6.292	P=0.0135
Residual (within columns)	0.414	12	0.0345
Total	0.8481	14
Data summary
Number of treatments (columns)	3
Number of values (total)	15

## Sheet: Multiple comparison
Number of families	1
Number of comparisons per family	3
Alpha	0.05
Tukey's multiple comparisons test	Mean Diff.	95.00% CI of diff.	Below threshold?	Summary	Adjusted P Value
SF+RMF vs. Global RMF	0.3866	0.07321 to 0.7000	Yes	*	0.0164	A-B
SF+RMF vs. Control	0.328	0.01459 to 0.6414	Yes	*	0.0402	A-C
Global RMF vs. Control	-0.05861	-0.3720 to 0.2548	No	ns	0.8732	B-C
Test details	Mean 1	Mean 2	Mean Diff.	SE of diff.	n1	n2	q	DF
SF+RMF vs. Global RMF	0.5461	0.1595	0.3866	0.1175	5	5	4.654	12
SF+RMF vs. Control	0.5461	0.2181	0.328	0.1175	5	5	3.949	12
Global RMF vs. Control	0.1595	0.2181	-0.05861	0.1175	5	5	0.7056	12
