# Supplementary material for: Spatially selective delivery of living magnetic microrobots through torque-focusing
Source: Nat Commun. 2024 Mar 9;15:2160. doi: 10.1038/s41467-024-46407-4 (PMC10924878; doi:10.1038/s41467-024-46407-4)
Supplement: Supplementary file 4 — Source Data [file 41467_2024_46407_MOESM4_ESM.zip › Data_Sorted_by_Figures/Fig_S14/Analysis/LIX.xlsx]

## Sheet: ANOVA
Table Analyzed	Identify outliers of LIX:Cleaned data
Data sets analyzed	A-C
ANOVA summary
F	4.961
P value	0.0291
P value summary	*
Significant diff. among means (P < 0.05)?	Yes
R squared	0.4742
Brown-Forsythe test
F (DFn, DFd)	1.685 (2, 11)
P value	0.23
P value summary	ns
Are SDs significantly different (P < 0.05)?	No
Bartlett's test
Bartlett's statistic (corrected)	11.27
P value	0.0036
P value summary	**
Are SDs significantly different (P < 0.05)?	Yes
ANOVA table	SS	DF	MS	F (DFn, DFd)	P value
Treatment (between columns)	68459	2	34230	F (2, 11) = 4.961	P=0.0291
Residual (within columns)	75895	11	6900
Total	144354	13
Data summary
Number of treatments (columns)	3
Number of values (total)	14

## Sheet: Multiple comparison
Number of families	1
Number of comparisons per family	3
Alpha	0.05
Tukey's multiple comparisons test	Mean Diff.	95.00% CI of diff.	Below threshold?	Summary	Adjusted P Value
SF+RMF vs. Global RMF	150.7	0.2149 to 301.2	Yes	*	0.0497	A-B
SF+RMF vs. Control	141.8	-0.1005 to 283.7	No	ns	0.0502	A-C
Global RMF vs. Control	-8.922	-159.4 to 141.6	No	ns	0.986	B-C
Test details	Mean 1	Mean 2	Mean Diff.	SE of diff.	n1	n2	q	DF
SF+RMF vs. Global RMF	231	80.25	150.7	55.72	5	4	3.825	11
SF+RMF vs. Control	231	89.17	141.8	52.53	5	5	3.817	11
Global RMF vs. Control	80.25	89.17	-8.922	55.72	4	5	0.2264	11
