# Supplementary material for: Spatially selective delivery of living magnetic microrobots through torque-focusing
Source: Nat Commun. 2024 Mar 9;15:2160. doi: 10.1038/s41467-024-46407-4 (PMC10924878; doi:10.1038/s41467-024-46407-4)
Supplement: Supplementary file 4 — Source Data [file 41467_2024_46407_MOESM4_ESM.zip › Data_Sorted_by_Figures/Fig_3/3D/Actuation Groups.csv]

	Target	Target	Target	Target	Target	Target	Target	Target	Target	Target	Target	Target	Target	Target	Target	Target	Target	Target	Target	Target	Target	Target	Target	Target	Target	Target	Target	Target	Target	Target	Target	Target	Target	Target	Off-Target	Off-Target	Off-Target	Off-Target	Off-Target	Off-Target	Off-Target	Off-Target	Off-Target	Off-Target	Off-Target	Off-Target	Off-Target	Off-Target	Off-Target
Constant RMF	424.737	673.994			769.564	541.6	746.204																												525.967	467.6	848.286	643.124	665.011	511.381		1298.823	261.929	1087.142	489.172		715.222		623.361
Sweeping RMF	321.687	703.538	359.745	1458.364	596.61																														367.879	397.651	680.641	942.727	1367.205	387.651	415.533	873.422	467.592	700.421	1204.048	465.738	516.548	431.112	781.874
Selection Field	461.384	206.832				1766.825	305.69		752.524	1181.497	728.312			586.071	2014.091																				360.475	174.56		884.486	378.126	164.692		247.514	768.015	789.98	505.756	313.228	190.287
Control	471.757	234.111	171.99			223.99																																665.644	337.353		157.798	223.991	238.591	277.962
[truncated: 19 more columns]
