# Supplementary material for: Spatially selective delivery of living magnetic microrobots through torque-focusing
Source: Nat Commun. 2024 Mar 9;15:2160. doi: 10.1038/s41467-024-46407-4 (PMC10924878; doi:10.1038/s41467-024-46407-4)
Supplement: Supplementary file 4 — Source Data [file 41467_2024_46407_MOESM4_ESM.zip › Data_Sorted_by_Figures/Fig_3/3D/Location Groups.csv]

	Constant RMF	Constant RMF	Constant RMF	Constant RMF	Constant RMF	Constant RMF	Constant RMF	Constant RMF	Constant RMF	Constant RMF	Constant RMF	Constant RMF	Constant RMF	Constant RMF	Constant RMF	Constant RMF	Constant RMF	Constant RMF	Constant RMF	Constant RMF	Constant RMF	Constant RMF	Constant RMF	Constant RMF	Constant RMF	Constant RMF	Constant RMF	Constant RMF	Constant RMF	Constant RMF	Constant RMF	Constant RMF	Sweeping RMF	Sweeping RMF	Sweeping RMF	Sweeping RMF	Sweeping RMF	Sweeping RMF	Sweeping RMF	Sweeping RMF	Sweeping RMF	Sweeping RMF	Sweeping RMF	Sweeping RMF	Sweeping RMF	Sweeping RMF	Sweeping RMF	Sweeping RMF	Sweeping RMF
Target	424.737	673.994			769.564	541.6	746.204																										321.687	703.538	359.745	1458.364	596.61
Off-target	525.967	467.6	848.286	643.124	665.011	511.381		1298.823	261.929	1087.142	489.172		715.222		623.361	566.452	530.703	807.038	782.745	728.573	646.257	1238.26	1190.201	699.183	406.771								367.879	397.651	680.641	942.727	1367.205	387.651	415.533	873.422	467.592	700.421	1204.048	465.738	516.548	431.112	781.874	701.5	1418.6
[truncated: 79 more columns]
