# Supplementary material for: Spatially selective delivery of living magnetic microrobots through torque-focusing
Source: Nat Commun. 2024 Mar 9;15:2160. doi: 10.1038/s41467-024-46407-4 (PMC10924878; doi:10.1038/s41467-024-46407-4)
Supplement: Supplementary file 4 — Source Data [file 41467_2024_46407_MOESM4_ESM.zip › Data_Sorted_by_Figures/Fig_4/4E-F/Calibration_Cube_Data_2022-10-23-10-59-38_bl_0A_wh_0A.csv]

Sensor	Bx	By	Bz	Std Dev Bx	Std Dev By	Std Dev Bz
1	-6.8225	-17.0225	4.904999999999999	0.2490119363493335	0.2361290842832468	0.05986094998689338
2	-3.2824999999999998	-17.925	4.8774999999999995	0.1691687191993707	0.1581138830084194	0.10371569044481374
3	0.3075	-18.9225	5.360000000000001	0.20311805543684305	0.13304656661819186	0.052967495273568956
4	3.6725000000000003	-20.495000000000005	4.92	0.12329391261894837	0.3179360522704735	0.10593499054713805
5	-5.9399999999999995	-7.260000000000001	4.5725	0.27162065049951156	0.23926972228010793	0.050621141828291506
6	-2.3150000000000004	-8.412500000000001	4.9375	0.10749676997731396	0.30305160909946965	0.04124789556921529
7	1.0125000000000002	-9.512500000000001	5.1625000000000005	0.23041327604497489	0.20008678672571595	0.24867705518961275
8	4.96	-10.755000000000003	5.027500000000001	0.0914391114956346	0.21692292538031913	0.12552666825995354
9	-4.8775	2.695	4.275	0.1955938251695193	0.2070963275601208	0.04082482904638615
10	-0.8125	1.5100000000000002	4.525	0.25987443549187794	0.20856653614614212	0.06770032003863301
11	2.6125000000000003	0.2925000000000001	4.8950000000000005	0.12977009585331203	0.17322512648124824	0.05986094998689302
12	6.325	-1.0725000000000002	5.2725	0.1522972240208088	0.22713493297548443	0.2506796317569057
13	-3.6325000000000003	12.582500000000001	3.9475000000000002	0.36686547640487754	0.10003471619615065	0.1630652561944995
14	-0.06	11.1475	4.2	0.17919573407620817	0.2322743827650583	0.052704627669473036
15	3.4225000000000003	10.512500000000003	4.242500000000001	0.23730254950168575	0.14918761491640126	0.052770467329958465
16	7.317500000000001	9.440000000000001	5.157500000000001	0.17561400222584114	0.258252675580418	0.11609981337912077
17	-6.2425000000000015	-18.240000000000002	10.420000000000002	0.18106551914216643	0.20520991962161889	0.13478377746103815
18	-2.795	-18.165	10.772500000000003	0.22662989897873373	0.17567330790735167	0.27649844283266556
19	1.235	-19.520000000000003	11.775	0.16380883167074153	0.26082135222749264	0.0390867979985285
20	4.409999999999999	-20.950000000000003	11.795	0.2603949990985916	0.17677669529663684	0.046844897741850876
21	-5.9275	-7.875	11.07	0.22926513036220744	0.1925703334715223	0.06324555320336735
22	-1.9275000000000002	-8.29	11.5975	0.18613391236777171	0.22148488787173606	0.18425902661440752
23	1.9650000000000003	-9.575	11.872500000000002	0.25609243123008013	0.2635231383473652	0.04322100826629966
24	5.660000000000001	-10.280000000000001	12.245000000000003	0.2651519480515946	0.18774983355518568	0.03872983346207396
25	-4.8375	2.9875000000000003	11.052500000000002	0.23340772623601538	0.24811791551599005	0.09162878004935618
26	-0.8775000000000001	1.5325000000000002	11.3	0.23287156689185282	0.22237668243071007	0.03118047822311662
27	2.9025000000000007	0.6500000000000001	11.532500000000002	0.22436639181877885	0.11486707293408518	0.044174527602328574
28	6.8925	-0.31250000000000006	12.2775	0.24917920815705658	0.14684175155588414	0.06061032181989398
29	-3.8950000000000005	12.932500000000001	10.97	0.23118054512532923	0.1598827695531947	0.052440442408507607
30	-0.04500000000000001	11.89	10.6	0.24743124746527517	0.23369020328441492	0.08079466429027225
31	3.72	10.570000000000002	11.299999999999999	0.1903213656482693	0.10979779394667047	0.05773502691896254
32	7.404999999999999	9.745	11.712500000000002	0.19429359227725446	0.23148074073955582	0.033850160019316185
33	-6.515000000000001	-18.845	16.902499999999996	0.17880778009421794	0.23623199519869317	0.12717551301689756
34	-2.7050000000000005	-19.98	16.5975	0.1619327706865482	0.15129074290546918	0.03987828704668455
35	0.7975000000000001	-21.0225	16.987500000000004	0.2393422700281382	0.20697893075812718	0.054326686710022616
36	4.6225000000000005	-21.390000000000004	18.342499999999998	0.1003120132386944	0.1826502425706333	0.02898754521821013
37	-6.0	-7.790000000000001	18.497500000000006	0.24523231615936944	0.24949949899749288	0.2804881657238173
38	-2.1174999999999997	-9.065000000000001	17.8625	0.2753911359825834	0.24977767892445635	0.2378287198805054
39	2.0450000000000004	-10.337500000000002	18.2025	0.26399705385561495	0.3016735726649658	0.04322100826629974
40	6.5175	-11.41	18.6025	0.20345966021138764	0.18789772631821694	0.0447989335190522
41	-5.092500000000001	3.4025000000000007	18.0275	0.14721960165382575	0.25316057706084055	0.14598801320656457
42	-1.0675000000000003	2.3425000000000002	18.285	0.2144275324361745	0.23951629496874655	0.06146362971528593
43	3.095	0.33000000000000007	18.5125	0.20337431281042145	0.21173883284209663	0.046022337571613656
44	7.540000000000001	-0.5275000000000001	18.9525	0.3105103326246433	0.23671654403995981	0.0628600738854867
45	-3.9125	13.4875	17.520000000000003	0.2138437903392723	0.2749368614387268	0.14327518200224942
46	0.34750000000000003	13.0425	17.020000000000003	0.19488244319760226	0.1802968231679207	0.04830458915396487
47	4.270000000000001	11.365000000000002	17.8525	0.17865236261148806	0.18265024257063334	0.04158324983291553
48	8.66	10.7025	18.21	0.14003967691733335	0.22156325908818392	0.09067647005823559
49	-7.279999999999999	-19.415000000000003	24.525	0.302948473800047	0.14539218991709582	0.058925565098878294
50	-2.9200000000000004	-20.577500000000004	23.735000000000003	0.17551511489201027	0.1157403703697778	0.16923028360458653
51	0.9099999999999999	-21.935000000000002	23.472500000000007	0.19937402037376886	0.21350253706533195	0.25992787461140054
52	5.037500000000001	-23.457500000000003	24.345	0.16551686721701014	0.188580221656461	0.19818621994926353
53	-6.635000000000001	-8.675	25.2575	0.18641351882307242	0.11666666666666671	0.1740250620520571
54	-2.0525	-9.830000000000002	25.047500000000003	0.25561744419694404	0.21434655221030366	0.05458174297937605
55	2.3750000000000004	-10.6575	25.015000000000004	0.2898754521821016	0.2579432538800387	0.15509853498842505
56	6.7525	-11.822500000000002	26.075	0.22896202984580433	0.15654694006733055	0.1972026594366536
57	-5.695	4.255000000000001	25.48	0.18325756009871277	0.17709068612185988	0.025819888974715488
58	-0.8700000000000001	2.0725	25.287499999999998	0.16865480854231354	0.2685997642093778	0.11380416903123092
59	3.6350000000000002	1.8500000000000003	25.692500000000003	0.2988868236194652	0.28235123910162363	0.06351946333386548
60	8.2925	-0.55	26.189999999999998	0.18259320298898804	0.18966344461235068	0.048876260995383496
61	-3.81	15.735000000000003	23.720000000000002	0.10878112581387148	0.18112303982529537	0.062137839607690946
62	0.29250000000000004	14.502500000000001	24.1175	0.30139720930655245	0.19946107946720362	0.10072652745594472
63	4.7825	13.5475	24.1875	0.25414617403726125	0.27498737344750124	0.05921946001479953
64	9.3925	11.610000000000003	25.532500000000002	0.11963486114005431	0.1776388345929899	0.142424443907014
