# Supplementary material for: Spatially selective delivery of living magnetic microrobots through torque-focusing
Source: Nat Commun. 2024 Mar 9;15:2160. doi: 10.1038/s41467-024-46407-4 (PMC10924878; doi:10.1038/s41467-024-46407-4)
Supplement: Supplementary file 4 — Source Data [file 41467_2024_46407_MOESM4_ESM.zip › Data_Sorted_by_Figures/Fig_4/4E-F/Calibration_Cube_Data_2022-10-23-11-32-45_bl_40_1A_wh_40_2A.csv]

Sensor	Bx	By	Bz	Std Dev Bx	Std Dev By	Std Dev Bz
1	-10.2025	-17.832500000000003	-8.872499999999999	0.14407270541099873	0.2489003593586982	0.2099768505759094
2	-6.7125	-18.250000000000004	-9.0725	0.18456028825291737	0.2412352471021693	0.04479893351905185
3	-2.9550000000000005	-19.51	-8.92	0.1914128754522247	0.22705848487901842	0.2414654334590265
4	1.005	-20.3725	-8.985000000000001	0.14278966660402598	0.2577816690319331	0.050277010429994565
5	-9.605	-7.6975	-9.070000000000002	0.27833832330856334	0.21096669036709204	0.045338235029118074
6	-5.6850000000000005	-9.0275	-9.162500000000001	0.18715709384839715	0.25012496876561524	0.32064388345951655
7	-2.0625	-9.9225	-9.127500000000001	0.23899383999499973	0.20931435688934494	0.039878287046684974
8	2.2725	-10.610000000000001	-9.0225	0.11208255885729952	0.12483322207382662	0.04479893351905201
9	-8.5225	2.3725	-9.35	0.24394045266098127	0.24901193634933344	0.047140452079103105
10	-4.279999999999999	1.2325	-9.522499999999999	0.2359378449224852	0.20174585222226724	0.19416845492738782
11	-0.5825	0.37750000000000006	-9.379999999999999	0.24297062008033446	0.175376578950681	0.04972144630058806
12	3.45	-0.8600000000000001	-8.75	0.10474837574980443	0.2173706511928416	0.17638342073763918
13	-7.15	12.315000000000001	-9.8475	0.24860723150293815	0.1586400537905437	0.04322100826629956
14	-3.5075000000000003	10.957500000000001	-9.89	0.17640310528886832	0.15725510060620196	0.10684880283216426
15	0.2425	9.9475	-9.854999999999999	0.23601141686132238	0.2298701324178019	0.06952217871538065
16	4.555000000000001	9.444999999999999	-8.952500000000002	0.1669996673316713	0.22010098692292251	0.07115124735378874
17	-10.1675	-18.1375	-3.495	0.1419360184496288	0.20454896181055948	0.048304589153964815
18	-6.237500000000002	-18.152499999999996	-3.3275000000000006	0.07476816018719315	0.12441529916640721	0.09461177986323313
19	-1.78	-19.8675	-2.8150000000000004	0.15220600075774496	0.2939316814045968	0.2855793332080519
20	1.6849999999999998	-21.017500000000002	-2.9650000000000003	0.18112303982529543	0.24496314915604026	0.06582805886043826
21	-9.782500000000002	-7.902499999999999	-2.7800000000000002	0.08901466795484399	0.16851063270112457	0.12461050428345827
22	-5.422499999999999	-8.967500000000001	-2.93	0.13460332668829392	0.2220641799120246	0.09486832980505144
23	-1.2700000000000002	-10.082500000000001	-2.6675000000000004	0.24375534182180847	0.1810655191421664	0.0612939184947776
24	3.02	-10.850000000000003	-2.13	0.16699966733167135	0.1947220240924654	0.06645800679125624
25	-8.614999999999998	2.3850000000000007	-2.8225000000000007	0.18863545089227887	0.2102247474595807	0.1796794986141218
26	-4.575	1.1750000000000003	-3.065	0.15723301886760996	0.2412352471021688	0.13904435743076143
27	-0.38750000000000007	0.29	-2.9850000000000003	0.2590715259451636	0.2038517980189421	0.04887626099538395
28	4.0375	-0.875	-2.4925000000000006	0.19121323175972946	0.18856180831641267	0.037360852952433174
29	-7.794999999999999	12.680000000000001	-3.0125	0.12236103228651761	0.2272419171035328	0.029462782549439584
30	-3.5125	11.357500000000002	-3.72	0.2435985997040578	0.15277525250438198	0.04048319267163706
31	0.49749999999999994	10.8475	-3.1800000000000006	0.3237046836581488	0.25425544897471386	0.23711225658371654
32	4.6175	9.8375	-2.7475	0.11609981337912074	0.16760154467598976	0.19946107946720393
33	-10.750000000000002	-18.692500000000003	2.5424999999999995	0.24972206772952826	0.11368206151856636	0.04090979236211188
34	-6.555	-19.687500000000004	1.8625000000000003	0.14375905768565217	0.20824998332666342	0.03773077140890588
35	-2.3175000000000003	-20.6125	1.8650000000000002	0.22944679848133287	0.23370506103966923	0.06032320356951282
36	1.9000000000000004	-21.824999999999996	3.3175	0.341158158174312	0.12692955176439832	0.11788058929838004
37	-10.3975	-8.2625	4.147500000000001	0.21840647629795434	0.22461386619905907	0.06286007388548702
38	-5.925	-9.120000000000001	3.2675000000000005	0.2796326955927086	0.2169229253803194	0.05143766454003655
39	-1.2625	-10.3625	2.9899999999999998	0.23782871988050558	0.24727683541596301	0.07187952884282614
40	3.8050000000000006	-11.347500000000002	3.3125	0.28814541082199757	0.18946195748311417	0.03385016001931647
41	-9.232500000000002	2.9025000000000003	3.8125	0.21149271067028913	0.2361290842832463	0.046022337571613586
42	-4.6875	1.8950000000000002	3.2949999999999995	0.23281191741164975	0.14757295747452437	0.040483192671637025
43	-0.2325	0.32500000000000007	3.44	0.132313810482672	0.23746344747958348	0.054262735320332364
44	4.6274999999999995	-0.5950000000000001	3.775	0.22343592171159762	0.1840138883647403	0.031180478223116266
45	-8.39	13.35	3.285	0.2483836638034887	0.2017286406151702	0.035746017649212064
46	-3.6150000000000007	12.239999999999998	2.305	0.2536401650632907	0.2617250465660479	0.20676073128135336
47	0.9250000000000002	11.0775	2.8775000000000004	0.1567907310185565	0.16601957715883978	0.27674948559622975
48	5.8125	10.3425	2.9925000000000006	0.20147029006227635	0.2571343142319897	0.2541461740372611
49	-11.915000000000001	-19.6375	9.685	0.21991159840060973	0.21992738700661035	0.17919573407620823
50	-6.985000000000001	-20.2625	8.1025	0.1395429045928966	0.154222962694347	0.038097098168874736
51	-2.6975000000000002	-21.765	8.03	0.2161693009348614	0.14395215254459506	0.1805854676077536
52	2.145	-23.232499999999998	8.3775	0.1567021236472421	0.23035298999578854	0.3392086378617146
53	-11.49	-8.400000000000002	10.155000000000001	0.284116564498134	0.20378365434395793	0.07710022337480277
54	-6.1625000000000005	-9.907499999999999	9.765000000000002	0.09147707666708381	0.21050534435020912	0.07835106182362121
55	-0.9650000000000002	-10.625	9.467500000000003	0.1155902725626647	0.1911224156863288	0.1779708153352992
56	3.8150000000000004	-11.845000000000002	9.9625	0.23897931105246564	0.19141287545222493	0.30144328746143195
57	-10.375	3.5524999999999998	10.4525	0.2763853991962833	0.2780012989577967	0.1680980203465954
58	-5.125000000000002	1.9274999999999998	9.9625	0.22943166496560347	0.21195190754298743	0.21024126352571426
59	0.0375	1.0900000000000003	9.89	0.23221457988487956	0.19762478477042184	0.05426273532033256
60	5.015	-0.25250000000000006	10.332500000000001	0.100829889748361	0.2620565036611592	0.1394682361288365
61	-8.4975	14.7025	8.852500000000003	0.20393694559293998	0.2509565035353075	0.17734539432668908
62	-3.4799999999999995	13.757499999999999	8.755	0.2320799670611643	0.2288406772310277	0.21402232489989353
63	1.1875000000000002	12.575000000000001	8.502500000000001	0.1650967729679913	0.16158932858054437	0.057069645560879526
64	6.2525	11.397500000000003	9.547500000000001	0.1959485476683441	0.2596605690340971	0.16560075818398612
