# Supplementary material for: Spatially selective delivery of living magnetic microrobots through torque-focusing
Source: Nat Commun. 2024 Mar 9;15:2160. doi: 10.1038/s41467-024-46407-4 (PMC10924878; doi:10.1038/s41467-024-46407-4)
Supplement: Supplementary file 4 — Source Data [file 41467_2024_46407_MOESM4_ESM.zip › Data_Sorted_by_Figures/Fig_4/4E-F/Calibration_Cube_Data_2022-10-23-11-30-52_bl_20A_wh_20_2A.csv]

Sensor	Bx	By	Bz	Std Dev Bx	Std Dev By	Std Dev Bz
1	-8.3525	-17.527499999999996	-2.0349999999999997	0.28221593387569965	0.23817885436508976	0.2319003617456812
2	-5.087500000000001	-18.0425	-2.095	0.18791620472966128	0.17282377022723336	0.038729833462074134
3	-1.3325	-19.032500000000006	-1.7200000000000002	0.0842037871937942	0.17080284280746394	0.06433419688539589
4	2.2575	-20.4125	-2.0625	0.09357854692419862	0.24530310049225001	0.24359859970405787
5	-7.645000000000001	-7.482499999999999	-2.2575	0.25353062493075235	0.2546920798838386	0.05006939628599929
6	-3.875	-8.74	-2.1225000000000005	0.17638342073763946	0.2880007716039044	0.10765815239812443
7	-0.36	-9.837500000000002	-1.9725000000000006	0.27213150415847775	0.10491398593345153	0.16178260447622642
8	3.6925000000000003	-10.709999999999999	-1.9125	0.23275225264454702	0.11737877907772695	0.04750730937913076
9	-6.682500000000002	2.4775	-2.5425	0.24722066166798357	0.2206209670704738	0.04090979236211193
10	-2.405	1.205	-2.52	0.25571251218680896	0.1284523257866513	0.04972144630058768
11	1.0000000000000002	0.31500000000000006	-2.2275	0.25303710751148295	0.1849173989770688	0.06503204338375557
12	4.8775	-0.9774999999999998	-1.7875000000000003	0.2526113615813826	0.1963026291780684	0.02429563289518878
13	-5.317500000000001	12.545	-2.9075	0.21312815654228118	0.21075261959621444	0.057795136281332385
14	-1.7700000000000002	11.01	-2.8800000000000003	0.1571446608843089	0.10941765041446541	0.14990737881179242
15	2.0025000000000004	10.252500000000001	-2.9425000000000003	0.30286823317519895	0.19128585357463804	0.2595535697222358
16	5.94	9.3775	-1.8175000000000001	0.1799691331559078	0.15962194920081227	0.07364517031761901
17	-8.0825	-18.2725	3.465	0.21891462059696037	0.1366514219139749	0.04116363011742816
18	-4.535000000000001	-18.275	3.7700000000000005	0.23984948984264662	0.22016408022704834	0.04048319267163708
19	-0.15500000000000003	-19.695	4.49	0.20371548787463364	0.20439612955674555	0.052967495273569046
20	3.055	-20.907500000000006	4.4725	0.10260495981080926	0.2081832792944182	0.11020813642074413
21	-7.739999999999999	-7.955	4.2025	0.12594090324875037	0.2087662169349565	0.06816035015559503
22	-3.7150000000000007	-8.642500000000002	4.325000000000001	0.2052099196216185	0.07550754193382847	0.04082482904638628
23	0.4175	-9.76	4.6375	0.24268463761295922	0.11192755593587211	0.05170697352496173
24	4.3275	-10.690000000000001	5.069999999999999	0.20931435688934488	0.19336206683030874	0.061010017392410396
25	-6.7325	2.6475	4.1899999999999995	0.2541461740372611	0.23612908428324633	0.029344694769431832
26	-2.6175	1.4100000000000001	4.140000000000001	0.2105053443502088	0.12866839377079187	0.04116363011742816
27	1.2125	0.5675	4.28	0.24895615410482763	0.2081832792944183	0.10394977419675122
28	5.6	-0.6275	4.9275	0.2124591463996993	0.11633882508527507	0.06061032181989408
29	-5.800000000000001	12.847499999999997	3.9125	0.1060660171779822	0.1941684549273873	0.3223718522314116
30	-1.7425000000000004	11.64	3.4849999999999994	0.2038006923987802	0.17167475709090776	0.02415229457698239
31	2.1925000000000003	10.605	4.055	0.1047815187266661	0.1398411797560204	0.05244044240850764
32	5.9350000000000005	9.800000000000002	4.505	0.249499498997493	0.11666666666666685	0.040483192671637094
33	-8.6	-18.9	9.720000000000002	0.20103896803024682	0.3429852604542787	0.06101001739241009
34	-4.5975	-19.8375	9.270000000000001	0.08854534306093004	0.179215109730055	0.21042285469448838
35	-0.6275000000000002	-20.817500000000003	9.46	0.11986682424906218	0.21796087824296437	0.0647645307590849
36	3.1625000000000005	-21.502500000000005	10.890000000000002	0.2224391302506523	0.2430849188612444	0.22085691697969909
37	-8.105000000000002	-8.0125	11.3275	0.23973364849812442	0.2164261485536759	0.05197488709837568
38	-3.8575000000000004	-8.969999999999999	10.675	0.20684468139698983	0.27708803254160536	0.050000000000000024
39	0.3675	-10.27	10.662500000000001	0.2774011335393006	0.17472200141303842	0.06997023176561086
40	5.087500000000001	-11.537499999999998	11.0375	0.2455860338048563	0.24755751295854891	0.0637377439199097
41	-7.172499999999999	3.1125000000000003	10.982500000000002	0.2378871114158516	0.2325134404717284	0.0486626710688546
42	-2.7525000000000004	2.15	10.8925	0.24535971325563788	0.17795130420052185	0.27158229773761844
43	1.5025000000000002	0.28500000000000003	11.0125	0.2923682039255751	0.24838366380348859	0.046022337571613385
44	6.2575	-0.4925	11.435000000000002	0.2587496645193746	0.1844850189642027	0.06992058987801002
45	-6.1625	13.422500000000003	10.475	0.1629800601300662	0.18312488149408393	0.10671873729054719
46	-1.5175	12.712500000000002	9.71	0.2606215860421218	0.1708841387867488	0.044409708648247295
47	2.6375	11.127500000000001	10.365000000000002	0.10817295821455979	0.20257028958418885	0.30097065194688544
48	7.2375	10.557500000000001	10.805000000000001	0.2860773982295314	0.11963486114005388	0.2269361143582044
49	-9.6	-19.577499999999997	17.087500000000002	0.2176260809533431	0.1823648662556589	0.04448782605012971
50	-4.8725000000000005	-20.48	15.9175	0.1905583900015952	0.18096961070853837	0.13178791885281319
51	-0.9450000000000001	-21.939999999999998	15.820000000000002	0.1615033539383419	0.18265024257063328	0.051099032389186304
52	3.6799999999999997	-23.4475	16.427500000000002	0.1866369023889256	0.13356750270098575	0.27014656515800195
53	-8.977500000000001	-8.665000000000001	17.740000000000002	0.2325731665041731	0.16881943016134127	0.05916079783099597
54	-4.2075000000000005	-9.782500000000002	17.4975	0.2590179101486571	0.10804448672241967	0.06174544517614239
55	0.775	-10.6375	17.3525	0.15456030825826172	0.1375631168268263	0.04779876799900079
56	5.327499999999999	-11.977500000000003	18.1125	0.21999053009921427	0.30010414858845236	0.13189326492787062
57	-7.897500000000001	3.8625000000000007	18.0175	0.21681084946202386	0.21416828793160653	0.1695787263911496
58	-2.8100000000000005	1.9000000000000004	17.68	0.22054226100430022	0.28577380332470403	0.24966644414765313
59	1.7650000000000001	1.4925000000000002	17.8725	0.2667187449147302	0.25277625152164385	0.0721206550780616
60	6.780000000000001	-0.4825000000000001	18.3425	0.19783550967631897	0.2257856653259163	0.12804621561504032
61	-5.885000000000001	15.265	16.32	0.23955978145107912	0.21186998109427593	0.03073181485764275
62	-1.5175	14.0475	16.499999999999996	0.2226887464102705	0.30583446866274294	0.05400617248673202
63	2.8899999999999997	13.0	16.389999999999997	0.23781411975649291	0.1662494778604999	0.2944392033076516
64	7.842499999999999	11.4525	17.71	0.2525013751337692	0.20461685061488857	0.2786873995477125
