# Supplementary material for: Spatially selective delivery of living magnetic microrobots through torque-focusing
Source: Nat Commun. 2024 Mar 9;15:2160. doi: 10.1038/s41467-024-46407-4 (PMC10924878; doi:10.1038/s41467-024-46407-4)
Supplement: Supplementary file 4 — Source Data [file 41467_2024_46407_MOESM4_ESM.zip › Data_Sorted_by_Figures/Fig_4/4E-F/Fig 4E,F Raw Data and Plotting Script.txt]

clc
clear
x=linspace(-7.5,7.5,4);
y=linspace(-7.5,7.5,4);
z1=linspace(-7.5,-2.5,2);
z2=linspace(0,0,1);
z3=linspace(2.5,7.5,2);
z=cat(2,z1,z3);
[X,Y,Z]=meshgrid(x,y,z);

% %%%% Assembled magic sphere 20cm %%%%
% V(:,:,1) = [35.7130753400000,35.4221839900000,35.9606998200000,37.0657168900000;27.6695542300000,28.1222386400000,28.4719789900000,29.6532505600000;19.0928404400000,19.1124517700000,19.8409018800000,21.7947581100000;10.5417162400000,9.94327568000000,10.7883951000000,13.1370290100000]
% V(:,:,2) = [37.2827594200000,36.5996621400000,37.8400299000000,39.0420885900000;29.9290575800000,29.5694024700000,30.7403096500000,31.5499717700000;21.6717912800000,21.6540534600000,22.4568413900000,24.5168233100000;14.4723350300000,13.9978616700000,14.5707416600000,16.6874470000000]
% V(:,:,3) = [39.7954587500000,40.0256175000000,40.5608895700000,41.7342138600000;33.3357235200000,32.8981034800000,33.6689501800000,35.1099263900000;26.0519982400000,25.7604538200000,26.7773250600000,28.3352699800000;20.2390479600000,19.6548176300000,20.3761608600000,22.2262121400000]
% V(:,:,4) = [44.0199971600000,43.0780276100000,44.2307637600000,45.5933518300000;37.7971940900000,37.8381280100000,38.0410778800000,39.6472931800000;31.6766476500000,31.2015261000000,32.0167286400000,33.5923387800000;26.8103816200000,26.1229459700000,26.7920743900000,28.6735831200000]

% %%%% Assembled magic sphere 19cm %%%%
% V(:,:,1) = [35.7130753400000,35.4221839900000,35.9606998200000,37.0657168900000;27.6695542300000,28.1222386400000,28.4719789900000,29.6532505600000;19.0928404400000,19.1124517700000,19.8409018800000,21.7947581100000;10.5417162400000,9.94327568000000,10.7883951000000,13.1370290100000]
% V(:,:,2) = [37.2827594200000,36.5996621400000,37.8400299000000,39.0420885900000;29.9290575800000,29.5694024700000,30.7403096500000,31.5499717700000;21.6717912800000,21.6540534600000,22.4568413900000,24.5168233100000;14.4723350300000,13.9978616700000,14.5707416600000,16.6874470000000]
% V(:,:,3) = [39.7954587500000,40.0256175000000,40.5608895700000,41.7342138600000;33.3357235200000,32.8981034800000,33.6689501800000,35.1099263900000;26.0519982400000,25.7604538200000,26.7773250600000,28.3352699800000;20.2390479600000,19.6548176300000,20.3761608600000,22.2262121400000]
% V(:,:,4) = [44.0199971600000,43.0780276100000,44.2307637600000,45.5933518300000;37.7971940900000,37.8381280100000,38.0410778800000,39.6472931800000;31.6766476500000,31.2015261000000,32.0167286400000,33.5923387800000;26.8103816200000,26.1229459700000,26.7920743900000,28.6735831200000]

% %%%% Assembled magic sphere 18cm %%%%
% V(:,:,1) = [19.1975351600000,18.8897665700000,19.7393784700000,21.4985751000000;10.4934098400000,10.1011599000000,10.9484705000000,13.0211196200000;7.00168238700000,4.84543470700000,5.52356146400000,8.13159924300000;13.7180635900000,11.9438135100000,11.7479918500000,12.9305466800000]
% V(:,:,2) = [21.9685896500000,21.3845839600000,22.8770690300000,24.5306467800000;14.8789148200000,14.3610473600000,15.4491994100000,17.0339319400000;12.4523444100000,11.5099929400000,11.8496901300000,14.0819924900000;17.3835692900000,15.8307951500000,15.8745964500000,16.9500212000000]
% V(:,:,3) = [26.2621054200000,26.2771385900000,27.1277176100000,28.6589608600000;20.9858004100000,20.3214088200000,21.1936497000000,22.8262538000000;19.0627744200000,18.4904647700000,18.8335501800000,20.4466588000000;22.5226970200000,21.3749543900000,21.4625965300000,22.7902963200000]
% V(:,:,4) = [32.1440167400000,31.4448996300000,32.3268809400000,34.1495924200000;27.6713772500000,27.0191071300000,27.4336178300000,29.5550588900000;26.5645998000000,25.4135687200000,26.0184316900000,27.5126582200000;28.7204388200000,28.0787865900000,28.1101229500000,29.5721254900000]

% %%%% Assembled magic sphere 17cm %%%%
% V(:,:,1) = [6.87109070700000,4.34842859500000,4.62827316600000,7.51796639700000;12.9480708000000,10.9172091800000,10.3170326400000,11.4953887500000;21.5108590300000,20.0570967800000,19.6757949300000,19.9304975200000;29.8139600300000,28.3878981700000,28.3112182900000,28.6601034800000]
% V(:,:,2) = [12.0582847600000,10.7258222300000,11.2138923300000,13.1930448100000;16.3791147500000,14.9352272300000,14.6167859400000,15.7644417900000;23.8281998100000,22.3298776900000,22.0437725000000,22.9213511300000;31.8318340100000,30.3035976600000,30.1421333000000,30.4240649000000]
% V(:,:,3) = [18.7002822500000,17.5551940300000,17.8925578100000,19.2794173000000;21.8059358300000,20.8007107800000,20.5560158500000,21.7247636600000;28.0188700900000,27.1817927300000,26.5949015300000,27.4540376100000;34.8460978800000,33.6034941400000,33.4992728500000,34.3485511900000]
% V(:,:,4) = [25.8771613800000,25.0191780200000,24.9549879800000,26.4505098000000;28.3730048900000,26.9086038700000,26.9611435700000,28.5525334900000;33.5092503100000,32.0640253000000,32.0328866200000,33.0026443100000;39.0564086500000,38.3832507400000,38.1673728500000,39.1241952000000]

% %%%% Assembled magic sphere 16cm %%%%
% V(:,:,1) = [21.0264354400000,19.6143840700000,19.0099937500000,19.2410500300000;29.5407817700000,28.3068019700000,27.5398902700000,28.0300725800000;36.8305377700000,35.8907769300000,35.6698381900000,35.7679458500000;42.8813529500000,41.9348189200000,42.0460723500000,42.4512759700000]
% V(:,:,2) = [23.2399470200000,22.0178075700000,21.3972455900000,21.9767311600000;31.4670404900000,30.2818125100000,29.7138394700000,30.2393283900000;38.5340189000000,37.1350512500000,36.8272352500000,37.5745932300000;44.4887261700000,43.3146070900000,43.1176637200000,43.5929124800000]
% V(:,:,3) = [27.7005641900000,26.1046740300000,25.8032078900000,26.7964023900000;34.5996619400000,33.9404888200000,33.2986607300000,33.9148710000000;41.2520913100000,40.5378978500000,40.2716685500000,40.8037139900000;46.5016998300000,45.8758057800000,45.7288482500000,46.3988133600000]
% V(:,:,4) = [33.3090684000000,32.0336526200000,31.4635791400000,32.2187399900000;39.4647913500000,38.0671594800000,37.9282540600000,38.9601750200000;45.1893055700000,44.0457261000000,43.8510486600000,44.7160813500000;49.9907483300000,49.5767175700000,49.2339621100000,50.0365123600000]

% %%%% Assembled magic sphere 18cm blue 10A white 10A %%%%
% V(:,:,1) = [19.0345826700000,18.4561619100000,19.3529779700000,20.8417048800000;10.1525372400000,9.26785742500000,9.79378023300000,11.8486610500000;6.43396504900000,2.41135205800000,2.15814445800000,5.80550062400000;13.2477925000000,11.0276541600000,10.8130595200000,11.5042538300000]
% V(:,:,2) = [20.7387263000000,20.0065481500000,21.1582302200000,22.8783320000000;13.0405516600000,12.0438628000000,12.9264694500000,14.5186713800000;9.92949268600000,8.10027198600000,8.28030079500000,10.7123766000000;15.4499306200000,13.5298318500000,13.4538742100000,14.2830102300000]
% V(:,:,3) = [24.3663852700000,24.0907177400000,24.8841706700000,26.2932607800000;18.2949072500000,17.3143896100000,17.7974192300000,19.5663673500000;16.0842195600000,14.8852080500000,14.9169735500000,16.6577710800000;20.0662026200000,18.5449536600000,18.2447458200000,19.6670571600000]
% V(:,:,4) = [29.7642047000000,28.8455868600000,29.6603245100000,31.3552566400000;24.5617581300000,23.6496925200000,23.8660303800000,25.9341185700000;23.2401875800000,21.7283953000000,22.0685915100000,23.4820475300000;25.7318759000000,24.7802451600000,24.6561337400000,26.1271073300000]

% %%%% Assembled magic sphere 18cm blue 20A white 20A %%%%
% V(:,:,1) = [19.5222626100000,18.8627539700000,19.1564613800000,20.6402608700000;10.9329839200000,9.79327479700000,10.0397590900000,11.4889648100000;7.56690945800000,3.68598019500000,2.46190602000000,5.28589337300000;13.9322068400000,11.5172653000000,10.8527447600000,11.2483070900000]
% V(:,:,2) = [20.2784932300000,19.2029880500000,20.2009195300000,21.5976813000000;11.8680508600000,10.3537266800000,10.8138019400000,12.5979465100000;8.36013830600000,5.09696049100000,4.48448575600000,7.48558698400000;14.6289409200000,12.2748169500000,11.5635680600000,12.3109402600000]
% V(:,:,3) = [22.9270233600000,22.3740097500000,22.8747385200000,24.3094840000000;16.0687098900000,14.4670947800000,14.8086752400000,16.7577733800000;13.4813841600000,11.4387635900000,11.1181782500000,13.0444657800000;18.1070576700000,16.0684337300000,15.4340820100000,16.7508279600000]
% V(:,:,4) = [27.7023674500000,26.3920151300000,27.0652734100000,28.8650378900000;21.6883685700000,20.4832338500000,20.3682666800000,22.3585647700000;20.0479355200000,18.0024581700000,18.0213494900000,19.5614036400000;23.1083502200000,21.7229156100000,21.1183380000000,22.5013035700000]

% %%%% Assembled magic sphere 18cm blue 30A white 30A %%%%
% V(:,:,1) = [20.6366458000000,19.8026464500000,20.1420216800000,21.0527568000000;12.7938251700000,11.6181662700000,11.4277428300000,12.2840155300000;9.88624486300000,6.96149903000000,5.78774243600000,6.71108458100000;15.1803283500000,12.8468877600000,12.0241052200000,12.1470937900000]
% V(:,:,2) = [20.3287413500000,19.0316855900000,19.9453888800000,21.1774238600000;11.8618095200000,9.75012051200000,9.99107226500000,11.4177274400000;8.15232098900000,3.87029553100000,0.904392061000000,5.01019024100000;14.4246865200000,11.7178000300000,10.6585341400000,11.1514959800000]
% V(:,:,3) = [22.1012858800000,21.3122796200000,21.5950274900000,22.8787156800000;14.4851551200000,12.4353294600000,12.4701217900000,14.1275645900000;11.5129237200000,8.30487432200000,7.38742766500000,9.34064003400000;16.6568007900000,13.9918212700000,12.9814466200000,14.1710045100000]
% V(:,:,4) = [26.0679147900000,24.3613619500000,24.9225161800000,26.4885280600000;19.2523683600000,17.4904970600000,17.1216316000000,18.9162390600000;17.3805332900000,14.4879583600000,14.0019750800000,15.5100004000000;20.8578249700000,18.8299686300000,17.9142813100000,19.2710641200000]

% %%%% Assembled magic sphere 18cm blue 40A white 40A %%%%
% V(:,:,1) = [22.3787917200000,21.4576422900000,21.6549884600000,22.2885398000000;15.2896184100000,14.0629437700000,13.6389577600000,14.1117632700000;12.8718399000000,10.5126334700000,9.40564790400000,9.44481868500000;17.3134335500000,15.1717323500000,14.0047344700000,13.7877955500000]
% V(:,:,2) = [21.0846386600000,19.4805523200000,20.1447308600000,21.2923872800000;12.8792551200000,10.8813814600000,10.5064391000000,11.4621027700000;9.37405761900000,5.63076149400000,3.02398433400000,4.82489248600000;15.1861641400000,12.4566794300000,11.3149530500000,11.2092135700000]
% V(:,:,3) = [21.7125853500000,20.8334967700000,20.8260458900000,22.1573110100000;13.9132551500000,11.3559051300000,10.8588863400000,12.4183911000000;10.4018613100000,6.03495702100000,3.46313171100000,6.00153365800000;16.1060803700000,12.9691499300000,11.4824491100000,12.2355023900000]
% V(:,:,4) = [24.9278530200000,22.9130887800000,23.3553555200000,24.7897678000000;17.4843966200000,15.2148015900000,14.2637795200000,15.9408173000000;15.1497735100000,11.3680379800000,9.94995508800000,11.4880171300000;19.1503986600000,16.6742085600000,15.2260726200000,16.1292132100000]

% %%%% Assembled magic sphere 18cm blue 50A white 50A %%%%
% V(:,:,1) = [24.3493539400000,23.3368172100000,23.3189142700000,23.8258815400000;18.0827455700000,17.0651124400000,16.4487691400000,16.4866836400000;15.9970696500000,14.1396819700000,13.1366308000000,12.6982730100000;19.8256900900000,17.9988279100000,16.7499960800000,16.3111813600000]
% V(:,:,2) = [22.2985007900000,20.8684314500000,21.1161593900000,22.0977546900000;14.6833609100000,12.7827474100000,12.2604659400000,12.6292579500000;11.6785546000000,8.68492443800000,6.77540865900000,7.34468770600000;16.8178302000000,14.2307848500000,12.9054375700000,12.4103192900000]
% V(:,:,3) = [22.0230169400000,20.9112108100000,20.7938963400000,21.8352757900000;13.8975989400000,11.3543590200000,10.3924350500000,11.6500552600000;10.8260501800000,5.65276204600000,1.01271294100000,4.22312236400000;16.1999571800000,12.9217457200000,11.1043519100000,11.6179650800000]
% V(:,:,4) = [24.3665049300000,22.0255139000000,22.4468880100000,23.6129798800000;16.3617923800000,13.4019299000000,12.0310309700000,13.5381973500000;13.6495004500000,8.63218287900000,5.97698502600000,7.67275863000000;18.0644433200000,15.0294903900000,13.1397043800000,13.8306656600000]

% %%%% Assembled magic sphere 18cm blue -10A white -10A %%%%
% V(:,:,1) = [20.1581498700000,20.1284843300000,21.1965523400000,23.1410312000000;11.9783643500000,12.3660626800000,13.4829688900000,15.5427710300000;9.08901156600000,8.41323102300000,9.47457189000000,11.6029796800000;14.8369761900000,13.7671232000000,14.0339973400000,15.2029951800000]
% V(:,:,2) = [23.8958498000000,23.6323031000000,25.2639057000000,26.9538393600000;17.5963053700000,17.6126447800000,18.8093057100000,20.3097284300000;15.5370207100000,15.3948948500000,16.0450664100000,18.2289537900000;19.7265693300000,18.7737551200000,19.2170524900000,20.2438214300000]
% V(:,:,3) = [28.8307368500000,29.0012661400000,30.2759258700000,31.8579394500000;24.0693002100000,23.9858076500000,25.0964145800000,26.8262582400000;22.6647540200000,22.6010114500000,23.1218476200000,24.7417002500000;25.5503436900000,24.9878276600000,25.3123677800000,26.7528556900000]
% V(:,:,4) = [35.2821649300000,35.0087323000000,36.0593079200000,37.8349744000000;31.2586663000000,31.0883927300000,31.7498548200000,33.9077518800000;30.3241284900000,29.7860888300000,30.6777665800000,32.0973306900000;32.1437982900000,32.0188473800000,32.3055344500000,33.9241398200000]

% %%%% Assembled magic sphere 18cm blue 0A white 10A %%%%
% V(:,:,1) = [18.3592044400000,18.3500672700000,19.5090602300000,21.3772419900000;9.33218690900000,9.17696334600000,10.5694211100000,12.8409827300000;5.01675567500000,2.70971516000000,4.68022568900000,8.12897325900000;12.5102470500000,11.1830658800000,11.5686251300000,12.9129450600000]
% V(:,:,2) = [20.8241293300000,20.3150981400000,22.0395498200000,23.7328834400000;13.0050062500000,12.6854604300000,14.0333624800000,16.0726363000000;10.1451977600000,9.31406631100000,10.1224611000000,12.7848692300000;15.7136821400000,14.3910430000000,14.7413150300000,15.9935201700000]
% V(:,:,3) = [24.8145569700000,24.6942835000000,25.6903903500000,27.3711656000000;18.9678130300000,18.3871412300000,19.3162980100000,21.2406845800000;16.9187178100000,16.3211888700000,16.7408846500000,18.6469042300000;20.7280415400000,19.7113587200000,19.8289310400000,21.4623884700000]
% V(:,:,4) = [30.5858433300000,30.0147481500000,30.7833413800000,32.7512856600000;25.4910289400000,25.0104000900000,25.5157248100000,27.5793496100000;24.3337492000000,23.2047919400000,23.8621123600000,25.3864847200000;26.8747295300000,26.3495144600000,26.1806727400000,27.6393928600000]

% %%%% Assembled magic sphere 18cm blue 0A white 20A %%%%
% V(:,:,1) = [18.0035718700000,18.1824114900000,19.5833543800000,21.7720229000000;8.46350031000000,8.86494289300000,10.5463447500000,13.2633159500000;3.35896375400000,2.01938109300000,4.98915511400000,8.68171354100000;12.1525815200000,10.9887419700000,11.6157686500000,13.4400160400000]
% V(:,:,2) = [19.8532558700000,19.6225402900000,21.4056819300000,23.3376094000000;11.3696971200000,11.3374878700000,13.1175705200000,15.4280671600000;7.86472901600000,7.23385443600000,8.62695086600000,11.8652172900000;14.3848642200000,13.1790366200000,13.8705587500000,15.3042700300000]
% V(:,:,3) = [23.4495533000000,23.7444559300000,24.6638917500000,26.4446556500000;17.1010900600000,16.6233444700000,17.7930446400000,19.9682969000000;14.7295786600000,14.0542333500000,14.9498582800000,17.1835200800000;18.9041359600000,18.2784724800000,18.3055094200000,20.1766439900000]
% V(:,:,4) = [29.1153470100000,28.4680965100000,29.3511144400000,31.4051288600000;23.6393022800000,23.0996623400000,23.6755145100000,25.7735940500000;22.2377039100000,21.1276569300000,21.8005614900000,23.3976924600000;25.0483594800000,24.4484873000000,24.3454954800000,25.9772536300000]

% %%%% Assembled magic sphere 18cm blue 10A white 0A %%%%
% V(:,:,1) = [19.5983950200000,18.9000203400000,19.5119684400000,20.8505163300000;11.2439564300000,10.0937855300000,10.2462590700000,11.7417135700000;8.07836849200000,4.49285265700000,3.55319838300000,5.87875252500000;14.0694633900000,11.6758741600000,11.0813404500000,11.5070815200000]
% V(:,:,2) = [21.9833063100000,20.7027813700000,21.9455930900000,23.5430537800000;14.7537605400000,13.6610655700000,14.2845633500000,15.4710271600000;12.2077608500000,10.3652182800000,10.1731543200000,11.9537308500000;17.2791270400000,15.0375958000000,14.6464238400000,15.3475401100000]
% V(:,:,3) = [25.7133373700000,25.2951430600000,25.9246401900000,27.3968671800000;20.1679132500000,19.0074186200000,19.5328922900000,20.9278477800000;18.2144499600000,17.1014213600000,17.0020052100000,18.4135456300000;21.9073653400000,20.2412840800000,20.0225199800000,21.2081766400000]
% V(:,:,4) = [31.2738701800000,30.2737694800000,31.0506293200000,32.8216990900000;26.4479414400000,25.5106786500000,25.7301176900000,27.7440819100000;25.3624568800000,23.7482320400000,24.2335988400000,25.5637167200000;27.5499498600000,26.5170479400000,26.4183541800000,27.9267546400000]

% % %%%% Assembled magic sphere 18cm blue 20A white 0A %%%%
% V(:,:,1) = [20.4224834700000,19.4418212200000,19.3164426400000,20.4396543200000;12.4290385800000,10.6688758800000,10.1069821200000,10.7544790100000;9.65557513800000,5.48119341500000,2.69463007700000,3.51119726700000;15.2057394600000,12.4327747300000,10.7872256600000,10.5721216500000]
% V(:,:,2) = [22.1129026200000,20.6975218900000,21.4025451200000,22.6019325800000;15.2237121800000,13.1694110500000,13.2586476500000,14.1511278300000;12.6591266500000,9.85348447300000,8.77569085600000,10.1474864500000;17.4868595300000,14.7205294600000,13.7585761900000,13.9619458300000]
% V(:,:,3) = [25.5623987800000,24.8002628500000,24.9867641200000,26.2413128500000;19.8131947800000,18.3212746900000,18.1929593200000,19.5415494800000;17.7694996800000,15.9805016000000,15.4442736200000,16.6108067200000;21.6348418400000,19.4089536400000,18.7739532000000,19.5313910800000]
% V(:,:,4) = [30.5483853900000,29.2325873400000,29.9304742300000,31.4424611400000;25.6171762400000,24.2614046600000,24.2079544000000,26.0035158700000;24.2787193300000,22.2872704700000,22.3865009500000,23.6123435700000;26.7612067600000,25.3229453800000,24.9266982900000,26.1157641600000]

%%%% Assembled magic sphere extended around 18cm %%%%
V(:,:,1) = [19.1975351600000,18.8897665700000,19.7393784700000,21.4985751000000;10.4934098400000,10.1011599000000,10.9484705000000,13.0211196200000;7.00168238700000,4.84543470700000,5.52356146400000,8.13159924300000;13.7180635900000,11.9438135100000,11.7479918500000,12.9305466800000]
V(:,:,2) = [21.9685896500000,21.3845839600000,22.8770690300000,24.5306467800000;14.8789148200000,14.3610473600000,15.4491994100000,17.0339319400000;12.4523444100000,11.5099929400000,11.8496901300000,14.0819924900000;17.3835692900000,15.8307951500000,15.8745964500000,16.9500212000000]
V(:,:,3) = [26.2621054200000,26.2771385900000,27.1277176100000,28.6589608600000;20.9858004100000,20.3214088200000,21.1936497000000,22.8262538000000;19.0627744200000,18.4904647700000,18.8335501800000,20.4466588000000;22.5226970200000,21.3749543900000,21.4625965300000,22.7902963200000]
V(:,:,4) = [32.1440167400000,31.4448996300000,32.3268809400000,34.1495924200000;27.6713772500000,27.0191071300000,27.4336178300000,29.5550588900000;26.5645998000000,25.4135687200000,26.0184316900000,27.5126582200000;28.7204388200000,28.0787865900000,28.1101229500000,29.5721254900000]

%%%% B magic sphere enhanced mid layer symmetric zero point %%%%
% V(:,:,5) = [23.9754378200000,21.7485049800000,21.3018762400000,22.2327322000000;21.7007762000000,19.8014786400000,19.3057404000000,20.1843146100000;21.7177274900000,19.9310124200000,19.5501999700000,20.3320169300000;24.6271925400000,22.8982387400000,22.1218343800000,23.1865782800000]
% V(:,:,4) = [15.2596121300000,12.6707559500000,11.6405584100000,13.0732642300000;11.9582367000000,8.35545480500000,7.26951984300000,9.42647070800000;11.9423168300000,8.78496051500000,7.86114813500000,10.0487368600000;15.9529288100000,13.5587199800000,12.7583058700000,14.4554401500000]
% V(:,:,3) = [14.6384933500000,12.0064225000000,10.6172972100000,11.9416170900000;10.7736910500000,6.24388150500000,4.26516192500000,7.15273112200000;10.3034857600000,6.01344483200000,4.12082288500000,7.10307767800000;14.3255181000000,11.3811131900000,10.4397707100000,12.1178819300000]
% V(:,:,2) = [15.2039670000000,12.2824827000000,11.2169495100000,13.1598634600000;11.5319745700000,8.09261584700000,6.91778234000000,9.37340819800000;11.6633276800000,8.24643597300000,7.56707134600000,9.85243656400000;15.8459673500000,13.1002225600000,12.8677234300000,14.4117118200000]
% V(:,:,1) = [23.4691554200000,21.8284108200000,20.8297152500000,21.9662145400000;21.1345981200000,18.7946815900000,18.6725716300000,20.0268738200000;21.3321780100000,19.3836674200000,19.2138865800000,20.1224063500000;24.0109826400000,21.8166971600000,21.9988678700000,23.3162639100000]

xslice = [];   
yslice = [];
zslice = [-10,-5,-4,-2,0,2,4,5,10];

[Xq,Yq,Zq] = meshgrid(-10:0.25:10,-10:0.25:10,-10:0.25:10);
Vq = interp3(X,Y,Z,abs(V),Xq,Yq,Zq,'spline');

indices = find(abs(Vq)>7.5);
    Vq(indices) = NaN;
%     Xq(indices) = NaN
%     Yq(indices) = NaN
%     Zq(indices) = NaN
indices2 = find(abs(Vq)<7.5);
C(:,1)=Xq(indices2);
C(:,2)=Yq(indices2);
C(:,3)=Zq(indices2);
% plot3(C(:,1),C(:,2),C(:,3),'.','MarkerSize',10)
axis square
axis([-10 10 -10 10 -10 10])
grid on
k = boundary(C);
hold on
trisurf(k,C(:,1),C(:,2),C(:,3),'edgecolor','none','Facecolor','blue')
colormap(pink)  
shading interp  
[caz,cel] = view
v = [-2 -2 0.8];
[caz,cel] = view(v)
xlabel('y(mm)') 
ylabel('x(mm)') 
zlabel('z(mm)')
fontsize(gcf,scale=1.25)
set(gca,'Xtick',-10:5:10)
set(gca,'Ytick',-10:5:10)


figure
slice(Xq,Yq,Zq,Vq,xslice,yslice,zslice);
c = colorbar;
c.Label.String = 'Magnetic Field (mT)';
caxis([0 20])
%set(h,'edgecolor','none')
axis square
axis([-10 10 -10 10])
% title ('Magic sphere zero point')
xlabel('x(mm)') 
ylabel('y(mm)') 
zlabel('z(mm)')
ax.FontSize = 13;
[caz,cel] = view
v = [-2 -2 0.8];
[caz,cel] = view(v)
colormap jet;
%grid off 
shading flat
