# Supplementary material for: Spatially selective delivery of living magnetic microrobots through torque-focusing
Source: Nat Commun. 2024 Mar 9;15:2160. doi: 10.1038/s41467-024-46407-4 (PMC10924878; doi:10.1038/s41467-024-46407-4)
Supplement: Supplementary file 4 — Source Data [file 41467_2024_46407_MOESM4_ESM.zip › Data_Sorted_by_Figures/Fig_4/4E-F/sensor_position_table.csv]

Sensor	x [um]	y [um]	z [um]
1	7500	-7500	7500
2	2500	-7500	7500
3	-2500	-7500	7500
4	-7500	-7500	7500
5	7500	-2500	7500
6	2500	-2500	7500
7	-2500	-2500	7500
8	-7500	-2500	7500
9	7500	2500	7500
10	2500	2500	7500
11	-2500	2500	7500
12	-7500	2500	7500
13	7500	7500	7500
14	2500	7500	7500
15	-2500	7500	7500
16	-7500	7500	7500
17	7500	-7500	2500
18	2500	-7500	2500
19	-2500	-7500	2500
20	-7500	-7500	2500
21	7500	-2500	2500
22	2500	-2500	2500
23	-2500	-2500	2500
24	-7500	-2500	2500
25	7500	2500	2500
26	2500	2500	2500
27	-2500	2500	2500
28	-7500	2500	2500
29	7500	7500	2500
30	2500	7500	2500
31	-2500	7500	2500
32	-7500	7500	2500
33	7500	-7500	-2500
34	2500	-7500	-2500
35	-2500	-7500	-2500
36	-7500	-7500	-2500
37	7500	-2500	-2500
38	2500	-2500	-2500
39	-2500	-2500	-2500
40	-7500	-2500	-2500
41	7500	2500	-2500
42	2500	2500	-2500
43	-2500	2500	-2500
44	-7500	2500	-2500
45	7500	7500	-2500
46	2500	7500	-2500
47	-2500	7500	-2500
48	-7500	7500	-2500
49	7500	-7500	-7500
50	2500	-7500	-7500
51	-2500	-7500	-7500
52	-7500	-7500	-7500
53	7500	-2500	-7500
54	2500	-2500	-7500
55	-2500	-2500	-7500
56	-7500	-2500	-7500
57	7500	2500	-7500
58	2500	2500	-7500
59	-2500	2500	-7500
60	-7500	2500	-7500
61	7500	7500	-7500
62	2500	7500	-7500
63	-2500	7500	-7500
64	-7500	7500	-7500
