# Supplementary material for: Spatially selective delivery of living magnetic microrobots through torque-focusing
Source: Nat Commun. 2024 Mar 9;15:2160. doi: 10.1038/s41467-024-46407-4 (PMC10924878; doi:10.1038/s41467-024-46407-4)
Supplement: Supplementary file 4 — Source Data [file 41467_2024_46407_MOESM4_ESM.zip › Data_Sorted_by_Figures/Fig_S5/S5H,I/Increased penetration depth 20 mT.csv]

ctrl	6Hz	14Hz	24Hz
142.1875	46.8	93.275	80.6
39	88.075	186.55	201.5
72.15	143.325	131.625	140.4
-5.7e-014
