# Supplementary material for: Spatially selective delivery of living magnetic microrobots through torque-focusing
Source: Nat Commun. 2024 Mar 9;15:2160. doi: 10.1038/s41467-024-46407-4 (PMC10924878; doi:10.1038/s41467-024-46407-4)
Supplement: Supplementary file 4 — Source Data [file 41467_2024_46407_MOESM4_ESM.zip › Data_Sorted_by_Figures/Fig_S5/S5H,I/Fold Increase at 20 mT.csv]

ctrl	6Hz	14Hz	24Hz
1.380328	1.538462	1.742857	1.386861
1.357143	1.467742	1.933333	2.320988
1.309524	3.588235	1.794118	1.591304
1.377778
1.426471
