# Supplementary material for: Spatially selective delivery of living magnetic microrobots through torque-focusing
Source: Nat Commun. 2024 Mar 9;15:2160. doi: 10.1038/s41467-024-46407-4 (PMC10924878; doi:10.1038/s41467-024-46407-4)
Supplement: Supplementary file 4 — Source Data [file 41467_2024_46407_MOESM4_ESM.zip › Data_Sorted_by_Figures/Fig_S5/S5E,F,G/Constant vs Alternating.csv]

	Constant RMF Average	Constant RMF Average	Constant RMF One Interface	Constant RMF One Interface	Alternating RMF Average	Alternating RMF Average	Alternating RMF Average	Alternating RMF Average
2 Hz	1.4	1.41858	1.6	1.764535	1.60625	2.459459	2.194444	1.525424
6 Hz	1.35	1.420045	1.5	1.770026	1.847368	1.727273	1.545455	1.494382
