# Supplementary material for: Spatially selective delivery of living magnetic microrobots through torque-focusing
Source: Nat Commun. 2024 Mar 9;15:2160. doi: 10.1038/s41467-024-46407-4 (PMC10924878; doi:10.1038/s41467-024-46407-4)
Supplement: Supplementary file 4 — Source Data [file 41467_2024_46407_MOESM4_ESM.zip › Data_Sorted_by_Figures/Fig_S5/S5E,F,G/Fold increase at 12mT.csv]

ctrl	2Hz	6Hz	14Hz	24Hz
1.380328	1.60625	1.847368	1.678571	1.770492
1.357143	2.459459	1.727273	1.333333	1.473684
1.309524	2.194444	1.545455	1.46875	1.15625
1.377778	1.525424	1.494382	1.57377	2.144928
