# Supplementary material for: Spatially selective delivery of living magnetic microrobots through torque-focusing
Source: Nat Commun. 2024 Mar 9;15:2160. doi: 10.1038/s41467-024-46407-4 (PMC10924878; doi:10.1038/s41467-024-46407-4)
Supplement: Supplementary file 4 — Source Data [file 41467_2024_46407_MOESM4_ESM.zip › Data_Sorted_by_Figures/Fig_S5/S5E,F,G/Penetration depth increase 12mT.csv]

ctrl	2hz	6Hz	14Hz	24Hz
142.1875	143.65	183.3	135.0375	105.625
39	148.2	110.175	8.45	45.5
72.15	62.2375	62.8875	7.475	23.2375
-5.7e-014	86.125	51.8375	168.025	188.6625
