# Supplementary material for: Spatially selective delivery of living magnetic microrobots through torque-focusing
Source: Nat Commun. 2024 Mar 9;15:2160. doi: 10.1038/s41467-024-46407-4 (PMC10924878; doi:10.1038/s41467-024-46407-4)
Supplement: Supplementary file 4 — Source Data [file 41467_2024_46407_MOESM4_ESM.zip › Data_Sorted_by_Figures/Fig_5/Fig 5F/Analysis/MIP-2.xlsx]

## Sheet: ANOVA
Table Analyzed	Identify outliers of MIP-2:Cleaned data
Data sets analyzed	A-C
ANOVA summary
F	3.834
P value	0.0545
P value summary	ns
Significant diff. among means (P < 0.05)?	No
R squared	0.4108
Brown-Forsythe test
F (DFn, DFd)	4.225 (2, 11)
P value	0.0435
P value summary	*
Are SDs significantly different (P < 0.05)?	Yes
Bartlett's test
Bartlett's statistic (corrected)	14.48
P value	0.0007
P value summary	***
Are SDs significantly different (P < 0.05)?	Yes
ANOVA table	SS	DF	MS	F (DFn, DFd)	P value
Treatment (between columns)	780757	2	390378	F (2, 11) = 3.834	P=0.0545
Residual (within columns)	1119939	11	101813
Total	1900695	13
Data summary
Number of treatments (columns)	3
Number of values (total)	14

## Sheet: Multiple comparison
Number of families	1
Number of comparisons per family	3
Alpha	0.05
Tukey's multiple comparisons test	Mean Diff.	95.00% CI of diff.	Below threshold?	Summary	Adjusted P Value
SF+RMF vs. Global RMF	478.8	-66.24 to 1024	No	ns	0.0868	A-B
SF+RMF vs. Control	509	-69.13 to 1087	No	ns	0.0861	A-C
Global RMF vs. Control	30.17	-547.9 to 608.3	No	ns	0.9891	B-C
Test details	Mean 1	Mean 2	Mean Diff.	SE of diff.	n1	n2	q	DF
SF+RMF vs. Global RMF	752.2	273.4	478.8	201.8	5	5	3.355	11
SF+RMF vs. Control	752.2	243.2	509	214	5	4	3.363	11
Global RMF vs. Control	273.4	243.2	30.17	214	5	4	0.1994	11
