# Supplementary material for: Spatially selective delivery of living magnetic microrobots through torque-focusing
Source: Nat Commun. 2024 Mar 9;15:2160. doi: 10.1038/s41467-024-46407-4 (PMC10924878; doi:10.1038/s41467-024-46407-4)
Supplement: Supplementary file 4 — Source Data [file 41467_2024_46407_MOESM4_ESM.zip › Data_Sorted_by_Figures/Fig_5/Fig 5F/Analysis/TNF-a.xlsx]

## Sheet: ANOVA
Table Analyzed	TNF-alpha
Data sets analyzed	A-C
ANOVA summary
F	4.125
P value	0.0433
P value summary	*
Significant diff. among means (P < 0.05)?	Yes
R squared	0.4074
Brown-Forsythe test
F (DFn, DFd)	1.060 (2, 12)
P value	0.3769
P value summary	ns
Are SDs significantly different (P < 0.05)?	No
Bartlett's test
Bartlett's statistic (corrected)	2.507
P value	0.2855
P value summary	ns
Are SDs significantly different (P < 0.05)?	No
ANOVA table	SS	DF	MS	F (DFn, DFd)	P value
Treatment (between columns)	1657	2	828.7	F (2, 12) = 4.125	P=0.0433
Residual (within columns)	2411	12	200.9
Total	4068	14
Data summary
Number of treatments (columns)	3
Number of values (total)	15

## Sheet: Multiple comparison
Number of families	1
Number of comparisons per family	3
Alpha	0.05
Tukey's multiple comparisons test	Mean Diff.	95.00% CI of diff.	Below threshold?	Summary	Adjusted P Value
SF+RMF vs. Global RMF	8.131	-15.79 to 32.05	No	ns	0.6463	A-B
SF+RMF vs. Control	25.22	1.306 to 49.14	Yes	*	0.0386	A-C
Global RMF vs. Control	17.09	-6.824 to 41.01	No	ns	0.1792	B-C
Test details	Mean 1	Mean 2	Mean Diff.	SE of diff.	n1	n2	q	DF
SF+RMF vs. Global RMF	62.44	54.31	8.131	8.964	5	5	1.283	12
SF+RMF vs. Control	62.44	37.22	25.22	8.964	5	5	3.979	12
Global RMF vs. Control	54.31	37.22	17.09	8.964	5	5	2.696	12
