# Supplementary material for: Spatially selective delivery of living magnetic microrobots through torque-focusing
Source: Nat Commun. 2024 Mar 9;15:2160. doi: 10.1038/s41467-024-46407-4 (PMC10924878; doi:10.1038/s41467-024-46407-4)
Supplement: Supplementary file 4 — Source Data [file 41467_2024_46407_MOESM4_ESM.zip › Data_Sorted_by_Figures/Fig_5/Fig 5F/Analysis/IL1-b.xlsx]

## Sheet: ANOVA
Table Analyzed	IL1-b
Data sets analyzed	A-C
ANOVA summary
F	0.7128
P value	0.5099
P value summary	ns
Significant diff. among means (P < 0.05)?	No
R squared	0.1062
Brown-Forsythe test
F (DFn, DFd)	1.520 (2, 12)
P value	0.2581
P value summary	ns
Are SDs significantly different (P < 0.05)?	No
Bartlett's test
Bartlett's statistic (corrected)	11.78
P value	0.0028
P value summary	**
Are SDs significantly different (P < 0.05)?	Yes
ANOVA table	SS	DF	MS	F (DFn, DFd)	P value
Treatment (between columns)	13.21	2	6.605	F (2, 12) = 0.7128	P=0.5099
Residual (within columns)	111.2	12	9.267
Total	124.4	14
Data summary
Number of treatments (columns)	3
Number of values (total)	15

## Sheet: Multiple comparison
Number of comparisons per family	3
Alpha	0.05
Tukey's multiple comparisons test	Mean Diff.	95.00% CI of diff.	Below threshold?	Summary	Adjusted P Value
SF+RMF vs. Global RMF	1.72	-3.416 to 6.857	No	ns	0.6544	A-B
SF+RMF vs. Control	2.181	-2.956 to 7.317	No	ns	0.5133	A-C
Global RMF vs. Control	0.4602	-4.676 to 5.597	No	ns	0.9691	B-C
Test details	Mean 1	Mean 2	Mean Diff.	SE of diff.	n1	n2	q	DF
SF+RMF vs. Global RMF	6.081	4.361	1.72	1.925	5	5	1.264	12
SF+RMF vs. Control	6.081	3.901	2.181	1.925	5	5	1.602	12
Global RMF vs. Control	4.361	3.901	0.4602	1.925	5	5	0.3381	12
