# Supplementary material for: Spatially selective delivery of living magnetic microrobots through torque-focusing
Source: Nat Commun. 2024 Mar 9;15:2160. doi: 10.1038/s41467-024-46407-4 (PMC10924878; doi:10.1038/s41467-024-46407-4)
Supplement: Supplementary file 4 — Source Data [file 41467_2024_46407_MOESM4_ESM.zip › Data_Sorted_by_Figures/Fig_5/Fig 5F/Analysis/IL-12.xlsx]

## Sheet: ANOVA
Table Analyzed	IL12
Data sets analyzed	A-C
ANOVA summary
F	5.134
P value	0.0245
P value summary	*
Significant diff. among means (P < 0.05)?	Yes
R squared	0.4611
Brown-Forsythe test
F (DFn, DFd)	3.763 (2, 12)
P value	0.0539
P value summary	ns
Are SDs significantly different (P < 0.05)?	No
Bartlett's test
Bartlett's statistic (corrected)	8.97
P value	0.0113
P value summary	*
Are SDs significantly different (P < 0.05)?	Yes
ANOVA table	SS	DF	MS	F (DFn, DFd)	P value
Treatment (between columns)	206.4	2	103.2	F (2, 12) = 5.134	P=0.0245
Residual (within columns)	241.2	12	20.1
Total	447.6	14
Data summary
Number of treatments (columns)	3
Number of values (total)	15

## Sheet: Multiple comparison
Number of families	1
Number of comparisons per family	3
Alpha	0.05
Tukey's multiple comparisons test	Mean Diff.	95.00% CI of diff.	Below threshold?	Summary	Adjusted P Value
SF+RMF vs. Global RMF	8.566	1.002 to 16.13	Yes	*	0.0267	A-B
SF+RMF vs. Control	6.907	-0.6580 to 14.47	No	ns	0.0749	A-C
Global RMF vs. Control	-1.66	-9.224 to 5.905	No	ns	0.8304	B-C
Test details	Mean 1	Mean 2	Mean Diff.	SE of diff.	n1	n2	q	DF
SF+RMF vs. Global RMF	13.56	4.992	8.566	2.835	5	5	4.273	12
SF+RMF vs. Control	13.56	6.652	6.907	2.835	5	5	3.445	12
Global RMF vs. Control	4.992	6.652	-1.66	2.835	5	5	0.8278	12
