# Supplementary material for: Spatially selective delivery of living magnetic microrobots through torque-focusing
Source: Nat Commun. 2024 Mar 9;15:2160. doi: 10.1038/s41467-024-46407-4 (PMC10924878; doi:10.1038/s41467-024-46407-4)
Supplement: Supplementary file 4 — Source Data [file 41467_2024_46407_MOESM4_ESM.zip › Data_Sorted_by_Figures/Fig_5/Fig 5C,D,E/Analysis/Pooled cfu per gr.xlsx]

## Sheet: ANOVA
Table Analyzed	Averaged Converted Pooled count/g
Data sets analyzed	A-C
ANOVA summary
F	0.8699
P value	0.4598
P value summary	ns
Significant diff. among means (P < 0.05)?	No
R squared	0.1991
Brown-Forsythe test
F (DFn, DFd)	0.5182 (2, 7)
P value	0.6168
P value summary	ns
Are SDs significantly different (P < 0.05)?	No
Bartlett's test
Bartlett's statistic (corrected)
P value
P value summary
Are SDs significantly different (P < 0.05)?
ANOVA table	SS	DF	MS	F (DFn, DFd)	P value
Treatment (between columns)	679473772	2	339736886	F (2, 7) = 0.8699	P=0.4598
Residual (within columns)	2733709031	7	390529862
Total	3413182803	9
Data summary
Number of treatments (columns)	3
Number of values (total)	10

## Sheet: Multiple comparison
Number of families	1
Number of comparisons per family	3
Alpha	0.05
Tukey's multiple comparisons test	Mean Diff.	95.00% CI of diff.	Below threshold?	Summary	Adjusted P Value
Control vs. Global RMF	-2756	-47207 to 41695	No	ns	0.9818	A-B
Control vs. SF+RMF	-18996	-63447 to 25455	No	ns	0.4597	A-C
Global RMF vs. SF+RMF	-16240	-63760 to 31280	No	ns	0.5963	B-C
Test details	Mean 1	Mean 2	Mean Diff.	SE of diff.	n1	n2	q	DF
Control vs. Global RMF	9211	11967	-2756	15093	4	3	0.2582	7
Control vs. SF+RMF	9211	28207	-18996	15093	4	3	1.78	7
Global RMF vs. SF+RMF	11967	28207	-16240	16135	3	3	1.423	7
