# Supplementary material for: Spatially selective delivery of living magnetic microrobots through torque-focusing
Source: Nat Commun. 2024 Mar 9;15:2160. doi: 10.1038/s41467-024-46407-4 (PMC10924878; doi:10.1038/s41467-024-46407-4)
Supplement: Supplementary file 4 — Source Data [file 41467_2024_46407_MOESM4_ESM.zip › Data_Sorted_by_Figures/Fig_5/Fig 5C,D,E/Analysis/OD liquid.xlsx]

## Sheet: ANOVA
Table Analyzed	OD Liquid Cultures
Data sets analyzed	A-C
ANOVA summary
F	4.427
P value	0.0572
P value summary	ns
Significant diff. among means (P < 0.05)?	No
R squared	0.5585
Brown-Forsythe test
F (DFn, DFd)	0.1637 (2, 7)
P value	0.8522
P value summary	ns
Are SDs significantly different (P < 0.05)?	No
Bartlett's test
Bartlett's statistic (corrected)
P value
P value summary
Are SDs significantly different (P < 0.05)?
ANOVA table	SS	DF	MS	F (DFn, DFd)	P value
Treatment (between columns)	0.1943	2	0.09716	F (2, 7) = 4.427	P=0.0572
Residual (within columns)	0.1536	7	0.02195
Total	0.348	9
Data summary
Number of treatments (columns)	3
Number of values (total)	10

## Sheet: Multiple comparison
Number of families	1
Number of comparisons per family	3
Alpha	0.05
Tukey's multiple comparisons test	Mean Diff.	95.00% CI of diff.	Below threshold?	Summary	Adjusted P Value
Control vs. Global RMF	-0.1148	-0.4481 to 0.2184	No	ns	0.5915	A-B
Control vs. SF+RMF	-0.3352	-0.6684 to -0.001938	Yes	*	0.0488	A-C
Global RMF vs. SF+RMF	-0.2203	-0.5766 to 0.1359	No	ns	0.2311	B-C
Test details	Mean 1	Mean 2	Mean Diff.	SE of diff.	n1	n2	q	DF
Control vs. Global RMF	0.4405	0.5553	-0.1148	0.1131	4	3	1.435	7
Control vs. SF+RMF	0.4405	0.7757	-0.3352	0.1131	4	3	4.189	7
Global RMF vs. SF+RMF	0.5553	0.7757	-0.2203	0.121	3	3	2.576	7
