# Supplementary material for: Spatially selective delivery of living magnetic microrobots through torque-focusing
Source: Nat Commun. 2024 Mar 9;15:2160. doi: 10.1038/s41467-024-46407-4 (PMC10924878; doi:10.1038/s41467-024-46407-4)
Supplement: Supplementary file 4 — Source Data [file 41467_2024_46407_MOESM4_ESM.zip › Data_Sorted_by_Figures/Fig_2/2G/Analysis/Multiple unpaired t tests (Target vs Off Target in Sweeping RMF vs Selection Field).csv]

	Discovery?	P value	Mean of Sweeping RMF	Mean of Selection Field	Difference	SE of difference	t ratio	df	q value
Target	No	0.106338	2.186	1.712	0.4745	0.2645	1.794	9.000	0.053701
Off-Target	Yes	0.000027	2.173	1.341	0.8314	0.1700	4.892	32.00	0.000027
