# Supplementary material for: Spatially selective delivery of living magnetic microrobots through torque-focusing
Source: Nat Commun. 2024 Mar 9;15:2160. doi: 10.1038/s41467-024-46407-4 (PMC10924878; doi:10.1038/s41467-024-46407-4)
Supplement: Supplementary file 4 — Source Data [file 41467_2024_46407_MOESM4_ESM.zip › Data_Sorted_by_Figures/Fig_2/2G/Analysis/Multiple unpaired t tests (Target vs Off Target in Sweeping RMF vs Constant RMF).csv]

	Discovery?	P value	Mean of Sweeping RMF	Mean of Constant RMF	Difference	SE of difference	t ratio	df	q value
Target	No	0.373477	2.186	1.938	0.2483	0.2634	0.9426	8.000	0.754423
Off-Target	No	0.762117	2.173	2.234	-0.06135	0.2008	0.3056	29.00	0.769739
