# Supplementary material for: Spatially selective delivery of living magnetic microrobots through torque-focusing
Source: Nat Commun. 2024 Mar 9;15:2160. doi: 10.1038/s41467-024-46407-4 (PMC10924878; doi:10.1038/s41467-024-46407-4)
Supplement: Supplementary file 4 — Source Data [file 41467_2024_46407_MOESM4_ESM.zip › Data_Sorted_by_Figures/Fig_2/2G/Analysis/Multiple unpaired t tests (Target vs Off Target within all groups).csv]

	Discovery?	P value	Mean of Target	Mean of Off-Target	Difference	SE of difference	t ratio	df	q value
Constant RMF	No	0.252307	1.938	2.234	-0.2961	0.2499	1.185	17.00	0.509660
Sweeping RMF	No	0.962468	2.186	2.173	0.01352	0.2838	0.04765	20.00	>0.999999
Selection Field	No	0.046420	1.712	1.341	0.3704	0.1750	2.116	21.00	0.187538
Control	No	0.990987	1.365	1.364	0.001623	0.1418	0.01145	19.00	>0.999999
