# Supplementary material for: Spatially selective delivery of living magnetic microrobots through torque-focusing
Source: Nat Commun. 2024 Mar 9;15:2160. doi: 10.1038/s41467-024-46407-4 (PMC10924878; doi:10.1038/s41467-024-46407-4)
Supplement: Supplementary file 4 — Source Data [file 41467_2024_46407_MOESM4_ESM.zip › Data_Sorted_by_Figures/Fig_2/2G/Analysis/Unpaired t test (Group Comparison Sweeping RMF vs Control).csv]

Table Analyzed	Adjusted Background All NP Transport avg ROI
Column C	Control
vs.	vs.
Column A	Sweeping RMF
Unpaired t test
P value	<0.0001
P value summary	****
Significantly different (P < 0.05)?	Yes
One- or two-tailed P value?	Two-tailed
t	df	t=119.7	df=2
How big is the difference?
Mean of column A	2.179
Mean of column C	1.364
Difference between means (C - A) ± SEM	-0.8150 ± 0.006810
95% confidence interval	-0.8443 to -0.7857
R squared (eta squared)	0.9999
F test to compare variances
F	DFn	Dfd
P value
P value summary
Significantly different (P < 0.05)?
Data analyzed
Sample size	column A	2
Sample size	column C	2
