# Supplementary material for: Spatially selective delivery of living magnetic microrobots through torque-focusing
Source: Nat Commun. 2024 Mar 9;15:2160. doi: 10.1038/s41467-024-46407-4 (PMC10924878; doi:10.1038/s41467-024-46407-4)
Supplement: Supplementary file 4 — Source Data [file 41467_2024_46407_MOESM4_ESM.zip › Data_Sorted_by_Figures/Fig_2/2C/Analysis/Unpaired t test of Average (n=3).csv]

Table Analyzed	Average (n=3)
Column B	Center
vs.	vs.
Column A	Surroundings
Unpaired t test
P value	0.0071
P value summary	**
Significantly different (P < 0.05)?	Yes
One- or two-tailed P value?	Two-tailed
t	df	t=5.067	df=4
How big is the difference?
Mean of column A	0.1986
Mean of column B	1.473
Difference between means (B - A) ± SEM	1.275 ± 0.2516
95% confidence interval	0.5763 to 1.973
R squared (eta squared)	0.8652
F test to compare variances
F	DFn	Dfd	11.15	2	2
P value	0.1646
P value summary	ns
Significantly different (P < 0.05)?	No
Data analyzed
Sample size	column A	3
Sample size	column B	3
