# Supplementary material for: Spatially selective delivery of living magnetic microrobots through torque-focusing
Source: Nat Commun. 2024 Mar 9;15:2160. doi: 10.1038/s41467-024-46407-4 (PMC10924878; doi:10.1038/s41467-024-46407-4)
Supplement: Supplementary file 4 — Source Data [file 41467_2024_46407_MOESM4_ESM.zip › Data_Sorted_by_Figures/Fig_3/3D/Analysis/Multiple unpaired t tests (Target vs Off Target in Sweeping RMF vs Selection Field).csv]

	Discovery?	P value	Mean of Sweeping RMF	Mean of Selection Field	Difference	SE of difference	t ratio	df	q value
Target	No	0.548122	688.0	889.2	-201.3	325.7	0.6180	12.00	0.276801
Off-target	Yes	0.000850	688.2	426.0	262.2	74.04	3.541	52.00	0.000858
