# Supplementary material for: Spatially selective delivery of living magnetic microrobots through torque-focusing
Source: Nat Commun. 2024 Mar 9;15:2160. doi: 10.1038/s41467-024-46407-4 (PMC10924878; doi:10.1038/s41467-024-46407-4)
Supplement: Supplementary file 4 — Source Data [file 41467_2024_46407_MOESM4_ESM.zip › Data_Sorted_by_Figures/Fig_3/3D/Analysis/Multiple unpaired t tests (Target vs Off Target in Sweeping RMF vs Constant RMF).csv]

	Discovery?	P value	Mean of Constant RMF	Mean of Sweeping RMF	Difference	SE of difference	t ratio	df	q value
Target	No	0.798882	631.2	688.0	-56.77	215.5	0.2634	8.000	0.806871
Off-target	No	0.734698	715.1	688.2	26.92	78.99	0.3407	51.00	0.806871
