# Supplementary material for: Spatially selective delivery of living magnetic microrobots through torque-focusing
Source: Nat Commun. 2024 Mar 9;15:2160. doi: 10.1038/s41467-024-46407-4 (PMC10924878; doi:10.1038/s41467-024-46407-4)
Supplement: Supplementary file 4 — Source Data [file 41467_2024_46407_MOESM4_ESM.zip › Data_Sorted_by_Figures/Fig_3/3D/Analysis/Multiple unpaired t tests (Target vs Off Target within all groups).csv]

	Discovery?	P value	Mean of Target	Mean of Off-Target	Difference	SE of difference	t ratio	df	q value
Constant RMF	No	0.517132	631.2	715.1	-83.93	127.7	0.6571	25.00	0.952210
Sweeping RMF	No	0.998741	688.0	688.2	-0.2409	151.6	0.001589	34.00	>0.999999
Selection Field	No	0.007496	889.2	466.0	423.2	148.6	2.849	33.00	0.030285
Control	No	0.707087	275.5	316.9	-41.43	106.4	0.3895	8.000	0.952210
