# Supplementary material for: Spatially selective delivery of living magnetic microrobots through torque-focusing
Source: Nat Commun. 2024 Mar 9;15:2160. doi: 10.1038/s41467-024-46407-4 (PMC10924878; doi:10.1038/s41467-024-46407-4)
Supplement: Supplementary file 4 — Source Data [file 41467_2024_46407_MOESM4_ESM.zip › Data_Sorted_by_Figures/Fig_4/4J/Mixing/Normalized delta MI z.csv]

z=-5	z=0	z=5
0.136546	2.210504	0.082125
-0.06271	0.829006	0.009523
-0.14873	1.700804	0.082194
