# Supplementary material for: Spatially selective delivery of living magnetic microrobots through torque-focusing
Source: Nat Commun. 2024 Mar 9;15:2160. doi: 10.1038/s41467-024-46407-4 (PMC10924878; doi:10.1038/s41467-024-46407-4)
Supplement: Supplementary file 4 — Source Data [file 41467_2024_46407_MOESM4_ESM.zip › Data_Sorted_by_Figures/Fig_4/4J/Field Characterization/Fig 4J.xlsx]

## Sheet: Fig 4J
z -5						z 0						z 5
Time (ms)	B (mT)	Bx (mT)	By (mT)	Bz (mT)		Time (ms)	B (mT)	Bx (mT)	By (mT)	Bz (mT)		Time (ms)	B (mT)	Bx (mT)	By (mT)	Bz (mT)
0	11.0403	-5.07465	-0.485454	9.79293		0	4.98096	4.96657	0.085268	0.368568		0	11.3617	-4.25931	3.2797	-10.0095
1.0004	11.1272	-4.55302	1.77917	9.99592		0.999928	5.04262	4.46565	-2.33556	0.176413		0.999928	11.2756	-2.68346	4.88509	-9.80175
2.00033	11.1139	-3.04392	3.29416	10.1686		1.99986	5.03586	2.8249	-4.16836	-0.067525		1.99986	11.0445	-0.40175	5.44672	-9.59962
3.00026	11.07	-0.79809	3.82905	10.356		2.99978	5.00713	0.503747	-4.97521	-0.254806		2.99978	10.9028	2.00702	4.89913	-9.53113
4.00019	11.0701	1.57031	3.26997	10.4589		3.99971	5.01396	-2.00581	-4.58093	-0.362677		3.99971	10.7926	3.97862	3.309	-9.47107
5.00011	11.152	3.54281	1.70812	10.4354		4.99964	5.01691	-3.98515	-3.02683	-0.355356		4.99964	10.8718	5.02516	1.09729	-9.57807
6.00004	11.318	4.57424	-0.472766	10.3417		6.00004	5.07906	-5.0203	-0.71972	-0.274792		6.00004	11.004	4.87356	-1.2286	-9.78917
7.00045	11.4674	4.38966	-2.74118	10.2331		6.99997	5.07364	-4.76161	1.75095	-0.055369		6.99997	10.9958	3.53125	-3.00566	-9.97017
8.00037	11.4238	3.11869	-4.5188	10.0179		7.9999	5.07494	-3.37043	3.79033	0.169147		7.9999	10.9951	1.42828	-3.89234	-10.1834
9.0003	11.2297	0.967485	-5.3309	9.83626		8.99982	5.04722	-1.17575	4.89659	0.339692		8.99982	11.0294	-1.08788	-3.6562	-10.3488
10.0002	11.0572	-1.461	-5.09535	9.70379		9.99975	4.97885	1.38058	4.75751	0.49895		9.99975	11.1159	-3.25725	-2.34053	-10.3671
11.0002	10.9616	-3.60682	-3.79487	9.63051		10.9997	4.98563	3.53894	3.4728	0.521593		10.9997	11.2623	-4.58264	-0.222168	-10.2854
12.0001	11.015	-4.90033	-1.65673	9.72484		12.0001	5.00734	4.81197	1.30303	0.469583		12.0001	11.3614	-4.63731	2.19491	-10.137
13	11.1084	-4.94257	0.701555	9.92344		13	5.02186	4.87421	-1.18109	0.257264		13	11.2962	-3.58072	4.18685	-9.86167
14.0004	11.168	-3.94609	2.64796	10.1065		13.9999	5.06058	3.7742	-3.36977	0.097482		13.9999	11.1326	-1.57616	5.25722	-9.68563
15.0003	11.0963	-1.98437	3.71463	10.266		14.9999	5.0401	1.75725	-4.72075	-0.170983		14.9999	10.9281	0.792271	5.31915	-9.51324
16.0003	11.0326	0.384612	3.72247	10.3786		15.9998	5.00779	-0.76341	-4.93761	-0.33931		15.9998	10.8671	3.09425	4.20592	-9.53051
17.0002	11.1304	2.68126	2.58831	10.4879		16.9997	5.02369	-3.0809	-3.94942	-0.384124		16.9997	10.8522	4.64517	2.25831	-9.54425
18.0001	11.2493	4.21285	0.652692	10.4102		17.9996	5.01247	-4.61133	-1.9397	-0.313208		17.9996	10.904	5.08741	-0.108906	-9.64385
19.0001	11.4107	4.64035	-1.65522	10.2923		19.0001	5.0353	-5.00395	0.536709	-0.163423		19.0001	10.9834	4.29711	-2.215	-9.86219
20	11.4705	3.90858	-3.70817	10.1264		20	5.09873	-4.21601	2.8674	0.018313		20	10.9882	2.54282	-3.52685	-10.0913
21.0004	11.3458	2.16587	-5.02864	9.93724		20.9999	5.04632	-2.33856	4.46388	0.265085		20.9999	10.9892	0.174167	-3.88963	-10.2763
22.0003	11.1372	-0.2349	-5.34363	9.76866		21.9998	4.99438	0.162735	4.97522	0.405703		21.9998	11.0517	-2.27836	-3.14695	-10.3463
23.0002	11.0044	-2.57212	-4.57467	9.67228		22.9998	4.95004	2.47106	4.24789	0.593429		22.9998	11.1973	-4.1065	-1.34711	-10.3297
24.0002	10.9928	-4.3932	-2.79771	9.68064		23.9997	4.99494	4.30817	2.48043	0.486367		23.9997	11.3013	-4.77213	0.984817	-10.1969
25.0001	11.1072	-5.13013	-0.490106	9.8393		25.0001	5.03957	5.02672	0.069443	0.352944		24.9996	11.3599	-4.27142	3.29453	-9.99744
26	11.1494	-4.60915	1.73512	10.0027		26	5.05326	4.47765	-2.33558	0.176536		26	11.237	-2.71984	4.83765	-9.77084
27.0004	11.1339	-3.09595	3.30216	10.1722		27	5.08113	2.88889	-4.17944	-0.067035		27	11.0385	-0.42587	5.45356	-9.58776
28.0004	11.1044	-0.81435	3.85165	10.3832		27.9999	5.00821	0.46791	-4.97892	-0.271235		27.9999	10.8917	2.02676	4.92168	-9.50258
29.0003	11.069	1.60656	3.30923	10.4399		28.9998	5.04196	-2.02604	-4.60421	-0.343238		28.9998	10.8435	3.96719	3.3408	-9.52271
30.0002	11.2067	3.57836	1.7194	10.4799		29.9997	5.04851	-4.01691	-3.03442	-0.379804		29.9997	10.8846	5.02928	1.10147	-9.58996
31.0001	11.3509	4.60902	-0.480112	10.3619		30.9997	5.05625	-4.99622	-0.723626	-0.282605		30.9997	10.9576	4.84623	-1.2011	-9.75403
32.0001	11.4864	4.44469	-2.74519	10.2296		32.0001	5.07133	-4.74884	1.77503	-0.126882		32.0001	10.9937	3.51134	-2.99451	-9.97821
33	11.4152	3.1508	-4.49071	10.0106		33	5.04574	-3.33544	3.78229	0.169385		33	11.0162	1.38857	-3.89187	-10.2118
34.0004	11.2489	1.03545	-5.35798	9.83655		33.9999	5.02582	-1.14788	4.8804	0.350734		33.9999	11.0464	-1.11592	-3.69616	-10.3497
35.0003	11.0622	-1.42909	-5.09951	9.71206		34.9998	5.00883	1.3807	4.78963	0.491441		34.9998	11.1216	-3.26132	-2.37658	-10.3637
36.0003	11.0042	-3.5804	-3.80274	9.68568		35.9998	4.99402	3.53895	3.4848	0.521776		35.9998	11.2745	-4.60261	-0.230082	-10.2897
37.0002	11.0466	-4.92058	-1.66807	9.74846		36.9997	5.06318	4.86009	1.34209	0.462674		36.9997	11.3533	-4.68864	2.18349	-10.1067
38.0001	11.1395	-4.9907	0.69343	9.93482		37.9996	5.05243	4.90593	-1.17355	0.285711		37.9996	11.3805	-3.59984	4.20015	-9.94568
39	11.1566	-3.91009	2.65192	10.1069		39	5.04583	3.76246	-3.36139	0.073485		39	11.131	-1.5883	5.27999	-9.66941
40.0004	11.096	-2.00432	3.71472	10.2618		40	5.0347	1.75313	-4.71693	-0.158965		40	10.9581	0.812467	5.35037	-9.52856
41.0004	11.0693	0.408258	3.72991	10.4139		40.9999	5.00469	-0.77561	-4.9339	-0.319376		40.9999	10.9094	3.1305	4.24518	-9.54954
42.0003	11.1264	2.63829	2.61536	10.4879		41.9998	5.0274	-3.05318	-3.97782	-0.360267		41.9998	10.8681	4.67316	2.29721	-9.53937
43.0002	11.2738	4.22864	0.652368	10.4303		42.9997	5.08482	-4.67951	-1.96686	-0.298323		42.9997	10.9612	5.0533	-0.068602	-9.7266
44.0001	11.4063	4.68763	-1.66285	10.2647		43.9997	5.05414	-5.02388	0.524856	-0.171811		43.9997	11.0239	4.31353	-2.20741	-9.90191
45.0001	11.4623	3.94886	-3.71579	10.0987		45.0001	5.08289	-4.18112	2.89017	0.031023		45.0001	10.9882	2.48773	-3.57384	-10.0886
46	11.3262	2.17415	-5.03622	9.90921		46	5.06485	-2.32278	4.49149	0.289673		46	11.035	0.142299	-3.96328	-10.2978
47.0004	11.1652	-0.21509	-5.37588	9.78337		46.9999	5.01504	0.106429	4.99479	0.437426		46.9999	11.0824	-2.27006	-3.15849	-10.3774
48.0003	11.0085	-2.59615	-4.5627	9.67622		47.9999	4.97359	2.51844	4.25238	0.55798		47.9999	11.1962	-4.05937	-1.36694	-10.3445
49.0003	11.0273	-4.39757	-2.80226	9.71653		48.9998	5.01938	4.31941	2.49427	0.561707		48.9998	11.3314	-4.78385	0.981259	-10.2251
50.0002	11.0688	-5.08689	-0.450856	9.82034		49.9997	5.03165	5.01872	0.073452	0.352923		49.9997	11.3419	-4.24448	3.27943	-9.99339
