# Supplementary material for: Spatially selective delivery of living magnetic microrobots through torque-focusing
Source: Nat Commun. 2024 Mar 9;15:2160. doi: 10.1038/s41467-024-46407-4 (PMC10924878; doi:10.1038/s41467-024-46407-4)
Supplement: Supplementary file 4 — Source Data [file 41467_2024_46407_MOESM4_ESM.zip › Data_Sorted_by_Figures/Fig_4/4H/Field Characterization/Fig 4H.xlsx]

## Sheet: Fig 4H
on target -5						off target -5						off target 5						on target 5
Time (ms)	B (mT)	Bx (mT)	By (mT)	Bz (mT)		Time (ms)	B (mT)	Bx (mT)	By (mT)	Bz (mT)		Time (ms)	B (mT)	Bx (mT)	By (mT)	Bz (mT)		Time (ms)	B (mT)	Bx (mT)	By (mT)	Bz (mT)
0	4.85668	-3.48141	-3.27994	-0.84211		0	9.23977	2.83687	-8.77933	-0.49887		0	16.445	3.8113	15.9235	1.53466		0	5.2284	-4.30917	2.95709	-0.151307
0.999928	4.9139	-4.72573	-1.11063	-0.761806		0.999928	11.6968	4.12475	-10.9324	-0.534468		0.999928	14.7569	5.10322	13.7655	1.49502		1.0004	5.0932	-2.41598	4.48228	0.113541
1.99986	4.96464	-4.71715	1.41656	-0.624112		1.99986	14.087	4.24312	-13.4114	-0.758133		1.99986	12.4623	5.15787	11.2656	1.33839		2.00033	4.92053	0.062957	4.90577	0.375609
2.99978	5.12635	-3.62084	3.6072	-0.396326		2.99978	15.997	3.14724	-15.6503	-1.03366		2.99978	10.0023	4.08175	9.0662	1.09068		3.00026	4.79703	2.40543	4.11472	0.54271
4.00019	5.16718	-1.60501	4.91009	-0.121606		3.99971	17.1463	1.21098	-17.0557	-1.27712		3.99971	8.01568	2.1056	7.69838	0.743364		4.00019	4.7495	4.14185	2.24903	0.587137
5.00011	5.19739	0.887151	5.12025	0.094332		4.99964	17.4208	-1.28506	-17.3076	-1.50974		4.99964	7.558	-0.42558	7.52718	0.532619		5.00011	4.76861	4.74456	-0.20352	0.432882
6.00004	5.1307	3.13397	4.05179	0.292218		6.00004	16.8047	-3.5701	-16.3428	-1.60158		6.00004	8.93295	-2.66609	8.51673	0.393604		6.00004	4.95539	4.21207	-2.60271	0.200724
6.99997	5.0369	4.59819	2.04183	0.240619		6.99997	15.3532	-5.1205	-14.3814	-1.63563		6.99997	11.2998	-4.18947	10.4846	0.454952		7.00045	5.06071	2.45467	-4.42488	-0.07626
7.9999	4.99987	4.97755	-0.457923	0.114346		7.9999	13.2317	-5.51115	-11.937	-1.48731		7.9999	13.7949	-4.62841	12.984	0.540599		8.00037	5.16901	0.07853	-5.15628	-0.353971
8.99982	4.91162	4.06343	-2.7553	-0.144196		8.99982	10.756	-4.72985	-9.58031	-1.24024		8.99982	15.8085	-3.81401	15.3219	0.775727		9.0003	5.21731	-2.35292	-4.62367	-0.552941
10.0002	4.92922	2.25849	-4.35909	-0.44134		9.99975	8.48179	-2.94238	-7.89385	-0.985017		9.99975	17.0622	-1.97604	16.9137	1.06903		10.0002	5.29092	-4.308	-3.0193	-0.564605
11.0002	4.88147	-0.12616	-4.83766	-0.640265		10.9997	7.39328	-0.53971	-7.34187	-0.682768		10.9997	17.5131	0.495514	17.4589	1.28487		11.0002	5.31025	-5.24684	-0.642946	-0.505995
12.0001	4.84957	-2.50219	-4.06589	-0.852015		11.9996	8.25249	1.8099	-8.03489	-0.518096		11.9996	17.0072	2.80336	16.7059	1.51621		12.0001	5.2319	-4.90409	1.79877	-0.295148
13	4.84178	-4.21147	-2.24444	-0.817823		13	10.4251	3.59402	-9.7718	-0.526221		13	15.678	4.54419	14.9267	1.53099		13	5.15651	-3.47927	3.80562	-0.038777
13.9999	4.9402	-4.88034	0.148531	-0.752175		13.9999	12.9307	4.33962	-12.1628	-0.66206		13.9999	13.6774	5.25381	12.5508	1.39501		14.0004	4.96595	-1.20214	4.81067	0.270096
14.9999	5.06686	-4.32779	2.58274	-0.522277		14.9999	15.1198	3.84169	-14.5986	-0.855413		14.9999	11.2418	4.78021	10.1074	1.16979		15.0003	4.84599	1.23654	4.65977	0.490972
15.9998	5.14235	-2.64854	4.40177	-0.231144		15.9998	16.697	2.25835	-16.5037	-1.14687		15.9998	8.91325	3.18483	8.27709	0.890351		16.0003	4.73818	3.3855	3.27065	0.539928
17.0002	5.1626	-0.30846	5.15309	0.054501		16.9997	17.4064	0.015879	-17.3496	-1.40495		16.9997	7.54644	0.840646	7.47471	0.608886		17.0002	4.72944	4.58224	1.05361	0.510414
18.0001	5.13157	2.05943	4.69509	0.218949		17.9996	17.2042	-2.45535	-16.9579	-1.54447		17.9996	8.07331	-1.61143	7.89759	0.458036		18.0001	4.84415	4.61335	-1.44465	0.30956
19.0001	5.05825	3.97529	3.11739	0.25462		19.0001	16.1733	-4.45473	-15.4612	-1.63725		18.9996	10.0898	-3.55081	9.4371	0.37053		19.0001	4.9656	3.40206	-3.61616	0.080881
20	4.98351	4.91373	0.795357	0.240843		20	14.3224	-5.45238	-13.1464	-1.60419		20	12.6009	-4.55741	11.7375	0.494293		20.0005	5.10803	1.31955	-4.92949	-0.225692
20.9999	4.93868	4.65139	-1.65982	-0.010387		20.9999	12.01	-5.27779	-10.6998	-1.378		20.9999	14.8544	-4.32741	14.1937	0.681195		21.0004	5.17399	-1.19003	-5.01197	-0.483868
21.9998	4.91047	3.24652	-3.67476	-0.262676		21.9998	9.53218	-3.92696	-8.61395	-1.11418		21.9998	16.5124	-2.9606	16.2176	0.940228		22.0003	5.26483	-3.45174	-3.93084	-0.593699
23.0002	4.91197	1.02387	-4.77448	-0.532426		22.9998	7.70601	-1.81191	-7.43863	-0.875394		22.9998	17.3904	-0.76648	17.3275	1.26285		23.0002	5.25476	-4.86254	-1.90534	-0.581319
24.0002	4.88648	-1.41863	-4.61233	-0.769172		23.9997	7.57773	0.651503	-7.52406	-0.621257		23.9997	17.3578	1.68431	17.2127	1.4764		24.0002	5.26627	-5.2135	0.632415	-0.391161
25.0001	4.89145	-3.5334	-3.27588	-0.842584		24.9996	9.23406	2.79748	-8.78238	-0.558333		24.9996	16.4325	3.79504	15.9122	1.55832		25.0001	5.24387	-4.32516	2.96111	-0.15141
26	4.89629	-4.71054	-1.08641	-0.777282		26	11.6688	4.07021	-10.9206	-0.577859		26	14.7443	5.09133	13.7577	1.48278		26	5.11237	-2.38951	4.5164	0.169345
27	5.00385	-4.75714	1.4206	-0.624463		27	14.0805	4.20258	-13.4201	-0.706675		27	12.4942	5.23278	11.2654	1.34716		27.0004	4.96028	0.046833	4.94454	0.392037
27.9999	5.14365	-3.64855	3.60067	-0.424717		27.9999	15.988	3.13563	-15.6472	-0.973721		27.9999	10.0228	4.11312	9.0787	1.05619		28.0004	4.79642	2.39007	4.1182	0.577611
28.9998	5.18999	-1.5225	4.96119	-0.067966		28.9998	17.133	1.14682	-17.0479	-1.26166		28.9998	8.02008	2.05316	7.71277	0.787051		29.0003	4.69801	4.09096	2.23728	0.57443
30.0002	5.18454	0.902773	5.1037	0.129247		29.9997	17.4454	-1.24905	-17.3346	-1.51378		29.9997	7.55694	-0.40627	7.52214	0.599753		30.0002	4.74061	4.72093	-0.156023	0.402358
31.0001	5.0991	3.07939	4.05646	0.25172		30.9997	16.8161	-3.5659	-16.3535	-1.62171		30.9997	8.94919	-2.68208	8.52875	0.393623		31.0001	4.85535	4.08519	-2.61737	0.18719
32.0001	5.05029	4.61419	2.03881	0.240738		31.9996	15.3656	-5.08049	-14.4084	-1.63963		31.9996	11.3104	-4.17305	10.5042	0.416413		32.0001	5.0245	2.44294	-4.38952	-0.098845
33	4.9467	4.92585	-0.445435	0.085998		33	13.2422	-5.51916	-11.945	-1.48752		33	13.773	-4.60096	12.9682	0.59265		33.0005	5.14418	0.006311	-5.13356	-0.330364
33.9999	4.95199	4.12324	-2.73968	-0.123338		33.9999	10.7614	-4.73386	-9.5843	-1.24034		33.9999	15.8025	-3.81451	15.3132	0.822597		34.0004	5.18587	-2.32082	-4.60359	-0.560305
34.9998	4.92173	2.21531	-4.37428	-0.426015		34.9998	8.48407	-2.97078	-7.89041	-0.94625		34.9998	17.0757	-1.94136	16.9292	1.10163		35.0003	5.26723	-4.30376	-2.98	-0.583965
35.9998	4.87174	-0.16973	-4.82099	-0.680467		35.9998	7.42228	-0.55813	-7.36395	-0.742305		35.9998	17.4704	0.450561	17.4106	1.37168		36.0003	5.32075	-5.25908	-0.647282	-0.483184
37.0002	4.88001	-2.55752	-4.07431	-0.820709		36.9997	8.24763	1.84931	-8.01834	-0.556443		36.9997	17.0103	2.85573	16.7034	1.4807		37.0002	5.28719	-4.944	1.84987	-0.29878
38.0001	4.85031	-4.20716	-2.25895	-0.850006		37.9996	10.4227	3.56956	-9.78045	-0.482597		37.9996	15.6679	4.57621	14.9067	1.52702		38.0001	5.15289	-3.44085	3.83567	0.021088
39	4.9439	-4.88437	0.159474	-0.748049		39	12.9019	4.29955	-12.1469	-0.654228		39	13.703	5.35222	12.5308	1.45073		39	5.03607	-1.28604	4.86183	0.266011
40	5.05038	-4.32018	2.57018	-0.486384		40	15.1324	3.87381	-14.6025	-0.867143		40	11.2311	4.72502	10.1192	1.1894		40.0004	4.83976	1.22858	4.65584	0.486829
40.9999	5.17027	-2.66896	4.42414	-0.188005		40.9999	16.6697	2.26605	-16.4772	-1.11538		40.9999	8.88803	3.13378	8.26909	0.893703		41.0004	4.75156	3.36893	3.29677	0.599166
41.9998	5.16934	-0.34713	5.15762	0.022166		41.9998	17.391	-0.03502	-17.3334	-1.41323		41.9998	7.56094	0.87525	7.48207	0.648361		42.0003	4.72446	4.57002	1.07226	0.534576
43.0002	5.1364	2.04452	4.70723	0.210979		42.9997	17.2279	-2.47929	-16.9777	-1.55302		42.9997	8.05573	-1.61096	7.88231	0.410799		43.0002	4.85402	4.62098	-1.44521	0.345636
44.0001	5.09792	4.00303	3.14392	0.283316		43.9997	16.1593	-4.43814	-15.4454	-1.69285		43.9997	10.113	-3.5978	9.44415	0.370153		44.0001	4.92902	3.35847	-3.60751	0.041557
45.0001	4.9963	4.92624	0.811074	0.193204		44.9996	14.3363	-5.43706	-13.1754	-1.54146		44.9996	12.5857	-4.54517	11.7269	0.470253		45.0001	5.06776	1.28354	-4.89751	-0.221574
46	4.94526	4.65554	-1.66758	-0.026466		46	12.0018	-5.32109	-10.6732	-1.34603		46	14.8622	-4.30718	14.209	0.661633		46	5.1596	-1.19055	-5.00177	-0.431709
46.9999	4.97301	3.32165	-3.69062	-0.277146		46.9999	9.53067	-3.92334	-8.6185	-1.07821		46.9999	16.5364	-3.02088	16.2292	0.968789		47.0004	5.22291	-3.40776	-3.91395	-0.588987
47.9999	4.88265	1.06823	-4.73106	-0.562311		47.9999	7.72676	-1.78835	-7.47025	-0.836627		47.9999	17.3808	-0.79495	17.3204	1.21044		48.0003	5.28597	-4.91782	-1.85877	-0.549172
48.9998	4.88723	-1.39485	-4.62366	-0.749097		48.9998	7.58259	0.655581	-7.52794	-0.629276		48.9998	17.3571	1.6688	17.2175	1.4293		49.0003	5.27609	-5.23083	0.585029	-0.365059
50.0002	4.87882	-3.53776	-3.26142	-0.806402		49.9997	9.21311	2.79729	-8.76169	-0.538015		49.9997	16.4212	3.83002	15.8921	1.55837		50.0002	5.23995	-4.33246	2.94471	-0.124731
