# Supplementary material for: Spatially selective delivery of living magnetic microrobots through torque-focusing
Source: Nat Commun. 2024 Mar 9;15:2160. doi: 10.1038/s41467-024-46407-4 (PMC10924878; doi:10.1038/s41467-024-46407-4)
Supplement: Supplementary file 4 — Source Data [file 41467_2024_46407_MOESM4_ESM.zip › Data_Sorted_by_Figures/Fig_4/4I/Field Characterization/Fig 4I.xlsx]

## Sheet: Fig 4I
off target 5						on target 5						on target -5						off target -5
Time (ms)	B (mT)	Bx (mT)	By (mT)	Bz (mT)		Time (ms)	B (mT)	Bx (mT)	By (mT)	Bz (mT)		Time (ms)	B (mT)	Bx (mT)	By (mT)	Bz (mT)		Time (ms)	B (mT)	Bx (mT)	By (mT)	Bz (mT)
0	7.65597	6.41707	4.11726	0.695134		0	5.16333	-3.17245	-4.02456	-0.631257		0	4.67778	3.5559	3.01595	0.375768		0	4.95144	-3.73463	3.25029	-0.069893
0.999928	9.68085	8.79031	3.96326	0.861279		1.0004	5.09716	-4.65191	-2.00796	-0.55571		0.999928	4.84113	4.74102	0.924279	0.324044		0.999928	2.86822	-2.69907	0.951782	-0.189328
2.00033	11.2801	10.9056	2.70697	0.989929		2.00033	5.06963	-5.01973	0.524527	-0.477825		1.99986	4.99407	4.78841	-1.41383	0.113802		1.99986	3.31256	-2.85865	-1.61769	-0.429242
3.00026	12.3123	12.2583	0.720743	0.898536		3.00026	5.06465	-4.10185	2.96532	-0.180048		2.99978	5.05946	3.7396	-3.4076	-0.042476		2.99978	5.6929	-4.17846	-3.81781	-0.611469
4.00019	12.5735	12.4513	-1.59109	0.726202		4.00019	5.16932	-2.14504	4.70302	0.048694		3.99971	4.8908	1.78291	-4.54362	-0.311038		3.99971	8.23418	-6.41752	-5.08684	-0.860969
5.00011	12.1051	11.538	-3.62516	0.514697		5.00011	5.30041	0.288006	5.28794	0.221737		5.00011	4.6384	-0.62231	-4.57873	-0.403387		4.99964	10.3284	-8.883	-5.16772	-1.03065
6.00004	10.8111	9.67198	-4.82271	0.274134		6.00004	5.35233	2.69257	4.61624	0.296286		6.00004	4.49971	-2.84034	-3.45719	-0.477145		6.00004	11.809	-11.0625	-3.99602	-1.05124
6.99997	8.85137	7.32201	-4.97133	0.144616		7.00045	5.26047	4.46241	2.76911	0.302333		6.99997	4.59443	-4.31564	-1.51722	-0.426729		6.99997	12.5595	-12.3828	-1.8565	-0.980173
7.9999	6.45795	5.07227	-3.99707	0.025275		8.00037	5.05063	5.04002	0.288489	0.154392		7.9999	4.7645	-4.67941	0.853121	-0.275266		7.9999	12.5932	-12.5487	0.706031	-0.787729
9.0003	4.0783	3.48835	-2.10882	0.129791		9.0003	5.00153	4.47905	-2.2252	-0.043801		8.99982	4.88132	-3.85709	2.99116	-0.055109		8.99982	11.8683	-11.4633	3.02362	-0.554117
10.0002	2.96605	2.95731	0.120017	0.193354		10.0002	5.04656	2.82035	-4.17372	-0.305694		9.99975	4.85501	-2.11061	4.36919	0.162972		9.99975	10.524	-9.45852	4.60152	-0.343322
11.0002	4.29728	3.61603	2.27333	0.472067		11.0002	5.14056	0.44195	-5.09867	-0.483366		10.9997	4.70935	0.247377	4.69254	0.311244		10.9997	8.55434	-6.95679	4.97524	-0.163794
12.0001	6.56451	5.34505	3.755	0.650544		12.0001	5.16878	-2.05437	-4.70306	-0.614085		12.0001	4.66785	2.59916	3.85203	0.44168		11.9996	6.18929	-4.66365	4.06842	-0.074982
13	8.69555	7.58404	4.17634	0.808086		13	5.16496	-4.05723	-3.12925	-0.650713		13	4.74954	4.26572	2.05299	0.383386		13	3.74241	-3.0686	2.13994	-0.099983
13.9999	10.5249	9.89019	3.48017	0.920253		14.0004	5.12626	-5.03979	-0.776885	-0.524909		13.9999	4.98408	4.97122	-0.236248	0.268691		13.9999	2.68221	-2.64345	-0.340729	-0.300506
15.0003	11.7916	11.619	1.77277	0.948014		15.0003	5.06458	-4.72186	1.8039	-0.316195		14.9999	5.10397	4.45344	-2.49213	0.081881		14.9999	4.40872	-3.3795	-2.78945	-0.48451
16.0003	12.5546	12.5196	-0.435593	0.828565		16.0003	5.08061	-3.19662	3.94805	-0.084696		15.9998	5.02608	2.85424	-4.13246	-0.193696		15.9998	6.95282	-5.16602	-4.59279	-0.748505
17.0002	12.4317	12.1305	-2.65577	0.587616		17.0002	5.2611	-0.96147	5.17029	0.151047		16.9997	4.75492	0.615265	-4.70701	-0.273564		16.9997	9.28799	-7.58139	-5.28902	-0.903062
18.0001	11.5555	10.7005	-4.34539	0.384044		18.0001	5.34288	1.53443	5.11099	0.263893		18.0001	4.53959	-1.75337	-4.16277	-0.452706		17.9996	11.1005	-10.0027	-4.70581	-1.01114
19.0001	9.86347	8.48873	-5.01995	0.171907		19.0001	5.3222	3.69329	3.81754	0.334415		19.0001	4.52156	-3.70162	-2.55764	-0.448286		19.0001	12.2937	-11.8702	-3.01375	-1.07257
20	7.67829	6.13124	-4.62175	0.058662		20	5.1951	4.94137	1.58099	0.269127		20	4.70113	-4.67589	-0.322662	-0.364195		20	12.6785	-12.6319	-0.583086	-0.915289
20.9999	5.22874	4.17078	-3.15271	0.068879		21.0004	5.06789	4.96803	-0.995803	0.103034		20.9999	4.88185	-4.46146	1.97696	-0.139838		20.9999	12.298	-12.1262	1.9273	-0.693712
22.0003	3.24642	3.08351	-1.00547	0.142464		22.0003	5.00403	3.76098	-3.29676	-0.163584		21.9998	4.87815	-3.03614	3.81782	0.048993		21.9998	11.2748	-10.5425	3.97478	-0.42308
23.0002	3.41404	3.14793	1.27035	0.36391		23.0002	5.07944	1.65227	-4.78853	-0.375135		22.9998	4.80004	-0.95562	4.69936	0.207928		22.9998	9.59802	-8.21079	4.96314	-0.268925
24.0002	5.42921	4.39561	3.1439	0.520403		24.0002	5.18065	-0.89897	-5.06763	-0.591735		23.9997	4.66185	1.40551	4.4294	0.371177		23.9997	7.41381	-5.72941	4.70341	-0.128284
25.0001	7.63052	6.37659	4.12457	0.742836		25.0001	5.18129	-3.17618	-4.04013	-0.659538		25.0001	4.66498	3.50783	3.05084	0.386807		24.9996	4.95473	-3.74551	3.24249	-0.082127
26	9.69595	8.81027	3.95519	0.864362		26	5.10099	-4.64747	-2.01529	-0.599783		26	4.84955	4.74876	0.919904	0.348062		26	2.86184	-2.70334	0.924423	-0.165786
27	11.2587	10.8778	2.73629	0.971087		27.0004	5.00758	-4.9601	0.527906	-0.441153		27	5.03339	4.83184	-1.39974	0.170474		27	3.27678	-2.82311	-1.6184	-0.384879
28.0004	12.2965	12.2465	0.686188	0.869882		28.0004	5.05671	-4.09377	2.96243	-0.188011		27.9999	5.0796	3.7595	-3.41574	-0.034394		27.9999	5.66216	-4.1507	-3.80621	-0.587001
29.0003	12.5436	12.4203	-1.599	0.721761		29.0003	5.15736	-2.14914	4.6879	0.056422		28.9998	4.85964	1.74255	-4.52812	-0.275212		28.9998	8.20811	-6.37782	-5.09931	-0.832746
30.0002	12.0959	11.5342	-3.60891	0.498903		30.0002	5.28586	0.304186	5.27321	0.202676		29.9997	4.65513	-0.60225	-4.59763	-0.41147		29.9997	10.3351	-8.89545	-5.16838	-0.986782
31.0001	10.7917	9.62765	-4.86608	0.30102		31.0001	5.33054	2.70845	4.58111	0.303914		31.0001	4.49102	-2.83634	-3.4492	-0.476981		30.9997	11.7973	-11.0626	-3.96527	-1.03477
32.0001	8.81938	7.2943	-4.95588	0.117562		32.0001	5.23152	4.42605	2.76862	0.336957		32.0001	4.57199	-4.30373	-1.48642	-0.414134		32.0001	12.5678	-12.3951	-1.84904	-0.94418
33	6.45362	5.06006	-4.00536	0.045026		33	5.13249	5.11967	0.307842	0.191515		33	4.77152	-4.68331	0.868246	-0.283076		33	12.5928	-12.5488	0.70197	-0.783791
33.9999	4.11533	3.52734	-2.11587	0.130085		34.0004	5.04088	4.52294	-2.22542	-0.03235		33.9999	4.90657	-3.88917	2.99108	-0.04744		33.9999	11.9062	-11.4955	3.05428	-0.529977
35.0003	2.97685	2.96532	0.17094	0.198215		35.0003	4.99012	2.7408	-4.16247	-0.251334		34.9998	4.87087	-2.11447	4.38538	0.151177		34.9998	10.5106	-9.45045	4.58663	-0.351468
36.0003	4.32643	3.64854	2.28603	0.424588		36.0003	5.11311	0.397977	-5.07462	-0.483453		35.9998	4.68584	0.24673	4.66463	0.370821		35.9998	8.56236	-6.95296	4.99495	-0.144451
37.0002	6.53644	5.31632	3.75145	0.623189		37.0002	5.17354	-2.03772	-4.71956	-0.58216		36.9997	4.65014	2.57581	3.85302	0.378444		36.9997	6.21103	-4.66742	4.09673	-0.094592
38.0001	8.72388	7.61974	4.16487	0.836284		38.0001	5.14162	-4.02961	-3.13383	-0.614492		38.0001	4.75235	4.27278	2.04609	0.376353		37.9996	3.7403	-3.05254	2.15898	-0.103528
39	10.5089	9.87809	3.46407	0.927883		39	5.08292	-4.99721	-0.79253	-0.485702		39	4.95646	4.94322	-0.243214	0.268296		39	2.65703	-2.62376	-0.322243	-0.268015
40	11.8354	11.6674	1.76938	0.904454		40.0004	5.04569	-4.7019	1.80382	-0.31199		40	5.13695	4.49348	-2.48811	0.078354		40	4.46161	-3.42765	-2.81657	-0.473419
40.9999	12.5325	12.5013	-0.445592	0.764212		41.0004	5.122	-3.24768	3.95998	-0.077039		40.9999	4.99381	2.8271	-4.11268	-0.177671		40.9999	6.98462	-5.21559	-4.59357	-0.694019
42.0003	12.4037	12.1026	-2.65549	0.571331		42.0003	5.24611	-0.96549	5.15429	0.150762		41.9998	4.76122	0.615755	-4.71027	-0.321617		41.9998	9.35064	-7.64819	-5.29964	-0.923916
43.0002	11.5622	10.7082	-4.34176	0.408183		43.0002	5.35113	1.52994	5.11826	0.311966		42.9997	4.53257	-1.79343	-4.13885	-0.444752		42.9997	11.1575	-10.0498	-4.74081	-1.00816
44.0001	9.89489	8.50773	-5.04542	0.26673		44.0001	5.30022	3.68127	3.79855	0.334002		43.9997	4.50224	-3.67705	-2.54883	-0.502907		43.9997	12.2505	-11.8351	-3.0072	-0.980094
45.0001	7.66902	6.11115	-4.63284	0.066287		45.0001	5.18282	4.91803	1.62193	0.209501		45.0001	4.65616	-4.63299	-0.302899	-0.351449		45.0001	12.6471	-12.5999	-0.583002	-0.922959
46	5.21649	4.17401	-3.12842	0.04928		46	5.0748	4.98083	-0.97166	0.027522		46	4.86693	-4.43711	1.99242	-0.171357		46	12.3197	-12.1464	1.94602	-0.673631
46.9999	3.29706	3.14341	-0.982709	0.154431		47.0004	5.01065	3.78078	-3.28509	-0.143198		46.9999	4.93731	-3.13494	3.81423	0.028916		46.9999	11.3291	-10.6053	3.9601	-0.439955
48.0003	3.38913	3.12019	1.27875	0.339748		48.0003	5.07603	1.62892	-4.78754	-0.438371		47.9999	4.77703	-0.94037	4.67526	0.278729		47.9999	9.63884	-8.25126	4.97745	-0.221116
49.0003	5.41347	4.39179	3.12519	0.501075		49.0003	5.15382	-0.83612	-5.05295	-0.57486		48.9998	4.67115	1.49648	4.4093	0.371808		48.9998	7.41782	-5.74199	4.69557	-0.072524
50.0002	7.61569	6.37265	4.1047	0.734491		50.0002	5.17675	-3.16485	-4.05312	-0.595608		49.9997	4.68224	3.51534	3.0621	0.435065		49.9997	4.9318	-3.73433	3.21978	-0.102361
