# Supplementary material for: Spatially selective delivery of living magnetic microrobots through torque-focusing
Source: Nat Commun. 2024 Mar 9;15:2160. doi: 10.1038/s41467-024-46407-4 (PMC10924878; doi:10.1038/s41467-024-46407-4)
Supplement: Supplementary file 4 — Source Data [file 41467_2024_46407_MOESM4_ESM.zip › Data_Sorted_by_Figures/Fig_S5/S5H,I/Analysis/Fig S5H,I.xlsx]

## Sheet: Fig S5H
ctrl	6Hz	14Hz	24Hz
1.38033	1.53846	1.74286	1.38686
1.35714	1.46774	1.93333	2.32099
1.30952	3.58824	1.79412	1.5913
1.37778
1.42647

## Sheet: Fig S5I
ctrl	6Hz	14Hz	24Hz
142.188	46.8	93.275	80.6			Table Analyzed	Fold Increase at 20 mT background adjusted		Table Analyzed	Fold Increase at 20 mT background adjusted		Table Analyzed	Fold Increase at 20 mT background adjusted
39	88.075	186.55	201.5
72.15	143.325	131.625	140.4			Column B	6Hz		Column C	14Hz		Column D	24Hz
0						vs.	vs.		vs.	vs.		vs.	vs.
						Column A	ctrl		Column A	ctrl		Column A	ctrl
						Mann Whitney test			Mann Whitney test			Mann Whitney test
						P value	0.0357		P value	0.0357		P value	0.0714
						Exact or approximate P value?	Exact		Exact or approximate P value?	Exact		Exact or approximate P value?	Exact
						P value summary	*		P value summary	*		P value summary	ns
						Significantly different (P < 0.05)?	Yes		Significantly different (P < 0.05)?	Yes		Significantly different (P < 0.05)?	No
						One- or two-tailed P value?	Two-tailed		One- or two-tailed P value?	Two-tailed		One- or two-tailed P value?	Two-tailed
						Sum of ranks in column A,B	15 , 21		Sum of ranks in column A,C	15 , 21		Sum of ranks in column A,D	16 , 20
						Mann-Whitney U	0		Mann-Whitney U	0		Mann-Whitney U	1
						Difference between medians			Difference between medians			Difference between medians
						Median of column A	1.378, n=5		Median of column A	1.378, n=5		Median of column A	1.378, n=5
						Median of column B	1.538, n=3		Median of column C	1.794, n=3		Median of column D	1.591, n=3
						Difference: Actual	0.1607		Difference: Actual	0.4163		Difference: Actual	0.2135
						Difference: Hodges-Lehmann	0.1607		Difference: Hodges-Lehmann	0.4333		Difference: Hodges-Lehmann	0.2135
