# Supplementary material for: Spatially selective delivery of living magnetic microrobots through torque-focusing
Source: Nat Commun. 2024 Mar 9;15:2160. doi: 10.1038/s41467-024-46407-4 (PMC10924878; doi:10.1038/s41467-024-46407-4)
Supplement: Supplementary file 4 — Source Data [file 41467_2024_46407_MOESM4_ESM.zip › Data_Sorted_by_Figures/Fig_S5/S5E,F,G/Analysis/Fig S5E,F,G.xlsx]

## Sheet: Fig S5E
ctrl	2Hz	6Hz	14Hz	24Hz
1.38033	1.60625	1.84737	1.67857	1.77049
1.35714	2.45946	1.72727	1.33333	1.47368
1.30952	2.19444	1.54546	1.46875	1.15625
1.37778	1.52542	1.49438	1.57377	2.14493

## Sheet: Fig S5F
ctrl	2hz	6Hz	14Hz	24Hz
142.188	143.65	183.3	135.037	105.625		Table Analyzed	30min Actuation midplane ROI		Table Analyzed	30min Actuation midplane ROI		Table Analyzed	30min Actuation midplane ROI		Table Analyzed	30min Actuation midplane ROI
39	148.2	110.175	8.45	45.5
72.15	62.2375	62.8875	7.475	23.2375		Column B	2Hz		Column C	6Hz		Column D	14Hz		Column E	24Hz
0	86.125	51.8375	168.025	188.662		vs.	vs.		vs.	vs.		vs.	vs.		vs.	vs.
						Column A	ctrl		Column A	ctrl		Column A	ctrl		Column A	ctrl
						Mann Whitney test			Mann Whitney test			Mann Whitney test			Mann Whitney test
						P value	0.0286		P value	0.0286		P value	0.2		P value	0.3429
						Exact or approximate P value?	Exact		Exact or approximate P value?	Exact		Exact or approximate P value?	Exact		Exact or approximate P value?	Exact
						P value summary	*		P value summary	*		P value summary	ns		P value summary	ns
						Significantly different (P < 0.05)?	Yes		Significantly different (P < 0.05)?	Yes		Significantly different (P < 0.05)?	No		Significantly different (P < 0.05)?	No
						One- or two-tailed P value?	Two-tailed		One- or two-tailed P value?	Two-tailed		One- or two-tailed P value?	Two-tailed		One- or two-tailed P value?	Two-tailed
						Sum of ranks in column A,B	10 , 26		Sum of ranks in column A,C	10 , 26		Sum of ranks in column A,D	13 , 23		Sum of ranks in column A,E	14 , 22
						Mann-Whitney U	0		Mann-Whitney U	0		Mann-Whitney U	3		Mann-Whitney U	4
						Difference between medians			Difference between medians			Difference between medians			Difference between medians
						Median of column A	1.367, n=4		Median of column A	1.367, n=4		Median of column A	1.367, n=4		Median of column A	1.367, n=4
						Median of column B	1.900, n=4		Median of column C	1.636, n=4		Median of column D	1.521, n=4		Median of column E	1.622, n=4
						Difference: Actual	0.5329		Difference: Actual	0.2689		Difference: Actual	0.1538		Difference: Actual	0.2546
						Difference: Hodges-Lehmann	0.5554		Difference: Hodges-Lehmann	0.2914		Difference: Hodges-Lehmann	0.1763		Difference: Hodges-Lehmann	0.2772

## Sheet: Fig S5G
	Constant RMF Average				Constant RMF One Interface				Alternating RMF Average
2hz	1.4	1.41858			1.6	1.76453			1.60625	2.45946	2.19444	1.52542
6hz	1.35	1.42005			1.5	1.77003			1.84737	1.72727	1.54546	1.49438
