# Supplementary material for: Spatially selective delivery of living magnetic microrobots through torque-focusing
Source: Nat Commun. 2024 Mar 9;15:2160. doi: 10.1038/s41467-024-46407-4 (PMC10924878; doi:10.1038/s41467-024-46407-4)
Supplement: Supplementary file 4 — Source Data [file 41467_2024_46407_MOESM4_ESM.zip › Data_Sorted_by_Figures/Fig_4/4J/Field Characterization/z axis measurements/230223_x0_y0_z7_5_field_off.txt]

Block	B	Bx	By	Bz	Units	Temperature	Timestamp	Serial No.	Comment
0	14.806333	-0.261266	1.084431	-14.764256	MT	21296	2023.02.25 03:14:48.527569761	0001923
0	14.828127	-0.261505	1.115732	-14.783779	MT	21296	2023.02.25 03:14:48.528569761	0001923
0	14.830544	-0.226524	1.092838	-14.788490	MT	21296	2023.02.25 03:14:48.529569761	0001923
0	14.861168	-0.281828	1.081247	-14.819102	MT	21296	2023.02.25 03:14:48.530569761	0001923
0	14.823107	-0.281442	1.095650	-14.779879	MT	21296	2023.02.25 03:14:48.531569761	0001923
0	14.822489	-0.254436	1.088683	-14.780264	MT	21296	2023.02.25 03:14:48.532569761	0001923
0	14.818827	-0.317387	1.084548	-14.775678	MT	21296	2023.02.25 03:14:48.533569761	0001923
0	14.807215	-0.222288	1.103475	-14.764367	MT	21296	2023.02.25 03:14:48.534569761	0001923
0	14.851115	-0.265741	1.116079	-14.806734	MT	21296	2023.02.25 03:14:48.535569761	0001923
0	14.834346	-0.269555	1.084849	-14.792169	MT	21296	2023.02.25 03:14:48.536569761	0001923
0	14.819365	-0.206417	1.107677	-14.776469	MT	21296	2023.02.25 03:14:48.537569761	0001923
0	14.856890	-0.242789	1.081232	-14.815504	MT	21296	2023.02.25 03:14:48.538569761	0001923
0	14.826098	-0.265468	1.080732	-14.784273	MT	21296	2023.02.25 03:14:48.539569761	0001923
0	14.844736	-0.281655	1.073004	-14.803227	MT	21296	2023.02.25 03:14:48.540569761	0001923
0	14.811708	-0.265331	1.107484	-14.767863	MT	21296	2023.02.25 03:14:48.541569761	0001923
0	14.803177	-0.285235	1.095340	-14.759842	MT	21296	2023.02.25 03:14:48.542569761	0001923
0	14.827363	-0.254493	1.103742	-14.784034	MT	21296	2023.02.25 03:14:48.543569761	0001923
0	14.802138	-0.265221	1.080365	-14.760277	MT	21296	2023.02.25 03:14:48.544569761	0001923
0	14.789704	-0.230095	1.076224	-14.748700	MT	21296	2023.02.25 03:14:48.545569761	0001923
0	14.815092	-0.297355	1.092509	-14.771762	MT	21296	2023.02.25 03:14:48.546569761	0001923
0	14.835369	-0.257575	1.103861	-14.792002	MT	21296	2023.02.25 03:14:48.547569761	0001923
0	14.836801	-0.269568	1.057913	-14.796581	MT	21296	2023.02.25 03:14:48.548569761	0001923
0	14.827113	-0.206495	1.103799	-14.784528	MT	21296	2023.02.25 03:14:48.549569761	0001923
0	14.802804	-0.289228	1.088336	-14.759907	MT	21296	2023.02.25 03:14:48.550569761	0001923
0	14.798175	-0.234185	1.084341	-14.756535	MT	21296	2023.02.25 03:14:48.551569761	0001923
0	14.820172	-0.265422	1.115606	-14.775739	MT	21296	2023.02.25 03:14:48.552569761	0001923
0	14.819341	-0.305399	1.095560	-14.775633	MT	21296	2023.02.25 03:14:48.553569761	0001923
0	14.845806	-0.246681	1.096043	-14.803236	MT	21296	2023.02.25 03:14:48.554569761	0001923
0	14.838438	-0.281595	1.084896	-14.796045	MT	21296	2023.02.25 03:14:48.555569761	0001923
0	14.838203	-0.250597	1.084932	-14.796364	MT	21296	2023.02.25 03:14:48.556569761	0001923
0	14.832181	-0.269545	1.115784	-14.787696	MT	21296	2023.02.25 03:14:48.557569761	0001923
0	14.792067	-0.242134	1.115205	-14.747981	MT	21296	2023.02.25 03:14:48.558569761	0001923
0	14.850158	-0.226731	1.104127	-14.807319	MT	21296	2023.02.25 03:14:48.559569761	0001923
0	14.865204	-0.257875	1.085336	-14.823287	MT	21296	2023.02.25 03:14:48.560569761	0001923
0	14.913383	-0.223380	1.094110	-14.871517	MT	21296	2023.02.25 03:14:48.561569761	0001923
0	14.849522	-0.265714	1.089082	-14.807146	MT	21296	2023.02.25 03:14:48.562569761	0001923
0	14.830997	-0.234531	1.099827	-14.788301	MT	21296	2023.02.25 03:14:48.563569761	0001923
0	14.806848	-0.317263	1.084364	-14.763680	MT	21296	2023.02.25 03:14:48.564569761	0001923
0	14.846503	-0.277687	1.104005	-14.802794	MT	21296	2023.02.25 03:14:48.565569761	0001923
0	14.826657	-0.277476	1.088717	-14.784027	MT	21296	2023.02.25 03:14:48.566569761	0001923
0	14.865293	-0.269874	1.085322	-14.823164	MT	21296	2023.02.25 03:14:48.567569761	0001923
0	14.837396	-0.230586	1.072957	-14.796753	MT	21296	2023.02.25 03:14:48.568569761	0001923
0	14.845165	-0.246669	1.085044	-14.803404	MT	21296	2023.02.25 03:14:48.569569761	0001923
0	14.829632	-0.265501	1.072794	-14.788394	MT	21296	2023.02.25 03:14:48.570569761	0001923
0	14.847153	-0.269700	1.116013	-14.802693	MT	21296	2023.02.25 03:14:48.571569761	0001923
0	14.844098	-0.261669	1.115977	-14.799776	MT	21296	2023.02.25 03:14:48.572569761	0001923
0	14.807536	-0.238291	1.107455	-14.764141	MT	21296	2023.02.25 03:14:48.573569761	0001923
0	14.865727	-0.265883	1.093326	-14.823083	MT	21296	2023.02.25 03:14:48.574569761	0001923
0	14.848320	-0.218700	1.073140	-14.807875	MT	21296	2023.02.25 03:14:48.575569761	0001923
0	14.843576	-0.210668	1.112038	-14.800362	MT	21296	2023.02.25 03:14:48.576569761	0001923
0	14.839483	-0.273615	1.103903	-14.795837	MT	21296	2023.02.25 03:14:48.577569761	0001923
0	14.845824	-0.273676	1.093011	-14.803004	MT	21296	2023.02.25 03:14:48.578569761	0001923
0	14.794792	-0.257151	1.092251	-14.752177	MT	21296	2023.02.25 03:14:48.579569761	0001923
0	14.818045	-0.214393	1.084670	-14.776738	MT	21296	2023.02.25 03:14:48.580569761	0001923
0	14.799075	-0.238201	1.099334	-14.756265	MT	21296	2023.02.25 03:14:48.581569761	0001923
0	14.803932	-0.261253	1.111367	-14.759844	MT	21296	2023.02.25 03:14:48.582569761	0001923
0	14.845359	-0.273668	1.085012	-14.803126	MT	21296	2023.02.25 03:14:48.583569761	0001923
0	14.844055	-0.210676	1.120037	-14.800240	MT	21296	2023.02.25 03:14:48.584569761	0001923
0	14.790520	-0.281100	1.084163	-14.748053	MT	21296	2023.02.25 03:14:48.585569761	0001923
0	14.821011	-0.238412	1.064705	-14.780796	MT	21296	2023.02.25 03:14:48.586569761	0001923
0	14.853219	-0.309740	1.077092	-14.810876	MT	21296	2023.02.25 03:14:48.587569761	0001923
0	14.803248	-0.265240	1.099363	-14.759986	MT	21296	2023.02.25 03:14:48.588569761	0001923
0	14.830212	-0.202521	1.088867	-14.788798	MT	21296	2023.02.25 03:14:48.589569761	0001923
0	14.796378	-0.254179	1.119252	-14.751795	MT	21296	2023.02.25 03:14:48.590569761	0001923
0	14.803761	-0.297243	1.103325	-14.759596	MT	21296	2023.02.25 03:14:48.591569761	0001923
0	14.795737	-0.293161	1.103207	-14.751638	MT	21296	2023.02.25 03:14:48.592569761	0001923
0	14.857785	-0.246804	1.096226	-14.815234	MT	21296	2023.02.25 03:14:48.593569761	0001923
0	14.839012	-0.273607	1.095904	-14.795959	MT	21296	2023.02.25 03:14:48.594569761	0001923
0	14.846206	-0.234690	1.104056	-14.803237	MT	21296	2023.02.25 03:14:48.595569761	0001923
0	14.819519	-0.273409	1.103597	-14.775840	MT	21296	2023.02.25 03:14:48.596569761	0001923
0	14.807691	-0.222296	1.111474	-14.764245	MT	21296	2023.02.25 03:14:48.597569761	0001923
0	14.821566	-0.254419	1.072685	-14.780509	MT	21296	2023.02.25 03:14:48.598569761	0001923
0	14.826765	-0.261481	1.092735	-14.784130	MT	21296	2023.02.25 03:14:48.599569761	0001923
0	14.811314	-0.242328	1.103512	-14.768161	MT	21296	2023.02.25 03:14:48.600569761	0001923
0	14.813480	-0.250364	1.138499	-14.767544	MT	21296	2023.02.25 03:14:48.601569761	0001923
0	14.851297	-0.257746	1.120088	-14.806755	MT	21296	2023.02.25 03:14:48.602569761	0001923
0	14.799336	-0.242205	1.103329	-14.756163	MT	21296	2023.02.25 03:14:48.603569761	0001923
0	14.843471	-0.238662	1.108005	-14.800135	MT	21296	2023.02.25 03:14:48.604569761	0001923
0	14.843471	-0.238662	1.108005	-14.800135	MT	21296	2023.02.25 03:14:48.605569761	0001923
0	14.790654	-0.269105	1.088177	-14.748115	MT	21296	2023.02.25 03:14:48.606569761	0001923
0	14.840172	-0.297622	1.111873	-14.795468	MT	21296	2023.02.25 03:14:48.607569761	0001923
0	14.823057	-0.242448	1.099696	-14.780220	MT	21296	2023.02.25 03:14:48.608569761	0001923
0	14.845518	-0.226679	1.093067	-14.803487	MT	21296	2023.02.25 03:14:48.609569761	0001923
0	14.814812	-0.238361	1.095579	-14.772323	MT	21296	2023.02.25 03:14:48.610569761	0001923
0	14.866079	-0.257890	1.100334	-14.823058	MT	21296	2023.02.25 03:14:48.611569761	0001923
0	14.795228	-0.289153	1.095213	-14.751802	MT	21296	2023.02.25 03:14:48.612569761	0001923
0	14.838726	-0.230609	1.095955	-14.796402	MT	21296	2023.02.25 03:14:48.613569761	0001923
0	14.854263	-0.246771	1.104164	-14.811112	MT	21296	2023.02.25 03:14:48.614569761	0001923
0	14.838140	-0.273592	1.080906	-14.796188	MT	21296	2023.02.25 03:14:48.615569761	0001923
0	14.837780	-0.214595	1.080976	-14.796795	MT	21296	2023.02.25 03:14:48.616569761	0001923
0	14.827442	-0.265492	1.103729	-14.783921	MT	21296	2023.02.25 03:14:48.617569761	0001923
0	14.822599	-0.269435	1.088665	-14.780110	MT	21296	2023.02.25 03:14:48.618569761	0001923
0	14.810684	-0.277311	1.088472	-14.768030	MT	21296	2023.02.25 03:14:48.619569761	0001923
0	14.854906	-0.297773	1.108103	-14.810526	MT	21296	2023.02.25 03:14:48.620569761	0001923
0	14.843733	-0.242666	1.112000	-14.800033	MT	21296	2023.02.25 03:14:48.621569761	0001923
0	14.853985	-0.273762	1.096133	-14.810956	MT	21296	2023.02.25 03:14:48.622569761	0001923
0	14.786978	-0.214078	1.099179	-14.744514	MT	21296	2023.02.25 03:14:48.623569761	0001923
0	14.807419	-0.257286	1.103433	-14.764007	MT	21296	2023.02.25 03:14:48.624569761	0001923
0	14.802767	-0.285228	1.088341	-14.759949	MT	21296	2023.02.25 03:14:48.625569761	0001923
0	14.848542	-0.257698	1.073093	-14.807473	MT	21296	2023.02.25 03:14:48.626569761	0001923
0	14.849799	-0.246722	1.096104	-14.807235	MT	21296	2023.02.25 03:14:48.627569761	0001923
0	14.837954	-0.198600	1.084994	-14.796899	MT	21296	2023.02.25 03:14:48.628569761	0001923
0	14.802833	-0.238238	1.095396	-14.760325	MT	21296	2023.02.25 03:14:48.629569761	0001923
0	14.842347	-0.297632	1.080938	-14.799940	MT	21296	2023.02.25 03:14:48.630569761	0001923
0	14.798705	-0.277187	1.088289	-14.756032	MT	21296	2023.02.25 03:14:48.631569761	0001923
0	14.803686	-0.289243	1.103334	-14.759678	MT	21296	2023.02.25 03:14:48.632569761	0001923
0	14.862206	-0.273848	1.100254	-14.818894	MT	21296	2023.02.25 03:14:48.633569761	0001923
0	14.842196	-0.250638	1.084993	-14.800363	MT	21296	2023.02.25 03:14:48.634569761	0001923
0	14.822104	-0.265427	1.080671	-14.780273	MT	21296	2023.02.25 03:14:48.635569761	0001923
0	14.818905	-0.254402	1.095621	-14.776158	MT	21296	2023.02.25 03:14:48.636569761	0001923
0	14.800925	-0.214207	1.064428	-14.761046	MT	21296	2023.02.25 03:14:48.637569761	0001923
0	14.814710	-0.250358	1.092565	-14.772246	MT	21296	2023.02.25 03:14:48.638569761	0001923
0	14.819801	-0.246419	1.111629	-14.775996	MT	21296	2023.02.25 03:14:48.639569761	0001923
0	14.849416	-0.250714	1.089100	-14.807301	MT	21296	2023.02.25 03:14:48.640569761	0001923
0	14.823057	-0.242448	1.099696	-14.780220	MT	21296	2023.02.25 03:14:48.641569761	0001923
0	14.839385	-0.289610	1.099884	-14.795733	MT	21296	2023.02.25 03:14:48.642569761	0001923
0	14.842811	-0.246650	1.095997	-14.800236	MT	21296	2023.02.25 03:14:48.643569761	0001923
0	14.835205	-0.230576	1.103893	-14.792280	MT	21296	2023.02.25 03:14:48.644569761	0001923
0	14.803190	-0.257241	1.099373	-14.760069	MT	21296	2023.02.25 03:14:48.645569761	0001923
0	14.850733	-0.277733	1.108066	-14.806733	MT	21296	2023.02.25 03:14:48.646569761	0001923
0	14.806892	-0.273274	1.092416	-14.764010	MT	21296	2023.02.25 03:14:48.647569761	0001923
0	14.856529	-0.257780	1.073216	-14.815472	MT	21296	2023.02.25 03:14:48.648569761	0001923
0	14.826825	-0.269480	1.092726	-14.784048	MT	21296	2023.02.25 03:14:48.649569761	0001923
0	14.822948	-0.261443	1.095674	-14.780085	MT	21296	2023.02.25 03:14:48.650569761	0001923
0	14.836064	-0.254587	1.115863	-14.791850	MT	21296	2023.02.25 03:14:48.651569761	0001923
0	14.835966	-0.273582	1.111841	-14.791715	MT	21296	2023.02.25 03:14:48.652569761	0001923
0	14.800031	-0.273211	1.111291	-14.755721	MT	21296	2023.02.25 03:14:48.653569761	0001923
0	14.819487	-0.269409	1.103602	-14.775881	MT	21296	2023.02.25 03:14:48.654569761	0001923
0	14.823247	-0.234452	1.103705	-14.780241	MT	21296	2023.02.25 03:14:48.655569761	0001923
0	14.794694	-0.242152	1.092269	-14.752331	MT	21296	2023.02.25 03:14:48.656569761	0001923
0	14.826639	-0.242482	1.092758	-14.784326	MT	21296	2023.02.25 03:14:48.657569761	0001923
0	14.827710	-0.269496	1.107724	-14.783819	MT	21296	2023.02.25 03:14:48.658569761	0001923
0	14.779055	-0.264989	1.094997	-14.736052	MT	21296	2023.02.25 03:14:48.659569761	0001923
0	14.819047	-0.273401	1.095598	-14.775962	MT	21296	2023.02.25 03:14:48.660569761	0001923
0	14.810998	-0.265319	1.095486	-14.768046	MT	21296	2023.02.25 03:14:48.661569761	0001923
0	14.771859	-0.300913	1.102831	-14.727560	MT	21296	2023.02.25 03:14:48.662569761	0001923
0	14.841433	-0.238626	1.073009	-14.800670	MT	21296	2023.02.25 03:14:48.663569761	0001923
0	14.835133	-0.257571	1.099861	-14.792063	MT	21296	2023.02.25 03:14:48.664569761	0001923
0	14.846329	-0.254688	1.104032	-14.803031	MT	21296	2023.02.25 03:14:48.665569761	0001923
0	14.815229	-0.293359	1.095514	-14.771757	MT	21296	2023.02.25 03:14:48.666569761	0001923
0	14.818373	-0.234396	1.088646	-14.776471	MT	21296	2023.02.25 03:14:48.667569761	0001923
0	14.860522	-0.257821	1.073277	-14.819471	MT	21296	2023.02.25 03:14:48.668569761	0001923
0	14.806698	-0.246275	1.092448	-14.764288	MT	21296	2023.02.25 03:14:48.669569761	0001923
0	14.821027	-0.273406	1.060664	-14.780496	MT	21296	2023.02.25 03:14:48.670569761	0001923
0	14.787515	-0.293074	1.099086	-14.743701	MT	21296	2023.02.25 03:14:48.671569761	0001923
0	14.848799	-0.261702	1.077088	-14.807371	MT	21296	2023.02.25 03:14:48.672569761	0001923
0	14.822046	-0.257427	1.080680	-14.780356	MT	21296	2023.02.25 03:14:48.673569761	0001923
0	14.855443	-0.277786	1.120125	-14.810549	MT	21296	2023.02.25 03:14:48.674569761	0001923
0	14.827442	-0.265492	1.103729	-14.783921	MT	21296	2023.02.25 03:14:48.675569761	0001923
0	14.817292	-0.246374	1.068634	-14.776653	MT	21296	2023.02.25 03:14:48.676569761	0001923
0	14.796670	-0.261183	1.123243	-14.751662	MT	21296	2023.02.25 03:14:48.677569761	0001923
0	14.807101	-0.277277	1.095410	-14.763923	MT	21296	2023.02.25 03:14:48.678569761	0001923
0	14.814786	-0.261357	1.092552	-14.772132	MT	21296	2023.02.25 03:14:48.679569761	0001923
0	14.858281	-0.250812	1.104220	-14.815070	MT	21296	2023.02.25 03:14:48.680569761	0001923
0	14.863670	-0.277873	1.124247	-14.818486	MT	21296	2023.02.25 03:14:48.681569761	0001923
0	14.802807	-0.261233	1.092369	-14.760134	MT	21296	2023.02.25 03:14:48.682569761	0001923
0	14.832486	-0.277549	1.119774	-14.787553	MT	21296	2023.02.25 03:14:48.683569761	0001923
0	14.798961	-0.257195	1.095312	-14.756130	MT	21296	2023.02.25 03:14:48.684569761	0001923
0	14.822437	-0.246436	1.088692	-14.780347	MT	21296	2023.02.25 03:14:48.685569761	0001923
0	14.840220	-0.242633	1.119938	-14.795911	MT	21296	2023.02.25 03:14:48.686569761	0001923
0	14.823650	-0.289449	1.103640	-14.779675	MT	21296	2023.02.25 03:14:48.687569761	0001923
0	14.864215	-0.277853	1.065315	-14.823387	MT	21296	2023.02.25 03:14:48.688569761	0001923
0	14.773983	-0.233934	1.079975	-14.732600	MT	21296	2023.02.25 03:14:48.689569761	0001923
0	14.866909	-0.273902	1.112314	-14.822710	MT	21296	2023.02.25 03:14:48.690569761	0001923
0	14.782792	-0.254028	1.092072	-14.740210	MT	21296	2023.02.25 03:14:48.691569761	0001923
0	14.832245	-0.277545	1.115775	-14.787614	MT	21296	2023.02.25 03:14:48.692569761	0001923
0	14.790289	-0.281096	1.080163	-14.748114	MT	21296	2023.02.25 03:14:48.693569761	0001923
0	14.795183	-0.254159	1.099254	-14.752101	MT	21296	2023.02.25 03:14:48.694569761	0001923
0	14.865872	-0.261886	1.096330	-14.823078	MT	21296	2023.02.25 03:14:48.695569761	0001923
0	14.840562	-0.214643	1.127970	-14.796077	MT	21296	2023.02.25 03:14:48.696569761	0001923
0	14.842635	-0.246647	1.092997	-14.800282	MT	21296	2023.02.25 03:14:48.697569761	0001923
0	14.773545	-0.237925	1.071971	-14.732682	MT	21296	2023.02.25 03:14:48.698569761	0001923
0	14.783789	-0.269042	1.107052	-14.739826	MT	21296	2023.02.25 03:14:48.699569761	0001923
0	14.839197	-0.230618	1.103954	-14.796279	MT	21296	2023.02.25 03:14:48.700569761	0001923
0	14.822722	-0.254440	1.092682	-14.780203	MT	21296	2023.02.25 03:14:48.701569761	0001923
0	14.815595	-0.250373	1.107563	-14.772016	MT	21296	2023.02.25 03:14:48.702569761	0001923
0	14.834285	-0.261555	1.084858	-14.792251	MT	21296	2023.02.25 03:14:48.703569761	0001923
0	14.822022	-0.210434	1.084736	-14.780778	MT	21296	2023.02.25 03:14:48.704569761	0001923
0	14.846422	-0.230694	1.108060	-14.803217	MT	21296	2023.02.25 03:14:48.705569761	0001923
0	14.795605	-0.246167	1.107263	-14.752061	MT	21296	2023.02.25 03:14:48.706569761	0001923
0	14.811838	-0.281330	1.107465	-14.767698	MT	21296	2023.02.25 03:14:48.707569761	0001923
0	14.794622	-0.293141	1.084210	-14.751929	MT	21296	2023.02.25 03:14:48.708569761	0001923
0	14.841757	-0.210636	1.081041	-14.800836	MT	21296	2023.02.25 03:14:48.709569761	0001923
0	14.823847	-0.309448	1.103616	-14.779469	MT	21296	2023.02.25 03:14:48.710569761	0001923
0	14.865358	-0.277874	1.085313	-14.823081	MT	21296	2023.02.25 03:14:48.711569761	0001923
0	14.825942	-0.242470	1.080759	-14.784509	MT	21296	2023.02.25 03:14:48.712569761	0001923
0	14.854158	-0.265766	1.100142	-14.810978	MT	21296	2023.02.25 03:14:48.713569761	0001923
0	14.819349	-0.281405	1.099588	-14.775819	MT	21296	2023.02.25 03:14:48.714569761	0001923
0	14.822844	-0.297434	1.088632	-14.779822	MT	21296	2023.02.25 03:14:48.715569761	0001923
0	14.814149	-0.269344	1.080544	-14.772233	MT	21296	2023.02.25 03:14:48.716569761	0001923
0	14.795469	-0.261162	1.103245	-14.751968	MT	21296	2023.02.25 03:14:48.717569761	0001923
0	14.787382	-0.246081	1.103141	-14.744124	MT	21296	2023.02.25 03:14:48.718569761	0001923
0	14.830525	-0.261518	1.088797	-14.788191	MT	21296	2023.02.25 03:14:48.719569761	0001923
0	14.849474	-0.218720	1.093137	-14.807569	MT	21296	2023.02.25 03:14:48.720569761	0001923
0	14.839215	-0.269611	1.099908	-14.795939	MT	21296	2023.02.25 03:14:48.721569761	0001923
0	14.842973	-0.269648	1.095970	-14.800000	MT	21296	2023.02.25 03:14:48.722569761	0001923
0	14.861090	-0.238835	1.085298	-14.819483	MT	21296	2023.02.25 03:14:48.723569761	0001923
0	14.842378	-0.242643	1.089002	-14.800384	MT	21296	2023.02.25 03:14:48.724569761	0001923
0	14.849774	-0.242722	1.096108	-14.807276	MT	21296	2023.02.25 03:14:48.725569761	0001923
0	14.877318	-0.243004	1.089537	-14.835378	MT	21296	2023.02.25 03:14:48.726569761	0001923
0	14.857637	-0.281795	1.089185	-14.814980	MT	21296	2023.02.25 03:14:48.727569761	0001923
0	14.826299	-0.222479	1.088782	-14.784593	MT	21296	2023.02.25 03:14:48.728569761	0001923
0	14.794821	-0.261151	1.092247	-14.752136	MT	21296	2023.02.25 03:14:48.729569761	0001923
0	14.857662	-0.254801	1.093217	-14.815197	MT	21296	2023.02.25 03:14:48.730569761	0001923
0	14.898316	-0.266224	1.104813	-14.854909	MT	21296	2023.02.25 03:14:48.731569761	0001923
0	14.846146	-0.222690	1.104070	-14.803361	MT	21296	2023.02.25 03:14:48.732569761	0001923
0	14.847877	-0.269712	1.128012	-14.802510	MT	21296	2023.02.25 03:14:48.733569761	0001923
0	14.815939	-0.265376	1.111545	-14.771801	MT	21296	2023.02.25 03:14:48.734569761	0001923
0	14.795420	-0.254163	1.103254	-14.752040	MT	21296	2023.02.25 03:14:48.735569761	0001923
0	14.826912	-0.257484	1.095740	-14.784126	MT	21296	2023.02.25 03:14:48.736569761	0001923
0	14.812282	-0.277339	1.115469	-14.767617	MT	21296	2023.02.25 03:14:48.737569761	0001923
0	14.798010	-0.194188	1.084388	-14.756947	MT	21296	2023.02.25 03:14:48.738569761	0001923
0	14.838715	-0.257605	1.092923	-14.796170	MT	21296	2023.02.25 03:14:48.739569761	0001923
0	14.818750	-0.257399	1.092618	-14.776173	MT	21296	2023.02.25 03:14:48.740569761	0001923
0	14.843240	-0.273652	1.099964	-14.799897	MT	21296	2023.02.25 03:14:48.741569761	0001923
0	14.815910	-0.261377	1.111550	-14.771842	MT	21296	2023.02.25 03:14:48.742569761	0001923
0	14.803311	-0.273240	1.099354	-14.759904	MT	21296	2023.02.25 03:14:48.743569761	0001923
0	14.874179	-0.238978	1.104479	-14.831191	MT	21296	2023.02.25 03:14:48.744569761	0001923
0	14.818922	-0.214408	1.099668	-14.776509	MT	21296	2023.02.25 03:14:48.745569761	0001923
0	14.811204	-0.261323	1.099490	-14.768026	MT	21296	2023.02.25 03:14:48.746569761	0001923
0	14.794227	-0.242144	1.084270	-14.752454	MT	21296	2023.02.25 03:14:48.747569761	0001923
0	14.774916	-0.268944	1.091932	-14.732057	MT	21296	2023.02.25 03:14:48.748569761	0001923
0	14.834910	-0.281562	1.092834	-14.791923	MT	21296	2023.02.25 03:14:48.749569761	0001923
0	14.831164	-0.289524	1.095763	-14.787796	MT	21296	2023.02.25 03:14:48.750569761	0001923
0	14.843208	-0.269653	1.099969	-14.799938	MT	21296	2023.02.25 03:14:48.751569761	0001923
0	14.835635	-0.261579	1.107856	-14.791900	MT	21296	2023.02.25 03:14:48.752569761	0001923
0	14.798377	-0.265184	1.084304	-14.756216	MT	21296	2023.02.25 03:14:48.753569761	0001923
0	14.837275	-0.285602	1.131824	-14.791286	MT	21296	2023.02.25 03:14:48.754569761	0001923
0	14.838207	-0.281591	1.080896	-14.796106	MT	21296	2023.02.25 03:14:48.755569761	0001923
0	14.782841	-0.261027	1.092063	-14.740138	MT	21296	2023.02.25 03:14:48.756569761	0001923
0	14.799492	-0.265203	1.103302	-14.755926	MT	21296	2023.02.25 03:14:48.757569761	0001923
0	14.838207	-0.281591	1.080896	-14.796106	MT	21296	2023.02.25 03:14:48.758569761	0001923
0	14.815257	-0.269364	1.099542	-14.771943	MT	21296	2023.02.25 03:14:48.759569761	0001923
0	14.807241	-0.265282	1.099424	-14.763986	MT	21296	2023.02.25 03:14:48.760569761	0001923
0	14.842767	-0.265646	1.092975	-14.800087	MT	21296	2023.02.25 03:14:48.761569761	0001923
0	14.841700	-0.254656	1.142921	-14.795437	MT	21296	2023.02.25 03:14:48.762569761	0001923
0	14.791235	-0.289111	1.095152	-14.747802	MT	21296	2023.02.25 03:14:48.763569761	0001923
0	14.858516	-0.281811	1.104183	-14.814751	MT	21296	2023.02.25 03:14:48.764569761	0001923
0	14.835254	-0.273570	1.099842	-14.791899	MT	21296	2023.02.25 03:14:48.765569761	0001923
0	14.811128	-0.250324	1.099503	-14.768139	MT	21296	2023.02.25 03:14:48.766569761	0001923
0	14.849584	-0.273713	1.089073	-14.807064	MT	21296	2023.02.25 03:14:48.767569761	0001923
0	14.794850	-0.265151	1.092242	-14.752095	MT	21296	2023.02.25 03:14:48.768569761	0001923
0	14.835205	-0.230576	1.103893	-14.792280	MT	21296	2023.02.25 03:14:48.769569761	0001923
0	14.846383	-0.222694	1.108070	-14.803299	MT	21296	2023.02.25 03:14:48.770569761	0001923
0	14.830666	-0.214528	1.095852	-14.788568	MT	21296	2023.02.25 03:14:48.771569761	0001923
0	14.828804	-0.285511	1.123703	-14.783410	MT	21296	2023.02.25 03:14:48.772569761	0001923
0	14.804538	-0.277260	1.119347	-14.759557	MT	21296	2023.02.25 03:14:48.773569761	0001923
0	14.811635	-0.285326	1.103461	-14.767718	MT	21296	2023.02.25 03:14:48.774569761	0001923
0	14.816696	-0.297383	1.119506	-14.771349	MT	21296	2023.02.25 03:14:48.775569761	0001923
0	14.822092	-0.226433	1.084717	-14.780614	MT	21296	2023.02.25 03:14:48.776569761	0001923
0	14.877637	-0.286001	1.089486	-14.834936	MT	21296	2023.02.25 03:14:48.777569761	0001923
0	14.794485	-0.246148	1.088265	-14.752351	MT	21296	2023.02.25 03:14:48.778569761	0001923
0	14.783081	-0.234036	1.099095	-14.740309	MT	21296	2023.02.25 03:14:48.779569761	0001923
0	14.818779	-0.261398	1.092613	-14.776132	MT	21296	2023.02.25 03:14:48.780569761	0001923
0	14.804161	-0.218264	1.119417	-14.760165	MT	21296	2023.02.25 03:14:48.781569761	0001923
0	14.799433	-0.257204	1.103311	-14.756008	MT	21296	2023.02.25 03:14:48.782569761	0001923
0	14.811635	-0.285326	1.103461	-14.767718	MT	21296	2023.02.25 03:14:48.783569761	0001923
0	14.877603	-0.282001	1.089491	-14.834977	MT	21296	2023.02.25 03:14:48.784569761	0001923
0	14.803992	-0.269253	1.111357	-14.759762	MT	21296	2023.02.25 03:14:48.785569761	0001923
0	14.803108	-0.277236	1.095349	-14.759924	MT	21296	2023.02.25 03:14:48.786569761	0001923
0	14.806517	-0.254271	1.088439	-14.764267	MT	21296	2023.02.25 03:14:48.787569761	0001923
0	14.806976	-0.261278	1.095429	-14.764088	MT	21296	2023.02.25 03:14:48.788569761	0001923
0	14.849259	-0.289704	1.081054	-14.807022	MT	21296	2023.02.25 03:14:48.789569761	0001923
0	14.819664	-0.261414	1.107611	-14.775903	MT	21296	2023.02.25 03:14:48.790569761	0001923
0	14.822733	-0.285434	1.088646	-14.779945	MT	21296	2023.02.25 03:14:48.791569761	0001923
0	14.830784	-0.238526	1.095823	-14.788321	MT	21296	2023.02.25 03:14:48.792569761	0001923
0	14.794384	-0.265142	1.084243	-14.752217	MT	21296	2023.02.25 03:14:48.793569761	0001923
0	14.806860	-0.269274	1.092420	-14.764051	MT	21296	2023.02.25 03:14:48.794569761	0001923
0	14.786153	-0.226062	1.084167	-14.744620	MT	21296	2023.02.25 03:14:48.795569761	0001923
0	14.814911	-0.277356	1.092533	-14.771968	MT	21296	2023.02.25 03:14:48.796569761	0001923
0	14.830632	-0.242523	1.092819	-14.788325	MT	21296	2023.02.25 03:14:48.797569761	0001923
0	14.861584	-0.301831	1.085223	-14.818835	MT	21296	2023.02.25 03:14:48.798569761	0001923
0	14.819615	-0.254414	1.107620	-14.775975	MT	21296	2023.02.25 03:14:48.799569761	0001923
0	14.839314	-0.281611	1.099894	-14.795816	MT	21296	2023.02.25 03:14:48.800569761	0001923
0	14.833804	-0.218553	1.080910	-14.792755	MT	21296	2023.02.25 03:14:48.801569761	0001923
0	14.821970	-0.277422	1.076657	-14.780211	MT	21296	2023.02.25 03:14:48.802569761	0001923
0	14.897361	-0.255209	1.089828	-14.855252	MT	21296	2023.02.25 03:14:48.803569761	0001923
0	14.824163	-0.293457	1.111634	-14.779511	MT	21296	2023.02.25 03:14:48.804569761	0001923
0	14.838177	-0.246597	1.084937	-14.796405	MT	21296	2023.02.25 03:14:48.805569761	0001923
0	14.822775	-0.234444	1.095706	-14.780363	MT	21296	2023.02.25 03:14:48.806569761	0001923
0	14.786407	-0.230066	1.088162	-14.744517	MT	21296	2023.02.25 03:14:48.807569761	0001923
0	14.794020	-0.246139	1.080266	-14.752474	MT	21296	2023.02.25 03:14:48.808569761	0001923
0	14.833363	-0.222545	1.072906	-14.792836	MT	21296	2023.02.25 03:14:48.809569761	0001923
0	14.787372	-0.277075	1.099105	-14.743866	MT	21296	2023.02.25 03:14:48.810569761	0001923
0	14.767883	-0.276877	1.106798	-14.723747	MT	21296	2023.02.25 03:14:48.811569761	0001923
0	14.822743	-0.257440	1.092679	-14.780172	MT	21296	2023.02.25 03:14:48.812569761	0001923
0	14.835398	-0.261575	1.103856	-14.791961	MT	21296	2023.02.25 03:14:48.813569761	0001923
0	14.822465	-0.281430	1.084651	-14.780047	MT	21296	2023.02.25 03:14:48.814569761	0001923
0	14.818062	-0.218392	1.084665	-14.776697	MT	21296	2023.02.25 03:14:48.815569761	0001923
0	14.793617	-0.293151	1.134143	-14.747165	MT	21296	2023.02.25 03:14:48.816569761	0001923
0	14.827948	-0.269500	1.111723	-14.783758	MT	21296	2023.02.25 03:14:48.817569761	0001923
0	14.837058	-0.250576	1.064935	-14.796669	MT	21296	2023.02.25 03:14:48.818569761	0001923
0	14.786499	-0.246065	1.088143	-14.744353	MT	21296	2023.02.25 03:14:48.819569761	0001923
0	14.826814	-0.242485	1.095757	-14.784280	MT	21296	2023.02.25 03:14:48.820569761	0001923
0	14.782607	-0.261023	1.088064	-14.740199	MT	21296	2023.02.25 03:14:48.821569761	0001923
0	14.768572	-0.272889	1.118802	-14.723605	MT	21296	2023.02.25 03:14:48.822569761	0001923
0	14.820528	-0.305420	1.115558	-14.775327	MT	21296	2023.02.25 03:14:48.823569761	0001923
0	14.782071	-0.281010	1.076042	-14.740176	MT	21296	2023.02.25 03:14:48.824569761	0001923
0	14.803782	-0.238254	1.111394	-14.760081	MT	21296	2023.02.25 03:14:48.825569761	0001923
0	14.818443	-0.246395	1.088631	-14.776347	MT	21296	2023.02.25 03:14:48.826569761	0001923
0	14.861009	-0.261829	1.081271	-14.819308	MT	21296	2023.02.25 03:14:48.827569761	0001923
0	14.822025	-0.254428	1.080684	-14.780386	MT	21296	2023.02.25 03:14:48.828569761	0001923
0	14.831164	-0.289524	1.095763	-14.787796	MT	21296	2023.02.25 03:14:48.829569761	0001923
0	14.888769	-0.231120	1.081735	-14.847622	MT	21296	2023.02.25 03:14:48.830569761	0001923
0	14.824106	-0.257463	1.115676	-14.779821	MT	21296	2023.02.25 03:14:48.831569761	0001923
0	14.840198	-0.273628	1.115901	-14.795653	MT	21296	2023.02.25 03:14:48.832569761	0001923
0	14.809151	-0.257287	1.064499	-14.768602	MT	21296	2023.02.25 03:14:48.833569761	0001923
0	14.793818	-0.329146	1.131100	-14.746841	MT	21296	2023.02.25 03:14:48.834569761	0001923
0	14.799433	-0.257204	1.103311	-14.756008	MT	21296	2023.02.25 03:14:48.835569761	0001923
0	14.826032	-0.285463	1.076709	-14.784128	MT	21296	2023.02.25 03:14:48.836569761	0001923
0	14.830220	-0.281509	1.080774	-14.788107	MT	21296	2023.02.25 03:14:48.837569761	0001923
0	14.846093	-0.254684	1.100033	-14.803092	MT	21296	2023.02.25 03:14:48.838569761	0001923
0	14.843759	-0.265641	1.058025	-14.803621	MT	21296	2023.02.25 03:14:48.839569761	0001923
0	14.834445	-0.281554	1.084834	-14.792045	MT	21296	2023.02.25 03:14:48.840569761	0001923
0	14.866139	-0.293884	1.096292	-14.822749	MT	21296	2023.02.25 03:14:48.841569761	0001923
0	14.865723	-0.238887	1.096357	-14.823315	MT	21296	2023.02.25 03:14:48.842569761	0001923
0	14.816249	-0.250355	1.049631	-14.776902	MT	21296	2023.02.25 03:14:48.843569761	0001923
0	14.843535	-0.265636	1.054025	-14.803682	MT	21296	2023.02.25 03:14:48.844569761	0001923
0	14.829782	-0.254506	1.076806	-14.788446	MT	21296	2023.02.25 03:14:48.845569761	0001923
0	14.811412	-0.257327	1.103494	-14.768006	MT	21296	2023.02.25 03:14:48.846569761	0001923
0	14.815465	-0.293363	1.099513	-14.771696	MT	21296	2023.02.25 03:14:48.847569761	0001923
0	14.823107	-0.250447	1.099686	-14.780137	MT	21296	2023.02.25 03:14:48.848569761	0001923
0	14.798453	-0.242189	1.088331	-14.756392	MT	21296	2023.02.25 03:14:48.849569761	0001923
0	14.795228	-0.289153	1.095213	-14.751802	MT	21296	2023.02.25 03:14:48.850569761	0001923
0	14.806537	-0.257271	1.088435	-14.764236	MT	21296	2023.02.25 03:14:48.851569761	0001923
0	14.823133	-0.254447	1.099682	-14.780096	MT	21296	2023.02.25 03:14:48.852569761	0001923
0	14.824852	-0.250449	1.060752	-14.784733	MT	21296	2023.02.25 03:14:48.853569761	0001923
0	14.805672	-0.265254	1.072427	-14.764398	MT	21296	2023.02.25 03:14:48.854569761	0001923
0	14.815148	-0.254365	1.099559	-14.772098	MT	21296	2023.02.25 03:14:48.855569761	0001923
0	14.813266	-0.273328	1.064541	-14.772437	MT	21296	2023.02.25 03:14:48.856569761	0001923
0	14.832212	-0.273545	1.115779	-14.787655	MT	21296	2023.02.25 03:14:48.857569761	0001923
0	14.830758	-0.261522	1.092796	-14.788130	MT	21296	2023.02.25 03:14:48.858569761	0001923
0	14.830322	-0.265514	1.084792	-14.788211	MT	21296	2023.02.25 03:14:48.859569761	0001923
0	14.832486	-0.277549	1.119774	-14.787553	MT	21296	2023.02.25 03:14:48.860569761	0001923
0	14.816099	-0.309370	1.107493	-14.771409	MT	21296	2023.02.25 03:14:48.861569761	0001923
0	14.775804	-0.268960	1.106930	-14.731828	MT	21296	2023.02.25 03:14:48.862569761	0001923
0	14.850697	-0.238739	1.112111	-14.807073	MT	21296	2023.02.25 03:14:48.863569761	0001923
0	14.803169	-0.254241	1.099376	-14.760100	MT	21296	2023.02.25 03:14:48.864569761	0001923
0	14.830788	-0.265522	1.092791	-14.788089	MT	21296	2023.02.25 03:14:48.865569761	0001923
0	14.802757	-0.254234	1.092377	-14.760207	MT	21296	2023.02.25 03:14:48.866569761	0001923
0	14.799225	-0.261199	1.099307	-14.756028	MT	21296	2023.02.25 03:14:48.867569761	0001923
0	14.825838	-0.261464	1.076737	-14.784375	MT	21296	2023.02.25 03:14:48.868569761	0001923
0	14.839140	-0.218618	1.103968	-14.796403	MT	21296	2023.02.25 03:14:48.869569761	0001923
0	14.756805	-0.268770	1.122623	-14.711587	MT	21296	2023.02.25 03:14:48.870569761	0001923
0	14.842271	-0.222644	1.089026	-14.800590	MT	21296	2023.02.25 03:14:48.871569761	0001923
0	14.807954	-0.265294	1.111423	-14.763802	MT	21296	2023.02.25 03:14:48.872569761	0001923
0	14.869189	-0.285911	1.081365	-14.827059	MT	21296	2023.02.25 03:14:48.873569761	0001923
0	14.814291	-0.257349	1.084558	-14.772296	MT	21296	2023.02.25 03:14:48.874569761	0001923
0	14.854358	-0.289765	1.100113	-14.810731	MT	21296	2023.02.25 03:14:48.875569761	0001923
0	14.823717	-0.269455	1.107663	-14.779820	MT	21296	2023.02.25 03:14:48.876569761	0001923
0	14.839150	-0.289606	1.095885	-14.795794	MT	21296	2023.02.25 03:14:48.877569761	0001923
0	14.849188	-0.281705	1.081064	-14.807104	MT	21296	2023.02.25 03:14:48.878569761	0001923
0	14.806947	-0.257278	1.095434	-14.764129	MT	21296	2023.02.25 03:14:48.879569761	0001923
0	14.844607	-0.265656	1.073023	-14.803392	MT	21296	2023.02.25 03:14:48.880569761	0001923
0	14.865161	-0.281870	1.081308	-14.823101	MT	21296	2023.02.25 03:14:48.881569761	0001923
0	14.839079	-0.250612	1.099931	-14.796135	MT	21296	2023.02.25 03:14:48.882569761	0001923
0	14.810387	-0.269307	1.084482	-14.768173	MT	21296	2023.02.25 03:14:48.883569761	0001923
0	14.770923	-0.268903	1.091871	-14.728058	MT	21296	2023.02.25 03:14:48.884569761	0001923
0	14.843148	-0.261653	1.099979	-14.800021	MT	21296	2023.02.25 03:14:48.885569761	0001923
0	14.830918	-0.218532	1.099846	-14.788465	MT	21296	2023.02.25 03:14:48.886569761	0001923
0	14.861628	-0.250842	1.093283	-14.819238	MT	21296	2023.02.25 03:14:48.887569761	0001923
0	14.844350	-0.261652	1.069028	-14.803494	MT	21296	2023.02.25 03:14:48.888569761	0001923
0	14.857075	-0.234794	1.085241	-14.815525	MT	21296	2023.02.25 03:14:48.889569761	0001923
0	14.794606	-0.226153	1.092288	-14.752496	MT	21296	2023.02.25 03:14:48.890569761	0001923
0	14.820625	-0.261430	1.123609	-14.775658	MT	21296	2023.02.25 03:14:48.891569761	0001923
0	14.842737	-0.261646	1.092979	-14.800128	MT	21296	2023.02.25 03:14:48.892569761	0001923
0	14.794304	-0.254143	1.084256	-14.752330	MT	21296	2023.02.25 03:14:48.893569761	0001923
0	14.804331	-0.281256	1.115342	-14.759577	MT	21296	2023.02.25 03:14:48.894569761	0001923
0	14.865427	-0.285873	1.085303	-14.822999	MT	21296	2023.02.25 03:14:48.895569761	0001923
0	14.843308	-0.250658	1.103991	-14.800073	MT	21296	2023.02.25 03:14:48.896569761	0001923
0	14.843519	-0.246662	1.107995	-14.800053	MT	21296	2023.02.25 03:14:48.897569761	0001923
0	14.822574	-0.293430	1.084637	-14.779924	MT	21296	2023.02.25 03:14:48.898569761	0001923
0	14.789268	-0.234086	1.068220	-14.748781	MT	21296	2023.02.25 03:14:48.899569761	0001923
0	14.805158	-0.257246	1.064438	-14.764603	MT	21296	2023.02.25 03:14:48.900569761	0001923
0	14.829189	-0.273520	1.131716	-14.783411	MT	21296	2023.02.25 03:14:48.901569761	0001923
0	14.811791	-0.242336	1.111511	-14.768038	MT	21296	2023.02.25 03:14:48.902569761	0001923
0	14.831294	-0.277528	1.099776	-14.787858	MT	21296	2023.02.25 03:14:48.903569761	0001923
0	14.861578	-0.242843	1.093292	-14.819320	MT	21296	2023.02.25 03:14:48.904569761	0001923
0	14.839079	-0.281607	1.095894	-14.795877	MT	21296	2023.02.25 03:14:48.905569761	0001923
0	14.845397	-0.246673	1.089043	-14.803343	MT	21296	2023.02.25 03:14:48.906569761	0001923
0	14.849817	-0.273717	1.093072	-14.807003	MT	21296	2023.02.25 03:14:48.907569761	0001923
0	14.842311	-0.230643	1.089017	-14.800508	MT	21296	2023.02.25 03:14:48.908569761	0001923
0	14.818922	-0.214408	1.099668	-14.776509	MT	21296	2023.02.25 03:14:48.909569761	0001923
0	14.823644	-0.218461	1.111723	-14.780283	MT	21296	2023.02.25 03:14:48.910569761	0001923
0	14.802698	-0.277228	1.088350	-14.760031	MT	21296	2023.02.25 03:14:48.911569761	0001923
0	14.796837	-0.250188	1.127256	-14.751714	MT	21296	2023.02.25 03:14:48.912569761	0001923
0	14.803426	-0.257245	1.103372	-14.760008	MT	21296	2023.02.25 03:14:48.913569761	0001923
0	14.861300	-0.234839	1.089302	-14.819463	MT	21296	2023.02.25 03:14:48.914569761	0001923
0	14.823419	-0.261451	1.103673	-14.779963	MT	21296	2023.02.25 03:14:48.915569761	0001923
0	14.790002	-0.242098	1.080209	-14.748515	MT	21296	2023.02.25 03:14:48.916569761	0001923
0	14.806626	-0.269270	1.088421	-14.764113	MT	21296	2023.02.25 03:14:48.917569761	0001923
0	14.829224	-0.238499	1.068826	-14.788733	MT	21296	2023.02.25 03:14:48.918569761	0001923
0	14.834411	-0.277554	1.084839	-14.792087	MT	21296	2023.02.25 03:14:48.919569761	0001923
0	14.842741	-0.234650	1.096011	-14.800360	MT	21296	2023.02.25 03:14:48.920569761	0001923
0	14.792628	-0.254142	1.123190	-14.747735	MT	21296	2023.02.25 03:14:48.921569761	0001923
0	14.817802	-0.254382	1.076623	-14.776448	MT	21296	2023.02.25 03:14:48.922569761	0001923
0	14.823769	-0.242460	1.111694	-14.780036	MT	21296	2023.02.25 03:14:48.923569761	0001923
0	14.790940	-0.301103	1.088139	-14.747786	MT	21296	2023.02.25 03:14:48.924569761	0001923
0	14.810409	-0.238313	1.088519	-14.768431	MT	21296	2023.02.25 03:14:48.925569761	0001923
0	14.819709	-0.230420	1.111648	-14.776161	MT	21296	2023.02.25 03:14:48.926569761	0001923
0	14.776130	-0.304958	1.106887	-14.731457	MT	21296	2023.02.25 03:14:48.927569761	0001923
0	14.826995	-0.289479	1.092702	-14.783842	MT	21296	2023.02.25 03:14:48.928569761	0001923
0	14.842146	-0.242639	1.085003	-14.800445	MT	21296	2023.02.25 03:14:48.929569761	0001923
0	14.869764	-0.246928	1.096409	-14.827232	MT	21296	2023.02.25 03:14:48.930569761	0001923
0	14.799506	-0.230209	1.107343	-14.756225	MT	21296	2023.02.25 03:14:48.931569761	0001923
0	14.843815	-0.285660	1.107949	-14.799651	MT	21296	2023.02.25 03:14:48.932569761	0001923
0	14.810521	-0.285306	1.084463	-14.768008	MT	21296	2023.02.25 03:14:48.933569761	0001923
0	14.848816	-0.226708	1.081129	-14.807670	MT	21296	2023.02.25 03:14:48.934569761	0001923
0	14.853893	-0.261762	1.096147	-14.811080	MT	21296	2023.02.25 03:14:48.935569761	0001923
0	14.835999	-0.277582	1.111836	-14.791674	MT	21296	2023.02.25 03:14:48.936569761	0001923
0	14.791108	-0.317103	1.088120	-14.747621	MT	21296	2023.02.25 03:14:48.937569761	0001923
0	14.838618	-0.242606	1.092941	-14.796324	MT	21296	2023.02.25 03:14:48.938569761	0001923
0	14.861190	-0.254834	1.085279	-14.819319	MT	21296	2023.02.25 03:14:48.939569761	0001923
0	14.785876	-0.257052	1.076131	-14.744423	MT	21296	2023.02.25 03:14:48.940569761	0001923
0	14.810822	-0.265316	1.092486	-14.768092	MT	21296	2023.02.25 03:14:48.941569761	0001923
0	14.830719	-0.285517	1.088768	-14.787944	MT	21296	2023.02.25 03:14:48.942569761	0001923
0	14.823686	-0.265455	1.107668	-14.779861	MT	21296	2023.02.25 03:14:48.943569761	0001923
0	14.835727	-0.273578	1.107841	-14.791776	MT	21296	2023.02.25 03:14:48.944569761	0001923
0	14.865131	-0.246876	1.085349	-14.823400	MT	21296	2023.02.25 03:14:48.945569761	0001923
0	14.806566	-0.261271	1.088430	-14.764195	MT	21296	2023.02.25 03:14:48.946569761	0001923
0	14.872796	-0.230955	1.081491	-14.831625	MT	21296	2023.02.25 03:14:48.947569761	0001923
0	14.843495	-0.242662	1.108000	-14.800094	MT	21296	2023.02.25 03:14:48.948569761	0001923
0	14.797758	-0.242177	1.076332	-14.756575	MT	21296	2023.02.25 03:14:48.949569761	0001923
0	14.785253	-0.230045	1.068164	-14.744823	MT	21296	2023.02.25 03:14:48.950569761	0001923
0	14.817212	-0.273397	1.131533	-14.771413	MT	21296	2023.02.25 03:14:48.951569761	0001923
0	14.804022	-0.238258	1.115393	-14.760020	MT	21296	2023.02.25 03:14:48.952569761	0001923
0	14.826382	-0.238478	1.088763	-14.784428	MT	21296	2023.02.25 03:14:48.953569761	0001923
0	14.822510	-0.257436	1.088679	-14.780233	MT	21296	2023.02.25 03:14:48.954569761	0001923
0	14.823419	-0.261451	1.103673	-14.779963	MT	21296	2023.02.25 03:14:48.955569761	0001923
0	14.811771	-0.273331	1.107475	-14.767780	MT	21296	2023.02.25 03:14:48.956569761	0001923
0	14.830061	-0.261510	1.080798	-14.788313	MT	21296	2023.02.25 03:14:48.957569761	0001923
0	14.816000	-0.238382	1.115577	-14.772018	MT	21296	2023.02.25 03:14:48.958569761	0001923
0	14.806658	-0.273270	1.088416	-14.764071	MT	21296	2023.02.25 03:14:48.959569761	0001923
0	14.797233	-0.230169	1.068347	-14.756821	MT	21296	2023.02.25 03:14:48.960569761	0001923
0	14.860973	-0.285824	1.077243	-14.819122	MT	21296	2023.02.25 03:14:48.961569761	0001923
0	14.778728	-0.300976	1.083956	-14.735849	MT	21296	2023.02.25 03:14:48.962569761	0001923
0	14.841891	-0.238635	1.081008	-14.800548	MT	21296	2023.02.25 03:14:48.963569761	0001923
0	14.830608	-0.238523	1.092824	-14.788366	MT	21296	2023.02.25 03:14:48.964569761	0001923
0	14.842810	-0.297640	1.088937	-14.799818	MT	21296	2023.02.25 03:14:48.965569761	0001923
0	14.842629	-0.277641	1.088961	-14.800024	MT	21296	2023.02.25 03:14:48.966569761	0001923
0	14.804263	-0.238262	1.119393	-14.759959	MT	21296	2023.02.25 03:14:48.967569761	0001923
0	14.843746	-0.277660	1.107959	-14.799734	MT	21296	2023.02.25 03:14:48.968569761	0001923
0	14.807211	-0.261282	1.099429	-14.764027	MT	21296	2023.02.25 03:14:48.969569761	0001923
0	14.817912	-0.269381	1.076605	-14.776294	MT	21296	2023.02.25 03:14:48.970569761	0001923
0	14.823391	-0.257451	1.103678	-14.780004	MT	21296	2023.02.25 03:14:48.971569761	0001923
0	14.835398	-0.261575	1.103856	-14.791961	MT	21296	2023.02.25 03:14:48.972569761	0001923
0	14.766671	-0.292852	1.083782	-14.723933	MT	21296	2023.02.25 03:14:48.973569761	0001923
0	14.851085	-0.261742	1.116084	-14.806775	MT	21296	2023.02.25 03:14:48.974569761	0001923
0	14.792117	-0.250134	1.115196	-14.747898	MT	21296	2023.02.25 03:14:48.975569761	0001923
0	14.845891	-0.281676	1.093001	-14.802921	MT	21296	2023.02.25 03:14:48.976569761	0001923
0	14.834811	-0.269563	1.092848	-14.792047	MT	21296	2023.02.25 03:14:48.977569761	0001923
0	14.802954	-0.257237	1.095373	-14.760130	MT	21296	2023.02.25 03:14:48.978569761	0001923
0	14.827839	-0.254501	1.111741	-14.783912	MT	21296	2023.02.25 03:14:48.979569761	0001923
0	14.815593	-0.281367	1.103527	-14.771759	MT	21296	2023.02.25 03:14:48.980569761	0001923
0	14.773854	-0.304918	1.067892	-14.732053	MT	21296	2023.02.25 03:14:48.981569761	0001923
0	14.818081	-0.261386	1.080614	-14.776315	MT	21296	2023.02.25 03:14:48.982569761	0001923
0	14.803001	-0.285232	1.092340	-14.759887	MT	21296	2023.02.25 03:14:48.983569761	0001923
0	14.836720	-0.277594	1.123835	-14.791491	MT	21296	2023.02.25 03:14:48.984569761	0001923
0	14.810753	-0.285310	1.088463	-14.767947	MT	21296	2023.02.25 03:14:48.985569761	0001923
0	14.859541	-0.289827	1.120172	-14.814424	MT	21296	2023.02.25 03:14:48.986569761	0001923
0	14.799149	-0.281194	1.095284	-14.755883	MT	21296	2023.02.25 03:14:48.987569761	0001923
0	14.832224	-0.206526	1.053927	-14.793291	MT	21296	2023.02.25 03:14:48.988569761	0001923
0	14.795130	-0.246159	1.099264	-14.752183	MT	21296	2023.02.25 03:14:48.989569761	0001923
0	14.832663	-0.269554	1.123783	-14.787574	MT	21296	2023.02.25 03:14:48.990569761	0001923
0	14.812781	-0.246353	1.127505	-14.767753	MT	21296	2023.02.25 03:14:48.991569761	0001923
0	14.807085	-0.242283	1.099452	-14.764222	MT	21296	2023.02.25 03:14:48.992569761	0001923
0	14.806227	-0.277261	1.080412	-14.764152	MT	21296	2023.02.25 03:14:48.993569761	0001923
0	14.827033	-0.273483	1.095721	-14.783961	MT	21296	2023.02.25 03:14:48.994569761	0001923
0	14.826593	-0.234482	1.092767	-14.784408	MT	21296	2023.02.25 03:14:48.995569761	0001923
0	14.838108	-0.269592	1.080910	-14.796229	MT	21296	2023.02.25 03:14:48.996569761	0001923
0	14.826271	-0.257473	1.084741	-14.784294	MT	21296	2023.02.25 03:14:48.997569761	0001923
0	14.829985	-0.250510	1.080811	-14.788426	MT	21296	2023.02.25 03:14:48.998569761	0001923
0	14.842311	-0.230643	1.089017	-14.800508	MT	21296	2023.02.25 03:14:48.999569761	0001923
0	14.818174	-0.273385	1.080600	-14.776192	MT	21296	2023.02.25 03:14:49.000569761	0001923
0	14.799094	-0.317185	1.088242	-14.755620	MT	21296	2023.02.25 03:14:49.001569761	0001923
0	14.766930	-0.268862	1.091810	-14.724058	MT	21296	2023.02.25 03:14:49.002569761	0001923
0	14.802523	-0.254230	1.088378	-14.760268	MT	21296	2023.02.25 03:14:49.003569761	0001923
0	14.845392	-0.277668	1.085007	-14.803085	MT	21296	2023.02.25 03:14:49.004569761	0001923
0	14.829831	-0.261506	1.076798	-14.788374	MT	21296	2023.02.25 03:14:49.005569761	0001923
0	14.820028	-0.277417	1.111592	-14.775677	MT	21296	2023.02.25 03:14:49.006569761	0001923
0	14.790689	-0.321094	1.080116	-14.747702	MT	21296	2023.02.25 03:14:49.007569761	0001923
0	14.819233	-0.230411	1.103649	-14.776283	MT	21296	2023.02.25 03:14:49.008569761	0001923
0	14.853253	-0.261751	1.085148	-14.811248	MT	21296	2023.02.25 03:14:49.009569761	0001923
0	14.786947	-0.301062	1.088077	-14.743787	MT	21296	2023.02.25 03:14:49.010569761	0001923
0	14.862086	-0.257849	1.100273	-14.819059	MT	21296	2023.02.25 03:14:49.011569761	0001923
0	14.808435	-0.265302	1.119422	-14.763680	MT	21296	2023.02.25 03:14:49.012569761	0001923
0	14.850802	-0.285732	1.108056	-14.806650	MT	21296	2023.02.25 03:14:49.013569761	0001923
0	14.805672	-0.265254	1.072427	-14.764398	MT	21296	2023.02.25 03:14:49.014569761	0001923
0	14.819823	-0.281413	1.107588	-14.775697	MT	21296	2023.02.25 03:14:49.015569761	0001923
0	14.845656	-0.250677	1.093038	-14.803240	MT	21296	2023.02.25 03:14:49.016569761	0001923
0	14.810952	-0.281315	1.092467	-14.767927	MT	21296	2023.02.25 03:14:49.017569761	0001923
0	14.826482	-0.254477	1.088744	-14.784264	MT	21296	2023.02.25 03:14:49.018569761	0001923
0	14.842635	-0.246647	1.092997	-14.800282	MT	21296	2023.02.25 03:14:49.019569761	0001923
0	14.842849	-0.301640	1.088932	-14.799777	MT	21296	2023.02.25 03:14:49.020569761	0001923
0	14.857276	-0.265792	1.085205	-14.815206	MT	21296	2023.02.25 03:14:49.021569761	0001923
0	14.865040	-0.230876	1.085368	-14.823565	MT	21296	2023.02.25 03:14:49.022569761	0001923
0	14.772185	-0.284922	1.110850	-14.727603	MT	21296	2023.02.25 03:14:49.023569761	0001923
0	14.834072	-0.226557	1.084900	-14.792612	MT	21296	2023.02.25 03:14:49.024569761	0001923
0	14.834184	-0.246556	1.084876	-14.792406	MT	21296	2023.02.25 03:14:49.025569761	0001923
0	14.818761	-0.230403	1.095649	-14.776405	MT	21296	2023.02.25 03:14:49.026569761	0001923
0	14.842302	-0.265637	1.084976	-14.800209	MT	21296	2023.02.25 03:14:49.027569761	0001923
0	14.811398	-0.285322	1.099462	-14.767779	MT	21296	2023.02.25 03:14:49.028569761	0001923
0	14.837589	-0.261584	1.072921	-14.796434	MT	21296	2023.02.25 03:14:49.029569761	0001923
0	14.840893	-0.297635	1.123872	-14.795284	MT	21296	2023.02.25 03:14:49.030569761	0001923
0	14.850025	-0.277720	1.096067	-14.806916	MT	21296	2023.02.25 03:14:49.031569761	0001923
0	14.809210	-0.265287	1.064489	-14.768520	MT	21296	2023.02.25 03:14:49.032569761	0001923
0	14.839012	-0.273607	1.095904	-14.795959	MT	21296	2023.02.25 03:14:49.033569761	0001923
0	14.849443	-0.254714	1.089095	-14.807260	MT	21296	2023.02.25 03:14:49.034569761	0001923
0	14.849259	-0.222716	1.089133	-14.807589	MT	21296	2023.02.25 03:14:49.035569761	0001923
0	14.835254	-0.273570	1.099842	-14.791899	MT	21296	2023.02.25 03:14:49.036569761	0001923
0	14.861322	-0.238839	1.089297	-14.819422	MT	21296	2023.02.25 03:14:49.037569761	0001923
0	14.775631	-0.276955	1.102921	-14.731806	MT	21296	2023.02.25 03:14:49.038569761	0001923
0	14.822631	-0.273435	1.088660	-14.780069	MT	21296	2023.02.25 03:14:49.039569761	0001923
0	14.835589	-0.309568	1.099800	-14.791528	MT	21296	2023.02.25 03:14:49.040569761	0001923
0	14.811329	-0.277322	1.099471	-14.767861	MT	21296	2023.02.25 03:14:49.041569761	0001923
0	14.835772	-0.246584	1.111873	-14.791993	MT	21296	2023.02.25 03:14:49.042569761	0001923
0	14.826689	-0.250481	1.092748	-14.784244	MT	21296	2023.02.25 03:14:49.043569761	0001923
0	14.795089	-0.273153	1.095232	-14.751966	MT	21296	2023.02.25 03:14:49.044569761	0001923
0	14.791089	-0.238118	1.099212	-14.748266	MT	21296	2023.02.25 03:14:49.045569761	0001923
0	14.852851	-0.234748	1.081181	-14.811587	MT	21296	2023.02.25 03:14:49.046569761	0001923
0	14.827537	-0.277491	1.103715	-14.783798	MT	21296	2023.02.25 03:14:49.047569761	0001923
0	14.820478	-0.281394	1.049655	-14.780582	MT	21296	2023.02.25 03:14:49.048569761	0001923
0	14.797945	-0.269175	1.076300	-14.756297	MT	21296	2023.02.25 03:14:49.049569761	0001923
0	14.823846	-0.254460	1.111680	-14.779913	MT	21296	2023.02.25 03:14:49.050569761	0001923
0	14.817851	-0.261382	1.076615	-14.776376	MT	21296	2023.02.25 03:14:49.051569761	0001923
0	14.786397	-0.265060	1.084121	-14.744218	MT	21296	2023.02.25 03:14:49.052569761	0001923
0	14.849366	-0.242715	1.089109	-14.807383	MT	21296	2023.02.25 03:14:49.053569761	0001923
0	14.874626	-0.269980	1.108441	-14.830811	MT	21296	2023.02.25 03:14:49.054569761	0001923
0	14.786726	-0.277063	1.088106	-14.744034	MT	21296	2023.02.25 03:14:49.055569761	0001923
0	14.818652	-0.242399	1.092636	-14.776327	MT	21296	2023.02.25 03:14:49.056569761	0001923
0	14.805699	-0.234260	1.076464	-14.764656	MT	21296	2023.02.25 03:14:49.057569761	0001923
0	14.813918	-0.269340	1.076544	-14.772295	MT	21296	2023.02.25 03:14:49.058569761	0001923
0	14.834659	-0.214569	1.095913	-14.792567	MT	21296	2023.02.25 03:14:49.059569761	0001923
0	14.817980	-0.246387	1.080632	-14.776469	MT	21296	2023.02.25 03:14:49.060569761	0001923
0	14.830025	-0.214516	1.084853	-14.788736	MT	21296	2023.02.25 03:14:49.061569761	0001923
0	14.782411	-0.293013	1.080027	-14.739992	MT	21296	2023.02.25 03:14:49.062569761	0001923
0	14.850959	-0.242743	1.116106	-14.806971	MT	21296	2023.02.25 03:14:49.063569761	0001923
0	14.833486	-0.301532	1.064813	-14.792145	MT	21296	2023.02.25 03:14:49.064569761	0001923
0	14.819487	-0.269409	1.103602	-14.775881	MT	21296	2023.02.25 03:14:49.065569761	0001923
0	14.818469	-0.250395	1.088627	-14.776306	MT	21296	2023.02.25 03:14:49.066569761	0001923
0	14.823851	-0.285454	1.107644	-14.779655	MT	21296	2023.02.25 03:14:49.067569761	0001923
0	14.773646	-0.253925	1.071952	-14.732517	MT	21296	2023.02.25 03:14:49.068569761	0001923
0	14.844183	-0.269647	1.065019	-14.803473	MT	21296	2023.02.25 03:14:49.069569761	0001923
0	14.780355	-0.246015	1.119017	-14.735880	MT	21296	2023.02.25 03:14:49.070569761	0001923
0	14.803903	-0.257253	1.111371	-14.759885	MT	21296	2023.02.25 03:14:49.071569761	0001923
0	14.853104	-0.238752	1.085176	-14.811485	MT	21296	2023.02.25 03:14:49.072569761	0001923
0	14.761917	-0.256805	1.075765	-14.720427	MT	21296	2023.02.25 03:14:49.073569761	0001923
0	14.865727	-0.265883	1.093326	-14.823083	MT	21296	2023.02.25 03:14:49.074569761	0001923
0	14.808618	-0.257307	1.123431	-14.763701	MT	21296	2023.02.25 03:14:49.075569761	0001923
0	14.822846	-0.246444	1.095692	-14.780240	MT	21296	2023.02.25 03:14:49.076569761	0001923
0	14.814380	-0.269348	1.084543	-14.772172	MT	21296	2023.02.25 03:14:49.077569761	0001923
0	14.854358	-0.289765	1.100113	-14.810731	MT	21296	2023.02.25 03:14:49.078569761	0001923
0	14.821655	-0.293413	1.068639	-14.780168	MT	21296	2023.02.25 03:14:49.079569761	0001923
0	14.846383	-0.222694	1.108070	-14.803299	MT	21296	2023.02.25 03:14:49.080569761	0001923
0	14.818373	-0.269390	1.084604	-14.776172	MT	21296	2023.02.25 03:14:49.081569761	0001923
0	14.772370	-0.245932	1.118895	-14.727882	MT	21296	2023.02.25 03:14:49.082569761	0001923
0	14.806426	-0.273266	1.084417	-14.764133	MT	21296	2023.02.25 03:14:49.083569761	0001923
0	14.803043	-0.269236	1.095359	-14.760006	MT	21296	2023.02.25 03:14:49.084569761	0001923
0	14.818629	-0.238400	1.092640	-14.776368	MT	21296	2023.02.25 03:14:49.085569761	0001923
0	14.808115	-0.254299	1.115435	-14.763854	MT	21296	2023.02.25 03:14:49.086569761	0001923
0	14.781913	-0.289005	1.072033	-14.740155	MT	21296	2023.02.25 03:14:49.087569761	0001923
0	14.766728	-0.272858	1.087805	-14.724078	MT	21296	2023.02.25 03:14:49.088569761	0001923
0	14.800271	-0.273215	1.115291	-14.755660	MT	21296	2023.02.25 03:14:49.089569761	0001923
0	14.809113	-0.281282	1.060471	-14.768416	MT	21296	2023.02.25 03:14:49.090569761	0001923
0	14.807398	-0.254286	1.103437	-14.764038	MT	21296	2023.02.25 03:14:49.091569761	0001923
0	14.834442	-0.250560	1.088871	-14.792303	MT	21296	2023.02.25 03:14:49.092569761	0001923
0	14.793921	-0.265134	1.076244	-14.752339	MT	21296	2023.02.25 03:14:49.093569761	0001923
0	14.807346	-0.246287	1.103446	-14.764120	MT	21296	2023.02.25 03:14:49.094569761	0001923
0	14.791588	-0.242126	1.107206	-14.748103	MT	21296	2023.02.25 03:14:49.095569761	0001923
0	14.802573	-0.261229	1.088369	-14.760196	MT	21296	2023.02.25 03:14:49.096569761	0001923
0	14.796755	-0.254157	1.057320	-14.756742	MT	21296	2023.02.25 03:14:49.097569761	0001923
0	14.831963	-0.321530	1.103724	-14.787344	MT	21296	2023.02.25 03:14:49.098569761	0001923
0	14.819858	-0.285413	1.107583	-14.775656	MT	21296	2023.02.25 03:14:49.099569761	0001923
0	14.833755	-0.281542	1.072836	-14.792229	MT	21296	2023.02.25 03:14:49.100569761	0001923
0	14.857197	-0.254793	1.085218	-14.815319	MT	21296	2023.02.25 03:14:49.101569761	0001923
0	14.807346	-0.246287	1.103446	-14.764120	MT	21296	2023.02.25 03:14:49.102569761	0001923
0	14.859341	-0.337812	1.108117	-14.814114	MT	21296	2023.02.25 03:14:49.103569761	0001923
0	14.825507	-0.246461	1.072755	-14.784590	MT	21296	2023.02.25 03:14:49.104569761	0001923
0	14.852104	-0.222737	1.069196	-14.811894	MT	21296	2023.02.25 03:14:49.105569761	0001923
0	14.832075	-0.285540	1.111766	-14.787592	MT	21296	2023.02.25 03:14:49.106569761	0001923
0	14.818853	-0.246402	1.095630	-14.776240	MT	21296	2023.02.25 03:14:49.107569761	0001923
0	14.867418	-0.254884	1.054405	-14.827791	MT	21296	2023.02.25 03:14:49.108569761	0001923
0	14.825992	-0.250469	1.080750	-14.784427	MT	21296	2023.02.25 03:14:49.109569761	0001923
0	14.794968	-0.257154	1.095251	-14.752131	MT	21296	2023.02.25 03:14:49.110569761	0001923
0	14.836204	-0.238592	1.119881	-14.791953	MT	21296	2023.02.25 03:14:49.111569761	0001923
0	14.848723	-0.250702	1.077101	-14.807484	MT	21296	2023.02.25 03:14:49.112569761	0001923
0	14.798530	-0.254188	1.088316	-14.756268	MT	21296	2023.02.25 03:14:49.113569761	0001923
0	14.795972	-0.226176	1.115285	-14.752145	MT	21296	2023.02.25 03:14:49.114569761	0001923
0	14.797171	-0.257164	1.064316	-14.756604	MT	21296	2023.02.25 03:14:49.115569761	0001923
0	14.806448	-0.301260	1.080384	-14.763905	MT	21296	2023.02.25 03:14:49.116569761	0001923
0	14.838974	-0.289603	1.092885	-14.795840	MT	21296	2023.02.25 03:14:49.117569761	0001923
0	14.838594	-0.238606	1.092946	-14.796365	MT	21296	2023.02.25 03:14:49.118569761	0001923
0	14.856866	-0.238789	1.081237	-14.815545	MT	21296	2023.02.25 03:14:49.119569761	0001923
0	14.812807	-0.250353	1.127500	-14.767712	MT	21296	2023.02.25 03:14:49.120569761	0001923
0	14.806926	-0.254278	1.095438	-14.764160	MT	21296	2023.02.25 03:14:49.121569761	0001923
0	14.812387	-0.289338	1.115455	-14.767494	MT	21296	2023.02.25 03:14:49.122569761	0001923
0	14.848267	-0.250694	1.069102	-14.807606	MT	21296	2023.02.25 03:14:49.123569761	0001923
0	14.827110	-0.301479	1.092688	-14.783719	MT	21296	2023.02.25 03:14:49.124569761	0001923
0	14.804091	-0.281252	1.111343	-14.759638	MT	21296	2023.02.25 03:14:49.125569761	0001923
0	14.826762	-0.289475	1.088702	-14.783903	MT	21296	2023.02.25 03:14:49.126569761	0001923
0	14.807607	-0.281285	1.103405	-14.763760	MT	21296	2023.02.25 03:14:49.127569761	0001923
0	14.802007	-0.246222	1.080388	-14.760472	MT	21296	2023.02.25 03:14:49.128569761	0001923
0	14.823011	-0.234448	1.099705	-14.780302	MT	21296	2023.02.25 03:14:49.129569761	0001923
0	14.823343	-0.250452	1.103686	-14.780076	MT	21296	2023.02.25 03:14:49.130569761	0001923
0	14.803499	-0.230251	1.107404	-14.760224	MT	21296	2023.02.25 03:14:49.131569761	0001923
0	14.834315	-0.265555	1.084853	-14.792210	MT	21296	2023.02.25 03:14:49.132569761	0001923
0	14.830994	-0.269525	1.095786	-14.788002	MT	21296	2023.02.25 03:14:49.133569761	0001923
0	14.850520	-0.305723	1.100033	-14.806567	MT	21296	2023.02.25 03:14:49.134569761	0001923
0	14.854087	-0.285761	1.096119	-14.810833	MT	21296	2023.02.25 03:14:49.135569761	0001923
0	14.823769	-0.242460	1.111694	-14.780036	MT	21296	2023.02.25 03:14:49.136569761	0001923
0	14.815432	-0.313357	1.095490	-14.771551	MT	21296	2023.02.25 03:14:49.137569761	0001923
0	14.796007	-0.269170	1.111235	-14.751763	MT	21296	2023.02.25 03:14:49.138569761	0001923
0	14.845582	-0.238678	1.093053	-14.803364	MT	21296	2023.02.25 03:14:49.139569761	0001923
0	14.779150	-0.276988	1.094983	-14.735928	MT	21296	2023.02.25 03:14:49.140569761	0001923
0	14.835035	-0.242572	1.099879	-14.792218	MT	21296	2023.02.25 03:14:49.141569761	0001923
0	14.847085	-0.313689	1.107962	-14.802363	MT	21296	2023.02.25 03:14:49.142569761	0001923
0	14.813959	-0.321329	1.068484	-14.771882	MT	21296	2023.02.25 03:14:49.143569761	0001923
0	14.790623	-0.265105	1.088181	-14.748156	MT	21296	2023.02.25 03:14:49.144569761	0001923
0	14.842829	-0.273645	1.092965	-14.800004	MT	21296	2023.02.25 03:14:49.145569761	0001923
0	14.802899	-0.273233	1.092355	-14.760011	MT	21296	2023.02.25 03:14:49.146569761	0001923
0	14.782180	-0.230021	1.084101	-14.740579	MT	21296	2023.02.25 03:14:49.147569761	0001923
0	14.785778	-0.242053	1.076149	-14.744577	MT	21296	2023.02.25 03:14:49.148569761	0001923
0	14.811472	-0.293321	1.099452	-14.767697	MT	21296	2023.02.25 03:14:49.149569761	0001923
0	14.837847	-0.265588	1.076915	-14.796332	MT	21296	2023.02.25 03:14:49.150569761	0001923
0	14.834209	-0.250556	1.084871	-14.792364	MT	21296	2023.02.25 03:14:49.151569761	0001923
0	14.808904	-0.254283	1.060503	-14.768694	MT	21296	2023.02.25 03:14:49.152569761	0001923
0	14.807609	-0.250291	1.107441	-14.764018	MT	21296	2023.02.25 03:14:49.153569761	0001923
0	14.844523	-0.210663	1.077088	-14.803897	MT	21296	2023.02.25 03:14:49.154569761	0001923
0	14.840220	-0.242633	1.119938	-14.795911	MT	21296	2023.02.25 03:14:49.155569761	0001923
0	14.794947	-0.254154	1.095255	-14.752162	MT	21296	2023.02.25 03:14:49.156569761	0001923
0	14.842629	-0.277641	1.088961	-14.800024	MT	21296	2023.02.25 03:14:49.157569761	0001923
0	14.791686	-0.257125	1.107189	-14.747949	MT	21296	2023.02.25 03:14:49.158569761	0001923
0	14.818080	-0.222392	1.084660	-14.776655	MT	21296	2023.02.25 03:14:49.159569761	0001923
0	14.829424	-0.246529	1.138748	-14.783582	MT	21296	2023.02.25 03:14:49.160569761	0001923
0	14.854661	-0.269774	1.108136	-14.810814	MT	21296	2023.02.25 03:14:49.161569761	0001923
0	14.855139	-0.269782	1.116135	-14.810692	MT	21296	2023.02.25 03:14:49.162569761	0001923
0	14.811632	-0.309321	1.099433	-14.767532	MT	21296	2023.02.25 03:14:49.163569761	0001923
0	14.843119	-0.257653	1.099983	-14.800062	MT	21296	2023.02.25 03:14:49.164569761	0001923
0	14.842302	-0.265637	1.084976	-14.800209	MT	21296	2023.02.25 03:14:49.165569761	0001923
0	14.810987	-0.285315	1.092462	-14.767886	MT	21296	2023.02.25 03:14:49.166569761	0001923
0	14.826924	-0.281480	1.092711	-14.783925	MT	21296	2023.02.25 03:14:49.167569761	0001923
0	14.808194	-0.265298	1.115422	-14.763741	MT	21296	2023.02.25 03:14:49.168569761	0001923
0	14.842012	-0.257634	1.080986	-14.800352	MT	21296	2023.02.25 03:14:49.169569761	0001923
0	14.806899	-0.250278	1.095443	-14.764201	MT	21296	2023.02.25 03:14:49.170569761	0001923
0	14.857585	-0.242801	1.093231	-14.815321	MT	21296	2023.02.25 03:14:49.171569761	0001923
0	14.823081	-0.246448	1.099691	-14.780179	MT	21296	2023.02.25 03:14:49.172569761	0001923
0	14.832040	-0.281541	1.111770	-14.787634	MT	21296	2023.02.25 03:14:49.173569761	0001923
0	14.821379	-0.293437	1.131570	-14.775207	MT	21296	2023.02.25 03:14:49.174569761	0001923
0	14.791739	-0.226131	1.111225	-14.748206	MT	21296	2023.02.25 03:14:49.175569761	0001923
0	14.821842	-0.222429	1.080722	-14.780716	MT	21296	2023.02.25 03:14:49.176569761	0001923
0	14.817200	-0.230375	1.068653	-14.776818	MT	21296	2023.02.25 03:14:49.177569761	0001923
0	14.813435	-0.230338	1.072591	-14.772757	MT	21296	2023.02.25 03:14:49.178569761	0001923
0	14.803152	-0.301231	1.092321	-14.759723	MT	21296	2023.02.25 03:14:49.179569761	0001923
0	14.849817	-0.273717	1.093072	-14.807003	MT	21296	2023.02.25 03:14:49.180569761	0001923
0	14.816275	-0.277380	1.115530	-14.771616	MT	21296	2023.02.25 03:14:49.181569761	0001923
0	14.858719	-0.277815	1.108188	-14.814731	MT	21296	2023.02.25 03:14:49.182569761	0001923
0	14.837818	-0.261588	1.076920	-14.796373	MT	21296	2023.02.25 03:14:49.183569761	0001923
0	14.835592	-0.285573	1.103828	-14.791714	MT	21296	2023.02.25 03:14:49.184569761	0001923
0	14.831229	-0.269529	1.099786	-14.787940	MT	21296	2023.02.25 03:14:49.185569761	0001923
0	14.842426	-0.305631	1.080929	-14.799858	MT	21296	2023.02.25 03:14:49.186569761	0001923
0	14.816309	-0.281380	1.115526	-14.771575	MT	21296	2023.02.25 03:14:49.187569761	0001923
0	14.845968	-0.269679	1.096015	-14.802999	MT	21296	2023.02.25 03:14:49.188569761	0001923
0	14.815047	-0.238366	1.099578	-14.772262	MT	21296	2023.02.25 03:14:49.189569761	0001923
0	14.844049	-0.254670	1.115985	-14.799848	MT	21296	2023.02.25 03:14:49.190569761	0001923
0	14.845781	-0.242681	1.096047	-14.803277	MT	21296	2023.02.25 03:14:49.191569761	0001923
0	14.783177	-0.250035	1.099076	-14.740144	MT	21296	2023.02.25 03:14:49.192569761	0001923
0	14.850322	-0.254730	1.104093	-14.807030	MT	21296	2023.02.25 03:14:49.193569761	0001923
0	14.828253	-0.277504	1.115713	-14.783614	MT	21296	2023.02.25 03:14:49.194569761	0001923
0	14.818342	-0.265390	1.084609	-14.776213	MT	21296	2023.02.25 03:14:49.195569761	0001923
0	14.846203	-0.269684	1.100015	-14.802938	MT	21296	2023.02.25 03:14:49.196569761	0001923
0	14.813986	-0.246346	1.080571	-14.772470	MT	21296	2023.02.25 03:14:49.197569761	0001923
0	14.833141	-0.261535	1.064861	-14.792557	MT	21296	2023.02.25 03:14:49.198569761	0001923
0	14.829960	-0.246511	1.080815	-14.788467	MT	21296	2023.02.25 03:14:49.199569761	0001923
0	14.801955	-0.297211	1.072328	-14.760069	MT	21296	2023.02.25 03:14:49.200569761	0001923
0	14.805267	-0.277273	1.131345	-14.759374	MT	21296	2023.02.25 03:14:49.201569761	0001923
0	14.831405	-0.261533	1.103795	-14.787962	MT	21296	2023.02.25 03:14:49.202569761	0001923
0	14.819398	-0.257410	1.103616	-14.776005	MT	21296	2023.02.25 03:14:49.203569761	0001923
0	14.810764	-0.257316	1.092496	-14.768174	MT	21296	2023.02.25 03:14:49.204569761	0001923
0	14.817912	-0.269381	1.076605	-14.776294	MT	21296	2023.02.25 03:14:49.205569761	0001923
0	14.844613	-0.230662	1.077064	-14.803691	MT	21296	2023.02.25 03:14:49.206569761	0001923
0	14.831128	-0.285524	1.095767	-14.787837	MT	21296	2023.02.25 03:14:49.207569761	0001923
0	14.834877	-0.254567	1.095865	-14.792155	MT	21296	2023.02.25 03:14:49.208569761	0001923
0	14.823924	-0.293453	1.107634	-14.779573	MT	21296	2023.02.25 03:14:49.209569761	0001923
0	14.823686	-0.265455	1.107668	-14.779861	MT	21296	2023.02.25 03:14:49.210569761	0001923
0	14.779947	-0.257006	1.111005	-14.735889	MT	21296	2023.02.25 03:14:49.211569761	0001923
0	14.838669	-0.218610	1.095969	-14.796525	MT	21296	2023.02.25 03:14:49.212569761	0001923
0	14.770988	-0.276903	1.091861	-14.727975	MT	21296	2023.02.25 03:14:49.213569761	0001923
0	14.804201	-0.265257	1.115361	-14.759742	MT	21296	2023.02.25 03:14:49.214569761	0001923
0	14.844384	-0.230658	1.073064	-14.803752	MT	21296	2023.02.25 03:14:49.215569761	0001923
0	14.810952	-0.281315	1.092467	-14.767927	MT	21296	2023.02.25 03:14:49.216569761	0001923
0	14.795800	-0.273166	1.107231	-14.751783	MT	21296	2023.02.25 03:14:49.217569761	0001923
0	14.818926	-0.257402	1.095617	-14.776127	MT	21296	2023.02.25 03:14:49.218569761	0001923
0	14.785424	-0.218050	1.072178	-14.744885	MT	21296	2023.02.25 03:14:49.219569761	0001923
0	14.820066	-0.250423	1.115623	-14.775894	MT	21296	2023.02.25 03:14:49.220569761	0001923
0	14.813571	-0.222369	1.142531	-14.767771	MT	21296	2023.02.25 03:14:49.221569761	0001923
0	14.835349	-0.254575	1.103864	-14.792033	MT	21296	2023.02.25 03:14:49.222569761	0001923
0	14.832211	-0.238551	1.119820	-14.787954	MT	21296	2023.02.25 03:14:49.223569761	0001923
0	14.822389	-0.238437	1.088702	-14.780429	MT	21296	2023.02.25 03:14:49.224569761	0001923
0	14.842596	-0.273641	1.088966	-14.800065	MT	21296	2023.02.25 03:14:49.225569761	0001923
0	14.819776	-0.242419	1.111633	-14.776037	MT	21296	2023.02.25 03:14:49.226569761	0001923
0	14.801450	-0.265209	1.068367	-14.760460	MT	21296	2023.02.25 03:14:49.227569761	0001923
0	14.819514	-0.238415	1.107639	-14.776139	MT	21296	2023.02.25 03:14:49.228569761	0001923
0	14.827100	-0.250489	1.099747	-14.784137	MT	21296	2023.02.25 03:14:49.229569761	0001923
0	14.797882	-0.222182	1.080355	-14.756720	MT	21296	2023.02.25 03:14:49.230569761	0001923
0	14.823895	-0.261459	1.111672	-14.779841	MT	21296	2023.02.25 03:14:49.231569761	0001923
0	14.838339	-0.234602	1.088951	-14.796467	MT	21296	2023.02.25 03:14:49.232569761	0001923
0	14.791025	-0.226119	1.099226	-14.748390	MT	21296	2023.02.25 03:14:49.233569761	0001923
0	14.790770	-0.222115	1.095231	-14.748492	MT	21296	2023.02.25 03:14:49.234569761	0001923
0	14.854027	-0.246767	1.100164	-14.811173	MT	21296	2023.02.25 03:14:49.235569761	0001923
0	14.815284	-0.238370	1.103578	-14.772201	MT	21296	2023.02.25 03:14:49.236569761	0001923
0	14.843428	-0.230663	1.108014	-14.800218	MT	21296	2023.02.25 03:14:49.237569761	0001923
0	14.848723	-0.250702	1.077101	-14.807484	MT	21296	2023.02.25 03:14:49.238569761	0001923
0	14.907870	-0.239309	1.066033	-14.867781	MT	21296	2023.02.25 03:14:49.239569761	0001923
0	14.799657	-0.285202	1.103278	-14.755720	MT	21296	2023.02.25 03:14:49.240569761	0001923
0	14.838229	-0.254597	1.084928	-14.796323	MT	21296	2023.02.25 03:14:49.241569761	0001923
0	14.830997	-0.234531	1.099827	-14.788301	MT	21296	2023.02.25 03:14:49.242569761	0001923
0	14.823846	-0.254460	1.111680	-14.779913	MT	21296	2023.02.25 03:14:49.243569761	0001923
0	14.819535	-0.301403	1.099565	-14.775613	MT	21296	2023.02.25 03:14:49.244569761	0001923
0	14.873006	-0.226959	1.085495	-14.831605	MT	21296	2023.02.25 03:14:49.245569761	0001923
0	14.824126	-0.289458	1.111639	-14.779553	MT	21296	2023.02.25 03:14:49.246569761	0001923
0	14.847719	-0.234687	1.061122	-14.807893	MT	21296	2023.02.25 03:14:49.247569761	0001923
0	14.826068	-0.261469	1.080737	-14.784314	MT	21296	2023.02.25 03:14:49.248569761	0001923
0	14.779321	-0.268993	1.098992	-14.735949	MT	21296	2023.02.25 03:14:49.249569761	0001923
0	14.836219	-0.301581	1.111808	-14.791427	MT	21296	2023.02.25 03:14:49.250569761	0001923
0	14.814552	-0.261353	1.088552	-14.772194	MT	21296	2023.02.25 03:14:49.251569761	0001923
0	14.790854	-0.238114	1.095212	-14.748327	MT	21296	2023.02.25 03:14:49.252569761	0001923
0	14.830012	-0.254510	1.080806	-14.788385	MT	21296	2023.02.25 03:14:49.253569761	0001923
0	14.837946	-0.246593	1.080938	-14.796466	MT	21296	2023.02.25 03:14:49.254569761	0001923
0	14.830758	-0.261522	1.092796	-14.788130	MT	21296	2023.02.25 03:14:49.255569761	0001923
0	14.832211	-0.238551	1.119820	-14.787954	MT	21296	2023.02.25 03:14:49.256569761	0001923
0	14.802401	-0.269225	1.084360	-14.760174	MT	21296	2023.02.25 03:14:49.257569761	0001923
0	14.838140	-0.273592	1.080906	-14.796188	MT	21296	2023.02.25 03:14:49.258569761	0001923
0	14.830449	-0.250519	1.088810	-14.788304	MT	21296	2023.02.25 03:14:49.259569761	0001923
0	14.826624	-0.273476	1.088721	-14.784068	MT	21296	2023.02.25 03:14:49.260569761	0001923
0	14.890774	-0.262150	1.112695	-14.846829	MT	21296	2023.02.25 03:14:49.261569761	0001923
0	14.798066	-0.254180	1.080317	-14.756391	MT	21296	2023.02.25 03:14:49.262569761	0001923
0	14.834257	-0.257555	1.084863	-14.792292	MT	21296	2023.02.25 03:14:49.263569761	0001923
0	14.838793	-0.242609	1.095941	-14.796278	MT	21296	2023.02.25 03:14:49.264569761	0001923
0	14.823687	-0.293449	1.103635	-14.779634	MT	21296	2023.02.25 03:14:49.265569761	0001923
0	14.834414	-0.194567	1.092937	-14.792819	MT	21296	2023.02.25 03:14:49.266569761	0001923
0	14.834018	-0.214558	1.084914	-14.792735	MT	21296	2023.02.25 03:14:49.267569761	0001923
0	14.793206	-0.261122	1.064250	-14.752564	MT	21296	2023.02.25 03:14:49.268569761	0001923
0	14.794485	-0.246148	1.088265	-14.752351	MT	21296	2023.02.25 03:14:49.269569761	0001923
0	14.867891	-0.230897	1.065432	-14.827870	MT	21296	2023.02.25 03:14:49.270569761	0001923
0	14.826424	-0.277472	1.084717	-14.784088	MT	21296	2023.02.25 03:14:49.271569761	0001923
0	14.811718	-0.317320	1.099424	-14.767450	MT	21296	2023.02.25 03:14:49.272569761	0001923
0	14.806073	-0.257263	1.080436	-14.764358	MT	21296	2023.02.25 03:14:49.273569761	0001923
0	14.823419	-0.261451	1.103673	-14.779963	MT	21296	2023.02.25 03:14:49.274569761	0001923
0	14.814636	-0.238358	1.092579	-14.772369	MT	21296	2023.02.25 03:14:49.275569761	0001923
0	14.789898	-0.261093	1.076187	-14.748381	MT	21296	2023.02.25 03:14:49.276569761	0001923
0	14.818284	-0.257390	1.084619	-14.776295	MT	21296	2023.02.25 03:14:49.277569761	0001923
0	14.799650	-0.254208	1.107314	-14.755978	MT	21296	2023.02.25 03:14:49.278569761	0001923
0	14.810892	-0.250320	1.095504	-14.768201	MT	21296	2023.02.25 03:14:49.279569761	0001923
0	14.831564	-0.281532	1.103771	-14.787756	MT	21296	2023.02.25 03:14:49.280569761	0001923
0	14.835086	-0.250571	1.099870	-14.792135	MT	21296	2023.02.25 03:14:49.281569761	0001923
0	14.840379	-0.317621	1.111850	-14.795262	MT	21296	2023.02.25 03:14:49.282569761	0001923
0	14.823133	-0.254447	1.099682	-14.780096	MT	21296	2023.02.25 03:14:49.283569761	0001923
0	14.846936	-0.321685	1.103953	-14.802342	MT	21296	2023.02.25 03:14:49.284569761	0001923
0	14.793267	-0.269122	1.064240	-14.752481	MT	21296	2023.02.25 03:14:49.285569761	0001923
0	14.814933	-0.257360	1.095556	-14.772128	MT	21296	2023.02.25 03:14:49.286569761	0001923
0	14.804122	-0.254257	1.115374	-14.759855	MT	21296	2023.02.25 03:14:49.287569761	0001923
0	14.803328	-0.242246	1.103390	-14.760162	MT	21296	2023.02.25 03:14:49.288569761	0001923
0	14.819756	-0.273413	1.107597	-14.775779	MT	21296	2023.02.25 03:14:49.289569761	0001923
0	14.822366	-0.269431	1.084666	-14.780171	MT	21296	2023.02.25 03:14:49.290569761	0001923
0	14.835356	-0.285569	1.099828	-14.791775	MT	21296	2023.02.25 03:14:49.291569761	0001923
0	14.811629	-0.254332	1.107497	-14.767976	MT	21296	2023.02.25 03:14:49.292569761	0001923
0	14.846016	-0.242685	1.100047	-14.803216	MT	21296	2023.02.25 03:14:49.293569761	0001923
0	14.825482	-0.242461	1.072760	-14.784632	MT	21296	2023.02.25 03:14:49.294569761	0001923
0	14.827033	-0.273483	1.095721	-14.783961	MT	21296	2023.02.25 03:14:49.295569761	0001923
0	14.834722	-0.257564	1.092862	-14.792170	MT	21296	2023.02.25 03:14:49.296569761	0001923
0	14.794968	-0.257154	1.095251	-14.752131	MT	21296	2023.02.25 03:14:49.297569761	0001923
0	14.845792	-0.269676	1.093016	-14.803045	MT	21296	2023.02.25 03:14:49.298569761	0001923
0	14.822200	-0.277426	1.080657	-14.780150	MT	21296	2023.02.25 03:14:49.299569761	0001923
0	14.865669	-0.257883	1.093335	-14.823165	MT	21296	2023.02.25 03:14:49.300569761	0001923
0	14.837375	-0.226586	1.072962	-14.796794	MT	21296	2023.02.25 03:14:49.301569761	0001923
0	14.827326	-0.305482	1.095683	-14.783632	MT	21296	2023.02.25 03:14:49.302569761	0001923
0	14.854087	-0.285761	1.096119	-14.810833	MT	21296	2023.02.25 03:14:49.303569761	0001923
0	14.779623	-0.276996	1.102982	-14.735806	MT	21296	2023.02.25 03:14:49.304569761	0001923
0	14.798843	-0.265192	1.092303	-14.756094	MT	21296	2023.02.25 03:14:49.305569761	0001923
0	14.873919	-0.269968	1.096443	-14.830994	MT	21296	2023.02.25 03:14:49.306569761	0001923
0	14.810867	-0.246320	1.095508	-14.768242	MT	21296	2023.02.25 03:14:49.307569761	0001923
0	14.782203	-0.269014	1.080055	-14.740239	MT	21296	2023.02.25 03:14:49.308569761	0001923
0	14.794414	-0.269142	1.084238	-14.752176	MT	21296	2023.02.25 03:14:49.309569761	0001923
0	14.853778	-0.269759	1.093138	-14.811043	MT	21296	2023.02.25 03:14:49.310569761	0001923
0	14.839516	-0.277615	1.103898	-14.795796	MT	21296	2023.02.25 03:14:49.311569761	0001923
0	14.823544	-0.277450	1.103654	-14.779798	MT	21296	2023.02.25 03:14:49.312569761	0001923
0	14.787528	-0.230086	1.107159	-14.744227	MT	21296	2023.02.25 03:14:49.313569761	0001923
0	14.838153	-0.242597	1.084942	-14.796446	MT	21296	2023.02.25 03:14:49.314569761	0001923
0	14.818331	-0.226396	1.088655	-14.776553	MT	21296	2023.02.25 03:14:49.315569761	0001923
0	14.834677	-0.281558	1.088834	-14.791984	MT	21296	2023.02.25 03:14:49.316569761	0001923
0	14.803525	-0.297239	1.099325	-14.759657	MT	21296	2023.02.25 03:14:49.317569761	0001923
0	14.821514	-0.246420	1.072694	-14.780591	MT	21296	2023.02.25 03:14:49.318569761	0001923
0	14.826531	-0.261477	1.088736	-14.784192	MT	21296	2023.02.25 03:14:49.319569761	0001923
0	14.838748	-0.234609	1.095950	-14.796360	MT	21296	2023.02.25 03:14:49.320569761	0001923
0	14.829586	-0.269528	1.138720	-14.783345	MT	21296	2023.02.25 03:14:49.321569761	0001923
0	14.827126	-0.254488	1.099743	-14.784096	MT	21296	2023.02.25 03:14:49.322569761	0001923
0	14.820475	-0.238432	1.123637	-14.775895	MT	21296	2023.02.25 03:14:49.323569761	0001923
0	14.830475	-0.254518	1.088805	-14.788263	MT	21296	2023.02.25 03:14:49.324569761	0001923
0	14.815910	-0.261377	1.111550	-14.771842	MT	21296	2023.02.25 03:14:49.325569761	0001923
0	14.798764	-0.254193	1.092316	-14.756207	MT	21296	2023.02.25 03:14:49.326569761	0001923
0	14.826127	-0.234474	1.084768	-14.784531	MT	21296	2023.02.25 03:14:49.327569761	0001923
0	14.863703	-0.289841	1.054302	-14.823431	MT	21296	2023.02.25 03:14:49.328569761	0001923
0	14.822230	-0.250432	1.084688	-14.780367	MT	21296	2023.02.25 03:14:49.329569761	0001923
0	14.843273	-0.277652	1.099960	-14.799856	MT	21296	2023.02.25 03:14:49.330569761	0001923
0	14.806440	-0.242272	1.088453	-14.764390	MT	21296	2023.02.25 03:14:49.331569761	0001923
0	14.816390	-0.261385	1.119549	-14.771720	MT	21296	2023.02.25 03:14:49.332569761	0001923
0	14.795499	-0.265162	1.103241	-14.751927	MT	21296	2023.02.25 03:14:49.333569761	0001923
0	14.815897	-0.333360	1.099466	-14.771284	MT	21296	2023.02.25 03:14:49.334569761	0001923
0	14.843780	-0.281660	1.107954	-14.799693	MT	21296	2023.02.25 03:14:49.335569761	0001923
0	14.781239	-0.226004	1.068108	-14.740865	MT	21296	2023.02.25 03:14:49.336569761	0001923
0	14.873757	-0.246969	1.096470	-14.831231	MT	21296	2023.02.25 03:14:49.337569761	0001923
0	14.863787	-0.261878	1.128265	-14.818590	MT	21296	2023.02.25 03:14:49.338569761	0001923
0	14.823342	-0.281446	1.099650	-14.779818	MT	21296	2023.02.25 03:14:49.339569761	0001923
0	14.815003	-0.230366	1.099588	-14.772345	MT	21296	2023.02.25 03:14:49.340569761	0001923
0	14.835136	-0.305561	1.092805	-14.791676	MT	21296	2023.02.25 03:14:49.341569761	0001923
0	14.795581	-0.242167	1.107267	-14.752102	MT	21296	2023.02.25 03:14:49.342569761	0001923
0	14.847563	-0.289703	1.119989	-14.802426	MT	21296	2023.02.25 03:14:49.343569761	0001923
0	14.810775	-0.230321	1.095527	-14.768406	MT	21296	2023.02.25 03:14:49.344569761	0001923
0	14.759744	-0.256795	1.106700	-14.715954	MT	21296	2023.02.25 03:14:49.345569761	0001923
0	14.798578	-0.289182	1.084275	-14.755969	MT	21296	2023.02.25 03:14:49.346569761	0001923
0	14.842243	-0.257638	1.084985	-14.800291	MT	21296	2023.02.25 03:14:49.347569761	0001923
0	14.814846	-0.269357	1.092542	-14.772050	MT	21296	2023.02.25 03:14:49.348569761	0001923
0	14.837946	-0.246593	1.080938	-14.796466	MT	21296	2023.02.25 03:14:49.349569761	0001923
0	14.845065	-0.265664	1.081022	-14.803269	MT	21296	2023.02.25 03:14:49.350569761	0001923
0	14.802446	-0.242230	1.088392	-14.760391	MT	21296	2023.02.25 03:14:49.351569761	0001923
0	14.818905	-0.254402	1.095621	-14.776158	MT	21296	2023.02.25 03:14:49.352569761	0001923
0	14.829409	-0.230503	1.072835	-14.788754	MT	21296	2023.02.25 03:14:49.353569761	0001923
0	14.827417	-0.222498	1.107780	-14.784303	MT	21296	2023.02.25 03:14:49.354569761	0001923
0	14.812187	-0.265339	1.115483	-14.767741	MT	21296	2023.02.25 03:14:49.355569761	0001923
0	14.806925	-0.277274	1.092411	-14.763969	MT	21296	2023.02.25 03:14:49.356569761	0001923
0	14.792014	-0.269129	1.111174	-14.747764	MT	21296	2023.02.25 03:14:49.357569761	0001923
0	14.835248	-0.238576	1.103883	-14.792198	MT	21296	2023.02.25 03:14:49.358569761	0001923
0	14.896181	-0.203195	1.073891	-14.856031	MT	21296	2023.02.25 03:14:49.359569761	0001923
0	14.835112	-0.254571	1.099865	-14.792094	MT	21296	2023.02.25 03:14:49.360569761	0001923
0	14.835873	-0.261583	1.111855	-14.791839	MT	21296	2023.02.25 03:14:49.361569761	0001923
0	14.786450	-0.238066	1.088152	-14.744435	MT	21296	2023.02.25 03:14:49.362569761	0001923
0	14.807811	-0.277289	1.107409	-14.763740	MT	21296	2023.02.25 03:14:49.363569761	0001923
0	14.823186	-0.222453	1.103719	-14.780364	MT	21296	2023.02.25 03:14:49.364569761	0001923
0	14.811364	-0.250328	1.103503	-14.768078	MT	21296	2023.02.25 03:14:49.365569761	0001923
0	14.814613	-0.269353	1.088543	-14.772111	MT	21296	2023.02.25 03:14:49.366569761	0001923
0	14.823449	-0.265451	1.103668	-14.779922	MT	21296	2023.02.25 03:14:49.367569761	0001923
0	14.778305	-0.249978	1.084016	-14.736374	MT	21296	2023.02.25 03:14:49.368569761	0001923
0	14.800410	-0.289214	1.115272	-14.755496	MT	21296	2023.02.25 03:14:49.369569761	0001923
0	14.822538	-0.261435	1.088675	-14.780192	MT	21296	2023.02.25 03:14:49.370569761	0001923
0	14.807536	-0.238291	1.107455	-14.764141	MT	21296	2023.02.25 03:14:49.371569761	0001923
0	14.826624	-0.273476	1.088721	-14.784068	MT	21296	2023.02.25 03:14:49.372569761	0001923
0	14.861829	-0.277841	1.093251	-14.818960	MT	21296	2023.02.25 03:14:49.373569761	0001923
0	14.824402	-0.293462	1.115633	-14.779450	MT	21296	2023.02.25 03:14:49.374569761	0001923
0	14.838670	-0.281599	1.088895	-14.795984	MT	21296	2023.02.25 03:14:49.375569761	0001923
0	14.845640	-0.214682	1.096081	-14.803565	MT	21296	2023.02.25 03:14:49.376569761	0001923
0	14.795917	-0.257171	1.111249	-14.751887	MT	21296	2023.02.25 03:14:49.377569761	0001923
0	14.874088	-0.289967	1.096419	-14.830788	MT	21296	2023.02.25 03:14:49.378569761	0001923
0	14.800271	-0.273215	1.115291	-14.755660	MT	21296	2023.02.25 03:14:49.379569761	0001923
0	14.848779	-0.218708	1.081139	-14.807752	MT	21296	2023.02.25 03:14:49.380569761	0001923
0	14.814248	-0.281344	1.080530	-14.772110	MT	21296	2023.02.25 03:14:49.381569761	0001923
0	14.846016	-0.242685	1.100047	-14.803216	MT	21296	2023.02.25 03:14:49.382569761	0001923
0	14.870225	-0.277931	1.100372	-14.826851	MT	21296	2023.02.25 03:14:49.383569761	0001923
0	14.826857	-0.273480	1.092721	-14.784007	MT	21296	2023.02.25 03:14:49.384569761	0001923
0	14.834092	-0.230557	1.084895	-14.792570	MT	21296	2023.02.25 03:14:49.385569761	0001923
0	14.816073	-0.250381	1.115562	-14.771894	MT	21296	2023.02.25 03:14:49.386569761	0001923
0	14.821514	-0.246420	1.072694	-14.780591	MT	21296	2023.02.25 03:14:49.387569761	0001923
0	14.778883	-0.292980	1.087965	-14.735870	MT	21296	2023.02.25 03:14:49.388569761	0001923
0	14.821815	-0.309412	1.068620	-14.780004	MT	21296	2023.02.25 03:14:49.389569761	0001923
0	14.829985	-0.250510	1.080811	-14.788426	MT	21296	2023.02.25 03:14:49.390569761	0001923
0	14.823717	-0.269455	1.107663	-14.779820	MT	21296	2023.02.25 03:14:49.391569761	0001923
0	14.878116	-0.266014	1.100508	-14.834974	MT	21296	2023.02.25 03:14:49.392569761	0001923
0	14.798504	-0.250189	1.088321	-14.756309	MT	21296	2023.02.25 03:14:49.393569761	0001923
0	14.810945	-0.305309	1.088439	-14.767741	MT	21296	2023.02.25 03:14:49.394569761	0001923
0	14.798906	-0.273192	1.092293	-14.756012	MT	21296	2023.02.25 03:14:49.395569761	0001923
0	14.811138	-0.301314	1.092443	-14.767721	MT	21296	2023.02.25 03:14:49.396569761	0001923
0	14.850343	-0.257730	1.104090	-14.807000	MT	21296	2023.02.25 03:14:49.397569761	0001923
0	14.845349	-0.238674	1.089053	-14.803425	MT	21296	2023.02.25 03:14:49.398569761	0001923
0	14.795678	-0.257167	1.107250	-14.751948	MT	21296	2023.02.25 03:14:49.399569761	0001923
0	14.857836	-0.277800	1.093189	-14.814960	MT	21296	2023.02.25 03:14:49.400569761	0001923
0	14.822230	-0.285453	1.146578	-14.775060	MT	21296	2023.02.25 03:14:49.401569761	0001923
0	14.815156	-0.285359	1.095523	-14.771840	MT	21296	2023.02.25 03:14:49.402569761	0001923
0	14.819823	-0.281413	1.107588	-14.775697	MT	21296	2023.02.25 03:14:49.403569761	0001923
0	14.831566	-0.250538	1.107808	-14.788014	MT	21296	2023.02.25 03:14:49.404569761	0001923
0	14.791214	-0.305107	1.092133	-14.747684	MT	21296	2023.02.25 03:14:49.405569761	0001923
0	14.836068	-0.285582	1.111827	-14.791592	MT	21296	2023.02.25 03:14:49.406569761	0001923
0	14.839280	-0.277611	1.099899	-14.795857	MT	21296	2023.02.25 03:14:49.407569761	0001923
0	14.802804	-0.289228	1.088336	-14.759907	MT	21296	2023.02.25 03:14:49.408569761	0001923
0	14.826391	-0.273472	1.084722	-14.784129	MT	21296	2023.02.25 03:14:49.409569761	0001923
0	14.841685	-0.242630	1.077004	-14.800568	MT	21296	2023.02.25 03:14:49.410569761	0001923
0	14.797427	-0.261167	1.068310	-14.756502	MT	21296	2023.02.25 03:14:49.411569761	0001923
0	14.802983	-0.261237	1.095368	-14.760089	MT	21296	2023.02.25 03:14:49.412569761	0001923
0	14.813972	-0.190353	1.084637	-14.772985	MT	21296	2023.02.25 03:14:49.413569761	0001923
0	14.807746	-0.269290	1.107419	-14.763822	MT	21296	2023.02.25 03:14:49.414569761	0001923
0	14.871000	-0.254948	1.116397	-14.826844	MT	21296	2023.02.25 03:14:49.415569761	0001923
0	14.822832	-0.269439	1.092665	-14.780049	MT	21296	2023.02.25 03:14:49.416569761	0001923
0	14.845117	-0.238670	1.085053	-14.803486	MT	21296	2023.02.25 03:14:49.417569761	0001923
0	14.835801	-0.202590	1.115925	-14.792385	MT	21296	2023.02.25 03:14:49.418569761	0001923
0	14.856593	-0.230786	1.077247	-14.815689	MT	21296	2023.02.25 03:14:49.419569761	0001923
0	14.849296	-0.293704	1.081050	-14.806980	MT	21296	2023.02.25 03:14:49.420569761	0001923
0	14.779707	-0.257002	1.107005	-14.735951	MT	21296	2023.02.25 03:14:49.421569761	0001923
0	14.815865	-0.285371	1.107522	-14.771656	MT	21296	2023.02.25 03:14:49.422569761	0001923
0	14.831599	-0.285532	1.103766	-14.787715	MT	21296	2023.02.25 03:14:49.423569761	0001923
0	14.814878	-0.273356	1.092538	-14.772009	MT	21296	2023.02.25 03:14:49.424569761	0001923
0	14.839422	-0.293610	1.099880	-14.795692	MT	21296	2023.02.25 03:14:49.425569761	0001923
0	14.822821	-0.242444	1.095696	-14.780281	MT	21296	2023.02.25 03:14:49.426569761	0001923
0	14.861738	-0.293836	1.089232	-14.818856	MT	21296	2023.02.25 03:14:49.427569761	0001923
0	14.831140	-0.257530	1.099800	-14.788064	MT	21296	2023.02.25 03:14:49.428569761	0001923
0	14.810643	-0.238317	1.092518	-14.768370	MT	21296	2023.02.25 03:14:49.429569761	0001923
0	14.819823	-0.281413	1.107588	-14.775697	MT	21296	2023.02.25 03:14:49.430569761	0001923
0	14.831191	-0.226535	1.103836	-14.788322	MT	21296	2023.02.25 03:14:49.431569761	0001923
0	14.803903	-0.214260	1.115422	-14.760267	MT	21296	2023.02.25 03:14:49.432569761	0001923
0	14.836739	-0.305589	1.119802	-14.791264	MT	21296	2023.02.25 03:14:49.433569761	0001923
0	14.843021	-0.242654	1.100001	-14.800216	MT	21296	2023.02.25 03:14:49.434569761	0001923
0	14.820717	-0.273430	1.123595	-14.775535	MT	21296	2023.02.25 03:14:49.435569761	0001923
0	14.826839	-0.246485	1.095753	-14.784239	MT	21296	2023.02.25 03:14:49.436569761	0001923
0	14.869487	-0.265920	1.089387	-14.827143	MT	21296	2023.02.25 03:14:49.437569761	0001923
0	14.844528	-0.254657	1.073036	-14.803505	MT	21296	2023.02.25 03:14:49.438569761	0001923
0	14.821615	-0.261419	1.072676	-14.780437	MT	21296	2023.02.25 03:14:49.439569761	0001923
0	14.804553	-0.246266	1.123383	-14.759815	MT	21296	2023.02.25 03:14:49.440569761	0001923
0	14.816936	-0.269393	1.127538	-14.771515	MT	21296	2023.02.25 03:14:49.441569761	0001923
0	14.799894	-0.285206	1.107277	-14.755659	MT	21296	2023.02.25 03:14:49.442569761	0001923
0	14.785678	-0.289042	1.068094	-14.744216	MT	21296	2023.02.25 03:14:49.443569761	0001923
0	14.803046	-0.234242	1.099400	-14.760305	MT	21296	2023.02.25 03:14:49.444569761	0001923
0	14.858619	-0.226822	1.112248	-14.815195	MT	21296	2023.02.25 03:14:49.445569761	0001923
0	14.834092	-0.230557	1.084895	-14.792570	MT	21296	2023.02.25 03:14:49.446569761	0001923
0	14.857803	-0.273800	1.093194	-14.815002	MT	21296	2023.02.25 03:14:49.447569761	0001923
0	14.783110	-0.273030	1.095049	-14.739969	MT	21296	2023.02.25 03:14:49.448569761	0001923
0	14.804039	-0.301247	1.107320	-14.759494	MT	21296	2023.02.25 03:14:49.449569761	0001923
0	14.778809	-0.284981	1.087974	-14.735953	MT	21296	2023.02.25 03:14:49.450569761	0001923
0	14.825736	-0.246465	1.076755	-14.784529	MT	21296	2023.02.25 03:14:49.451569761	0001923
0	14.831164	-0.289524	1.095763	-14.787796	MT	21296	2023.02.25 03:14:49.452569761	0001923
0	14.840652	-0.297630	1.119872	-14.795345	MT	21296	2023.02.25 03:14:49.453569761	0001923
0	14.842196	-0.250638	1.084993	-14.800363	MT	21296	2023.02.25 03:14:49.454569761	0001923
0	14.819384	-0.285404	1.099584	-14.775778	MT	21296	2023.02.25 03:14:49.455569761	0001923
0	14.882344	-0.266059	1.104569	-14.838912	MT	21296	2023.02.25 03:14:49.456569761	0001923
0	14.790093	-0.285092	1.076159	-14.748134	MT	21296	2023.02.25 03:14:49.457569761	0001923
0	14.842455	-0.254642	1.088988	-14.800261	MT	21296	2023.02.25 03:14:49.458569761	0001923
0	14.845658	-0.281672	1.089002	-14.802982	MT	21296	2023.02.25 03:14:49.459569761	0001923
0	14.828769	-0.281512	1.123708	-14.783451	MT	21296	2023.02.25 03:14:49.460569761	0001923
0	14.865622	-0.218888	1.096381	-14.823521	MT	21296	2023.02.25 03:14:49.461569761	0001923
0	14.810326	-0.261308	1.084492	-14.768255	MT	21296	2023.02.25 03:14:49.462569761	0001923
0	14.811618	-0.206338	1.111554	-14.768409	MT	21296	2023.02.25 03:14:49.463569761	0001923
0	14.826891	-0.254484	1.095743	-14.784157	MT	21296	2023.02.25 03:14:49.464569761	0001923
0	14.810530	-0.257312	1.088496	-14.768235	MT	21296	2023.02.25 03:14:49.465569761	0001923
0	14.837332	-0.257580	1.068926	-14.796536	MT	21296	2023.02.25 03:14:49.466569761	0001923
0	14.843428	-0.230663	1.108014	-14.800218	MT	21296	2023.02.25 03:14:49.467569761	0001923
0	14.814450	-0.246354	1.088570	-14.772348	MT	21296	2023.02.25 03:14:49.468569761	0001923
0	14.822075	-0.289422	1.076643	-14.780087	MT	21296	2023.02.25 03:14:49.469569761	0001923
0	14.854601	-0.261775	1.108146	-14.810897	MT	21296	2023.02.25 03:14:49.470569761	0001923
0	14.830682	-0.250523	1.092809	-14.788243	MT	21296	2023.02.25 03:14:49.471569761	0001923
0	14.782934	-0.273027	1.092049	-14.740014	MT	21296	2023.02.25 03:14:49.472569761	0001923
0	14.853644	-0.281754	1.089124	-14.810981	MT	21296	2023.02.25 03:14:49.473569761	0001923
0	14.838706	-0.226610	1.095960	-14.796443	MT	21296	2023.02.25 03:14:49.474569761	0001923
0	14.833494	-0.246544	1.072877	-14.792589	MT	21296	2023.02.25 03:14:49.475569761	0001923
0	14.826825	-0.269480	1.092726	-14.784048	MT	21296	2023.02.25 03:14:49.476569761	0001923
0	14.823370	-0.254451	1.103681	-14.780035	MT	21296	2023.02.25 03:14:49.477569761	0001923
0	14.822046	-0.257427	1.080680	-14.780356	MT	21296	2023.02.25 03:14:49.478569761	0001923
0	14.847333	-0.261705	1.120022	-14.802715	MT	21296	2023.02.25 03:14:49.479569761	0001923
0	14.838594	-0.238606	1.092946	-14.796365	MT	21296	2023.02.25 03:14:49.480569761	0001923
0	14.768136	-0.245887	1.114834	-14.723944	MT	21296	2023.02.25 03:14:49.481569761	0001923
0	14.857886	-0.261804	1.096208	-14.815079	MT	21296	2023.02.25 03:14:49.482569761	0001923
0	14.812640	-0.261348	1.123487	-14.767659	MT	21296	2023.02.25 03:14:49.483569761	0001923
0	14.866942	-0.277902	1.112309	-14.822669	MT	21296	2023.02.25 03:14:49.484569761	0001923
0	14.796520	-0.273178	1.119229	-14.751600	MT	21296	2023.02.25 03:14:49.485569761	0001923
0	14.807685	-0.261290	1.107428	-14.763905	MT	21296	2023.02.25 03:14:49.486569761	0001923
0	14.816000	-0.238382	1.115577	-14.772018	MT	21296	2023.02.25 03:14:49.487569761	0001923
0	14.767139	-0.272865	1.094805	-14.723971	MT	21296	2023.02.25 03:14:49.488569761	0001923
0	14.853722	-0.234764	1.096179	-14.811358	MT	21296	2023.02.25 03:14:49.489569761	0001923
0	14.806872	-0.297269	1.088388	-14.763824	MT	21296	2023.02.25 03:14:49.490569761	0001923
0	14.826561	-0.265477	1.088731	-14.784150	MT	21296	2023.02.25 03:14:49.491569761	0001923
0	14.848650	-0.238703	1.077115	-14.807608	MT	21296	2023.02.25 03:14:49.492569761	0001923
0	14.789898	-0.261093	1.076187	-14.748381	MT	21296	2023.02.25 03:14:49.493569761	0001923
0	14.823987	-0.273459	1.111658	-14.779717	MT	21296	2023.02.25 03:14:49.494569761	0001923
0	14.791239	-0.261117	1.099185	-14.748030	MT	21296	2023.02.25 03:14:49.495569761	0001923
0	14.786054	-0.202063	1.084195	-14.744867	MT	21296	2023.02.25 03:14:49.496569761	0001923
0	14.820819	-0.285429	1.123581	-14.775411	MT	21296	2023.02.25 03:14:49.497569761	0001923
0	14.816121	-0.257381	1.115554	-14.771822	MT	21296	2023.02.25 03:14:49.498569761	0001923
0	14.826970	-0.265484	1.095730	-14.784043	MT	21296	2023.02.25 03:14:49.499569761	0001923
0	14.793857	-0.285129	1.072220	-14.752194	MT	21296	2023.02.25 03:14:49.500569761	0001923
0	14.816362	-0.257385	1.119554	-14.771761	MT	21296	2023.02.25 03:14:49.501569761	0001923
0	14.826187	-0.281494	1.146644	-14.779100	MT	21296	2023.02.25 03:14:49.502569761	0001923
0	14.864876	-0.242872	1.081355	-14.823503	MT	21296	2023.02.25 03:14:49.503569761	0001923
0	14.849260	-0.261710	1.085087	-14.807249	MT	21296	2023.02.25 03:14:49.504569761	0001923
0	14.826567	-0.293471	1.084698	-14.783923	MT	21296	2023.02.25 03:14:49.505569761	0001923
0	14.843713	-0.273661	1.107963	-14.799775	MT	21296	2023.02.25 03:14:49.506569761	0001923
0	14.804491	-0.250235	1.053447	-14.764843	MT	21296	2023.02.25 03:14:49.507569761	0001923
0	14.826857	-0.273480	1.092721	-14.784007	MT	21296	2023.02.25 03:14:49.508569761	0001923
0	14.782607	-0.261023	1.088064	-14.740199	MT	21296	2023.02.25 03:14:49.509569761	0001923
0	14.838804	-0.269604	1.092909	-14.796046	MT	21296	2023.02.25 03:14:49.510569761	0001923
0	14.799939	-0.261212	1.111305	-14.755845	MT	21296	2023.02.25 03:14:49.511569761	0001923
0	14.813721	-0.273336	1.072540	-14.772314	MT	21296	2023.02.25 03:14:49.512569761	0001923
0	14.831270	-0.178542	1.107893	-14.788755	MT	21296	2023.02.25 03:14:49.513569761	0001923
0	14.823749	-0.273454	1.107658	-14.779778	MT	21296	2023.02.25 03:14:49.514569761	0001923
0	14.850818	-0.214744	1.116139	-14.807259	MT	21296	2023.02.25 03:14:49.515569761	0001923
0	14.831447	-0.317522	1.095729	-14.787507	MT	21296	2023.02.25 03:14:49.516569761	0001923
0	14.818119	-0.293380	1.076577	-14.776047	MT	21296	2023.02.25 03:14:49.517569761	0001923
0	14.857995	-0.242809	1.100230	-14.815214	MT	21296	2023.02.25 03:14:49.518569761	0001923
0	14.874416	-0.238982	1.108478	-14.831130	MT	21296	2023.02.25 03:14:49.519569761	0001923
0	14.838715	-0.257605	1.092923	-14.796170	MT	21296	2023.02.25 03:14:49.520569761	0001923
0	14.826503	-0.257477	1.088740	-14.784233	MT	21296	2023.02.25 03:14:49.521569761	0001923
0	14.799385	-0.281198	1.099283	-14.755822	MT	21296	2023.02.25 03:14:49.522569761	0001923
0	14.844864	-0.234666	1.081059	-14.803588	MT	21296	2023.02.25 03:14:49.523569761	0001923
0	14.847153	-0.269700	1.116013	-14.802693	MT	21296	2023.02.25 03:14:49.524569761	0001923
0	14.798817	-0.234197	1.095339	-14.756367	MT	21296	2023.02.25 03:14:49.525569761	0001923
0	14.814736	-0.254358	1.092560	-14.772204	MT	21296	2023.02.25 03:14:49.526569761	0001923
1	14.794160	-0.230144	1.084284	-14.752577	MT	21296	2023.02.25 03:14:50.527903094	0001923
1	14.838140	-0.273592	1.080906	-14.796188	MT	21296	2023.02.25 03:14:50.528903094	0001923
1	14.826592	-0.269476	1.088726	-14.784109	MT	21296	2023.02.25 03:14:50.529903094	0001923
1	14.822366	-0.269431	1.084666	-14.780171	MT	21296	2023.02.25 03:14:50.530903094	0001923
1	14.775378	-0.241957	1.102963	-14.732167	MT	21296	2023.02.25 03:14:50.531903094	0001923
1	14.839349	-0.285610	1.099889	-14.795774	MT	21296	2023.02.25 03:14:50.532903094	0001923
1	14.843085	-0.206660	1.104043	-14.800526	MT	21296	2023.02.25 03:14:50.533903094	0001923
1	14.839958	-0.273623	1.111902	-14.795715	MT	21296	2023.02.25 03:14:50.534903094	0001923
1	14.838818	-0.246608	1.095936	-14.796237	MT	21296	2023.02.25 03:14:50.535903094	0001923
1	14.844638	-0.269656	1.073018	-14.803350	MT	21296	2023.02.25 03:14:50.536903094	0001923
1	14.744033	-0.288629	1.106418	-14.699627	MT	21296	2023.02.25 03:14:50.537903094	0001923
1	14.796279	-0.273174	1.115230	-14.751661	MT	21296	2023.02.25 03:14:50.538903094	0001923
1	14.854192	-0.234772	1.104178	-14.811236	MT	21296	2023.02.25 03:14:50.539903094	0001923
1	14.831328	-0.281528	1.099772	-14.787817	MT	21296	2023.02.25 03:14:50.540903094	0001923
1	14.825432	-0.246488	1.138686	-14.779583	MT	21296	2023.02.25 03:14:50.541903094	0001923
1	14.836362	-0.222597	1.123900	-14.792057	MT	21296	2023.02.25 03:14:50.542903094	0001923
1	14.842862	-0.277645	1.092960	-14.799963	MT	21296	2023.02.25 03:14:50.543903094	0001923
1	14.819552	-0.277409	1.103593	-14.775799	MT	21296	2023.02.25 03:14:50.544903094	0001923
1	14.850295	-0.250730	1.104098	-14.807072	MT	21296	2023.02.25 03:14:50.545903094	0001923
1	14.842786	-0.242650	1.096002	-14.800277	MT	21296	2023.02.25 03:14:50.546903094	0001923
1	14.797856	-0.257176	1.076314	-14.756421	MT	21296	2023.02.25 03:14:50.547903094	0001923
1	14.817823	-0.257382	1.076620	-14.776417	MT	21296	2023.02.25 03:14:50.548903094	0001923
1	14.824960	-0.230454	1.064775	-14.784877	MT	21296	2023.02.25 03:14:50.549903094	0001923
1	14.806102	-0.261262	1.080431	-14.764317	MT	21296	2023.02.25 03:14:50.550903094	0001923
1	14.809564	-0.261322	1.138424	-14.763431	MT	21296	2023.02.25 03:14:50.551903094	0001923
1	14.811099	-0.297314	1.092448	-14.767763	MT	21296	2023.02.25 03:14:50.552903094	0001923
1	14.795975	-0.293165	1.107207	-14.751577	MT	21296	2023.02.25 03:14:50.553903094	0001923
1	14.827436	-0.226498	1.107775	-14.784261	MT	21296	2023.02.25 03:14:50.554903094	0001923
1	14.866955	-0.246907	1.116346	-14.822927	MT	21296	2023.02.25 03:14:50.555903094	0001923
1	14.830784	-0.238526	1.095823	-14.788321	MT	21296	2023.02.25 03:14:50.556903094	0001923
1	14.811533	-0.273327	1.103475	-14.767842	MT	21296	2023.02.25 03:14:50.557903094	0001923
1	14.839114	-0.285606	1.095890	-14.795836	MT	21296	2023.02.25 03:14:50.558903094	0001923
1	14.814789	-0.234362	1.095584	-14.772365	MT	21296	2023.02.25 03:14:50.559903094	0001923
1	14.843298	-0.305647	1.095927	-14.799629	MT	21296	2023.02.25 03:14:50.560903094	0001923
1	14.822948	-0.261443	1.095674	-14.780085	MT	21296	2023.02.25 03:14:50.561903094	0001923
1	14.852921	-0.246748	1.081167	-14.811464	MT	21296	2023.02.25 03:14:50.562903094	0001923
1	14.823342	-0.281446	1.099650	-14.779818	MT	21296	2023.02.25 03:14:50.563903094	0001923
1	14.807135	-0.281277	1.095406	-14.763882	MT	21296	2023.02.25 03:14:50.564903094	0001923
1	14.833631	-0.230549	1.076896	-14.792693	MT	21296	2023.02.25 03:14:50.565903094	0001923
1	14.830216	-0.250514	1.084810	-14.788365	MT	21296	2023.02.25 03:14:50.566903094	0001923
1	14.844965	-0.281659	1.077003	-14.803166	MT	21296	2023.02.25 03:14:50.567903094	0001923
1	14.834898	-0.257567	1.095862	-14.792124	MT	21296	2023.02.25 03:14:50.568903094	0001923
1	14.815332	-0.246369	1.103568	-14.772119	MT	21296	2023.02.25 03:14:50.569903094	0001923
1	14.784132	-0.250051	1.115074	-14.739900	MT	21296	2023.02.25 03:14:50.570903094	0001923
1	14.803485	-0.265245	1.103363	-14.759925	MT	21296	2023.02.25 03:14:50.571903094	0001923
1	14.810599	-0.230318	1.092528	-14.768452	MT	21296	2023.02.25 03:14:50.572903094	0001923
1	14.810277	-0.254308	1.084500	-14.768327	MT	21296	2023.02.25 03:14:50.573903094	0001923
1	14.833675	-0.238548	1.076886	-14.792610	MT	21296	2023.02.25 03:14:50.574903094	0001923
1	14.820443	-0.269426	1.119600	-14.775637	MT	21296	2023.02.25 03:14:50.575903094	0001923
1	14.834257	-0.257555	1.084863	-14.792292	MT	21296	2023.02.25 03:14:50.576903094	0001923
1	14.862028	-0.321834	1.089199	-14.818568	MT	21296	2023.02.25 03:14:50.577903094	0001923
1	14.834346	-0.234561	1.088890	-14.792468	MT	21296	2023.02.25 03:14:50.578903094	0001923
1	14.830525	-0.261518	1.088797	-14.788191	MT	21296	2023.02.25 03:14:50.579903094	0001923
1	14.894501	-0.258187	1.108761	-14.850931	MT	21296	2023.02.25 03:14:50.580903094	0001923
1	14.847084	-0.289695	1.111990	-14.802549	MT	21296	2023.02.25 03:14:50.581903094	0001923
1	14.827370	-0.285487	1.099706	-14.783776	MT	21296	2023.02.25 03:14:50.582903094	0001923
1	14.802608	-0.293223	1.084332	-14.759927	MT	21296	2023.02.25 03:14:50.583903094	0001923
1	14.830585	-0.269518	1.088787	-14.788108	MT	21296	2023.02.25 03:14:50.584903094	0001923
1	14.826299	-0.222479	1.088782	-14.784593	MT	21296	2023.02.25 03:14:50.585903094	0001923
1	14.822200	-0.277426	1.080657	-14.780150	MT	21296	2023.02.25 03:14:50.586903094	0001923
1	14.818740	-0.285393	1.088585	-14.775946	MT	21296	2023.02.25 03:14:50.587903094	0001923
1	14.838744	-0.261605	1.092918	-14.796128	MT	21296	2023.02.25 03:14:50.588903094	0001923
1	14.853515	-0.265755	1.089143	-14.811146	MT	21296	2023.02.25 03:14:50.589903094	0001923
1	14.813251	-0.238334	1.068582	-14.772736	MT	21296	2023.02.25 03:14:50.590903094	0001923
1	14.823628	-0.257455	1.107677	-14.779943	MT	21296	2023.02.25 03:14:50.591903094	0001923
1	14.850165	-0.265725	1.100081	-14.806978	MT	21296	2023.02.25 03:14:50.592903094	0001923
1	14.827620	-0.214503	1.111789	-14.784324	MT	21296	2023.02.25 03:14:50.593903094	0001923
1	14.835523	-0.277574	1.103837	-14.791796	MT	21296	2023.02.25 03:14:50.594903094	0001923
1	14.819018	-0.234407	1.099644	-14.776303	MT	21296	2023.02.25 03:14:50.595903094	0001923
1	14.862892	-0.297855	1.108225	-14.818525	MT	21296	2023.02.25 03:14:50.596903094	0001923
1	14.814757	-0.257357	1.092557	-14.772174	MT	21296	2023.02.25 03:14:50.597903094	0001923
1	14.846539	-0.250693	1.108037	-14.803011	MT	21296	2023.02.25 03:14:50.598903094	0001923
1	14.826864	-0.250485	1.095748	-14.784198	MT	21296	2023.02.25 03:14:50.599903094	0001923
1	14.831064	-0.297520	1.092754	-14.787759	MT	21296	2023.02.25 03:14:50.600903094	0001923
1	14.839155	-0.261612	1.099918	-14.796021	MT	21296	2023.02.25 03:14:50.601903094	0001923
1	14.834751	-0.261563	1.092857	-14.792129	MT	21296	2023.02.25 03:14:50.602903094	0001923
1	14.804684	-0.265265	1.123360	-14.759620	MT	21296	2023.02.25 03:14:50.603903094	0001923
1	14.775008	-0.304938	1.087890	-14.731747	MT	21296	2023.02.25 03:14:50.604903094	0001923
1	14.814846	-0.269357	1.092542	-14.772050	MT	21296	2023.02.25 03:14:50.605903094	0001923
1	14.854287	-0.281765	1.100123	-14.810813	MT	21296	2023.02.25 03:14:50.606903094	0001923
1	14.812107	-0.254340	1.115496	-14.767854	MT	21296	2023.02.25 03:14:50.607903094	0001923
1	14.821973	-0.246428	1.080693	-14.780469	MT	21296	2023.02.25 03:14:50.608903094	0001923
1	14.846066	-0.281679	1.096001	-14.802875	MT	21296	2023.02.25 03:14:50.609903094	0001923
1	14.833824	-0.261547	1.076859	-14.792373	MT	21296	2023.02.25 03:14:50.610903094	0001923
1	14.849722	-0.289712	1.089054	-14.806899	MT	21296	2023.02.25 03:14:50.611903094	0001923
1	14.863222	-0.281864	1.116243	-14.818567	MT	21296	2023.02.25 03:14:50.612903094	0001923
1	14.839502	-0.242621	1.107939	-14.796095	MT	21296	2023.02.25 03:14:50.613903094	0001923
1	14.792802	-0.277141	1.123163	-14.747498	MT	21296	2023.02.25 03:14:50.614903094	0001923
1	14.827026	-0.238489	1.099762	-14.784260	MT	21296	2023.02.25 03:14:50.615903094	0001923
1	14.823370	-0.254451	1.103681	-14.780035	MT	21296	2023.02.25 03:14:50.616903094	0001923
1	14.831261	-0.273529	1.099781	-14.787899	MT	21296	2023.02.25 03:14:50.617903094	0001923
1	14.827775	-0.277495	1.107714	-14.783737	MT	21296	2023.02.25 03:14:50.618903094	0001923
1	14.814380	-0.269348	1.084543	-14.772172	MT	21296	2023.02.25 03:14:50.619903094	0001923
1	14.866817	-0.261902	1.112328	-14.822833	MT	21296	2023.02.25 03:14:50.620903094	0001923
1	14.806601	-0.293265	1.084393	-14.763927	MT	21296	2023.02.25 03:14:50.621903094	0001923
1	14.839720	-0.273619	1.107902	-14.795776	MT	21296	2023.02.25 03:14:50.622903094	0001923
1	14.862437	-0.321842	1.096198	-14.818461	MT	21296	2023.02.25 03:14:50.623903094	0001923
1	14.835321	-0.281569	1.099833	-14.791816	MT	21296	2023.02.25 03:14:50.624903094	0001923
1	14.845993	-0.238685	1.100052	-14.803257	MT	21296	2023.02.25 03:14:50.625903094	0001923
1	14.842661	-0.250646	1.092992	-14.800241	MT	21296	2023.02.25 03:14:50.626903094	0001923
1	14.845792	-0.269676	1.093016	-14.803045	MT	21296	2023.02.25 03:14:50.627903094	0001923
1	14.851809	-0.261754	1.128082	-14.806592	MT	21296	2023.02.25 03:14:50.628903094	0001923
1	14.811265	-0.269323	1.099481	-14.767944	MT	21296	2023.02.25 03:14:50.629903094	0001923
1	14.815197	-0.261364	1.099551	-14.772025	MT	21296	2023.02.25 03:14:50.630903094	0001923
1	14.808257	-0.273298	1.115413	-14.763659	MT	21296	2023.02.25 03:14:50.631903094	0001923
1	14.802833	-0.238238	1.095396	-14.760325	MT	21296	2023.02.25 03:14:50.632903094	0001923
1	14.844580	-0.261678	1.123976	-14.799654	MT	21296	2023.02.25 03:14:50.633903094	0001923
1	14.826019	-0.254469	1.080745	-14.784386	MT	21296	2023.02.25 03:14:50.634903094	0001923
1	14.845804	-0.297671	1.088983	-14.802818	MT	21296	2023.02.25 03:14:50.635903094	0001923
1	14.798377	-0.265184	1.084304	-14.756216	MT	21296	2023.02.25 03:14:50.636903094	0001923
1	14.826814	-0.242485	1.095757	-14.784280	MT	21296	2023.02.25 03:14:50.637903094	0001923
1	14.813203	-0.265328	1.064550	-14.772519	MT	21296	2023.02.25 03:14:50.638903094	0001923
1	14.834054	-0.261551	1.080859	-14.792312	MT	21296	2023.02.25 03:14:50.639903094	0001923
1	14.835772	-0.246584	1.111873	-14.791993	MT	21296	2023.02.25 03:14:50.640903094	0001923
1	14.827948	-0.269500	1.111723	-14.783758	MT	21296	2023.02.25 03:14:50.641903094	0001923
1	14.799462	-0.261204	1.103306	-14.755967	MT	21296	2023.02.25 03:14:50.642903094	0001923
1	14.795605	-0.246167	1.107263	-14.752061	MT	21296	2023.02.25 03:14:50.643903094	0001923
1	14.826105	-0.293463	1.076699	-14.784045	MT	21296	2023.02.25 03:14:50.644903094	0001923
1	14.823480	-0.269451	1.103663	-14.779881	MT	21296	2023.02.25 03:14:50.645903094	0001923
1	14.803344	-0.277240	1.099349	-14.759863	MT	21296	2023.02.25 03:14:50.646903094	0001923
1	14.834610	-0.273559	1.088844	-14.792067	MT	21296	2023.02.25 03:14:50.647903094	0001923
1	14.814402	-0.238354	1.088580	-14.772430	MT	21296	2023.02.25 03:14:50.648903094	0001923
1	14.843177	-0.265653	1.099974	-14.799980	MT	21296	2023.02.25 03:14:50.649903094	0001923
1	14.850343	-0.257730	1.104090	-14.807000	MT	21296	2023.02.25 03:14:50.650903094	0001923
1	14.819694	-0.265414	1.107607	-14.775861	MT	21296	2023.02.25 03:14:50.651903094	0001923
1	14.827934	-0.230506	1.115769	-14.784098	MT	21296	2023.02.25 03:14:50.652903094	0001923
1	14.802497	-0.250230	1.088382	-14.760309	MT	21296	2023.02.25 03:14:50.653903094	0001923
1	14.811946	-0.293330	1.107451	-14.767575	MT	21296	2023.02.25 03:14:50.654903094	0001923
1	14.818466	-0.202402	1.092683	-14.776739	MT	21296	2023.02.25 03:14:50.655903094	0001923
1	14.827888	-0.261500	1.111733	-14.783840	MT	21296	2023.02.25 03:14:50.656903094	0001923
1	14.818729	-0.254399	1.092621	-14.776204	MT	21296	2023.02.25 03:14:50.657903094	0001923
1	14.854079	-0.254767	1.100155	-14.811091	MT	21296	2023.02.25 03:14:50.658903094	0001923
1	14.856301	-0.257776	1.069216	-14.815533	MT	21296	2023.02.25 03:14:50.659903094	0001923
1	14.818957	-0.222408	1.099658	-14.776426	MT	21296	2023.02.25 03:14:50.660903094	0001923
1	14.827918	-0.265500	1.111728	-14.783799	MT	21296	2023.02.25 03:14:50.661903094	0001923
1	14.795619	-0.305156	1.099194	-14.751576	MT	21296	2023.02.25 03:14:50.662903094	0001923
1	14.849942	-0.230727	1.100122	-14.807339	MT	21296	2023.02.25 03:14:50.663903094	0001923
1	14.874153	-0.269972	1.100442	-14.830933	MT	21296	2023.02.25 03:14:50.664903094	0001923
1	14.810987	-0.285315	1.092462	-14.767886	MT	21296	2023.02.25 03:14:50.665903094	0001923
1	14.844886	-0.238666	1.081054	-14.803547	MT	21296	2023.02.25 03:14:50.666903094	0001923
1	14.833748	-0.250547	1.076872	-14.792487	MT	21296	2023.02.25 03:14:50.667903094	0001923
1	14.814060	-0.257345	1.080558	-14.772357	MT	21296	2023.02.25 03:14:50.668903094	0001923
1	14.830818	-0.269522	1.092787	-14.788047	MT	21296	2023.02.25 03:14:50.669903094	0001923
1	14.822389	-0.238437	1.088702	-14.780429	MT	21296	2023.02.25 03:14:50.670903094	0001923
1	14.809692	-0.234301	1.076525	-14.768655	MT	21296	2023.02.25 03:14:50.671903094	0001923
1	14.873449	-0.289956	1.085420	-14.830956	MT	21296	2023.02.25 03:14:50.672903094	0001923
1	14.811441	-0.261327	1.103490	-14.767965	MT	21296	2023.02.25 03:14:50.673903094	0001923
1	14.842931	-0.285645	1.092951	-14.799881	MT	21296	2023.02.25 03:14:50.674903094	0001923
1	14.849522	-0.265714	1.089082	-14.807146	MT	21296	2023.02.25 03:14:50.675903094	0001923
1	14.861971	-0.293840	1.093232	-14.818795	MT	21296	2023.02.25 03:14:50.676903094	0001923
1	14.791807	-0.273124	1.107170	-14.747784	MT	21296	2023.02.25 03:14:50.677903094	0001923
1	14.798504	-0.250189	1.088321	-14.756309	MT	21296	2023.02.25 03:14:50.678903094	0001923
1	14.833598	-0.289537	1.068827	-14.792208	MT	21296	2023.02.25 03:14:50.679903094	0001923
1	14.861322	-0.238839	1.089297	-14.819422	MT	21296	2023.02.25 03:14:50.680903094	0001923
1	14.862796	-0.257861	1.112272	-14.818875	MT	21296	2023.02.25 03:14:50.681903094	0001923
1	14.835392	-0.289569	1.099823	-14.791734	MT	21296	2023.02.25 03:14:50.682903094	0001923
1	14.862854	-0.293855	1.108230	-14.818566	MT	21296	2023.02.25 03:14:50.683903094	0001923
1	14.795122	-0.277153	1.095227	-14.751925	MT	21296	2023.02.25 03:14:50.684903094	0001923
1	14.810560	-0.222318	1.092537	-14.768535	MT	21296	2023.02.25 03:14:50.685903094	0001923
1	14.818761	-0.230403	1.095649	-14.776405	MT	21296	2023.02.25 03:14:50.686903094	0001923
1	14.830423	-0.246519	1.088814	-14.788345	MT	21296	2023.02.25 03:14:50.687903094	0001923
1	14.827208	-0.293482	1.095697	-14.783755	MT	21296	2023.02.25 03:14:50.688903094	0001923
1	14.854253	-0.277766	1.100128	-14.810854	MT	21296	2023.02.25 03:14:50.689903094	0001923
1	14.848542	-0.257698	1.073093	-14.807473	MT	21296	2023.02.25 03:14:50.690903094	0001923
1	14.873983	-0.277968	1.096433	-14.830912	MT	21296	2023.02.25 03:14:50.691903094	0001923
1	14.835349	-0.254575	1.103864	-14.792033	MT	21296	2023.02.25 03:14:50.692903094	0001923
1	14.834324	-0.230561	1.088895	-14.792509	MT	21296	2023.02.25 03:14:50.693903094	0001923
1	14.837789	-0.257588	1.076925	-14.796414	MT	21296	2023.02.25 03:14:50.694903094	0001923
1	14.804473	-0.269261	1.119356	-14.759640	MT	21296	2023.02.25 03:14:50.695903094	0001923
1	14.794587	-0.261147	1.088247	-14.752197	MT	21296	2023.02.25 03:14:50.696903094	0001923
1	14.868690	-0.250908	1.077407	-14.827481	MT	21296	2023.02.25 03:14:50.697903094	0001923
1	14.746234	-0.264644	1.079510	-14.704286	MT	21296	2023.02.25 03:14:50.698903094	0001923
1	14.865061	-0.234876	1.085364	-14.823524	MT	21296	2023.02.25 03:14:50.699903094	0001923
1	14.834702	-0.254564	1.092866	-14.792201	MT	21296	2023.02.25 03:14:50.700903094	0001923
1	14.851386	-0.269745	1.120074	-14.806632	MT	21296	2023.02.25 03:14:50.701903094	0001923
1	14.845858	-0.254680	1.096033	-14.803153	MT	21296	2023.02.25 03:14:50.702903094	0001923
1	14.839838	-0.257624	1.111921	-14.795879	MT	21296	2023.02.25 03:14:50.703903094	0001923
1	14.830934	-0.261525	1.095796	-14.788084	MT	21296	2023.02.25 03:14:50.704903094	0001923
1	14.853022	-0.261747	1.081149	-14.811309	MT	21296	2023.02.25 03:14:50.705903094	0001923
1	14.829681	-0.238507	1.076825	-14.788611	MT	21296	2023.02.25 03:14:50.706903094	0001923
1	14.838065	-0.226598	1.084961	-14.796611	MT	21296	2023.02.25 03:14:50.707903094	0001923
1	14.809485	-0.238297	1.072521	-14.768675	MT	21296	2023.02.25 03:14:50.708903094	0001923
1	14.825130	-0.218458	1.068789	-14.784940	MT	21296	2023.02.25 03:14:50.709903094	0001923
1	14.870923	-0.242949	1.116411	-14.826967	MT	21296	2023.02.25 03:14:50.710903094	0001923
1	14.799933	-0.313201	1.103245	-14.755432	MT	21296	2023.02.25 03:14:50.711903094	0001923
1	14.858164	-0.230813	1.104244	-14.815276	MT	21296	2023.02.25 03:14:50.712903094	0001923
1	14.823391	-0.257451	1.103678	-14.780004	MT	21296	2023.02.25 03:14:50.713903094	0001923
1	14.798562	-0.218194	1.092359	-14.756578	MT	21296	2023.02.25 03:14:50.714903094	0001923
1	14.806257	-0.250267	1.084444	-14.764369	MT	21296	2023.02.25 03:14:50.715903094	0001923
1	14.861190	-0.254834	1.085279	-14.819319	MT	21296	2023.02.25 03:14:50.716903094	0001923
1	14.810095	-0.261304	1.080492	-14.768316	MT	21296	2023.02.25 03:14:50.717903094	0001923
1	14.825097	-0.210459	1.068798	-14.785022	MT	21296	2023.02.25 03:14:50.718903094	0001923
1	14.842884	-0.257649	1.095984	-14.800123	MT	21296	2023.02.25 03:14:50.719903094	0001923
1	14.839289	-0.246617	1.103935	-14.796115	MT	21296	2023.02.25 03:14:50.720903094	0001923
1	14.833039	-0.285557	1.127764	-14.787348	MT	21296	2023.02.25 03:14:50.721903094	0001923
1	14.819420	-0.289404	1.099579	-14.775737	MT	21296	2023.02.25 03:14:50.722903094	0001923
1	14.846114	-0.257684	1.100029	-14.803061	MT	21296	2023.02.25 03:14:50.723903094	0001923
1	14.862174	-0.269848	1.100259	-14.818935	MT	21296	2023.02.25 03:14:50.724903094	0001923
1	14.834990	-0.234572	1.099888	-14.792300	MT	21296	2023.02.25 03:14:50.725903094	0001923
1	14.849676	-0.254718	1.093095	-14.807199	MT	21296	2023.02.25 03:14:50.726903094	0001923
1	14.857693	-0.230805	1.096245	-14.815398	MT	21296	2023.02.25 03:14:50.727903094	0001923
1	14.807336	-0.277281	1.099410	-14.763862	MT	21296	2023.02.25 03:14:50.728903094	0001923
1	14.867047	-0.289901	1.112295	-14.822545	MT	21296	2023.02.25 03:14:50.729903094	0001923
1	14.818828	-0.242402	1.095635	-14.776281	MT	21296	2023.02.25 03:14:50.730903094	0001923
1	14.798939	-0.277191	1.092289	-14.755970	MT	21296	2023.02.25 03:14:50.731903094	0001923
1	14.835226	-0.234576	1.103888	-14.792239	MT	21296	2023.02.25 03:14:50.732903094	0001923
1	14.857693	-0.230805	1.096245	-14.815398	MT	21296	2023.02.25 03:14:50.733903094	0001923
1	14.814912	-0.254361	1.095560	-14.772159	MT	21296	2023.02.25 03:14:50.734903094	0001923
1	14.785093	-0.242041	1.064150	-14.744761	MT	21296	2023.02.25 03:14:50.735903094	0001923
1	14.886443	-0.247105	1.108652	-14.843046	MT	21296	2023.02.25 03:14:50.736903094	0001923
1	14.813756	-0.246341	1.076572	-14.772531	MT	21296	2023.02.25 03:14:50.737903094	0001923
1	14.814270	-0.254349	1.084561	-14.772327	MT	21296	2023.02.25 03:14:50.738903094	0001923
1	14.844669	-0.273656	1.073013	-14.803309	MT	21296	2023.02.25 03:14:50.739903094	0001923
1	14.815229	-0.293359	1.095514	-14.771757	MT	21296	2023.02.25 03:14:50.740903094	0001923
1	14.818805	-0.238403	1.095640	-14.776323	MT	21296	2023.02.25 03:14:50.741903094	0001923
1	14.804162	-0.289251	1.111333	-14.759556	MT	21296	2023.02.25 03:14:50.742903094	0001923
1	14.842041	-0.289628	1.076948	-14.800084	MT	21296	2023.02.25 03:14:50.743903094	0001923
1	14.843444	-0.269657	1.103969	-14.799877	MT	21296	2023.02.25 03:14:50.744903094	0001923
1	14.794325	-0.257143	1.084252	-14.752299	MT	21296	2023.02.25 03:14:50.745903094	0001923
1	14.807607	-0.281285	1.103405	-14.763760	MT	21296	2023.02.25 03:14:50.746903094	0001923
1	14.820858	-0.250407	1.060691	-14.780733	MT	21296	2023.02.25 03:14:50.747903094	0001923
1	14.806606	-0.230276	1.092467	-14.764453	MT	21296	2023.02.25 03:14:50.748903094	0001923
1	14.873511	-0.269961	1.089444	-14.831101	MT	21296	2023.02.25 03:14:50.749903094	0001923
1	14.824059	-0.250464	1.115684	-14.779893	MT	21296	2023.02.25 03:14:50.750903094	0001923
1	14.822722	-0.254440	1.092682	-14.780203	MT	21296	2023.02.25 03:14:50.751903094	0001923
1	14.827637	-0.218503	1.111784	-14.784283	MT	21296	2023.02.25 03:14:50.752903094	0001923
1	14.785095	-0.281062	1.127036	-14.739397	MT	21296	2023.02.25 03:14:50.753903094	0001923
1	14.810308	-0.218314	1.088542	-14.768637	MT	21296	2023.02.25 03:14:50.754903094	0001923
1	14.843780	-0.281660	1.107954	-14.799693	MT	21296	2023.02.25 03:14:50.755903094	0001923
1	14.830963	-0.265525	1.095791	-14.788043	MT	21296	2023.02.25 03:14:50.756903094	0001923
1	14.825559	-0.254461	1.072746	-14.784508	MT	21296	2023.02.25 03:14:50.757903094	0001923
1	14.816579	-0.230364	1.057654	-14.776986	MT	21296	2023.02.25 03:14:50.758903094	0001923
1	14.826039	-0.257469	1.080741	-14.784355	MT	21296	2023.02.25 03:14:50.759903094	0001923
1	14.791874	-0.281124	1.107160	-14.747701	MT	21296	2023.02.25 03:14:50.760903094	0001923
1	14.836033	-0.281582	1.111831	-14.791633	MT	21296	2023.02.25 03:14:50.761903094	0001923
1	14.815257	-0.269364	1.099542	-14.771943	MT	21296	2023.02.25 03:14:50.762903094	0001923
1	14.839451	-0.269615	1.103908	-14.795878	MT	21296	2023.02.25 03:14:50.763903094	0001923
1	14.852643	-0.238744	1.077177	-14.811607	MT	21296	2023.02.25 03:14:50.764903094	0001923
1	14.864560	-0.226868	1.077374	-14.823728	MT	21296	2023.02.25 03:14:50.765903094	0001923
1	14.837922	-0.242593	1.080942	-14.796507	MT	21296	2023.02.25 03:14:50.766903094	0001923
1	14.861395	-0.250838	1.089283	-14.819299	MT	21296	2023.02.25 03:14:50.767903094	0001923
1	14.810530	-0.257312	1.088496	-14.768235	MT	21296	2023.02.25 03:14:50.768903094	0001923
1	14.874153	-0.269972	1.100442	-14.830933	MT	21296	2023.02.25 03:14:50.769903094	0001923
1	14.817747	-0.277377	1.072596	-14.776273	MT	21296	2023.02.25 03:14:50.770903094	0001923
1	14.802494	-0.202237	1.092439	-14.760742	MT	21296	2023.02.25 03:14:50.771903094	0001923
1	14.861830	-0.254845	1.096277	-14.819151	MT	21296	2023.02.25 03:14:50.772903094	0001923
1	14.814684	-0.246358	1.092570	-14.772287	MT	21296	2023.02.25 03:14:50.773903094	0001923
1	14.823073	-0.277442	1.095655	-14.779921	MT	21296	2023.02.25 03:14:50.774903094	0001923
1	14.864926	-0.250871	1.081345	-14.823420	MT	21296	2023.02.25 03:14:50.775903094	0001923
1	14.839817	-0.254624	1.111924	-14.795910	MT	21296	2023.02.25 03:14:50.776903094	0001923
1	14.804538	-0.277260	1.119347	-14.759557	MT	21296	2023.02.25 03:14:50.777903094	0001923
1	14.852822	-0.265743	1.077144	-14.811329	MT	21296	2023.02.25 03:14:50.778903094	0001923
1	14.826837	-0.297475	1.088693	-14.783821	MT	21296	2023.02.25 03:14:50.779903094	0001923
1	14.846914	-0.269696	1.112014	-14.802755	MT	21296	2023.02.25 03:14:50.780903094	0001923
1	14.834516	-0.289554	1.084825	-14.791963	MT	21296	2023.02.25 03:14:50.781903094	0001923
1	14.851355	-0.265746	1.120078	-14.806673	MT	21296	2023.02.25 03:14:50.782903094	0001923
1	14.846185	-0.230690	1.104061	-14.803278	MT	21296	2023.02.25 03:14:50.783903094	0001923
1	14.823544	-0.277450	1.103654	-14.779798	MT	21296	2023.02.25 03:14:50.784903094	0001923
1	14.810919	-0.254319	1.095499	-14.768159	MT	21296	2023.02.25 03:14:50.785903094	0001923
1	14.832311	-0.254550	1.119801	-14.787789	MT	21296	2023.02.25 03:14:50.786903094	0001923
1	14.829729	-0.246506	1.076816	-14.788529	MT	21296	2023.02.25 03:14:50.787903094	0001923
1	14.857170	-0.250793	1.085222	-14.815361	MT	21296	2023.02.25 03:14:50.788903094	0001923
1	14.846946	-0.273696	1.112009	-14.802713	MT	21296	2023.02.25 03:14:50.789903094	0001923
1	14.790753	-0.281105	1.088162	-14.747992	MT	21296	2023.02.25 03:14:50.790903094	0001923
1	14.841612	-0.265625	1.072977	-14.800392	MT	21296	2023.02.25 03:14:50.791903094	0001923
1	14.828253	-0.277504	1.115713	-14.783614	MT	21296	2023.02.25 03:14:50.792903094	0001923
1	14.834785	-0.293557	1.088820	-14.791861	MT	21296	2023.02.25 03:14:50.793903094	0001923
1	14.822769	-0.289434	1.088641	-14.779904	MT	21296	2023.02.25 03:14:50.794903094	0001923
1	14.827412	-0.261492	1.103734	-14.783962	MT	21296	2023.02.25 03:14:50.795903094	0001923
1	14.819315	-0.277405	1.099593	-14.775860	MT	21296	2023.02.25 03:14:50.796903094	0001923
1	14.848903	-0.242707	1.081110	-14.807505	MT	21296	2023.02.25 03:14:50.797903094	0001923
1	14.848373	-0.265693	1.069084	-14.807452	MT	21296	2023.02.25 03:14:50.798903094	0001923
1	14.786733	-0.246069	1.092142	-14.744292	MT	21296	2023.02.25 03:14:50.799903094	0001923
1	14.829935	-0.242511	1.080820	-14.788509	MT	21296	2023.02.25 03:14:50.800903094	0001923
1	14.835035	-0.242572	1.099879	-14.792218	MT	21296	2023.02.25 03:14:50.801903094	0001923
1	14.870602	-0.265939	1.108385	-14.826853	MT	21296	2023.02.25 03:14:50.802903094	0001923
1	14.786907	-0.297062	1.088082	-14.743828	MT	21296	2023.02.25 03:14:50.803903094	0001923
1	14.844577	-0.261656	1.073028	-14.803433	MT	21296	2023.02.25 03:14:50.804903094	0001923
1	14.827208	-0.293482	1.095697	-14.783755	MT	21296	2023.02.25 03:14:50.805903094	0001923
1	14.806750	-0.254275	1.092438	-14.764206	MT	21296	2023.02.25 03:14:50.806903094	0001923
1	14.862114	-0.261849	1.100269	-14.819018	MT	21296	2023.02.25 03:14:50.807903094	0001923
1	14.786982	-0.257072	1.095129	-14.744133	MT	21296	2023.02.25 03:14:50.808903094	0001923
1	14.817802	-0.254382	1.076623	-14.776448	MT	21296	2023.02.25 03:14:50.809903094	0001923
1	14.817888	-0.230388	1.080651	-14.776634	MT	21296	2023.02.25 03:14:50.810903094	0001923
1	14.804642	-0.313254	1.115304	-14.759248	MT	21296	2023.02.25 03:14:50.811903094	0001923
1	14.818973	-0.285397	1.092585	-14.775885	MT	21296	2023.02.25 03:14:50.812903094	0001923
1	14.821418	-0.297437	1.131566	-14.775165	MT	21296	2023.02.25 03:14:50.813903094	0001923
1	14.790701	-0.242111	1.092208	-14.748332	MT	21296	2023.02.25 03:14:50.814903094	0001923
1	14.799351	-0.277199	1.099288	-14.755864	MT	21296	2023.02.25 03:14:50.815903094	0001923
1	14.869782	-0.273924	1.093377	-14.827000	MT	21296	2023.02.25 03:14:50.816903094	0001923
1	14.802881	-0.246237	1.095386	-14.760243	MT	21296	2023.02.25 03:14:50.817903094	0001923
1	14.830451	-0.281513	1.084773	-14.788046	MT	21296	2023.02.25 03:14:50.818903094	0001923
1	14.864519	-0.297883	1.135222	-14.818112	MT	21296	2023.02.25 03:14:50.819903094	0001923
1	14.831593	-0.254538	1.107803	-14.787973	MT	21296	2023.02.25 03:14:50.820903094	0001923
1	14.815229	-0.293359	1.095514	-14.771757	MT	21296	2023.02.25 03:14:50.821903094	0001923
1	14.842170	-0.246638	1.084998	-14.800404	MT	21296	2023.02.25 03:14:50.822903094	0001923
1	14.827412	-0.261492	1.103734	-14.783962	MT	21296	2023.02.25 03:14:50.823903094	0001923
1	14.822325	-0.226437	1.088716	-14.780552	MT	21296	2023.02.25 03:14:50.824903094	0001923
1	14.845804	-0.297671	1.088983	-14.802818	MT	21296	2023.02.25 03:14:50.825903094	0001923
1	14.831212	-0.230535	1.103832	-14.788281	MT	21296	2023.02.25 03:14:50.826903094	0001923
1	14.774351	-0.284931	1.079914	-14.732076	MT	21296	2023.02.25 03:14:50.827903094	0001923
1	14.853181	-0.281746	1.081125	-14.811103	MT	21296	2023.02.25 03:14:50.828903094	0001923
1	14.798311	-0.214191	1.088364	-14.756680	MT	21296	2023.02.25 03:14:50.829903094	0001923
1	14.846142	-0.261684	1.100024	-14.803020	MT	21296	2023.02.25 03:14:50.830903094	0001923
1	14.782114	-0.257015	1.080070	-14.740362	MT	21296	2023.02.25 03:14:50.831903094	0001923
1	14.788292	-0.238097	1.119149	-14.743961	MT	21296	2023.02.25 03:14:50.832903094	0001923
1	14.838046	-0.222598	1.084966	-14.796652	MT	21296	2023.02.25 03:14:50.833903094	0001923
1	14.828188	-0.269504	1.115723	-14.783697	MT	21296	2023.02.25 03:14:50.834903094	0001923
1	14.838980	-0.269607	1.095909	-14.796000	MT	21296	2023.02.25 03:14:50.835903094	0001923
1	14.825441	-0.269456	1.068728	-14.784415	MT	21296	2023.02.25 03:14:50.836903094	0001923
1	14.823511	-0.273450	1.103659	-14.779840	MT	21296	2023.02.25 03:14:50.837903094	0001923
1	14.817682	-0.269377	1.072606	-14.776355	MT	21296	2023.02.25 03:14:50.838903094	0001923
1	14.805620	-0.218261	1.076483	-14.764821	MT	21296	2023.02.25 03:14:50.839903094	0001923
1	14.811771	-0.273331	1.107475	-14.767780	MT	21296	2023.02.25 03:14:50.840903094	0001923
1	14.795420	-0.254163	1.103254	-14.752040	MT	21296	2023.02.25 03:14:50.841903094	0001923
1	14.810277	-0.254308	1.084500	-14.768327	MT	21296	2023.02.25 03:14:50.842903094	0001923
1	14.772396	-0.249932	1.118890	-14.727841	MT	21296	2023.02.25 03:14:50.843903094	0001923
1	14.784159	-0.254051	1.115069	-14.739859	MT	21296	2023.02.25 03:14:50.844903094	0001923
1	14.810919	-0.254319	1.095499	-14.768159	MT	21296	2023.02.25 03:14:50.845903094	0001923
1	14.794086	-0.285133	1.076220	-14.752133	MT	21296	2023.02.25 03:14:50.846903094	0001923
1	14.843919	-0.269665	1.111968	-14.799755	MT	21296	2023.02.25 03:14:50.847903094	0001923
1	14.800270	-0.238221	1.119332	-14.755959	MT	21296	2023.02.25 03:14:50.848903094	0001923
1	14.818053	-0.257386	1.080619	-14.776356	MT	21296	2023.02.25 03:14:50.849903094	0001923
1	14.859476	-0.250833	1.124218	-14.814765	MT	21296	2023.02.25 03:14:50.850903094	0001923
1	14.846489	-0.242693	1.108046	-14.803094	MT	21296	2023.02.25 03:14:50.851903094	0001923
1	14.835980	-0.301577	1.107808	-14.791488	MT	21296	2023.02.25 03:14:50.852903094	0001923
1	14.862137	-0.226855	1.104310	-14.819317	MT	21296	2023.02.25 03:14:50.853903094	0001923
1	14.826912	-0.257484	1.095740	-14.784126	MT	21296	2023.02.25 03:14:50.854903094	0001923
1	14.798811	-0.289187	1.088275	-14.755908	MT	21296	2023.02.25 03:14:50.855903094	0001923
1	14.845937	-0.265680	1.096020	-14.803040	MT	21296	2023.02.25 03:14:50.856903094	0001923
1	14.818284	-0.257390	1.084619	-14.776295	MT	21296	2023.02.25 03:14:50.857903094	0001923
1	14.810133	-0.230309	1.084529	-14.768574	MT	21296	2023.02.25 03:14:50.858903094	0001923
1	14.830709	-0.254522	1.092805	-14.788202	MT	21296	2023.02.25 03:14:50.859903094	0001923
1	14.823168	-0.218453	1.103724	-14.780406	MT	21296	2023.02.25 03:14:50.860903094	0001923
1	14.807419	-0.257286	1.103433	-14.764007	MT	21296	2023.02.25 03:14:50.861903094	0001923
1	14.791807	-0.273124	1.107170	-14.747784	MT	21296	2023.02.25 03:14:50.862903094	0001923
1	14.814835	-0.242361	1.095574	-14.772282	MT	21296	2023.02.25 03:14:50.863903094	0001923
1	14.849725	-0.261718	1.093086	-14.807127	MT	21296	2023.02.25 03:14:50.864903094	0001923
1	14.845926	-0.309670	1.088969	-14.802694	MT	21296	2023.02.25 03:14:50.865903094	0001923
1	14.803882	-0.254253	1.111375	-14.759916	MT	21296	2023.02.25 03:14:50.866903094	0001923
1	14.804045	-0.242258	1.115389	-14.759979	MT	21296	2023.02.25 03:14:50.867903094	0001923
1	14.819064	-0.242407	1.099635	-14.776220	MT	21296	2023.02.25 03:14:50.868903094	0001923
1	14.843005	-0.273648	1.095965	-14.799958	MT	21296	2023.02.25 03:14:50.869903094	0001923
1	14.841943	-0.285655	1.142884	-14.795117	MT	21296	2023.02.25 03:14:50.870903094	0001923
1	14.854500	-0.246775	1.108163	-14.811051	MT	21296	2023.02.25 03:14:50.871903094	0001923
1	14.799532	-0.297197	1.099264	-14.755658	MT	21296	2023.02.25 03:14:50.872903094	0001923
1	14.806231	-0.246267	1.084449	-14.764410	MT	21296	2023.02.25 03:14:50.873903094	0001923
1	14.767233	-0.253870	1.098827	-14.724106	MT	21296	2023.02.25 03:14:50.874903094	0001923
1	14.864346	-0.265858	1.069329	-14.823449	MT	21296	2023.02.25 03:14:50.875903094	0001923
1	14.786895	-0.269068	1.092115	-14.744055	MT	21296	2023.02.25 03:14:50.876903094	0001923
1	14.813167	-0.222335	1.068601	-14.772901	MT	21296	2023.02.25 03:14:50.877903094	0001923
1	14.774449	-0.233942	1.087974	-14.732478	MT	21296	2023.02.25 03:14:50.878903094	0001923
1	14.813754	-0.277336	1.072535	-14.772273	MT	21296	2023.02.25 03:14:50.879903094	0001923
1	14.826551	-0.226483	1.092777	-14.784491	MT	21296	2023.02.25 03:14:50.880903094	0001923
1	14.842967	-0.289644	1.092946	-14.799839	MT	21296	2023.02.25 03:14:50.881903094	0001923
1	14.831873	-0.289536	1.107761	-14.787612	MT	21296	2023.02.25 03:14:50.882903094	0001923
1	14.823485	-0.234457	1.107704	-14.780180	MT	21296	2023.02.25 03:14:50.883903094	0001923
1	14.853865	-0.257763	1.096152	-14.811121	MT	21296	2023.02.25 03:14:50.884903094	0001923
1	14.790988	-0.218119	1.099236	-14.748472	MT	21296	2023.02.25 03:14:50.885903094	0001923
1	14.831648	-0.222544	1.111840	-14.788241	MT	21296	2023.02.25 03:14:50.886903094	0001923
1	14.803222	-0.222247	1.103414	-14.760368	MT	21296	2023.02.25 03:14:50.887903094	0001923
1	14.854018	-0.277761	1.096128	-14.810915	MT	21296	2023.02.25 03:14:50.888903094	0001923
1	14.818331	-0.226396	1.088655	-14.776553	MT	21296	2023.02.25 03:14:50.889903094	0001923
1	14.798529	-0.210195	1.092368	-14.756660	MT	21296	2023.02.25 03:14:50.890903094	0001923
1	14.830417	-0.277513	1.084778	-14.788087	MT	21296	2023.02.25 03:14:50.891903094	0001923
1	14.822664	-0.277435	1.088656	-14.780028	MT	21296	2023.02.25 03:14:50.892903094	0001923
1	14.780527	-0.234019	1.123031	-14.735943	MT	21296	2023.02.25 03:14:50.893903094	0001923
1	14.797856	-0.257176	1.076314	-14.756421	MT	21296	2023.02.25 03:14:50.894903094	0001923
1	14.830955	-0.226531	1.099837	-14.788383	MT	21296	2023.02.25 03:14:50.895903094	0001923
1	14.802769	-0.226238	1.095410	-14.760449	MT	21296	2023.02.25 03:14:50.896903094	0001923
1	14.803046	-0.234242	1.099400	-14.760305	MT	21296	2023.02.25 03:14:50.897903094	0001923
1	14.822521	-0.218442	1.092725	-14.780574	MT	21296	2023.02.25 03:14:50.898903094	0001923
1	14.810559	-0.261312	1.088491	-14.768194	MT	21296	2023.02.25 03:14:50.899903094	0001923
1	14.859230	-0.281823	1.116182	-14.814568	MT	21296	2023.02.25 03:14:50.900903094	0001923
1	14.843258	-0.242658	1.104001	-14.800155	MT	21296	2023.02.25 03:14:50.901903094	0001923
1	14.813113	-0.289350	1.127454	-14.767310	MT	21296	2023.02.25 03:14:50.902903094	0001923
1	14.819233	-0.230411	1.103649	-14.776283	MT	21296	2023.02.25 03:14:50.903903094	0001923
1	14.815268	-0.297358	1.095509	-14.771716	MT	21296	2023.02.25 03:14:50.904903094	0001923
1	14.858045	-0.281802	1.096184	-14.814873	MT	21296	2023.02.25 03:14:50.905903094	0001923
1	14.848816	-0.226708	1.081129	-14.807670	MT	21296	2023.02.25 03:14:50.906903094	0001923
1	14.831887	-0.222548	1.115840	-14.788180	MT	21296	2023.02.25 03:14:50.907903094	0001923
1	14.857306	-0.234798	1.089241	-14.815464	MT	21296	2023.02.25 03:14:50.908903094	0001923
1	14.828127	-0.261505	1.115732	-14.783779	MT	21296	2023.02.25 03:14:50.909903094	0001923
1	14.796863	-0.254187	1.127251	-14.751673	MT	21296	2023.02.25 03:14:50.910903094	0001923
1	14.849696	-0.257718	1.093091	-14.807168	MT	21296	2023.02.25 03:14:50.911903094	0001923
1	14.824541	-0.250472	1.123683	-14.779771	MT	21296	2023.02.25 03:14:50.912903094	0001923
1	14.775378	-0.300946	1.094893	-14.731682	MT	21296	2023.02.25 03:14:50.913903094	0001923
1	14.808017	-0.273294	1.111413	-14.763720	MT	21296	2023.02.25 03:14:50.914903094	0001923
1	14.801774	-0.277212	1.072352	-14.760275	MT	21296	2023.02.25 03:14:50.915903094	0001923
1	14.810559	-0.261312	1.088491	-14.768194	MT	21296	2023.02.25 03:14:50.916903094	0001923
1	14.798079	-0.285174	1.076281	-14.756133	MT	21296	2023.02.25 03:14:50.917903094	0001923
1	14.810220	-0.277303	1.080473	-14.768152	MT	21296	2023.02.25 03:14:50.918903094	0001923
1	14.843355	-0.257657	1.103983	-14.800001	MT	21296	2023.02.25 03:14:50.919903094	0001923
1	14.796014	-0.234176	1.115276	-14.752062	MT	21296	2023.02.25 03:14:50.920903094	0001923
1	14.803723	-0.293243	1.103329	-14.759637	MT	21296	2023.02.25 03:14:50.921903094	0001923
1	14.819458	-0.293404	1.099574	-14.775695	MT	21296	2023.02.25 03:14:50.922903094	0001923
1	14.857771	-0.269800	1.093199	-14.815043	MT	21296	2023.02.25 03:14:50.923903094	0001923
1	14.827798	-0.305490	1.103682	-14.783509	MT	21296	2023.02.25 03:14:50.924903094	0001923
1	14.826193	-0.277468	1.080718	-14.784149	MT	21296	2023.02.25 03:14:50.925903094	0001923
1	14.822151	-0.297421	1.076633	-14.780005	MT	21296	2023.02.25 03:14:50.926903094	0001923
1	14.845463	-0.309662	1.080970	-14.802816	MT	21296	2023.02.25 03:14:50.927903094	0001923
1	14.825809	-0.257465	1.076742	-14.784416	MT	21296	2023.02.25 03:14:50.928903094	0001923
1	14.793240	-0.230128	1.068286	-14.752822	MT	21296	2023.02.25 03:14:50.929903094	0001923
1	14.845151	-0.301658	1.076980	-14.802960	MT	21296	2023.02.25 03:14:50.930903094	0001923
1	14.887088	-0.235118	1.120665	-14.842986	MT	21296	2023.02.25 03:14:50.931903094	0001923
1	14.822622	-0.238441	1.092701	-14.780368	MT	21296	2023.02.25 03:14:50.932903094	0001923
1	14.839045	-0.277607	1.095899	-14.795918	MT	21296	2023.02.25 03:14:50.933903094	0001923
1	14.857429	-0.254797	1.089217	-14.815258	MT	21296	2023.02.25 03:14:50.934903094	0001923
1	14.835873	-0.261583	1.111855	-14.791839	MT	21296	2023.02.25 03:14:50.935903094	0001923
1	14.826685	-0.305470	1.084684	-14.783800	MT	21296	2023.02.25 03:14:50.936903094	0001923
1	14.849260	-0.261710	1.085087	-14.807249	MT	21296	2023.02.25 03:14:50.937903094	0001923
1	14.825352	-0.257456	1.068743	-14.784538	MT	21296	2023.02.25 03:14:50.938903094	0001923
1	14.827100	-0.281483	1.095711	-14.783879	MT	21296	2023.02.25 03:14:50.939903094	0001923
1	14.823073	-0.277442	1.095655	-14.779921	MT	21296	2023.02.25 03:14:50.940903094	0001923
1	14.819992	-0.238423	1.115638	-14.776017	MT	21296	2023.02.25 03:14:50.941903094	0001923
1	14.819141	-0.254406	1.099620	-14.776097	MT	21296	2023.02.25 03:14:50.942903094	0001923
1	14.866502	-0.281893	1.104306	-14.822750	MT	21296	2023.02.25 03:14:50.943903094	0001923
1	14.818606	-0.269394	1.088604	-14.776111	MT	21296	2023.02.25 03:14:50.944903094	0001923
1	14.808635	-0.313296	1.115365	-14.763247	MT	21296	2023.02.25 03:14:50.945903094	0001923
1	14.830487	-0.285513	1.084769	-14.788005	MT	21296	2023.02.25 03:14:50.946903094	0001923
1	14.831119	-0.254530	1.099804	-14.788095	MT	21296	2023.02.25 03:14:50.947903094	0001923
1	14.829388	-0.226503	1.072840	-14.788796	MT	21296	2023.02.25 03:14:50.948903094	0001923
1	14.814523	-0.257353	1.088557	-14.772235	MT	21296	2023.02.25 03:14:50.949903094	0001923
1	14.858151	-0.265807	1.100203	-14.814977	MT	21296	2023.02.25 03:14:50.950903094	0001923
1	14.834800	-0.242567	1.095879	-14.792279	MT	21296	2023.02.25 03:14:50.951903094	0001923
1	14.835772	-0.246584	1.111873	-14.791993	MT	21296	2023.02.25 03:14:50.952903094	0001923
1	14.746065	-0.272639	1.075501	-14.704265	MT	21296	2023.02.25 03:14:50.953903094	0001923
1	14.826644	-0.301470	1.084689	-14.783841	MT	21296	2023.02.25 03:14:50.954903094	0001923
1	14.798913	-0.250196	1.095320	-14.756203	MT	21296	2023.02.25 03:14:50.955903094	0001923
1	14.834234	-0.210562	1.088918	-14.792715	MT	21296	2023.02.25 03:14:50.956903094	0001923
1	14.810133	-0.230309	1.084529	-14.768574	MT	21296	2023.02.25 03:14:50.957903094	0001923
1	14.802500	-0.281224	1.084346	-14.760051	MT	21296	2023.02.25 03:14:50.958903094	0001923
1	14.830449	-0.250519	1.088810	-14.788304	MT	21296	2023.02.25 03:14:50.959903094	0001923
1	14.799082	-0.293190	1.092270	-14.755806	MT	21296	2023.02.25 03:14:50.960903094	0001923
1	14.805492	-0.238255	1.072459	-14.764676	MT	21296	2023.02.25 03:14:50.961903094	0001923
1	14.840013	-0.305618	1.107864	-14.795446	MT	21296	2023.02.25 03:14:50.962903094	0001923
1	14.834800	-0.242567	1.095879	-14.792279	MT	21296	2023.02.25 03:14:50.963903094	0001923
1	14.791235	-0.289111	1.095152	-14.747802	MT	21296	2023.02.25 03:14:50.964903094	0001923
1	14.822129	-0.317416	1.072610	-14.779860	MT	21296	2023.02.25 03:14:50.965903094	0001923
1	14.781327	-0.242004	1.068089	-14.740700	MT	21296	2023.02.25 03:14:50.966903094	0001923
1	14.815053	-0.293355	1.092514	-14.771803	MT	21296	2023.02.25 03:14:50.967903094	0001923
1	14.829960	-0.246511	1.080815	-14.788467	MT	21296	2023.02.25 03:14:50.968903094	0001923
1	14.806761	-0.309264	1.084374	-14.763762	MT	21296	2023.02.25 03:14:50.969903094	0001923
1	14.828877	-0.293511	1.123694	-14.783327	MT	21296	2023.02.25 03:14:50.970903094	0001923
1	14.822539	-0.222442	1.092720	-14.780533	MT	21296	2023.02.25 03:14:50.971903094	0001923
1	14.815131	-0.301355	1.092504	-14.771721	MT	21296	2023.02.25 03:14:50.972903094	0001923
1	14.817593	-0.257378	1.072620	-14.776478	MT	21296	2023.02.25 03:14:50.973903094	0001923
1	14.788021	-0.269088	1.111113	-14.743765	MT	21296	2023.02.25 03:14:50.974903094	0001923
1	14.829346	-0.257498	1.068804	-14.788538	MT	21296	2023.02.25 03:14:50.975903094	0001923
1	14.800304	-0.277215	1.115286	-14.755619	MT	21296	2023.02.25 03:14:50.976903094	0001923
1	14.846101	-0.285679	1.095996	-14.802834	MT	21296	2023.02.25 03:14:50.977903094	0001923
1	14.823073	-0.277442	1.095655	-14.779921	MT	21296	2023.02.25 03:14:50.978903094	0001923
1	14.814479	-0.281348	1.084529	-14.772049	MT	21296	2023.02.25 03:14:50.979903094	0001923
1	14.849919	-0.285717	1.093058	-14.806879	MT	21296	2023.02.25 03:14:50.980903094	0001923
1	14.815939	-0.265376	1.111545	-14.771801	MT	21296	2023.02.25 03:14:50.981903094	0001923
1	14.847909	-0.273712	1.128007	-14.802469	MT	21296	2023.02.25 03:14:50.982903094	0001923
1	14.827504	-0.273492	1.103720	-14.783839	MT	21296	2023.02.25 03:14:50.983903094	0001923
1	14.790953	-0.277109	1.092167	-14.747972	MT	21296	2023.02.25 03:14:50.984903094	0001923
1	14.810969	-0.261319	1.095491	-14.768087	MT	21296	2023.02.25 03:14:50.985903094	0001923
1	14.810853	-0.269315	1.092481	-14.768051	MT	21296	2023.02.25 03:14:50.986903094	0001923
1	14.770760	-0.245904	1.091898	-14.728294	MT	21296	2023.02.25 03:14:50.987903094	0001923
1	14.823963	-0.234465	1.115703	-14.780058	MT	21296	2023.02.25 03:14:50.988903094	0001923
1	14.807135	-0.281277	1.095406	-14.763882	MT	21296	2023.02.25 03:14:50.989903094	0001923
1	14.814790	-0.313346	1.084491	-14.771719	MT	21296	2023.02.25 03:14:50.990903094	0001923
1	14.823555	-0.246456	1.107690	-14.780056	MT	21296	2023.02.25 03:14:50.991903094	0001923
1	14.795833	-0.277166	1.107226	-14.751742	MT	21296	2023.02.25 03:14:50.992903094	0001923
1	14.823449	-0.265451	1.103668	-14.779922	MT	21296	2023.02.25 03:14:50.993903094	0001923
1	14.798145	-0.265180	1.080304	-14.756277	MT	21296	2023.02.25 03:14:50.994903094	0001923
1	14.833218	-0.238540	1.068887	-14.792732	MT	21296	2023.02.25 03:14:50.995903094	0001923
1	14.825768	-0.281459	1.072714	-14.784230	MT	21296	2023.02.25 03:14:50.996903094	0001923
1	14.856844	-0.234790	1.081242	-14.815586	MT	21296	2023.02.25 03:14:50.997903094	0001923
1	14.789928	-0.265093	1.076183	-14.748340	MT	21296	2023.02.25 03:14:50.998903094	0001923
1	14.802454	-0.301219	1.080323	-14.759906	MT	21296	2023.02.25 03:14:50.999903094	0001923
1	14.795631	-0.250167	1.107258	-14.752020	MT	21296	2023.02.25 03:14:51.000903094	0001923
1	14.860009	-0.257841	1.132209	-14.814570	MT	21296	2023.02.25 03:14:51.001903094	0001923
1	14.792950	-0.265146	1.127177	-14.747561	MT	21296	2023.02.25 03:14:51.002903094	0001923
1	14.791500	-0.226127	1.107225	-14.748268	MT	21296	2023.02.25 03:14:51.003903094	0001923
1	14.844669	-0.273656	1.073013	-14.803309	MT	21296	2023.02.25 03:14:51.004903094	0001923
1	14.810589	-0.265312	1.088487	-14.768153	MT	21296	2023.02.25 03:14:51.005903094	0001923
1	14.842455	-0.254642	1.088988	-14.800261	MT	21296	2023.02.25 03:14:51.006903094	0001923
1	14.842354	-0.238643	1.089007	-14.800426	MT	21296	2023.02.25 03:14:51.007903094	0001923
1	14.813595	-0.285331	1.068526	-14.772252	MT	21296	2023.02.25 03:14:51.008903094	0001923
1	14.791332	-0.273116	1.099170	-14.747906	MT	21296	2023.02.25 03:14:51.009903094	0001923
1	14.834843	-0.273563	1.092843	-14.792006	MT	21296	2023.02.25 03:14:51.010903094	0001923
1	14.799456	-0.289198	1.099274	-14.755740	MT	21296	2023.02.25 03:14:51.011903094	0001923
1	14.815701	-0.265372	1.107545	-14.771862	MT	21296	2023.02.25 03:14:51.012903094	0001923
1	14.854128	-0.261766	1.100147	-14.811019	MT	21296	2023.02.25 03:14:51.013903094	0001923
1	14.827100	-0.250489	1.099747	-14.784137	MT	21296	2023.02.25 03:14:51.014903094	0001923
1	14.826405	-0.242478	1.088758	-14.784387	MT	21296	2023.02.25 03:14:51.015903094	0001923
1	14.857371	-0.277791	1.085190	-14.815083	MT	21296	2023.02.25 03:14:51.016903094	0001923
1	14.820985	-0.242440	1.131631	-14.775731	MT	21296	2023.02.25 03:14:51.017903094	0001923
1	14.823154	-0.257447	1.099678	-14.780065	MT	21296	2023.02.25 03:14:51.018903094	0001923
1	14.803218	-0.261241	1.099368	-14.760028	MT	21296	2023.02.25 03:14:51.019903094	0001923
1	14.795089	-0.273153	1.095232	-14.751966	MT	21296	2023.02.25 03:14:51.020903094	0001923
1	14.849260	-0.261710	1.085087	-14.807249	MT	21296	2023.02.25 03:14:51.021903094	0001923
1	14.818342	-0.265390	1.084609	-14.776213	MT	21296	2023.02.25 03:14:51.022903094	0001923
1	14.817423	-0.242405	1.138569	-14.771625	MT	21296	2023.02.25 03:14:51.023903094	0001923
1	14.867277	-0.333895	1.108243	-14.822154	MT	21296	2023.02.25 03:14:51.024903094	0001923
1	14.843046	-0.246654	1.099996	-14.800175	MT	21296	2023.02.25 03:14:51.025903094	0001923
1	14.809635	-0.261295	1.072493	-14.768439	MT	21296	2023.02.25 03:14:51.026903094	0001923
1	14.874774	-0.257985	1.112455	-14.830873	MT	21296	2023.02.25 03:14:51.027903094	0001923
1	14.811827	-0.305325	1.103437	-14.767512	MT	21296	2023.02.25 03:14:51.028903094	0001923
1	14.853610	-0.277754	1.089129	-14.811022	MT	21296	2023.02.25 03:14:51.029903094	0001923
1	14.842771	-0.293640	1.088942	-14.799859	MT	21296	2023.02.25 03:14:51.030903094	0001923
1	14.838584	-0.297594	1.084877	-14.795880	MT	21296	2023.02.25 03:14:51.031903094	0001923
1	14.827978	-0.238506	1.115760	-14.784016	MT	21296	2023.02.25 03:14:51.032903094	0001923
1	14.795530	-0.269162	1.103236	-14.751885	MT	21296	2023.02.25 03:14:51.033903094	0001923
1	14.762949	-0.296815	1.087716	-14.719832	MT	21296	2023.02.25 03:14:51.034903094	0001923
1	14.838123	-0.297586	1.076878	-14.796002	MT	21296	2023.02.25 03:14:51.035903094	0001923
1	14.824441	-0.297461	1.115629	-14.779409	MT	21296	2023.02.25 03:14:51.036903094	0001923
1	14.846206	-0.234690	1.104056	-14.803237	MT	21296	2023.02.25 03:14:51.037903094	0001923
1	14.806947	-0.257278	1.095434	-14.764129	MT	21296	2023.02.25 03:14:51.038903094	0001923
1	14.783177	-0.281029	1.095039	-14.739886	MT	21296	2023.02.25 03:14:51.039903094	0001923
1	14.830885	-0.210532	1.099856	-14.788548	MT	21296	2023.02.25 03:14:51.040903094	0001923
1	14.831169	-0.261529	1.099795	-14.788023	MT	21296	2023.02.25 03:14:51.041903094	0001923
1	14.795325	-0.273158	1.099232	-14.751905	MT	21296	2023.02.25 03:14:51.042903094	0001923
1	14.830719	-0.285517	1.088768	-14.787944	MT	21296	2023.02.25 03:14:51.043903094	0001923
1	14.819801	-0.246419	1.111629	-14.775996	MT	21296	2023.02.25 03:14:51.044903094	0001923
1	14.818828	-0.242402	1.095635	-14.776281	MT	21296	2023.02.25 03:14:51.045903094	0001923
1	14.798599	-0.226194	1.092349	-14.756495	MT	21296	2023.02.25 03:14:51.046903094	0001923
1	14.821795	-0.254424	1.076684	-14.780448	MT	21296	2023.02.25 03:14:51.047903094	0001923
1	14.803024	-0.230242	1.099405	-14.760347	MT	21296	2023.02.25 03:14:51.048903094	0001923
1	14.773592	-0.276919	1.067925	-14.732341	MT	21296	2023.02.25 03:14:51.049903094	0001923
1	14.830554	-0.265518	1.088792	-14.788150	MT	21296	2023.02.25 03:14:51.050903094	0001923
1	14.811099	-0.297314	1.092448	-14.767763	MT	21296	2023.02.25 03:14:51.051903094	0001923
1	14.827161	-0.218494	1.103785	-14.784405	MT	21296	2023.02.25 03:14:51.052903094	0001923
1	14.784616	-0.250060	1.123073	-14.739777	MT	21296	2023.02.25 03:14:51.053903094	0001923
1	14.803142	-0.281235	1.095345	-14.759883	MT	21296	2023.02.25 03:14:51.054903094	0001923
1	14.793149	-0.210129	1.068310	-14.753027	MT	21296	2023.02.25 03:14:51.055903094	0001923
1	14.802732	-0.281228	1.088345	-14.759990	MT	21296	2023.02.25 03:14:51.056903094	0001923
1	14.838670	-0.281599	1.088895	-14.795984	MT	21296	2023.02.25 03:14:51.057903094	0001923
1	14.833423	-0.234544	1.072892	-14.792713	MT	21296	2023.02.25 03:14:51.058903094	0001923
1	14.811838	-0.281330	1.107465	-14.767698	MT	21296	2023.02.25 03:14:51.059903094	0001923
1	14.845656	-0.250677	1.093038	-14.803240	MT	21296	2023.02.25 03:14:51.060903094	0001923
1	14.787029	-0.309062	1.088068	-14.743704	MT	21296	2023.02.25 03:14:51.061903094	0001923
1	14.819088	-0.246406	1.099630	-14.776179	MT	21296	2023.02.25 03:14:51.062903094	0001923
1	14.851386	-0.269745	1.120074	-14.806632	MT	21296	2023.02.25 03:14:51.063903094	0001923
1	14.800022	-0.321200	1.103235	-14.755350	MT	21296	2023.02.25 03:14:51.064903094	0001923
1	14.826639	-0.242482	1.092758	-14.784326	MT	21296	2023.02.25 03:14:51.065903094	0001923
1	14.803213	-0.289235	1.095335	-14.759800	MT	21296	2023.02.25 03:14:51.066903094	0001923
1	14.821286	-0.246416	1.068695	-14.780652	MT	21296	2023.02.25 03:14:51.067903094	0001923
1	14.819325	-0.246411	1.103630	-14.776118	MT	21296	2023.02.25 03:14:51.068903094	0001923
1	14.809651	-0.226301	1.076534	-14.768738	MT	21296	2023.02.25 03:14:51.069903094	0001923
1	14.809925	-0.269299	1.076483	-14.768295	MT	21296	2023.02.25 03:14:51.070903094	0001923
1	14.831614	-0.257538	1.107799	-14.787942	MT	21296	2023.02.25 03:14:51.071903094	0001923
1	14.819724	-0.269413	1.107602	-14.775820	MT	21296	2023.02.25 03:14:51.072903094	0001923
1	14.823213	-0.265447	1.099669	-14.779983	MT	21296	2023.02.25 03:14:51.073903094	0001923
1	14.814665	-0.301347	1.084505	-14.771843	MT	21296	2023.02.25 03:14:51.074903094	0001923
1	14.845907	-0.261680	1.096025	-14.803081	MT	21296	2023.02.25 03:14:51.075903094	0001923
1	14.810919	-0.254319	1.095499	-14.768159	MT	21296	2023.02.25 03:14:51.076903094	0001923
1	14.807848	-0.250295	1.111441	-14.763957	MT	21296	2023.02.25 03:14:51.077903094	0001923
1	14.785053	-0.269035	1.060119	-14.744544	MT	21296	2023.02.25 03:14:51.078903094	0001923
1	14.839688	-0.269620	1.107907	-14.795817	MT	21296	2023.02.25 03:14:51.079903094	0001923
1	14.850260	-0.277724	1.100066	-14.806855	MT	21296	2023.02.25 03:14:51.080903094	0001923
1	14.827442	-0.265492	1.103729	-14.783921	MT	21296	2023.02.25 03:14:51.081903094	0001923
1	14.821743	-0.246424	1.076694	-14.780530	MT	21296	2023.02.25 03:14:51.082903094	0001923
1	14.846032	-0.277679	1.096006	-14.802917	MT	21296	2023.02.25 03:14:51.083903094	0001923
1	14.785447	-0.261044	1.068127	-14.744504	MT	21296	2023.02.25 03:14:51.084903094	0001923
1	14.840004	-0.246629	1.115933	-14.795931	MT	21296	2023.02.25 03:14:51.085903094	0001923
1	14.801651	-0.289207	1.068338	-14.760213	MT	21296	2023.02.25 03:14:51.086903094	0001923
1	14.803543	-0.238250	1.107394	-14.760142	MT	21296	2023.02.25 03:14:51.087903094	0001923
1	14.818174	-0.273385	1.080600	-14.776192	MT	21296	2023.02.25 03:14:51.088903094	0001923
1	14.831805	-0.250542	1.111807	-14.787953	MT	21296	2023.02.25 03:14:51.089903094	0001923
1	14.837910	-0.273587	1.076906	-14.796249	MT	21296	2023.02.25 03:14:51.090903094	0001923
1	14.842166	-0.277633	1.080962	-14.800146	MT	21296	2023.02.25 03:14:51.091903094	0001923
1	14.869687	-0.289919	1.089359	-14.826896	MT	21296	2023.02.25 03:14:51.092903094	0001923
1	14.834346	-0.269555	1.084849	-14.792169	MT	21296	2023.02.25 03:14:51.093903094	0001923
1	14.777225	-0.264985	1.130932	-14.731502	MT	21296	2023.02.25 03:14:51.094903094	0001923
1	14.823226	-0.230453	1.103710	-14.780282	MT	21296	2023.02.25 03:14:51.095903094	0001923
1	14.821981	-0.198435	1.084750	-14.780902	MT	21296	2023.02.25 03:14:51.096903094	0001923
1	14.815227	-0.265364	1.099546	-14.771984	MT	21296	2023.02.25 03:14:51.097903094	0001923
1	14.835226	-0.234576	1.103888	-14.792239	MT	21296	2023.02.25 03:14:51.098903094	0001923
1	14.822134	-0.234433	1.084707	-14.780531	MT	21296	2023.02.25 03:14:51.099903094	0001923
1	14.792043	-0.238135	1.115210	-14.748022	MT	21296	2023.02.25 03:14:51.100903094	0001923
1	14.759361	-0.233793	1.102728	-14.716252	MT	21296	2023.02.25 03:14:51.101903094	0001923
1	14.830682	-0.250523	1.092809	-14.788243	MT	21296	2023.02.25 03:14:51.102903094	0001923
1	14.803723	-0.293243	1.103329	-14.759637	MT	21296	2023.02.25 03:14:51.103903094	0001923
1	14.843370	-0.218664	1.108029	-14.800341	MT	21296	2023.02.25 03:14:51.104903094	0001923
1	14.826360	-0.269472	1.084727	-14.784170	MT	21296	2023.02.25 03:14:51.105903094	0001923
1	14.814291	-0.257349	1.084558	-14.772296	MT	21296	2023.02.25 03:14:51.106903094	0001923
1	14.814768	-0.230362	1.095588	-14.772406	MT	21296	2023.02.25 03:14:51.107903094	0001923
1	14.802633	-0.269229	1.088360	-14.760113	MT	21296	2023.02.25 03:14:51.108903094	0001923
1	14.798013	-0.246181	1.080327	-14.756473	MT	21296	2023.02.25 03:14:51.109903094	0001923
1	14.811709	-0.293326	1.103452	-14.767636	MT	21296	2023.02.25 03:14:51.110903094	0001923
1	14.803547	-0.273244	1.103353	-14.759843	MT	21296	2023.02.25 03:14:51.111903094	0001923
1	14.830292	-0.289508	1.080764	-14.788025	MT	21296	2023.02.25 03:14:51.112903094	0001923
1	14.845929	-0.226686	1.100066	-14.803380	MT	21296	2023.02.25 03:14:51.113903094	0001923
1	14.855002	-0.250783	1.116158	-14.810888	MT	21296	2023.02.25 03:14:51.114903094	0001923
1	14.853345	-0.273750	1.085134	-14.811125	MT	21296	2023.02.25 03:14:51.115903094	0001923
1	14.839241	-0.238617	1.103944	-14.796197	MT	21296	2023.02.25 03:14:51.116903094	0001923
1	14.831026	-0.273525	1.095782	-14.787960	MT	21296	2023.02.25 03:14:51.117903094	0001923
1	14.819874	-0.257418	1.111616	-14.775883	MT	21296	2023.02.25 03:14:51.118903094	0001923
1	14.839838	-0.214631	1.115971	-14.796261	MT	21296	2023.02.25 03:14:51.119903094	0001923
1	14.809318	-0.309308	1.127369	-14.763105	MT	21296	2023.02.25 03:14:51.120903094	0001923
1	14.824952	-0.273475	1.127656	-14.779473	MT	21296	2023.02.25 03:14:51.121903094	0001923
1	14.804747	-0.273265	1.123351	-14.759537	MT	21296	2023.02.25 03:14:51.122903094	0001923
1	14.814748	-0.226362	1.095593	-14.772447	MT	21296	2023.02.25 03:14:51.123903094	0001923
1	14.853204	-0.254751	1.085157	-14.811320	MT	21296	2023.02.25 03:14:51.124903094	0001923
1	14.817618	-0.222384	1.076661	-14.776778	MT	21296	2023.02.25 03:14:51.125903094	0001923
1	14.846422	-0.230694	1.108060	-14.803217	MT	21296	2023.02.25 03:14:51.126903094	0001923
1	14.826482	-0.254477	1.088744	-14.784264	MT	21296	2023.02.25 03:14:51.127903094	0001923
1	14.889617	-0.286125	1.089669	-14.846934	MT	21296	2023.02.25 03:14:51.128903094	0001923
1	14.842837	-0.250649	1.095992	-14.800195	MT	21296	2023.02.25 03:14:51.129903094	0001923
1	14.827948	-0.269500	1.111723	-14.783758	MT	21296	2023.02.25 03:14:51.130903094	0001923
1	14.836659	-0.297589	1.119811	-14.791346	MT	21296	2023.02.25 03:14:51.131903094	0001923
1	14.800692	-0.265224	1.123299	-14.755620	MT	21296	2023.02.25 03:14:51.132903094	0001923
1	14.816035	-0.277376	1.111531	-14.771677	MT	21296	2023.02.25 03:14:51.133903094	0001923
1	14.815808	-0.246377	1.111568	-14.771997	MT	21296	2023.02.25 03:14:51.134903094	0001923
1	14.830301	-0.313503	1.076736	-14.787839	MT	21296	2023.02.25 03:14:51.135903094	0001923
1	14.830857	-0.250526	1.095809	-14.788197	MT	21296	2023.02.25 03:14:51.136903094	0001923
1	14.831261	-0.273529	1.099781	-14.787899	MT	21296	2023.02.25 03:14:51.137903094	0001923
1	14.783939	-0.257047	1.111066	-14.739889	MT	21296	2023.02.25 03:14:51.138903094	0001923
1	14.842823	-0.198656	1.100053	-14.800669	MT	21296	2023.02.25 03:14:51.139903094	0001923
1	14.830554	-0.265518	1.088792	-14.788150	MT	21296	2023.02.25 03:14:51.140903094	0001923
1	14.866704	-0.277898	1.108310	-14.822730	MT	21296	2023.02.25 03:14:51.141903094	0001923
1	14.824647	-0.265471	1.123666	-14.779616	MT	21296	2023.02.25 03:14:51.142903094	0001923
1	14.824923	-0.297470	1.123628	-14.779287	MT	21296	2023.02.25 03:14:51.143903094	0001923
1	14.798346	-0.289178	1.080276	-14.756030	MT	21296	2023.02.25 03:14:51.144903094	0001923
1	14.786994	-0.281067	1.092101	-14.743931	MT	21296	2023.02.25 03:14:51.145903094	0001923
1	14.822897	-0.277439	1.092655	-14.779966	MT	21296	2023.02.25 03:14:51.146903094	0001923
1	14.827839	-0.254501	1.111741	-14.783912	MT	21296	2023.02.25 03:14:51.147903094	0001923
1	14.844866	-0.269660	1.077018	-14.803289	MT	21296	2023.02.25 03:14:51.148903094	0001923
1	14.770823	-0.284898	1.087852	-14.727954	MT	21296	2023.02.25 03:14:51.149903094	0001923
1	14.782841	-0.261027	1.092063	-14.740138	MT	21296	2023.02.25 03:14:51.150903094	0001923
1	14.823628	-0.257455	1.107677	-14.779943	MT	21296	2023.02.25 03:14:51.151903094	0001923
1	14.815559	-0.277368	1.103532	-14.771800	MT	21296	2023.02.25 03:14:51.152903094	0001923
1	14.819420	-0.289404	1.099579	-14.775737	MT	21296	2023.02.25 03:14:51.153903094	0001923
1	14.782404	-0.265019	1.084060	-14.740219	MT	21296	2023.02.25 03:14:51.154903094	0001923
1	14.790686	-0.273105	1.088172	-14.748074	MT	21296	2023.02.25 03:14:51.155903094	0001923
1	14.834898	-0.257567	1.095862	-14.792124	MT	21296	2023.02.25 03:14:51.156903094	0001923
1	14.773925	-0.260928	1.075943	-14.732384	MT	21296	2023.02.25 03:14:51.157903094	0001923
1	14.842880	-0.214656	1.100034	-14.800505	MT	21296	2023.02.25 03:14:51.158903094	0001923
1	14.821566	-0.254419	1.072685	-14.780509	MT	21296	2023.02.25 03:14:51.159903094	0001923
1	14.822075	-0.261427	1.080675	-14.780314	MT	21296	2023.02.25 03:14:51.160903094	0001923
1	14.807834	-0.305284	1.103376	-14.763513	MT	21296	2023.02.25 03:14:51.161903094	0001923
1	14.819456	-0.265409	1.103607	-14.775923	MT	21296	2023.02.25 03:14:51.162903094	0001923
1	14.839341	-0.254616	1.103925	-14.796032	MT	21296	2023.02.25 03:14:51.163903094	0001923
1	14.815902	-0.289371	1.107517	-14.771615	MT	21296	2023.02.25 03:14:51.164903094	0001923
1	14.800429	-0.222226	1.123350	-14.756063	MT	21296	2023.02.25 03:14:51.165903094	0001923
1	14.806231	-0.246267	1.084449	-14.764410	MT	21296	2023.02.25 03:14:51.166903094	0001923
1	14.807039	-0.234283	1.099461	-14.764305	MT	21296	2023.02.25 03:14:51.167903094	0001923
1	14.787799	-0.190065	1.045275	-14.749585	MT	21296	2023.02.25 03:14:51.168903094	0001923
1	14.806333	-0.261266	1.084431	-14.764256	MT	21296	2023.02.25 03:14:51.169903094	0001923
1	14.778942	-0.320975	1.083932	-14.735643	MT	21296	2023.02.25 03:14:51.170903094	0001923
1	14.818776	-0.289393	1.088580	-14.775905	MT	21296	2023.02.25 03:14:51.171903094	0001923
1	14.841563	-0.297646	1.134871	-14.795116	MT	21296	2023.02.25 03:14:51.172903094	0001923
1	14.874774	-0.257985	1.112455	-14.830873	MT	21296	2023.02.25 03:14:51.173903094	0001923
1	14.820203	-0.269422	1.115601	-14.775698	MT	21296	2023.02.25 03:14:51.174903094	0001923
1	14.838461	-0.254601	1.088927	-14.796262	MT	21296	2023.02.25 03:14:51.175903094	0001923
1	14.845231	-0.214675	1.089081	-14.803672	MT	21296	2023.02.25 03:14:51.176903094	0001923
1	14.828702	-0.273512	1.123717	-14.783533	MT	21296	2023.02.25 03:14:51.177903094	0001923
1	14.793468	-0.230132	1.072286	-14.752760	MT	21296	2023.02.25 03:14:51.178903094	0001923
1	14.813001	-0.234330	1.064587	-14.772838	MT	21296	2023.02.25 03:14:51.179903094	0001923
1	14.808299	-0.345281	1.103329	-14.763101	MT	21296	2023.02.25 03:14:51.180903094	0001923
1	14.791400	-0.250122	1.103197	-14.748082	MT	21296	2023.02.25 03:14:51.181903094	0001923
1	14.867086	-0.265906	1.116323	-14.822731	MT	21296	2023.02.25 03:14:51.182903094	0001923
1	14.849029	-0.261706	1.081088	-14.807310	MT	21296	2023.02.25 03:14:51.183903094	0001923
1	14.861582	-0.206848	1.096334	-14.819645	MT	21296	2023.02.25 03:14:51.184903094	0001923
1	14.826532	-0.222483	1.092781	-14.784532	MT	21296	2023.02.25 03:14:51.185903094	0001923
1	14.816309	-0.281380	1.115526	-14.771575	MT	21296	2023.02.25 03:14:51.186903094	0001923
1	14.820885	-0.254407	1.060686	-14.780692	MT	21296	2023.02.25 03:14:51.187903094	0001923
1	14.829208	-0.269493	1.064790	-14.788475	MT	21296	2023.02.25 03:14:51.188903094	0001923
1	14.826685	-0.305470	1.084684	-14.783800	MT	21296	2023.02.25 03:14:51.189903094	0001923
1	14.811909	-0.289330	1.107456	-14.767616	MT	21296	2023.02.25 03:14:51.190903094	0001923
1	14.833318	-0.254539	1.068868	-14.792568	MT	21296	2023.02.25 03:14:51.191903094	0001923
1	14.851178	-0.273741	1.116069	-14.806652	MT	21296	2023.02.25 03:14:51.192903094	0001923
1	14.801843	-0.285212	1.072343	-14.760193	MT	21296	2023.02.25 03:14:51.193903094	0001923
1	14.798961	-0.257195	1.095312	-14.756130	MT	21296	2023.02.25 03:14:51.194903094	0001923
1	14.830656	-0.246523	1.092814	-14.788284	MT	21296	2023.02.25 03:14:51.195903094	0001923
1	14.792143	-0.309123	1.107127	-14.747413	MT	21296	2023.02.25 03:14:51.196903094	0001923
1	14.842504	-0.261642	1.088980	-14.800189	MT	21296	2023.02.25 03:14:51.197903094	0001923
1	14.840635	-0.214615	1.061039	-14.801100	MT	21296	2023.02.25 03:14:51.198903094	0001923
1	14.786785	-0.254069	1.092133	-14.744209	MT	21296	2023.02.25 03:14:51.199903094	0001923
1	14.815227	-0.265364	1.099546	-14.771984	MT	21296	2023.02.25 03:14:51.200903094	0001923
1	14.872590	-0.317934	1.065390	-14.830974	MT	21296	2023.02.25 03:14:51.201903094	0001923
1	14.799968	-0.293206	1.107268	-14.755577	MT	21296	2023.02.25 03:14:51.202903094	0001923
1	14.814885	-0.250361	1.095565	-14.772200	MT	21296	2023.02.25 03:14:51.203903094	0001923
1	14.822772	-0.261440	1.092674	-14.780131	MT	21296	2023.02.25 03:14:51.204903094	0001923
1	14.799075	-0.238201	1.099334	-14.756265	MT	21296	2023.02.25 03:14:51.205903094	0001923
1	14.835628	-0.289573	1.103823	-14.791673	MT	21296	2023.02.25 03:14:51.206903094	0001923
1	14.790190	-0.269097	1.080177	-14.748238	MT	21296	2023.02.25 03:14:51.207903094	0001923
1	14.861138	-0.246834	1.085288	-14.819401	MT	21296	2023.02.25 03:14:51.208903094	0001923
1	14.790927	-0.250113	1.095198	-14.748204	MT	21296	2023.02.25 03:14:51.209903094	0001923
1	14.822510	-0.257436	1.088679	-14.780233	MT	21296	2023.02.25 03:14:51.210903094	0001923
1	14.834898	-0.257567	1.095862	-14.792124	MT	21296	2023.02.25 03:14:51.211903094	0001923
1	14.799051	-0.313185	1.088246	-14.755661	MT	21296	2023.02.25 03:14:51.212903094	0001923
1	14.846302	-0.250689	1.104037	-14.803072	MT	21296	2023.02.25 03:14:51.213903094	0001923
1	14.819261	-0.297400	1.095570	-14.775715	MT	21296	2023.02.25 03:14:51.214903094	0001923
1	14.811600	-0.281326	1.103466	-14.767759	MT	21296	2023.02.25 03:14:51.215903094	0001923
1	14.848765	-0.285696	1.073060	-14.807185	MT	21296	2023.02.25 03:14:51.216903094	0001923
1	14.807241	-0.265282	1.099424	-14.763986	MT	21296	2023.02.25 03:14:51.217903094	0001923
1	14.825381	-0.261456	1.068738	-14.784497	MT	21296	2023.02.25 03:14:51.218903094	0001923
1	14.874605	-0.317970	1.100385	-14.830439	MT	21296	2023.02.25 03:14:51.219903094	0001923
1	14.853700	-0.230764	1.096184	-14.811399	MT	21296	2023.02.25 03:14:51.220903094	0001923
1	14.796039	-0.273170	1.111230	-14.751722	MT	21296	2023.02.25 03:14:51.221903094	0001923
1	14.824195	-0.269463	1.115662	-14.779697	MT	21296	2023.02.25 03:14:51.222903094	0001923
1	14.842913	-0.261649	1.095979	-14.800082	MT	21296	2023.02.25 03:14:51.223903094	0001923
1	14.826031	-0.214475	1.084792	-14.784736	MT	21296	2023.02.25 03:14:51.224903094	0001923
1	14.844289	-0.254674	1.119985	-14.799787	MT	21296	2023.02.25 03:14:51.225903094	0001923
1	14.823687	-0.293449	1.103635	-14.779634	MT	21296	2023.02.25 03:14:51.226903094	0001923
1	14.837692	-0.242589	1.076943	-14.796568	MT	21296	2023.02.25 03:14:51.227903094	0001923
1	14.844215	-0.273647	1.065014	-14.803431	MT	21296	2023.02.25 03:14:51.228903094	0001923
1	14.845761	-0.265677	1.093020	-14.803086	MT	21296	2023.02.25 03:14:51.229903094	0001923
1	14.810042	-0.210310	1.084552	-14.768780	MT	21296	2023.02.25 03:14:51.230903094	0001923
1	14.806416	-0.238272	1.088458	-14.764432	MT	21296	2023.02.25 03:14:51.231903094	0001923
1	14.816002	-0.273376	1.111535	-14.771719	MT	21296	2023.02.25 03:14:51.232903094	0001923
1	14.838511	-0.261600	1.088919	-14.796189	MT	21296	2023.02.25 03:14:51.233903094	0001923
1	14.818511	-0.214401	1.092669	-14.776616	MT	21296	2023.02.25 03:14:51.234903094	0001923
1	14.842539	-0.293636	1.084942	-14.799921	MT	21296	2023.02.25 03:14:51.235903094	0001923
1	14.820596	-0.257430	1.123614	-14.775699	MT	21296	2023.02.25 03:14:51.236903094	0001923
1	14.844204	-0.301663	1.111930	-14.799426	MT	21296	2023.02.25 03:14:51.237903094	0001923
1	14.841513	-0.305615	1.064931	-14.800103	MT	21296	2023.02.25 03:14:51.238903094	0001923
1	14.861009	-0.289824	1.077238	-14.819081	MT	21296	2023.02.25 03:14:51.239903094	0001923
1	14.816242	-0.273380	1.115535	-14.771658	MT	21296	2023.02.25 03:14:51.240903094	0001923
1	14.839184	-0.265612	1.099913	-14.795980	MT	21296	2023.02.25 03:14:51.241903094	0001923
1	14.810187	-0.273303	1.080478	-14.768193	MT	21296	2023.02.25 03:14:51.242903094	0001923
1	14.823717	-0.269455	1.107663	-14.779820	MT	21296	2023.02.25 03:14:51.243903094	0001923
1	14.791783	-0.297119	1.103142	-14.747598	MT	21296	2023.02.25 03:14:51.244903094	0001923
1	14.839053	-0.246613	1.099935	-14.796176	MT	21296	2023.02.25 03:14:51.245903094	0001923
1	14.831279	-0.242534	1.103817	-14.788157	MT	21296	2023.02.25 03:14:51.246903094	0001923
1	14.830375	-0.238519	1.088824	-14.788428	MT	21296	2023.02.25 03:14:51.247903094	0001923
1	14.877304	-0.273998	1.085500	-14.835120	MT	21296	2023.02.25 03:14:51.248903094	0001923
1	14.811771	-0.273331	1.107475	-14.767780	MT	21296	2023.02.25 03:14:51.249903094	0001923
1	14.835592	-0.285573	1.103828	-14.791714	MT	21296	2023.02.25 03:14:51.250903094	0001923
1	14.827383	-0.257492	1.103739	-14.784004	MT	21296	2023.02.25 03:14:51.251903094	0001923
1	14.813526	-0.277332	1.068536	-14.772334	MT	21296	2023.02.25 03:14:51.252903094	0001923
1	14.844836	-0.265660	1.077022	-14.803330	MT	21296	2023.02.25 03:14:51.253903094	0001923
1	14.822664	-0.277435	1.088656	-14.780028	MT	21296	2023.02.25 03:14:51.254903094	0001923
1	14.798764	-0.254193	1.092316	-14.756207	MT	21296	2023.02.25 03:14:51.255903094	0001923
1	14.846234	-0.273683	1.100010	-14.802897	MT	21296	2023.02.25 03:14:51.256903094	0001923
1	14.819080	-0.277401	1.095594	-14.775921	MT	21296	2023.02.25 03:14:51.257903094	0001923
1	14.766557	-0.304848	1.079768	-14.723871	MT	21296	2023.02.25 03:14:51.258903094	0001923
1	14.809030	-0.238288	1.064521	-14.768798	MT	21296	2023.02.25 03:14:51.259903094	0001923
1	14.835354	-0.309564	1.095800	-14.791589	MT	21296	2023.02.25 03:14:51.260903094	0001923
1	14.839105	-0.254612	1.099926	-14.796093	MT	21296	2023.02.25 03:14:51.261903094	0001923
1	14.835490	-0.273574	1.103842	-14.791837	MT	21296	2023.02.25 03:14:51.262903094	0001923
1	14.832279	-0.281545	1.115770	-14.787572	MT	21296	2023.02.25 03:14:51.263903094	0001923
1	14.806720	-0.305264	1.084379	-14.763803	MT	21296	2023.02.25 03:14:51.264903094	0001923
1	14.807434	-0.218292	1.107479	-14.764347	MT	21296	2023.02.25 03:14:51.265903094	0001923
1	14.818853	-0.246402	1.095630	-14.776240	MT	21296	2023.02.25 03:14:51.266903094	0001923
1	14.882818	-0.266067	1.112568	-14.838790	MT	21296	2023.02.25 03:14:51.267903094	0001923
1	14.806627	-0.234276	1.092462	-14.764412	MT	21296	2023.02.25 03:14:51.268903094	0001923
1	14.811804	-0.277330	1.107470	-14.767739	MT	21296	2023.02.25 03:14:51.269903094	0001923
1	14.834713	-0.309553	1.084801	-14.791757	MT	21296	2023.02.25 03:14:51.270903094	0001923
1	14.844747	-0.250682	1.127988	-14.799706	MT	21296	2023.02.25 03:14:51.271903094	0001923
1	14.830417	-0.277513	1.084778	-14.788087	MT	21296	2023.02.25 03:14:51.272903094	0001923
1	14.862813	-0.218868	1.116318	-14.819216	MT	21296	2023.02.25 03:14:51.273903094	0001923
1	14.841278	-0.250622	1.068995	-14.800608	MT	21296	2023.02.25 03:14:51.274903094	0001923
1	14.832695	-0.273553	1.123778	-14.787533	MT	21296	2023.02.25 03:14:51.275903094	0001923
1	14.849320	-0.269709	1.085078	-14.807166	MT	21296	2023.02.25 03:14:51.276903094	0001923
1	14.827812	-0.250501	1.111746	-14.783953	MT	21296	2023.02.25 03:14:51.277903094	0001923
1	14.860295	-0.257817	1.069277	-14.819532	MT	21296	2023.02.25 03:14:51.278903094	0001923
1	14.815545	-0.242374	1.107573	-14.772099	MT	21296	2023.02.25 03:14:51.279903094	0001923
1	14.853669	-0.254760	1.093156	-14.811198	MT	21296	2023.02.25 03:14:51.280903094	0001923
1	14.850745	-0.246738	1.112102	-14.806991	MT	21296	2023.02.25 03:14:51.281903094	0001923
1	14.804402	-0.313250	1.111305	-14.759309	MT	21296	2023.02.25 03:14:51.282903094	0001923
1	14.862851	-0.226867	1.116308	-14.819133	MT	21296	2023.02.25 03:14:51.283903094	0001923
1	14.823039	-0.293438	1.092636	-14.779802	MT	21296	2023.02.25 03:14:51.284903094	0001923
1	14.843543	-0.281656	1.103954	-14.799754	MT	21296	2023.02.25 03:14:51.285903094	0001923
1	14.821973	-0.246428	1.080693	-14.780469	MT	21296	2023.02.25 03:14:51.286903094	0001923
1	14.790254	-0.277096	1.080168	-14.748155	MT	21296	2023.02.25 03:14:51.287903094	0001923
1	14.824710	-0.273471	1.123656	-14.779534	MT	21296	2023.02.25 03:14:51.288903094	0001923
1	14.815526	-0.273368	1.103536	-14.771841	MT	21296	2023.02.25 03:14:51.289903094	0001923
1	14.831093	-0.250530	1.099808	-14.788136	MT	21296	2023.02.25 03:14:51.290903094	0001923
1	14.795343	-0.242163	1.103268	-14.752163	MT	21296	2023.02.25 03:14:51.291903094	0001923
1	14.854002	-0.242767	1.100169	-14.811214	MT	21296	2023.02.25 03:14:51.292903094	0001923
1	14.869815	-0.277923	1.093373	-14.826958	MT	21296	2023.02.25 03:14:51.293903094	0001923
1	14.810753	-0.285310	1.088463	-14.767947	MT	21296	2023.02.25 03:14:51.294903094	0001923
1	14.818606	-0.269394	1.088604	-14.776111	MT	21296	2023.02.25 03:14:51.295903094	0001923
1	14.829573	-0.257502	1.072803	-14.788476	MT	21296	2023.02.25 03:14:51.296903094	0001923
1	14.772082	-0.272922	1.110864	-14.727726	MT	21296	2023.02.25 03:14:51.297903094	0001923
1	14.838048	-0.289587	1.076887	-14.796085	MT	21296	2023.02.25 03:14:51.298903094	0001923
1	14.844987	-0.254665	1.081035	-14.803383	MT	21296	2023.02.25 03:14:51.299903094	0001923
1	14.793195	-0.265150	1.131176	-14.747499	MT	21296	2023.02.25 03:14:51.300903094	0001923
1	14.818276	-0.285385	1.080586	-14.776068	MT	21296	2023.02.25 03:14:51.301903094	0001923
1	14.857811	-0.250804	1.096221	-14.815193	MT	21296	2023.02.25 03:14:51.302903094	0001923
1	14.818284	-0.257390	1.084619	-14.776295	MT	21296	2023.02.25 03:14:51.303903094	0001923
1	14.868325	-0.226905	1.073435	-14.827789	MT	21296	2023.02.25 03:14:51.304903094	0001923
1	14.858861	-0.265820	1.112201	-14.814794	MT	21296	2023.02.25 03:14:51.305903094	0001923
1	14.805745	-0.242259	1.076454	-14.764574	MT	21296	2023.02.25 03:14:51.306903094	0001923
1	14.857978	-0.293799	1.093170	-14.814796	MT	21296	2023.02.25 03:14:51.307903094	0001923
1	14.807109	-0.246283	1.099447	-14.764181	MT	21296	2023.02.25 03:14:51.308903094	0001923
1	14.857145	-0.246793	1.085227	-14.815402	MT	21296	2023.02.25 03:14:51.309903094	0001923
1	14.826561	-0.265477	1.088731	-14.784150	MT	21296	2023.02.25 03:14:51.310903094	0001923
1	14.819114	-0.250406	1.099625	-14.776138	MT	21296	2023.02.25 03:14:51.311903094	0001923
1	14.812543	-0.305337	1.115436	-14.767329	MT	21296	2023.02.25 03:14:51.312903094	0001923
1	14.835060	-0.246571	1.099874	-14.792176	MT	21296	2023.02.25 03:14:51.313903094	0001923
1	14.818349	-0.293384	1.080576	-14.775986	MT	21296	2023.02.25 03:14:51.314903094	0001923
1	14.839927	-0.269624	1.111907	-14.795756	MT	21296	2023.02.25 03:14:51.315903094	0001923
1	14.800894	-0.206208	1.064437	-14.761128	MT	21296	2023.02.25 03:14:51.316903094	0001923
1	14.775641	-0.245961	1.106957	-14.732064	MT	21296	2023.02.25 03:14:51.317903094	0001923
1	14.830525	-0.261518	1.088797	-14.788191	MT	21296	2023.02.25 03:14:51.318903094	0001923
1	14.791476	-0.261121	1.103184	-14.747968	MT	21296	2023.02.25 03:14:51.319903094	0001923
1	14.864085	-0.222860	1.069380	-14.823892	MT	21296	2023.02.25 03:14:51.320903094	0001923
1	14.825187	-0.230458	1.068775	-14.784816	MT	21296	2023.02.25 03:14:51.321903094	0001923
1	14.865964	-0.273885	1.096316	-14.822954	MT	21296	2023.02.25 03:14:51.322903094	0001923
1	14.847323	-0.289699	1.115989	-14.802488	MT	21296	2023.02.25 03:14:51.323903094	0001923
1	14.806490	-0.250271	1.088443	-14.764308	MT	21296	2023.02.25 03:14:51.324903094	0001923
1	14.807540	-0.273285	1.103414	-14.763842	MT	21296	2023.02.25 03:14:51.325903094	0001923
1	14.801610	-0.214219	1.076426	-14.760863	MT	21296	2023.02.25 03:14:51.326903094	0001923
1	14.834643	-0.277558	1.088839	-14.792025	MT	21296	2023.02.25 03:14:51.327903094	0001923
1	14.762408	-0.221819	1.087805	-14.720604	MT	21296	2023.02.25 03:14:51.328903094	0001923
1	14.834927	-0.261566	1.095857	-14.792083	MT	21296	2023.02.25 03:14:51.329903094	0001923
1	14.831910	-0.293536	1.107756	-14.787571	MT	21296	2023.02.25 03:14:51.330903094	0001923
1	14.834713	-0.226568	1.095898	-14.792443	MT	21296	2023.02.25 03:14:51.331903094	0001923
1	14.874558	-0.289975	1.104418	-14.830666	MT	21296	2023.02.25 03:14:51.332903094	0001923
1	14.826864	-0.250485	1.095748	-14.784198	MT	21296	2023.02.25 03:14:51.333903094	0001923
1	14.809347	-0.333303	1.123341	-14.762919	MT	21296	2023.02.25 03:14:51.334903094	0001923
1	14.862178	-0.234854	1.104300	-14.819234	MT	21296	2023.02.25 03:14:51.335903094	0001923
1	14.826223	-0.250473	1.084749	-14.784366	MT	21296	2023.02.25 03:14:51.336903094	0001923
1	14.824879	-0.254448	1.060747	-14.784691	MT	21296	2023.02.25 03:14:51.337903094	0001923
1	14.813251	-0.238334	1.068582	-14.772736	MT	21296	2023.02.25 03:14:51.338903094	0001923
1	14.775974	-0.288959	1.106906	-14.731622	MT	21296	2023.02.25 03:14:51.339903094	0001923
1	14.798906	-0.273192	1.092293	-14.756012	MT	21296	2023.02.25 03:14:51.340903094	0001923
1	14.816069	-0.281376	1.111526	-14.771636	MT	21296	2023.02.25 03:14:51.341903094	0001923
1	14.854424	-0.269770	1.104137	-14.810875	MT	21296	2023.02.25 03:14:51.342903094	0001923
1	14.830525	-0.261518	1.088797	-14.788191	MT	21296	2023.02.25 03:14:51.343903094	0001923
1	14.834468	-0.254560	1.088866	-14.792262	MT	21296	2023.02.25 03:14:51.344903094	0001923
1	14.804482	-0.234267	1.123397	-14.759939	MT	21296	2023.02.25 03:14:51.345903094	0001923
1	14.832496	-0.218530	1.057912	-14.793106	MT	21296	2023.02.25 03:14:51.346903094	0001923
1	14.810905	-0.301310	1.088444	-14.767783	MT	21296	2023.02.25 03:14:51.347903094	0001923
1	14.794227	-0.242144	1.084270	-14.752454	MT	21296	2023.02.25 03:14:51.348903094	0001923
1	14.828845	-0.273485	1.057786	-14.788541	MT	21296	2023.02.25 03:14:51.349903094	0001923
1	14.826924	-0.281480	1.092711	-14.783925	MT	21296	2023.02.25 03:14:51.350903094	0001923
1	14.835057	-0.297561	1.092815	-14.791759	MT	21296	2023.02.25 03:14:51.351903094	0001923
1	14.833248	-0.281561	1.131768	-14.787328	MT	21296	2023.02.25 03:14:51.352903094	0001923
1	14.783759	-0.265042	1.107057	-14.739868	MT	21296	2023.02.25 03:14:51.353903094	0001923
1	14.779766	-0.265001	1.106996	-14.735868	MT	21296	2023.02.25 03:14:51.354903094	0001923
1	14.840538	-0.254637	1.123923	-14.795727	MT	21296	2023.02.25 03:14:51.355903094	0001923
1	14.818922	-0.214408	1.099668	-14.776509	MT	21296	2023.02.25 03:14:51.356903094	0001923
1	14.822046	-0.257427	1.080680	-14.780356	MT	21296	2023.02.25 03:14:51.357903094	0001923
1	14.794507	-0.202154	1.092317	-14.752743	MT	21296	2023.02.25 03:14:51.358903094	0001923
1	14.829222	-0.277520	1.131712	-14.783370	MT	21296	2023.02.25 03:14:51.359903094	0001923
1	14.826970	-0.265484	1.095730	-14.784043	MT	21296	2023.02.25 03:14:51.360903094	0001923
1	14.833928	-0.242552	1.080881	-14.792508	MT	21296	2023.02.25 03:14:51.361903094	0001923
1	14.815428	-0.289363	1.099518	-14.771737	MT	21296	2023.02.25 03:14:51.362903094	0001923
1	14.831941	-0.269541	1.111785	-14.787757	MT	21296	2023.02.25 03:14:51.363903094	0001923
1	14.838870	-0.254608	1.095926	-14.796155	MT	21296	2023.02.25 03:14:51.364903094	0001923
1	14.811771	-0.273331	1.107475	-14.767780	MT	21296	2023.02.25 03:14:51.365903094	0001923
1	14.834346	-0.234561	1.088890	-14.792468	MT	21296	2023.02.25 03:14:51.366903094	0001923
1	14.857760	-0.242805	1.096231	-14.815275	MT	21296	2023.02.25 03:14:51.367903094	0001923
1	14.810225	-0.246308	1.084510	-14.768410	MT	21296	2023.02.25 03:14:51.368903094	0001923
1	14.795631	-0.250167	1.107258	-14.752020	MT	21296	2023.02.25 03:14:51.369903094	0001923
1	14.783924	-0.285041	1.107033	-14.739662	MT	21296	2023.02.25 03:14:51.370903094	0001923
1	14.841060	-0.289639	1.127881	-14.795305	MT	21296	2023.02.25 03:14:51.371903094	0001923
1	14.801970	-0.273216	1.076356	-14.760255	MT	21296	2023.02.25 03:14:51.372903094	0001923
1	14.834649	-0.246564	1.092875	-14.792283	MT	21296	2023.02.25 03:14:51.373903094	0001923
1	14.834733	-0.230568	1.095894	-14.792402	MT	21296	2023.02.25 03:14:51.374903094	0001923
1	14.813234	-0.269328	1.064546	-14.772478	MT	21296	2023.02.25 03:14:51.375903094	0001923
1	14.869340	-0.301910	1.081346	-14.826895	MT	21296	2023.02.25 03:14:51.376903094	0001923
1	14.865902	-0.265886	1.096325	-14.823037	MT	21296	2023.02.25 03:14:51.377903094	0001923
1	14.835903	-0.265583	1.111850	-14.791798	MT	21296	2023.02.25 03:14:51.378903094	0001923
1	14.830352	-0.234519	1.088829	-14.788469	MT	21296	2023.02.25 03:14:51.379903094	0001923
1	14.823033	-0.238448	1.099701	-14.780261	MT	21296	2023.02.25 03:14:51.380903094	0001923
1	14.807985	-0.269294	1.111418	-14.763761	MT	21296	2023.02.25 03:14:51.381903094	0001923
1	14.831465	-0.269533	1.103785	-14.787879	MT	21296	2023.02.25 03:14:51.382903094	0001923
1	14.839349	-0.285610	1.099889	-14.795774	MT	21296	2023.02.25 03:14:51.383903094	0001923
1	14.831261	-0.273529	1.099781	-14.787899	MT	21296	2023.02.25 03:14:51.384903094	0001923
1	14.879095	-0.270030	1.116502	-14.834688	MT	21296	2023.02.25 03:14:51.385903094	0001923
1	14.832866	-0.254531	1.060869	-14.792690	MT	21296	2023.02.25 03:14:51.386903094	0001923
1	14.857941	-0.289799	1.093175	-14.814837	MT	21296	2023.02.25 03:14:51.387903094	0001923
1	14.831593	-0.254538	1.107803	-14.787973	MT	21296	2023.02.25 03:14:51.388903094	0001923
1	14.799176	-0.254200	1.099315	-14.756100	MT	21296	2023.02.25 03:14:51.389903094	0001923
1	14.842699	-0.226651	1.096021	-14.800442	MT	21296	2023.02.25 03:14:51.390903094	0001923
1	14.854336	-0.257771	1.104151	-14.810999	MT	21296	2023.02.25 03:14:51.391903094	0001923
1	14.841326	-0.257621	1.068987	-14.800536	MT	21296	2023.02.25 03:14:51.392903094	0001923
1	14.874279	-0.254977	1.104460	-14.831026	MT	21296	2023.02.25 03:14:51.393903094	0001923
1	14.806860	-0.269274	1.092420	-14.764051	MT	21296	2023.02.25 03:14:51.394903094	0001923
1	14.833723	-0.246548	1.076877	-14.792528	MT	21296	2023.02.25 03:14:51.395903094	0001923
1	14.803279	-0.269240	1.099358	-14.759945	MT	21296	2023.02.25 03:14:51.396903094	0001923
1	14.852717	-0.250743	1.077162	-14.811483	MT	21296	2023.02.25 03:14:51.397903094	0001923
1	14.861190	-0.254834	1.085279	-14.819319	MT	21296	2023.02.25 03:14:51.398903094	0001923
1	14.838107	-0.234598	1.084951	-14.796528	MT	21296	2023.02.25 03:14:51.399903094	0001923
1	14.848797	-0.222708	1.081134	-14.807711	MT	21296	2023.02.25 03:14:51.400903094	0001923
1	14.840782	-0.285635	1.123886	-14.795408	MT	21296	2023.02.25 03:14:51.401903094	0001923
1	14.851881	-0.234760	1.132114	-14.806809	MT	21296	2023.02.25 03:14:51.402903094	0001923
1	14.807272	-0.269281	1.099420	-14.763945	MT	21296	2023.02.25 03:14:51.403903094	0001923
1	14.826127	-0.234474	1.084768	-14.784531	MT	21296	2023.02.25 03:14:51.404903094	0001923
1	14.822600	-0.234441	1.092706	-14.780409	MT	21296	2023.02.25 03:14:51.405903094	0001923
1	14.811265	-0.269323	1.099481	-14.767944	MT	21296	2023.02.25 03:14:51.406903094	0001923
1	14.822754	-0.230444	1.095711	-14.780404	MT	21296	2023.02.25 03:14:51.407903094	0001923
1	14.814815	-0.265357	1.092547	-14.772091	MT	21296	2023.02.25 03:14:51.408903094	0001923
1	14.790654	-0.269105	1.088177	-14.748115	MT	21296	2023.02.25 03:14:51.409903094	0001923
1	14.849884	-0.281717	1.093063	-14.806921	MT	21296	2023.02.25 03:14:51.410903094	0001923
1	14.805234	-0.273273	1.131350	-14.759415	MT	21296	2023.02.25 03:14:51.411903094	0001923
1	14.854790	-0.254779	1.112153	-14.810908	MT	21296	2023.02.25 03:14:51.412903094	0001923
1	14.812128	-0.257340	1.115493	-14.767823	MT	21296	2023.02.25 03:14:51.413903094	0001923
1	14.791163	-0.250117	1.099198	-14.748143	MT	21296	2023.02.25 03:14:51.414903094	0001923
1	14.798843	-0.265192	1.092303	-14.756094	MT	21296	2023.02.25 03:14:51.415903094	0001923
1	14.841891	-0.238635	1.081008	-14.800548	MT	21296	2023.02.25 03:14:51.416903094	0001923
1	14.841903	-0.273629	1.076967	-14.800249	MT	21296	2023.02.25 03:14:51.417903094	0001923
1	14.778698	-0.237987	1.092030	-14.736375	MT	21296	2023.02.25 03:14:51.418903094	0001923
1	14.783866	-0.246048	1.111079	-14.740002	MT	21296	2023.02.25 03:14:51.419903094	0001923
1	14.807685	-0.261290	1.107428	-14.763905	MT	21296	2023.02.25 03:14:51.420903094	0001923
1	14.842737	-0.261646	1.092979	-14.800128	MT	21296	2023.02.25 03:14:51.421903094	0001923
1	14.809164	-0.265315	1.131420	-14.763497	MT	21296	2023.02.25 03:14:51.422903094	0001923
1	14.790888	-0.269109	1.092176	-14.748054	MT	21296	2023.02.25 03:14:51.423903094	0001923
1	14.794460	-0.242148	1.088270	-14.752393	MT	21296	2023.02.25 03:14:51.424903094	0001923
1	14.831593	-0.254538	1.107803	-14.787973	MT	21296	2023.02.25 03:14:51.425903094	0001923
1	14.816420	-0.265385	1.119544	-14.771679	MT	21296	2023.02.25 03:14:51.426903094	0001923
1	14.815256	-0.313354	1.092490	-14.771597	MT	21296	2023.02.25 03:14:51.427903094	0001923
1	14.781762	-0.238012	1.076093	-14.740619	MT	21296	2023.02.25 03:14:51.428903094	0001923
1	14.778121	-0.256974	1.080008	-14.736363	MT	21296	2023.02.25 03:14:51.429903094	0001923
1	14.818186	-0.242391	1.084636	-14.776450	MT	21296	2023.02.25 03:14:51.430903094	0001923
1	14.765133	-0.280856	1.126730	-14.719401	MT	21296	2023.02.25 03:14:51.431903094	0001923
1	14.812316	-0.281338	1.115464	-14.767576	MT	21296	2023.02.25 03:14:51.432903094	0001923
1	14.814476	-0.250354	1.088565	-14.772307	MT	21296	2023.02.25 03:14:51.433903094	0001923
1	14.844898	-0.273660	1.077013	-14.803248	MT	21296	2023.02.25 03:14:51.434903094	0001923
1	14.803328	-0.242246	1.103390	-14.760162	MT	21296	2023.02.25 03:14:51.435903094	0001923
1	14.834811	-0.269563	1.092848	-14.792047	MT	21296	2023.02.25 03:14:51.436903094	0001923
1	14.853546	-0.234761	1.093179	-14.811404	MT	21296	2023.02.25 03:14:51.437903094	0001923
1	14.782941	-0.250031	1.095076	-14.740205	MT	21296	2023.02.25 03:14:51.438903094	0001923
1	14.856228	-0.277771	1.065193	-14.815388	MT	21296	2023.02.25 03:14:51.439903094	0001923
1	14.772323	-0.272927	1.114863	-14.727665	MT	21296	2023.02.25 03:14:51.440903094	0001923
1	14.823956	-0.269459	1.111662	-14.779758	MT	21296	2023.02.25 03:14:51.441903094	0001923
1	14.788672	-0.313089	1.115060	-14.743251	MT	21296	2023.02.25 03:14:51.442903094	0001923
1	14.810969	-0.261319	1.095491	-14.768087	MT	21296	2023.02.25 03:14:51.443903094	0001923
1	14.838077	-0.265592	1.080915	-14.796271	MT	21296	2023.02.25 03:14:51.444903094	0001923
1	14.835607	-0.257579	1.107860	-14.791941	MT	21296	2023.02.25 03:14:51.445903094	0001923
1	14.816000	-0.238382	1.115577	-14.772018	MT	21296	2023.02.25 03:14:51.446903094	0001923
1	14.839225	-0.297606	1.095875	-14.795712	MT	21296	2023.02.25 03:14:51.447903094	0001923
1	14.852921	-0.246748	1.081167	-14.811464	MT	21296	2023.02.25 03:14:51.448903094	0001923
1	14.845891	-0.281676	1.093001	-14.802921	MT	21296	2023.02.25 03:14:51.449903094	0001923
1	14.850767	-0.281732	1.108061	-14.806691	MT	21296	2023.02.25 03:14:51.450903094	0001923
1	14.807811	-0.277289	1.107409	-14.763740	MT	21296	2023.02.25 03:14:51.451903094	0001923
1	14.882676	-0.278062	1.108554	-14.838727	MT	21296	2023.02.25 03:14:51.452903094	0001923
1	14.782792	-0.254028	1.092072	-14.740210	MT	21296	2023.02.25 03:14:51.453903094	0001923
1	14.837856	-0.293582	1.072883	-14.796105	MT	21296	2023.02.25 03:14:51.454903094	0001923
1	14.822977	-0.265442	1.095669	-14.780044	MT	21296	2023.02.25 03:14:51.455903094	0001923
1	14.823941	-0.230465	1.115708	-14.780099	MT	21296	2023.02.25 03:14:51.456903094	0001923
1	14.835557	-0.281574	1.103832	-14.791755	MT	21296	2023.02.25 03:14:51.457903094	0001923
1	14.806394	-0.269266	1.084421	-14.764174	MT	21296	2023.02.25 03:14:51.458903094	0001923
1	14.849602	-0.206724	1.096151	-14.807647	MT	21296	2023.02.25 03:14:51.459903094	0001923
1	14.801849	-0.257217	1.076375	-14.760420	MT	21296	2023.02.25 03:14:51.460903094	0001923
1	14.834722	-0.257564	1.092862	-14.792170	MT	21296	2023.02.25 03:14:51.461903094	0001923
1	14.820257	-0.242427	1.119632	-14.775915	MT	21296	2023.02.25 03:14:51.462903094	0001923
1	14.782765	-0.250028	1.092076	-14.740251	MT	21296	2023.02.25 03:14:51.463903094	0001923
1	14.796036	-0.238176	1.115271	-14.752021	MT	21296	2023.02.25 03:14:51.464903094	0001923
1	14.806771	-0.257275	1.092435	-14.764175	MT	21296	2023.02.25 03:14:51.465903094	0001923
1	14.791983	-0.293123	1.107146	-14.747578	MT	21296	2023.02.25 03:14:51.466903094	0001923
1	14.820690	-0.250404	1.057691	-14.780779	MT	21296	2023.02.25 03:14:51.467903094	0001923
1	14.839184	-0.265612	1.099913	-14.795980	MT	21296	2023.02.25 03:14:51.468903094	0001923
1	14.822989	-0.230448	1.099710	-14.780343	MT	21296	2023.02.25 03:14:51.469903094	0001923
1	14.843681	-0.269661	1.107968	-14.799816	MT	21296	2023.02.25 03:14:51.470903094	0001923
1	14.819730	-0.234419	1.111643	-14.776119	MT	21296	2023.02.25 03:14:51.471903094	0001923
1	14.823653	-0.313444	1.099612	-14.779489	MT	21296	2023.02.25 03:14:51.472903094	0001923
1	14.834751	-0.261563	1.092857	-14.792129	MT	21296	2023.02.25 03:14:51.473903094	0001923
1	14.831493	-0.238539	1.107822	-14.788137	MT	21296	2023.02.25 03:14:51.474903094	0001923
1	14.804704	-0.230271	1.127401	-14.759919	MT	21296	2023.02.25 03:14:51.475903094	0001923
1	14.818313	-0.261390	1.084614	-14.776254	MT	21296	2023.02.25 03:14:51.476903094	0001923
1	14.799011	-0.226201	1.099348	-14.756388	MT	21296	2023.02.25 03:14:51.477903094	0001923
1	14.845658	-0.281672	1.089002	-14.802982	MT	21296	2023.02.25 03:14:51.478903094	0001923
1	14.862587	-0.261857	1.108268	-14.818895	MT	21296	2023.02.25 03:14:51.479903094	0001923
1	14.831449	-0.230539	1.107831	-14.788220	MT	21296	2023.02.25 03:14:51.480903094	0001923
1	14.803001	-0.285232	1.092340	-14.759887	MT	21296	2023.02.25 03:14:51.481903094	0001923
1	14.862587	-0.261857	1.108268	-14.818895	MT	21296	2023.02.25 03:14:51.482903094	0001923
1	14.819519	-0.273409	1.103597	-14.775840	MT	21296	2023.02.25 03:14:51.483903094	0001923
1	14.802836	-0.265233	1.092364	-14.760093	MT	21296	2023.02.25 03:14:51.484903094	0001923
1	14.810753	-0.285310	1.088463	-14.767947	MT	21296	2023.02.25 03:14:51.485903094	0001923
1	14.860816	-0.230831	1.081308	-14.819627	MT	21296	2023.02.25 03:14:51.486903094	0001923
1	14.827775	-0.277495	1.107714	-14.783737	MT	21296	2023.02.25 03:14:51.487903094	0001923
1	14.809156	-0.218294	1.068545	-14.768942	MT	21296	2023.02.25 03:14:51.488903094	0001923
1	14.767491	-0.256874	1.102823	-14.724014	MT	21296	2023.02.25 03:14:51.489903094	0001923
1	14.818853	-0.246402	1.095630	-14.776240	MT	21296	2023.02.25 03:14:51.490903094	0001923
1	14.836838	-0.261599	1.127853	-14.791594	MT	21296	2023.02.25 03:14:51.491903094	0001923
1	14.830586	-0.234524	1.092828	-14.788408	MT	21296	2023.02.25 03:14:51.492903094	0001923
1	14.881863	-0.310041	1.089518	-14.838688	MT	21296	2023.02.25 03:14:51.493903094	0001923
1	14.796672	-0.273151	1.053298	-14.756607	MT	21296	2023.02.25 03:14:51.494903094	0001923
1	14.847842	-0.293707	1.123984	-14.802324	MT	21296	2023.02.25 03:14:51.495903094	0001923
1	14.828398	-0.265508	1.119727	-14.783677	MT	21296	2023.02.25 03:14:51.496903094	0001923
1	14.802730	-0.250234	1.092382	-14.760248	MT	21296	2023.02.25 03:14:51.497903094	0001923
1	14.790980	-0.305103	1.088134	-14.747745	MT	21296	2023.02.25 03:14:51.498903094	0001923
1	14.830905	-0.257525	1.095801	-14.788125	MT	21296	2023.02.25 03:14:51.499903094	0001923
1	14.831169	-0.261529	1.099795	-14.788023	MT	21296	2023.02.25 03:14:51.500903094	0001923
1	14.844070	-0.257670	1.115981	-14.799817	MT	21296	2023.02.25 03:14:51.501903094	0001923
1	14.844328	-0.289668	1.115944	-14.799488	MT	21296	2023.02.25 03:14:51.502903094	0001923
1	14.839215	-0.269611	1.099908	-14.795939	MT	21296	2023.02.25 03:14:51.503903094	0001923
1	14.843148	-0.261653	1.099979	-14.800021	MT	21296	2023.02.25 03:14:51.504903094	0001923
1	14.829500	-0.246502	1.072816	-14.788590	MT	21296	2023.02.25 03:14:51.505903094	0001923
1	14.804780	-0.277264	1.123346	-14.759496	MT	21296	2023.02.25 03:14:51.506903094	0001923
1	14.817472	-0.238379	1.072643	-14.776674	MT	21296	2023.02.25 03:14:51.507903094	0001923
1	14.814012	-0.250345	1.080566	-14.772429	MT	21296	2023.02.25 03:14:51.508903094	0001923
1	14.827205	-0.265488	1.099730	-14.783982	MT	21296	2023.02.25 03:14:51.509903094	0001923
1	14.830870	-0.206532	1.099861	-14.788589	MT	21296	2023.02.25 03:14:51.510903094	0001923
1	14.819398	-0.257410	1.103616	-14.776005	MT	21296	2023.02.25 03:14:51.511903094	0001923
1	14.794552	-0.214153	1.092302	-14.752620	MT	21296	2023.02.25 03:14:51.512903094	0001923
1	14.803283	-0.234246	1.103399	-14.760244	MT	21296	2023.02.25 03:14:51.513903094	0001923
1	14.826561	-0.265477	1.088731	-14.784150	MT	21296	2023.02.25 03:14:51.514903094	0001923
1	14.811078	-0.242324	1.099513	-14.768222	MT	21296	2023.02.25 03:14:51.515903094	0001923
1	14.803213	-0.289235	1.095335	-14.759800	MT	21296	2023.02.25 03:14:51.516903094	0001923
1	14.845735	-0.234681	1.096057	-14.803359	MT	21296	2023.02.25 03:14:51.517903094	0001923
1	14.791033	-0.265113	1.095180	-14.748050	MT	21296	2023.02.25 03:14:51.518903094	0001923
1	14.844159	-0.269669	1.115967	-14.799694	MT	21296	2023.02.25 03:14:51.519903094	0001923
1	14.786009	-0.242057	1.080148	-14.744516	MT	21296	2023.02.25 03:14:51.520903094	0001923
1	14.836387	-0.317580	1.111789	-14.791262	MT	21296	2023.02.25 03:14:51.521903094	0001923
1	14.794968	-0.257154	1.095251	-14.752131	MT	21296	2023.02.25 03:14:51.522903094	0001923
1	14.818984	-0.265401	1.095608	-14.776045	MT	21296	2023.02.25 03:14:51.523903094	0001923
1	14.827286	-0.242493	1.103756	-14.784158	MT	21296	2023.02.25 03:14:51.524903094	0001923
1	14.810867	-0.246320	1.095508	-14.768242	MT	21296	2023.02.25 03:14:51.525903094	0001923
[truncated: 1,001 more rows]
