# Supplementary material for: Spatially selective delivery of living magnetic microrobots through torque-focusing
Source: Nat Commun. 2024 Mar 9;15:2160. doi: 10.1038/s41467-024-46407-4 (PMC10924878; doi:10.1038/s41467-024-46407-4)
Supplement: Supplementary file 4 — Source Data [file 41467_2024_46407_MOESM4_ESM.zip › Data_Sorted_by_Figures/Fig_4/4J/Field Characterization/z axis measurements/230223_x0_y0_z-5_field_off.txt]

Block	B	Bx	By	Bz	Units	Temperature	Timestamp	Serial No.	Comment
0	10.079591	0.208341	-0.756406	10.049009	MT	21355	2023.02.25 03:24:58.629236427	0001923
0	10.068077	0.212225	-0.763217	10.036863	MT	21355	2023.02.25 03:24:58.630236427	0001923
0	10.120162	0.228760	-0.763992	10.088690	MT	21355	2023.02.25 03:24:58.631236427	0001923
0	10.049886	0.153052	-0.782995	10.018168	MT	21355	2023.02.25 03:24:58.632236427	0001923
0	10.083714	0.220382	-0.756453	10.052885	MT	21355	2023.02.25 03:24:58.633236427	0001923
0	10.105553	0.256610	-0.779713	10.072160	MT	21355	2023.02.25 03:24:58.634236427	0001923
0	10.097077	0.256519	-0.771591	10.064283	MT	21355	2023.02.25 03:24:58.635236427	0001923
0	10.088174	0.224430	-0.763508	10.056736	MT	21355	2023.02.25 03:24:58.636236427	0001923
0	10.118162	0.232724	-0.728991	10.089183	MT	21355	2023.02.25 03:24:58.637236427	0001923
0	10.111807	0.232670	-0.756866	10.080757	MT	21355	2023.02.25 03:24:58.638236427	0001923
0	10.080386	0.220352	-0.767390	10.048718	MT	21355	2023.02.25 03:24:58.639236427	0001923
0	10.099695	0.176556	-0.763748	10.069228	MT	21355	2023.02.25 03:24:58.640236427	0001923
0	10.087033	0.228409	-0.743506	10.057001	MT	21355	2023.02.25 03:24:58.641236427	0001923
0	10.099584	0.236541	-0.751679	10.068794	MT	21355	2023.02.25 03:24:58.642236427	0001923
0	10.074016	0.208299	-0.795279	10.040415	MT	21355	2023.02.25 03:24:58.643236427	0001923
0	10.087816	0.208428	-0.760528	10.056947	MT	21355	2023.02.25 03:24:58.644236427	0001923
0	10.099753	0.204552	-0.760716	10.068986	MT	21355	2023.02.25 03:24:58.645236427	0001923
0	10.116271	0.216723	-0.767945	10.084753	MT	21355	2023.02.25 03:24:58.646236427	0001923
0	10.116620	0.244722	-0.767911	10.084465	MT	21355	2023.02.25 03:24:58.647236427	0001923
0	10.098684	0.220529	-0.739699	10.069142	MT	21355	2023.02.25 03:24:58.648236427	0001923
0	10.092115	0.196477	-0.767602	10.060963	MT	21355	2023.02.25 03:24:58.649236427	0001923
0	10.084075	0.248380	-0.756420	10.052597	MT	21355	2023.02.25 03:24:58.650236427	0001923
0	10.063370	0.180178	-0.756195	10.033300	MT	21355	2023.02.25 03:24:58.651236427	0001923
0	10.104335	0.252590	-0.760720	10.072491	MT	21355	2023.02.25 03:24:58.652236427	0001923
0	10.076288	0.184317	-0.771372	10.045028	MT	21355	2023.02.25 03:24:58.653236427	0001923
0	10.114263	0.196719	-0.802903	10.080425	MT	21355	2023.02.25 03:24:58.654236427	0001923
0	10.049400	0.216033	-0.766922	10.017764	MT	21355	2023.02.25 03:24:58.655236427	0001923
0	10.088613	0.196444	-0.775540	10.056841	MT	21355	2023.02.25 03:24:58.656236427	0001923
0	10.091261	0.228455	-0.747566	10.060939	MT	21355	2023.02.25 03:24:58.657236427	0001923
0	10.108870	0.260638	-0.767770	10.076301	MT	21355	2023.02.25 03:24:58.658236427	0001923
0	10.115612	0.192717	-0.760974	10.085107	MT	21355	2023.02.25 03:24:58.659236427	0001923
0	10.135042	0.216909	-0.748252	10.105055	MT	21355	2023.02.25 03:24:58.660236427	0001923
0	10.099202	0.165550	-0.756762	10.069449	MT	21355	2023.02.25 03:24:58.661236427	0001923
0	10.064269	0.228182	-0.763137	10.032699	MT	21355	2023.02.25 03:24:58.662236427	0001923
0	10.109114	0.260643	-0.771770	10.076240	MT	21355	2023.02.25 03:24:58.663236427	0001923
0	10.116950	0.232731	-0.775925	10.084466	MT	21355	2023.02.25 03:24:58.664236427	0001923
0	10.100502	0.212563	-0.771705	10.068736	MT	21355	2023.02.25 03:24:58.665236427	0001923
0	10.071030	0.204250	-0.747290	10.041189	MT	21355	2023.02.25 03:24:58.666236427	0001923
0	10.136233	0.236924	-0.764227	10.104605	MT	21355	2023.02.25 03:24:58.667236427	0001923
0	10.092642	0.200485	-0.775596	10.060799	MT	21355	2023.02.25 03:24:58.668236427	0001923
0	10.095375	0.188507	-0.756674	10.065213	MT	21355	2023.02.25 03:24:58.669236427	0001923
0	10.039939	0.187931	-0.746835	10.010359	MT	21355	2023.02.25 03:24:58.670236427	0001923
0	10.099934	0.204555	-0.763715	10.068940	MT	21355	2023.02.25 03:24:58.671236427	0001923
0	10.112642	0.204691	-0.775897	10.080755	MT	21355	2023.02.25 03:24:58.672236427	0001923
0	10.087459	0.196424	-0.756542	10.057132	MT	21355	2023.02.25 03:24:58.673236427	0001923
0	10.120786	0.256762	-0.767958	10.088341	MT	21355	2023.02.25 03:24:58.674236427	0001923
0	10.084856	0.256391	-0.767409	10.052347	MT	21355	2023.02.25 03:24:58.675236427	0001923
0	10.099227	0.169550	-0.756757	10.069407	MT	21355	2023.02.25 03:24:58.676236427	0001923
0	10.125036	0.220818	-0.780061	10.092527	MT	21355	2023.02.25 03:24:58.677236427	0001923
0	10.073094	0.216282	-0.779272	10.040577	MT	21355	2023.02.25 03:24:58.678236427	0001923
0	10.067984	0.220221	-0.760208	10.036827	MT	21355	2023.02.25 03:24:58.679236427	0001923
0	10.084168	0.200394	-0.767475	10.052923	MT	21355	2023.02.25 03:24:58.680236427	0001923
0	10.111176	0.224661	-0.747877	10.080977	MT	21355	2023.02.25 03:24:58.681236427	0001923
0	10.121295	0.196786	-0.788027	10.088653	MT	21355	2023.02.25 03:24:58.682236427	0001923
0	10.075838	0.208304	-0.760344	10.044949	MT	21355	2023.02.25 03:24:58.683236427	0001923
0	10.113470	0.212703	-0.787886	10.080489	MT	21355	2023.02.25 03:24:58.684236427	0001923
0	10.040220	0.235924	-0.742779	10.009926	MT	21355	2023.02.25 03:24:58.685236427	0001923
0	10.124720	0.188820	-0.780099	10.092856	MT	21355	2023.02.25 03:24:58.686236427	0001923
0	10.084135	0.220389	-0.763452	10.052778	MT	21355	2023.02.25 03:24:58.687236427	0001923
0	10.096112	0.220513	-0.763635	10.064776	MT	21355	2023.02.25 03:24:58.688236427	0001923
0	10.104340	0.220599	-0.767757	10.072714	MT	21355	2023.02.25 03:24:58.689236427	0001923
0	10.100686	0.228562	-0.771686	10.068571	MT	21355	2023.02.25 03:24:58.690236427	0001923
0	10.127386	0.196837	-0.757153	10.097125	MT	21355	2023.02.25 03:24:58.691236427	0001923
0	10.100982	0.232566	-0.775681	10.068469	MT	21355	2023.02.25 03:24:58.692236427	0001923
0	10.091925	0.172478	-0.767631	10.061210	MT	21355	2023.02.25 03:24:58.693236427	0001923
0	10.120356	0.224764	-0.767996	10.088670	MT	21355	2023.02.25 03:24:58.694236427	0001923
0	10.072822	0.188283	-0.779305	10.040865	MT	21355	2023.02.25 03:24:58.695236427	0001923
0	10.092852	0.220484	-0.775573	10.060594	MT	21355	2023.02.25 03:24:58.696236427	0001923
0	10.109023	0.216653	-0.779821	10.076571	MT	21355	2023.02.25 03:24:58.697236427	0001923
0	10.090843	0.232446	-0.739563	10.061020	MT	21355	2023.02.25 03:24:58.698236427	0001923
0	10.079431	0.256325	-0.743350	10.048714	MT	21355	2023.02.25 03:24:58.699236427	0001923
0	10.075969	0.220303	-0.760330	10.044825	MT	21355	2023.02.25 03:24:58.700236427	0001923
0	10.104619	0.200609	-0.775780	10.072797	MT	21355	2023.02.25 03:24:58.701236427	0001923
0	10.075838	0.208304	-0.760344	10.044949	MT	21355	2023.02.25 03:24:58.702236427	0001923
0	10.107983	0.184643	-0.767861	10.077084	MT	21355	2023.02.25 03:24:58.703236427	0001923
0	10.112037	0.216678	-0.763884	10.080815	MT	21355	2023.02.25 03:24:58.704236427	0001923
0	10.111084	0.216661	-0.747886	10.081059	MT	21355	2023.02.25 03:24:58.705236427	0001923
0	10.108161	0.204641	-0.767837	10.076878	MT	21355	2023.02.25 03:24:58.706236427	0001923
0	10.100030	0.188560	-0.767734	10.069044	MT	21355	2023.02.25 03:24:58.707236427	0001923
0	10.079474	0.196342	-0.756420	10.049133	MT	21355	2023.02.25 03:24:58.708236427	0001923
0	10.100442	0.228558	-0.767686	10.068632	MT	21355	2023.02.25 03:24:58.709236427	0001923
0	10.136477	0.216934	-0.772250	10.104688	MT	21355	2023.02.25 03:24:58.710236427	0001923
0	10.105306	0.256606	-0.775713	10.072221	MT	21355	2023.02.25 03:24:58.711236427	0001923
0	10.075798	0.204304	-0.760349	10.044990	MT	21355	2023.02.25 03:24:58.712236427	0001923
0	10.051525	0.196053	-0.755993	10.021138	MT	21355	2023.02.25 03:24:58.713236427	0001923
0	10.075833	0.188308	-0.763368	10.045109	MT	21355	2023.02.25 03:24:58.714236427	0001923
0	10.097092	0.220529	-0.779633	10.064532	MT	21355	2023.02.25 03:24:58.715236427	0001923
0	10.078742	0.200328	-0.743417	10.049290	MT	21355	2023.02.25 03:24:58.716236427	0001923
0	10.077149	0.165334	-0.787392	10.044979	MT	21355	2023.02.25 03:24:58.717236427	0001923
0	10.082712	0.220364	-0.739455	10.053145	MT	21355	2023.02.25 03:24:58.718236427	0001923
0	10.136574	0.260923	-0.764198	10.104358	MT	21355	2023.02.25 03:24:58.719236427	0001923
0	10.111346	0.188672	-0.756918	10.081210	MT	21355	2023.02.25 03:24:58.720236427	0001923
0	10.098318	0.228521	-0.731690	10.069182	MT	21355	2023.02.25 03:24:58.721236427	0001923
0	10.112568	0.220686	-0.771878	10.080651	MT	21355	2023.02.25 03:24:58.722236427	0001923
0	10.080393	0.240347	-0.763367	10.048573	MT	21355	2023.02.25 03:24:58.723236427	0001923
0	10.100546	0.216562	-0.771700	10.068694	MT	21355	2023.02.25 03:24:58.724236427	0001923
0	10.112082	0.220678	-0.763879	10.080774	MT	21355	2023.02.25 03:24:58.725236427	0001923
0	10.108045	0.216637	-0.763823	10.076815	MT	21355	2023.02.25 03:24:58.726236427	0001923
0	10.109425	0.180640	-0.724931	10.081781	MT	21355	2023.02.25 03:24:58.727236427	0001923
0	10.063202	0.153179	-0.756227	10.033578	MT	21355	2023.02.25 03:24:58.728236427	0001923
0	10.112768	0.216690	-0.775883	10.080631	MT	21355	2023.02.25 03:24:58.729236427	0001923
0	10.068284	0.260215	-0.756161	10.036476	MT	21355	2023.02.25 03:24:58.730236427	0001923
0	10.128584	0.224851	-0.772118	10.096607	MT	21355	2023.02.25 03:24:58.731236427	0001923
0	10.126831	0.236817	-0.740107	10.096973	MT	21355	2023.02.25 03:24:58.732236427	0001923
0	10.094676	0.165499	-0.747702	10.065587	MT	21355	2023.02.25 03:24:58.733236427	0001923
0	10.112872	0.244685	-0.771850	10.080404	MT	21355	2023.02.25 03:24:58.734236427	0001923
0	10.072113	0.216266	-0.763273	10.040821	MT	21355	2023.02.25 03:24:58.735236427	0001923
0	10.104435	0.228599	-0.767747	10.072631	MT	21355	2023.02.25 03:24:58.736236427	0001923
0	10.118985	0.208744	-0.748018	10.089140	MT	21355	2023.02.25 03:24:58.737236427	0001923
0	10.091910	0.200473	-0.763598	10.060983	MT	21355	2023.02.25 03:24:58.738236427	0001923
0	10.087188	0.240409	-0.743492	10.056877	MT	21355	2023.02.25 03:24:58.739236427	0001923
0	10.071155	0.192254	-0.751303	10.041252	MT	21355	2023.02.25 03:24:58.740236427	0001923
0	10.092034	0.228468	-0.760565	10.060740	MT	21355	2023.02.25 03:24:58.741236427	0001923
0	10.140903	0.232978	-0.776291	10.108462	MT	21355	2023.02.25 03:24:58.742236427	0001923
0	10.140687	0.252969	-0.768268	10.108378	MT	21355	2023.02.25 03:24:58.743236427	0001923
0	10.080393	0.240347	-0.763367	10.048573	MT	21355	2023.02.25 03:24:58.744236427	0001923
0	10.051100	0.184067	-0.798956	10.017605	MT	21355	2023.02.25 03:24:58.745236427	0001923
0	10.102084	0.240582	-0.791669	10.068142	MT	21355	2023.02.25 03:24:58.746236427	0001923
0	10.120762	0.192778	-0.780033	10.088816	MT	21355	2023.02.25 03:24:58.747236427	0001923
0	10.083964	0.240381	-0.756429	10.052679	MT	21355	2023.02.25 03:24:58.748236427	0001923
0	10.089838	0.220431	-0.724579	10.061373	MT	21355	2023.02.25 03:24:58.749236427	0001923
0	10.081306	0.188374	-0.787426	10.048742	MT	21355	2023.02.25 03:24:58.750236427	0001923
0	10.096590	0.256511	-0.763592	10.064406	MT	21355	2023.02.25 03:24:58.751236427	0001923
0	10.116146	0.204724	-0.767959	10.084876	MT	21355	2023.02.25 03:24:58.752236427	0001923
0	10.160766	0.225185	-0.776606	10.128541	MT	21355	2023.02.25 03:24:58.753236427	0001923
0	10.125832	0.224830	-0.792055	10.092303	MT	21355	2023.02.25 03:24:58.754236427	0001923
0	10.084055	0.149401	-0.771535	10.053387	MT	21355	2023.02.25 03:24:58.755236427	0001923
0	10.083430	0.240371	-0.747430	10.052817	MT	21355	2023.02.25 03:24:58.756236427	0001923
0	10.095522	0.176512	-0.760688	10.065275	MT	21355	2023.02.25 03:24:58.757236427	0001923
0	10.106963	0.176626	-0.751872	10.077410	MT	21355	2023.02.25 03:24:58.758236427	0001923
0	10.114340	0.232685	-0.731930	10.085138	MT	21355	2023.02.25 03:24:58.759236427	0001923
0	10.121292	0.220781	-0.783999	10.088467	MT	21355	2023.02.25 03:24:58.760236427	0001923
0	10.057464	0.260111	-0.774976	10.024188	MT	21355	2023.02.25 03:24:58.761236427	0001923
0	10.124131	0.204806	-0.768081	10.092875	MT	21355	2023.02.25 03:24:58.762236427	0001923
0	10.110850	0.216657	-0.743886	10.081120	MT	21355	2023.02.25 03:24:58.763236427	0001923
0	10.100381	0.200563	-0.771719	10.068859	MT	21355	2023.02.25 03:24:58.764236427	0001923
0	10.058931	0.157133	-0.751162	10.029614	MT	21355	2023.02.25 03:24:58.765236427	0001923
0	10.124419	0.248800	-0.764029	10.092483	MT	21355	2023.02.25 03:24:58.766236427	0001923
0	10.122703	0.204782	-0.744084	10.093242	MT	21355	2023.02.25 03:24:58.767236427	0001923
0	10.166083	0.166240	-0.757785	10.136437	MT	21355	2023.02.25 03:24:58.768236427	0001923
0	10.146586	0.197030	-0.744460	10.117320	MT	21355	2023.02.25 03:24:58.769236427	0001923
0	10.091313	0.212460	-0.751585	10.061043	MT	21355	2023.02.25 03:24:58.770236427	0001923
0	10.123097	0.196790	-0.752092	10.093202	MT	21355	2023.02.25 03:24:58.771236427	0001923
0	10.128016	0.232839	-0.761110	10.096693	MT	21355	2023.02.25 03:24:58.772236427	0001923
0	10.077378	0.161339	-0.791396	10.044959	MT	21355	2023.02.25 03:24:58.773236427	0001923
0	10.115800	0.232711	-0.756927	10.084756	MT	21355	2023.02.25 03:24:58.774236427	0001923
0	10.075499	0.244289	-0.747303	10.044777	MT	21355	2023.02.25 03:24:58.775236427	0001923
0	10.059295	0.260115	-0.739041	10.028737	MT	21355	2023.02.25 03:24:58.776236427	0001923
0	10.048734	0.216021	-0.755923	10.017932	MT	21355	2023.02.25 03:24:58.777236427	0001923
0	10.073039	0.184288	-0.783309	10.040845	MT	21355	2023.02.25 03:24:58.778236427	0001923
0	10.096005	0.184519	-0.767677	10.065086	MT	21355	2023.02.25 03:24:58.779236427	0001923
0	10.140469	0.216975	-0.772311	10.108688	MT	21355	2023.02.25 03:24:58.780236427	0001923
0	10.135270	0.184920	-0.757289	10.105247	MT	21355	2023.02.25 03:24:58.781236427	0001923
0	10.085193	0.204410	-0.783469	10.052637	MT	21355	2023.02.25 03:24:58.782236427	0001923
0	10.076393	0.220311	-0.767329	10.044719	MT	21355	2023.02.25 03:24:58.783236427	0001923
0	10.080432	0.224352	-0.767386	10.048677	MT	21355	2023.02.25 03:24:58.784236427	0001923
0	10.133308	0.200910	-0.788206	10.100609	MT	21355	2023.02.25 03:24:58.785236427	0001923
0	10.056017	0.240092	-0.756002	10.024684	MT	21355	2023.02.25 03:24:58.786236427	0001923
0	10.063903	0.212180	-0.760156	10.032910	MT	21355	2023.02.25 03:24:58.787236427	0001923
0	10.087092	0.188420	-0.751552	10.057290	MT	21355	2023.02.25 03:24:58.788236427	0001923
0	10.071155	0.192254	-0.751303	10.041252	MT	21355	2023.02.25 03:24:58.789236427	0001923
0	10.091905	0.169478	-0.767634	10.061241	MT	21355	2023.02.25 03:24:58.790236427	0001923
0	10.131047	0.192873	-0.752219	10.101242	MT	21355	2023.02.25 03:24:58.791236427	0001923
0	10.155914	0.229128	-0.761542	10.124730	MT	21355	2023.02.25 03:24:58.792236427	0001923
0	10.103506	0.204589	-0.756777	10.073047	MT	21355	2023.02.25 03:24:58.793236427	0001923
0	10.100554	0.192568	-0.775728	10.068880	MT	21355	2023.02.25 03:24:58.794236427	0001923
0	10.095603	0.212506	-0.756645	10.064966	MT	21355	2023.02.25 03:24:58.795236427	0001923
0	10.116515	0.216727	-0.771944	10.084692	MT	21355	2023.02.25 03:24:58.796236427	0001923
0	10.061873	0.176152	-0.731203	10.033723	MT	21355	2023.02.25 03:24:58.797236427	0001923
0	10.104052	0.216595	-0.763762	10.072816	MT	21355	2023.02.25 03:24:58.798236427	0001923
0	10.096077	0.232509	-0.760621	10.064699	MT	21355	2023.02.25 03:24:58.799236427	0001923
0	10.080214	0.204353	-0.767409	10.048883	MT	21355	2023.02.25 03:24:58.800236427	0001923
0	10.087997	0.208431	-0.763527	10.056901	MT	21355	2023.02.25 03:24:58.801236427	0001923
0	10.123791	0.212799	-0.761072	10.092900	MT	21355	2023.02.25 03:24:58.802236427	0001923
0	10.086823	0.184416	-0.747558	10.057393	MT	21355	2023.02.25 03:24:58.803236427	0001923
0	10.102943	0.172585	-0.751816	10.073452	MT	21355	2023.02.25 03:24:58.804236427	0001923
0	10.080747	0.248350	-0.767357	10.048430	MT	21355	2023.02.25 03:24:58.805236427	0001923
0	10.070835	0.208245	-0.743285	10.041209	MT	21355	2023.02.25 03:24:58.806236427	0001923
0	10.132603	0.204897	-0.776202	10.100751	MT	21355	2023.02.25 03:24:58.807236427	0001923
0	10.125874	0.208807	-0.729142	10.097429	MT	21355	2023.02.25 03:24:58.808236427	0001923
0	10.095061	0.264482	-0.735586	10.064751	MT	21355	2023.02.25 03:24:58.809236427	0001923
0	10.125083	0.224818	-0.780056	10.092486	MT	21355	2023.02.25 03:24:58.810236427	0001923
0	10.109017	0.236648	-0.775798	10.076426	MT	21355	2023.02.25 03:24:58.811236427	0001923
0	10.107866	0.236628	-0.756800	10.076716	MT	21355	2023.02.25 03:24:58.812236427	0001923
0	10.092004	0.244463	-0.756546	10.060637	MT	21355	2023.02.25 03:24:58.813236427	0001923
0	10.079591	0.208341	-0.756406	10.049009	MT	21355	2023.02.25 03:24:58.814236427	0001923
0	10.115806	0.212716	-0.760950	10.084901	MT	21355	2023.02.25 03:24:58.815236427	0001923
0	10.081320	0.236363	-0.779370	10.048370	MT	21355	2023.02.25 03:24:58.816236427	0001923
0	10.126488	0.180824	-0.744173	10.097488	MT	21355	2023.02.25 03:24:58.817236427	0001923
0	10.088569	0.216439	-0.771517	10.056697	MT	21355	2023.02.25 03:24:58.818236427	0001923
0	10.120427	0.248759	-0.763968	10.088484	MT	21355	2023.02.25 03:24:58.819236427	0001923
0	10.069243	0.228240	-0.779196	10.036454	MT	21355	2023.02.25 03:24:58.820236427	0001923
0	10.071453	0.192260	-0.756303	10.041175	MT	21355	2023.02.25 03:24:58.821236427	0001923
0	10.087770	0.248416	-0.751481	10.056673	MT	21355	2023.02.25 03:24:58.822236427	0001923
0	10.139941	0.212967	-0.764316	10.108851	MT	21355	2023.02.25 03:24:58.823236427	0001923
0	10.111766	0.188679	-0.763917	10.081103	MT	21355	2023.02.25 03:24:58.824236427	0001923
0	10.137015	0.240936	-0.776221	10.104380	MT	21355	2023.02.25 03:24:58.825236427	0001923
0	10.112046	0.232674	-0.760865	10.080696	MT	21355	2023.02.25 03:24:58.826236427	0001923
0	10.091547	0.232459	-0.751561	10.060837	MT	21355	2023.02.25 03:24:58.827236427	0001923
0	10.126202	0.192843	-0.803091	10.092464	MT	21355	2023.02.25 03:24:58.828236427	0001923
0	10.127813	0.165850	-0.768188	10.097276	MT	21355	2023.02.25 03:24:58.829236427	0001923
0	10.100200	0.228554	-0.763687	10.068693	MT	21355	2023.02.25 03:24:58.830236427	0001923
0	10.146922	0.181039	-0.752478	10.117362	MT	21355	2023.02.25 03:24:58.831236427	0001923
0	10.076064	0.228303	-0.760321	10.044743	MT	21355	2023.02.25 03:24:58.832236427	0001923
0	10.080705	0.204361	-0.775408	10.048760	MT	21355	2023.02.25 03:24:58.833236427	0001923
0	10.148217	0.193059	-0.772461	10.116933	MT	21355	2023.02.25 03:24:58.834236427	0001923
0	10.107386	0.240619	-0.747796	10.076813	MT	21355	2023.02.25 03:24:58.835236427	0001923
0	10.117942	0.196729	-0.732034	10.089508	MT	21355	2023.02.25 03:24:58.836236427	0001923
0	10.109975	0.169652	-0.735943	10.081726	MT	21355	2023.02.25 03:24:58.837236427	0001923
0	10.138909	0.204951	-0.748328	10.109178	MT	21355	2023.02.25 03:24:58.838236427	0001923
0	10.061211	0.224158	-0.779079	10.028497	MT	21355	2023.02.25 03:24:58.839236427	0001923
0	10.056102	0.228097	-0.760015	10.024747	MT	21355	2023.02.25 03:24:58.840236427	0001923
0	10.064297	0.244178	-0.760118	10.032580	MT	21355	2023.02.25 03:24:58.841236427	0001923
0	10.065156	0.220199	-0.779145	10.032537	MT	21355	2023.02.25 03:24:58.842236427	0001923
0	10.115806	0.212716	-0.760950	10.084901	MT	21355	2023.02.25 03:24:58.843236427	0001923
0	10.085615	0.220414	-0.787449	10.052412	MT	21355	2023.02.25 03:24:58.844236427	0001923
0	10.090023	0.268448	-0.783454	10.055978	MT	21355	2023.02.25 03:24:58.845236427	0001923
0	10.108185	0.228636	-0.763809	10.076692	MT	21355	2023.02.25 03:24:58.846236427	0001923
0	10.100030	0.188560	-0.767734	10.069044	MT	21355	2023.02.25 03:24:58.847236427	0001923
0	10.102700	0.200576	-0.743783	10.073286	MT	21355	2023.02.25 03:24:58.848236427	0001923
0	10.068311	0.232223	-0.763193	10.036657	MT	21355	2023.02.25 03:24:58.849236427	0001923
0	10.109023	0.216653	-0.779821	10.076571	MT	21355	2023.02.25 03:24:58.850236427	0001923
0	10.065195	0.200204	-0.783168	10.032682	MT	21355	2023.02.25 03:24:58.851236427	0001923
0	10.123468	0.248783	-0.748031	10.092728	MT	21355	2023.02.25 03:24:58.852236427	0001923
0	10.103917	0.220592	-0.760758	10.072821	MT	21355	2023.02.25 03:24:58.853236427	0001923
0	10.117356	0.244734	-0.779910	10.084281	MT	21355	2023.02.25 03:24:58.854236427	0001923
0	10.104905	0.204613	-0.779774	10.072695	MT	21355	2023.02.25 03:24:58.855236427	0001923
0	10.084046	0.212389	-0.763461	10.052861	MT	21355	2023.02.25 03:24:58.856236427	0001923
0	10.104251	0.212600	-0.767766	10.072796	MT	21355	2023.02.25 03:24:58.857236427	0001923
0	10.106757	0.180622	-0.747868	10.077430	MT	21355	2023.02.25 03:24:58.858236427	0001923
0	10.131618	0.196882	-0.761214	10.101063	MT	21355	2023.02.25 03:24:58.859236427	0001923
0	10.088443	0.204439	-0.771531	10.056820	MT	21355	2023.02.25 03:24:58.860236427	0001923
0	10.076884	0.220319	-0.775328	10.044596	MT	21355	2023.02.25 03:24:58.861236427	0001923
0	10.099467	0.169554	-0.760757	10.069346	MT	21355	2023.02.25 03:24:58.862236427	0001923
0	10.125154	0.208823	-0.784074	10.092589	MT	21355	2023.02.25 03:24:58.863236427	0001923
0	10.077063	0.188329	-0.783365	10.044803	MT	21355	2023.02.25 03:24:58.864236427	0001923
0	10.136568	0.224933	-0.772240	10.104606	MT	21355	2023.02.25 03:24:58.865236427	0001923
0	10.132890	0.208901	-0.780197	10.100649	MT	21355	2023.02.25 03:24:58.866236427	0001923
0	10.104203	0.180606	-0.771804	10.073064	MT	21355	2023.02.25 03:24:58.867236427	0001923
0	10.090191	0.216439	-0.731583	10.061307	MT	21355	2023.02.25 03:24:58.868236427	0001923
0	10.089146	0.200452	-0.783534	10.056678	MT	21355	2023.02.25 03:24:58.869236427	0001923
0	10.128016	0.232839	-0.761110	10.096693	MT	21355	2023.02.25 03:24:58.870236427	0001923
0	10.119785	0.192762	-0.764035	10.089060	MT	21355	2023.02.25 03:24:58.871236427	0001923
0	10.112479	0.212686	-0.771888	10.080734	MT	21355	2023.02.25 03:24:58.872236427	0001923
0	10.136825	0.244932	-0.772216	10.104400	MT	21355	2023.02.25 03:24:58.873236427	0001923
0	10.069837	0.188259	-0.795242	10.036621	MT	21355	2023.02.25 03:24:58.874236427	0001923
0	10.082434	0.244379	-0.795359	10.048043	MT	21355	2023.02.25 03:24:58.875236427	0001923
0	10.136924	0.212942	-0.780253	10.104607	MT	21355	2023.02.25 03:24:58.876236427	0001923
0	10.067357	0.212212	-0.751219	10.037047	MT	21355	2023.02.25 03:24:58.877236427	0001923
0	10.075969	0.220303	-0.760330	10.044825	MT	21355	2023.02.25 03:24:58.878236427	0001923
0	10.115865	0.200720	-0.763964	10.084979	MT	21355	2023.02.25 03:24:58.879236427	0001923
0	10.112500	0.252676	-0.763841	10.080444	MT	21355	2023.02.25 03:24:58.880236427	0001923
0	10.097813	0.192547	-0.795665	10.064576	MT	21355	2023.02.25 03:24:58.881236427	0001923
0	10.132283	0.196893	-0.772212	10.100895	MT	21355	2023.02.25 03:24:58.882236427	0001923
0	10.115849	0.216716	-0.760946	10.084860	MT	21355	2023.02.25 03:24:58.883236427	0001923
0	10.112725	0.212690	-0.775887	10.080673	MT	21355	2023.02.25 03:24:58.884236427	0001923
0	10.144331	0.272998	-0.757307	10.112340	MT	21355	2023.02.25 03:24:58.885236427	0001923
0	10.119929	0.180766	-0.768048	10.089123	MT	21355	2023.02.25 03:24:58.886236427	0001923
0	10.102897	0.196580	-0.747788	10.073266	MT	21355	2023.02.25 03:24:58.887236427	0001923
0	10.100995	0.212571	-0.779704	10.068613	MT	21355	2023.02.25 03:24:58.888236427	0001923
0	10.103990	0.184601	-0.767799	10.073084	MT	21355	2023.02.25 03:24:58.889236427	0001923
0	10.085561	0.284394	-0.771375	10.051997	MT	21355	2023.02.25 03:24:58.890236427	0001923
0	10.155077	0.201120	-0.752576	10.125155	MT	21355	2023.02.25 03:24:58.891236427	0001923
0	10.076590	0.236310	-0.767310	10.044554	MT	21355	2023.02.25 03:24:58.892236427	0001923
0	10.100792	0.216567	-0.775700	10.068633	MT	21355	2023.02.25 03:24:58.893236427	0001923
0	10.089057	0.236442	-0.775493	10.056430	MT	21355	2023.02.25 03:24:58.894236427	0001923
0	10.160814	0.229184	-0.776601	10.128500	MT	21355	2023.02.25 03:24:58.895236427	0001923
0	10.102453	0.169577	-0.743820	10.073605	MT	21355	2023.02.25 03:24:58.896236427	0001923
0	10.094560	0.208489	-0.739652	10.065266	MT	21355	2023.02.25 03:24:58.897236427	0001923
0	10.091035	0.208456	-0.747590	10.061145	MT	21355	2023.02.25 03:24:58.898236427	0001923
0	10.119397	0.224748	-0.751998	10.088914	MT	21355	2023.02.25 03:24:58.899236427	0001923
0	10.061242	0.204163	-0.783102	10.028641	MT	21355	2023.02.25 03:24:58.900236427	0001923
0	10.128016	0.232839	-0.761110	10.096693	MT	21355	2023.02.25 03:24:58.901236427	0001923
0	10.125778	0.220803	-0.725128	10.097367	MT	21355	2023.02.25 03:24:58.902236427	0001923
0	10.107048	0.212620	-0.747830	10.077101	MT	21355	2023.02.25 03:24:58.903236427	0001923
0	10.111365	0.220665	-0.751881	10.080957	MT	21355	2023.02.25 03:24:58.904236427	0001923
0	10.100923	0.176577	-0.783746	10.068923	MT	21355	2023.02.25 03:24:58.905236427	0001923
0	10.105971	0.232623	-0.791740	10.072224	MT	21355	2023.02.25 03:24:58.906236427	0001923
0	10.124628	0.176820	-0.780113	10.092980	MT	21355	2023.02.25 03:24:58.907236427	0001923
0	10.120389	0.176775	-0.776052	10.089042	MT	21355	2023.02.25 03:24:58.908236427	0001923
0	10.104945	0.208612	-0.779770	10.072654	MT	21355	2023.02.25 03:24:58.909236427	0001923
0	10.119517	0.208754	-0.757017	10.089003	MT	21355	2023.02.25 03:24:58.910236427	0001923
0	10.120844	0.224772	-0.775995	10.088548	MT	21355	2023.02.25 03:24:58.911236427	0001923
0	10.132441	0.212893	-0.772193	10.100730	MT	21355	2023.02.25 03:24:58.912236427	0001923
0	10.070878	0.232240	-0.739257	10.041023	MT	21355	2023.02.25 03:24:58.913236427	0001923
0	10.144026	0.166019	-0.772432	10.113212	MT	21355	2023.02.25 03:24:58.914236427	0001923
0	10.148211	0.217053	-0.768433	10.116747	MT	21355	2023.02.25 03:24:58.915236427	0001923
0	10.120424	0.260755	-0.760954	10.088406	MT	21355	2023.02.25 03:24:58.916236427	0001923
0	10.141200	0.236982	-0.780286	10.108360	MT	21355	2023.02.25 03:24:58.917236427	0001923
0	10.095264	0.208501	-0.751651	10.065083	MT	21355	2023.02.25 03:24:58.918236427	0001923
0	10.164017	0.201219	-0.768697	10.132909	MT	21355	2023.02.25 03:24:58.919236427	0001923
0	10.141007	0.240978	-0.776282	10.108380	MT	21355	2023.02.25 03:24:58.920236427	0001923
0	10.109461	0.232656	-0.783802	10.076345	MT	21355	2023.02.25 03:24:58.921236427	0001923
0	10.125966	0.200811	-0.732151	10.097466	MT	21355	2023.02.25 03:24:58.922236427	0001923
0	10.105324	0.220616	-0.783755	10.072469	MT	21355	2023.02.25 03:24:58.923236427	0001923
0	10.084797	0.252391	-0.767413	10.052388	MT	21355	2023.02.25 03:24:58.924236427	0001923
0	10.140366	0.228970	-0.768297	10.108625	MT	21355	2023.02.25 03:24:58.925236427	0001923
0	10.052334	0.184069	-0.771005	10.021032	MT	21355	2023.02.25 03:24:58.926236427	0001923
0	10.104036	0.153607	-0.771836	10.073342	MT	21355	2023.02.25 03:24:58.927236427	0001923
0	10.143168	0.173003	-0.757426	10.113369	MT	21355	2023.02.25 03:24:58.928236427	0001923
0	10.144867	0.209025	-0.780380	10.112647	MT	21355	2023.02.25 03:24:58.929236427	0001923
0	10.105153	0.204617	-0.783774	10.072634	MT	21355	2023.02.25 03:24:58.930236427	0001923
0	10.100060	0.216554	-0.763701	10.068817	MT	21355	2023.02.25 03:24:58.931236427	0001923
0	10.120856	0.172783	-0.784056	10.088961	MT	21355	2023.02.25 03:24:58.932236427	0001923
0	10.120031	0.232756	-0.760988	10.088694	MT	21355	2023.02.25 03:24:58.933236427	0001923
0	10.101300	0.192580	-0.787727	10.068697	MT	21355	2023.02.25 03:24:58.934236427	0001923
0	10.078441	0.224343	-0.799321	10.044188	MT	21355	2023.02.25 03:24:58.935236427	0001923
0	10.128940	0.212860	-0.780131	10.096609	MT	21355	2023.02.25 03:24:58.936236427	0001923
0	10.115860	0.169726	-0.768000	10.085237	MT	21355	2023.02.25 03:24:58.937236427	0001923
0	10.135239	0.180920	-0.757294	10.105288	MT	21355	2023.02.25 03:24:58.938236427	0001923
0	10.126881	0.169833	-0.752186	10.097479	MT	21355	2023.02.25 03:24:58.939236427	0001923
0	10.131045	0.252857	-0.740150	10.100807	MT	21355	2023.02.25 03:24:58.940236427	0001923
0	10.087364	0.216418	-0.751519	10.057002	MT	21355	2023.02.25 03:24:58.941236427	0001923
0	10.111283	0.180673	-0.756928	10.081292	MT	21355	2023.02.25 03:24:58.942236427	0001923
0	10.115758	0.188721	-0.763978	10.085102	MT	21355	2023.02.25 03:24:58.943236427	0001923
0	10.116804	0.272716	-0.763879	10.084238	MT	21355	2023.02.25 03:24:58.944236427	0001923
0	10.113355	0.224698	-0.783872	10.080427	MT	21355	2023.02.25 03:24:58.945236427	0001923
0	10.108690	0.208649	-0.775831	10.076714	MT	21355	2023.02.25 03:24:58.946236427	0001923
0	10.080214	0.204353	-0.767409	10.048883	MT	21355	2023.02.25 03:24:58.947236427	0001923
0	10.088577	0.192444	-0.775545	10.056882	MT	21355	2023.02.25 03:24:58.948236427	0001923
0	10.055777	0.176103	-0.763077	10.025236	MT	21355	2023.02.25 03:24:58.949236427	0001923
0	10.069194	0.224240	-0.779201	10.036495	MT	21355	2023.02.25 03:24:58.950236427	0001923
0	10.093849	0.240495	-0.787547	10.060204	MT	21355	2023.02.25 03:24:58.951236427	0001923
0	10.086121	0.220422	-0.795448	10.052289	MT	21355	2023.02.25 03:24:58.952236427	0001923
0	10.128121	0.240838	-0.761100	10.096611	MT	21355	2023.02.25 03:24:58.953236427	0001923
0	10.085193	0.204410	-0.783469	10.052637	MT	21355	2023.02.25 03:24:58.954236427	0001923
0	10.068336	0.188234	-0.771245	10.036988	MT	21355	2023.02.25 03:24:58.955236427	0001923
0	10.112129	0.224677	-0.763875	10.080732	MT	21355	2023.02.25 03:24:58.956236427	0001923
0	10.103858	0.165602	-0.767822	10.073280	MT	21355	2023.02.25 03:24:58.957236427	0001923
0	10.116079	0.165730	-0.772005	10.085217	MT	21355	2023.02.25 03:24:58.958236427	0001923
0	10.082349	0.208361	-0.735469	10.053330	MT	21355	2023.02.25 03:24:58.959236427	0001923
0	10.087661	0.216423	-0.756519	10.056926	MT	21355	2023.02.25 03:24:58.960236427	0001923
0	10.098702	0.240524	-0.735676	10.068997	MT	21355	2023.02.25 03:24:58.961236427	0001923
0	10.099755	0.184556	-0.763739	10.069146	MT	21355	2023.02.25 03:24:58.962236427	0001923
0	10.097077	0.256519	-0.771591	10.064283	MT	21355	2023.02.25 03:24:58.963236427	0001923
0	10.084046	0.212389	-0.763461	10.052861	MT	21355	2023.02.25 03:24:58.964236427	0001923
0	10.135952	0.228922	-0.761237	10.104733	MT	21355	2023.02.25 03:24:58.965236427	0001923
0	10.100045	0.248545	-0.756664	10.068594	MT	21355	2023.02.25 03:24:58.966236427	0001923
0	10.116793	0.256721	-0.767897	10.084341	MT	21355	2023.02.25 03:24:58.967236427	0001923
0	10.080827	0.236355	-0.771371	10.048492	MT	21355	2023.02.25 03:24:58.968236427	0001923
0	10.135900	0.180931	-0.768293	10.105120	MT	21355	2023.02.25 03:24:58.969236427	0001923
0	10.096309	0.236512	-0.763616	10.064612	MT	21355	2023.02.25 03:24:58.970236427	0001923
0	10.106693	0.200617	-0.743844	10.077286	MT	21355	2023.02.25 03:24:58.971236427	0001923
0	10.063242	0.200172	-0.751172	10.033171	MT	21355	2023.02.25 03:24:58.972236427	0001923
0	10.098972	0.212562	-0.810639	10.064140	MT	21355	2023.02.25 03:24:58.973236427	0001923
0	10.104727	0.184614	-0.779798	10.072901	MT	21355	2023.02.25 03:24:58.974236427	0001923
0	10.135791	0.196926	-0.764274	10.105016	MT	21355	2023.02.25 03:24:58.975236427	0001923
0	10.111771	0.208675	-0.760894	10.080943	MT	21355	2023.02.25 03:24:58.976236427	0001923
0	10.065245	0.176210	-0.787196	10.032868	MT	21355	2023.02.25 03:24:58.977236427	0001923
0	10.124720	0.188820	-0.780099	10.092856	MT	21355	2023.02.25 03:24:58.978236427	0001923
0	10.132890	0.208901	-0.780197	10.100649	MT	21355	2023.02.25 03:24:58.979236427	0001923
0	10.124580	0.200815	-0.776085	10.092794	MT	21355	2023.02.25 03:24:58.980236427	0001923
0	10.131159	0.204872	-0.752205	10.101118	MT	21355	2023.02.25 03:24:58.981236427	0001923
0	10.092359	0.196481	-0.771602	10.060902	MT	21355	2023.02.25 03:24:58.982236427	0001923
0	10.101244	0.212575	-0.783703	10.068552	MT	21355	2023.02.25 03:24:58.983236427	0001923
0	10.124689	0.232809	-0.772047	10.092526	MT	21355	2023.02.25 03:24:58.984236427	0001923
0	10.094714	0.200493	-0.743661	10.065288	MT	21355	2023.02.25 03:24:58.985236427	0001923
0	10.063744	0.196181	-0.760175	10.033075	MT	21355	2023.02.25 03:24:58.986236427	0001923
0	10.118611	0.161747	-0.748073	10.089624	MT	21355	2023.02.25 03:24:58.987236427	0001923
0	10.090745	0.224447	-0.739572	10.061102	MT	21355	2023.02.25 03:24:58.988236427	0001923
0	10.089005	0.232442	-0.775497	10.056471	MT	21355	2023.02.25 03:24:58.989236427	0001923
0	10.112615	0.224686	-0.771874	10.080610	MT	21355	2023.02.25 03:24:58.990236427	0001923
0	10.049975	0.200046	-0.778939	10.017746	MT	21355	2023.02.25 03:24:58.991236427	0001923
0	10.089185	0.204452	-0.783530	10.056637	MT	21355	2023.02.25 03:24:58.992236427	0001923
0	10.095375	0.188507	-0.756674	10.065213	MT	21355	2023.02.25 03:24:58.993236427	0001923
0	10.093641	0.200501	-0.791594	10.060555	MT	21355	2023.02.25 03:24:58.994236427	0001923
0	10.130255	0.272865	-0.788059	10.095869	MT	21355	2023.02.25 03:24:58.995236427	0001923
0	10.100591	0.220562	-0.771695	10.068653	MT	21355	2023.02.25 03:24:58.996236427	0001923
0	10.155156	0.209120	-0.752567	10.125073	MT	21355	2023.02.25 03:24:58.997236427	0001923
0	10.072803	0.212278	-0.775277	10.040679	MT	21355	2023.02.25 03:24:58.998236427	0001923
0	10.154470	0.185113	-0.744596	10.125442	MT	21355	2023.02.25 03:24:58.999236427	0001923
0	10.123922	0.180808	-0.768110	10.093122	MT	21355	2023.02.25 03:24:59.000236427	0001923
0	10.085779	0.212418	-0.791458	10.052433	MT	21355	2023.02.25 03:24:59.001236427	0001923
0	10.103990	0.184601	-0.767799	10.073084	MT	21355	2023.02.25 03:24:59.002236427	0001923
0	10.077209	0.204328	-0.783346	10.044639	MT	21355	2023.02.25 03:24:59.003236427	0001923
0	10.112531	0.192692	-0.775911	10.080878	MT	21355	2023.02.25 03:24:59.004236427	0001923
0	10.148581	0.177068	-0.780479	10.116976	MT	21355	2023.02.25 03:24:59.005236427	0001923
0	10.107662	0.196635	-0.760847	10.077067	MT	21355	2023.02.25 03:24:59.006236427	0001923
0	10.088689	0.204443	-0.775531	10.056759	MT	21355	2023.02.25 03:24:59.007236427	0001923
0	10.122665	0.200782	-0.744089	10.093283	MT	21355	2023.02.25 03:24:59.008236427	0001923
0	10.094879	0.216492	-0.743642	10.065123	MT	21355	2023.02.25 03:24:59.009236427	0001923
0	10.104453	0.208604	-0.771771	10.072776	MT	21355	2023.02.25 03:24:59.010236427	0001923
0	10.099858	0.196555	-0.763725	10.069023	MT	21355	2023.02.25 03:24:59.011236427	0001923
0	10.123971	0.212802	-0.764072	10.092854	MT	21355	2023.02.25 03:24:59.012236427	0001923
0	10.159365	0.201166	-0.757637	10.129078	MT	21355	2023.02.25 03:24:59.013236427	0001923
0	10.092607	0.220480	-0.771573	10.060655	MT	21355	2023.02.25 03:24:59.014236427	0001923
0	10.092947	0.228483	-0.775563	10.060511	MT	21355	2023.02.25 03:24:59.015236427	0001923
0	10.081812	0.172359	-0.731513	10.053761	MT	21355	2023.02.25 03:24:59.016236427	0001923
0	10.115524	0.208712	-0.756955	10.085003	MT	21355	2023.02.25 03:24:59.017236427	0001923
0	10.072069	0.212266	-0.763278	10.040863	MT	21355	2023.02.25 03:24:59.018236427	0001923
0	10.111766	0.188679	-0.763917	10.081103	MT	21355	2023.02.25 03:24:59.019236427	0001923
0	10.116363	0.224723	-0.767935	10.084671	MT	21355	2023.02.25 03:24:59.020236427	0001923
0	10.155914	0.229128	-0.761542	10.124730	MT	21355	2023.02.25 03:24:59.021236427	0001923
0	10.128490	0.236846	-0.768104	10.096545	MT	21355	2023.02.25 03:24:59.022236427	0001923
0	10.100883	0.224566	-0.775690	10.068551	MT	21355	2023.02.25 03:24:59.023236427	0001923
0	10.104945	0.208612	-0.779770	10.072654	MT	21355	2023.02.25 03:24:59.024236427	0001923
0	10.083859	0.232381	-0.756438	10.052762	MT	21355	2023.02.25 03:24:59.025236427	0001923
0	10.139989	0.192972	-0.768340	10.108996	MT	21355	2023.02.25 03:24:59.026236427	0001923
0	10.087736	0.200428	-0.760537	10.057029	MT	21355	2023.02.25 03:24:59.027236427	0001923
0	10.162595	0.201194	-0.744699	10.133276	MT	21355	2023.02.25 03:24:59.028236427	0001923
0	10.098221	0.208550	-0.799645	10.064350	MT	21355	2023.02.25 03:24:59.029236427	0001923
0	10.124229	0.188811	-0.772100	10.092979	MT	21355	2023.02.25 03:24:59.030236427	0001923
0	10.138209	0.236957	-0.796223	10.104116	MT	21355	2023.02.25 03:24:59.031236427	0001923
0	10.100284	0.248549	-0.760663	10.068533	MT	21355	2023.02.25 03:24:59.032236427	0001923
0	10.073992	0.264284	-0.783214	10.040022	MT	21355	2023.02.25 03:24:59.033236427	0001923
0	10.073392	0.196291	-0.787294	10.040661	MT	21355	2023.02.25 03:24:59.034236427	0001923
0	10.085276	0.212410	-0.783459	10.052555	MT	21355	2023.02.25 03:24:59.035236427	0001923
0	10.100347	0.220558	-0.767696	10.068714	MT	21355	2023.02.25 03:24:59.036236427	0001923
0	10.111412	0.224665	-0.751876	10.080916	MT	21355	2023.02.25 03:24:59.037236427	0001923
0	10.112642	0.204691	-0.775897	10.080755	MT	21355	2023.02.25 03:24:59.038236427	0001923
0	10.108379	0.224640	-0.767813	10.076672	MT	21355	2023.02.25 03:24:59.039236427	0001923
0	10.133680	0.212913	-0.792191	10.100425	MT	21355	2023.02.25 03:24:59.040236427	0001923
0	10.109729	0.212666	-0.791825	10.076429	MT	21355	2023.02.25 03:24:59.041236427	0001923
0	10.155684	0.189133	-0.764589	10.125095	MT	21355	2023.02.25 03:24:59.042236427	0001923
0	10.108166	0.176647	-0.771870	10.077105	MT	21355	2023.02.25 03:24:59.043236427	0001923
0	10.105521	0.236615	-0.783736	10.072305	MT	21355	2023.02.25 03:24:59.044236427	0001923
0	10.120220	0.212765	-0.768011	10.088793	MT	21355	2023.02.25 03:24:59.045236427	0001923
0	10.092317	0.236471	-0.763555	10.060612	MT	21355	2023.02.25 03:24:59.046236427	0001923
0	10.082099	0.180362	-0.735503	10.053618	MT	21355	2023.02.25 03:24:59.047236427	0001923
0	10.100590	0.196568	-0.775723	10.068839	MT	21355	2023.02.25 03:24:59.048236427	0001923
0	10.107327	0.216624	-0.751824	10.076999	MT	21355	2023.02.25 03:24:59.049236427	0001923
0	10.092481	0.248470	-0.763541	10.060489	MT	21355	2023.02.25 03:24:59.050236427	0001923
0	10.132156	0.208889	-0.768198	10.100833	MT	21355	2023.02.25 03:24:59.051236427	0001923
0	10.104793	0.192613	-0.779789	10.072819	MT	21355	2023.02.25 03:24:59.052236427	0001923
0	10.161277	0.173204	-0.792666	10.128832	MT	21355	2023.02.25 03:24:59.053236427	0001923
0	10.133180	0.212905	-0.784192	10.100547	MT	21355	2023.02.25 03:24:59.054236427	0001923
0	10.129075	0.224859	-0.780117	10.096485	MT	21355	2023.02.25 03:24:59.055236427	0001923
0	10.083818	0.188391	-0.763490	10.053108	MT	21355	2023.02.25 03:24:59.056236427	0001923
0	10.095941	0.240504	-0.756612	10.064677	MT	21355	2023.02.25 03:24:59.057236427	0001923
0	10.115865	0.200720	-0.763964	10.084979	MT	21355	2023.02.25 03:24:59.058236427	0001923
0	10.083231	0.165385	-0.756518	10.053451	MT	21355	2023.02.25 03:24:59.059236427	0001923
0	10.115894	0.220716	-0.760941	10.084819	MT	21355	2023.02.25 03:24:59.060236427	0001923
0	10.116676	0.248722	-0.767907	10.084424	MT	21355	2023.02.25 03:24:59.061236427	0001923
0	10.113263	0.216698	-0.783882	10.080509	MT	21355	2023.02.25 03:24:59.062236427	0001923
0	10.079257	0.244326	-0.743365	10.048837	MT	21355	2023.02.25 03:24:59.063236427	0001923
0	10.079176	0.196337	-0.751421	10.049209	MT	21355	2023.02.25 03:24:59.064236427	0001923
0	10.100344	0.196564	-0.771724	10.068900	MT	21355	2023.02.25 03:24:59.065236427	0001923
0	10.107820	0.212634	-0.760828	10.076902	MT	21355	2023.02.25 03:24:59.066236427	0001923
0	10.125002	0.192824	-0.784093	10.092754	MT	21355	2023.02.25 03:24:59.067236427	0001923
0	10.083823	0.208387	-0.760466	10.052948	MT	21355	2023.02.25 03:24:59.068236427	0001923
0	10.128898	0.208860	-0.780136	10.096650	MT	21355	2023.02.25 03:24:59.069236427	0001923
0	10.124410	0.180816	-0.776109	10.093000	MT	21355	2023.02.25 03:24:59.070236427	0001923
0	10.072328	0.188275	-0.771306	10.040987	MT	21355	2023.02.25 03:24:59.071236427	0001923
0	10.108636	0.244639	-0.767789	10.076466	MT	21355	2023.02.25 03:24:59.072236427	0001923
0	10.100016	0.212554	-0.763706	10.068858	MT	21355	2023.02.25 03:24:59.073236427	0001923
0	10.096744	0.232520	-0.771620	10.064530	MT	21355	2023.02.25 03:24:59.074236427	0001923
0	10.103191	0.224579	-0.747754	10.072978	MT	21355	2023.02.25 03:24:59.075236427	0001923
0	10.125377	0.176833	-0.792111	10.092797	MT	21355	2023.02.25 03:24:59.076236427	0001923
0	10.084378	0.220393	-0.767451	10.052717	MT	21355	2023.02.25 03:24:59.077236427	0001923
0	10.103971	0.137608	-0.771855	10.073507	MT	21355	2023.02.25 03:24:59.078236427	0001923
0	10.167132	0.213249	-0.768728	10.135785	MT	21355	2023.02.25 03:24:59.079236427	0001923
0	10.131665	0.180886	-0.764232	10.101182	MT	21355	2023.02.25 03:24:59.080236427	0001923
0	10.081219	0.228364	-0.779379	10.048452	MT	21355	2023.02.25 03:24:59.081236427	0001923
0	10.072235	0.176276	-0.771320	10.041111	MT	21355	2023.02.25 03:24:59.082236427	0001923
0	10.112683	0.208691	-0.775892	10.080714	MT	21355	2023.02.25 03:24:59.083236427	0001923
0	10.089108	0.220447	-0.779511	10.056533	MT	21355	2023.02.25 03:24:59.084236427	0001923
0	10.057720	0.224125	-0.787017	10.024375	MT	21355	2023.02.25 03:24:59.085236427	0001923
0	10.111994	0.212678	-0.763889	10.080856	MT	21355	2023.02.25 03:24:59.086236427	0001923
0	10.119937	0.208761	-0.764016	10.088896	MT	21355	2023.02.25 03:24:59.087236427	0001923
0	10.111911	0.204679	-0.763898	10.080938	MT	21355	2023.02.25 03:24:59.088236427	0001923
0	10.100704	0.180573	-0.779742	10.068943	MT	21355	2023.02.25 03:24:59.089236427	0001923
0	10.108286	0.236636	-0.763799	10.076610	MT	21355	2023.02.25 03:24:59.090236427	0001923
0	10.114840	0.192704	-0.747976	10.085305	MT	21355	2023.02.25 03:24:59.091236427	0001923
0	10.104336	0.196605	-0.771785	10.072900	MT	21355	2023.02.25 03:24:59.092236427	0001923
0	10.048820	0.180030	-0.762965	10.018196	MT	21355	2023.02.25 03:24:59.093236427	0001923
0	10.117379	0.204744	-0.787957	10.084571	MT	21355	2023.02.25 03:24:59.094236427	0001923
0	10.100638	0.224562	-0.771690	10.068612	MT	21355	2023.02.25 03:24:59.095236427	0001923
0	10.091402	0.220459	-0.751575	10.060960	MT	21355	2023.02.25 03:24:59.096236427	0001923
0	10.086495	0.200407	-0.739540	10.057350	MT	21355	2023.02.25 03:24:59.097236427	0001923
0	10.134948	0.228904	-0.744239	10.104993	MT	21355	2023.02.25 03:24:59.098236427	0001923
0	10.115792	0.192720	-0.763974	10.085061	MT	21355	2023.02.25 03:24:59.099236427	0001923
0	10.118895	0.169751	-0.752063	10.089480	MT	21355	2023.02.25 03:24:59.100236427	0001923
0	10.119896	0.204761	-0.764020	10.088937	MT	21355	2023.02.25 03:24:59.101236427	0001923
0	10.092152	0.200477	-0.767597	10.060922	MT	21355	2023.02.25 03:24:59.102236427	0001923
0	10.109213	0.232652	-0.779802	10.076406	MT	21355	2023.02.25 03:24:59.103236427	0001923
0	10.116852	0.224731	-0.775934	10.084548	MT	21355	2023.02.25 03:24:59.104236427	0001923
0	10.113558	0.220702	-0.787877	10.080407	MT	21355	2023.02.25 03:24:59.105236427	0001923
0	10.111800	0.192679	-0.763913	10.081062	MT	21355	2023.02.25 03:24:59.106236427	0001923
0	10.090955	0.200456	-0.747600	10.061227	MT	21355	2023.02.25 03:24:59.107236427	0001923
0	10.123063	0.216785	-0.748069	10.093057	MT	21355	2023.02.25 03:24:59.108236427	0001923
0	10.137456	0.236945	-0.784224	10.104299	MT	21355	2023.02.25 03:24:59.109236427	0001923
0	10.113349	0.200703	-0.787900	10.080613	MT	21355	2023.02.25 03:24:59.110236427	0001923
0	10.120801	0.240767	-0.771977	10.088444	MT	21355	2023.02.25 03:24:59.111236427	0001923
0	10.090721	0.200452	-0.743600	10.061288	MT	21355	2023.02.25 03:24:59.112236427	0001923
0	10.108049	0.192642	-0.767851	10.077001	MT	21355	2023.02.25 03:24:59.113236427	0001923
0	10.095409	0.192507	-0.756669	10.065171	MT	21355	2023.02.25 03:24:59.114236427	0001923
0	10.092890	0.200489	-0.779596	10.060738	MT	21355	2023.02.25 03:24:59.115236427	0001923
0	10.103600	0.188594	-0.760796	10.073150	MT	21355	2023.02.25 03:24:59.116236427	0001923
0	10.123709	0.204799	-0.761082	10.092982	MT	21355	2023.02.25 03:24:59.117236427	0001923
0	10.133859	0.228885	-0.725241	10.105283	MT	21355	2023.02.25 03:24:59.118236427	0001923
0	10.135949	0.212926	-0.764255	10.104852	MT	21355	2023.02.25 03:24:59.119236427	0001923
0	10.138444	0.204943	-0.740329	10.109300	MT	21355	2023.02.25 03:24:59.120236427	0001923
0	10.141331	0.204992	-0.788323	10.108567	MT	21355	2023.02.25 03:24:59.121236427	0001923
0	10.107959	0.208637	-0.763833	10.076898	MT	21355	2023.02.25 03:24:59.122236427	0001923
0	10.083925	0.200390	-0.763476	10.052984	MT	21355	2023.02.25 03:24:59.123236427	0001923
0	10.112115	0.200683	-0.767903	10.080918	MT	21355	2023.02.25 03:24:59.124236427	0001923
0	10.110346	0.188655	-0.739920	10.081470	MT	21355	2023.02.25 03:24:59.125236427	0001923
0	10.064562	0.232186	-0.767132	10.032597	MT	21355	2023.02.25 03:24:59.126236427	0001923
0	10.090521	0.176453	-0.743629	10.061535	MT	21355	2023.02.25 03:24:59.127236427	0001923
0	10.116271	0.236718	-0.763921	10.084608	MT	21355	2023.02.25 03:24:59.128236427	0001923
0	10.107441	0.244619	-0.747792	10.076772	MT	21355	2023.02.25 03:24:59.129236427	0001923
0	10.063364	0.212171	-0.751157	10.033047	MT	21355	2023.02.25 03:24:59.130236427	0001923
0	10.120062	0.196766	-0.768030	10.088958	MT	21355	2023.02.25 03:24:59.131236427	0001923
0	10.104575	0.256593	-0.763715	10.072404	MT	21355	2023.02.25 03:24:59.132236427	0001923
0	10.120309	0.220764	-0.768001	10.088711	MT	21355	2023.02.25 03:24:59.133236427	0001923
0	10.123471	0.176801	-0.761115	10.093270	MT	21355	2023.02.25 03:24:59.134236427	0001923
0	10.080393	0.240347	-0.763367	10.048573	MT	21355	2023.02.25 03:24:59.135236427	0001923
0	10.110663	0.232676	-0.802799	10.076055	MT	21355	2023.02.25 03:24:59.136236427	0001923
0	10.132044	0.220884	-0.764185	10.100770	MT	21355	2023.02.25 03:24:59.137236427	0001923
0	10.119141	0.200749	-0.752027	10.089161	MT	21355	2023.02.25 03:24:59.138236427	0001923
0	10.066592	0.180206	-0.743257	10.037498	MT	21355	2023.02.25 03:24:59.139236427	0001923
0	10.108366	0.200646	-0.771841	10.076858	MT	21355	2023.02.25 03:24:59.140236427	0001923
0	10.131938	0.184890	-0.768227	10.101080	MT	21355	2023.02.25 03:24:59.141236427	0001923
0	10.124060	0.220801	-0.764063	10.092771	MT	21355	2023.02.25 03:24:59.142236427	0001923
0	10.134583	0.161912	-0.748318	10.105621	MT	21355	2023.02.25 03:24:59.143236427	0001923
0	10.111994	0.212678	-0.763889	10.080856	MT	21355	2023.02.25 03:24:59.144236427	0001923
0	10.136596	0.204938	-0.776263	10.104751	MT	21355	2023.02.25 03:24:59.145236427	0001923
0	10.128197	0.232842	-0.764109	10.096647	MT	21355	2023.02.25 03:24:59.146236427	0001923
0	10.091077	0.212455	-0.747585	10.061104	MT	21355	2023.02.25 03:24:59.147236427	0001923
0	10.104052	0.216595	-0.763762	10.072816	MT	21355	2023.02.25 03:24:59.148236427	0001923
0	10.127166	0.204831	-0.752144	10.097119	MT	21355	2023.02.25 03:24:59.149236427	0001923
0	10.071565	0.204259	-0.756289	10.041052	MT	21355	2023.02.25 03:24:59.150236427	0001923
0	10.099829	0.232546	-0.756683	10.068759	MT	21355	2023.02.25 03:24:59.151236427	0001923
0	10.112628	0.244681	-0.767850	10.080465	MT	21355	2023.02.25 03:24:59.152236427	0001923
0	10.090800	0.208452	-0.743591	10.061206	MT	21355	2023.02.25 03:24:59.153236427	0001923
0	10.077371	0.272312	-0.771267	10.044122	MT	21355	2023.02.25 03:24:59.154236427	0001923
0	10.131013	0.188873	-0.752224	10.101283	MT	21355	2023.02.25 03:24:59.155236427	0001923
0	10.119351	0.220748	-0.752003	10.088955	MT	21355	2023.02.25 03:24:59.156236427	0001923
0	10.088710	0.228438	-0.771503	10.056573	MT	21355	2023.02.25 03:24:59.157236427	0001923
0	10.111766	0.188679	-0.763917	10.081103	MT	21355	2023.02.25 03:24:59.158236427	0001923
0	10.119069	0.192749	-0.752036	10.089244	MT	21355	2023.02.25 03:24:59.159236427	0001923
0	10.113955	0.232706	-0.791862	10.080222	MT	21355	2023.02.25 03:24:59.160236427	0001923
0	10.107441	0.244619	-0.747792	10.076772	MT	21355	2023.02.25 03:24:59.161236427	0001923
0	10.107670	0.220629	-0.756819	10.076881	MT	21355	2023.02.25 03:24:59.162236427	0001923
0	10.122937	0.204786	-0.748083	10.093181	MT	21355	2023.02.25 03:24:59.163236427	0001923
0	10.128828	0.224855	-0.776117	10.096546	MT	21355	2023.02.25 03:24:59.164236427	0001923
0	10.089279	0.252441	-0.775474	10.056265	MT	21355	2023.02.25 03:24:59.165236427	0001923
0	10.123687	0.224794	-0.757059	10.092837	MT	21355	2023.02.25 03:24:59.166236427	0001923
0	10.147255	0.217037	-0.752435	10.116992	MT	21355	2023.02.25 03:24:59.167236427	0001923
0	10.147691	0.229041	-0.757420	10.116792	MT	21355	2023.02.25 03:24:59.168236427	0001923
0	10.075411	0.188301	-0.756369	10.045216	MT	21355	2023.02.25 03:24:59.169236427	0001923
0	10.123785	0.232794	-0.757049	10.092755	MT	21355	2023.02.25 03:24:59.170236427	0001923
0	10.091610	0.212465	-0.756584	10.060966	MT	21355	2023.02.25 03:24:59.171236427	0001923
0	10.091986	0.224468	-0.760570	10.060782	MT	21355	2023.02.25 03:24:59.172236427	0001923
0	10.087747	0.180432	-0.763560	10.057189	MT	21355	2023.02.25 03:24:59.173236427	0001923
0	10.149191	0.217070	-0.784431	10.116503	MT	21355	2023.02.25 03:24:59.174236427	0001923
0	10.151635	0.225083	-0.757486	10.120833	MT	21355	2023.02.25 03:24:59.175236427	0001923
0	10.104057	0.192601	-0.767790	10.073002	MT	21355	2023.02.25 03:24:59.176236427	0001923
0	10.116489	0.188733	-0.775977	10.084919	MT	21355	2023.02.25 03:24:59.177236427	0001923
0	10.084473	0.228393	-0.767442	10.052635	MT	21355	2023.02.25 03:24:59.178236427	0001923
0	10.088729	0.208443	-0.775526	10.056718	MT	21355	2023.02.25 03:24:59.179236427	0001923
0	10.096714	0.208526	-0.775648	10.064716	MT	21355	2023.02.25 03:24:59.180236427	0001923
0	10.140268	0.196976	-0.772334	10.108894	MT	21355	2023.02.25 03:24:59.181236427	0001923
0	10.055904	0.192102	-0.763058	10.025071	MT	21355	2023.02.25 03:24:59.182236427	0001923
0	10.086072	0.204398	-0.731536	10.057431	MT	21355	2023.02.25 03:24:59.183236427	0001923
0	10.104833	0.240602	-0.771733	10.072447	MT	21355	2023.02.25 03:24:59.184236427	0001923
0	10.092317	0.216476	-0.767578	10.060757	MT	21355	2023.02.25 03:24:59.185236427	0001923
0	10.104582	0.196609	-0.775784	10.072839	MT	21355	2023.02.25 03:24:59.186236427	0001923
0	10.076393	0.220311	-0.767329	10.044719	MT	21355	2023.02.25 03:24:59.187236427	0001923
0	10.111130	0.220661	-0.747881	10.081018	MT	21355	2023.02.25 03:24:59.188236427	0001923
0	10.089360	0.196456	-0.787539	10.056658	MT	21355	2023.02.25 03:24:59.189236427	0001923
0	10.097387	0.224533	-0.783628	10.064429	MT	21355	2023.02.25 03:24:59.190236427	0001923
0	10.088160	0.200435	-0.767536	10.056922	MT	21355	2023.02.25 03:24:59.191236427	0001923
0	10.073681	0.176273	-0.728386	10.045767	MT	21355	2023.02.25 03:24:59.192236427	0001923
0	10.111662	0.220670	-0.756880	10.080880	MT	21355	2023.02.25 03:24:59.193236427	0001923
0	10.075557	0.204300	-0.756350	10.045051	MT	21355	2023.02.25 03:24:59.194236427	0001923
0	10.117597	0.224743	-0.787933	10.084365	MT	21355	2023.02.25 03:24:59.195236427	0001923
0	10.157012	0.201153	-0.784572	10.124666	MT	21355	2023.02.25 03:24:59.196236427	0001923
0	10.084779	0.212402	-0.775460	10.052677	MT	21355	2023.02.25 03:24:59.197236427	0001923
0	10.132850	0.204901	-0.780202	10.100690	MT	21355	2023.02.25 03:24:59.198236427	0001923
0	10.104336	0.196605	-0.771785	10.072900	MT	21355	2023.02.25 03:24:59.199236427	0001923
0	10.078966	0.169338	-0.751453	10.049487	MT	21355	2023.02.25 03:24:59.200236427	0001923
0	10.092215	0.228471	-0.763565	10.060695	MT	21355	2023.02.25 03:24:59.201236427	0001923
0	10.125036	0.220818	-0.780061	10.092527	MT	21355	2023.02.25 03:24:59.202236427	0001923
0	10.108528	0.236640	-0.767799	10.076548	MT	21355	2023.02.25 03:24:59.203236427	0001923
0	10.091894	0.216469	-0.760579	10.060864	MT	21355	2023.02.25 03:24:59.204236427	0001923
0	10.116121	0.224719	-0.763936	10.084732	MT	21355	2023.02.25 03:24:59.205236427	0001923
0	10.112386	0.244676	-0.763851	10.080526	MT	21355	2023.02.25 03:24:59.206236427	0001923
0	10.126791	0.153834	-0.752205	10.097644	MT	21355	2023.02.25 03:24:59.207236427	0001923
0	10.143058	0.154004	-0.757448	10.113565	MT	21355	2023.02.25 03:24:59.208236427	0001923
0	10.118845	0.236735	-0.739985	10.088974	MT	21355	2023.02.25 03:24:59.209236427	0001923
0	10.093218	0.208493	-0.783586	10.060595	MT	21355	2023.02.25 03:24:59.210236427	0001923
0	10.104203	0.180606	-0.771804	10.073064	MT	21355	2023.02.25 03:24:59.211236427	0001923
0	10.140817	0.244973	-0.772277	10.108400	MT	21355	2023.02.25 03:24:59.212236427	0001923
0	10.108090	0.220636	-0.763818	10.076774	MT	21355	2023.02.25 03:24:59.213236427	0001923
0	10.137172	0.212946	-0.784253	10.104546	MT	21355	2023.02.25 03:24:59.214236427	0001923
0	10.089019	0.212447	-0.779521	10.056615	MT	21355	2023.02.25 03:24:59.215236427	0001923
0	10.091989	0.208472	-0.763588	10.060900	MT	21355	2023.02.25 03:24:59.216236427	0001923
0	10.097389	0.200511	-0.720725	10.069638	MT	21355	2023.02.25 03:24:59.217236427	0001923
0	10.094714	0.200493	-0.743661	10.065288	MT	21355	2023.02.25 03:24:59.218236427	0001923
0	10.076674	0.169326	-0.779388	10.045060	MT	21355	2023.02.25 03:24:59.219236427	0001923
0	10.109053	0.256643	-0.771775	10.076281	MT	21355	2023.02.25 03:24:59.220236427	0001923
0	10.088484	0.208439	-0.771526	10.056779	MT	21355	2023.02.25 03:24:59.221236427	0001923
0	10.100638	0.224562	-0.771690	10.068612	MT	21355	2023.02.25 03:24:59.222236427	0001923
0	10.104127	0.169606	-0.771817	10.073178	MT	21355	2023.02.25 03:24:59.223236427	0001923
0	10.084832	0.192407	-0.779483	10.052822	MT	21355	2023.02.25 03:24:59.224236427	0001923
0	10.140271	0.220970	-0.768306	10.108708	MT	21355	2023.02.25 03:24:59.225236427	0001923
0	10.113137	0.204699	-0.783896	10.080633	MT	21355	2023.02.25 03:24:59.226236427	0001923
0	10.056432	0.220104	-0.767024	10.024722	MT	21355	2023.02.25 03:24:59.227236427	0001923
0	10.118952	0.244734	-0.739976	10.088892	MT	21355	2023.02.25 03:24:59.228236427	0001923
0	10.099177	0.200543	-0.751721	10.069165	MT	21355	2023.02.25 03:24:59.229236427	0001923
0	10.089101	0.161458	-0.787580	10.057018	MT	21355	2023.02.25 03:24:59.230236427	0001923
0	10.112082	0.220678	-0.763879	10.080774	MT	21355	2023.02.25 03:24:59.231236427	0001923
0	10.072338	0.248261	-0.760236	10.040538	MT	21355	2023.02.25 03:24:59.232236427	0001923
0	10.092605	0.196485	-0.775601	10.060841	MT	21355	2023.02.25 03:24:59.233236427	0001923
0	10.133683	0.268898	-0.780126	10.100032	MT	21355	2023.02.25 03:24:59.234236427	0001923
0	10.060632	0.192155	-0.775117	10.028887	MT	21355	2023.02.25 03:24:59.235236427	0001923
0	10.109513	0.236656	-0.783797	10.076304	MT	21355	2023.02.25 03:24:59.236236427	0001923
0	10.118287	0.208732	-0.736019	10.089323	MT	21355	2023.02.25 03:24:59.237236427	0001923
0	10.099256	0.208542	-0.751712	10.069082	MT	21355	2023.02.25 03:24:59.238236427	0001923
0	10.114409	0.196696	-0.739972	10.085387	MT	21355	2023.02.25 03:24:59.239236427	0001923
0	10.076061	0.212307	-0.763339	10.044862	MT	21355	2023.02.25 03:24:59.240236427	0001923
0	10.104449	0.180610	-0.775803	10.073003	MT	21355	2023.02.25 03:24:59.241236427	0001923
0	10.123597	0.192800	-0.761096	10.093106	MT	21355	2023.02.25 03:24:59.242236427	0001923
0	10.079142	0.216332	-0.747397	10.049065	MT	21355	2023.02.25 03:24:59.243236427	0001923
0	10.041957	0.239953	-0.770771	10.009457	MT	21355	2023.02.25 03:24:59.244236427	0001923
0	10.115792	0.192720	-0.763974	10.085061	MT	21355	2023.02.25 03:24:59.245236427	0001923
0	10.104583	0.220603	-0.771756	10.072653	MT	21355	2023.02.25 03:24:59.246236427	0001923
0	10.104512	0.188609	-0.775794	10.072921	MT	21355	2023.02.25 03:24:59.247236427	0001923
0	10.077686	0.244326	-0.783299	10.044227	MT	21355	2023.02.25 03:24:59.248236427	0001923
0	10.092518	0.212480	-0.771583	10.060737	MT	21355	2023.02.25 03:24:59.249236427	0001923
0	10.128819	0.200860	-0.780145	10.096732	MT	21355	2023.02.25 03:24:59.250236427	0001923
0	10.112030	0.268663	-0.751824	10.080463	MT	21355	2023.02.25 03:24:59.251236427	0001923
0	10.125181	0.232817	-0.780046	10.092404	MT	21355	2023.02.25 03:24:59.252236427	0001923
0	10.054912	0.188086	-0.747064	10.025357	MT	21355	2023.02.25 03:24:59.253236427	0001923
0	10.100174	0.240550	-0.760673	10.068616	MT	21355	2023.02.25 03:24:59.254236427	0001923
0	10.060335	0.212146	-0.767095	10.028804	MT	21355	2023.02.25 03:24:59.255236427	0001923
0	10.103707	0.200593	-0.760781	10.073027	MT	21355	2023.02.25 03:24:59.256236427	0001923
0	10.167990	0.201266	-0.784740	10.135664	MT	21355	2023.02.25 03:24:59.257236427	0001923
0	10.113894	0.208684	-0.728959	10.085431	MT	21355	2023.02.25 03:24:59.258236427	0001923
0	10.135992	0.216925	-0.764251	10.104811	MT	21355	2023.02.25 03:24:59.259236427	0001923
0	10.069398	0.240239	-0.779182	10.036331	MT	21355	2023.02.25 03:24:59.260236427	0001923
0	10.116219	0.232718	-0.763926	10.084649	MT	21355	2023.02.25 03:24:59.261236427	0001923
0	10.099731	0.224547	-0.756692	10.068841	MT	21355	2023.02.25 03:24:59.262236427	0001923
0	10.065551	0.232203	-0.783130	10.032353	MT	21355	2023.02.25 03:24:59.263236427	0001923
0	10.091986	0.224468	-0.760570	10.060782	MT	21355	2023.02.25 03:24:59.264236427	0001923
0	10.128052	0.220843	-0.764124	10.096771	MT	21355	2023.02.25 03:24:59.265236427	0001923
0	10.069438	0.200250	-0.787229	10.036620	MT	21355	2023.02.25 03:24:59.266236427	0001923
0	10.114065	0.208687	-0.731958	10.085385	MT	21355	2023.02.25 03:24:59.267236427	0001923
0	10.142794	0.216987	-0.744375	10.113115	MT	21355	2023.02.25 03:24:59.268236427	0001923
0	10.121454	0.212785	-0.788008	10.088488	MT	21355	2023.02.25 03:24:59.269236427	0001923
0	10.144650	0.233015	-0.772353	10.112522	MT	21355	2023.02.25 03:24:59.270236427	0001923
0	10.099725	0.180556	-0.763744	10.069187	MT	21355	2023.02.25 03:24:59.271236427	0001923
0	10.136803	0.200943	-0.780268	10.104731	MT	21355	2023.02.25 03:24:59.272236427	0001923
0	10.147899	0.245040	-0.757401	10.116627	MT	21355	2023.02.25 03:24:59.273236427	0001923
0	10.100788	0.236561	-0.771676	10.068489	MT	21355	2023.02.25 03:24:59.274236427	0001923
0	10.116950	0.232731	-0.775925	10.084466	MT	21355	2023.02.25 03:24:59.275236427	0001923
0	10.120801	0.240767	-0.771977	10.088444	MT	21355	2023.02.25 03:24:59.276236427	0001923
0	10.131625	0.220877	-0.757186	10.100877	MT	21355	2023.02.25 03:24:59.277236427	0001923
0	10.119210	0.228743	-0.747994	10.088934	MT	21355	2023.02.25 03:24:59.278236427	0001923
0	10.066695	0.216200	-0.739215	10.037189	MT	21355	2023.02.25 03:24:59.279236427	0001923
0	10.140100	0.204971	-0.768325	10.108872	MT	21355	2023.02.25 03:24:59.280236427	0001923
0	10.065158	0.240194	-0.775121	10.032392	MT	21355	2023.02.25 03:24:59.281236427	0001923
0	10.092317	0.216476	-0.767578	10.060757	MT	21355	2023.02.25 03:24:59.282236427	0001923
0	10.104401	0.244594	-0.763729	10.072528	MT	21355	2023.02.25 03:24:59.283236427	0001923
0	10.093680	0.204501	-0.791590	10.060514	MT	21355	2023.02.25 03:24:59.284236427	0001923
0	10.105077	0.196617	-0.783783	10.072716	MT	21355	2023.02.25 03:24:59.285236427	0001923
0	10.130038	0.208852	-0.732203	10.101383	MT	21355	2023.02.25 03:24:59.286236427	0001923
0	10.089428	0.176434	-0.724631	10.061826	MT	21355	2023.02.25 03:24:59.287236427	0001923
0	10.083169	0.196378	-0.751482	10.053209	MT	21355	2023.02.25 03:24:59.288236427	0001923
0	10.061095	0.188164	-0.783121	10.028806	MT	21355	2023.02.25 03:24:59.289236427	0001923
0	10.044212	0.235966	-0.742840	10.013926	MT	21355	2023.02.25 03:24:59.290236427	0001923
0	10.084004	0.208390	-0.763466	10.052902	MT	21355	2023.02.25 03:24:59.291236427	0001923
0	10.076931	0.224319	-0.775324	10.044555	MT	21355	2023.02.25 03:24:59.292236427	0001923
0	10.116852	0.224731	-0.775934	10.084548	MT	21355	2023.02.25 03:24:59.293236427	0001923
0	10.082380	0.240380	-0.795363	10.048084	MT	21355	2023.02.25 03:24:59.294236427	0001923
0	10.108487	0.212645	-0.771827	10.076734	MT	21355	2023.02.25 03:24:59.295236427	0001923
0	10.099062	0.212538	-0.747708	10.069102	MT	21355	2023.02.25 03:24:59.296236427	0001923
0	10.095445	0.196507	-0.756664	10.065130	MT	21355	2023.02.25 03:24:59.297236427	0001923
0	10.124183	0.244797	-0.761034	10.092570	MT	21355	2023.02.25 03:24:59.298236427	0001923
0	10.079612	0.184347	-0.760434	10.049195	MT	21355	2023.02.25 03:24:59.299236427	0001923
0	10.163607	0.181216	-0.764721	10.133176	MT	21355	2023.02.25 03:24:59.300236427	0001923
0	10.088092	0.232427	-0.760499	10.056700	MT	21355	2023.02.25 03:24:59.301236427	0001923
0	10.128490	0.236846	-0.768104	10.096545	MT	21355	2023.02.25 03:24:59.302236427	0001923
0	10.140853	0.228978	-0.776296	10.108503	MT	21355	2023.02.25 03:24:59.303236427	0001923
0	10.104435	0.228599	-0.767747	10.072631	MT	21355	2023.02.25 03:24:59.304236427	0001923
0	10.072270	0.208270	-0.767282	10.040843	MT	21355	2023.02.25 03:24:59.305236427	0001923
0	10.068900	0.220236	-0.775206	10.036598	MT	21355	2023.02.25 03:24:59.306236427	0001923
0	10.032319	0.223847	-0.746670	10.001990	MT	21355	2023.02.25 03:24:59.307236427	0001923
0	10.127012	0.212827	-0.748135	10.097098	MT	21355	2023.02.25 03:24:59.308236427	0001923
0	10.085822	0.216418	-0.791453	10.052392	MT	21355	2023.02.25 03:24:59.309236427	0001923
0	10.152036	0.170101	-0.772550	10.121169	MT	21355	2023.02.25 03:24:59.310236427	0001923
0	10.088082	0.216430	-0.763518	10.056819	MT	21355	2023.02.25 03:24:59.311236427	0001923
0	10.132612	0.176903	-0.780235	10.100979	MT	21355	2023.02.25 03:24:59.312236427	0001923
0	10.108339	0.240635	-0.763795	10.076568	MT	21355	2023.02.25 03:24:59.313236427	0001923
0	10.079678	0.192346	-0.760424	10.049113	MT	21355	2023.02.25 03:24:59.314236427	0001923
0	10.076931	0.224319	-0.775324	10.044555	MT	21355	2023.02.25 03:24:59.315236427	0001923
0	10.128492	0.216851	-0.772127	10.096690	MT	21355	2023.02.25 03:24:59.316236427	0001923
0	10.080628	0.196361	-0.775418	10.048843	MT	21355	2023.02.25 03:24:59.317236427	0001923
0	10.138564	0.192947	-0.744342	10.109363	MT	21355	2023.02.25 03:24:59.318236427	0001923
0	10.060624	0.216150	-0.771089	10.028701	MT	21355	2023.02.25 03:24:59.319236427	0001923
0	10.052160	0.232055	-0.759949	10.020706	MT	21355	2023.02.25 03:24:59.320236427	0001923
0	10.103144	0.220579	-0.747759	10.073019	MT	21355	2023.02.25 03:24:59.321236427	0001923
0	10.135681	0.248911	-0.752214	10.104665	MT	21355	2023.02.25 03:24:59.322236427	0001923
0	10.144580	0.205021	-0.776385	10.112749	MT	21355	2023.02.25 03:24:59.323236427	0001923
0	10.113117	0.244689	-0.775849	10.080343	MT	21355	2023.02.25 03:24:59.324236427	0001923
0	10.103917	0.220592	-0.760758	10.072821	MT	21355	2023.02.25 03:24:59.325236427	0001923
0	10.073140	0.220282	-0.779267	10.040536	MT	21355	2023.02.25 03:24:59.326236427	0001923
0	10.087576	0.208424	-0.756528	10.057008	MT	21355	2023.02.25 03:24:59.327236427	0001923
0	10.092101	0.161483	-0.771643	10.061262	MT	21355	2023.02.25 03:24:59.328236427	0001923
0	10.114913	0.200704	-0.747966	10.085223	MT	21355	2023.02.25 03:24:59.329236427	0001923
0	10.103600	0.188594	-0.760796	10.073150	MT	21355	2023.02.25 03:24:59.330236427	0001923
0	10.084375	0.196399	-0.771479	10.052903	MT	21355	2023.02.25 03:24:59.331236427	0001923
0	10.100788	0.236561	-0.771676	10.068489	MT	21355	2023.02.25 03:24:59.332236427	0001923
0	10.089903	0.200464	-0.795533	10.056495	MT	21355	2023.02.25 03:24:59.333236427	0001923
0	10.100394	0.224558	-0.767691	10.068673	MT	21355	2023.02.25 03:24:59.334236427	0001923
0	10.091416	0.192466	-0.756608	10.061172	MT	21355	2023.02.25 03:24:59.335236427	0001923
0	10.127056	0.216826	-0.748130	10.097056	MT	21355	2023.02.25 03:24:59.336236427	0001923
0	10.090381	0.188449	-0.739615	10.061473	MT	21355	2023.02.25 03:24:59.337236427	0001923
0	10.119640	0.196758	-0.761030	10.089065	MT	21355	2023.02.25 03:24:59.338236427	0001923
0	10.063005	0.200167	-0.747172	10.033232	MT	21355	2023.02.25 03:24:59.339236427	0001923
0	10.095069	0.232492	-0.743623	10.064958	MT	21355	2023.02.25 03:24:59.340236427	0001923
0	10.052487	0.224063	-0.766958	10.020681	MT	21355	2023.02.25 03:24:59.341236427	0001923
0	10.108235	0.232636	-0.763804	10.076651	MT	21355	2023.02.25 03:24:59.342236427	0001923
0	10.139361	0.224954	-0.752304	10.108911	MT	21355	2023.02.25 03:24:59.343236427	0001923
0	10.090244	0.188472	-0.802546	10.056511	MT	21355	2023.02.25 03:24:59.344236427	0001923
0	10.115405	0.224706	-0.751937	10.084915	MT	21355	2023.02.25 03:24:59.345236427	0001923
0	10.080386	0.220352	-0.767390	10.048718	MT	21355	2023.02.25 03:24:59.346236427	0001923
0	10.087033	0.228409	-0.743506	10.057001	MT	21355	2023.02.25 03:24:59.347236427	0001923
0	10.095070	0.212497	-0.747646	10.065103	MT	21355	2023.02.25 03:24:59.348236427	0001923
0	10.063548	0.228170	-0.751138	10.032883	MT	21355	2023.02.25 03:24:59.349236427	0001923
0	10.104097	0.220595	-0.763757	10.072775	MT	21355	2023.02.25 03:24:59.350236427	0001923
0	10.061061	0.232153	-0.775070	10.028475	MT	21355	2023.02.25 03:24:59.351236427	0001923
0	10.051308	0.244037	-0.742937	10.020842	MT	21355	2023.02.25 03:24:59.352236427	0001923
0	10.091402	0.220459	-0.751575	10.060960	MT	21355	2023.02.25 03:24:59.353236427	0001923
0	10.096184	0.204518	-0.767654	10.064880	MT	21355	2023.02.25 03:24:59.354236427	0001923
0	10.092034	0.228468	-0.760565	10.060740	MT	21355	2023.02.25 03:24:59.355236427	0001923
0	10.093848	0.200478	-0.728663	10.065517	MT	21355	2023.02.25 03:24:59.356236427	0001923
0	10.136423	0.232929	-0.768231	10.104585	MT	21355	2023.02.25 03:24:59.357236427	0001923
0	10.127462	0.204836	-0.757143	10.097042	MT	21355	2023.02.25 03:24:59.358236427	0001923
0	10.092274	0.212476	-0.767583	10.060798	MT	21355	2023.02.25 03:24:59.359236427	0001923
0	10.163052	0.241192	-0.744652	10.132864	MT	21355	2023.02.25 03:24:59.360236427	0001923
0	10.083725	0.176391	-0.763504	10.053231	MT	21355	2023.02.25 03:24:59.361236427	0001923
0	10.074122	0.272283	-0.783205	10.039940	MT	21355	2023.02.25 03:24:59.362236427	0001923
0	10.109363	0.224657	-0.783811	10.076427	MT	21355	2023.02.25 03:24:59.363236427	0001923
0	10.089436	0.204456	-0.787529	10.056576	MT	21355	2023.02.25 03:24:59.364236427	0001923
0	10.117098	0.260725	-0.771892	10.084239	MT	21355	2023.02.25 03:24:59.365236427	0001923
0	10.092807	0.216484	-0.775577	10.060635	MT	21355	2023.02.25 03:24:59.366236427	0001923
0	10.066885	0.212204	-0.743219	10.037169	MT	21355	2023.02.25 03:24:59.367236427	0001923
0	10.087535	0.204424	-0.756533	10.057049	MT	21355	2023.02.25 03:24:59.368236427	0001923
0	10.064451	0.200192	-0.771169	10.032865	MT	21355	2023.02.25 03:24:59.369236427	0001923
0	10.107284	0.212625	-0.751829	10.077040	MT	21355	2023.02.25 03:24:59.370236427	0001923
0	10.120599	0.224768	-0.771996	10.088609	MT	21355	2023.02.25 03:24:59.371236427	0001923
0	10.096077	0.232509	-0.760621	10.064699	MT	21355	2023.02.25 03:24:59.372236427	0001923
0	10.128926	0.232854	-0.776108	10.096464	MT	21355	2023.02.25 03:24:59.373236427	0001923
0	10.122579	0.204805	-0.807015	10.088280	MT	21355	2023.02.25 03:24:59.374236427	0001923
0	10.132576	0.224892	-0.772179	10.100607	MT	21355	2023.02.25 03:24:59.375236427	0001923
0	10.060458	0.200151	-0.771108	10.028866	MT	21355	2023.02.25 03:24:59.376236427	0001923
0	10.041556	0.227949	-0.766785	10.009642	MT	21355	2023.02.25 03:24:59.377236427	0001923
0	10.103005	0.228574	-0.743750	10.072998	MT	21355	2023.02.25 03:24:59.378236427	0001923
0	10.111944	0.180684	-0.767926	10.081124	MT	21355	2023.02.25 03:24:59.379236427	0001923
0	10.098039	0.236541	-0.791613	10.064184	MT	21355	2023.02.25 03:24:59.380236427	0001923
0	10.118649	0.220735	-0.740004	10.089139	MT	21355	2023.02.25 03:24:59.381236427	0001923
0	10.100520	0.188568	-0.775733	10.068922	MT	21355	2023.02.25 03:24:59.382236427	0001923
0	10.081413	0.200374	-0.787412	10.048618	MT	21355	2023.02.25 03:24:59.383236427	0001923
0	10.120505	0.236763	-0.767982	10.088546	MT	21355	2023.02.25 03:24:59.384236427	0001923
0	10.065327	0.252193	-0.775107	10.032269	MT	21355	2023.02.25 03:24:59.385236427	0001923
0	10.104583	0.220603	-0.771756	10.072653	MT	21355	2023.02.25 03:24:59.386236427	0001923
0	10.087576	0.208424	-0.756528	10.057008	MT	21355	2023.02.25 03:24:59.387236427	0001923
0	10.067634	0.184223	-0.760251	10.037197	MT	21355	2023.02.25 03:24:59.388236427	0001923
0	10.126234	0.204815	-0.736146	10.097363	MT	21355	2023.02.25 03:24:59.389236427	0001923
0	10.119121	0.157756	-0.757077	10.089528	MT	21355	2023.02.25 03:24:59.390236427	0001923
0	10.103815	0.192597	-0.763790	10.073063	MT	21355	2023.02.25 03:24:59.391236427	0001923
0	10.051869	0.228051	-0.755955	10.020808	MT	21355	2023.02.25 03:24:59.392236427	0001923
0	10.100788	0.236561	-0.771676	10.068489	MT	21355	2023.02.25 03:24:59.393236427	0001923
0	10.111835	0.196679	-0.763908	10.081021	MT	21355	2023.02.25 03:24:59.394236427	0001923
0	10.103537	0.180594	-0.760805	10.073232	MT	21355	2023.02.25 03:24:59.395236427	0001923
0	10.086660	0.216406	-0.739521	10.057185	MT	21355	2023.02.25 03:24:59.396236427	0001923
0	10.087509	0.172430	-0.760570	10.057317	MT	21355	2023.02.25 03:24:59.397236427	0001923
0	10.105907	0.208601	-0.728837	10.077432	MT	21355	2023.02.25 03:24:59.398236427	0001923
0	10.119438	0.200754	-0.757026	10.089085	MT	21355	2023.02.25 03:24:59.399236427	0001923
0	10.100200	0.228554	-0.763687	10.068693	MT	21355	2023.02.25 03:24:59.400236427	0001923
0	10.139989	0.192972	-0.768340	10.108996	MT	21355	2023.02.25 03:24:59.401236427	0001923
0	10.101123	0.200576	-0.783718	10.068676	MT	21355	2023.02.25 03:24:59.402236427	0001923
0	10.079873	0.212345	-0.760401	10.048907	MT	21355	2023.02.25 03:24:59.403236427	0001923
0	10.092642	0.200485	-0.775596	10.060799	MT	21355	2023.02.25 03:24:59.404236427	0001923
0	10.072882	0.161289	-0.783336	10.041082	MT	21355	2023.02.25 03:24:59.405236427	0001923
0	10.104144	0.224595	-0.763752	10.072734	MT	21355	2023.02.25 03:24:59.406236427	0001923
0	10.108208	0.260627	-0.756772	10.076469	MT	21355	2023.02.25 03:24:59.407236427	0001923
0	10.051157	0.188048	-0.751003	10.021296	MT	21355	2023.02.25 03:24:59.408236427	0001923
0	10.111040	0.232656	-0.743867	10.080956	MT	21355	2023.02.25 03:24:59.409236427	0001923
0	10.067655	0.212217	-0.756218	10.036970	MT	21355	2023.02.25 03:24:59.410236427	0001923
0	10.126234	0.204815	-0.736146	10.097363	MT	21355	2023.02.25 03:24:59.411236427	0001923
0	10.063453	0.220170	-0.751148	10.032965	MT	21355	2023.02.25 03:24:59.412236427	0001923
0	10.094879	0.216492	-0.743642	10.065123	MT	21355	2023.02.25 03:24:59.413236427	0001923
0	10.135903	0.224922	-0.761241	10.104774	MT	21355	2023.02.25 03:24:59.414236427	0001923
0	10.151813	0.173097	-0.768547	10.121200	MT	21355	2023.02.25 03:24:59.415236427	0001923
0	10.117268	0.192745	-0.787971	10.084694	MT	21355	2023.02.25 03:24:59.416236427	0001923
0	10.107126	0.196625	-0.751848	10.077205	MT	21355	2023.02.25 03:24:59.417236427	0001923
0	10.122729	0.180787	-0.748112	10.093428	MT	21355	2023.02.25 03:24:59.418236427	0001923
0	10.120464	0.212769	-0.772010	10.088732	MT	21355	2023.02.25 03:24:59.419236427	0001923
0	10.110216	0.232669	-0.795800	10.076162	MT	21355	2023.02.25 03:24:59.420236427	0001923
0	10.108880	0.244643	-0.771789	10.076405	MT	21355	2023.02.25 03:24:59.421236427	0001923
0	10.122703	0.204782	-0.744084	10.093242	MT	21355	2023.02.25 03:24:59.422236427	0001923
0	10.115666	0.176721	-0.763993	10.085226	MT	21355	2023.02.25 03:24:59.423236427	0001923
0	10.112358	0.200687	-0.771902	10.080857	MT	21355	2023.02.25 03:24:59.424236427	0001923
0	10.105236	0.212616	-0.783764	10.072552	MT	21355	2023.02.25 03:24:59.425236427	0001923
0	10.083909	0.216386	-0.760457	10.052865	MT	21355	2023.02.25 03:24:59.426236427	0001923
0	10.123597	0.192800	-0.761096	10.093106	MT	21355	2023.02.25 03:24:59.427236427	0001923
0	10.114178	0.196691	-0.735972	10.085448	MT	21355	2023.02.25 03:24:59.428236427	0001923
0	10.110884	0.165668	-0.751946	10.081523	MT	21355	2023.02.25 03:24:59.429236427	0001923
0	10.127336	0.220830	-0.752125	10.096954	MT	21355	2023.02.25 03:24:59.430236427	0001923
0	10.111902	0.220675	-0.760880	10.080819	MT	21355	2023.02.25 03:24:59.431236427	0001923
0	10.091949	0.240463	-0.756551	10.060678	MT	21355	2023.02.25 03:24:59.432236427	0001923
0	10.140366	0.228970	-0.768297	10.108625	MT	21355	2023.02.25 03:24:59.433236427	0001923
0	10.048669	0.184027	-0.759961	10.018201	MT	21355	2023.02.25 03:24:59.434236427	0001923
0	10.091119	0.192461	-0.751609	10.061248	MT	21355	2023.02.25 03:24:59.435236427	0001923
0	10.133347	0.204909	-0.788201	10.100568	MT	21355	2023.02.25 03:24:59.436236427	0001923
0	10.124171	0.208806	-0.768076	10.092834	MT	21355	2023.02.25 03:24:59.437236427	0001923
0	10.121809	0.240756	-0.721044	10.093223	MT	21355	2023.02.25 03:24:59.438236427	0001923
0	10.066928	0.216204	-0.743215	10.037128	MT	21355	2023.02.25 03:24:59.439236427	0001923
0	10.111952	0.208678	-0.763894	10.080897	MT	21355	2023.02.25 03:24:59.440236427	0001923
0	10.063135	0.188172	-0.751186	10.033294	MT	21355	2023.02.25 03:24:59.441236427	0001923
0	10.114178	0.196691	-0.735972	10.085448	MT	21355	2023.02.25 03:24:59.442236427	0001923
0	10.109865	0.224665	-0.791810	10.076305	MT	21355	2023.02.25 03:24:59.443236427	0001923
0	10.084669	0.224397	-0.771446	10.052615	MT	21355	2023.02.25 03:24:59.444236427	0001923
0	10.096799	0.216525	-0.775638	10.064634	MT	21355	2023.02.25 03:24:59.445236427	0001923
0	10.115723	0.264700	-0.747890	10.084564	MT	21355	2023.02.25 03:24:59.446236427	0001923
0	10.066827	0.180210	-0.747257	10.037437	MT	21355	2023.02.25 03:24:59.447236427	0001923
0	10.129332	0.244858	-0.780093	10.096279	MT	21355	2023.02.25 03:24:59.448236427	0001923
0	10.111617	0.216671	-0.756885	10.080922	MT	21355	2023.02.25 03:24:59.449236427	0001923
0	10.092518	0.212480	-0.771583	10.060737	MT	21355	2023.02.25 03:24:59.450236427	0001923
0	10.105826	0.220624	-0.791754	10.072347	MT	21355	2023.02.25 03:24:59.451236427	0001923
0	10.124591	0.224809	-0.772057	10.092608	MT	21355	2023.02.25 03:24:59.452236427	0001923
0	10.093598	0.240491	-0.783548	10.060265	MT	21355	2023.02.25 03:24:59.453236427	0001923
0	10.126730	0.228818	-0.740117	10.097055	MT	21355	2023.02.25 03:24:59.454236427	0001923
0	10.097546	0.216538	-0.787637	10.064451	MT	21355	2023.02.25 03:24:59.455236427	0001923
0	10.080630	0.220356	-0.771390	10.048657	MT	21355	2023.02.25 03:24:59.456236427	0001923
0	10.112817	0.240685	-0.771855	10.080445	MT	21355	2023.02.25 03:24:59.457236427	0001923
0	10.098684	0.220529	-0.739699	10.069142	MT	21355	2023.02.25 03:24:59.458236427	0001923
0	10.120096	0.169771	-0.772061	10.089175	MT	21355	2023.02.25 03:24:59.459236427	0001923
0	10.082774	0.204369	-0.743473	10.053249	MT	21355	2023.02.25 03:24:59.460236427	0001923
0	10.124720	0.188820	-0.780099	10.092856	MT	21355	2023.02.25 03:24:59.461236427	0001923
0	10.127386	0.196837	-0.757153	10.097125	MT	21355	2023.02.25 03:24:59.462236427	0001923
0	10.092075	0.216472	-0.763579	10.060818	MT	21355	2023.02.25 03:24:59.463236427	0001923
0	10.116852	0.224731	-0.775934	10.084548	MT	21355	2023.02.25 03:24:59.464236427	0001923
0	10.128828	0.224855	-0.776117	10.096546	MT	21355	2023.02.25 03:24:59.465236427	0001923
0	10.117746	0.236743	-0.787919	10.084241	MT	21355	2023.02.25 03:24:59.466236427	0001923
0	10.113355	0.224698	-0.783872	10.080427	MT	21355	2023.02.25 03:24:59.467236427	0001923
0	10.122744	0.208781	-0.744079	10.093201	MT	21355	2023.02.25 03:24:59.468236427	0001923
0	10.115313	0.216707	-0.751947	10.084997	MT	21355	2023.02.25 03:24:59.469236427	0001923
0	10.085669	0.244408	-0.783421	10.052226	MT	21355	2023.02.25 03:24:59.470236427	0001923
0	10.071419	0.188260	-0.756307	10.041217	MT	21355	2023.02.25 03:24:59.471236427	0001923
0	10.092004	0.244463	-0.756546	10.060637	MT	21355	2023.02.25 03:24:59.472236427	0001923
0	10.125534	0.220826	-0.788060	10.092405	MT	21355	2023.02.25 03:24:59.473236427	0001923
0	10.133015	0.272885	-0.768123	10.100174	MT	21355	2023.02.25 03:24:59.474236427	0001923
0	10.067984	0.220221	-0.760208	10.036827	MT	21355	2023.02.25 03:24:59.475236427	0001923
0	10.139674	0.248953	-0.752275	10.108664	MT	21355	2023.02.25 03:24:59.476236427	0001923
0	10.133518	0.220909	-0.788182	10.100403	MT	21355	2023.02.25 03:24:59.477236427	0001923
0	10.110486	0.176659	-0.743934	10.081532	MT	21355	2023.02.25 03:24:59.478236427	0001923
0	10.078863	0.212328	-0.743403	10.049167	MT	21355	2023.02.25 03:24:59.479236427	0001923
0	10.124536	0.256799	-0.764020	10.092401	MT	21355	2023.02.25 03:24:59.480236427	0001923
0	10.075031	0.244281	-0.739304	10.044899	MT	21355	2023.02.25 03:24:59.481236427	0001923
0	10.067970	0.172231	-0.767264	10.037214	MT	21355	2023.02.25 03:24:59.482236427	0001923
0	10.061643	0.256156	-0.779041	10.028167	MT	21355	2023.02.25 03:24:59.483236427	0001923
0	10.144512	0.241011	-0.768344	10.112501	MT	21355	2023.02.25 03:24:59.484236427	0001923
0	10.114686	0.172705	-0.747999	10.085511	MT	21355	2023.02.25 03:24:59.485236427	0001923
0	10.100487	0.184568	-0.775737	10.068963	MT	21355	2023.02.25 03:24:59.486236427	0001923
0	10.128081	0.169854	-0.772183	10.097174	MT	21355	2023.02.25 03:24:59.487236427	0001923
0	10.078126	0.208316	-0.731409	10.049391	MT	21355	2023.02.25 03:24:59.488236427	0001923
0	10.062809	0.204163	-0.743168	10.033252	MT	21355	2023.02.25 03:24:59.489236427	0001923
0	10.111997	0.228674	-0.760870	10.080737	MT	21355	2023.02.25 03:24:59.490236427	0001923
0	10.100394	0.224558	-0.767691	10.068673	MT	21355	2023.02.25 03:24:59.491236427	0001923
0	10.081243	0.180375	-0.787435	10.048824	MT	21355	2023.02.25 03:24:59.492236427	0001923
0	10.096510	0.212521	-0.771644	10.064736	MT	21355	2023.02.25 03:24:59.493236427	0001923
0	10.075147	0.192296	-0.751364	10.045251	MT	21355	2023.02.25 03:24:59.494236427	0001923
0	10.097420	0.204538	-0.787651	10.064574	MT	21355	2023.02.25 03:24:59.495236427	0001923
0	10.105367	0.260605	-0.775708	10.072180	MT	21355	2023.02.25 03:24:59.496236427	0001923
0	10.131217	0.176879	-0.757238	10.101330	MT	21355	2023.02.25 03:24:59.497236427	0001923
0	10.104012	0.228592	-0.760748	10.072738	MT	21355	2023.02.25 03:24:59.498236427	0001923
0	10.112520	0.236681	-0.767860	10.080548	MT	21355	2023.02.25 03:24:59.499236427	0001923
0	10.084046	0.212389	-0.763461	10.052861	MT	21355	2023.02.25 03:24:59.500236427	0001923
0	10.113242	0.188704	-0.787915	10.080736	MT	21355	2023.02.25 03:24:59.501236427	0001923
0	10.084628	0.240392	-0.767428	10.052511	MT	21355	2023.02.25 03:24:59.502236427	0001923
0	10.100354	0.240553	-0.763672	10.068570	MT	21355	2023.02.25 03:24:59.503236427	0001923
0	10.128898	0.208860	-0.780136	10.096650	MT	21355	2023.02.25 03:24:59.504236427	0001923
0	10.084432	0.256384	-0.760410	10.052454	MT	21355	2023.02.25 03:24:59.505236427	0001923
0	10.087092	0.188420	-0.751552	10.057290	MT	21355	2023.02.25 03:24:59.506236427	0001923
0	10.080393	0.240347	-0.763367	10.048573	MT	21355	2023.02.25 03:24:59.507236427	0001923
0	10.116472	0.212728	-0.771949	10.084733	MT	21355	2023.02.25 03:24:59.508236427	0001923
0	10.124500	0.216810	-0.772066	10.092690	MT	21355	2023.02.25 03:24:59.509236427	0001923
0	10.082581	0.208365	-0.739469	10.053268	MT	21355	2023.02.25 03:24:59.510236427	0001923
0	10.106731	0.204617	-0.743840	10.077244	MT	21355	2023.02.25 03:24:59.511236427	0001923
0	10.044119	0.207971	-0.746873	10.014153	MT	21355	2023.02.25 03:24:59.512236427	0001923
0	10.147020	0.217033	-0.748436	10.117053	MT	21355	2023.02.25 03:24:59.513236427	0001923
0	10.076839	0.216319	-0.775333	10.044637	MT	21355	2023.02.25 03:24:59.514236427	0001923
0	10.140045	0.236962	-0.761288	10.108650	MT	21355	2023.02.25 03:24:59.515236427	0001923
0	10.101477	0.232574	-0.783680	10.068346	MT	21355	2023.02.25 03:24:59.516236427	0001923
0	10.122592	0.192782	-0.744098	10.093365	MT	21355	2023.02.25 03:24:59.517236427	0001923
0	10.135570	0.240912	-0.752223	10.104747	MT	21355	2023.02.25 03:24:59.518236427	0001923
0	10.080057	0.228344	-0.760382	10.048742	MT	21355	2023.02.25 03:24:59.519236427	0001923
0	10.062373	0.196183	-0.802109	10.028434	MT	21355	2023.02.25 03:24:59.520236427	0001923
0	10.120551	0.196774	-0.776029	10.088836	MT	21355	2023.02.25 03:24:59.521236427	0001923
0	10.121101	0.244771	-0.775972	10.088342	MT	21355	2023.02.25 03:24:59.522236427	0001923
0	10.076330	0.248302	-0.760297	10.044537	MT	21355	2023.02.25 03:24:59.523236427	0001923
0	10.116655	0.228727	-0.771930	10.084568	MT	21355	2023.02.25 03:24:59.524236427	0001923
0	10.099748	0.248540	-0.751664	10.068671	MT	21355	2023.02.25 03:24:59.525236427	0001923
0	10.091803	0.188473	-0.763612	10.061106	MT	21355	2023.02.25 03:24:59.526236427	0001923
0	10.092443	0.176486	-0.775625	10.061046	MT	21355	2023.02.25 03:24:59.527236427	0001923
0	10.093468	0.208497	-0.787585	10.060534	MT	21355	2023.02.25 03:24:59.528236427	0001923
0	10.118604	0.216736	-0.740009	10.089180	MT	21355	2023.02.25 03:24:59.529236427	0001923
0	10.124000	0.248793	-0.757030	10.092590	MT	21355	2023.02.25 03:24:59.530236427	0001923
0	10.063598	0.232170	-0.751134	10.032841	MT	21355	2023.02.25 03:24:59.531236427	0001923
0	10.140689	0.188985	-0.780343	10.108854	MT	21355	2023.02.25 03:24:59.532236427	0001923
0	10.155005	0.193120	-0.752586	10.125238	MT	21355	2023.02.25 03:24:59.533236427	0001923
0	10.128340	0.224847	-0.768118	10.096669	MT	21355	2023.02.25 03:24:59.534236427	0001923
0	10.121584	0.200790	-0.792022	10.088550	MT	21355	2023.02.25 03:24:59.535236427	0001923
0	10.112628	0.244681	-0.767850	10.080465	MT	21355	2023.02.25 03:24:59.536236427	0001923
0	10.110459	0.172660	-0.743939	10.081573	MT	21355	2023.02.25 03:24:59.537236427	0001923
0	10.107592	0.188635	-0.760857	10.077149	MT	21355	2023.02.25 03:24:59.538236427	0001923
0	10.135156	0.244903	-0.744220	10.104828	MT	21355	2023.02.25 03:24:59.539236427	0001923
0	10.135113	0.200914	-0.752271	10.105159	MT	21355	2023.02.25 03:24:59.540236427	0001923
0	10.081790	0.268362	-0.779332	10.048040	MT	21355	2023.02.25 03:24:59.541236427	0001923
0	10.092911	0.244478	-0.771545	10.060408	MT	21355	2023.02.25 03:24:59.542236427	0001923
0	10.101798	0.196560	-0.728790	10.073557	MT	21355	2023.02.25 03:24:59.543236427	0001923
0	10.132009	0.232880	-0.761171	10.100692	MT	21355	2023.02.25 03:24:59.544236427	0001923
0	10.076446	0.172321	-0.775385	10.045090	MT	21355	2023.02.25 03:24:59.545236427	0001923
0	10.107622	0.240623	-0.751796	10.076752	MT	21355	2023.02.25 03:24:59.546236427	0001923
0	10.114743	0.180705	-0.747990	10.085429	MT	21355	2023.02.25 03:24:59.547236427	0001923
0	10.075348	0.180301	-0.756378	10.045298	MT	21355	2023.02.25 03:24:59.548236427	0001923
0	10.078837	0.184333	-0.747435	10.049394	MT	21355	2023.02.25 03:24:59.549236427	0001923
0	10.106728	0.176622	-0.747872	10.077472	MT	21355	2023.02.25 03:24:59.550236427	0001923
0	10.116760	0.216732	-0.775944	10.084631	MT	21355	2023.02.25 03:24:59.551236427	0001923
0	10.069397	0.220245	-0.783205	10.036475	MT	21355	2023.02.25 03:24:59.552236427	0001923
0	10.103328	0.184590	-0.756801	10.073252	MT	21355	2023.02.25 03:24:59.553236427	0001923
0	10.096646	0.224521	-0.771629	10.064613	MT	21355	2023.02.25 03:24:59.554236427	0001923
0	10.097092	0.220529	-0.779633	10.064532	MT	21355	2023.02.25 03:24:59.555236427	0001923
0	10.083964	0.204390	-0.763471	10.052943	MT	21355	2023.02.25 03:24:59.556236427	0001923
0	10.076222	0.204312	-0.767348	10.044883	MT	21355	2023.02.25 03:24:59.557236427	0001923
0	10.160814	0.229184	-0.776601	10.128500	MT	21355	2023.02.25 03:24:59.558236427	0001923
0	10.116313	0.196728	-0.771968	10.084898	MT	21355	2023.02.25 03:24:59.559236427	0001923
0	10.068456	0.224228	-0.767202	10.036679	MT	21355	2023.02.25 03:24:59.560236427	0001923
0	10.110959	0.204662	-0.747900	10.081183	MT	21355	2023.02.25 03:24:59.561236427	0001923
0	10.141122	0.208988	-0.784319	10.108587	MT	21355	2023.02.25 03:24:59.562236427	0001923
0	10.059250	0.200130	-0.751111	10.029172	MT	21355	2023.02.25 03:24:59.563236427	0001923
0	10.125021	0.256808	-0.772019	10.092279	MT	21355	2023.02.25 03:24:59.564236427	0001923
0	10.100442	0.228558	-0.767686	10.068632	MT	21355	2023.02.25 03:24:59.565236427	0001923
0	10.092702	0.228479	-0.771564	10.060572	MT	21355	2023.02.25 03:24:59.566236427	0001923
0	10.144469	0.193021	-0.776400	10.112873	MT	21355	2023.02.25 03:24:59.567236427	0001923
0	10.147466	0.209042	-0.757444	10.116998	MT	21355	2023.02.25 03:24:59.568236427	0001923
0	10.111320	0.216666	-0.751886	10.080998	MT	21355	2023.02.25 03:24:59.569236427	0001923
0	10.081124	0.220364	-0.779389	10.048534	MT	21355	2023.02.25 03:24:59.570236427	0001923
0	10.109566	0.220661	-0.787815	10.076408	MT	21355	2023.02.25 03:24:59.571236427	0001923
0	10.096799	0.216525	-0.775638	10.064634	MT	21355	2023.02.25 03:24:59.572236427	0001923
0	10.098779	0.228529	-0.739689	10.069060	MT	21355	2023.02.25 03:24:59.573236427	0001923
0	10.096894	0.260515	-0.767587	10.064303	MT	21355	2023.02.25 03:24:59.574236427	0001923
0	10.117718	0.252738	-0.783900	10.084138	MT	21355	2023.02.25 03:24:59.575236427	0001923
0	10.112319	0.252673	-0.760842	10.080490	MT	21355	2023.02.25 03:24:59.576236427	0001923
0	10.062658	0.212159	-0.739159	10.033231	MT	21355	2023.02.25 03:24:59.577236427	0001923
0	10.067634	0.184223	-0.760251	10.037197	MT	21355	2023.02.25 03:24:59.578236427	0001923
0	10.095551	0.180512	-0.760683	10.065234	MT	21355	2023.02.25 03:24:59.579236427	0001923
0	10.099858	0.196555	-0.763725	10.069023	MT	21355	2023.02.25 03:24:59.580236427	0001923
0	10.124171	0.208806	-0.768076	10.092834	MT	21355	2023.02.25 03:24:59.581236427	0001923
0	10.076219	0.240302	-0.760306	10.044620	MT	21355	2023.02.25 03:24:59.582236427	0001923
0	10.112194	0.208682	-0.767893	10.080836	MT	21355	2023.02.25 03:24:59.583236427	0001923
0	10.103097	0.192584	-0.751792	10.073246	MT	21355	2023.02.25 03:24:59.584236427	0001923
0	10.064708	0.224191	-0.771141	10.032618	MT	21355	2023.02.25 03:24:59.585236427	0001923
0	10.091656	0.192470	-0.760608	10.061111	MT	21355	2023.02.25 03:24:59.586236427	0001923
0	10.107232	0.228620	-0.747811	10.076936	MT	21355	2023.02.25 03:24:59.587236427	0001923
0	10.121371	0.204786	-0.788018	10.088570	MT	21355	2023.02.25 03:24:59.588236427	0001923
0	10.119604	0.192759	-0.761035	10.089106	MT	21355	2023.02.25 03:24:59.589236427	0001923
0	10.066492	0.196201	-0.739239	10.037395	MT	21355	2023.02.25 03:24:59.590236427	0001923
0	10.101012	0.268556	-0.767639	10.068220	MT	21355	2023.02.25 03:24:59.591236427	0001923
0	10.092370	0.240470	-0.763550	10.060571	MT	21355	2023.02.25 03:24:59.592236427	0001923
0	10.101749	0.268568	-0.779637	10.068037	MT	21355	2023.02.25 03:24:59.593236427	0001923
0	10.100381	0.200563	-0.771719	10.068859	MT	21355	2023.02.25 03:24:59.594236427	0001923
0	10.087699	0.196428	-0.760542	10.057070	MT	21355	2023.02.25 03:24:59.595236427	0001923
0	10.059560	0.172141	-0.760143	10.029322	MT	21355	2023.02.25 03:24:59.596236427	0001923
0	10.129692	0.268857	-0.780065	10.096032	MT	21355	2023.02.25 03:24:59.597236427	0001923
0	10.095974	0.180519	-0.767682	10.065127	MT	21355	2023.02.25 03:24:59.598236427	0001923
0	10.088239	0.208435	-0.767527	10.056840	MT	21355	2023.02.25 03:24:59.599236427	0001923
0	10.076148	0.252298	-0.756293	10.044557	MT	21355	2023.02.25 03:24:59.600236427	0001923
0	10.072362	0.192275	-0.771301	10.040946	MT	21355	2023.02.25 03:24:59.601236427	0001923
0	10.096159	0.224513	-0.763630	10.064735	MT	21355	2023.02.25 03:24:59.602236427	0001923
0	10.096795	0.236520	-0.771615	10.064489	MT	21355	2023.02.25 03:24:59.603236427	0001923
0	10.143027	0.216991	-0.748375	10.113054	MT	21355	2023.02.25 03:24:59.604236427	0001923
0	10.056888	0.192118	-0.779056	10.024827	MT	21355	2023.02.25 03:24:59.605236427	0001923
0	10.096848	0.240520	-0.771610	10.064448	MT	21355	2023.02.25 03:24:59.606236427	0001923
0	10.145114	0.209029	-0.784380	10.112586	MT	21355	2023.02.25 03:24:59.607236427	0001923
0	10.094058	0.204481	-0.731658	10.065430	MT	21355	2023.02.25 03:24:59.608236427	0001923
0	10.120552	0.220768	-0.772001	10.088650	MT	21355	2023.02.25 03:24:59.609236427	0001923
0	10.065864	0.216212	-0.791148	10.032395	MT	21355	2023.02.25 03:24:59.610236427	0001923
0	10.096646	0.224521	-0.771629	10.064613	MT	21355	2023.02.25 03:24:59.611236427	0001923
0	10.075940	0.200308	-0.763353	10.044985	MT	21355	2023.02.25 03:24:59.612236427	0001923
0	10.106513	0.244602	-0.731794	10.077016	MT	21355	2023.02.25 03:24:59.613236427	0001923
0	10.112153	0.204683	-0.767898	10.080877	MT	21355	2023.02.25 03:24:59.614236427	0001923
0	10.112442	0.248676	-0.763846	10.080485	MT	21355	2023.02.25 03:24:59.615236427	0001923
0	10.091313	0.212460	-0.751585	10.061043	MT	21355	2023.02.25 03:24:59.616236427	0001923
0	10.111857	0.216675	-0.760884	10.080861	MT	21355	2023.02.25 03:24:59.617236427	0001923
0	10.098917	0.220533	-0.743699	10.069081	MT	21355	2023.02.25 03:24:59.618236427	0001923
0	10.100666	0.204567	-0.775714	10.068757	MT	21355	2023.02.25 03:24:59.619236427	0001923
0	10.110808	0.232652	-0.739868	10.081017	MT	21355	2023.02.25 03:24:59.620236427	0001923
0	10.104944	0.248602	-0.771723	10.072364	MT	21355	2023.02.25 03:24:59.621236427	0001923
0	10.127502	0.208836	-0.757139	10.097001	MT	21355	2023.02.25 03:24:59.622236427	0001923
0	10.079728	0.244334	-0.751364	10.048715	MT	21355	2023.02.25 03:24:59.623236427	0001923
0	10.128189	0.184853	-0.772165	10.097019	MT	21355	2023.02.25 03:24:59.624236427	0001923
0	10.100666	0.204567	-0.775714	10.068757	MT	21355	2023.02.25 03:24:59.625236427	0001923
0	10.049738	0.224036	-0.770912	10.017621	MT	21355	2023.02.25 03:24:59.626236427	0001923
0	10.103724	0.224588	-0.756753	10.072841	MT	21355	2023.02.25 03:24:59.627236427	0001923
0	10.086528	0.176412	-0.743568	10.057536	MT	21355	2023.02.25 03:24:59.628236427	0001923
1	10.092969	0.208489	-0.779586	10.060656	MT	21357	2023.02.25 03:25:00.629569761	0001923
1	10.131874	0.204885	-0.764204	10.100935	MT	21357	2023.02.25 03:25:00.630569761	0001923
1	10.088087	0.192436	-0.767546	10.057005	MT	21357	2023.02.25 03:25:00.631569761	0001923
1	10.137905	0.232953	-0.792228	10.104218	MT	21357	2023.02.25 03:25:00.632569761	0001923
1	10.127404	0.244825	-0.748097	10.096768	MT	21357	2023.02.25 03:25:00.633569761	0001923
1	10.108858	0.200654	-0.779840	10.076736	MT	21357	2023.02.25 03:25:00.634569761	0001923
1	10.084622	0.220397	-0.771451	10.052656	MT	21357	2023.02.25 03:25:00.635569761	0001923
1	10.137445	0.204932	-0.740313	10.108300	MT	21357	2023.02.25 03:25:00.636569761	0001923
1	10.083714	0.220382	-0.756453	10.052885	MT	21357	2023.02.25 03:25:00.637569761	0001923
1	10.057314	0.184099	-0.720133	10.029810	MT	21357	2023.02.25 03:25:00.638569761	0001923
1	10.104987	0.212612	-0.779765	10.072613	MT	21357	2023.02.25 03:25:00.639569761	0001923
1	10.136391	0.208934	-0.772259	10.104771	MT	21357	2023.02.25 03:25:00.640569761	0001923
1	10.089403	0.224451	-0.783506	10.056431	MT	21357	2023.02.25 03:25:00.641569761	0001923
1	10.087320	0.212418	-0.751524	10.057043	MT	21357	2023.02.25 03:25:00.642569761	0001923
1	10.099342	0.216542	-0.751702	10.069000	MT	21357	2023.02.25 03:25:00.643569761	0001923
1	10.049800	0.248037	-0.782867	10.016191	MT	21357	2023.02.25 03:25:00.644569761	0001923
1	10.086963	0.200415	-0.747539	10.057228	MT	21357	2023.02.25 03:25:00.645569761	0001923
1	10.076016	0.224303	-0.760325	10.044784	MT	21357	2023.02.25 03:25:00.646569761	0001923
1	10.092752	0.232479	-0.771559	10.060531	MT	21357	2023.02.25 03:25:00.647569761	0001923
1	10.091656	0.192470	-0.760608	10.061111	MT	21357	2023.02.25 03:25:00.648569761	0001923
1	10.102627	0.192576	-0.743793	10.073369	MT	21357	2023.02.25 03:25:00.649569761	0001923
1	10.104515	0.252594	-0.763719	10.072446	MT	21357	2023.02.25 03:25:00.650569761	0001923
1	10.079098	0.212332	-0.747402	10.049106	MT	21357	2023.02.25 03:25:00.651569761	0001923
1	10.111194	0.204666	-0.751900	10.081122	MT	21357	2023.02.25 03:25:00.652569761	0001923
1	10.092189	0.240467	-0.760551	10.060617	MT	21357	2023.02.25 03:25:00.653569761	0001923
1	10.112500	0.252676	-0.763841	10.080444	MT	21357	2023.02.25 03:25:00.654569761	0001923
1	10.137107	0.228941	-0.780234	10.104443	MT	21357	2023.02.25 03:25:00.655569761	0001923
1	10.100874	0.200572	-0.779718	10.068737	MT	21357	2023.02.25 03:25:00.656569761	0001923
1	10.084622	0.220397	-0.771451	10.052656	MT	21357	2023.02.25 03:25:00.657569761	0001923
1	10.123953	0.184807	-0.768105	10.093081	MT	21357	2023.02.25 03:25:00.658569761	0001923
1	10.095732	0.180515	-0.763683	10.065188	MT	21357	2023.02.25 03:25:00.659569761	0001923
1	10.076427	0.200316	-0.771353	10.044863	MT	21357	2023.02.25 03:25:00.660569761	0001923
1	10.102593	0.188576	-0.743798	10.073410	MT	21357	2023.02.25 03:25:00.661569761	0001923
1	10.079932	0.200349	-0.763415	10.048985	MT	21357	2023.02.25 03:25:00.662569761	0001923
1	10.095732	0.180515	-0.763683	10.065188	MT	21357	2023.02.25 03:25:00.663569761	0001923
1	10.092997	0.232483	-0.775558	10.060470	MT	21357	2023.02.25 03:25:00.664569761	0001923
1	10.118505	0.236755	-0.799917	10.084058	MT	21357	2023.02.25 03:25:00.665569761	0001923
1	10.128248	0.236842	-0.764105	10.096606	MT	21357	2023.02.25 03:25:00.666569761	0001923
1	10.090149	0.188444	-0.735615	10.061534	MT	21357	2023.02.25 03:25:00.667569761	0001923
1	10.105077	0.196617	-0.783783	10.072716	MT	21357	2023.02.25 03:25:00.668569761	0001923
1	10.072024	0.224262	-0.760264	10.040785	MT	21357	2023.02.25 03:25:00.669569761	0001923
1	10.158909	0.229159	-0.761588	10.127729	MT	21357	2023.02.25 03:25:00.670569761	0001923
1	10.109521	0.216661	-0.787820	10.076449	MT	21357	2023.02.25 03:25:00.671569761	0001923
1	10.153820	0.221100	-0.744538	10.124072	MT	21357	2023.02.25 03:25:00.672569761	0001923
1	10.091739	0.180474	-0.763621	10.061189	MT	21357	2023.02.25 03:25:00.673569761	0001923
1	10.084697	0.204402	-0.775469	10.052760	MT	21357	2023.02.25 03:25:00.674569761	0001923
1	10.107710	0.180639	-0.763866	10.077186	MT	21357	2023.02.25 03:25:00.675569761	0001923
1	10.063666	0.161186	-0.763217	10.033389	MT	21357	2023.02.25 03:25:00.676569761	0001923
1	10.095763	0.184515	-0.763678	10.065147	MT	21357	2023.02.25 03:25:00.677569761	0001923
1	10.116881	0.204736	-0.779958	10.084693	MT	21357	2023.02.25 03:25:00.678569761	0001923
1	10.115764	0.208716	-0.760955	10.084942	MT	21357	2023.02.25 03:25:00.679569761	0001923
1	10.133223	0.216905	-0.784187	10.100506	MT	21357	2023.02.25 03:25:00.680569761	0001923
1	10.080630	0.220356	-0.771390	10.048657	MT	21357	2023.02.25 03:25:00.681569761	0001923
1	10.100216	0.208559	-0.767710	10.068838	MT	21357	2023.02.25 03:25:00.682569761	0001923
1	10.136373	0.228929	-0.768236	10.104626	MT	21357	2023.02.25 03:25:00.683569761	0001923
1	10.109317	0.240652	-0.779793	10.076324	MT	21357	2023.02.25 03:25:00.684569761	0001923
1	10.104945	0.208612	-0.779770	10.072654	MT	21357	2023.02.25 03:25:00.685569761	0001923
1	10.127116	0.240821	-0.744102	10.096871	MT	21357	2023.02.25 03:25:00.686569761	0001923
1	10.092003	0.264457	-0.751523	10.060507	MT	21357	2023.02.25 03:25:00.687569761	0001923
1	10.078749	0.172334	-0.747450	10.049517	MT	21357	2023.02.25 03:25:00.688569761	0001923
1	10.092363	0.220476	-0.767574	10.060716	MT	21357	2023.02.25 03:25:00.689569761	0001923
1	10.100982	0.232566	-0.775681	10.068469	MT	21357	2023.02.25 03:25:00.690569761	0001923
1	10.120608	0.172779	-0.780057	10.089022	MT	21357	2023.02.25 03:25:00.691569761	0001923
1	10.138822	0.200957	-0.764315	10.107975	MT	21357	2023.02.25 03:25:00.692569761	0001923
1	10.077486	0.264317	-0.775276	10.044143	MT	21357	2023.02.25 03:25:00.693569761	0001923
1	10.105078	0.240606	-0.775732	10.072386	MT	21357	2023.02.25 03:25:00.694569761	0001923
1	10.085118	0.240400	-0.775427	10.052389	MT	21357	2023.02.25 03:25:00.695569761	0001923
1	10.130963	0.208868	-0.748201	10.101138	MT	21357	2023.02.25 03:25:00.696569761	0001923
1	10.116124	0.172730	-0.771996	10.085145	MT	21357	2023.02.25 03:25:00.697569761	0001923
1	10.075342	0.212295	-0.751341	10.045045	MT	21357	2023.02.25 03:25:00.698569761	0001923
1	10.115453	0.228706	-0.751932	10.084874	MT	21357	2023.02.25 03:25:00.699569761	0001923
1	10.084669	0.224397	-0.771446	10.052615	MT	21357	2023.02.25 03:25:00.700569761	0001923
1	10.084001	0.224386	-0.760448	10.052783	MT	21357	2023.02.25 03:25:00.701569761	0001923
1	10.128828	0.224855	-0.776117	10.096546	MT	21357	2023.02.25 03:25:00.702569761	0001923
1	10.116169	0.228719	-0.763931	10.084690	MT	21357	2023.02.25 03:25:00.703569761	0001923
1	10.133315	0.224904	-0.784178	10.100423	MT	21357	2023.02.25 03:25:00.704569761	0001923
1	10.095941	0.240504	-0.756612	10.064677	MT	21357	2023.02.25 03:25:00.705569761	0001923
1	10.096184	0.204518	-0.767654	10.064880	MT	21357	2023.02.25 03:25:00.706569761	0001923
1	10.092559	0.236475	-0.767555	10.060551	MT	21357	2023.02.25 03:25:00.707569761	0001923
1	10.079293	0.208336	-0.751406	10.049086	MT	21357	2023.02.25 03:25:00.708569761	0001923
1	10.087956	0.204431	-0.763532	10.056942	MT	21357	2023.02.25 03:25:00.709569761	0001923
1	10.131636	0.176886	-0.764237	10.101223	MT	21357	2023.02.25 03:25:00.710569761	0001923
1	10.099924	0.220551	-0.760697	10.068821	MT	21357	2023.02.25 03:25:00.711569761	0001923
1	10.092607	0.220480	-0.771573	10.060655	MT	21357	2023.02.25 03:25:00.712569761	0001923
1	10.088417	0.224434	-0.767508	10.056675	MT	21357	2023.02.25 03:25:00.713569761	0001923
1	10.059092	0.208126	-0.747102	10.029150	MT	21357	2023.02.25 03:25:00.714569761	0001923
1	10.036425	0.215898	-0.766723	10.004766	MT	21357	2023.02.25 03:25:00.715569761	0001923
1	10.067994	0.204225	-0.763227	10.036946	MT	21357	2023.02.25 03:25:00.716569761	0001923
1	10.062777	0.172169	-0.747205	10.033520	MT	21357	2023.02.25 03:25:00.717569761	0001923
1	10.149873	0.225059	-0.744472	10.120031	MT	21357	2023.02.25 03:25:00.718569761	0001923
1	10.099368	0.188548	-0.756735	10.069212	MT	21357	2023.02.25 03:25:00.719569761	0001923
1	10.097252	0.212534	-0.783642	10.064553	MT	21357	2023.02.25 03:25:00.720569761	0001923
1	10.088039	0.212431	-0.763522	10.056860	MT	21357	2023.02.25 03:25:00.721569761	0001923
1	10.090648	0.192452	-0.743610	10.061371	MT	21357	2023.02.25 03:25:00.722569761	0001923
1	10.071534	0.228253	-0.751261	10.040881	MT	21357	2023.02.25 03:25:00.723569761	0001923
1	10.096316	0.192522	-0.771667	10.064942	MT	21357	2023.02.25 03:25:00.724569761	0001923
1	10.097041	0.236524	-0.775615	10.064428	MT	21357	2023.02.25 03:25:00.725569761	0001923
1	10.120190	0.244756	-0.760973	10.088571	MT	21357	2023.02.25 03:25:00.726569761	0001923
1	10.116426	0.180733	-0.775986	10.085001	MT	21357	2023.02.25 03:25:00.727569761	0001923
1	10.085365	0.240404	-0.779426	10.052328	MT	21357	2023.02.25 03:25:00.728569761	0001923
1	10.096673	0.204526	-0.775653	10.064758	MT	21357	2023.02.25 03:25:00.729569761	0001923
1	10.118744	0.228735	-0.739995	10.089056	MT	21357	2023.02.25 03:25:00.730569761	0001923
1	10.092752	0.232479	-0.771559	10.060531	MT	21357	2023.02.25 03:25:00.731569761	0001923
1	10.111911	0.240669	-0.756856	10.080675	MT	21357	2023.02.25 03:25:00.732569761	0001923
1	10.087816	0.208428	-0.760528	10.056947	MT	21357	2023.02.25 03:25:00.733569761	0001923
1	10.103873	0.236587	-0.756739	10.072717	MT	21357	2023.02.25 03:25:00.734569761	0001923
1	10.094269	0.192513	-0.802603	10.060469	MT	21357	2023.02.25 03:25:00.735569761	0001923
1	10.057123	0.153129	-0.787101	10.025106	MT	21357	2023.02.25 03:25:00.736569761	0001923
1	10.115248	0.248697	-0.743910	10.084790	MT	21357	2023.02.25 03:25:00.737569761	0001923
1	10.096510	0.212521	-0.771644	10.064736	MT	21357	2023.02.25 03:25:00.738569761	0001923
1	10.114452	0.172701	-0.744000	10.085572	MT	21357	2023.02.25 03:25:00.739569761	0001923
1	10.125208	0.268807	-0.772005	10.092155	MT	21357	2023.02.25 03:25:00.740569761	0001923
1	10.135866	0.204926	-0.764265	10.104934	MT	21357	2023.02.25 03:25:00.741569761	0001923
1	10.096599	0.220521	-0.771634	10.064654	MT	21357	2023.02.25 03:25:00.742569761	0001923
1	10.090614	0.188453	-0.743614	10.061412	MT	21357	2023.02.25 03:25:00.743569761	0001923
1	10.097493	0.184543	-0.791675	10.064719	MT	21357	2023.02.25 03:25:00.744569761	0001923
1	10.072113	0.216266	-0.763273	10.040821	MT	21357	2023.02.25 03:25:00.745569761	0001923
1	10.107807	0.192638	-0.763852	10.077062	MT	21357	2023.02.25 03:25:00.746569761	0001923
1	10.088325	0.216435	-0.767517	10.056758	MT	21357	2023.02.25 03:25:00.747569761	0001923
1	10.053938	0.208064	-0.727043	10.025457	MT	21357	2023.02.25 03:25:00.748569761	0001923
1	10.101637	0.244573	-0.783665	10.068223	MT	21357	2023.02.25 03:25:00.749569761	0001923
1	10.107163	0.200625	-0.751843	10.077163	MT	21357	2023.02.25 03:25:00.750569761	0001923
1	10.079867	0.232340	-0.756377	10.048762	MT	21357	2023.02.25 03:25:00.751569761	0001923
1	10.092265	0.232471	-0.763560	10.060653	MT	21357	2023.02.25 03:25:00.752569761	0001923
1	10.061525	0.248157	-0.779050	10.028250	MT	21357	2023.02.25 03:25:00.753569761	0001923
1	10.108690	0.208649	-0.775831	10.076714	MT	21357	2023.02.25 03:25:00.754569761	0001923
1	10.052151	0.216059	-0.762968	10.020825	MT	21357	2023.02.25 03:25:00.755569761	0001923
1	10.091896	0.236463	-0.756556	10.060719	MT	21357	2023.02.25 03:25:00.756569761	0001923
1	10.092136	0.236468	-0.760555	10.060658	MT	21357	2023.02.25 03:25:00.757569761	0001923
1	10.083142	0.236368	-0.743435	10.052919	MT	21357	2023.02.25 03:25:00.758569761	0001923
1	10.128449	0.212851	-0.772132	10.096731	MT	21357	2023.02.25 03:25:00.759569761	0001923
1	10.084090	0.216389	-0.763457	10.052819	MT	21357	2023.02.25 03:25:00.760569761	0001923
1	10.160014	0.225179	-0.780590	10.127480	MT	21357	2023.02.25 03:25:00.761569761	0001923
1	10.128597	0.244845	-0.768095	10.096463	MT	21357	2023.02.25 03:25:00.762569761	0001923
1	10.103133	0.196584	-0.751787	10.073205	MT	21357	2023.02.25 03:25:00.763569761	0001923
1	10.132189	0.232883	-0.764170	10.100647	MT	21357	2023.02.25 03:25:00.764569761	0001923
1	10.105628	0.244615	-0.783726	10.072222	MT	21357	2023.02.25 03:25:00.765569761	0001923
1	10.081124	0.220364	-0.779389	10.048534	MT	21357	2023.02.25 03:25:00.766569761	0001923
1	10.126519	0.184824	-0.744169	10.097447	MT	21357	2023.02.25 03:25:00.767569761	0001923
1	10.095843	0.212510	-0.760645	10.064904	MT	21357	2023.02.25 03:25:00.768569761	0001923
1	10.109536	0.192667	-0.791848	10.076635	MT	21357	2023.02.25 03:25:00.769569761	0001923
1	10.061011	0.228154	-0.775075	10.028517	MT	21357	2023.02.25 03:25:00.770569761	0001923
1	10.068130	0.232220	-0.760194	10.036703	MT	21357	2023.02.25 03:25:00.771569761	0001923
1	10.075519	0.200300	-0.756354	10.045092	MT	21357	2023.02.25 03:25:00.772569761	0001923
1	10.096024	0.212513	-0.763645	10.064859	MT	21357	2023.02.25 03:25:00.773569761	0001923
1	10.060351	0.188152	-0.771123	10.028989	MT	21357	2023.02.25 03:25:00.774569761	0001923
1	10.120220	0.212765	-0.768011	10.088793	MT	21357	2023.02.25 03:25:00.775569761	0001923
1	10.114611	0.216694	-0.739948	10.085181	MT	21357	2023.02.25 03:25:00.776569761	0001923
1	10.091489	0.200465	-0.756599	10.061090	MT	21357	2023.02.25 03:25:00.777569761	0001923
1	10.087901	0.216427	-0.760518	10.056865	MT	21357	2023.02.25 03:25:00.778569761	0001923
1	10.132213	0.188894	-0.772222	10.100977	MT	21357	2023.02.25 03:25:00.779569761	0001923
1	10.100228	0.244550	-0.760668	10.068574	MT	21357	2023.02.25 03:25:00.780569761	0001923
1	10.063933	0.165190	-0.767211	10.033287	MT	21357	2023.02.25 03:25:00.781569761	0001923
1	10.111083	0.192667	-0.751914	10.081245	MT	21357	2023.02.25 03:25:00.782569761	0001923
1	10.084001	0.224386	-0.760448	10.052783	MT	21357	2023.02.25 03:25:00.783569761	0001923
1	10.093709	0.248491	-0.783538	10.060183	MT	21357	2023.02.25 03:25:00.784569761	0001923
1	10.085082	0.192411	-0.783483	10.052761	MT	21357	2023.02.25 03:25:00.785569761	0001923
1	10.056546	0.208109	-0.771038	10.024784	MT	21357	2023.02.25 03:25:00.786569761	0001923
1	10.099607	0.188553	-0.760734	10.069151	MT	21357	2023.02.25 03:25:00.787569761	0001923
1	10.135182	0.172921	-0.757304	10.105370	MT	21357	2023.02.25 03:25:00.788569761	0001923
1	10.096110	0.252504	-0.756598	10.064554	MT	21357	2023.02.25 03:25:00.789569761	0001923
1	10.122862	0.196786	-0.748093	10.093263	MT	21357	2023.02.25 03:25:00.790569761	0001923
1	10.091873	0.196473	-0.763603	10.061024	MT	21357	2023.02.25 03:25:00.791569761	0001923
1	10.099895	0.200555	-0.763720	10.068981	MT	21357	2023.02.25 03:25:00.792569761	0001923
1	10.137405	0.232945	-0.784229	10.104340	MT	21357	2023.02.25 03:25:00.793569761	0001923
1	10.104168	0.204600	-0.767776	10.072878	MT	21357	2023.02.25 03:25:00.794569761	0001923
1	10.108538	0.192650	-0.775850	10.076879	MT	21357	2023.02.25 03:25:00.795569761	0001923
1	10.055973	0.169107	-0.767084	10.025247	MT	21357	2023.02.25 03:25:00.796569761	0001923
1	10.103133	0.196584	-0.751787	10.073205	MT	21357	2023.02.25 03:25:00.797569761	0001923
1	10.102430	0.196572	-0.739789	10.073389	MT	21357	2023.02.25 03:25:00.798569761	0001923
1	10.151120	0.209085	-0.768489	10.119829	MT	21357	2023.02.25 03:25:00.799569761	0001923
1	10.117602	0.276728	-0.775873	10.084013	MT	21357	2023.02.25 03:25:00.800569761	0001923
1	10.087997	0.208431	-0.763527	10.056901	MT	21357	2023.02.25 03:25:00.801569761	0001923
1	10.123640	0.220794	-0.757063	10.092878	MT	21357	2023.02.25 03:25:00.802569761	0001923
1	10.121445	0.184791	-0.792041	10.088715	MT	21357	2023.02.25 03:25:00.803569761	0001923
1	10.115228	0.208707	-0.751956	10.085080	MT	21357	2023.02.25 03:25:00.804569761	0001923
1	10.108487	0.212645	-0.771827	10.076734	MT	21357	2023.02.25 03:25:00.805569761	0001923
1	10.124055	0.196807	-0.768091	10.092957	MT	21357	2023.02.25 03:25:00.806569761	0001923
1	10.079722	0.220341	-0.756392	10.048886	MT	21357	2023.02.25 03:25:00.807569761	0001923
1	10.086324	0.180408	-0.739563	10.057556	MT	21357	2023.02.25 03:25:00.808569761	0001923
1	10.124396	0.228805	-0.768053	10.092628	MT	21357	2023.02.25 03:25:00.809569761	0001923
1	10.103575	0.268572	-0.743703	10.072586	MT	21357	2023.02.25 03:25:00.810569761	0001923
1	10.068235	0.240220	-0.760184	10.036621	MT	21357	2023.02.25 03:25:00.811569761	0001923
1	10.072312	0.212270	-0.767278	10.040802	MT	21357	2023.02.25 03:25:00.812569761	0001923
1	10.126388	0.196819	-0.740155	10.097385	MT	21357	2023.02.25 03:25:00.813569761	0001923
1	10.085235	0.180416	-0.787497	10.052823	MT	21357	2023.02.25 03:25:00.814569761	0001923
1	10.147304	0.225042	-0.768408	10.115665	MT	21357	2023.02.25 03:25:00.815569761	0001923
1	10.077713	0.204336	-0.791345	10.044517	MT	21357	2023.02.25 03:25:00.816569761	0001923
1	10.108004	0.228633	-0.760809	10.076738	MT	21357	2023.02.25 03:25:00.817569761	0001923
1	10.106439	0.220608	-0.735822	10.077202	MT	21357	2023.02.25 03:25:00.818569761	0001923
1	10.141759	0.188983	-0.748392	10.112342	MT	21357	2023.02.25 03:25:00.819569761	0001923
1	10.103887	0.200596	-0.763781	10.072981	MT	21357	2023.02.25 03:25:00.820569761	0001923
1	10.110613	0.192659	-0.743915	10.081367	MT	21357	2023.02.25 03:25:00.821569761	0001923
1	10.124154	0.228801	-0.764053	10.092689	MT	21357	2023.02.25 03:25:00.822569761	0001923
1	10.090117	0.184445	-0.735620	10.061575	MT	21357	2023.02.25 03:25:00.823569761	0001923
1	10.089311	0.216451	-0.783515	10.056513	MT	21357	2023.02.25 03:25:00.824569761	0001923
1	10.110346	0.188655	-0.739920	10.081470	MT	21357	2023.02.25 03:25:00.825569761	0001923
1	10.067882	0.192226	-0.763241	10.037069	MT	21357	2023.02.25 03:25:00.826569761	0001923
1	10.091949	0.240463	-0.756551	10.060678	MT	21357	2023.02.25 03:25:00.827569761	0001923
1	10.106260	0.176614	-0.739873	10.077594	MT	21357	2023.02.25 03:25:00.828569761	0001923
1	10.124741	0.236809	-0.772043	10.092485	MT	21357	2023.02.25 03:25:00.829569761	0001923
1	10.119887	0.220757	-0.761002	10.088818	MT	21357	2023.02.25 03:25:00.830569761	0001923
1	10.091311	0.232454	-0.747562	10.060898	MT	21357	2023.02.25 03:25:00.831569761	0001923
1	10.051969	0.216056	-0.759968	10.020871	MT	21357	2023.02.25 03:25:00.832569761	0001923
1	10.104242	0.232595	-0.763743	10.072651	MT	21357	2023.02.25 03:25:00.833569761	0001923
1	10.089279	0.252441	-0.775474	10.056265	MT	21357	2023.02.25 03:25:00.834569761	0001923
1	10.080340	0.216352	-0.767395	10.048759	MT	21357	2023.02.25 03:25:00.835569761	0001923
1	10.086705	0.220406	-0.739516	10.057144	MT	21357	2023.02.25 03:25:00.836569761	0001923
1	10.091989	0.208472	-0.763588	10.060900	MT	21357	2023.02.25 03:25:00.837569761	0001923
1	10.094374	0.188490	-0.739676	10.065472	MT	21357	2023.02.25 03:25:00.838569761	0001923
1	10.115806	0.212716	-0.760950	10.084901	MT	21357	2023.02.25 03:25:00.839569761	0001923
1	10.084533	0.212398	-0.771460	10.052738	MT	21357	2023.02.25 03:25:00.840569761	0001923
1	10.097200	0.264519	-0.771582	10.064201	MT	21357	2023.02.25 03:25:00.841569761	0001923
1	10.096848	0.240520	-0.771610	10.064448	MT	21357	2023.02.25 03:25:00.842569761	0001923
1	10.083777	0.248375	-0.751420	10.052673	MT	21357	2023.02.25 03:25:00.843569761	0001923
1	10.101229	0.232570	-0.779680	10.068408	MT	21357	2023.02.25 03:25:00.844569761	0001923
1	10.122665	0.200782	-0.744089	10.093283	MT	21357	2023.02.25 03:25:00.845569761	0001923
1	10.112177	0.228677	-0.763870	10.080691	MT	21357	2023.02.25 03:25:00.846569761	0001923
1	10.107260	0.176632	-0.756871	10.077334	MT	21357	2023.02.25 03:25:00.847569761	0001923
1	10.136521	0.176921	-0.728348	10.108772	MT	21357	2023.02.25 03:25:00.848569761	0001923
1	10.104335	0.252590	-0.760720	10.072491	MT	21357	2023.02.25 03:25:00.849569761	0001923
1	10.067460	0.192218	-0.756242	10.037176	MT	21357	2023.02.25 03:25:00.850569761	0001923
1	10.115445	0.200713	-0.756965	10.085086	MT	21357	2023.02.25 03:25:00.851569761	0001923
1	10.089253	0.232446	-0.779497	10.056410	MT	21357	2023.02.25 03:25:00.852569761	0001923
1	10.095996	0.244504	-0.756607	10.064636	MT	21357	2023.02.25 03:25:00.853569761	0001923
1	10.088223	0.228430	-0.763503	10.056695	MT	21357	2023.02.25 03:25:00.854569761	0001923
1	10.098904	0.196539	-0.747727	10.069267	MT	21357	2023.02.25 03:25:00.855569761	0001923
1	10.154777	0.217118	-0.761541	10.123853	MT	21357	2023.02.25 03:25:00.856569761	0001923
1	10.134739	0.184911	-0.748290	10.105384	MT	21357	2023.02.25 03:25:00.857569761	0001923
1	10.091589	0.184470	-0.760617	10.061193	MT	21357	2023.02.25 03:25:00.858569761	0001923
1	10.112768	0.216690	-0.775883	10.080631	MT	21357	2023.02.25 03:25:00.859569761	0001923
1	10.093744	0.232496	-0.787557	10.060287	MT	21357	2023.02.25 03:25:00.860569761	0001923
1	10.126488	0.180824	-0.744173	10.097488	MT	21357	2023.02.25 03:25:00.861569761	0001923
1	10.069194	0.260230	-0.771159	10.036247	MT	21357	2023.02.25 03:25:00.862569761	0001923
1	10.101412	0.204580	-0.787712	10.068574	MT	21357	2023.02.25 03:25:00.863569761	0001923
1	10.112479	0.212686	-0.771888	10.080734	MT	21357	2023.02.25 03:25:00.864569761	0001923
1	10.162254	0.189198	-0.757697	10.132201	MT	21357	2023.02.25 03:25:00.865569761	0001923
1	10.136881	0.248932	-0.772212	10.104359	MT	21357	2023.02.25 03:25:00.866569761	0001923
1	10.100105	0.220554	-0.763696	10.068776	MT	21357	2023.02.25 03:25:00.867569761	0001923
1	10.099788	0.188556	-0.763734	10.069105	MT	21357	2023.02.25 03:25:00.868569761	0001923
1	10.150597	0.245066	-0.752448	10.119703	MT	21357	2023.02.25 03:25:00.869569761	0001923
1	10.098513	0.204530	-0.739718	10.069307	MT	21357	2023.02.25 03:25:00.870569761	0001923
1	10.115655	0.220712	-0.756941	10.084880	MT	21357	2023.02.25 03:25:00.871569761	0001923
1	10.092503	0.184486	-0.775615	10.060964	MT	21357	2023.02.25 03:25:00.872569761	0001923
1	10.075481	0.196301	-0.756359	10.045134	MT	21357	2023.02.25 03:25:00.873569761	0001923
1	10.075903	0.196308	-0.763358	10.045027	MT	21357	2023.02.25 03:25:00.874569761	0001923
1	10.065551	0.232203	-0.783130	10.032353	MT	21357	2023.02.25 03:25:00.875569761	0001923
1	10.063992	0.220180	-0.760147	10.032827	MT	21357	2023.02.25 03:25:00.876569761	0001923
1	10.071030	0.204250	-0.747290	10.041189	MT	21357	2023.02.25 03:25:00.877569761	0001923
1	10.111415	0.196672	-0.756909	10.081127	MT	21357	2023.02.25 03:25:00.878569761	0001923
1	10.111491	0.204671	-0.756899	10.081045	MT	21357	2023.02.25 03:25:00.879569761	0001923
1	10.058667	0.232112	-0.735075	10.029087	MT	21357	2023.02.25 03:25:00.880569761	0001923
1	10.070884	0.188251	-0.747309	10.041354	MT	21357	2023.02.25 03:25:00.881569761	0001923
1	10.104412	0.204604	-0.771775	10.072817	MT	21357	2023.02.25 03:25:00.882569761	0001923
1	10.079293	0.208336	-0.751406	10.049086	MT	21357	2023.02.25 03:25:00.883569761	0001923
1	10.124183	0.244797	-0.761034	10.092570	MT	21357	2023.02.25 03:25:00.884569761	0001923
1	10.094948	0.200497	-0.747661	10.065227	MT	21357	2023.02.25 03:25:00.885569761	0001923
1	10.087747	0.180432	-0.763560	10.057189	MT	21357	2023.02.25 03:25:00.886569761	0001923
1	10.123743	0.188803	-0.764101	10.093101	MT	21357	2023.02.25 03:25:00.887569761	0001923
1	10.053145	0.192081	-0.782994	10.020766	MT	21357	2023.02.25 03:25:00.888569761	0001923
1	10.072557	0.212274	-0.771277	10.040740	MT	21357	2023.02.25 03:25:00.889569761	0001923
1	10.078952	0.220327	-0.743393	10.049085	MT	21357	2023.02.25 03:25:00.890569761	0001923
1	10.123889	0.240793	-0.757040	10.092673	MT	21357	2023.02.25 03:25:00.891569761	0001923
1	10.139280	0.240955	-0.764268	10.107563	MT	21357	2023.02.25 03:25:00.892569761	0001923
1	10.100274	0.188564	-0.771733	10.068983	MT	21357	2023.02.25 03:25:00.893569761	0001923
1	10.132774	0.220896	-0.776183	10.100587	MT	21357	2023.02.25 03:25:00.894569761	0001923
1	10.102910	0.220575	-0.743760	10.073080	MT	21357	2023.02.25 03:25:00.895569761	0001923
1	10.100674	0.176573	-0.779746	10.068984	MT	21357	2023.02.25 03:25:00.896569761	0001923
1	10.074642	0.188288	-0.743370	10.045415	MT	21357	2023.02.25 03:25:00.897569761	0001923
1	10.095264	0.208501	-0.751651	10.065083	MT	21357	2023.02.25 03:25:00.898569761	0001923
1	10.099974	0.208555	-0.763710	10.068899	MT	21357	2023.02.25 03:25:00.899569761	0001923
1	10.124474	0.188815	-0.776099	10.092918	MT	21357	2023.02.25 03:25:00.900569761	0001923
1	10.109145	0.204658	-0.783835	10.076633	MT	21357	2023.02.25 03:25:00.901569761	0001923
1	10.107741	0.184638	-0.763861	10.077145	MT	21357	2023.02.25 03:25:00.902569761	0001923
1	10.144793	0.225026	-0.792345	10.111299	MT	21357	2023.02.25 03:25:00.903569761	0001923
1	10.122899	0.200786	-0.748088	10.093222	MT	21357	2023.02.25 03:25:00.904569761	0001923
1	10.073390	0.240281	-0.779243	10.040330	MT	21357	2023.02.25 03:25:00.905569761	0001923
1	10.126638	0.264832	-0.796007	10.091830	MT	21357	2023.02.25 03:25:00.906569761	0001923
1	10.061434	0.220134	-0.716152	10.033500	MT	21357	2023.02.25 03:25:00.907569761	0001923
1	10.098401	0.192531	-0.739732	10.069430	MT	21357	2023.02.25 03:25:00.908569761	0001923
1	10.099637	0.240541	-0.751674	10.068753	MT	21357	2023.02.25 03:25:00.909569761	0001923
1	10.124905	0.180824	-0.784108	10.092878	MT	21357	2023.02.25 03:25:00.910569761	0001923
1	10.110356	0.260663	-0.791768	10.075935	MT	21357	2023.02.25 03:25:00.911569761	0001923
1	10.124165	0.180812	-0.772109	10.093061	MT	21357	2023.02.25 03:25:00.912569761	0001923
1	10.091850	0.212469	-0.760584	10.060905	MT	21357	2023.02.25 03:25:00.913569761	0001923
1	10.119495	0.232747	-0.751989	10.088832	MT	21357	2023.02.25 03:25:00.914569761	0001923
1	10.079043	0.180338	-0.751440	10.049374	MT	21357	2023.02.25 03:25:00.915569761	0001923
1	10.092191	0.204476	-0.767593	10.060880	MT	21357	2023.02.25 03:25:00.916569761	0001923
1	10.122672	0.172788	-0.748121	10.093510	MT	21357	2023.02.25 03:25:00.917569761	0001923
1	10.039718	0.187934	-0.759818	10.009161	MT	21357	2023.02.25 03:25:00.918569761	0001923
1	10.052474	0.200068	-0.770986	10.020867	MT	21357	2023.02.25 03:25:00.919569761	0001923
1	10.089057	0.236442	-0.775493	10.056430	MT	21357	2023.02.25 03:25:00.920569761	0001923
1	10.108936	0.180659	-0.783863	10.076880	MT	21357	2023.02.25 03:25:00.921569761	0001923
1	10.104759	0.188613	-0.779793	10.072860	MT	21357	2023.02.25 03:25:00.922569761	0001923
1	10.117248	0.236735	-0.779920	10.084364	MT	21357	2023.02.25 03:25:00.923569761	0001923
1	10.093414	0.172503	-0.791628	10.060843	MT	21357	2023.02.25 03:25:00.924569761	0001923
1	10.107539	0.208630	-0.756833	10.077005	MT	21357	2023.02.25 03:25:00.925569761	0001923
1	10.094793	0.208493	-0.743652	10.065205	MT	21357	2023.02.25 03:25:00.926569761	0001923
1	10.120067	0.220760	-0.764002	10.088772	MT	21357	2023.02.25 03:25:00.927569761	0001923
1	10.051774	0.220052	-0.755964	10.020891	MT	21357	2023.02.25 03:25:00.928569761	0001923
1	10.107092	0.216620	-0.747825	10.077060	MT	21357	2023.02.25 03:25:00.929569761	0001923
1	10.116146	0.204724	-0.767959	10.084876	MT	21357	2023.02.25 03:25:00.930569761	0001923
1	10.083009	0.204373	-0.747473	10.053187	MT	21357	2023.02.25 03:25:00.931569761	0001923
1	10.091271	0.208460	-0.751590	10.061084	MT	21357	2023.02.25 03:25:00.932569761	0001923
1	10.065233	0.204204	-0.783163	10.032641	MT	21357	2023.02.25 03:25:00.933569761	0001923
1	10.105025	0.236607	-0.775737	10.072427	MT	21357	2023.02.25 03:25:00.934569761	0001923
1	10.105719	0.232619	-0.787740	10.072285	MT	21357	2023.02.25 03:25:00.935569761	0001923
1	10.123709	0.204799	-0.761082	10.092982	MT	21357	2023.02.25 03:25:00.936569761	0001923
1	10.146114	0.225022	-0.748411	10.115971	MT	21357	2023.02.25 03:25:00.937569761	0001923
1	10.099038	0.184544	-0.751740	10.069329	MT	21357	2023.02.25 03:25:00.938569761	0001923
1	10.142144	0.244975	-0.744327	10.111827	MT	21357	2023.02.25 03:25:00.939569761	0001923
1	10.071307	0.208254	-0.751284	10.041087	MT	21357	2023.02.25 03:25:00.940569761	0001923
1	10.075481	0.196301	-0.756359	10.045134	MT	21357	2023.02.25 03:25:00.941569761	0001923
1	10.102373	0.260581	-0.791645	10.067936	MT	21357	2023.02.25 03:25:00.942569761	0001923
1	10.123552	0.212795	-0.757073	10.092961	MT	21357	2023.02.25 03:25:00.943569761	0001923
1	10.064371	0.216187	-0.767151	10.032762	MT	21357	2023.02.25 03:25:00.944569761	0001923
1	10.101388	0.244569	-0.779666	10.068284	MT	21357	2023.02.25 03:25:00.945569761	0001923
1	10.109461	0.232656	-0.783802	10.076345	MT	21357	2023.02.25 03:25:00.946569761	0001923
1	10.091181	0.240450	-0.743553	10.060877	MT	21357	2023.02.25 03:25:00.947569761	0001923
1	10.124500	0.216810	-0.772066	10.092690	MT	21357	2023.02.25 03:25:00.948569761	0001923
1	10.080323	0.248343	-0.760358	10.048537	MT	21357	2023.02.25 03:25:00.949569761	0001923
1	10.080499	0.208357	-0.771404	10.048780	MT	21357	2023.02.25 03:25:00.950569761	0001923
1	10.139064	0.200961	-0.768315	10.107914	MT	21357	2023.02.25 03:25:00.951569761	0001923
1	10.095978	0.224509	-0.760631	10.064781	MT	21357	2023.02.25 03:25:00.952569761	0001923
1	10.093049	0.236483	-0.775554	10.060429	MT	21357	2023.02.25 03:25:00.953569761	0001923
1	10.110936	0.252675	-0.802776	10.075849	MT	21357	2023.02.25 03:25:00.954569761	0001923
1	10.143790	0.201015	-0.780374	10.111730	MT	21357	2023.02.25 03:25:00.955569761	0001923
1	10.131379	0.196878	-0.757214	10.101124	MT	21357	2023.02.25 03:25:00.956569761	0001923
1	10.076183	0.200312	-0.767353	10.044924	MT	21357	2023.02.25 03:25:00.957569761	0001923
1	10.138721	0.208954	-0.761306	10.107938	MT	21357	2023.02.25 03:25:00.958569761	0001923
1	10.058476	0.216113	-0.735094	10.029251	MT	21357	2023.02.25 03:25:00.959569761	0001923
1	10.159040	0.225162	-0.764592	10.127724	MT	21357	2023.02.25 03:25:00.960569761	0001923
1	10.090842	0.212451	-0.743586	10.061165	MT	21357	2023.02.25 03:25:00.961569761	0001923
1	10.024448	0.235770	-0.762517	9.992624	MT	21357	2023.02.25 03:25:00.962569761	0001923
1	10.099140	0.196543	-0.751726	10.069206	MT	21357	2023.02.25 03:25:00.963569761	0001923
1	10.117549	0.240738	-0.783914	10.084261	MT	21357	2023.02.25 03:25:00.964569761	0001923
1	10.104340	0.220599	-0.767757	10.072714	MT	21357	2023.02.25 03:25:00.965569761	0001923
1	10.142917	0.185003	-0.768395	10.112078	MT	21357	2023.02.25 03:25:00.966569761	0001923
1	10.130080	0.212851	-0.732198	10.101341	MT	21357	2023.02.25 03:25:00.967569761	0001923
1	10.096005	0.184519	-0.767677	10.065086	MT	21357	2023.02.25 03:25:00.968569761	0001923
1	10.090708	0.169458	-0.747636	10.061546	MT	21357	2023.02.25 03:25:00.969569761	0001923
1	10.097970	0.165528	-0.735765	10.069769	MT	21357	2023.02.25 03:25:00.970569761	0001923
1	10.084779	0.212402	-0.775460	10.052677	MT	21357	2023.02.25 03:25:00.971569761	0001923
1	10.076754	0.248309	-0.767296	10.044430	MT	21357	2023.02.25 03:25:00.972569761	0001923
1	10.055548	0.169100	-0.760085	10.025354	MT	21357	2023.02.25 03:25:00.973569761	0001923
1	10.026344	0.227803	-0.794523	9.992217	MT	21357	2023.02.25 03:25:00.974569761	0001923
1	10.085234	0.208410	-0.783464	10.052596	MT	21357	2023.02.25 03:25:00.975569761	0001923
1	10.113155	0.228694	-0.779868	10.080447	MT	21357	2023.02.25 03:25:00.976569761	0001923
1	10.132603	0.204897	-0.776202	10.100751	MT	21357	2023.02.25 03:25:00.977569761	0001923
1	10.111915	0.176684	-0.767931	10.081165	MT	21357	2023.02.25 03:25:00.978569761	0001923
1	10.116107	0.200724	-0.767964	10.084918	MT	21357	2023.02.25 03:25:00.979569761	0001923
1	10.123850	0.200802	-0.764086	10.092977	MT	21357	2023.02.25 03:25:00.980569761	0001923
1	10.116107	0.200724	-0.767964	10.084918	MT	21357	2023.02.25 03:25:00.981569761	0001923
1	10.100932	0.228566	-0.775685	10.068510	MT	21357	2023.02.25 03:25:00.982569761	0001923
1	10.093494	0.232491	-0.783557	10.060348	MT	21357	2023.02.25 03:25:00.983569761	0001923
1	10.081420	0.224368	-0.783384	10.048432	MT	21357	2023.02.25 03:25:00.984569761	0001923
1	10.056017	0.204101	-0.763043	10.024948	MT	21357	2023.02.25 03:25:00.985569761	0001923
1	10.096362	0.240512	-0.763611	10.064570	MT	21357	2023.02.25 03:25:00.986569761	0001923
1	10.095445	0.196507	-0.756664	10.065130	MT	21357	2023.02.25 03:25:00.987569761	0001923
1	10.123708	0.264783	-0.748012	10.092563	MT	21357	2023.02.25 03:25:00.988569761	0001923
1	10.111277	0.212666	-0.751890	10.081039	MT	21357	2023.02.25 03:25:00.989569761	0001923
1	10.118472	0.252750	-0.795899	10.083955	MT	21357	2023.02.25 03:25:00.990569761	0001923
1	10.105221	0.232611	-0.779741	10.072407	MT	21357	2023.02.25 03:25:00.991569761	0001923
1	10.101561	0.256569	-0.779652	10.068161	MT	21357	2023.02.25 03:25:00.992569761	0001923
1	10.097645	0.244532	-0.783604	10.064224	MT	21357	2023.02.25 03:25:00.993569761	0001923
1	10.068947	0.224236	-0.775201	10.036556	MT	21357	2023.02.25 03:25:00.994569761	0001923
1	10.077097	0.192329	-0.783361	10.044762	MT	21357	2023.02.25 03:25:00.995569761	0001923
1	10.104866	0.200613	-0.779779	10.072736	MT	21357	2023.02.25 03:25:00.996569761	0001923
1	10.070508	0.169247	-0.743332	10.041611	MT	21357	2023.02.25 03:25:00.997569761	0001923
1	10.119694	0.224753	-0.756998	10.088838	MT	21357	2023.02.25 03:25:00.998569761	0001923
1	10.100427	0.176569	-0.775747	10.069045	MT	21357	2023.02.25 03:25:00.999569761	0001923
1	10.128500	0.192857	-0.776155	10.096876	MT	21357	2023.02.25 03:25:01.000569761	0001923
1	10.089110	0.240442	-0.775488	10.056388	MT	21357	2023.02.25 03:25:01.001569761	0001923
1	10.076296	0.232306	-0.763316	10.044656	MT	21357	2023.02.25 03:25:01.002569761	0001923
1	10.105042	0.192617	-0.783788	10.072758	MT	21357	2023.02.25 03:25:01.003569761	0001923
1	10.154961	0.193127	-0.768569	10.123993	MT	21357	2023.02.25 03:25:01.004569761	0001923
1	10.069016	0.208241	-0.779220	10.036660	MT	21357	2023.02.25 03:25:01.005569761	0001923
1	10.085484	0.208414	-0.787463	10.052535	MT	21357	2023.02.25 03:25:01.006569761	0001923
1	10.044488	0.168992	-0.774900	10.013127	MT	21357	2023.02.25 03:25:01.007569761	0001923
1	10.063734	0.172185	-0.763204	10.033276	MT	21357	2023.02.25 03:25:01.008569761	0001923
1	10.133022	0.196906	-0.784211	10.100712	MT	21357	2023.02.25 03:25:01.009569761	0001923
1	10.133612	0.228908	-0.788172	10.100321	MT	21357	2023.02.25 03:25:01.010569761	0001923
1	10.116734	0.252721	-0.767902	10.084382	MT	21357	2023.02.25 03:25:01.011569761	0001923
1	10.120099	0.200765	-0.768025	10.088917	MT	21357	2023.02.25 03:25:01.012569761	0001923
1	10.131914	0.208885	-0.764199	10.100894	MT	21357	2023.02.25 03:25:01.013569761	0001923
1	10.064087	0.228179	-0.760137	10.032745	MT	21357	2023.02.25 03:25:01.014569761	0001923
1	10.105469	0.232615	-0.783741	10.072346	MT	21357	2023.02.25 03:25:01.015569761	0001923
1	10.132009	0.232880	-0.761171	10.100692	MT	21357	2023.02.25 03:25:01.016569761	0001923
1	10.083997	0.180395	-0.767499	10.053129	MT	21357	2023.02.25 03:25:01.017569761	0001923
1	10.082535	0.176371	-0.743506	10.053537	MT	21357	2023.02.25 03:25:01.018569761	0001923
1	10.095739	0.224505	-0.756631	10.064842	MT	21357	2023.02.25 03:25:01.019569761	0001923
1	10.064245	0.204188	-0.767165	10.032885	MT	21357	2023.02.25 03:25:01.020569761	0001923
1	10.100982	0.232566	-0.775681	10.068469	MT	21357	2023.02.25 03:25:01.021569761	0001923
1	10.103013	0.208579	-0.747773	10.073143	MT	21357	2023.02.25 03:25:01.022569761	0001923
1	10.094310	0.180490	-0.739685	10.065555	MT	21357	2023.02.25 03:25:01.023569761	0001923
1	10.116169	0.228719	-0.763931	10.084690	MT	21357	2023.02.25 03:25:01.024569761	0001923
1	10.063662	0.212176	-0.756157	10.032971	MT	21357	2023.02.25 03:25:01.025569761	0001923
1	10.120762	0.192778	-0.780033	10.088816	MT	21357	2023.02.25 03:25:01.026569761	0001923
1	10.100381	0.200563	-0.771719	10.068859	MT	21357	2023.02.25 03:25:01.027569761	0001923
1	10.073285	0.232281	-0.779253	10.040412	MT	21357	2023.02.25 03:25:01.028569761	0001923
1	10.124255	0.236801	-0.764044	10.092607	MT	21357	2023.02.25 03:25:01.029569761	0001923
1	10.115904	0.204720	-0.763959	10.084938	MT	21357	2023.02.25 03:25:01.030569761	0001923
1	10.128205	0.212847	-0.768133	10.096792	MT	21357	2023.02.25 03:25:01.031569761	0001923
1	10.095763	0.184515	-0.763678	10.065147	MT	21357	2023.02.25 03:25:01.032569761	0001923
1	10.092409	0.224475	-0.767569	10.060675	MT	21357	2023.02.25 03:25:01.033569761	0001923
1	10.089304	0.236446	-0.779492	10.056368	MT	21357	2023.02.25 03:25:01.034569761	0001923
1	10.120377	0.272750	-0.756941	10.088344	MT	21357	2023.02.25 03:25:01.035569761	0001923
1	10.099890	0.169561	-0.767756	10.069239	MT	21357	2023.02.25 03:25:01.036569761	0001923
1	10.092852	0.220484	-0.775573	10.060594	MT	21357	2023.02.25 03:25:01.037569761	0001923
1	10.120065	0.252751	-0.756964	10.088550	MT	21357	2023.02.25 03:25:01.038569761	0001923
1	10.127386	0.196837	-0.757153	10.097125	MT	21357	2023.02.25 03:25:01.039569761	0001923
1	10.114567	0.212695	-0.739953	10.085222	MT	21357	2023.02.25 03:25:01.040569761	0001923
1	10.119104	0.196749	-0.752031	10.089203	MT	21357	2023.02.25 03:25:01.041569761	0001923
1	10.136877	0.264927	-0.768193	10.104255	MT	21357	2023.02.25 03:25:01.042569761	0001923
1	10.085784	0.252408	-0.783412	10.052143	MT	21357	2023.02.25 03:25:01.043569761	0001923
1	10.157724	0.213142	-0.744609	10.128153	MT	21357	2023.02.25 03:25:01.044569761	0001923
1	10.101379	0.224574	-0.783689	10.068429	MT	21357	2023.02.25 03:25:01.045569761	0001923
1	10.085914	0.224418	-0.791444	10.052309	MT	21357	2023.02.25 03:25:01.046569761	0001923
1	10.150597	0.245066	-0.752448	10.119703	MT	21357	2023.02.25 03:25:01.047569761	0001923
1	10.122995	0.184791	-0.752107	10.093325	MT	21357	2023.02.25 03:25:01.048569761	0001923
1	10.084095	0.192395	-0.767485	10.053005	MT	21357	2023.02.25 03:25:01.049569761	0001923
1	10.094212	0.248499	-0.791538	10.060061	MT	21357	2023.02.25 03:25:01.050569761	0001923
1	10.116472	0.212728	-0.771949	10.084733	MT	21357	2023.02.25 03:25:01.051569761	0001923
1	10.123471	0.176801	-0.761115	10.093270	MT	21357	2023.02.25 03:25:01.052569761	0001923
1	10.095019	0.228492	-0.743628	10.064999	MT	21357	2023.02.25 03:25:01.053569761	0001923
1	10.147258	0.221043	-0.768413	10.115706	MT	21357	2023.02.25 03:25:01.054569761	0001923
1	10.093406	0.276477	-0.771507	10.060078	MT	21357	2023.02.25 03:25:01.055569761	0001923
1	10.138330	0.240939	-0.748270	10.107808	MT	21357	2023.02.25 03:25:01.056569761	0001923
1	10.096402	0.224517	-0.767630	10.064674	MT	21357	2023.02.25 03:25:01.057569761	0001923
1	10.079591	0.208341	-0.756406	10.049009	MT	21357	2023.02.25 03:25:01.058569761	0001923
1	10.104052	0.216595	-0.763762	10.072816	MT	21357	2023.02.25 03:25:01.059569761	0001923
1	10.108937	0.208654	-0.779831	10.076653	MT	21357	2023.02.25 03:25:01.060569761	0001923
1	10.100883	0.224566	-0.775690	10.068551	MT	21357	2023.02.25 03:25:01.061569761	0001923
1	10.074578	0.180288	-0.743380	10.045497	MT	21357	2023.02.25 03:25:01.062569761	0001923
1	10.089007	0.184453	-0.783553	10.056843	MT	21357	2023.02.25 03:25:01.063569761	0001923
1	10.113220	0.212699	-0.783887	10.080550	MT	21357	2023.02.25 03:25:01.064569761	0001923
1	10.134631	0.169911	-0.748308	10.105539	MT	21357	2023.02.25 03:25:01.065569761	0001923
1	10.134808	0.216905	-0.744253	10.105116	MT	21357	2023.02.25 03:25:01.066569761	0001923
1	10.137300	0.188933	-0.740332	10.108465	MT	21357	2023.02.25 03:25:01.067569761	0001923
1	10.100137	0.200559	-0.767719	10.068920	MT	21357	2023.02.25 03:25:01.068569761	0001923
1	10.110781	0.184663	-0.747924	10.081389	MT	21357	2023.02.25 03:25:01.069569761	0001923
1	10.150451	0.181079	-0.761523	10.120224	MT	21357	2023.02.25 03:25:01.070569761	0001923
1	10.114949	0.176709	-0.751994	10.085409	MT	21357	2023.02.25 03:25:01.071569761	0001923
1	10.099780	0.228546	-0.756688	10.068800	MT	21357	2023.02.25 03:25:01.072569761	0001923
1	10.104700	0.248598	-0.767724	10.072426	MT	21357	2023.02.25 03:25:01.073569761	0001923
1	10.084090	0.216389	-0.763457	10.052819	MT	21357	2023.02.25 03:25:01.074569761	0001923
1	10.068518	0.180239	-0.775254	10.037009	MT	21357	2023.02.25 03:25:01.075569761	0001923
1	10.088068	0.248422	-0.756481	10.056596	MT	21357	2023.02.25 03:25:01.076569761	0001923
1	10.155873	0.233133	-0.776520	10.123459	MT	21357	2023.02.25 03:25:01.077569761	0001923
1	10.084204	0.240385	-0.760429	10.052618	MT	21357	2023.02.25 03:25:01.078569761	0001923
1	10.094911	0.196498	-0.747665	10.065268	MT	21357	2023.02.25 03:25:01.079569761	0001923
1	10.089468	0.248445	-0.779478	10.056245	MT	21357	2023.02.25 03:25:01.080569761	0001923
1	10.127872	0.220840	-0.761124	10.096817	MT	21357	2023.02.25 03:25:01.081569761	0001923
1	10.096402	0.224517	-0.767630	10.064674	MT	21357	2023.02.25 03:25:01.082569761	0001923
1	10.096027	0.228509	-0.760626	10.064740	MT	21357	2023.02.25 03:25:01.083569761	0001923
1	10.125581	0.224826	-0.788055	10.092364	MT	21357	2023.02.25 03:25:01.084569761	0001923
1	10.112236	0.212682	-0.767888	10.080795	MT	21357	2023.02.25 03:25:01.085569761	0001923
1	10.138107	0.200945	-0.752317	10.108158	MT	21357	2023.02.25 03:25:01.086569761	0001923
1	10.082119	0.208357	-0.731470	10.053391	MT	21357	2023.02.25 03:25:01.087569761	0001923
1	10.136770	0.240932	-0.772221	10.104441	MT	21357	2023.02.25 03:25:01.088569761	0001923
1	10.091746	0.224464	-0.756570	10.060843	MT	21357	2023.02.25 03:25:01.089569761	0001923
1	10.087917	0.200431	-0.763537	10.056983	MT	21357	2023.02.25 03:25:01.090569761	0001923
1	10.131835	0.200885	-0.764208	10.100976	MT	21357	2023.02.25 03:25:01.091569761	0001923
1	10.124744	0.280795	-0.760992	10.092200	MT	21357	2023.02.25 03:25:01.092569761	0001923
1	10.134943	0.180915	-0.752295	10.105364	MT	21357	2023.02.25 03:25:01.093569761	0001923
1	10.132644	0.208897	-0.776198	10.100710	MT	21357	2023.02.25 03:25:01.094569761	0001923
1	10.097086	0.272514	-0.767573	10.064180	MT	21357	2023.02.25 03:25:01.095569761	0001923
1	10.088265	0.184440	-0.771555	10.057026	MT	21357	2023.02.25 03:25:01.096569761	0001923
1	10.135963	0.188931	-0.768283	10.105038	MT	21357	2023.02.25 03:25:01.097569761	0001923
1	10.120389	0.176775	-0.776052	10.089042	MT	21357	2023.02.25 03:25:01.098569761	0001923
1	10.112358	0.200687	-0.771902	10.080857	MT	21357	2023.02.25 03:25:01.099569761	0001923
1	10.111692	0.200676	-0.760903	10.081025	MT	21357	2023.02.25 03:25:01.100569761	0001923
1	10.112958	0.232689	-0.775864	10.080467	MT	21357	2023.02.25 03:25:01.101569761	0001923
1	10.086189	0.180431	-0.802495	10.052594	MT	21357	2023.02.25 03:25:01.102569761	0001923
1	10.128449	0.212851	-0.772132	10.096731	MT	21357	2023.02.25 03:25:01.103569761	0001923
1	10.099275	0.176549	-0.756749	10.069335	MT	21357	2023.02.25 03:25:01.104569761	0001923
1	10.065373	0.192209	-0.787177	10.032703	MT	21357	2023.02.25 03:25:01.105569761	0001923
1	10.107699	0.200634	-0.760842	10.077026	MT	21357	2023.02.25 03:25:01.106569761	0001923
1	10.103883	0.169602	-0.767817	10.073239	MT	21357	2023.02.25 03:25:01.107569761	0001923
1	10.092370	0.240470	-0.763550	10.060571	MT	21357	2023.02.25 03:25:01.108569761	0001923
1	10.059415	0.216129	-0.751092	10.029007	MT	21357	2023.02.25 03:25:01.109569761	0001923
1	10.116920	0.248726	-0.771906	10.084362	MT	21357	2023.02.25 03:25:01.110569761	0001923
1	10.151637	0.233087	-0.772460	10.119521	MT	21357	2023.02.25 03:25:01.111569761	0001923
1	10.095787	0.228505	-0.756626	10.064801	MT	21357	2023.02.25 03:25:01.112569761	0001923
1	10.076753	0.208320	-0.775343	10.044720	MT	21357	2023.02.25 03:25:01.113569761	0001923
1	10.096773	0.252515	-0.767597	10.064386	MT	21357	2023.02.25 03:25:01.114569761	0001923
1	10.079751	0.200346	-0.760415	10.049031	MT	21357	2023.02.25 03:25:01.115569761	0001923
1	10.080628	0.196361	-0.775418	10.048843	MT	21357	2023.02.25 03:25:01.116569761	0001923
1	10.103634	0.192594	-0.760791	10.073109	MT	21357	2023.02.25 03:25:01.117569761	0001923
1	10.134491	0.208901	-0.740263	10.105260	MT	21357	2023.02.25 03:25:01.118569761	0001923
1	10.111662	0.220670	-0.756880	10.080880	MT	21357	2023.02.25 03:25:01.119569761	0001923
1	10.119276	0.137762	-0.761100	10.089672	MT	21357	2023.02.25 03:25:01.120569761	0001923
1	10.088825	0.192448	-0.779544	10.056821	MT	21357	2023.02.25 03:25:01.121569761	0001923
1	10.080541	0.212356	-0.771399	10.048739	MT	21357	2023.02.25 03:25:01.122569761	0001923
1	10.086890	0.192415	-0.747548	10.057310	MT	21357	2023.02.25 03:25:01.123569761	0001923
1	10.116472	0.212728	-0.771949	10.084733	MT	21357	2023.02.25 03:25:01.124569761	0001923
1	10.091808	0.208469	-0.760589	10.060946	MT	21357	2023.02.25 03:25:01.125569761	0001923
1	10.095591	0.236500	-0.751618	10.064795	MT	21357	2023.02.25 03:25:01.126569761	0001923
1	10.124500	0.216810	-0.772066	10.092690	MT	21357	2023.02.25 03:25:01.127569761	0001923
1	10.114336	0.212691	-0.735953	10.085283	MT	21357	2023.02.25 03:25:01.128569761	0001923
1	10.071846	0.208263	-0.760283	10.040950	MT	21357	2023.02.25 03:25:01.129569761	0001923
1	10.120627	0.204773	-0.776019	10.088754	MT	21357	2023.02.25 03:25:01.130569761	0001923
1	10.085173	0.244400	-0.775422	10.052348	MT	21357	2023.02.25 03:25:01.131569761	0001923
1	10.088309	0.264421	-0.756462	10.056432	MT	21357	2023.02.25 03:25:01.132569761	0001923
1	10.136967	0.216942	-0.780249	10.104566	MT	21357	2023.02.25 03:25:01.133569761	0001923
1	10.122141	0.228793	-0.795988	10.088201	MT	21357	2023.02.25 03:25:01.134569761	0001923
1	10.096773	0.252515	-0.767597	10.064386	MT	21357	2023.02.25 03:25:01.135569761	0001923
1	10.080481	0.228351	-0.767381	10.048635	MT	21357	2023.02.25 03:25:01.136569761	0001923
1	10.134349	0.161908	-0.744318	10.105682	MT	21357	2023.02.25 03:25:01.137569761	0001923
1	10.070954	0.196250	-0.747299	10.041272	MT	21357	2023.02.25 03:25:01.138569761	0001923
1	10.123469	0.204795	-0.757082	10.093043	MT	21357	2023.02.25 03:25:01.139569761	0001923
1	10.119858	0.200761	-0.764025	10.088978	MT	21357	2023.02.25 03:25:01.140569761	0001923
1	10.129173	0.232858	-0.780108	10.096403	MT	21357	2023.02.25 03:25:01.141569761	0001923
1	10.117746	0.236743	-0.787919	10.084241	MT	21357	2023.02.25 03:25:01.142569761	0001923
1	10.104203	0.180606	-0.771804	10.073064	MT	21357	2023.02.25 03:25:01.143569761	0001923
1	10.090183	0.192444	-0.735611	10.061493	MT	21357	2023.02.25 03:25:01.144569761	0001923
1	10.103144	0.220579	-0.747759	10.073019	MT	21357	2023.02.25 03:25:01.145569761	0001923
1	10.146886	0.209039	-0.764428	10.115891	MT	21357	2023.02.25 03:25:01.146569761	0001923
1	10.107529	0.180636	-0.760866	10.077232	MT	21357	2023.02.25 03:25:01.147569761	0001923
1	10.099575	0.184553	-0.760739	10.069192	MT	21357	2023.02.25 03:25:01.148569761	0001923
1	10.133037	0.165912	-0.788247	10.100970	MT	21357	2023.02.25 03:25:01.149569761	0001923
1	10.107680	0.176639	-0.763871	10.077227	MT	21357	2023.02.25 03:25:01.150569761	0001923
1	10.092518	0.212480	-0.771583	10.060737	MT	21357	2023.02.25 03:25:01.151569761	0001923
1	10.123974	0.228798	-0.761053	10.092735	MT	21357	2023.02.25 03:25:01.152569761	0001923
1	10.096882	0.200530	-0.779657	10.064738	MT	21357	2023.02.25 03:25:01.153569761	0001923
1	10.104453	0.208604	-0.771771	10.072776	MT	21357	2023.02.25 03:25:01.154569761	0001923
1	10.061113	0.236153	-0.775065	10.028434	MT	21357	2023.02.25 03:25:01.155569761	0001923
1	10.077292	0.212328	-0.783337	10.044556	MT	21357	2023.02.25 03:25:01.156569761	0001923
1	10.152044	0.173107	-0.788529	10.119894	MT	21357	2023.02.25 03:25:01.157569761	0001923
1	10.111800	0.192679	-0.763913	10.081062	MT	21357	2023.02.25 03:25:01.158569761	0001923
1	10.087033	0.228409	-0.743506	10.057001	MT	21357	2023.02.25 03:25:01.159569761	0001923
1	10.100176	0.204559	-0.767715	10.068879	MT	21357	2023.02.25 03:25:01.160569761	0001923
1	10.119820	0.196761	-0.764030	10.089019	MT	21357	2023.02.25 03:25:01.161569761	0001923
1	10.110673	0.169664	-0.747942	10.081543	MT	21357	2023.02.25 03:25:01.162569761	0001923
1	10.136520	0.196939	-0.776273	10.104833	MT	21357	2023.02.25 03:25:01.163569761	0001923
1	10.108504	0.188651	-0.775855	10.076920	MT	21357	2023.02.25 03:25:01.164569761	0001923
1	10.142356	0.224985	-0.752349	10.111910	MT	21357	2023.02.25 03:25:01.165569761	0001923
1	10.125951	0.252824	-0.788022	10.092075	MT	21357	2023.02.25 03:25:01.166569761	0001923
1	10.118367	0.192737	-0.740038	10.089427	MT	21357	2023.02.25 03:25:01.167569761	0001923
1	10.095829	0.192514	-0.763668	10.065064	MT	21357	2023.02.25 03:25:01.168569761	0001923
1	10.091382	0.188466	-0.756613	10.061213	MT	21357	2023.02.25 03:25:01.169569761	0001923
1	10.072892	0.196283	-0.779295	10.040783	MT	21357	2023.02.25 03:25:01.170569761	0001923
1	10.120341	0.169775	-0.776061	10.089114	MT	21357	2023.02.25 03:25:01.171569761	0001923
1	10.138991	0.192962	-0.768324	10.107996	MT	21357	2023.02.25 03:25:01.172569761	0001923
1	10.112908	0.228690	-0.775868	10.080508	MT	21357	2023.02.25 03:25:01.173569761	0001923
1	10.068850	0.236231	-0.771188	10.036494	MT	21357	2023.02.25 03:25:01.174569761	0001923
1	10.105078	0.240606	-0.775732	10.072386	MT	21357	2023.02.25 03:25:01.175569761	0001923
1	10.104944	0.180618	-0.783802	10.072881	MT	21357	2023.02.25 03:25:01.176569761	0001923
1	10.075290	0.228290	-0.747322	10.044942	MT	21357	2023.02.25 03:25:01.177569761	0001923
1	10.082302	0.176367	-0.739507	10.053598	MT	21357	2023.02.25 03:25:01.178569761	0001923
1	10.088370	0.220434	-0.767512	10.056716	MT	21357	2023.02.25 03:25:01.179569761	0001923
1	10.088281	0.212435	-0.767522	10.056799	MT	21357	2023.02.25 03:25:01.180569761	0001923
1	10.119382	0.161760	-0.761072	10.089425	MT	21357	2023.02.25 03:25:01.181569761	0001923
1	10.097966	0.208546	-0.795646	10.064411	MT	21357	2023.02.25 03:25:01.182569761	0001923
1	10.120083	0.236756	-0.760983	10.088653	MT	21357	2023.02.25 03:25:01.183569761	0001923
1	10.135618	0.220918	-0.757247	10.104876	MT	21357	2023.02.25 03:25:01.184569761	0001923
1	10.079550	0.204341	-0.756411	10.049051	MT	21357	2023.02.25 03:25:01.185569761	0001923
1	10.098684	0.220529	-0.739699	10.069142	MT	21357	2023.02.25 03:25:01.186569761	0001923
1	10.112419	0.228681	-0.767869	10.080630	MT	21357	2023.02.25 03:25:01.187569761	0001923
1	10.116655	0.228727	-0.771930	10.084568	MT	21357	2023.02.25 03:25:01.188569761	0001923
1	10.133023	0.240895	-0.776160	10.100381	MT	21357	2023.02.25 03:25:01.189569761	0001923
1	10.091949	0.240463	-0.756551	10.060678	MT	21357	2023.02.25 03:25:01.190569761	0001923
1	10.100456	0.180568	-0.775742	10.069004	MT	21357	2023.02.25 03:25:01.191569761	0001923
1	10.124296	0.252797	-0.761025	10.092488	MT	21357	2023.02.25 03:25:01.192569761	0001923
1	10.084049	0.228386	-0.760443	10.052742	MT	21357	2023.02.25 03:25:01.193569761	0001923
1	10.060919	0.240149	-0.771061	10.028454	MT	21357	2023.02.25 03:25:01.194569761	0001923
1	10.116963	0.212736	-0.779948	10.084611	MT	21357	2023.02.25 03:25:01.195569761	0001923
1	10.083206	0.200378	-0.751477	10.053167	MT	21357	2023.02.25 03:25:01.196569761	0001923
1	10.118914	0.172750	-0.752060	10.089450	MT	21357	2023.02.25 03:25:01.197569761	0001923
1	10.091194	0.161467	-0.756645	10.061491	MT	21357	2023.02.25 03:25:01.198569761	0001923
1	10.101836	0.180564	-0.731808	10.073675	MT	21357	2023.02.25 03:25:01.199569761	0001923
1	10.128781	0.272840	-0.764062	10.096236	MT	21357	2023.02.25 03:25:01.200569761	0001923
1	10.123633	0.196800	-0.761091	10.093064	MT	21357	2023.02.25 03:25:01.201569761	0001923
1	10.072892	0.220278	-0.775267	10.040597	MT	21357	2023.02.25 03:25:01.202569761	0001923
1	10.083364	0.184384	-0.756495	10.053256	MT	21357	2023.02.25 03:25:01.203569761	0001923
1	10.103106	0.236574	-0.743741	10.072916	MT	21357	2023.02.25 03:25:01.204569761	0001923
1	10.108201	0.208641	-0.767832	10.076837	MT	21357	2023.02.25 03:25:01.205569761	0001923
1	10.114743	0.180705	-0.747990	10.085429	MT	21357	2023.02.25 03:25:01.206569761	0001923
1	10.086480	0.169412	-0.743576	10.057608	MT	21357	2023.02.25 03:25:01.207569761	0001923
1	10.085893	0.184399	-0.731559	10.057637	MT	21357	2023.02.25 03:25:01.208569761	0001923
1	10.102700	0.200576	-0.743783	10.073286	MT	21357	2023.02.25 03:25:01.209569761	0001923
1	10.127770	0.192844	-0.764157	10.097059	MT	21357	2023.02.25 03:25:01.210569761	0001923
1	10.145987	0.189028	-0.752453	10.116280	MT	21357	2023.02.25 03:25:01.211569761	0001923
1	10.080347	0.192358	-0.771423	10.048945	MT	21357	2023.02.25 03:25:01.212569761	0001923
1	10.068404	0.252219	-0.760170	10.036497	MT	21357	2023.02.25 03:25:01.213569761	0001923
1	10.133138	0.208905	-0.784197	10.100588	MT	21357	2023.02.25 03:25:01.214569761	0001923
1	10.128052	0.220843	-0.764124	10.096771	MT	21357	2023.02.25 03:25:01.215569761	0001923
1	10.114158	0.228710	-0.795866	10.080202	MT	21357	2023.02.25 03:25:01.216569761	0001923
1	10.111872	0.200679	-0.763903	10.080979	MT	21357	2023.02.25 03:25:01.217569761	0001923
1	10.107592	0.188635	-0.760857	10.077149	MT	21357	2023.02.25 03:25:01.218569761	0001923
1	10.092803	0.236479	-0.771554	10.060490	MT	21357	2023.02.25 03:25:01.219569761	0001923
1	10.145789	0.205047	-0.811366	10.111215	MT	21357	2023.02.25 03:25:01.220569761	0001923
1	10.068058	0.184230	-0.767250	10.037090	MT	21357	2023.02.25 03:25:01.221569761	0001923
1	10.120454	0.232764	-0.767987	10.088588	MT	21357	2023.02.25 03:25:01.222569761	0001923
1	10.079056	0.208332	-0.747407	10.049147	MT	21357	2023.02.25 03:25:01.223569761	0001923
1	10.069148	0.220241	-0.779206	10.036537	MT	21357	2023.02.25 03:25:01.224569761	0001923
1	10.104887	0.244602	-0.771728	10.072406	MT	21357	2023.02.25 03:25:01.225569761	0001923
1	10.100686	0.228562	-0.771686	10.068571	MT	21357	2023.02.25 03:25:01.226569761	0001923
1	10.099227	0.169550	-0.756757	10.069407	MT	21357	2023.02.25 03:25:01.227569761	0001923
1	10.107670	0.220629	-0.756819	10.076881	MT	21357	2023.02.25 03:25:01.228569761	0001923
1	10.114774	0.184704	-0.747985	10.085388	MT	21357	2023.02.25 03:25:01.229569761	0001923
1	10.075903	0.196308	-0.763358	10.045027	MT	21357	2023.02.25 03:25:01.230569761	0001923
1	10.043107	0.179966	-0.750890	10.013380	MT	21357	2023.02.25 03:25:01.231569761	0001923
1	10.067209	0.220208	-0.747210	10.037025	MT	21357	2023.02.25 03:25:01.232569761	0001923
1	10.128255	0.192852	-0.772156	10.096937	MT	21357	2023.02.25 03:25:01.233569761	0001923
1	10.119224	0.188777	-0.818972	10.084262	MT	21357	2023.02.25 03:25:01.234569761	0001923
1	10.113558	0.220702	-0.787877	10.080407	MT	21357	2023.02.25 03:25:01.235569761	0001923
1	10.131907	0.180890	-0.768232	10.101121	MT	21357	2023.02.25 03:25:01.236569761	0001923
1	10.087028	0.180420	-0.751562	10.057373	MT	21357	2023.02.25 03:25:01.237569761	0001923
1	10.086855	0.188416	-0.747553	10.057351	MT	21357	2023.02.25 03:25:01.238569761	0001923
1	10.066726	0.196205	-0.743238	10.037334	MT	21357	2023.02.25 03:25:01.239569761	0001923
1	10.097736	0.232537	-0.787618	10.064286	MT	21357	2023.02.25 03:25:01.240569761	0001923
1	10.105991	0.212629	-0.795763	10.072368	MT	21357	2023.02.25 03:25:01.241569761	0001923
1	10.112520	0.236681	-0.767860	10.080548	MT	21357	2023.02.25 03:25:01.242569761	0001923
1	10.102248	0.268576	-0.787636	10.067915	MT	21357	2023.02.25 03:25:01.243569761	0001923
1	10.125036	0.220818	-0.780061	10.092527	MT	21357	2023.02.25 03:25:01.244569761	0001923
1	10.100544	0.236557	-0.767677	10.068550	MT	21357	2023.02.25 03:25:01.245569761	0001923
1	10.112098	0.236674	-0.760861	10.080655	MT	21357	2023.02.25 03:25:01.246569761	0001923
1	10.092300	0.248467	-0.760541	10.060535	MT	21357	2023.02.25 03:25:01.247569761	0001923
1	10.127813	0.165850	-0.768188	10.097276	MT	21357	2023.02.25 03:25:01.248569761	0001923
1	10.097436	0.228533	-0.783623	10.064388	MT	21357	2023.02.25 03:25:01.249569761	0001923
1	10.143508	0.221006	-0.772352	10.111646	MT	21357	2023.02.25 03:25:01.250569761	0001923
1	10.120138	0.204765	-0.768020	10.088876	MT	21357	2023.02.25 03:25:01.251569761	0001923
1	10.129210	0.188869	-0.788159	10.096733	MT	21357	2023.02.25 03:25:01.252569761	0001923
1	10.141261	0.220993	-0.800287	10.107219	MT	21357	2023.02.25 03:25:01.253569761	0001923
1	10.131379	0.196878	-0.757214	10.101124	MT	21357	2023.02.25 03:25:01.254569761	0001923
1	10.089005	0.232442	-0.775497	10.056471	MT	21357	2023.02.25 03:25:01.255569761	0001923
1	10.122703	0.204782	-0.744084	10.093242	MT	21357	2023.02.25 03:25:01.256569761	0001923
1	10.122438	0.172783	-0.744122	10.093571	MT	21357	2023.02.25 03:25:01.257569761	0001923
1	10.115515	0.180718	-0.760988	10.085230	MT	21357	2023.02.25 03:25:01.258569761	0001923
1	10.116736	0.188737	-0.779977	10.084858	MT	21357	2023.02.25 03:25:01.259569761	0001923
1	10.116039	0.232715	-0.760927	10.084695	MT	21357	2023.02.25 03:25:01.260569761	0001923
1	10.048431	0.161033	-0.774971	10.017208	MT	21357	2023.02.25 03:25:01.261569761	0001923
1	10.111532	0.208671	-0.756894	10.081004	MT	21357	2023.02.25 03:25:01.262569761	0001923
1	10.133165	0.232900	-0.780169	10.100402	MT	21357	2023.02.25 03:25:01.263569761	0001923
1	10.100686	0.228562	-0.771686	10.068571	MT	21357	2023.02.25 03:25:01.264569761	0001923
1	10.124701	0.212814	-0.776071	10.092670	MT	21357	2023.02.25 03:25:01.265569761	0001923
1	10.099793	0.208552	-0.760711	10.068945	MT	21357	2023.02.25 03:25:01.266569761	0001923
1	10.112713	0.232685	-0.771864	10.080528	MT	21357	2023.02.25 03:25:01.267569761	0001923
1	10.082555	0.244355	-0.731427	10.053020	MT	21357	2023.02.25 03:25:01.268569761	0001923
1	10.087913	0.169437	-0.767573	10.057241	MT	21357	2023.02.25 03:25:01.269569761	0001923
1	10.132040	0.196889	-0.768213	10.100956	MT	21357	2023.02.25 03:25:01.270569761	0001923
1	10.069397	0.220245	-0.783205	10.036475	MT	21357	2023.02.25 03:25:01.271569761	0001923
1	10.128355	0.244841	-0.764095	10.096524	MT	21357	2023.02.25 03:25:01.272569761	0001923
1	10.159062	0.241158	-0.761574	10.127606	MT	21357	2023.02.25 03:25:01.273569761	0001923
1	10.129681	0.184878	-0.796163	10.096652	MT	21357	2023.02.25 03:25:01.274569761	0001923
1	10.100502	0.212563	-0.771705	10.068736	MT	21357	2023.02.25 03:25:01.275569761	0001923
1	10.101050	0.192576	-0.783727	10.068758	MT	21357	2023.02.25 03:25:01.276569761	0001923
1	10.082395	0.232355	-0.731441	10.053144	MT	21357	2023.02.25 03:25:01.277569761	0001923
1	10.087591	0.252412	-0.747477	10.056693	MT	21357	2023.02.25 03:25:01.278569761	0001923
1	10.107090	0.192626	-0.751853	10.077246	MT	21357	2023.02.25 03:25:01.279569761	0001923
1	10.085047	0.188411	-0.783488	10.052802	MT	21357	2023.02.25 03:25:01.280569761	0001923
1	10.100520	0.188568	-0.775733	10.068922	MT	21357	2023.02.25 03:25:01.281569761	0001923
1	10.097047	0.216529	-0.779638	10.064573	MT	21357	2023.02.25 03:25:01.282569761	0001923
1	10.107738	0.204634	-0.760838	10.076985	MT	21357	2023.02.25 03:25:01.283569761	0001923
1	10.140124	0.208977	-0.784303	10.107587	MT	21357	2023.02.25 03:25:01.284569761	0001923
1	10.112082	0.220678	-0.763879	10.080774	MT	21357	2023.02.25 03:25:01.285569761	0001923
1	10.099475	0.200548	-0.756721	10.069088	MT	21357	2023.02.25 03:25:01.286569761	0001923
1	10.109692	0.192642	-0.727917	10.081612	MT	21357	2023.02.25 03:25:01.287569761	0001923
1	10.068086	0.149236	-0.771291	10.037390	MT	21357	2023.02.25 03:25:01.288569761	0001923
1	10.091382	0.188466	-0.756613	10.061213	MT	21357	2023.02.25 03:25:01.289569761	0001923
1	10.127964	0.212843	-0.764133	10.096853	MT	21357	2023.02.25 03:25:01.290569761	0001923
1	10.091656	0.192470	-0.760608	10.061111	MT	21357	2023.02.25 03:25:01.291569761	0001923
1	10.099865	0.256540	-0.751655	10.068588	MT	21357	2023.02.25 03:25:01.292569761	0001923
1	10.077292	0.212328	-0.783337	10.044556	MT	21357	2023.02.25 03:25:01.293569761	0001923
1	10.118161	0.248746	-0.791904	10.084057	MT	21357	2023.02.25 03:25:01.294569761	0001923
1	10.119979	0.212761	-0.764011	10.088855	MT	21357	2023.02.25 03:25:01.295569761	0001923
1	10.124196	0.184812	-0.772104	10.093020	MT	21357	2023.02.25 03:25:01.296569761	0001923
1	10.087659	0.240417	-0.751491	10.056755	MT	21357	2023.02.25 03:25:01.297569761	0001923
1	10.091497	0.228459	-0.751566	10.060878	MT	21357	2023.02.25 03:25:01.298569761	0001923
1	10.127701	0.204840	-0.761143	10.096981	MT	21357	2023.02.25 03:25:01.299569761	0001923
1	10.092118	0.252463	-0.756537	10.060554	MT	21357	2023.02.25 03:25:01.300569761	0001923
1	10.088128	0.220430	-0.763513	10.056778	MT	21357	2023.02.25 03:25:01.301569761	0001923
1	10.084915	0.224401	-0.775446	10.052554	MT	21357	2023.02.25 03:25:01.302569761	0001923
1	10.131199	0.208872	-0.752200	10.101077	MT	21357	2023.02.25 03:25:01.303569761	0001923
1	10.092397	0.200481	-0.771597	10.060861	MT	21357	2023.02.25 03:25:01.304569761	0001923
1	10.093849	0.240495	-0.787547	10.060204	MT	21357	2023.02.25 03:25:01.305569761	0001923
1	10.103981	0.244587	-0.756730	10.072635	MT	21357	2023.02.25 03:25:01.306569761	0001923
1	10.063962	0.200184	-0.763170	10.032988	MT	21357	2023.02.25 03:25:01.307569761	0001923
1	10.090567	0.208447	-0.739591	10.061267	MT	21357	2023.02.25 03:25:01.308569761	0001923
1	10.084204	0.240385	-0.760429	10.052618	MT	21357	2023.02.25 03:25:01.309569761	0001923
1	10.124396	0.228805	-0.768053	10.092628	MT	21357	2023.02.25 03:25:01.310569761	0001923
1	10.093604	0.196502	-0.791599	10.060596	MT	21357	2023.02.25 03:25:01.311569761	0001923
1	10.088281	0.212435	-0.767522	10.056799	MT	21357	2023.02.25 03:25:01.312569761	0001923
1	10.112889	0.204695	-0.779896	10.080694	MT	21357	2023.02.25 03:25:01.313569761	0001923
1	10.094721	0.212516	-0.806578	10.060202	MT	21357	2023.02.25 03:25:01.314569761	0001923
1	10.104678	0.228603	-0.771747	10.072570	MT	21357	2023.02.25 03:25:01.315569761	0001923
1	10.123709	0.204799	-0.761082	10.092982	MT	21357	2023.02.25 03:25:01.316569761	0001923
1	10.091452	0.196466	-0.756603	10.061131	MT	21357	2023.02.25 03:25:01.317569761	0001923
1	10.126994	0.248816	-0.740093	10.096849	MT	21357	2023.02.25 03:25:01.318569761	0001923
1	10.150574	0.173082	-0.764532	10.120261	MT	21357	2023.02.25 03:25:01.319569761	0001923
1	10.117046	0.161747	-0.788008	10.085013	MT	21357	2023.02.25 03:25:01.320569761	0001923
1	10.114774	0.184704	-0.747985	10.085388	MT	21357	2023.02.25 03:25:01.321569761	0001923
1	10.100137	0.200559	-0.767719	10.068920	MT	21357	2023.02.25 03:25:01.322569761	0001923
1	10.111274	0.232661	-0.747867	10.080894	MT	21357	2023.02.25 03:25:01.323569761	0001923
1	10.121292	0.220781	-0.783999	10.088467	MT	21357	2023.02.25 03:25:01.324569761	0001923
1	10.080787	0.212361	-0.775399	10.048678	MT	21357	2023.02.25 03:25:01.325569761	0001923
1	10.092612	0.240475	-0.767550	10.060510	MT	21357	2023.02.25 03:25:01.326569761	0001923
1	10.111460	0.228665	-0.751871	10.080875	MT	21357	2023.02.25 03:25:01.327569761	0001923
1	10.075903	0.196308	-0.763358	10.045027	MT	21357	2023.02.25 03:25:01.328569761	0001923
1	10.128528	0.256841	-0.764081	10.096400	MT	21357	2023.02.25 03:25:01.329569761	0001923
1	10.118906	0.200745	-0.748027	10.089222	MT	21357	2023.02.25 03:25:01.330569761	0001923
1	10.089258	0.184457	-0.787553	10.056781	MT	21357	2023.02.25 03:25:01.331569761	0001923
1	10.103380	0.220583	-0.751759	10.072958	MT	21357	2023.02.25 03:25:01.332569761	0001923
1	10.064714	0.260181	-0.763099	10.032370	MT	21357	2023.02.25 03:25:01.333569761	0001923
1	10.069319	0.252235	-0.775168	10.036268	MT	21357	2023.02.25 03:25:01.334569761	0001923
1	10.136666	0.232933	-0.772231	10.104524	MT	21357	2023.02.25 03:25:01.335569761	0001923
1	10.091497	0.228459	-0.751566	10.060878	MT	21357	2023.02.25 03:25:01.336569761	0001923
1	10.124827	0.200819	-0.780084	10.092733	MT	21357	2023.02.25 03:25:01.337569761	0001923
1	10.106229	0.200609	-0.735845	10.077408	MT	21357	2023.02.25 03:25:01.338569761	0001923
1	10.132885	0.264886	-0.768132	10.100256	MT	21357	2023.02.25 03:25:01.339569761	0001923
1	10.064947	0.169206	-0.783205	10.033001	MT	21357	2023.02.25 03:25:01.340569761	0001923
1	10.097526	0.188543	-0.791670	10.064678	MT	21357	2023.02.25 03:25:01.341569761	0001923
1	10.124591	0.224809	-0.772057	10.092608	MT	21357	2023.02.25 03:25:01.342569761	0001923
1	10.120007	0.248751	-0.756969	10.088591	MT	21357	2023.02.25 03:25:01.343569761	0001923
1	10.077526	0.232326	-0.783313	10.044351	MT	21357	2023.02.25 03:25:01.344569761	0001923
1	10.080141	0.252339	-0.756354	10.048557	MT	21357	2023.02.25 03:25:01.345569761	0001923
1	10.125325	0.200827	-0.788083	10.092611	MT	21357	2023.02.25 03:25:01.346569761	0001923
1	10.069567	0.252239	-0.779168	10.036207	MT	21357	2023.02.25 03:25:01.347569761	0001923
1	10.095408	0.240495	-0.747613	10.064815	MT	21357	2023.02.25 03:25:01.348569761	0001923
1	10.131720	0.228876	-0.757176	10.100795	MT	21357	2023.02.25 03:25:01.349569761	0001923
1	10.079762	0.180350	-0.763438	10.049191	MT	21357	2023.02.25 03:25:01.350569761	0001923
1	10.089357	0.220451	-0.783511	10.056472	MT	21357	2023.02.25 03:25:01.351569761	0001923
1	10.126962	0.228822	-0.744116	10.096994	MT	21357	2023.02.25 03:25:01.352569761	0001923
1	10.072644	0.196279	-0.775296	10.040844	MT	21357	2023.02.25 03:25:01.353569761	0001923
1	10.112768	0.216690	-0.775883	10.080631	MT	21357	2023.02.25 03:25:01.354569761	0001923
1	10.094793	0.208493	-0.743652	10.065205	MT	21357	2023.02.25 03:25:01.355569761	0001923
1	10.064984	0.204200	-0.779164	10.032702	MT	21357	2023.02.25 03:25:01.356569761	0001923
1	10.100019	0.228550	-0.760687	10.068739	MT	21357	2023.02.25 03:25:01.357569761	0001923
1	10.047822	0.180020	-0.762950	10.017196	MT	21357	2023.02.25 03:25:01.358569761	0001923
1	10.135076	0.196914	-0.752276	10.105200	MT	21357	2023.02.25 03:25:01.359569761	0001923
1	10.101494	0.212579	-0.787703	10.068491	MT	21357	2023.02.25 03:25:01.360569761	0001923
1	10.109733	0.268650	-0.779759	10.076036	MT	21357	2023.02.25 03:25:01.361569761	0001923
1	10.142436	0.176997	-0.761405	10.112267	MT	21357	2023.02.25 03:25:01.362569761	0001923
1	10.151080	0.205085	-0.768493	10.119870	MT	21357	2023.02.25 03:25:01.363569761	0001923
1	10.112331	0.240677	-0.763856	10.080568	MT	21357	2023.02.25 03:25:01.364569761	0001923
1	10.109661	0.228661	-0.787806	10.076325	MT	21357	2023.02.25 03:25:01.365569761	0001923
1	10.150843	0.177086	-0.768527	10.120159	MT	21357	2023.02.25 03:25:01.366569761	0001923
1	10.059540	0.169141	-0.760146	10.029353	MT	21357	2023.02.25 03:25:01.367569761	0001923
1	10.128147	0.228842	-0.764114	10.096688	MT	21357	2023.02.25 03:25:01.368569761	0001923
1	10.151851	0.249087	-0.772441	10.119356	MT	21357	2023.02.25 03:25:01.369569761	0001923
1	10.133812	0.200918	-0.796205	10.100487	MT	21357	2023.02.25 03:25:01.370569761	0001923
1	10.108936	0.248643	-0.771784	10.076364	MT	21357	2023.02.25 03:25:01.371569761	0001923
1	10.081373	0.220368	-0.783388	10.048473	MT	21357	2023.02.25 03:25:01.372569761	0001923
1	10.089007	0.184453	-0.783553	10.056843	MT	21357	2023.02.25 03:25:01.373569761	0001923
1	10.137315	0.244940	-0.780215	10.104278	MT	21357	2023.02.25 03:25:01.374569761	0001923
1	10.123680	0.180804	-0.764110	10.093183	MT	21357	2023.02.25 03:25:01.375569761	0001923
1	10.138314	0.224962	-0.800237	10.104178	MT	21357	2023.02.25 03:25:01.376569761	0001923
1	10.116559	0.196733	-0.775968	10.084837	MT	21357	2023.02.25 03:25:01.377569761	0001923
1	10.138043	0.236935	-0.744275	10.107910	MT	21357	2023.02.25 03:25:01.378569761	0001923
1	10.117799	0.240743	-0.787914	10.084200	MT	21357	2023.02.25 03:25:01.379569761	0001923
1	10.125002	0.192824	-0.784093	10.092754	MT	21357	2023.02.25 03:25:01.380569761	0001923
1	10.114567	0.240714	-0.799851	10.080018	MT	21357	2023.02.25 03:25:01.381569761	0001923
1	10.067774	0.200222	-0.760232	10.037033	MT	21357	2023.02.25 03:25:01.382569761	0001923
1	10.154199	0.213109	-0.752547	10.124032	MT	21357	2023.02.25 03:25:01.383569761	0001923
1	10.115358	0.220707	-0.751942	10.084956	MT	21357	2023.02.25 03:25:01.384569761	0001923
1	10.132686	0.212897	-0.776193	10.100669	MT	21357	2023.02.25 03:25:01.385569761	0001923
1	10.103013	0.208579	-0.747773	10.073143	MT	21357	2023.02.25 03:25:01.386569761	0001923
1	10.052136	0.248050	-0.755931	10.020602	MT	21357	2023.02.25 03:25:01.387569761	0001923
1	10.111857	0.216675	-0.760884	10.080861	MT	21357	2023.02.25 03:25:01.388569761	0001923
1	10.101333	0.240569	-0.779671	10.068325	MT	21357	2023.02.25 03:25:01.389569761	0001923
1	10.095760	0.204511	-0.760654	10.064987	MT	21357	2023.02.25 03:25:01.390569761	0001923
1	10.092476	0.208480	-0.771587	10.060778	MT	21357	2023.02.25 03:25:01.391569761	0001923
1	10.142139	0.204986	-0.752373	10.112116	MT	21357	2023.02.25 03:25:01.392569761	0001923
1	10.083543	0.204383	-0.756472	10.053050	MT	21357	2023.02.25 03:25:01.393569761	0001923
1	10.096464	0.180527	-0.775681	10.065005	MT	21357	2023.02.25 03:25:01.394569761	0001923
1	10.081769	0.232372	-0.787374	10.048289	MT	21357	2023.02.25 03:25:01.395569761	0001923
1	10.099437	0.196548	-0.756725	10.069130	MT	21357	2023.02.25 03:25:01.396569761	0001923
1	10.083543	0.204383	-0.756472	10.053050	MT	21357	2023.02.25 03:25:01.397569761	0001923
1	10.124298	0.196811	-0.772090	10.092896	MT	21357	2023.02.25 03:25:01.398569761	0001923
1	10.138568	0.216949	-0.757297	10.107917	MT	21357	2023.02.25 03:25:01.399569761	0001923
1	10.099596	0.212547	-0.756706	10.068965	MT	21357	2023.02.25 03:25:01.400569761	0001923
1	10.103567	0.184594	-0.760800	10.073191	MT	21357	2023.02.25 03:25:01.401569761	0001923
1	10.112520	0.236681	-0.767860	10.080548	MT	21357	2023.02.25 03:25:01.402569761	0001923
1	10.115986	0.212719	-0.763950	10.084855	MT	21357	2023.02.25 03:25:01.403569761	0001923
1	10.136881	0.248932	-0.772212	10.104359	MT	21357	2023.02.25 03:25:01.404569761	0001923
1	10.151725	0.257082	-0.768432	10.119335	MT	21357	2023.02.25 03:25:01.405569761	0001923
1	10.137172	0.212946	-0.784253	10.104546	MT	21357	2023.02.25 03:25:01.406569761	0001923
1	10.095978	0.224509	-0.760631	10.064781	MT	21357	2023.02.25 03:25:01.407569761	0001923
1	10.146770	0.197040	-0.764442	10.116015	MT	21357	2023.02.25 03:25:01.408569761	0001923
1	10.131914	0.208885	-0.764199	10.100894	MT	21357	2023.02.25 03:25:01.409569761	0001923
1	10.130877	0.240858	-0.740164	10.100931	MT	21357	2023.02.25 03:25:01.410569761	0001923
1	10.089059	0.153459	-0.787590	10.057101	MT	21357	2023.02.25 03:25:01.411569761	0001923
1	10.132589	0.244887	-0.768156	10.100462	MT	21357	2023.02.25 03:25:01.412569761	0001923
1	10.088246	0.260421	-0.756466	10.056473	MT	21357	2023.02.25 03:25:01.413569761	0001923
1	10.128492	0.216851	-0.772127	10.096690	MT	21357	2023.02.25 03:25:01.414569761	0001923
1	10.112200	0.260668	-0.756833	10.080469	MT	21357	2023.02.25 03:25:01.415569761	0001923
1	10.114983	0.228698	-0.743933	10.084996	MT	21357	2023.02.25 03:25:01.416569761	0001923
1	10.069059	0.212241	-0.779215	10.036619	MT	21357	2023.02.25 03:25:01.417569761	0001923
1	10.146590	0.197037	-0.761443	10.116060	MT	21357	2023.02.25 03:25:01.418569761	0001923
1	10.092435	0.204481	-0.771592	10.060819	MT	21357	2023.02.25 03:25:01.419569761	0001923
1	10.123514	0.153805	-0.764142	10.093461	MT	21357	2023.02.25 03:25:01.420569761	0001923
1	10.101287	0.216575	-0.783699	10.068511	MT	21357	2023.02.25 03:25:01.421569761	0001923
1	10.104698	0.208608	-0.775770	10.072715	MT	21357	2023.02.25 03:25:01.422569761	0001923
1	10.084130	0.196394	-0.767480	10.052964	MT	21357	2023.02.25 03:25:01.423569761	0001923
1	10.136717	0.236933	-0.772226	10.104483	MT	21357	2023.02.25 03:25:01.424569761	0001923
1	10.101379	0.224574	-0.783689	10.068429	MT	21357	2023.02.25 03:25:01.425569761	0001923
1	10.131819	0.216881	-0.761190	10.100857	MT	21357	2023.02.25 03:25:01.426569761	0001923
1	10.096402	0.224517	-0.767630	10.064674	MT	21357	2023.02.25 03:25:01.427569761	0001923
1	10.090785	0.180457	-0.747623	10.061433	MT	21357	2023.02.25 03:25:01.428569761	0001923
1	10.106090	0.184610	-0.735864	10.077573	MT	21357	2023.02.25 03:25:01.429569761	0001923
1	10.104819	0.161619	-0.783825	10.073077	MT	21357	2023.02.25 03:25:01.430569761	0001923
1	10.101179	0.228570	-0.779685	10.068449	MT	21357	2023.02.25 03:25:01.431569761	0001923
1	10.117224	0.268725	-0.771883	10.084157	MT	21357	2023.02.25 03:25:01.432569761	0001923
1	10.091313	0.212460	-0.751585	10.061043	MT	21357	2023.02.25 03:25:01.433569761	0001923
1	10.136233	0.236924	-0.764227	10.104605	MT	21357	2023.02.25 03:25:01.434569761	0001923
1	10.092435	0.204481	-0.771592	10.060819	MT	21357	2023.02.25 03:25:01.435569761	0001923
1	10.104146	0.172606	-0.771813	10.073147	MT	21357	2023.02.25 03:25:01.436569761	0001923
1	10.134808	0.216905	-0.744253	10.105116	MT	21357	2023.02.25 03:25:01.437569761	0001923
1	10.078356	0.208320	-0.735408	10.049330	MT	21357	2023.02.25 03:25:01.438569761	0001923
1	10.128537	0.220851	-0.772123	10.096649	MT	21357	2023.02.25 03:25:01.439569761	0001923
1	10.123394	0.196796	-0.757092	10.093125	MT	21357	2023.02.25 03:25:01.440569761	0001923
1	10.092004	0.244463	-0.756546	10.060637	MT	21357	2023.02.25 03:25:01.441569761	0001923
1	10.079895	0.196349	-0.763419	10.049026	MT	21357	2023.02.25 03:25:01.442569761	0001923
1	10.113137	0.204699	-0.783896	10.080633	MT	21357	2023.02.25 03:25:01.443569761	0001923
1	10.127881	0.204844	-0.764143	10.096935	MT	21357	2023.02.25 03:25:01.444569761	0001923
1	10.050287	0.196032	-0.734995	10.021459	MT	21357	2023.02.25 03:25:01.445569761	0001923
1	10.127336	0.220830	-0.752125	10.096954	MT	21357	2023.02.25 03:25:01.446569761	0001923
1	10.092852	0.196489	-0.779601	10.060779	MT	21357	2023.02.25 03:25:01.447569761	0001923
1	10.106539	0.208612	-0.739835	10.077264	MT	21357	2023.02.25 03:25:01.448569761	0001923
1	10.104740	0.212608	-0.775765	10.072674	MT	21357	2023.02.25 03:25:01.449569761	0001923
1	10.092300	0.248467	-0.760541	10.060535	MT	21357	2023.02.25 03:25:01.450569761	0001923
1	10.080725	0.228356	-0.771380	10.048574	MT	21357	2023.02.25 03:25:01.451569761	0001923
1	10.088977	0.208447	-0.779525	10.056657	MT	21357	2023.02.25 03:25:01.452569761	0001923
1	10.089203	0.228446	-0.779502	10.056451	MT	21357	2023.02.25 03:25:01.453569761	0001923
1	10.103013	0.208579	-0.747773	10.073143	MT	21357	2023.02.25 03:25:01.454569761	0001923
1	10.099216	0.204542	-0.751717	10.069124	MT	21357	2023.02.25 03:25:01.455569761	0001923
1	10.106384	0.244627	-0.795725	10.072039	MT	21357	2023.02.25 03:25:01.456569761	0001923
1	10.137090	0.204947	-0.784262	10.104629	MT	21357	2023.02.25 03:25:01.457569761	0001923
1	10.126464	0.204819	-0.740145	10.097302	MT	21357	2023.02.25 03:25:01.458569761	0001923
1	10.128052	0.220843	-0.764124	10.096771	MT	21357	2023.02.25 03:25:01.459569761	0001923
1	10.129621	0.176878	-0.796172	10.096735	MT	21357	2023.02.25 03:25:01.460569761	0001923
1	10.099989	0.244545	-0.756669	10.068635	MT	21357	2023.02.25 03:25:01.461569761	0001923
1	10.120484	0.252758	-0.763964	10.088443	MT	21357	2023.02.25 03:25:01.462569761	0001923
1	10.116596	0.200732	-0.775963	10.084795	MT	21357	2023.02.25 03:25:01.463569761	0001923
1	10.073735	0.228290	-0.787256	10.040331	MT	21357	2023.02.25 03:25:01.464569761	0001923
1	10.107983	0.184643	-0.767861	10.077084	MT	21357	2023.02.25 03:25:01.465569761	0001923
1	10.093102	0.240483	-0.775549	10.060388	MT	21357	2023.02.25 03:25:01.466569761	0001923
1	10.122326	0.188778	-0.740103	10.093468	MT	21357	2023.02.25 03:25:01.467569761	0001923
1	10.074494	0.220278	-0.735333	10.045207	MT	21357	2023.02.25 03:25:01.468569761	0001923
1	10.143652	0.233005	-0.772337	10.111523	MT	21357	2023.02.25 03:25:01.469569761	0001923
1	10.111491	0.204671	-0.756899	10.081045	MT	21357	2023.02.25 03:25:01.470569761	0001923
1	10.143622	0.209010	-0.776365	10.111708	MT	21357	2023.02.25 03:25:01.471569761	0001923
1	10.095692	0.220506	-0.756636	10.064883	MT	21357	2023.02.25 03:25:01.472569761	0001923
1	10.115610	0.216712	-0.756946	10.084921	MT	21357	2023.02.25 03:25:01.473569761	0001923
1	10.093349	0.240487	-0.779548	10.060327	MT	21357	2023.02.25 03:25:01.474569761	0001923
1	10.138271	0.216944	-0.752298	10.107993	MT	21357	2023.02.25 03:25:01.475569761	0001923
1	10.147615	0.265036	-0.764362	10.115315	MT	21357	2023.02.25 03:25:01.476569761	0001923
1	10.096604	0.240516	-0.767611	10.064509	MT	21357	2023.02.25 03:25:01.477569761	0001923
1	10.107460	0.200630	-0.756843	10.077087	MT	21357	2023.02.25 03:25:01.478569761	0001923
1	10.092642	0.200485	-0.775596	10.060799	MT	21357	2023.02.25 03:25:01.479569761	0001923
1	10.149545	0.193061	-0.744510	10.120361	MT	21357	2023.02.25 03:25:01.480569761	0001923
1	10.135812	0.216922	-0.761251	10.104856	MT	21357	2023.02.25 03:25:01.481569761	0001923
1	10.068900	0.196242	-0.779234	10.036784	MT	21357	2023.02.25 03:25:01.482569761	0001923
1	10.116852	0.224731	-0.775934	10.084548	MT	21357	2023.02.25 03:25:01.483569761	0001923
1	10.088450	0.176445	-0.775564	10.057047	MT	21357	2023.02.25 03:25:01.484569761	0001923
1	10.071485	0.224253	-0.751265	10.040922	MT	21357	2023.02.25 03:25:01.485569761	0001923
1	10.115408	0.196713	-0.756970	10.085127	MT	21357	2023.02.25 03:25:01.486569761	0001923
1	10.118898	0.240734	-0.739981	10.088933	MT	21357	2023.02.25 03:25:01.487569761	0001923
1	10.071882	0.232257	-0.756255	10.040764	MT	21357	2023.02.25 03:25:01.488569761	0001923
1	10.101287	0.216575	-0.783699	10.068511	MT	21357	2023.02.25 03:25:01.489569761	0001923
1	10.143828	0.205015	-0.780370	10.111688	MT	21357	2023.02.25 03:25:01.490569761	0001923
1	10.095982	0.208513	-0.763649	10.064900	MT	21357	2023.02.25 03:25:01.491569761	0001923
1	10.100837	0.220566	-0.775695	10.068592	MT	21357	2023.02.25 03:25:01.492569761	0001923
1	10.136568	0.224933	-0.772240	10.104606	MT	21357	2023.02.25 03:25:01.493569761	0001923
1	10.093545	0.236491	-0.783553	10.060307	MT	21357	2023.02.25 03:25:01.494569761	0001923
1	10.092612	0.240475	-0.767550	10.060510	MT	21357	2023.02.25 03:25:01.495569761	0001923
1	10.123651	0.176804	-0.764115	10.093224	MT	21357	2023.02.25 03:25:01.496569761	0001923
1	10.091768	0.204469	-0.760593	10.060987	MT	21357	2023.02.25 03:25:01.497569761	0001923
1	10.076921	0.200324	-0.779352	10.044741	MT	21357	2023.02.25 03:25:01.498569761	0001923
1	10.076795	0.212319	-0.775338	10.044679	MT	21357	2023.02.25 03:25:01.499569761	0001923
1	10.087173	0.220414	-0.747515	10.057022	MT	21357	2023.02.25 03:25:01.500569761	0001923
1	10.088860	0.220443	-0.775512	10.056594	MT	21357	2023.02.25 03:25:01.501569761	0001923
1	10.112813	0.196695	-0.779906	10.080776	MT	21357	2023.02.25 03:25:01.502569761	0001923
1	10.100520	0.188568	-0.775733	10.068922	MT	21357	2023.02.25 03:25:01.503569761	0001923
1	10.128205	0.212847	-0.768133	10.096792	MT	21357	2023.02.25 03:25:01.504569761	0001923
1	10.099684	0.220547	-0.756697	10.068883	MT	21357	2023.02.25 03:25:01.505569761	0001923
1	10.113311	0.196704	-0.787905	10.080654	MT	21357	2023.02.25 03:25:01.506569761	0001923
1	10.120544	0.256758	-0.763959	10.088402	MT	21357	2023.02.25 03:25:01.507569761	0001923
1	10.127116	0.240821	-0.744102	10.096871	MT	21357	2023.02.25 03:25:01.508569761	0001923
1	10.101538	0.216579	-0.787698	10.068450	MT	21357	2023.02.25 03:25:01.509569761	0001923
1	10.115758	0.188721	-0.763978	10.085102	MT	21357	2023.02.25 03:25:01.510569761	0001923
1	10.086999	0.176420	-0.751567	10.057414	MT	21357	2023.02.25 03:25:01.511569761	0001923
1	10.137405	0.232945	-0.784229	10.104340	MT	21357	2023.02.25 03:25:01.512569761	0001923
1	10.122553	0.212777	-0.740075	10.093221	MT	21357	2023.02.25 03:25:01.513569761	0001923
1	10.096551	0.236516	-0.767616	10.064550	MT	21357	2023.02.25 03:25:01.514569761	0001923
1	10.104727	0.184614	-0.779798	10.072901	MT	21357	2023.02.25 03:25:01.515569761	0001923
1	10.076304	0.212311	-0.767339	10.044801	MT	21357	2023.02.25 03:25:01.516569761	0001923
1	10.090581	0.184453	-0.743619	10.061453	MT	21357	2023.02.25 03:25:01.517569761	0001923
1	10.116756	0.236726	-0.771921	10.084486	MT	21357	2023.02.25 03:25:01.518569761	0001923
1	10.108772	0.236644	-0.771798	10.076487	MT	21357	2023.02.25 03:25:01.519569761	0001923
1	10.117998	0.236747	-0.791918	10.084180	MT	21357	2023.02.25 03:25:01.520569761	0001923
1	10.120022	0.216760	-0.764006	10.088813	MT	21357	2023.02.25 03:25:01.521569761	0001923
1	10.130192	0.172862	-0.740244	10.101631	MT	21357	2023.02.25 03:25:01.522569761	0001923
1	10.134586	0.236895	-0.736230	10.105033	MT	21357	2023.02.25 03:25:01.523569761	0001923
1	10.121339	0.224781	-0.783994	10.088425	MT	21357	2023.02.25 03:25:01.524569761	0001923
1	10.108045	0.216637	-0.763823	10.076815	MT	21357	2023.02.25 03:25:01.525569761	0001923
1	10.080827	0.236355	-0.771371	10.048492	MT	21357	2023.02.25 03:25:01.526569761	0001923
1	10.103249	0.208584	-0.751773	10.073082	MT	21357	2023.02.25 03:25:01.527569761	0001923
1	10.128016	0.232839	-0.761110	10.096693	MT	21357	2023.02.25 03:25:01.528569761	0001923
1	10.079154	0.149344	-0.756476	10.049617	MT	21357	2023.02.25 03:25:01.529569761	0001923
1	10.121044	0.220777	-0.780000	10.088528	MT	21357	2023.02.25 03:25:01.530569761	0001923
1	10.104780	0.236603	-0.771737	10.072488	MT	21357	2023.02.25 03:25:01.531569761	0001923
1	10.130267	0.208856	-0.736202	10.101321	MT	21357	2023.02.25 03:25:01.532569761	0001923
1	10.112251	0.188688	-0.771916	10.080981	MT	21357	2023.02.25 03:25:01.533569761	0001923
1	10.087083	0.232409	-0.743501	10.056960	MT	21357	2023.02.25 03:25:01.534569761	0001923
1	10.113349	0.200703	-0.787900	10.080613	MT	21357	2023.02.25 03:25:01.535569761	0001923
1	10.110295	0.256663	-0.791772	10.075976	MT	21357	2023.02.25 03:25:01.536569761	0001923
1	10.131776	0.212881	-0.761195	10.100898	MT	21357	2023.02.25 03:25:01.537569761	0001923
1	10.090756	0.176457	-0.747628	10.061474	MT	21357	2023.02.25 03:25:01.538569761	0001923
1	10.102492	0.224566	-0.735756	10.073161	MT	21357	2023.02.25 03:25:01.539569761	0001923
1	10.099822	0.192555	-0.763729	10.069064	MT	21357	2023.02.25 03:25:01.540569761	0001923
1	10.116922	0.208736	-0.779953	10.084652	MT	21357	2023.02.25 03:25:01.541569761	0001923
1	10.100216	0.208559	-0.767710	10.068838	MT	21357	2023.02.25 03:25:01.542569761	0001923
1	10.076960	0.204324	-0.779347	10.044700	MT	21357	2023.02.25 03:25:01.543569761	0001923
1	10.131720	0.228876	-0.757176	10.100795	MT	21357	2023.02.25 03:25:01.544569761	0001923
1	10.096402	0.224517	-0.767630	10.064674	MT	21357	2023.02.25 03:25:01.545569761	0001923
1	10.074113	0.180280	-0.735381	10.045619	MT	21357	2023.02.25 03:25:01.546569761	0001923
1	10.096181	0.240509	-0.760612	10.064616	MT	21357	2023.02.25 03:25:01.547569761	0001923
1	10.102430	0.196572	-0.739789	10.073389	MT	21357	2023.02.25 03:25:01.548569761	0001923
1	10.096112	0.220513	-0.763635	10.064776	MT	21357	2023.02.25 03:25:01.549569761	0001923
1	10.135530	0.212918	-0.757256	10.104959	MT	21357	2023.02.25 03:25:01.550569761	0001923
1	10.100354	0.240553	-0.763672	10.068570	MT	21357	2023.02.25 03:25:01.551569761	0001923
1	10.079550	0.204341	-0.756411	10.049051	MT	21357	2023.02.25 03:25:01.552569761	0001923
1	10.108979	0.212653	-0.779826	10.076612	MT	21357	2023.02.25 03:25:01.553569761	0001923
1	10.072312	0.212270	-0.767278	10.040802	MT	21357	2023.02.25 03:25:01.554569761	0001923
1	10.126957	0.180832	-0.752173	10.097366	MT	21357	2023.02.25 03:25:01.555569761	0001923
1	10.103013	0.208579	-0.747773	10.073143	MT	21357	2023.02.25 03:25:01.556569761	0001923
1	10.108790	0.157660	-0.783891	10.077117	MT	21357	2023.02.25 03:25:01.557569761	0001923
1	10.108119	0.169647	-0.771878	10.077177	MT	21357	2023.02.25 03:25:01.558569761	0001923
1	10.111235	0.208666	-0.751895	10.081080	MT	21357	2023.02.25 03:25:01.559569761	0001923
1	10.121247	0.216781	-0.784004	10.088508	MT	21357	2023.02.25 03:25:01.560569761	0001923
1	10.076512	0.248305	-0.763297	10.044491	MT	21357	2023.02.25 03:25:01.561569761	0001923
1	10.079470	0.224335	-0.751387	10.048921	MT	21357	2023.02.25 03:25:01.562569761	0001923
1	10.080102	0.192353	-0.767424	10.049006	MT	21357	2023.02.25 03:25:01.563569761	0001923
1	10.108235	0.232636	-0.763804	10.076651	MT	21357	2023.02.25 03:25:01.564569761	0001923
1	10.126085	0.224834	-0.796054	10.092241	MT	21357	2023.02.25 03:25:01.565569761	0001923
1	10.138681	0.204954	-0.761311	10.107979	MT	21357	2023.02.25 03:25:01.566569761	0001923
1	10.134956	0.208909	-0.748262	10.105137	MT	21357	2023.02.25 03:25:01.567569761	0001923
1	10.076643	0.240310	-0.767306	10.044513	MT	21357	2023.02.25 03:25:01.568569761	0001923
1	10.111491	0.204671	-0.756899	10.081045	MT	21357	2023.02.25 03:25:01.569569761	0001923
1	10.092911	0.244478	-0.771545	10.060408	MT	21357	2023.02.25 03:25:01.570569761	0001923
1	10.127728	0.228835	-0.757115	10.096795	MT	21357	2023.02.25 03:25:01.571569761	0001923
1	10.096052	0.248504	-0.756603	10.064595	MT	21357	2023.02.25 03:25:01.572569761	0001923
1	10.117529	0.256733	-0.779896	10.084158	MT	21357	2023.02.25 03:25:01.573569761	0001923
1	10.132920	0.184906	-0.784225	10.100835	MT	21357	2023.02.25 03:25:01.574569761	0001923
1	10.136325	0.224929	-0.768241	10.104667	MT	21357	2023.02.25 03:25:01.575569761	0001923
1	10.104493	0.145616	-0.779844	10.073302	MT	21357	2023.02.25 03:25:01.576569761	0001923
1	10.107699	0.200634	-0.760842	10.077026	MT	21357	2023.02.25 03:25:01.577569761	0001923
1	10.079674	0.240334	-0.751369	10.048756	MT	21357	2023.02.25 03:25:01.578569761	0001923
1	10.089226	0.208451	-0.783525	10.056596	MT	21357	2023.02.25 03:25:01.579569761	0001923
1	10.115904	0.204720	-0.763959	10.084938	MT	21357	2023.02.25 03:25:01.580569761	0001923
1	10.079801	0.145356	-0.767479	10.049490	MT	21357	2023.02.25 03:25:01.581569761	0001923
1	10.160921	0.217195	-0.796598	10.127318	MT	21357	2023.02.25 03:25:01.582569761	0001923
1	10.136216	0.248921	-0.761213	10.104527	MT	21357	2023.02.25 03:25:01.583569761	0001923
1	10.108049	0.192642	-0.767851	10.077001	MT	21357	2023.02.25 03:25:01.584569761	0001923
1	10.093195	0.228488	-0.779563	10.060450	MT	21357	2023.02.25 03:25:01.585569761	0001923
1	10.108622	0.224644	-0.771813	10.076611	MT	21357	2023.02.25 03:25:01.586569761	0001923
1	10.141609	0.220973	-0.740355	10.112135	MT	21357	2023.02.25 03:25:01.587569761	0001923
1	10.086925	0.196415	-0.747543	10.057269	MT	21357	2023.02.25 03:25:01.588569761	0001923
1	10.069855	0.216253	-0.791209	10.036394	MT	21357	2023.02.25 03:25:01.589569761	0001923
1	10.087162	0.196419	-0.751543	10.057208	MT	21357	2023.02.25 03:25:01.590569761	0001923
1	10.135302	0.188920	-0.757285	10.105206	MT	21357	2023.02.25 03:25:01.591569761	0001923
1	10.096309	0.236512	-0.763616	10.064612	MT	21357	2023.02.25 03:25:01.592569761	0001923
1	10.090415	0.224467	-0.799504	10.056186	MT	21357	2023.02.25 03:25:01.593569761	0001923
1	10.135949	0.212926	-0.764255	10.104852	MT	21357	2023.02.25 03:25:01.594569761	0001923
1	10.132281	0.252879	-0.761147	10.100487	MT	21357	2023.02.25 03:25:01.595569761	0001923
1	10.123850	0.200802	-0.764086	10.092977	MT	21357	2023.02.25 03:25:01.596569761	0001923
1	10.118895	0.169751	-0.752063	10.089480	MT	21357	2023.02.25 03:25:01.597569761	0001923
1	10.106485	0.224607	-0.735817	10.077161	MT	21357	2023.02.25 03:25:01.598569761	0001923
1	10.087917	0.200431	-0.763537	10.056983	MT	21357	2023.02.25 03:25:01.599569761	0001923
1	10.132492	0.192898	-0.776217	10.100875	MT	21357	2023.02.25 03:25:01.600569761	0001923
1	10.136053	0.236921	-0.761227	10.104651	MT	21357	2023.02.25 03:25:01.601569761	0001923
1	10.091127	0.236450	-0.743557	10.060918	MT	21357	2023.02.25 03:25:01.602569761	0001923
1	10.082774	0.204369	-0.743473	10.053249	MT	21357	2023.02.25 03:25:01.603569761	0001923
1	10.106080	0.220628	-0.795753	10.072286	MT	21357	2023.02.25 03:25:01.604569761	0001923
1	10.095184	0.200501	-0.751660	10.065165	MT	21357	2023.02.25 03:25:01.605569761	0001923
1	10.123647	0.244788	-0.752036	10.092708	MT	21357	2023.02.25 03:25:01.606569761	0001923
1	10.096635	0.200526	-0.775657	10.064799	MT	21357	2023.02.25 03:25:01.607569761	0001923
1	10.105171	0.228611	-0.779746	10.072448	MT	21357	2023.02.25 03:25:01.608569761	0001923
1	10.088443	0.204439	-0.771531	10.056820	MT	21357	2023.02.25 03:25:01.609569761	0001923
1	10.075979	0.240298	-0.756307	10.044681	MT	21357	2023.02.25 03:25:01.610569761	0001923
1	10.099387	0.220542	-0.751698	10.068959	MT	21357	2023.02.25 03:25:01.611569761	0001923
1	10.043041	0.199961	-0.746867	10.013235	MT	21357	2023.02.25 03:25:01.612569761	0001923
1	10.132774	0.196902	-0.780211	10.100773	MT	21357	2023.02.25 03:25:01.613569761	0001923
1	10.128994	0.192865	-0.784155	10.096753	MT	21357	2023.02.25 03:25:01.614569761	0001923
1	10.103506	0.204589	-0.756777	10.073047	MT	21357	2023.02.25 03:25:01.615569761	0001923
1	10.091382	0.188466	-0.756613	10.061213	MT	21357	2023.02.25 03:25:01.616569761	0001923
1	10.044502	0.223981	-0.766836	10.012683	MT	21357	2023.02.25 03:25:01.617569761	0001923
1	10.113178	0.208699	-0.783891	10.080591	MT	21357	2023.02.25 03:25:01.618569761	0001923
1	10.107024	0.184626	-0.751862	10.077328	MT	21357	2023.02.25 03:25:01.619569761	0001923
1	10.091614	0.161475	-0.763644	10.061384	MT	21357	2023.02.25 03:25:01.620569761	0001923
1	10.097757	0.268527	-0.779576	10.064038	MT	21357	2023.02.25 03:25:01.621569761	0001923
1	10.114806	0.188704	-0.747980	10.085347	MT	21357	2023.02.25 03:25:01.622569761	0001923
1	10.104340	0.220599	-0.767757	10.072714	MT	21357	2023.02.25 03:25:01.623569761	0001923
1	10.079972	0.240340	-0.756368	10.048680	MT	21357	2023.02.25 03:25:01.624569761	0001923
1	10.109070	0.240648	-0.775793	10.076385	MT	21357	2023.02.25 03:25:01.625569761	0001923
1	10.083285	0.208377	-0.751468	10.053085	MT	21357	2023.02.25 03:25:01.626569761	0001923
1	10.137703	0.180942	-0.748341	10.108425	MT	21357	2023.02.25 03:25:01.627569761	0001923
[truncated: 1 more rows]
