# Supplementary material for: Spatially selective delivery of living magnetic microrobots through torque-focusing
Source: Nat Commun. 2024 Mar 9;15:2160. doi: 10.1038/s41467-024-46407-4 (PMC10924878; doi:10.1038/s41467-024-46407-4)
Supplement: Supplementary file 4 — Source Data [file 41467_2024_46407_MOESM4_ESM.zip › Data_Sorted_by_Figures/Fig_4/4J/Field Characterization/z axis measurements/230223_zero_point_field_on_5mT.txt]

Block	B	Bx	By	Bz	Units	Temperature	Timestamp	Serial No.	Comment
0	4.980961	-4.966574	0.085268	0.368568	MT	21557	2023.02.25 02:28:34.065236427	0001923
0	5.042622	-4.465653	-2.335564	0.176413	MT	21557	2023.02.25 02:28:34.066236427	0001923
0	5.035860	-2.824902	-4.168364	-0.067525	MT	21557	2023.02.25 02:28:34.067236427	0001923
0	5.007134	-0.503747	-4.975209	-0.254806	MT	21557	2023.02.25 02:28:34.068236427	0001923
0	5.013955	2.005809	-4.580932	-0.362677	MT	21557	2023.02.25 02:28:34.069236427	0001923
0	5.016906	3.985147	-3.026825	-0.355356	MT	21557	2023.02.25 02:28:34.070236427	0001923
0	5.079062	5.020295	-0.719720	-0.274792	MT	21557	2023.02.25 02:28:34.071236427	0001923
0	5.073639	4.761608	1.750951	-0.055369	MT	21557	2023.02.25 02:28:34.072236427	0001923
0	5.074935	3.370425	3.790328	0.169147	MT	21557	2023.02.25 02:28:34.073236427	0001923
0	5.047218	1.175750	4.896594	0.339692	MT	21557	2023.02.25 02:28:34.074236427	0001923
0	4.978845	-1.380583	4.757514	0.498950	MT	21557	2023.02.25 02:28:34.075236427	0001923
0	4.985627	-3.538941	3.472797	0.521593	MT	21557	2023.02.25 02:28:34.076236427	0001923
0	5.007340	-4.811971	1.303027	0.469583	MT	21557	2023.02.25 02:28:34.077236427	0001923
0	5.021862	-4.874212	-1.181085	0.257264	MT	21557	2023.02.25 02:28:34.078236427	0001923
0	5.060577	-3.774202	-3.369768	0.097482	MT	21557	2023.02.25 02:28:34.079236427	0001923
0	5.040104	-1.757254	-4.720749	-0.170983	MT	21557	2023.02.25 02:28:34.080236427	0001923
0	5.007785	0.763406	-4.937609	-0.339310	MT	21557	2023.02.25 02:28:34.081236427	0001923
0	5.023687	3.080897	-3.949424	-0.384124	MT	21557	2023.02.25 02:28:34.082236427	0001923
0	5.012469	4.611325	-1.939697	-0.313208	MT	21557	2023.02.25 02:28:34.083236427	0001923
0	5.035303	5.003950	0.536709	-0.163423	MT	21557	2023.02.25 02:28:34.084236427	0001923
0	5.098731	4.216013	2.867395	0.018313	MT	21557	2023.02.25 02:28:34.085236427	0001923
0	5.046320	2.338558	4.463880	0.265085	MT	21557	2023.02.25 02:28:34.086236427	0001923
0	4.994383	-0.162735	4.975217	0.405703	MT	21557	2023.02.25 02:28:34.087236427	0001923
0	4.950038	-2.471064	4.247889	0.593429	MT	21557	2023.02.25 02:28:34.088236427	0001923
0	4.994935	-4.308168	2.480427	0.486367	MT	21557	2023.02.25 02:28:34.089236427	0001923
0	5.039573	-5.026719	0.069443	0.352944	MT	21557	2023.02.25 02:28:34.090236427	0001923
0	5.053263	-4.477652	-2.335579	0.176536	MT	21557	2023.02.25 02:28:34.091236427	0001923
0	5.081129	-2.888887	-4.179439	-0.067035	MT	21557	2023.02.25 02:28:34.092236427	0001923
0	5.008210	-0.467910	-4.978921	-0.271235	MT	21557	2023.02.25 02:28:34.093236427	0001923
0	5.041964	2.026038	-4.604211	-0.343238	MT	21557	2023.02.25 02:28:34.094236427	0001923
0	5.048514	4.016906	-3.034420	-0.379804	MT	21557	2023.02.25 02:28:34.095236427	0001923
0	5.056253	4.996218	-0.723626	-0.282605	MT	21557	2023.02.25 02:28:34.096236427	0001923
0	5.071327	4.748843	1.775033	-0.126882	MT	21557	2023.02.25 02:28:34.097236427	0001923
0	5.045743	3.335435	3.782288	0.169385	MT	21557	2023.02.25 02:28:34.098236427	0001923
0	5.025823	1.147882	4.880395	0.350734	MT	21557	2023.02.25 02:28:34.099236427	0001923
0	5.008834	-1.380698	4.789632	0.491441	MT	21557	2023.02.25 02:28:34.100236427	0001923
0	4.994020	-3.538954	3.484795	0.521776	MT	21557	2023.02.25 02:28:34.101236427	0001923
0	5.063176	-4.860091	1.342087	0.462674	MT	21557	2023.02.25 02:28:34.102236427	0001923
0	5.052426	-4.905930	-1.173551	0.285711	MT	21557	2023.02.25 02:28:34.103236427	0001923
0	5.045832	-3.762458	-3.361388	0.073485	MT	21557	2023.02.25 02:28:34.104236427	0001923
0	5.034696	-1.753134	-4.716928	-0.158965	MT	21557	2023.02.25 02:28:34.105236427	0001923
0	5.004692	0.775608	-4.933901	-0.319376	MT	21557	2023.02.25 02:28:34.106236427	0001923
0	5.027397	3.053175	-3.977820	-0.360267	MT	21557	2023.02.25 02:28:34.107236427	0001923
0	5.084818	4.679514	-1.966857	-0.298323	MT	21557	2023.02.25 02:28:34.108236427	0001923
0	5.054142	5.023879	0.524856	-0.171811	MT	21557	2023.02.25 02:28:34.109236427	0001923
0	5.082888	4.181115	2.890167	0.031023	MT	21557	2023.02.25 02:28:34.110236427	0001923
0	5.064849	2.322778	4.491491	0.289673	MT	21557	2023.02.25 02:28:34.111236427	0001923
0	5.015040	-0.106429	4.994793	0.437426	MT	21557	2023.02.25 02:28:34.112236427	0001923
0	4.973592	-2.518437	4.252382	0.557980	MT	21557	2023.02.25 02:28:34.113236427	0001923
0	5.019380	-4.319409	2.494266	0.561707	MT	21557	2023.02.25 02:28:34.114236427	0001923
0	5.031654	-5.018724	0.073452	0.352923	MT	21557	2023.02.25 02:28:34.115236427	0001923
0	5.049848	-4.473611	-2.335635	0.180495	MT	21557	2023.02.25 02:28:34.116236427	0001923
0	5.025751	-2.812783	-4.164533	-0.055590	MT	21557	2023.02.25 02:28:34.117236427	0001923
0	4.989928	-0.467184	-4.964022	-0.199002	MT	21557	2023.02.25 02:28:34.118236427	0001923
0	5.021546	1.989784	-4.595888	-0.366741	MT	21557	2023.02.25 02:28:34.119236427	0001923
0	5.031586	4.005394	-3.027168	-0.331566	MT	21557	2023.02.25 02:28:34.120236427	0001923
0	5.017731	4.957517	-0.732099	-0.254331	MT	21557	2023.02.25 02:28:34.121236427	0001923
0	5.075195	4.757428	1.766189	-0.071096	MT	21557	2023.02.25 02:28:34.122236427	0001923
0	5.056047	3.347183	3.786668	0.145327	MT	21557	2023.02.25 02:28:34.123236427	0001923
0	5.028509	1.198609	4.872868	0.323091	MT	21557	2023.02.25 02:28:34.124236427	0001923
0	4.989211	-1.356519	4.774418	0.506962	MT	21557	2023.02.25 02:28:34.125236427	0001923
0	5.028263	-3.570927	3.500694	0.526349	MT	21557	2023.02.25 02:28:34.126236427	0001923
0	5.012753	-4.812119	1.327207	0.457952	MT	21557	2023.02.25 02:28:34.127236427	0001923
0	5.038006	-4.889886	-1.177593	0.289484	MT	21557	2023.02.25 02:28:34.128236427	0001923
0	5.050046	-3.754813	-3.376827	0.037164	MT	21557	2023.02.25 02:28:34.129236427	0001923
0	5.015982	-1.677800	-4.725327	-0.127865	MT	21557	2023.02.25 02:28:34.130236427	0001923
0	5.009188	0.814148	-4.929183	-0.363709	MT	21557	2023.02.25 02:28:34.131236427	0001923
0	5.022179	3.080615	-3.945012	-0.411058	MT	21557	2023.02.25 02:28:34.132236427	0001923
0	5.053886	4.652207	-1.947464	-0.325750	MT	21557	2023.02.25 02:28:34.133236427	0001923
0	5.059846	5.028012	0.544630	-0.156549	MT	21557	2023.02.25 02:28:34.134236427	0001923
0	5.057624	4.168937	2.863462	0.010737	MT	21557	2023.02.25 02:28:34.135236427	0001923
0	5.029306	2.318403	4.456101	0.249171	MT	21557	2023.02.25 02:28:34.136236427	0001923
0	5.019202	-0.126473	4.998830	0.433694	MT	21557	2023.02.25 02:28:34.137236427	0001923
0	4.964141	-2.495889	4.260065	0.514857	MT	21557	2023.02.25 02:28:34.138236427	0001923
0	4.981541	-4.289049	2.484266	0.498231	MT	21557	2023.02.25 02:28:34.139236427	0001923
0	5.029365	-5.014489	0.085089	0.377061	MT	21557	2023.02.25 02:28:34.140236427	0001923
0	5.096810	-4.520679	-2.347567	0.172796	MT	21557	2023.02.25 02:28:34.141236427	0001923
0	5.076339	-2.884808	-4.176556	-0.059031	MT	21557	2023.02.25 02:28:34.142236427	0001923
0	5.002920	-0.471419	-4.975659	-0.223140	MT	21557	2023.02.25 02:28:34.143236427	0001923
0	5.014620	2.005686	-4.580749	-0.374675	MT	21557	2023.02.25 02:28:34.144236427	0001923
0	5.023383	3.988986	-3.030575	-0.371456	MT	21557	2023.02.25 02:28:34.145236427	0001923
0	5.005457	4.949613	-0.705295	-0.241838	MT	21557	2023.02.25 02:28:34.146236427	0001923
0	5.068165	4.745375	1.778234	-0.074788	MT	21557	2023.02.25 02:28:34.147236427	0001923
0	5.085735	3.355315	3.818429	0.161730	MT	21557	2023.02.25 02:28:34.148236427	0001923
0	5.000543	1.096231	4.863846	0.383019	MT	21557	2023.02.25 02:28:34.149236427	0001923
0	4.964672	-1.316673	4.761712	0.490354	MT	21557	2023.02.25 02:28:34.150236427	0001923
0	4.968813	-3.532091	3.458051	0.505294	MT	21557	2023.02.25 02:28:34.151236427	0001923
0	4.998533	-4.807951	1.284034	0.469252	MT	21557	2023.02.25 02:28:34.152236427	0001923
0	5.038396	-4.893821	-1.160721	0.297784	MT	21557	2023.02.25 02:28:34.153236427	0001923
0	5.044507	-3.770469	-3.350399	0.073735	MT	21557	2023.02.25 02:28:34.154236427	0001923
0	5.029392	-1.749056	-4.713046	-0.150947	MT	21557	2023.02.25 02:28:34.155236427	0001923
0	5.001539	0.787850	-4.930254	-0.295442	MT	21557	2023.02.25 02:28:34.156236427	0001923
0	5.010615	3.107701	-3.910168	-0.398803	MT	21557	2023.02.25 02:28:34.157236427	0001923
0	5.027454	4.623502	-1.951926	-0.297517	MT	21557	2023.02.25 02:28:34.158236427	0001923
0	5.057249	5.023959	0.556684	-0.160324	MT	21557	2023.02.25 02:28:34.159236427	0001923
0	5.075109	4.177206	2.882041	0.038940	MT	21557	2023.02.25 02:28:34.160236427	0001923
0	5.044134	2.322056	4.472593	0.217380	MT	21557	2023.02.25 02:28:34.161236427	0001923
0	4.978657	-0.070519	4.960023	0.424523	MT	21557	2023.02.25 02:28:34.162236427	0001923
0	4.953002	-2.484091	4.256385	0.494676	MT	21557	2023.02.25 02:28:34.163236427	0001923
0	4.968174	-4.284777	2.459907	0.521819	MT	21557	2023.02.25 02:28:34.164236427	0001923
0	5.030078	-5.014361	0.080906	0.388998	MT	21557	2023.02.25 02:28:34.165236427	0001923
0	5.041605	-4.469387	-2.323983	0.203633	MT	21557	2023.02.25 02:28:34.166236427	0001923
0	5.024657	-2.816704	-4.160661	-0.047489	MT	21557	2023.02.25 02:28:34.167236427	0001923
0	4.994083	-0.459511	-4.967524	-0.231140	MT	21557	2023.02.25 02:28:34.168236427	0001923
0	5.041185	2.021873	-4.603971	-0.359194	MT	21557	2023.02.25 02:28:34.169236427	0001923
0	5.022385	3.976678	-3.041115	-0.402495	MT	21557	2023.02.25 02:28:34.170236427	0001923
0	5.036725	4.976306	-0.727771	-0.274462	MT	21557	2023.02.25 02:28:34.171236427	0001923
0	5.040051	4.721434	1.762146	-0.070786	MT	21557	2023.02.25 02:28:34.172236427	0001923
0	5.064594	3.346965	3.798972	0.125513	MT	21557	2023.02.25 02:28:34.173236427	0001923
0	5.029338	1.163850	4.880460	0.347569	MT	21557	2023.02.25 02:28:34.174236427	0001923
0	4.972078	-1.340548	4.761500	0.502599	MT	21557	2023.02.25 02:28:34.175236427	0001923
0	4.956985	-3.499733	3.468538	0.541127	MT	21557	2023.02.25 02:28:34.176236427	0001923
0	4.999300	-4.804309	1.311524	0.437628	MT	21557	2023.02.25 02:28:34.177236427	0001923
0	5.064605	-4.913910	-1.192558	0.285503	MT	21557	2023.02.25 02:28:34.178236427	0001923
0	5.050366	-3.778551	-3.350287	0.065819	MT	21557	2023.02.25 02:28:34.179236427	0001923
0	4.987801	-1.702490	-4.684398	-0.189996	MT	21557	2023.02.25 02:28:34.180236427	0001923
0	4.969091	0.799772	-4.895182	-0.299030	MT	21557	2023.02.25 02:28:34.181236427	0001923
0	5.011884	3.077010	-3.938613	-0.371917	MT	21557	2023.02.25 02:28:34.182236427	0001923
0	5.042530	4.639418	-1.951785	-0.305681	MT	21557	2023.02.25 02:28:34.183236427	0001923
0	5.077301	5.047884	0.517885	-0.172165	MT	21557	2023.02.25 02:28:34.184236427	0001923
0	5.061115	4.157409	2.885712	0.059204	MT	21557	2023.02.25 02:28:34.185236427	0001923
0	5.056959	2.299569	4.495769	0.269974	MT	21557	2023.02.25 02:28:34.186236427	0001923
0	4.980891	-0.126351	4.959712	0.441097	MT	21557	2023.02.25 02:28:34.187236427	0001923
0	4.954682	-2.495877	4.249066	0.514689	MT	21557	2023.02.25 02:28:34.188236427	0001923
0	4.992619	-4.315813	2.455932	0.518077	MT	21557	2023.02.25 02:28:34.189236427	0001923
0	5.037490	-5.022549	0.104139	0.373434	MT	21557	2023.02.25 02:28:34.190236427	0001923
0	5.049829	-4.461752	-2.359374	0.164007	MT	21557	2023.02.25 02:28:34.191236427	0001923
0	5.048173	-2.812837	-4.191408	-0.064001	MT	21557	2023.02.25 02:28:34.192236427	0001923
0	5.001319	-0.483794	-4.971124	-0.258950	MT	21557	2023.02.25 02:28:34.193236427	0001923
0	4.992013	1.961972	-4.577229	-0.346166	MT	21557	2023.02.25 02:28:34.194236427	0001923
0	5.051691	4.009297	-3.053976	-0.344018	MT	21557	2023.02.25 02:28:34.195236427	0001923
0	5.051468	4.992424	-0.723936	-0.262567	MT	21557	2023.02.25 02:28:34.196236427	0001923
0	5.115354	4.800715	1.765812	-0.043543	MT	21557	2023.02.25 02:28:34.197236427	0001923
0	5.070187	3.359257	3.794559	0.153324	MT	21557	2023.02.25 02:28:34.198236427	0001923
0	5.033984	1.111991	4.896167	0.363346	MT	21557	2023.02.25 02:28:34.199236427	0001923
0	5.031302	-1.392718	4.809616	0.491870	MT	21557	2023.02.25 02:28:34.200236427	0001923
0	5.007685	-3.536019	3.507857	0.518097	MT	21557	2023.02.25 02:28:34.201236427	0001923
0	5.026620	-4.828325	1.327494	0.438120	MT	21557	2023.02.25 02:28:34.202236427	0001923
0	5.030917	-4.890200	-1.152168	0.261871	MT	21557	2023.02.25 02:28:34.203236427	0001923
0	5.032585	-3.734736	-3.372926	0.045018	MT	21557	2023.02.25 02:28:34.204236427	0001923
0	5.026281	-1.673994	-4.737015	-0.148086	MT	21557	2023.02.25 02:28:34.205236427	0001923
0	4.992479	0.775678	-4.922024	-0.311194	MT	21557	2023.02.25 02:28:34.206236427	0001923
0	5.049506	3.127890	-3.945369	-0.384546	MT	21557	2023.02.25 02:28:34.207236427	0001923
0	5.073929	4.675991	-1.939131	-0.345871	MT	21557	2023.02.25 02:28:34.208236427	0001923
0	5.068224	5.036008	0.548639	-0.156571	MT	21557	2023.02.25 02:28:34.209236427	0001923
0	5.064418	4.168925	2.875460	0.010921	MT	21557	2023.02.25 02:28:34.210236427	0001923
0	5.065455	2.312187	4.494867	0.329840	MT	21557	2023.02.25 02:28:34.211236427	0001923
0	5.026644	-0.154105	5.002247	0.470037	MT	21557	2023.02.25 02:28:34.212236427	0001923
0	5.024405	-2.555630	4.291563	0.543959	MT	21557	2023.02.25 02:28:34.213236427	0001923
0	5.011829	-4.301047	2.523186	0.502949	MT	21557	2023.02.25 02:28:34.214236427	0001923
0	5.048154	-5.034698	0.089370	0.357331	MT	21557	2023.02.25 02:28:34.215236427	0001923
0	5.035402	-4.457695	-2.335494	0.172331	MT	21557	2023.02.25 02:28:34.216236427	0001923
0	5.099005	-2.845878	-4.230320	-0.072256	MT	21557	2023.02.25 02:28:34.217236427	0001923
0	5.082669	-0.483337	-5.054664	-0.224224	MT	21557	2023.02.25 02:28:34.218236427	0001923
0	5.056135	2.040881	-4.611948	-0.359512	MT	21557	2023.02.25 02:28:34.219236427	0001923
0	5.109262	4.036981	-3.108387	-0.381140	MT	21557	2023.02.25 02:28:34.220236427	0001923
0	5.061563	5.000482	-0.739986	-0.258895	MT	21557	2023.02.25 02:28:34.221236427	0001923
0	5.072731	4.753548	1.770000	-0.058996	MT	21557	2023.02.25 02:28:34.222236427	0001923
0	5.081209	3.327132	3.837638	0.146312	MT	21557	2023.02.25 02:28:34.223236427	0001923
0	5.056549	1.083682	4.927542	0.337113	MT	21557	2023.02.25 02:28:34.224236427	0001923
0	5.055050	-1.412736	4.828590	0.492366	MT	21557	2023.02.25 02:28:34.225236427	0001923
0	5.019309	-3.524007	3.535807	0.522401	MT	21557	2023.02.25 02:28:34.226236427	0001923
0	5.067576	-4.860362	1.365451	0.439030	MT	21557	2023.02.25 02:28:34.227236427	0001923
0	5.054268	-4.918136	-1.133326	0.270448	MT	21557	2023.02.25 02:28:34.228236427	0001923
0	5.049450	-3.742554	-3.389178	0.060853	MT	21557	2023.02.25 02:28:34.229236427	0001923
0	5.061290	-1.725683	-4.756502	-0.119846	MT	21557	2023.02.25 02:28:34.230236427	0001923
0	5.030798	0.783385	-4.957522	-0.343821	MT	21557	2023.02.25 02:28:34.231236427	0001923
0	5.054636	3.091970	-3.980468	-0.380711	MT	21557	2023.02.25 02:28:34.232236427	0001923
0	5.116152	4.707319	-1.978518	-0.318791	MT	21557	2023.02.25 02:28:34.233236427	0001923
0	5.057508	5.028157	0.524449	-0.144857	MT	21557	2023.02.25 02:28:34.234236427	0001923
0	5.074117	4.173243	2.885975	0.043042	MT	21557	2023.02.25 02:28:34.235236427	0001923
0	5.075287	2.287252	4.524179	0.242530	MT	21557	2023.02.25 02:28:34.236236427	0001923
0	5.035613	-0.126282	5.013523	0.453920	MT	21557	2023.02.25 02:28:34.237236427	0001923
0	5.004614	-2.518755	4.291790	0.531580	MT	21557	2023.02.25 02:28:34.238236427	0001923
0	5.009622	-4.304742	2.506755	0.530741	MT	21557	2023.02.25 02:28:34.239236427	0001923
0	5.010244	-4.994423	0.099989	0.385083	MT	21557	2023.02.25 02:28:34.240236427	0001923
0	5.023397	-4.437642	-2.347530	0.175941	MT	21557	2023.02.25 02:28:34.241236427	0001923
0	5.031437	-2.800531	-4.179868	-0.032946	MT	21557	2023.02.25 02:28:34.242236427	0001923
0	5.061117	-0.434896	-5.034814	-0.276429	MT	21557	2023.02.25 02:28:34.243236427	0001923
0	5.086319	2.036958	-4.647010	-0.356006	MT	21557	2023.02.25 02:28:34.244236427	0001923
0	5.080849	4.033230	-3.069824	-0.352508	MT	21557	2023.02.25 02:28:34.245236427	0001923
0	5.067959	5.008935	-0.740648	-0.214985	MT	21557	2023.02.25 02:28:34.246236427	0001923
0	5.062163	4.737289	1.782346	-0.082643	MT	21557	2023.02.25 02:28:34.247236427	0001923
0	5.053168	3.315243	3.810505	0.154021	MT	21557	2023.02.25 02:28:34.248236427	0001923
0	5.064530	1.064909	4.938167	0.360473	MT	21557	2023.02.25 02:28:34.249236427	0001923
0	5.025428	-1.642450	4.722085	0.509111	MT	21557	2023.02.25 02:28:34.250236427	0001923
0	5.037811	-3.579058	3.507867	0.514541	MT	21557	2023.02.25 02:28:34.251236427	0001923
0	5.022641	-4.816015	1.346017	0.470281	MT	21557	2023.02.25 02:28:34.252236427	0001923
0	5.025086	-4.877610	-1.166007	0.317540	MT	21557	2023.02.25 02:28:34.253236427	0001923
0	5.137491	-3.714597	-3.548821	0.038124	MT	21557	2023.02.25 02:28:34.254236427	0001923
0	5.075490	-1.598404	-4.813199	-0.197037	MT	21557	2023.02.25 02:28:34.255236427	0001923
0	5.005989	0.889681	-4.909439	-0.407193	MT	21557	2023.02.25 02:28:34.256236427	0001923
0	4.972343	3.161050	-3.821772	-0.354996	MT	21557	2023.02.25 02:28:34.257236427	0001923
0	5.028670	4.719040	-1.708535	-0.314789	MT	21557	2023.02.25 02:28:34.258236427	0001923
0	5.085720	5.047956	0.598647	-0.155930	MT	21557	2023.02.25 02:28:34.259236427	0001923
0	5.129493	4.189043	2.960169	0.032010	MT	21557	2023.02.25 02:28:34.260236427	0001923
0	5.065591	2.299020	4.508561	0.218166	MT	21557	2023.02.25 02:28:34.261236427	0001923
0	5.039991	-0.178449	5.017705	0.438519	MT	21557	2023.02.25 02:28:34.262236427	0001923
0	5.013352	-2.538513	4.287415	0.554721	MT	21557	2023.02.25 02:28:34.263236427	0001923
0	5.017276	-4.324310	2.499589	0.474824	MT	21557	2023.02.25 02:28:34.264236427	0001923
0	5.041814	-5.031145	0.093031	0.314343	MT	21557	2023.02.25 02:28:34.265236427	0001923
0	5.075015	-4.504779	-2.331428	0.164877	MT	21557	2023.02.25 02:28:34.266236427	0001923
0	5.052822	-2.832968	-4.183250	-0.075671	MT	21557	2023.02.25 02:28:34.267236427	0001923
0	5.039385	-0.471588	-5.011350	-0.243687	MT	21557	2023.02.25 02:28:34.268236427	0001923
0	5.055170	2.013935	-4.623040	-0.355403	MT	21557	2023.02.25 02:28:34.269236427	0001923
0	4.983266	4.048830	-2.881522	-0.369797	MT	21557	2023.02.25 02:28:34.270236427	0001923
0	5.100293	5.044699	-0.713303	-0.234939	MT	21557	2023.02.25 02:28:34.271236427	0001923
0	5.050087	4.724923	1.778882	-0.118575	MT	21557	2023.02.25 02:28:34.272236427	0001923
0	5.065313	3.338957	3.806961	0.125718	MT	21557	2023.02.25 02:28:34.273236427	0001923
0	5.039446	1.107902	4.903284	0.355496	MT	21557	2023.02.25 02:28:34.274236427	0001923
0	5.028904	-1.396672	4.805551	0.495849	MT	21557	2023.02.25 02:28:34.275236427	0001923
0	4.908083	-3.558887	3.340910	0.511783	MT	21557	2023.02.25 02:28:34.276236427	0001923
0	5.030732	-4.856189	1.237410	0.441032	MT	21557	2023.02.25 02:28:34.277236427	0001923
0	5.053153	-4.910227	-1.165129	0.257879	MT	21557	2023.02.25 02:28:34.278236427	0001923
0	5.070951	-3.778519	-3.381283	0.065345	MT	21557	2023.02.25 02:28:34.279236427	0001923
0	5.077763	-1.706475	-4.778270	-0.199390	MT	21557	2023.02.25 02:28:34.280236427	0001923
0	5.037668	0.814592	-4.960790	-0.324189	MT	21557	2023.02.25 02:28:34.281236427	0001923
0	5.046570	3.107904	-3.957391	-0.384524	MT	21557	2023.02.25 02:28:34.282236427	0001923
0	5.058308	4.643116	-1.978288	-0.338129	MT	21557	2023.02.25 02:28:34.283236427	0001923
0	5.053236	5.024322	0.524200	-0.128818	MT	21557	2023.02.25 02:28:34.284236427	0001923
0	5.077685	4.185130	2.875174	0.030753	MT	21557	2023.02.25 02:28:34.285236427	0001923
0	5.041651	2.314386	4.472095	0.249456	MT	21557	2023.02.25 02:28:34.286236427	0001923
0	5.018742	-0.130555	4.998947	0.425737	MT	21557	2023.02.25 02:28:34.287236427	0001923
0	5.020952	-2.522606	4.306539	0.547848	MT	21557	2023.02.25 02:28:34.288236427	0001923
0	4.999733	-4.301023	2.499189	0.502583	MT	21557	2023.02.25 02:28:34.289236427	0001923
0	5.017769	-5.002399	0.076982	0.384814	MT	21557	2023.02.25 02:28:34.290236427	0001923
0	5.032802	-4.457383	-2.327968	0.203448	MT	21557	2023.02.25 02:28:34.291236427	0001923
0	5.044661	-2.828769	-4.176551	-0.055608	MT	21557	2023.02.25 02:28:34.292236427	0001923
0	5.041704	-0.495587	-5.011378	-0.243440	MT	21557	2023.02.25 02:28:34.293236427	0001923
0	5.056426	2.064589	-4.599509	-0.386571	MT	21557	2023.02.25 02:28:34.294236427	0001923
0	5.091201	4.052897	-3.057328	-0.383525	MT	21557	2023.02.25 02:28:34.295236427	0001923
0	5.061881	5.000737	-0.748351	-0.235021	MT	21557	2023.02.25 02:28:34.296236427	0001923
0	5.062451	4.745557	1.761992	-0.059035	MT	21557	2023.02.25 02:28:34.297236427	0001923
0	5.073848	3.355372	3.802370	0.165485	MT	21557	2023.02.25 02:28:34.298236427	0001923
0	5.069356	1.119872	4.931295	0.355800	MT	21557	2023.02.25 02:28:34.299236427	0001923
0	5.042817	-1.424885	4.813822	0.476263	MT	21557	2023.02.25 02:28:34.300236427	0001923
0	5.073342	-3.602875	3.531531	0.535151	MT	21557	2023.02.25 02:28:34.301236427	0001923
0	5.003289	-4.796185	1.350285	0.454139	MT	21557	2023.02.25 02:28:34.302236427	0001923
0	5.039752	-4.893774	-1.165782	0.301707	MT	21557	2023.02.25 02:28:34.303236427	0001923
0	5.027439	-3.758564	-3.338264	0.065796	MT	21557	2023.02.25 02:28:34.304236427	0001923
0	5.039719	-1.702516	-4.739270	-0.198835	MT	21557	2023.02.25 02:28:34.305236427	0001923
0	5.015743	0.803903	-4.942294	-0.291791	MT	21557	2023.02.25 02:28:34.306236427	0001923
0	5.074374	3.127965	-3.977426	-0.381036	MT	21557	2023.02.25 02:28:34.307236427	0001923
0	5.062747	4.642877	-1.985921	-0.362247	MT	21557	2023.02.25 02:28:34.308236427	0001923
0	5.080524	5.052043	0.513662	-0.157270	MT	21557	2023.02.25 02:28:34.309236427	0001923
0	5.048192	4.149338	2.874826	0.051120	MT	21557	2023.02.25 02:28:34.310236427	0001923
0	5.067716	2.307560	4.503777	0.270014	MT	21557	2023.02.25 02:28:34.311236427	0001923
0	5.027866	-0.198144	5.002255	0.466491	MT	21557	2023.02.25 02:28:34.312236427	0001923
0	5.021595	-2.571699	4.279667	0.535942	MT	21557	2023.02.25 02:28:34.313236427	0001923
0	5.100190	-4.411943	2.506934	0.511846	MT	21557	2023.02.25 02:28:34.314236427	0001923
0	5.033100	-5.018530	0.085146	0.373103	MT	21557	2023.02.25 02:28:34.315236427	0001923
0	5.046862	-4.461523	-2.351726	0.187125	MT	21557	2023.02.25 02:28:34.316236427	0001923
0	5.064861	-2.836708	-4.195619	-0.051817	MT	21557	2023.02.25 02:28:34.317236427	0001923
0	5.045685	-0.499459	-5.015566	-0.231462	MT	21557	2023.02.25 02:28:34.318236427	0001923
0	5.061983	2.029851	-4.622899	-0.363566	MT	21557	2023.02.25 02:28:34.319236427	0001923
0	5.023466	3.981538	-3.046377	-0.319612	MT	21557	2023.02.25 02:28:34.320236427	0001923
0	5.035284	4.973167	-0.763993	-0.194969	MT	21557	2023.02.25 02:28:34.321236427	0001923
0	5.066965	4.761423	1.731259	-0.075671	MT	21557	2023.02.25 02:28:34.322236427	0001923
0	5.073820	3.339846	3.813632	0.212825	MT	21557	2023.02.25 02:28:34.323236427	0001923
0	5.050161	1.100636	4.910174	0.427688	MT	21557	2023.02.25 02:28:34.324236427	0001923
0	5.013805	-1.392990	4.794045	0.463630	MT	21557	2023.02.25 02:28:34.325236427	0001923
0	5.020422	-3.551104	3.511961	0.510314	MT	21557	2023.02.25 02:28:34.326236427	0001923
0	5.023285	-4.824369	1.330559	0.434125	MT	21557	2023.02.25 02:28:34.327236427	0001923
0	5.082373	-4.933876	-1.184644	0.289830	MT	21557	2023.02.25 02:28:34.328236427	0001923
0	5.079975	-3.794728	-3.376997	0.045574	MT	21557	2023.02.25 02:28:34.329236427	0001923
0	5.051594	-1.673884	-4.764134	-0.140500	MT	21557	2023.02.25 02:28:34.330236427	0001923
0	5.016382	0.811026	-4.942469	-0.279865	MT	21557	2023.02.25 02:28:34.331236427	0001923
0	5.081890	3.132054	-3.984543	-0.373185	MT	21557	2023.02.25 02:28:34.332236427	0001923
0	5.029306	4.619600	-1.967051	-0.289707	MT	21557	2023.02.25 02:28:34.333236427	0001923
0	5.055187	5.023949	0.536733	-0.163629	MT	21557	2023.02.25 02:28:34.334236427	0001923
0	5.088660	4.201175	2.871132	0.034526	MT	21557	2023.02.25 02:28:34.335236427	0001923
0	5.061427	2.271385	4.515977	0.254571	MT	21557	2023.02.25 02:28:34.336236427	0001923
0	5.048268	-0.170375	5.025591	0.446557	MT	21557	2023.02.25 02:28:34.337236427	0001923
0	5.020228	-2.603134	4.264304	0.492024	MT	21557	2023.02.25 02:28:34.338236427	0001923
0	5.033937	-4.331617	2.506540	0.543017	MT	21557	2023.02.25 02:28:34.339236427	0001923
0	5.042322	-5.026262	0.064772	0.396876	MT	21557	2023.02.25 02:28:34.340236427	0001923
0	5.062581	-4.481568	-2.347689	0.183393	MT	21557	2023.02.25 02:28:34.341236427	0001923
0	5.055129	-2.823940	-4.192751	0.023108	MT	21557	2023.02.25 02:28:34.342236427	0001923
0	5.021118	-0.447565	-4.995384	-0.239690	MT	21557	2023.02.25 02:28:34.343236427	0001923
0	5.048006	2.017676	-4.611670	-0.379272	MT	21557	2023.02.25 02:28:34.344236427	0001923
0	5.067350	4.017396	-3.070087	-0.336346	MT	21557	2023.02.25 02:28:34.345236427	0001923
0	5.044728	4.984433	-0.731945	-0.262607	MT	21557	2023.02.25 02:28:34.346236427	0001923
0	5.042162	4.713818	1.789523	-0.030283	MT	21557	2023.02.25 02:28:34.347236427	0001923
0	5.076845	3.339065	3.821776	0.137945	MT	21557	2023.02.25 02:28:34.348236427	0001923
0	5.052214	1.099690	4.919562	0.336826	MT	21557	2023.02.25 02:28:34.349236427	0001923
0	5.031331	-1.416127	4.796734	0.547924	MT	21557	2023.02.25 02:28:34.350236427	0001923
0	5.010169	-3.538727	3.504426	0.546078	MT	21557	2023.02.25 02:28:34.351236427	0001923
0	5.021188	-4.811854	1.349777	0.486298	MT	21557	2023.02.25 02:28:34.352236427	0001923
0	5.019427	-4.877837	-1.145704	0.297848	MT	21557	2023.02.25 02:28:34.353236427	0001923
0	5.019937	-3.734714	-3.353990	0.049307	MT	21557	2023.02.25 02:28:34.354236427	0001923
0	5.052927	-1.710183	-4.751751	-0.167941	MT	21557	2023.02.25 02:28:34.355236427	0001923
0	5.033770	0.818960	-4.958336	-0.288190	MT	21557	2023.02.25 02:28:34.356236427	0001923
0	5.070561	3.131956	-3.969422	-0.380955	MT	21557	2023.02.25 02:28:34.357236427	0001923
0	5.069030	4.672239	-1.939503	-0.321834	MT	21557	2023.02.25 02:28:34.358236427	0001923
0	5.057051	5.028040	0.517633	-0.156962	MT	21557	2023.02.25 02:28:34.359236427	0001923
0	5.077523	4.177367	2.885797	0.054999	MT	21557	2023.02.25 02:28:34.360236427	0001923
0	5.062908	2.299272	4.504195	0.242101	MT	21557	2023.02.25 02:28:34.361236427	0001923
0	5.045038	-0.166247	5.021413	0.458453	MT	21557	2023.02.25 02:28:34.362236427	0001923
0	4.996047	-2.508127	4.292352	0.495473	MT	21557	2023.02.25 02:28:34.363236427	0001923
0	5.002192	-4.304895	2.495001	0.514561	MT	21557	2023.02.25 02:28:34.364236427	0001923
0	5.023781	-5.006057	0.064490	0.416666	MT	21557	2023.02.25 02:28:34.365236427	0001923
0	5.058546	-4.477723	-2.347455	0.168354	MT	21557	2023.02.25 02:28:34.366236427	0001923
0	5.045867	-2.808631	-4.191709	-0.044045	MT	21557	2023.02.25 02:28:34.367236427	0001923
0	5.031982	-0.423842	-5.006927	-0.268116	MT	21557	2023.02.25 02:28:34.368236427	0001923
0	5.041132	2.034116	-4.600324	-0.335261	MT	21557	2023.02.25 02:28:34.369236427	0001923
0	5.078635	4.033185	-3.065763	-0.356446	MT	21557	2023.02.25 02:28:34.370236427	0001923
0	5.039717	4.981142	-0.740987	-0.194700	MT	21557	2023.02.25 02:28:34.371236427	0001923
0	5.038199	4.713377	1.778196	-0.074459	MT	21557	2023.02.25 02:28:34.372236427	0001923
0	5.107709	3.367212	3.837564	0.153899	MT	21557	2023.02.25 02:28:34.373236427	0001923
0	5.049907	1.095401	4.919985	0.308872	MT	21557	2023.02.25 02:28:34.374236427	0001923
0	5.034316	-1.404758	4.809663	0.487994	MT	21557	2023.02.25 02:28:34.375236427	0001923
0	5.018245	-3.523797	3.531502	0.542336	MT	21557	2023.02.25 02:28:34.376236427	0001923
0	4.978381	-4.775952	1.323006	0.473517	MT	21557	2023.02.25 02:28:34.377236427	0001923
0	5.065600	-4.926079	-1.148394	0.274301	MT	21557	2023.02.25 02:28:34.378236427	0001923
0	5.026850	-3.730822	-3.368800	0.037039	MT	21557	2023.02.25 02:28:34.379236427	0001923
0	5.069790	-1.714362	-4.767464	-0.187141	MT	21557	2023.02.25 02:28:34.380236427	0001923
0	5.036593	0.822465	-4.957598	-0.336223	MT	21557	2023.02.25 02:28:34.381236427	0001923
0	5.071676	3.131760	-3.969132	-0.399952	MT	21557	2023.02.25 02:28:34.382236427	0001923
0	5.047851	4.626919	-1.986001	-0.358083	MT	21557	2023.02.25 02:28:34.383236427	0001923
0	5.081327	5.052035	0.521661	-0.157148	MT	21557	2023.02.25 02:28:34.384236427	0001923
0	5.098487	4.188892	2.906480	0.011188	MT	21557	2023.02.25 02:28:34.385236427	0001923
0	5.063557	2.311815	4.495416	0.293847	MT	21557	2023.02.25 02:28:34.386236427	0001923
0	5.065103	-0.170268	5.041406	0.458800	MT	21557	2023.02.25 02:28:34.387236427	0001923
0	5.034065	-2.571756	4.294727	0.532171	MT	21557	2023.02.25 02:28:34.388236427	0001923
0	5.034201	-4.332330	2.519577	0.475212	MT	21557	2023.02.25 02:28:34.389236427	0001923
0	5.072746	-5.057457	0.095976	0.381671	MT	21557	2023.02.25 02:28:34.390236427	0001923
0	5.032816	-4.449450	-2.343834	0.195123	MT	21557	2023.02.25 02:28:34.391236427	0001923
0	5.058252	-2.812990	-4.203162	-0.080182	MT	21557	2023.02.25 02:28:34.392236427	0001923
0	5.041733	-0.447750	-5.015077	-0.259992	MT	21557	2023.02.25 02:28:34.393236427	0001923
0	5.088989	2.033921	-4.650952	-0.360036	MT	21557	2023.02.25 02:28:34.394236427	0001923
0	5.082739	4.029197	-3.077767	-0.356588	MT	21557	2023.02.25 02:28:34.395236427	0001923
0	5.059901	4.992440	-0.778869	-0.267407	MT	21557	2023.02.25 02:28:34.396236427	0001923
0	5.091414	4.773671	1.769841	-0.047203	MT	21557	2023.02.25 02:28:34.397236427	0001923
0	5.101603	3.370554	3.825080	0.185679	MT	21557	2023.02.25 02:28:34.398236427	0001923
0	5.069097	1.099910	4.935209	0.360067	MT	21557	2023.02.25 02:28:34.399236427	0001923
0	4.998479	-1.320458	4.793337	0.514880	MT	21557	2023.02.25 02:28:34.400236427	0001923
0	5.046473	-3.571037	3.527813	0.518763	MT	21557	2023.02.25 02:28:34.401236427	0001923
0	5.069061	-4.868338	1.342444	0.438761	MT	21557	2023.02.25 02:28:34.402236427	0001923
0	5.030197	-4.889840	-1.141719	0.298033	MT	21557	2023.02.25 02:28:34.403236427	0001923
0	5.054336	-3.770536	-3.365275	0.065507	MT	21557	2023.02.25 02:28:34.404236427	0001923
0	5.040783	-1.662254	-4.755587	-0.175495	MT	21557	2023.02.25 02:28:34.405236427	0001923
0	5.058952	0.826695	-4.980896	-0.316619	MT	21557	2023.02.25 02:28:34.406236427	0001923
0	5.067139	3.108055	-3.984571	-0.372938	MT	21557	2023.02.25 02:28:34.407236427	0001923
0	5.064429	4.643090	-1.993225	-0.342357	MT	21557	2023.02.25 02:28:34.408236427	0001923
0	5.042413	5.016231	0.493377	-0.141208	MT	21557	2023.02.25 02:28:34.409236427	0001923
0	5.099919	4.193473	2.901631	0.067077	MT	21557	2023.02.25 02:28:34.410236427	0001923
0	5.072806	2.283916	4.519197	0.306499	MT	21557	2023.02.25 02:28:34.411236427	0001923
0	5.048341	-0.169835	5.020798	0.498487	MT	21557	2023.02.25 02:28:34.412236427	0001923
0	5.033421	-2.538902	4.314947	0.520139	MT	21557	2023.02.25 02:28:34.413236427	0001923
0	5.038429	-4.344686	2.494648	0.534969	MT	21557	2023.02.25 02:28:34.414236427	0001923
0	5.093808	-5.077238	0.084648	0.401706	MT	21557	2023.02.25 02:28:34.415236427	0001923
0	5.055107	-4.477648	-2.339578	0.176475	MT	21557	2023.02.25 02:28:34.416236427	0001923
0	5.051617	-2.824923	-4.187301	-0.071815	MT	21557	2023.02.25 02:28:34.417236427	0001923
0	5.042177	-0.423294	-5.019719	-0.216308	MT	21557	2023.02.25 02:28:34.418236427	0001923
0	5.052493	2.034046	-4.612201	-0.343443	MT	21557	2023.02.25 02:28:34.419236427	0001923
0	5.103759	4.057443	-3.078100	-0.332881	MT	21557	2023.02.25 02:28:34.420236427	0001923
0	5.095426	5.036805	-0.736432	-0.227210	MT	21557	2023.02.25 02:28:34.421236427	0001923
0	5.083201	4.761333	1.778314	-0.078952	MT	21557	2023.02.25 02:28:34.422236427	0001923
0	5.075875	3.319091	3.837690	0.142395	MT	21557	2023.02.25 02:28:34.423236427	0001923
0	5.067599	1.091952	4.935139	0.364148	MT	21557	2023.02.25 02:28:34.424236427	0001923
0	5.050493	-1.416481	4.820220	0.516281	MT	21557	2023.02.25 02:28:34.425236427	0001923
0	5.036235	-3.562582	3.515168	0.561490	MT	21557	2023.02.25 02:28:34.426236427	0001923
0	4.977739	-4.776035	1.323128	0.465519	MT	21557	2023.02.25 02:28:34.427236427	0001923
0	5.047419	-4.901976	-1.169486	0.281732	MT	21557	2023.02.25 02:28:34.428236427	0001923
0	5.064198	-3.762635	-3.389080	0.053060	MT	21557	2023.02.25 02:28:34.429236427	0001923
0	5.028649	-1.690358	-4.732501	-0.182854	MT	21557	2023.02.25 02:28:34.430236427	0001923
0	5.013974	0.810651	-4.937920	-0.315798	MT	21557	2023.02.25 02:28:34.431236427	0001923
0	5.046574	3.104032	-3.961579	-0.372546	MT	21557	2023.02.25 02:28:34.432236427	0001923
0	5.061896	4.652437	-1.970767	-0.306105	MT	21557	2023.02.25 02:28:34.433236427	0001923
0	5.056531	5.027774	0.506046	-0.184141	MT	21557	2023.02.25 02:28:34.434236427	0001923
0	5.065353	4.156906	2.894444	0.011334	MT	21557	2023.02.25 02:28:34.435236427	0001923
0	5.026944	2.263504	4.480850	0.262117	MT	21557	2023.02.25 02:28:34.436236427	0001923
0	5.056574	-0.142220	5.033379	0.462389	MT	21557	2023.02.25 02:28:34.437236427	0001923
0	5.028521	-2.580202	4.288390	0.488154	MT	21557	2023.02.25 02:28:34.438236427	0001923
0	5.059333	-4.357127	2.523242	0.495527	MT	21557	2023.02.25 02:28:34.439236427	0001923
0	5.025452	-5.010493	0.089093	0.377081	MT	21557	2023.02.25 02:28:34.440236427	0001923
0	5.075792	-4.492631	-2.355594	0.176385	MT	21557	2023.02.25 02:28:34.441236427	0001923
0	5.054897	-2.812953	-4.199224	-0.076121	MT	21557	2023.02.25 02:28:34.442236427	0001923
0	5.048066	-0.471786	-5.019043	-0.263806	MT	21557	2023.02.25 02:28:34.443236427	0001923
0	5.030171	2.009660	-4.595681	-0.378945	MT	21557	2023.02.25 02:28:34.444236427	0001923
0	5.109891	4.069146	-3.069659	-0.360877	MT	21557	2023.02.25 02:28:34.445236427	0001923
0	5.093779	5.032484	-0.743947	-0.259285	MT	21557	2023.02.25 02:28:34.446236427	0001923
0	5.084908	4.773608	1.750965	-0.055492	MT	21557	2023.02.25 02:28:34.447236427	0001923
0	5.081034	3.339515	3.825104	0.181999	MT	21557	2023.02.25 02:28:34.448236427	0001923
0	5.036003	1.083497	4.907850	0.316811	MT	21557	2023.02.25 02:28:34.449236427	0001923
0	5.023218	-1.412494	4.793289	0.511828	MT	21557	2023.02.25 02:28:34.450236427	0001923
0	5.047108	-3.594720	3.500360	0.546593	MT	21557	2023.02.25 02:28:34.451236427	0001923
0	5.063502	-4.855980	1.353908	0.474814	MT	21557	2023.02.25 02:28:34.452236427	0001923
0	5.081170	-4.933801	-1.177767	0.297936	MT	21557	2023.02.25 02:28:34.453236427	0001923
0	5.068779	-3.791030	-3.364566	0.017721	MT	21557	2023.02.25 02:28:34.454236427	0001923
0	5.034580	-1.698117	-4.736861	-0.159837	MT	21557	2023.02.25 02:28:34.455236427	0001923
0	5.034800	0.818713	-4.957969	-0.312186	MT	21557	2023.02.25 02:28:34.456236427	0001923
0	5.078571	3.116022	-3.992500	-0.377142	MT	21557	2023.02.25 02:28:34.457236427	0001923
0	5.067418	4.651950	-1.978033	-0.354219	MT	21557	2023.02.25 02:28:34.458236427	0001923
0	5.049661	5.019804	0.517974	-0.179876	MT	21557	2023.02.25 02:28:34.459236427	0001923
0	5.031651	4.129216	2.874985	0.039328	MT	21557	2023.02.25 02:28:34.460236427	0001923
0	5.090622	2.291277	4.539121	0.246718	MT	21557	2023.02.25 02:28:34.461236427	0001923
0	5.025182	-0.142852	5.007360	0.397987	MT	21557	2023.02.25 02:28:34.462236427	0001923
0	5.012998	-2.522721	4.298723	0.535728	MT	21557	2023.02.25 02:28:34.463236427	0001923
0	5.030903	-4.335897	2.498964	0.514941	MT	21557	2023.02.25 02:28:34.464236427	0001923
0	5.006010	-4.990518	0.112114	0.377227	MT	21557	2023.02.25 02:28:34.465236427	0001923
0	5.051554	-4.477615	-2.331640	0.180597	MT	21557	2023.02.25 02:28:34.466236427	0001923
0	5.042750	-2.820932	-4.179297	-0.071734	MT	21557	2023.02.25 02:28:34.467236427	0001923
0	5.030543	-0.475515	-5.002478	-0.235510	MT	21557	2023.02.25 02:28:34.468236427	0001923
0	5.055715	2.048876	-4.607939	-0.359533	MT	21557	2023.02.25 02:28:34.469236427	0001923
0	5.079899	4.044753	-3.058606	-0.300447	MT	21557	2023.02.25 02:28:34.470236427	0001923
0	5.043097	4.984548	-0.724129	-0.250487	MT	21557	2023.02.25 02:28:34.471236427	0001923
0	5.049384	4.716862	1.797932	-0.122202	MT	21557	2023.02.25 02:28:34.472236427	0001923
0	5.080240	3.339226	3.825532	0.154003	MT	21557	2023.02.25 02:28:34.473236427	0001923
0	5.040250	1.116234	4.899805	0.387362	MT	21557	2023.02.25 02:28:34.474236427	0001923
0	5.014037	-1.384203	4.788895	0.539474	MT	21557	2023.02.25 02:28:34.475236427	0001923
0	5.034297	-3.578885	3.500624	0.530431	MT	21557	2023.02.25 02:28:34.476236427	0001923
0	5.008911	-4.808119	1.327212	0.457911	MT	21557	2023.02.25 02:28:34.477236427	0001923
0	5.049685	-4.897787	-1.192722	0.297336	MT	21557	2023.02.25 02:28:34.478236427	0001923
0	5.032503	-3.730567	-3.377165	0.060913	MT	21557	2023.02.25 02:28:34.479236427	0001923
0	5.038063	-1.730165	-4.728839	-0.163385	MT	21557	2023.02.25 02:28:34.480236427	0001923
0	5.031681	0.795590	-4.957813	-0.323948	MT	21557	2023.02.25 02:28:34.481236427	0001923
0	5.055321	3.124109	-3.957677	-0.364692	MT	21557	2023.02.25 02:28:34.482236427	0001923
0	5.082886	4.671900	-1.969949	-0.358302	MT	21557	2023.02.25 02:28:34.483236427	0001923
0	5.088972	5.059997	0.517732	-0.161290	MT	21557	2023.02.25 02:28:34.484236427	0001923
0	5.074243	4.165025	2.898270	0.023311	MT	21557	2023.02.25 02:28:34.485236427	0001923
0	5.049876	2.283611	4.495689	0.274138	MT	21557	2023.02.25 02:28:34.486236427	0001923
0	5.013585	-0.158257	4.990488	0.453898	MT	21557	2023.02.25 02:28:34.487236427	0001923
0	5.003155	-2.555687	4.267688	0.535594	MT	21557	2023.02.25 02:28:34.488236427	0001923
0	5.013288	-4.307618	2.506569	0.542770	MT	21557	2023.02.25 02:28:34.489236427	0001923
0	5.015794	-4.998171	0.095618	0.409059	MT	21557	2023.02.25 02:28:34.490236427	0001923
0	5.031651	-4.449811	-2.343300	0.160129	MT	21557	2023.02.25 02:28:34.491236427	0001923
0	5.034591	-2.816692	-4.172659	-0.047672	MT	21557	2023.02.25 02:28:34.492236427	0001923
0	5.021035	-0.443648	-4.995257	-0.247730	MT	21557	2023.02.25 02:28:34.493236427	0001923
0	5.051896	2.017638	-4.615608	-0.383332	MT	21557	2023.02.25 02:28:34.494236427	0001923
0	5.097503	4.065546	-3.058276	-0.320659	MT	21557	2023.02.25 02:28:34.495236427	0001923
0	5.010863	4.949567	-0.740168	-0.250371	MT	21557	2023.02.25 02:28:34.496236427	0001923
0	5.071474	4.757357	1.755312	-0.079262	MT	21557	2023.02.25 02:28:34.497236427	0001923
0	5.106790	3.370257	3.833506	0.157806	MT	21557	2023.02.25 02:28:34.498236427	0001923
0	5.048681	1.108141	4.910916	0.379614	MT	21557	2023.02.25 02:28:34.499236427	0001923
0	5.045393	-1.408030	4.812574	0.559084	MT	21557	2023.02.25 02:28:34.500236427	0001923
0	5.024527	-3.595062	3.472913	0.510171	MT	21557	2023.02.25 02:28:34.501236427	0001923
0	5.033161	-4.835895	1.310875	0.477951	MT	21557	2023.02.25 02:28:34.502236427	0001923
0	5.033917	-4.882234	-1.200031	0.253057	MT	21557	2023.02.25 02:28:34.503236427	0001923
0	5.088234	-3.798761	-3.384940	0.041494	MT	21557	2023.02.25 02:28:34.504236427	0001923
0	5.035788	-1.682110	-4.743841	-0.160109	MT	21557	2023.02.25 02:28:34.505236427	0001923
0	5.024755	0.830741	-4.946017	-0.308127	MT	21557	2023.02.25 02:28:34.506236427	0001923
0	5.056415	3.107844	-3.969283	-0.391706	MT	21557	2023.02.25 02:28:34.507236427	0001923
0	5.079503	4.668152	-1.974320	-0.334326	MT	21557	2023.02.25 02:28:34.508236427	0001923
0	5.076765	5.043931	0.552754	-0.163591	MT	21557	2023.02.25 02:28:34.509236427	0001923
0	5.095745	4.193729	2.893265	0.090950	MT	21557	2023.02.25 02:28:34.510236427	0001923
0	5.066074	2.303601	4.503711	0.274055	MT	21557	2023.02.25 02:28:34.511236427	0001923
0	5.040325	-0.202530	5.017799	0.430767	MT	21557	2023.02.25 02:28:34.512236427	0001923
0	5.052186	-2.575900	4.314903	0.520520	MT	21557	2023.02.25 02:28:34.513236427	0001923
0	5.007546	-4.307575	2.494524	0.545586	MT	21557	2023.02.25 02:28:34.514236427	0001923
0	5.062887	-5.046240	0.084685	0.401386	MT	21557	2023.02.25 02:28:34.515236427	0001923
0	5.056732	-4.473760	-2.351389	0.164253	MT	21557	2023.02.25 02:28:34.516236427	0001923
0	5.045967	-2.808879	-4.191342	-0.068041	MT	21557	2023.02.25 02:28:34.517236427	0001923
0	5.025265	-0.419435	-5.002533	-0.228087	MT	21557	2023.02.25 02:28:34.518236427	0001923
0	5.013318	2.005933	-4.581115	-0.350679	MT	21557	2023.02.25 02:28:34.519236427	0001923
0	5.078636	4.024915	-3.073360	-0.383481	MT	21557	2023.02.25 02:28:34.520236427	0001923
0	5.092602	5.032476	-0.735948	-0.259163	MT	21557	2023.02.25 02:28:34.521236427	0001923
0	5.079588	4.753857	1.789509	-0.026695	MT	21557	2023.02.25 02:28:34.522236427	0001923
0	5.079278	3.331666	3.828865	0.197140	MT	21557	2023.02.25 02:28:34.523236427	0001923
0	5.045139	1.100475	4.906419	0.411630	MT	21557	2023.02.25 02:28:34.524236427	0001923
0	5.002745	-1.388772	4.781746	0.483402	MT	21557	2023.02.25 02:28:34.525236427	0001923
0	5.034770	-3.602536	3.472125	0.561245	MT	21557	2023.02.25 02:28:34.526236427	0001923
0	5.058738	-4.864694	1.328000	0.402496	MT	21557	2023.02.25 02:28:34.527236427	0001923
0	5.026007	-4.877606	-1.170007	0.317478	MT	21557	2023.02.25 02:28:34.528236427	0001923
0	5.039510	-3.754706	-3.361013	0.049406	MT	21557	2023.02.25 02:28:34.529236427	0001923
0	5.024086	-1.678122	-4.732837	-0.159982	MT	21557	2023.02.25 02:28:34.530236427	0001923
0	5.028956	0.775509	-4.957715	-0.331740	MT	21557	2023.02.25 02:28:34.531236427	0001923
0	5.049345	3.116316	-3.957992	-0.344613	MT	21557	2023.02.25 02:28:34.532236427	0001923
0	5.074313	4.664482	-1.974813	-0.302290	MT	21557	2023.02.25 02:28:34.533236427	0001923
0	5.065263	5.032079	0.559510	-0.148363	MT	21557	2023.02.25 02:28:34.534236427	0001923
0	5.053798	4.153375	2.878769	0.055139	MT	21557	2023.02.25 02:28:34.535236427	0001923
0	5.074359	2.279249	4.527169	0.242658	MT	21557	2023.02.25 02:28:34.536236427	0001923
0	5.029573	-0.114111	5.006294	0.469687	MT	21557	2023.02.25 02:28:34.537236427	0001923
0	4.990984	-2.548261	4.264553	0.479460	MT	21557	2023.02.25 02:28:34.538236427	0001923
0	5.004817	-4.316048	2.484234	0.498508	MT	21557	2023.02.25 02:28:34.539236427	0001923
0	5.065589	-5.050392	0.072926	0.385247	MT	21557	2023.02.25 02:28:34.540236427	0001923
0	5.056066	-4.473403	-2.347924	0.199308	MT	21557	2023.02.25 02:28:34.541236427	0001923
0	5.016800	-2.796783	-4.164514	-0.055754	MT	21557	2023.02.25 02:28:34.542236427	0001923
0	5.006924	-0.430331	-4.983732	-0.215686	MT	21557	2023.02.25 02:28:34.543236427	0001923
0	5.064161	2.036975	-4.623074	-0.351640	MT	21557	2023.02.25 02:28:34.544236427	0001923
0	5.051395	4.008891	-3.049382	-0.382950	MT	21557	2023.02.25 02:28:34.545236427	0001923
0	5.057457	4.996523	-0.740052	-0.254854	MT	21557	2023.02.25 02:28:34.546236427	0001923
0	5.087800	4.769465	1.770141	-0.067159	MT	21557	2023.02.25 02:28:34.547236427	0001923
0	5.035755	3.287574	3.809983	0.186304	MT	21557	2023.02.25 02:28:34.548236427	0001923
0	5.039519	1.104067	4.903035	0.371534	MT	21557	2023.02.25 02:28:34.549236427	0001923
0	5.004213	-1.416722	4.774653	0.487583	MT	21557	2023.02.25 02:28:34.550236427	0001923
0	5.005591	-3.531686	3.504374	0.550005	MT	21557	2023.02.25 02:28:34.551236427	0001923
0	5.003875	-4.800172	1.338281	0.453997	MT	21557	2023.02.25 02:28:34.552236427	0001923
0	5.055101	-4.905757	-1.181794	0.301586	MT	21557	2023.02.25 02:28:34.553236427	0001923
0	5.040671	-3.734682	-3.384986	0.048834	MT	21557	2023.02.25 02:28:34.554236427	0001923
0	5.028745	-1.702279	-4.728637	-0.174671	MT	21557	2023.02.25 02:28:34.555236427	0001923
0	5.005621	0.791978	-4.934432	-0.283547	MT	21557	2023.02.25 02:28:34.556236427	0001923
0	5.062258	3.111807	-3.973217	-0.395808	MT	21557	2023.02.25 02:28:34.557236427	0001923
0	5.060676	4.660706	-1.952187	-0.277902	MT	21557	2023.02.25 02:28:34.558236427	0001923
0	5.061568	5.032115	0.524514	-0.148897	MT	21557	2023.02.25 02:28:34.559236427	0001923
0	5.054532	4.140985	2.898302	0.019559	MT	21557	2023.02.25 02:28:34.560236427	0001923
0	5.042437	2.251563	4.503711	0.270590	MT	21557	2023.02.25 02:28:34.561236427	0001923
0	5.010640	-0.162129	4.986300	0.465876	MT	21557	2023.02.25 02:28:34.562236427	0001923
0	5.029467	-2.579661	4.283596	0.540084	MT	21557	2023.02.25 02:28:34.563236427	0001923
0	4.982558	-4.288926	2.484083	0.510228	MT	21557	2023.02.25 02:28:34.564236427	0001923
0	5.049918	-5.034410	0.088943	0.385327	MT	21557	2023.02.25 02:28:34.565236427	0001923
0	5.049053	-4.457470	-2.363781	0.190900	MT	21557	2023.02.25 02:28:34.566236427	0001923
0	5.024914	-2.805191	-4.167913	-0.095726	MT	21557	2023.02.25 02:28:34.567236427	0001923
0	5.032070	-0.479845	-5.001994	-0.267463	MT	21557	2023.02.25 02:28:34.568236427	0001923
0	5.019735	2.021932	-4.581096	-0.350844	MT	21557	2023.02.25 02:28:34.569236427	0001923
0	5.048772	4.017323	-3.039030	-0.339872	MT	21557	2023.02.25 02:28:34.570236427	0001923
0	5.051468	4.992424	-0.723936	-0.262567	MT	21557	2023.02.25 02:28:34.571236427	0001923
0	5.042602	4.725643	1.758846	-0.050877	MT	21557	2023.02.25 02:28:34.572236427	0001923
0	5.063489	3.331159	3.810646	0.145858	MT	21557	2023.02.25 02:28:34.573236427	0001923
0	5.044717	1.119660	4.907648	0.332437	MT	21557	2023.02.25 02:28:34.574236427	0001923
0	5.015983	-1.408779	4.789721	0.483730	MT	21557	2023.02.25 02:28:34.575236427	0001923
0	5.008891	-3.554551	3.484181	0.560934	MT	21557	2023.02.25 02:28:34.576236427	0001923
0	5.023526	-4.824073	1.323132	0.462013	MT	21557	2023.02.25 02:28:34.577236427	0001923
0	5.034963	-4.885721	-1.177832	0.305441	MT	21557	2023.02.25 02:28:34.578236427	0001923
0	5.045642	-3.762582	-3.361205	0.061487	MT	21557	2023.02.25 02:28:34.579236427	0001923
0	5.023801	-1.722054	-4.717014	-0.151286	MT	21557	2023.02.25 02:28:34.580236427	0001923
0	5.015752	0.834275	-4.933342	-0.351978	MT	21557	2023.02.25 02:28:34.581236427	0001923
0	5.024663	3.095813	-3.938301	-0.391109	MT	21557	2023.02.25 02:28:34.582236427	0001923
0	5.061262	4.656342	-1.958641	-0.313961	MT	21557	2023.02.25 02:28:34.583236427	0001923
0	5.069975	5.035759	0.559988	-0.179399	MT	21557	2023.02.25 02:28:34.584236427	0001923
0	5.096646	4.205372	2.878831	0.054604	MT	21557	2023.02.25 02:28:34.585236427	0001923
0	5.036523	2.283626	4.480690	0.273909	MT	21557	2023.02.25 02:28:34.586236427	0001923
0	5.001339	-0.138205	4.978452	0.457508	MT	21557	2023.02.25 02:28:34.587236427	0001923
0	4.976986	-2.547953	4.245127	0.507165	MT	21557	2023.02.25 02:28:34.588236427	0001923
0	4.991459	-4.312279	2.468607	0.474227	MT	21557	2023.02.25 02:28:34.589236427	0001923
0	5.068507	-5.049988	0.080314	0.425362	MT	21557	2023.02.25 02:28:34.590236427	0001923
0	5.059876	-4.473958	-2.359082	0.144134	MT	21557	2023.02.25 02:28:34.591236427	0001923
0	5.039228	-2.824980	-4.172241	-0.075585	MT	21557	2023.02.25 02:28:34.592236427	0001923
0	5.024789	-0.468059	-4.994675	-0.287476	MT	21557	2023.02.25 02:28:34.593236427	0001923
0	5.033680	1.998209	-4.608488	-0.327014	MT	21557	2023.02.25 02:28:34.594236427	0001923
0	5.054529	4.009219	-3.057854	-0.352078	MT	21557	2023.02.25 02:28:34.595236427	0001923
0	5.052972	4.996787	-0.716482	-0.226492	MT	21557	2023.02.25 02:28:34.596236427	0001923
0	5.106033	4.784452	1.782158	-0.067130	MT	21557	2023.02.25 02:28:34.597236427	0001923
0	5.066387	3.343538	3.802112	0.181606	MT	21557	2023.02.25 02:28:34.598236427	0001923
0	5.031461	1.116077	4.892050	0.371243	MT	21557	2023.02.25 02:28:34.599236427	0001923
0	5.015500	-1.404697	4.789604	0.491688	MT	21557	2023.02.25 02:28:34.600236427	0001923
0	5.034951	-3.574807	3.504506	0.538450	MT	21557	2023.02.25 02:28:34.601236427	0001923
0	5.024007	-4.820048	1.338074	0.466201	MT	21557	2023.02.25 02:28:34.602236427	0001923
0	5.061072	-4.910030	-1.196370	0.273403	MT	21557	2023.02.25 02:28:34.603236427	0001923
0	5.054845	-3.746756	-3.392877	0.040836	MT	21557	2023.02.25 02:28:34.604236427	0001923
0	5.050310	-1.702225	-4.751681	-0.172023	MT	21557	2023.02.25 02:28:34.605236427	0001923
0	5.012278	0.806899	-4.938291	-0.291761	MT	21557	2023.02.25 02:28:34.606236427	0001923
0	5.103625	3.188283	-3.969844	-0.349537	MT	21557	2023.02.25 02:28:34.607236427	0001923
0	5.095262	4.683072	-1.978180	-0.342540	MT	21557	2023.02.25 02:28:34.608236427	0001923
0	5.094311	5.062973	0.540733	-0.160970	MT	21557	2023.02.25 02:28:34.609236427	0001923
0	5.092562	4.181635	2.905372	0.083258	MT	21557	2023.02.25 02:28:34.610236427	0001923
0	5.050007	2.275648	4.499618	0.278281	MT	21557	2023.02.25 02:28:34.611236427	0001923
0	5.044849	-0.178329	5.021521	0.450578	MT	21557	2023.02.25 02:28:34.612236427	0001923
0	5.022166	-2.571251	4.275011	0.578873	MT	21557	2023.02.25 02:28:34.613236427	0001923
0	4.952896	-4.256472	2.471465	0.552708	MT	21557	2023.02.25 02:28:34.614236427	0001923
0	5.039169	-5.026806	0.073565	0.345007	MT	21557	2023.02.25 02:28:34.615236427	0001923
0	5.041815	-4.445576	-2.371597	0.179656	MT	21557	2023.02.25 02:28:34.616236427	0001923
0	5.052566	-2.820631	-4.191723	-0.043922	MT	21557	2023.02.25 02:28:34.617236427	0001923
0	5.025400	-0.411683	-5.002157	-0.252166	MT	21557	2023.02.25 02:28:34.618236427	0001923
0	5.067998	2.048641	-4.619571	-0.383712	MT	21557	2023.02.25 02:28:34.619236427	0001923
0	5.072497	4.044782	-3.046669	-0.296264	MT	21557	2023.02.25 02:28:34.620236427	0001923
0	5.062179	5.004415	-0.715923	-0.262569	MT	21557	2023.02.25 02:28:34.621236427	0001923
0	5.043696	4.729486	1.751096	-0.067037	MT	21557	2023.02.25 02:28:34.622236427	0001923
0	5.076845	3.355368	3.806370	0.165546	MT	21557	2023.02.25 02:28:34.623236427	0001923
0	5.035615	1.060617	4.911639	0.329107	MT	21557	2023.02.25 02:28:34.624236427	0001923
0	5.003857	-1.389147	4.786295	0.447469	MT	21557	2023.02.25 02:28:34.625236427	0001923
0	4.996602	-3.550986	3.476843	0.517778	MT	21557	2023.02.25 02:28:34.626236427	0001923
0	5.045309	-4.847684	1.306556	0.498010	MT	21557	2023.02.25 02:28:34.627236427	0001923
0	5.035704	-4.886081	-1.188281	0.269279	MT	21557	2023.02.25 02:28:34.628236427	0001923
0	5.054834	-3.778667	-3.357103	0.053714	MT	21557	2023.02.25 02:28:34.629236427	0001923
0	5.046282	-1.702105	-4.747864	-0.159964	MT	21557	2023.02.25 02:28:34.630236427	0001923
0	5.010971	0.806317	-4.933437	-0.347690	MT	21557	2023.02.25 02:28:34.631236427	0001923
0	5.089302	3.147925	-3.980341	-0.385287	MT	21557	2023.02.25 02:28:34.632236427	0001923
0	5.059192	4.664442	-1.935818	-0.301694	MT	21557	2023.02.25 02:28:34.633236427	0001923
0	5.062222	5.031716	0.522110	-0.187937	MT	21557	2023.02.25 02:28:34.634236427	0001923
0	5.100896	4.189176	2.910052	0.039245	MT	21557	2023.02.25 02:28:34.635236427	0001923
0	5.047801	2.247555	4.511705	0.270754	MT	21557	2023.02.25 02:28:34.636236427	0001923
0	5.039492	-0.154409	5.017672	0.442271	MT	21557	2023.02.25 02:28:34.637236427	0001923
0	5.002112	-2.567720	4.259735	0.531596	MT	21557	2023.02.25 02:28:34.638236427	0001923
0	5.032682	-4.348877	2.479951	0.514784	MT	21557	2023.02.25 02:28:34.639236427	0001923
0	5.036839	-5.022456	0.053083	0.376655	MT	21557	2023.02.25 02:28:34.640236427	0001923
0	5.069633	-4.481665	-2.363519	0.172150	MT	21557	2023.02.25 02:28:34.641236427	0001923
0	5.068614	-2.837240	-4.198825	-0.103869	MT	21557	2023.02.25 02:28:34.642236427	0001923
0	5.018451	-0.475114	-4.992090	-0.195348	MT	21557	2023.02.25 02:28:34.643236427	0001923
0	5.032843	2.022071	-4.596278	-0.339075	MT	21557	2023.02.25 02:28:34.644236427	0001923
0	5.070695	4.025515	-3.066261	-0.324369	MT	21557	2023.02.25 02:28:34.645236427	0001923
0	5.056191	4.992160	-0.747506	-0.290929	MT	21557	2023.02.25 02:28:34.646236427	0001923
0	5.042668	4.721674	1.769779	-0.046668	MT	21557	2023.02.25 02:28:34.647236427	0001923
0	5.075780	3.335643	3.820917	0.193977	MT	21557	2023.02.25 02:28:34.648236427	0001923
0	5.038802	1.068895	4.911236	0.356020	MT	21557	2023.02.25 02:28:34.649236427	0001923
0	5.006260	-1.388817	4.785807	0.479464	MT	21557	2023.02.25 02:28:34.650236427	0001923
0	5.006072	-3.554870	3.484654	0.529939	MT	21557	2023.02.25 02:28:34.651236427	0001923
0	4.979441	-4.780026	1.315124	0.465438	MT	21557	2023.02.25 02:28:34.652236427	0001923
0	5.062544	-4.913960	-1.184498	0.281626	MT	21557	2023.02.25 02:28:34.653236427	0001923
0	5.035513	-3.738777	-3.372870	0.041060	MT	21557	2023.02.25 02:28:34.654236427	0001923
0	5.054070	-1.681760	-4.764327	-0.128420	MT	21557	2023.02.25 02:28:34.655236427	0001923
0	5.035363	0.842583	-4.953758	-0.324370	MT	21557	2023.02.25 02:28:34.656236427	0001923
0	5.049208	3.111873	-3.957341	-0.387565	MT	21557	2023.02.25 02:28:34.657236427	0001923
0	5.023941	4.610854	-1.961962	-0.361551	MT	21557	2023.02.25 02:28:34.658236427	0001923
0	5.074510	5.043592	0.522308	-0.200058	MT	21557	2023.02.25 02:28:34.659236427	0001923
0	5.064723	4.145055	2.910183	0.027700	MT	21557	2023.02.25 02:28:34.660236427	0001923
0	5.080032	2.311506	4.515842	0.266157	MT	21557	2023.02.25 02:28:34.661236427	0001923
0	5.031989	-0.133862	5.005903	0.493888	MT	21557	2023.02.25 02:28:34.662236427	0001923
0	4.989327	-2.559626	4.248624	0.539344	MT	21557	2023.02.25 02:28:34.663236427	0001923
0	4.985636	-4.312057	2.453303	0.493994	MT	21557	2023.02.25 02:28:34.664236427	0001923
0	5.031100	-5.014192	0.076663	0.404934	MT	21557	2023.02.25 02:28:34.665236427	0001923
0	5.001631	-4.425668	-2.323518	0.176185	MT	21557	2023.02.25 02:28:34.666236427	0001923
0	5.032559	-2.796723	-4.183573	-0.052045	MT	21557	2023.02.25 02:28:34.667236427	0001923
0	5.031858	-0.483679	-5.002243	-0.251425	MT	21557	2023.02.25 02:28:34.668236427	0001923
0	5.017026	1.989945	-4.592133	-0.350683	MT	21557	2023.02.25 02:28:34.669236427	0001923
0	5.077675	4.065262	-3.022914	-0.344121	MT	21557	2023.02.25 02:28:34.670236427	0001923
0	5.079769	5.024271	-0.696718	-0.274482	MT	21557	2023.02.25 02:28:34.671236427	0001923
0	5.047054	4.721414	1.782144	-0.070481	MT	21557	2023.02.25 02:28:34.672236427	0001923
0	5.066427	3.335283	3.810468	0.157815	MT	21557	2023.02.25 02:28:34.673236427	0001923
0	5.015640	1.077170	4.883883	0.379521	MT	21557	2023.02.25 02:28:34.674236427	0001923
0	4.976262	-1.388702	4.753688	0.486974	MT	21557	2023.02.25 02:28:34.675236427	0001923
0	5.004462	-3.563068	3.476951	0.509903	MT	21557	2023.02.25 02:28:34.676236427	0001923
0	5.000314	-4.812495	1.291822	0.417408	MT	21557	2023.02.25 02:28:34.677236427	0001923
0	5.018366	-4.866674	-1.184870	0.309137	MT	21557	2023.02.25 02:28:34.678236427	0001923
0	5.059156	-3.762437	-3.381386	0.073179	MT	21557	2023.02.25 02:28:34.679236427	0001923
0	5.052145	-1.730149	-4.743837	-0.163614	MT	21557	2023.02.25 02:28:34.680236427	0001923
0	5.006597	0.795066	-4.929084	-0.371512	MT	21557	2023.02.25 02:28:34.681236427	0001923
0	5.035141	3.131671	-3.922077	-0.403233	MT	21557	2023.02.25 02:28:34.682236427	0001923
0	5.054476	4.648219	-1.958468	-0.325877	MT	21557	2023.02.25 02:28:34.683236427	0001923
0	5.122921	5.091207	0.552398	-0.137079	MT	21557	2023.02.25 02:28:34.684236427	0001923
0	5.064119	4.161038	2.886266	0.023169	MT	21557	2023.02.25 02:28:34.685236427	0001923
0	5.071634	2.307638	4.507655	0.278074	MT	21557	2023.02.25 02:28:34.686236427	0001923
0	5.032163	-0.142402	5.010687	0.442041	MT	21557	2023.02.25 02:28:34.687236427	0001923
0	4.983909	-2.534480	4.255424	0.554191	MT	21557	2023.02.25 02:28:34.688236427	0001923
0	5.034668	-4.352580	2.471519	0.542698	MT	21557	2023.02.25 02:28:34.689236427	0001923
0	5.046041	-5.030303	0.064828	0.392918	MT	21557	2023.02.25 02:28:34.690236427	0001923
0	5.034528	-4.449487	-2.347773	0.191062	MT	21557	2023.02.25 02:28:34.691236427	0001923
0	5.043260	-2.849424	-4.161112	-0.020154	MT	21557	2023.02.25 02:28:34.692236427	0001923
0	5.002546	-0.463543	-4.975467	-0.235221	MT	21557	2023.02.25 02:28:34.693236427	0001923
0	5.021352	2.052918	-4.569061	-0.350980	MT	21557	2023.02.25 02:28:34.694236427	0001923
0	5.047449	3.997224	-3.061868	-0.352015	MT	21557	2023.02.25 02:28:34.695236427	0001923
0	5.028426	4.972909	-0.713694	-0.214202	MT	21557	2023.02.25 02:28:34.696236427	0001923
0	5.110165	4.788121	1.782651	-0.099166	MT	21557	2023.02.25 02:28:34.697236427	0001923
0	5.060092	3.303389	3.829244	0.170432	MT	21557	2023.02.25 02:28:34.698236427	0001923
0	5.054845	1.116219	4.914803	0.387592	MT	21557	2023.02.25 02:28:34.699236427	0001923
0	4.996747	-1.420712	4.765649	0.487486	MT	21557	2023.02.25 02:28:34.700236427	0001923
0	5.011041	-3.562629	3.480294	0.552957	MT	21557	2023.02.25 02:28:34.701236427	0001923
0	5.029175	-4.836134	1.303243	0.453833	MT	21557	2023.02.25 02:28:34.702236427	0001923
0	5.035865	-4.889774	-1.165777	0.301666	MT	21557	2023.02.25 02:28:34.703236427	0001923
0	5.027602	-3.726159	-3.373772	0.100926	MT	21557	2023.02.25 02:28:34.704236427	0001923
0	5.003286	-1.661933	-4.717126	-0.139905	MT	21557	2023.02.25 02:28:34.705236427	0001923
0	5.022309	0.858566	-4.937741	-0.324290	MT	21557	2023.02.25 02:28:34.706236427	0001923
0	5.093878	3.179987	-3.961427	-0.377327	MT	21557	2023.02.25 02:28:34.707236427	0001923
0	5.070191	4.672326	-1.943624	-0.313897	MT	21557	2023.02.25 02:28:34.708236427	0001923
0	5.037136	5.003570	0.545258	-0.199295	MT	21557	2023.02.25 02:28:34.709236427	0001923
0	5.065722	4.157442	2.893650	0.063326	MT	21557	2023.02.25 02:28:34.710236427	0001923
0	5.074734	2.303923	4.511222	0.306171	MT	21557	2023.02.25 02:28:34.711236427	0001923
0	5.034379	-0.166195	5.010354	0.462284	MT	21557	2023.02.25 02:28:34.712236427	0001923
0	4.981640	-2.518603	4.263610	0.543150	MT	21557	2023.02.25 02:28:34.713236427	0001923
0	5.036532	-4.340984	2.503080	0.507055	MT	21557	2023.02.25 02:28:34.714236427	0001923
0	5.008556	-4.994552	0.065237	0.368551	MT	21557	2023.02.25 02:28:34.715236427	0001923
0	5.056668	-4.469834	-2.359261	0.156091	MT	21557	2023.02.25 02:28:34.716236427	0001923
0	5.043952	-2.805126	-4.190971	-0.092079	MT	21557	2023.02.25 02:28:34.717236427	0001923
0	5.053625	-0.443821	-5.026948	-0.268216	MT	21557	2023.02.25 02:28:34.718236427	0001923
0	5.089088	2.081022	-4.631081	-0.348216	MT	21557	2023.02.25 02:28:34.719236427	0001923
0	5.076157	4.033721	-3.066557	-0.304455	MT	21557	2023.02.25 02:28:34.720236427	0001923
0	5.048059	4.984074	-0.743394	-0.298785	MT	21557	2023.02.25 02:28:34.721236427	0001923
0	5.030132	4.709513	1.766010	-0.062603	MT	21557	2023.02.25 02:28:34.722236427	0001923
0	5.094969	3.347378	3.837296	0.170102	MT	21557	2023.02.25 02:28:34.723236427	0001923
0	5.052117	1.088134	4.918892	0.379942	MT	21557	2023.02.25 02:28:34.724236427	0001923
0	5.028584	-1.412791	4.801715	0.483955	MT	21557	2023.02.25 02:28:34.725236427	0001923
0	4.997644	-3.550862	3.476660	0.529776	MT	21557	2023.02.25 02:28:34.726236427	0001923
0	4.997386	-4.796120	1.327226	0.457787	MT	21557	2023.02.25 02:28:34.727236427	0001923
0	5.079759	-4.930194	-1.196149	0.257611	MT	21557	2023.02.25 02:28:34.728236427	0001923
0	5.079598	-3.790766	-3.380931	0.041473	MT	21557	2023.02.25 02:28:34.729236427	0001923
0	5.054388	-1.690454	-4.759314	-0.195265	MT	21557	2023.02.25 02:28:34.730236427	0001923
0	5.024307	0.854859	-4.942173	-0.296315	MT	21557	2023.02.25 02:28:34.731236427	0001923
0	5.073823	3.143586	-3.960875	-0.415950	MT	21557	2023.02.25 02:28:34.732236427	0001923
0	5.080173	4.683032	-1.939184	-0.341944	MT	21557	2023.02.25 02:28:34.733236427	0001923
0	5.103542	5.071163	0.556435	-0.140811	MT	21557	2023.02.25 02:28:34.734236427	0001923
0	5.068110	4.157520	2.897527	0.071385	MT	21557	2023.02.25 02:28:34.735236427	0001923
0	5.097840	2.311693	4.534534	0.286444	MT	21557	2023.02.25 02:28:34.736236427	0001923
0	5.053403	-0.138092	5.029201	0.474284	MT	21557	2023.02.25 02:28:34.737236427	0001923
0	5.022645	-2.580070	4.280207	0.500030	MT	21557	2023.02.25 02:28:34.738236427	0001923
0	5.028722	-4.341009	2.488142	0.502826	MT	21557	2023.02.25 02:28:34.739236427	0001923
0	5.042828	-5.030936	0.089726	0.334294	MT	21557	2023.02.25 02:28:34.740236427	0001923
0	5.056574	-4.477768	-2.343394	0.164416	MT	21557	2023.02.25 02:28:34.741236427	0001923
0	5.038140	-2.812489	-4.179944	-0.028824	MT	21557	2023.02.25 02:28:34.742236427	0001923
0	5.018207	-0.451775	-4.991084	-0.259585	MT	21557	2023.02.25 02:28:34.743236427	0001923
0	5.056022	2.064661	-4.599616	-0.379572	MT	21557	2023.02.25 02:28:34.744236427	0001923
0	5.078426	4.033226	-3.065824	-0.352447	MT	21557	2023.02.25 02:28:34.745236427	0001923
0	5.086683	5.024278	-0.743651	-0.279200	MT	21557	2023.02.25 02:28:34.746236427	0001923
0	5.058129	4.721299	1.813263	-0.078006	MT	21557	2023.02.25 02:28:34.747236427	0001923
0	5.048722	3.299235	3.818485	0.154308	MT	21557	2023.02.25 02:28:34.748236427	0001923
0	5.059419	1.088043	4.927013	0.372066	MT	21557	2023.02.25 02:28:34.749236427	0001923
0	5.029238	-1.400297	4.800997	0.531823	MT	21557	2023.02.25 02:28:34.750236427	0001923
0	5.044117	-3.602748	3.488413	0.542493	MT	21557	2023.02.25 02:28:34.751236427	0001923
0	5.033999	-4.836068	1.319119	0.462076	MT	21557	2023.02.25 02:28:34.752236427	0001923
0	5.003249	-4.858868	-1.156619	0.293486	MT	21557	2023.02.25 02:28:34.753236427	0001923
0	5.031790	-3.718473	-3.389272	0.068605	MT	21557	2023.02.25 02:28:34.754236427	0001923
0	5.046519	-1.658009	-4.763932	-0.152663	MT	21557	2023.02.25 02:28:34.755236427	0001923
0	5.047068	0.835012	-4.969376	-0.284524	MT	21557	2023.02.25 02:28:34.756236427	0001923
0	5.066156	3.152693	-3.945049	-0.403801	MT	21557	2023.02.25 02:28:34.757236427	0001923
0	5.042575	4.643950	-1.948574	-0.253670	MT	21557	2023.02.25 02:28:34.758236427	0001923
0	5.080493	5.048044	0.552591	-0.152634	MT	21557	2023.02.25 02:28:34.759236427	0001923
0	5.016379	4.113386	2.870722	0.055428	MT	21557	2023.02.25 02:28:34.760236427	0001923
0	5.054769	2.255509	4.515775	0.266733	MT	21557	2023.02.25 02:28:34.761236427	0001923
0	5.016154	-0.150427	4.994741	0.437879	MT	21557	2023.02.25 02:28:34.762236427	0001923
0	4.999789	-2.547605	4.267575	0.543510	MT	21557	2023.02.25 02:28:34.763236427	0001923
0	5.054409	-4.369011	2.491109	0.503160	MT	21557	2023.02.25 02:28:34.764236427	0001923
0	5.014946	-4.998181	0.064683	0.404586	MT	21557	2023.02.25 02:28:34.765236427	0001923
0	5.109562	-4.516602	-2.382619	0.176220	MT	21557	2023.02.25 02:28:34.766236427	0001923
0	5.052656	-2.832525	-4.183906	-0.032678	MT	21557	2023.02.25 02:28:34.767236427	0001923
0	5.026025	-0.415766	-5.002040	-0.260123	MT	21557	2023.02.25 02:28:34.768236427	0001923
0	5.039491	2.044860	-4.591946	-0.359248	MT	21557	2023.02.25 02:28:34.769236427	0001923
0	5.039279	4.008985	-3.030552	-0.371662	MT	21557	2023.02.25 02:28:34.770236427	0001923
0	5.007332	4.949542	-0.716171	-0.250005	MT	21557	2023.02.25 02:28:34.771236427	0001923
0	5.022050	4.693782	1.785561	-0.034138	MT	21557	2023.02.25 02:28:34.772236427	0001923
0	5.060948	3.346556	3.795583	0.085459	MT	21557	2023.02.25 02:28:34.773236427	0001923
0	5.019041	1.077084	4.888004	0.371583	MT	21557	2023.02.25 02:28:34.774236427	0001923
0	5.007847	-1.404688	4.781605	0.491566	MT	21557	2023.02.25 02:28:34.775236427	0001923
0	5.015670	-3.566746	3.484457	0.542061	MT	21557	2023.02.25 02:28:34.776236427	0001923
0	5.011521	-4.828223	1.268439	0.441218	MT	21557	2023.02.25 02:28:34.777236427	0001923
0	5.016600	-4.866883	-1.181565	0.289187	MT	21557	2023.02.25 02:28:34.778236427	0001923
0	5.045625	-3.750075	-3.373922	0.109172	MT	21557	2023.02.25 02:28:34.779236427	0001923
0	5.021701	-1.694006	-4.725041	-0.147697	MT	21557	2023.02.25 02:28:34.780236427	0001923
0	5.021269	0.799413	-4.945566	-0.339803	MT	21557	2023.02.25 02:28:34.781236427	0001923
0	5.017118	3.112111	-3.918757	-0.359973	MT	21557	2023.02.25 02:28:34.782236427	0001923
0	5.100463	4.719246	-1.908512	-0.317845	MT	21557	2023.02.25 02:28:34.783236427	0001923
0	5.085567	5.051882	0.559824	-0.167565	MT	21557	2023.02.25 02:28:34.784236427	0001923
0	5.068919	4.169578	2.881482	0.075017	MT	21557	2023.02.25 02:28:34.785236427	0001923
0	5.040983	2.242312	4.508066	0.246748	MT	21557	2023.02.25 02:28:34.786236427	0001923
0	5.016924	-0.174425	4.994712	0.438126	MT	21557	2023.02.25 02:28:34.787236427	0001923
0	5.031166	-2.583702	4.283653	0.536126	MT	21557	2023.02.25 02:28:34.788236427	0001923
0	4.993641	-4.307830	2.471939	0.518239	MT	21557	2023.02.25 02:28:34.789236427	0001923
0	5.017437	-5.002436	0.073044	0.380754	MT	21557	2023.02.25 02:28:34.790236427	0001923
0	5.059037	-4.477568	-2.347684	0.183352	MT	21557	2023.02.25 02:28:34.791236427	0001923
0	5.046781	-2.861386	-4.157188	-0.015970	MT	21557	2023.02.25 02:28:34.792236427	0001923
0	5.011056	-0.463700	-4.983221	-0.251340	MT	21557	2023.02.25 02:28:34.793236427	0001923
0	5.007748	2.036870	-4.561020	-0.354692	MT	21557	2023.02.25 02:28:34.794236427	0001923
0	5.034762	4.000666	-3.030088	-0.402574	MT	21557	2023.02.25 02:28:34.795236427	0001923
0	5.032196	4.976443	-0.701019	-0.258052	MT	21557	2023.02.25 02:28:34.796236427	0001923
0	5.061176	4.737005	1.778774	-0.110700	MT	21557	2023.02.25 02:28:34.797236427	0001923
0	5.074635	3.290863	3.860959	0.123038	MT	21557	2023.02.25 02:28:34.798236427	0001923
0	5.023416	1.056505	4.900819	0.316982	MT	21557	2023.02.25 02:28:34.799236427	0001923
0	5.017587	-1.424193	4.780848	0.539763	MT	21557	2023.02.25 02:28:34.800236427	0001923
0	5.030334	-3.591033	3.484856	0.514313	MT	21557	2023.02.25 02:28:34.801236427	0001923
0	4.973953	-4.780175	1.299371	0.449196	MT	21557	2023.02.25 02:28:34.802236427	0001923
0	5.004631	-4.850516	-1.189079	0.323909	MT	21557	2023.02.25 02:28:34.803236427	0001923
0	5.078269	-3.794155	-3.373852	0.101626	MT	21557	2023.02.25 02:28:34.804236427	0001923
0	5.042604	-1.702151	-4.743804	-0.163902	MT	21557	2023.02.25 02:28:34.805236427	0001923
0	5.023747	0.826823	-4.946144	-0.300087	MT	21557	2023.02.25 02:28:34.806236427	0001923
0	5.017961	3.092005	-3.934596	-0.372010	MT	21557	2023.02.25 02:28:34.807236427	0001923
0	5.051604	4.652034	-1.939221	-0.341625	MT	21557	2023.02.25 02:28:34.808236427	0001923
0	5.061699	5.027763	0.556979	-0.179362	MT	21557	2023.02.25 02:28:34.809236427	0001923
0	5.105466	4.172455	2.942053	-0.027106	MT	21557	2023.02.25 02:28:34.810236427	0001923
0	5.093790	2.295607	4.538637	0.278671	MT	21557	2023.02.25 02:28:34.811236427	0001923
0	5.012544	-0.194585	4.990933	0.422274	MT	21557	2023.02.25 02:28:34.812236427	0001923
0	5.005339	-2.594466	4.244354	0.554640	MT	21557	2023.02.25 02:28:34.813236427	0001923
0	4.998239	-4.323558	2.448557	0.542049	MT	21557	2023.02.25 02:28:34.814236427	0001923
0	5.047601	-5.030047	0.056463	0.416791	MT	21557	2023.02.25 02:28:34.815236427	0001923
0	5.044867	-4.461569	-2.347665	0.183187	MT	21557	2023.02.25 02:28:34.816236427	0001923
0	5.019798	-2.773363	-4.184080	-0.017288	MT	21557	2023.02.25 02:28:34.817236427	0001923
0	5.033112	-0.407386	-5.011579	-0.224349	MT	21557	2023.02.25 02:28:34.818236427	0001923
0	5.034795	2.005874	-4.603990	-0.359029	MT	21557	2023.02.25 02:28:34.819236427	0001923
0	5.062054	4.028954	-3.041466	-0.376035	MT	21557	2023.02.25 02:28:34.820236427	0001923
0	5.048517	4.988643	-0.736245	-0.242713	MT	21557	2023.02.25 02:28:34.821236427	0001923
0	5.088498	4.761770	1.793641	-0.034715	MT	21557	2023.02.25 02:28:34.822236427	0001923
0	5.068781	3.326983	3.821884	0.130070	MT	21557	2023.02.25 02:28:34.823236427	0001923
0	5.028458	1.056904	4.903223	0.356021	MT	21557	2023.02.25 02:28:34.824236427	0001923
0	5.037368	-1.384186	4.812831	0.543840	MT	21557	2023.02.25 02:28:34.825236427	0001923
0	5.023925	-3.582782	3.480499	0.538165	MT	21557	2023.02.25 02:28:34.826236427	0001923
0	5.042815	-4.848142	1.311227	0.454078	MT	21557	2023.02.25 02:28:34.827236427	0001923
0	5.024368	-4.871189	-1.204078	0.256882	MT	21557	2023.02.25 02:28:34.828236427	0001923
0	5.073820	-3.782601	-3.381166	0.057388	MT	21557	2023.02.25 02:28:34.829236427	0001923
0	5.053873	-1.690248	-4.759620	-0.175268	MT	21557	2023.02.25 02:28:34.830236427	0001923
0	5.009094	0.803606	-4.933868	-0.319664	MT	21557	2023.02.25 02:28:34.831236427	0001923
0	5.061442	3.144100	-3.949655	-0.364776	MT	21557	2023.02.25 02:28:34.832236427	0001923
0	5.074744	4.679070	-1.935250	-0.337843	MT	21557	2023.02.25 02:28:34.833236427	0001923
0	4.998872	4.967877	0.528789	-0.171174	MT	21557	2023.02.25 02:28:34.834236427	0001923
0	5.070400	4.173498	2.878609	0.066931	MT	21557	2023.02.25 02:28:34.835236427	0001923
0	5.064362	2.271216	4.520221	0.238634	MT	21557	2023.02.25 02:28:34.836236427	0001923
0	5.029313	-0.178396	5.006645	0.442350	MT	21557	2023.02.25 02:28:34.837236427	0001923
0	5.019879	-2.590069	4.258746	0.594822	MT	21557	2023.02.25 02:28:34.838236427	0001923
0	5.026709	-4.345459	2.484810	0.458814	MT	21557	2023.02.25 02:28:34.839236427	0001923
0	5.054567	-5.038220	0.064697	0.400999	MT	21557	2023.02.25 02:28:34.840236427	0001923
0	5.063985	-4.477751	-2.359393	0.164172	MT	21557	2023.02.25 02:28:34.841236427	0001923
0	5.060382	-2.828348	-4.196144	-0.016905	MT	21557	2023.02.25 02:28:34.842236427	0001923
0	5.061207	-0.447606	-5.035257	-0.248300	MT	21557	2023.02.25 02:28:34.843236427	0001923
0	5.065040	2.065044	-4.612164	-0.343762	MT	21557	2023.02.25 02:28:34.844236427	0001923
0	5.056176	4.025116	-3.038715	-0.359951	MT	21557	2023.02.25 02:28:34.845236427	0001923
0	5.058663	5.000799	-0.728476	-0.226717	MT	21557	2023.02.25 02:28:34.846236427	0001923
0	5.033711	4.717648	1.754837	-0.050855	MT	21557	2023.02.25 02:28:34.847236427	0001923
0	5.051992	3.307610	3.813945	0.190159	MT	21557	2023.02.25 02:28:34.848236427	0001923
0	5.036844	1.104111	4.899974	0.375488	MT	21557	2023.02.25 02:28:34.849236427	0001923
0	5.021426	-1.408577	4.793416	0.503788	MT	21557	2023.02.25 02:28:34.850236427	0001923
0	5.006603	-3.527817	3.511561	0.538073	MT	21557	2023.02.25 02:28:34.851236427	0001923
0	5.042002	-4.844027	1.319048	0.466158	MT	21557	2023.02.25 02:28:34.852236427	0001923
0	5.030953	-4.878028	-1.200331	0.273012	MT	21557	2023.02.25 02:28:34.853236427	0001923
0	5.033153	-3.738533	-3.369237	0.065117	MT	21557	2023.02.25 02:28:34.854236427	0001923
0	5.046137	-1.681397	-4.756878	-0.092304	MT	21557	2023.02.25 02:28:34.855236427	0001923
0	5.020277	0.846567	-4.937755	-0.324167	MT	21557	2023.02.25 02:28:34.856236427	0001923
0	5.064195	3.156521	-3.937801	-0.419732	MT	21557	2023.02.25 02:28:34.857236427	0001923
0	5.051597	4.656149	-1.931400	-0.329546	MT	21557	2023.02.25 02:28:34.858236427	0001923
0	5.025386	4.992407	0.562974	-0.115895	MT	21557	2023.02.25 02:28:34.859236427	0001923
0	5.100638	4.181207	2.920980	0.043494	MT	21557	2023.02.25 02:28:34.860236427	0001923
0	5.056736	2.251547	4.519709	0.270835	MT	21557	2023.02.25 02:28:34.861236427	0001923
0	5.023664	-0.186680	5.003064	0.414376	MT	21557	2023.02.25 02:28:34.862236427	0001923
0	5.011910	-2.590966	4.260075	0.507836	MT	21557	2023.02.25 02:28:34.863236427	0001923
0	5.031666	-4.349001	2.480134	0.502786	MT	21557	2023.02.25 02:28:34.864236427	0001923
0	5.032205	-5.018646	0.077330	0.360983	MT	21557	2023.02.25 02:28:34.865236427	0001923
0	5.020641	-4.437372	-2.339943	0.203059	MT	21557	2023.02.25 02:28:34.866236427	0001923
0	5.005523	-2.753935	-4.179217	-0.072423	MT	21557	2023.02.25 02:28:34.867236427	0001923
0	5.065708	-0.459726	-5.038088	-0.260220	MT	21557	2023.02.25 02:28:34.868236427	0001923
0	5.036864	2.056892	-4.583993	-0.355250	MT	21557	2023.02.25 02:28:34.869236427	0001923
0	5.079461	4.061230	-3.030856	-0.348201	MT	21557	2023.02.25 02:28:34.870236427	0001923
0	5.034434	4.980599	-0.693259	-0.241974	MT	21557	2023.02.25 02:28:34.871236427	0001923
0	5.074519	4.749614	1.785872	-0.050711	MT	21557	2023.02.25 02:28:34.872236427	0001923
0	5.056683	3.311276	3.818438	0.158184	MT	21557	2023.02.25 02:28:34.873236427	0001923
0	5.057936	1.064958	4.931107	0.364365	MT	21557	2023.02.25 02:28:34.874236427	0001923
0	5.017678	-1.409072	4.794148	0.455796	MT	21557	2023.02.25 02:28:34.875236427	0001923
0	5.012169	-3.563163	3.489072	0.502088	MT	21557	2023.02.25 02:28:34.876236427	0001923
0	5.023920	-4.836580	1.295915	0.409718	MT	21557	2023.02.25 02:28:34.877236427	0001923
0	5.037220	-4.885953	-1.192464	0.281215	MT	21557	2023.02.25 02:28:34.878236427	0001923
0	5.055449	-3.750512	-3.389249	0.064935	MT	21557	2023.02.25 02:28:34.879236427	0001923
0	5.023692	-1.666036	-4.736945	-0.152168	MT	21557	2023.02.25 02:28:34.880236427	0001923
0	5.015668	0.842563	-4.933760	-0.324065	MT	21557	2023.02.25 02:28:34.881236427	0001923
0	5.050382	3.147843	-3.930301	-0.387523	MT	21557	2023.02.25 02:28:34.882236427	0001923
0	5.053358	4.660227	-1.927518	-0.321527	MT	21557	2023.02.25 02:28:34.883236427	0001923
0	5.062943	5.027912	0.571733	-0.163136	MT	21557	2023.02.25 02:28:34.884236427	0001923
0	5.092968	4.193362	2.889815	0.054895	MT	21557	2023.02.25 02:28:34.885236427	0001923
0	5.030292	2.247658	4.491585	0.278447	MT	21557	2023.02.25 02:28:34.886236427	0001923
0	5.026601	-0.130023	5.002153	0.477789	MT	21557	2023.02.25 02:28:34.887236427	0001923
0	4.960818	-2.530611	4.232660	0.538801	MT	21557	2023.02.25 02:28:34.888236427	0001923
0	5.026595	-4.331528	2.490435	0.549771	MT	21557	2023.02.25 02:28:34.889236427	0001923
0	5.027238	-5.014753	0.061519	0.348699	MT	21557	2023.02.25 02:28:34.890236427	0001923
0	5.051573	-4.461789	-2.363312	0.159947	MT	21557	2023.02.25 02:28:34.891236427	0001923
0	5.045867	-2.808631	-4.191709	-0.044045	MT	21557	2023.02.25 02:28:34.892236427	0001923
0	5.034036	-0.407674	-5.011152	-0.252344	MT	21557	2023.02.25 02:28:34.893236427	0001923
0	5.031761	2.029496	-4.587429	-0.394026	MT	21557	2023.02.25 02:28:34.894236427	0001923
0	5.037501	3.996801	-3.041275	-0.390703	MT	21557	2023.02.25 02:28:34.895236427	0001923
0	5.037769	4.980327	-0.708830	-0.270213	MT	21557	2023.02.25 02:28:34.896236427	0001923
0	5.058894	4.725431	1.805085	-0.066171	MT	21557	2023.02.25 02:28:34.897236427	0001923
0	5.076983	3.351282	3.810487	0.157650	MT	21557	2023.02.25 02:28:34.898236427	0001923
0	5.070198	1.096240	4.934716	0.392102	MT	21557	2023.02.25 02:28:34.899236427	0001923
0	5.025920	-1.408499	4.797293	0.511848	MT	21557	2023.02.25 02:28:34.900236427	0001923
0	5.018157	-3.570787	3.484513	0.538103	MT	21557	2023.02.25 02:28:34.901236427	0001923
0	5.045445	-4.856249	1.295403	0.441918	MT	21557	2023.02.25 02:28:34.902236427	0001923
0	5.027159	-4.881739	-1.160829	0.305659	MT	21557	2023.02.25 02:28:34.903236427	0001923
0	5.056575	-3.742749	-3.399872	0.040688	MT	21557	2023.02.25 02:28:34.904236427	0001923
0	5.049048	-1.674455	-4.759295	-0.195429	MT	21557	2023.02.25 02:28:34.905236427	0001923
0	5.040511	0.843003	-4.961368	-0.284484	MT	21557	2023.02.25 02:28:34.906236427	0001923
0	5.062044	3.127907	-3.961367	-0.384791	MT	21557	2023.02.25 02:28:34.907236427	0001923
0	5.080559	4.690888	-1.918994	-0.353719	MT	21557	2023.02.25 02:28:34.908236427	0001923
0	5.075912	5.043939	0.544755	-0.163713	MT	21557	2023.02.25 02:28:34.909236427	0001923
0	5.055540	4.145030	2.894246	0.023456	MT	21557	2023.02.25 02:28:34.910236427	0001923
0	5.054091	2.259761	4.511414	0.290627	MT	21557	2023.02.25 02:28:34.911236427	0001923
0	5.008005	-0.122337	4.986653	0.445467	MT	21557	2023.02.25 02:28:34.912236427	0001923
0	5.010687	-2.556030	4.280175	0.503782	MT	21557	2023.02.25 02:28:34.913236427	0001923
0	5.030527	-4.344964	2.484077	0.506806	MT	21557	2023.02.25 02:28:34.914236427	0001923
0	5.035460	-5.022711	0.061449	0.352781	MT	21557	2023.02.25 02:28:34.915236427	0001923
0	5.053190	-4.469760	-2.351384	0.164212	MT	21557	2023.02.25 02:28:34.916236427	0001923
0	5.012041	-2.765368	-4.180071	-0.017309	MT	21557	2023.02.25 02:28:34.917236427	0001923
0	5.019497	-0.427607	-4.995299	-0.243895	MT	21557	2023.02.25 02:28:34.918236427	0001923
0	5.043949	2.056942	-4.592053	-0.351372	MT	21557	2023.02.25 02:28:34.919236427	0001923
0	5.078807	4.060896	-3.026368	-0.380134	MT	21557	2023.02.25 02:28:34.920236427	0001923
0	5.069712	5.012115	-0.704487	-0.290478	MT	21557	2023.02.25 02:28:34.921236427	0001923
0	5.047148	4.712817	1.801987	-0.126099	MT	21557	2023.02.25 02:28:34.922236427	0001923
0	5.087323	3.335461	3.837159	0.178224	MT	21557	2023.02.25 02:28:34.923236427	0001923
0	5.057010	1.096005	4.923084	0.367923	MT	21557	2023.02.25 02:28:34.924236427	0001923
0	5.026207	-1.444777	4.789679	0.484101	MT	21557	2023.02.25 02:28:34.925236427	0001923
0	5.000148	-3.554580	3.472243	0.556752	MT	21557	2023.02.25 02:28:34.926236427	0001923
0	5.034487	-4.844167	1.295295	0.449794	MT	21557	2023.02.25 02:28:34.927236427	0001923
0	5.055355	-4.893354	-1.224310	0.335815	MT	21557	2023.02.25 02:28:34.928236427	0001923
0	5.041957	-3.718416	-3.404331	0.072375	MT	21557	2023.02.25 02:28:34.929236427	0001923
0	5.028967	-1.673909	-4.740137	-0.140133	MT	21557	2023.02.25 02:28:34.930236427	0001923
0	5.034455	0.810507	-4.957673	-0.332101	MT	21557	2023.02.25 02:28:34.931236427	0001923
0	5.058377	3.136352	-3.954030	-0.340758	MT	21557	2023.02.25 02:28:34.932236427	0001923
0	5.049117	4.643384	-1.958718	-0.309828	MT	21557	2023.02.25 02:28:34.933236427	0001923
0	5.066437	5.031756	0.563983	-0.179296	MT	21557	2023.02.25 02:28:34.934236427	0001923
0	5.070341	4.149133	2.914065	0.035718	MT	21557	2023.02.25 02:28:34.935236427	0001923
0	5.039636	2.247316	4.504072	0.246636	MT	21557	2023.02.25 02:28:34.936236427	0001923
0	5.018032	-0.233047	4.990093	0.474666	MT	21557	2023.02.25 02:28:34.937236427	0001923
0	5.016484	-2.591263	4.268501	0.479963	MT	21557	2023.02.25 02:28:34.938236427	0001923
0	4.992696	-4.304875	2.476003	0.514270	MT	21557	2023.02.25 02:28:34.939236427	0001923
0	5.090829	-5.073008	0.060350	0.421294	MT	21557	2023.02.25 02:28:34.940236427	0001923
0	5.041464	-4.466066	-2.334954	0.136420	MT	21557	2023.02.25 02:28:34.941236427	0001923
0	5.034766	-2.800640	-4.183700	-0.044006	MT	21557	2023.02.25 02:28:34.942236427	0001923
0	5.027287	-0.438558	-5.002373	-0.239890	MT	21557	2023.02.25 02:28:34.943236427	0001923
0	5.040979	2.080760	-4.576782	-0.367388	MT	21557	2023.02.25 02:28:34.944236427	0001923
0	5.063702	4.053172	-3.014807	-0.351874	MT	21557	2023.02.25 02:28:34.945236427	0001923
0	5.047424	4.988297	-0.719758	-0.274463	MT	21557	2023.02.25 02:28:34.946236427	0001923
0	5.065204	4.745590	1.769930	-0.054914	MT	21557	2023.02.25 02:28:34.947236427	0001923
0	5.035242	3.283240	3.814467	0.154412	MT	21557	2023.02.25 02:28:34.948236427	0001923
0	5.032708	1.076903	4.903247	0.355815	MT	21557	2023.02.25 02:28:34.949236427	0001923
0	5.015235	-1.412527	4.785351	0.507706	MT	21557	2023.02.25 02:28:34.950236427	0001923
0	4.973425	-3.538798	3.453616	0.533300	MT	21557	2023.02.25 02:28:34.951236427	0001923
0	5.028256	-4.832485	1.323734	0.422103	MT	21557	2023.02.25 02:28:34.952236427	0001923
0	5.072458	-4.917500	-1.201157	0.324415	MT	21557	2023.02.25 02:28:34.953236427	0001923
0	5.043361	-3.730468	-3.393286	0.068667	MT	21557	2023.02.25 02:28:34.954236427	0001923
0	5.038445	-1.654378	-4.755394	-0.187576	MT	21557	2023.02.25 02:28:34.955236427	0001923
0	5.009140	0.815018	-4.934465	-0.279784	MT	21557	2023.02.25 02:28:34.956236427	0001923
0	5.055773	3.127899	-3.953368	-0.384669	MT	21557	2023.02.25 02:28:34.957236427	0001923
0	5.009363	4.611317	-1.931698	-0.313086	MT	21557	2023.02.25 02:28:34.958236427	0001923
0	5.076948	5.044040	0.556586	-0.152531	MT	21557	2023.02.25 02:28:34.959236427	0001923
0	5.084104	4.160960	2.921323	0.019704	MT	21557	2023.02.25 02:28:34.960236427	0001923
0	5.043966	2.251893	4.503222	0.302585	MT	21557	2023.02.25 02:28:34.961236427	0001923
0	5.043287	-0.166495	5.021780	0.434457	MT	21557	2023.02.25 02:28:34.962236427	0001923
0	5.015085	-2.575897	4.271969	0.515864	MT	21557	2023.02.25 02:28:34.963236427	0001923
0	5.031005	-4.349083	2.480256	0.494788	MT	21557	2023.02.25 02:28:34.964236427	0001923
0	5.036189	-5.022588	0.061266	0.364779	MT	21557	2023.02.25 02:28:34.965236427	0001923
0	5.060463	-4.461770	-2.382310	0.159656	MT	21557	2023.02.25 02:28:34.966236427	0001923
0	5.046817	-2.769771	-4.218415	-0.060857	MT	21557	2023.02.25 02:28:34.967236427	0001923
0	5.015696	-0.412025	-4.990670	-0.283992	MT	21557	2023.02.25 02:28:34.968236427	0001923
0	5.069160	2.052723	-4.619688	-0.375755	MT	21557	2023.02.25 02:28:34.969236427	0001923
0	5.094319	4.061047	-3.053548	-0.368549	MT	21557	2023.02.25 02:28:34.970236427	0001923
0	5.079730	5.020427	-0.727902	-0.262917	MT	21557	2023.02.25 02:28:34.971236427	0001923
0	5.088068	4.765700	1.781769	-0.042938	MT	21557	2023.02.25 02:28:34.972236427	0001923
0	5.075533	3.331433	3.825217	0.174082	MT	21557	2023.02.25 02:28:34.973236427	0001923
0	5.034634	1.088318	4.899650	0.395649	MT	21557	2023.02.25 02:28:34.974236427	0001923
0	4.998682	-1.388435	4.774258	0.515290	MT	21557	2023.02.25 02:28:34.975236427	0001923
0	4.993242	-3.558805	3.461591	0.533629	MT	21557	2023.02.25 02:28:34.976236427	0001923
0	5.003836	-4.812297	1.299516	0.437527	MT	21557	2023.02.25 02:28:34.977236427	0001923
0	5.028397	-4.877797	-1.184700	0.297253	MT	21557	2023.02.25 02:28:34.978236427	0001923
0	5.044911	-3.722416	-3.404336	0.072416	MT	21557	2023.02.25 02:28:34.979236427	0001923
0	5.014302	-1.661715	-4.729430	-0.120092	MT	21557	2023.02.25 02:28:34.980236427	0001923
0	5.026697	0.830328	-4.945407	-0.348120	MT	21557	2023.02.25 02:28:34.981236427	0001923
0	5.044350	3.153402	-3.923136	-0.332461	MT	21557	2023.02.25 02:28:34.982236427	0001923
0	5.075987	4.668226	-1.966443	-0.326205	MT	21557	2023.02.25 02:28:34.983236427	0001923
0	5.077984	5.044112	0.567463	-0.144365	MT	21557	2023.02.25 02:28:34.984236427	0001923
0	5.103784	4.165344	2.948714	0.060084	MT	21557	2023.02.25 02:28:34.985236427	0001923
0	5.063774	2.283512	4.511809	0.266384	MT	21557	2023.02.25 02:28:34.986236427	0001923
0	5.000927	-0.122205	4.978471	0.457343	MT	21557	2023.02.25 02:28:34.987236427	0001923
0	4.987067	-2.547882	4.256004	0.515331	MT	21557	2023.02.25 02:28:34.988236427	0001923
0	4.974009	-4.308334	2.441737	0.465775	MT	21557	2023.02.25 02:28:34.989236427	0001923
0	5.039227	-5.022142	0.068593	0.408894	MT	21557	2023.02.25 02:28:34.990236427	0001923
0	5.058711	-4.473715	-2.355449	0.168191	MT	21557	2023.02.25 02:28:34.991236427	0001923
0	5.018734	-2.777851	-4.179368	-0.064178	MT	21557	2023.02.25 02:28:34.992236427	0001923
0	5.042000	-0.467255	-5.015833	-0.211795	MT	21557	2023.02.25 02:28:34.993236427	0001923
0	5.035049	2.076880	-4.572971	-0.355287	MT	21557	2023.02.25 02:28:34.994236427	0001923
0	5.081225	4.043966	-3.053446	-0.376373	MT	21557	2023.02.25 02:28:34.995236427	0001923
0	5.072200	5.016824	-0.713520	-0.222653	MT	21557	2023.02.25 02:28:34.996236427	0001923
0	5.086674	4.765704	1.777769	-0.043000	MT	21557	2023.02.25 02:28:34.997236427	0001923
0	5.090682	3.327284	3.849393	0.162492	MT	21557	2023.02.25 02:28:34.998236427	0001923
0	5.038664	1.065019	4.911048	0.368059	MT	21557	2023.02.25 02:28:34.999236427	0001923
0	5.036987	-1.456826	4.797725	0.480347	MT	21557	2023.02.25 02:28:35.000236427	0001923
0	5.001887	-3.574800	3.457572	0.533732	MT	21557	2023.02.25 02:28:35.001236427	0001923
0	4.999519	-4.799646	1.306552	0.501515	MT	21557	2023.02.25 02:28:35.002236427	0001923
0	5.048937	-4.898357	-1.199867	0.241224	MT	21557	2023.02.25 02:28:35.003236427	0001923
0	5.025692	-3.710597	-3.389079	0.056524	MT	21557	2023.02.25 02:28:35.004236427	0001923
0	5.029109	-1.673991	-4.740015	-0.148132	MT	21557	2023.02.25 02:28:35.005236427	0001923
0	5.044462	0.854549	-4.960682	-0.328600	MT	21557	2023.02.25 02:28:35.006236427	0001923
0	5.071050	3.164731	-3.942096	-0.399879	MT	21557	2023.02.25 02:28:35.007236427	0001923
0	5.044254	4.652265	-1.923589	-0.317385	MT	21557	2023.02.25 02:28:35.008236427	0001923
0	5.029591	4.995888	0.556758	-0.167035	MT	21557	2023.02.25 02:28:35.009236427	0001923
0	5.027087	4.113160	2.890026	0.035722	MT	21557	2023.02.25 02:28:35.010236427	0001923
0	5.080246	2.291372	4.527000	0.254533	MT	21557	2023.02.25 02:28:35.011236427	0001923
0	5.017495	-0.182384	4.994642	0.442208	MT	21557	2023.02.25 02:28:35.012236427	0001923
0	4.988729	-2.587773	4.232837	0.523390	MT	21557	2023.02.25 02:28:35.013236427	0001923
0	5.000329	-4.332135	2.449402	0.486140	MT	21557	2023.02.25 02:28:35.014236427	0001923
0	5.025569	-5.010325	0.045915	0.388422	MT	21557	2023.02.25 02:28:35.015236427	0001923
0	5.035656	-4.437902	-2.375099	0.147518	MT	21557	2023.02.25 02:28:35.016236427	0001923
0	5.044779	-2.812635	-4.187714	-0.043943	MT	21557	2023.02.25 02:28:35.017236427	0001923
0	5.020051	-0.399233	-4.999815	-0.208251	MT	21557	2023.02.25 02:28:35.018236427	0001923
0	5.022646	2.025684	-4.580725	-0.374881	MT	21557	2023.02.25 02:28:35.019236427	0001923
0	5.086178	4.080723	-3.010117	-0.395093	MT	21557	2023.02.25 02:28:35.020236427	0001923
0	5.060883	5.004194	-0.700619	-0.282336	MT	21557	2023.02.25 02:28:35.021236427	0001923
0	5.081763	4.745541	1.816924	-0.054196	MT	21557	2023.02.25 02:28:35.022236427	0001923
0	5.060628	3.291088	3.841656	0.142744	MT	21557	2023.02.25 02:28:35.023236427	0001923
0	5.049336	1.092179	4.914836	0.383839	MT	21557	2023.02.25 02:28:35.024236427	0001923
0	5.010705	-1.444428	4.770192	0.515805	MT	21557	2023.02.25 02:28:35.025236427	0001923
0	4.985529	-3.555049	3.457963	0.509530	MT	21557	2023.02.25 02:28:35.026236427	0001923
0	5.039114	-4.839903	1.318870	0.478114	MT	21557	2023.02.25 02:28:35.027236427	0001923
0	5.034041	-4.886250	-1.184037	0.253342	MT	21557	2023.02.25 02:28:35.028236427	0001923
0	5.048798	-3.738880	-3.392684	0.028756	MT	21557	2023.02.25 02:28:35.029236427	0001923
0	5.023651	-1.657910	-4.740118	-0.140298	MT	21557	2023.02.25 02:28:35.030236427	0001923
0	5.039114	0.842629	-4.957819	-0.320432	MT	21557	2023.02.25 02:28:35.031236427	0001923
0	5.056828	3.153418	-3.939134	-0.332706	MT	21557	2023.02.25 02:28:35.032236427	0001923
0	5.063627	4.676548	-1.919989	-0.289575	MT	21557	2023.02.25 02:28:35.033236427	0001923
0	5.033994	4.999844	0.559824	-0.171029	MT	21557	2023.02.25 02:28:35.034236427	0001923
0	5.055702	4.145278	2.893880	0.047452	MT	21557	2023.02.25 02:28:35.035236427	0001923
0	5.036972	2.223515	4.511738	0.267002	MT	21557	2023.02.25 02:28:35.036236427	0001923
0	4.997730	-0.170281	4.974536	0.449777	MT	21557	2023.02.25 02:28:35.037236427	0001923
0	5.033063	-2.594739	4.279701	0.532179	MT	21557	2023.02.25 02:28:35.038236427	0001923
0	4.987898	-4.304498	2.459471	0.549020	MT	21557	2023.02.25 02:28:35.039236427	0001923
0	5.016793	-5.002510	0.065167	0.372633	MT	21557	2023.02.25 02:28:35.040236427	0001923
0	5.079994	-4.481765	-2.386333	0.159801	MT	21557	2023.02.25 02:28:35.041236427	0001923
0	5.084978	-2.832443	-4.222962	-0.029275	MT	21557	2023.02.25 02:28:35.042236427	0001923
0	5.033558	-0.451594	-5.007326	-0.243832	MT	21557	2023.02.25 02:28:35.043236427	0001923
0	5.060321	2.100574	-4.587467	-0.386758	MT	21557	2023.02.25 02:28:35.044236427	0001923
0	5.068280	4.013070	-3.073603	-0.368361	MT	21557	2023.02.25 02:28:35.045236427	0001923
0	5.005746	4.949234	-0.696746	-0.277710	MT	21557	2023.02.25 02:28:35.046236427	0001923
0	5.043632	4.713649	1.793767	-0.046219	MT	21557	2023.02.25 02:28:35.047236427	0001923
0	5.118887	3.378537	3.841088	0.185841	MT	21557	2023.02.25 02:28:35.048236427	0001923
0	5.068431	1.095382	4.938983	0.309162	MT	21557	2023.02.25 02:28:35.049236427	0001923
0	5.008381	-1.400482	4.781304	0.511521	MT	21557	2023.02.25 02:28:35.050236427	0001923
0	4.981353	-3.551214	3.458212	0.493492	MT	21557	2023.02.25 02:28:35.051236427	0001923
0	4.981762	-4.787877	1.290935	0.477151	MT	21557	2023.02.25 02:28:35.052236427	0001923
0	5.021095	-4.866511	-1.193098	0.324013	MT	21557	2023.02.25 02:28:35.053236427	0001923
0	5.062759	-3.750542	-3.400186	0.060767	MT	21557	2023.02.25 02:28:35.054236427	0001923
0	5.062185	-1.673996	-4.774950	-0.152666	MT	21557	2023.02.25 02:28:35.055236427	0001923
0	5.027130	0.826122	-4.945106	-0.368076	MT	21557	2023.02.25 02:28:35.056236427	0001923
0	5.062556	3.143894	-3.949349	-0.384772	MT	21557	2023.02.25 02:28:35.057236427	0001923
0	5.060678	4.660330	-1.947638	-0.313834	MT	21557	2023.02.25 02:28:35.058236427	0001923
0	5.041543	5.008241	0.563237	-0.132057	MT	21557	2023.02.25 02:28:35.059236427	0001923
0	5.109911	4.189573	2.924440	0.079467	MT	21557	2023.02.25 02:28:35.060236427	0001923
0	5.052909	2.283483	4.499871	0.262201	MT	21557	2023.02.25 02:28:35.061236427	0001923
0	5.027404	-0.194185	5.002321	0.462450	MT	21557	2023.02.25 02:28:35.062236427	0001923
0	5.018150	-2.606796	4.255812	0.523937	MT	21557	2023.02.25 02:28:35.063236427	0001923
0	4.996747	-4.311871	2.471996	0.514281	MT	21557	2023.02.25 02:28:35.064236427	0001923
1	4.983016	-4.966118	0.041663	0.407905	MT	21557	2023.02.25 02:28:36.065569761	0001923
1	5.081909	-4.488497	-2.375755	0.187037	MT	21557	2023.02.25 02:28:36.066569761	0001923
1	5.050213	-2.757553	-4.230705	-0.041167	MT	21557	2023.02.25 02:28:36.067569761	0001923
1	5.039948	-0.430669	-5.015178	-0.252169	MT	21557	2023.02.25 02:28:36.068569761	0001923
1	5.036770	2.076560	-4.572498	-0.386282	MT	21557	2023.02.25 02:28:36.069569761	0001923
1	5.068762	4.048979	-3.026505	-0.372012	MT	21557	2023.02.25 02:28:36.070569761	0001923
1	5.086595	5.032559	-0.697136	-0.246569	MT	21557	2023.02.25 02:28:36.071569761	0001923
1	5.053802	4.713373	1.822130	-0.069787	MT	21557	2023.02.25 02:28:36.072569761	0001923
1	5.103090	3.351163	3.845605	0.150186	MT	21557	2023.02.25 02:28:36.073569761	0001923
1	5.027160	1.083869	4.896317	0.351637	MT	21557	2023.02.25 02:28:36.074569761	0001923
1	5.015146	-1.428272	4.777966	0.531760	MT	21557	2023.02.25 02:28:36.075569761	0001923
1	4.991437	-3.555016	3.465901	0.513652	MT	21557	2023.02.25 02:28:36.076569761	0001923
1	5.009869	-4.820120	1.288263	0.453439	MT	21557	2023.02.25 02:28:36.077569761	0001923
1	5.035713	-4.874153	-1.239078	0.256378	MT	21557	2023.02.25 02:28:36.078569761	0001923
1	5.046144	-3.734591	-3.393107	0.056710	MT	21557	2023.02.25 02:28:36.079569761	0001923
1	5.038241	-1.654295	-4.755516	-0.179577	MT	21557	2023.02.25 02:28:36.080569761	0001923
1	5.032719	0.826584	-4.953777	-0.324206	MT	21557	2023.02.25 02:28:36.081569761	0001923
1	5.048759	3.139806	-3.934249	-0.391501	MT	21557	2023.02.25 02:28:36.082569761	0001923
1	5.069170	4.679264	-1.923557	-0.317663	MT	21557	2023.02.25 02:28:36.083569761	0001923
1	5.071526	5.040379	0.548094	-0.120618	MT	21557	2023.02.25 02:28:36.084569761	0001923
1	5.085343	4.137048	2.957107	0.032499	MT	21557	2023.02.25 02:28:36.085569761	0001923
1	5.036757	2.231478	4.507809	0.262859	MT	21557	2023.02.25 02:28:36.086569761	0001923
1	5.057866	-0.206340	5.033487	0.451049	MT	21557	2023.02.25 02:28:36.087569761	0001923
1	4.997397	-2.555555	4.259505	0.547469	MT	21557	2023.02.25 02:28:36.088569761	0001923
1	5.015010	-4.353336	2.445683	0.466299	MT	21557	2023.02.25 02:28:36.089569761	0001923
1	5.031675	-5.018605	0.038334	0.360387	MT	21557	2023.02.25 02:28:36.090569761	0001923
1	5.078122	-4.481769	-2.382334	0.159862	MT	21557	2023.02.25 02:28:36.091569761	0001923
1	5.046414	-2.785657	-4.207618	-0.048526	MT	21557	2023.02.25 02:28:36.092569761	0001923
1	5.044145	-0.443375	-5.019621	-0.224101	MT	21557	2023.02.25 02:28:36.093569761	0001923
1	5.057063	2.076697	-4.595663	-0.375635	MT	21557	2023.02.25 02:28:36.094569761	0001923
1	5.092888	4.077105	-3.030654	-0.360364	MT	21557	2023.02.25 02:28:36.095569761	0001923
1	5.050268	4.996598	-0.693240	-0.242138	MT	21557	2023.02.25 02:28:36.096569761	0001923
1	5.030050	4.697276	1.797297	-0.082003	MT	21557	2023.02.25 02:28:36.097569761	0001923
1	5.083589	3.299188	3.864480	0.155011	MT	21557	2023.02.25 02:28:36.098569761	0001923
1	5.061960	1.077204	4.930755	0.388237	MT	21557	2023.02.25 02:28:36.099569761	0001923
1	5.030737	-1.468064	4.790079	0.456342	MT	21557	2023.02.25 02:28:36.100569761	0001923
1	4.986928	-3.551222	3.466211	0.493614	MT	21557	2023.02.25 02:28:36.101569761	0001923
1	5.038825	-4.844311	1.315476	0.438101	MT	21557	2023.02.25 02:28:36.102569761	0001923
1	5.030700	-4.877706	-1.192821	0.305129	MT	21557	2023.02.25 02:28:36.103569761	0001923
1	5.052255	-3.742467	-3.393300	0.068790	MT	21557	2023.02.25 02:28:36.104569761	0001923
1	5.051810	-1.674008	-4.763951	-0.152498	MT	21557	2023.02.25 02:28:36.105569761	0001923
1	5.039025	0.838505	-4.957640	-0.332389	MT	21557	2023.02.25 02:28:36.106569761	0001923
1	5.060821	3.156558	-3.933862	-0.415672	MT	21557	2023.02.25 02:28:36.107569761	0001923
1	5.046995	4.651729	-1.922795	-0.369376	MT	21557	2023.02.25 02:28:36.108569761	0001923
1	5.051136	5.016064	0.575490	-0.147954	MT	21557	2023.02.25 02:28:36.109569761	0001923
1	5.105064	4.180910	2.929407	0.015621	MT	21557	2023.02.25 02:28:36.110569761	0001923
1	5.077572	2.291375	4.524000	0.254487	MT	21557	2023.02.25 02:28:36.111569761	0001923
1	5.041152	-0.150743	5.022165	0.410296	MT	21557	2023.02.25 02:28:36.112569761	0001923
1	5.023074	-2.651022	4.237128	0.500104	MT	21557	2023.02.25 02:28:36.113569761	0001923
1	5.016261	-4.353171	2.445439	0.482296	MT	21557	2023.02.25 02:28:36.114569761	0001923
1	5.008862	-4.994454	0.050117	0.376321	MT	21557	2023.02.25 02:28:36.115569761	0001923
1	5.080713	-4.477592	-2.394572	0.175635	MT	21557	2023.02.25 02:28:36.116569761	0001923
1	5.053496	-2.781894	-4.218246	-0.072731	MT	21557	2023.02.25 02:28:36.117569761	0001923
1	5.043478	-0.423706	-5.019109	-0.256301	MT	21557	2023.02.25 02:28:36.118569761	0001923
1	5.086937	2.136461	-4.599240	-0.399310	MT	21557	2023.02.25 02:28:36.119569761	0001923
1	5.064262	4.021177	-3.057779	-0.356200	MT	21557	2023.02.25 02:28:36.120569761	0001923
1	5.056346	5.000062	-0.692442	-0.294171	MT	21557	2023.02.25 02:28:36.121569761	0001923
1	5.070287	4.741153	1.794533	-0.094499	MT	21557	2023.02.25 02:28:36.122569761	0001923
1	5.088072	3.319116	3.853627	0.146638	MT	21557	2023.02.25 02:28:36.123569761	0001923
1	5.063700	1.095801	4.931373	0.349048	MT	21557	2023.02.25 02:28:36.124569761	0001923
1	4.979697	-1.368546	4.761467	0.502887	MT	21557	2023.02.25 02:28:36.125569761	0001923
1	5.051734	-3.618867	3.484578	0.530598	MT	21557	2023.02.25 02:28:36.126569761	0001923
1	5.053797	-4.875674	1.269055	0.397709	MT	21557	2023.02.25 02:28:36.127569761	0001923
1	5.090918	-4.939062	-1.204342	0.269580	MT	21557	2023.02.25 02:28:36.128569761	0001923
1	5.044021	-3.746896	-3.376696	0.029083	MT	21557	2023.02.25 02:28:36.129569761	0001923
1	5.037403	-1.698114	-4.739860	-0.159883	MT	21557	2023.02.25 02:28:36.130569761	0001923
1	5.051033	0.866428	-4.964484	-0.340783	MT	21557	2023.02.25 02:28:36.131569761	0001923
1	5.050362	3.160624	-3.917982	-0.407470	MT	21557	2023.02.25 02:28:36.132569761	0001923
1	5.061800	4.672470	-1.923871	-0.297594	MT	21557	2023.02.25 02:28:36.133569761	0001923
1	5.087073	5.051979	0.575654	-0.156323	MT	21557	2023.02.25 02:28:36.134569761	0001923
1	5.054349	4.113276	2.936776	0.052437	MT	21557	2023.02.25 02:28:36.135569761	0001923
1	5.069077	2.271500	4.523793	0.266691	MT	21557	2023.02.25 02:28:36.136569761	0001923
1	4.996005	-0.218358	4.971602	0.442227	MT	21557	2023.02.25 02:28:36.137569761	0001923
1	5.030599	-2.630503	4.252356	0.552134	MT	21557	2023.02.25 02:28:36.138569761	0001923
1	5.000967	-4.328060	2.456284	0.494205	MT	21557	2023.02.25 02:28:36.139569761	0001923
1	5.054519	-5.042748	0.017552	0.344316	MT	21557	2023.02.25 02:28:36.140569761	0001923
1	5.033462	-4.438030	-2.370916	0.135581	MT	21557	2023.02.25 02:28:36.141569761	0001923
1	5.028640	-2.789599	-4.183748	-0.040119	MT	21557	2023.02.25 02:28:36.142569761	0001923
1	5.018499	-0.428354	-4.990201	-0.315822	MT	21557	2023.02.25 02:28:36.143569761	0001923
1	5.032854	2.080917	-4.569028	-0.351268	MT	21557	2023.02.25 02:28:36.144569761	0001923
1	5.071414	4.060925	-3.014431	-0.375952	MT	21557	2023.02.25 02:28:36.145569761	0001923
1	5.039513	4.984607	-0.701254	-0.242137	MT	21557	2023.02.25 02:28:36.146569761	0001923
1	5.105892	4.769700	1.821708	-0.038369	MT	21557	2023.02.25 02:28:36.147569761	0001923
1	5.020103	3.232384	3.837159	0.171285	MT	21557	2023.02.25 02:28:36.148569761	0001923
1	5.031924	1.087864	4.900321	0.351657	MT	21557	2023.02.25 02:28:36.149569761	0001923
1	5.016039	-1.436436	4.778201	0.515845	MT	21557	2023.02.25 02:28:36.150569761	0001923
1	5.010238	-3.574729	3.468449	0.541899	MT	21557	2023.02.25 02:28:36.151569761	0001923
1	4.971064	-4.784105	1.272308	0.452824	MT	21557	2023.02.25 02:28:36.152569761	0001923
1	5.036733	-4.882019	-1.208335	0.272931	MT	21557	2023.02.25 02:28:36.153569761	0001923
1	5.086173	-3.782870	-3.399736	0.029102	MT	21557	2023.02.25 02:28:36.154569761	0001923
1	5.035852	-1.702075	-4.736927	-0.155797	MT	21557	2023.02.25 02:28:36.155569761	0001923
1	5.032343	0.826667	-4.953899	-0.316207	MT	21557	2023.02.25 02:28:36.156569761	0001923
1	5.067871	3.184198	-3.926793	-0.352838	MT	21557	2023.02.25 02:28:36.157569761	0001923
1	5.049365	4.660091	-1.915336	-0.333342	MT	21557	2023.02.25 02:28:36.158569761	0001923
1	5.091382	5.052306	0.618100	-0.119672	MT	21557	2023.02.25 02:28:36.159569761	0001923
1	5.035250	4.106218	2.913892	0.044159	MT	21557	2023.02.25 02:28:36.160569761	0001923
1	5.076948	2.275451	4.530858	0.262757	MT	21557	2023.02.25 02:28:36.161569761	0001923
1	5.038242	-0.190778	5.018179	0.406648	MT	21557	2023.02.25 02:28:36.162569761	0001923
1	5.023286	-2.610841	4.259868	0.520040	MT	21557	2023.02.25 02:28:36.163569761	0001923
1	5.000365	-4.341369	2.437759	0.462054	MT	21557	2023.02.25 02:28:36.164569761	0001923
1	5.039700	-5.026609	0.042324	0.360530	MT	21557	2023.02.25 02:28:36.165569761	0001923
1	5.048836	-4.449650	-2.379479	0.171577	MT	21557	2023.02.25 02:28:36.166569761	0001923
1	5.042062	-2.777823	-4.207365	-0.064606	MT	21557	2023.02.25 02:28:36.167569761	0001923
1	5.024598	-0.411436	-5.002524	-0.228170	MT	21557	2023.02.25 02:28:36.168569761	0001923
1	5.020423	2.036562	-4.572545	-0.385870	MT	21557	2023.02.25 02:28:36.169569761	0001923
1	5.038069	4.032834	-2.995359	-0.382372	MT	21557	2023.02.25 02:28:36.170569761	0001923
1	5.094918	5.044659	-0.674308	-0.234343	MT	21557	2023.02.25 02:28:36.171569761	0001923
1	5.082749	4.749426	1.809113	-0.066357	MT	21557	2023.02.25 02:28:36.172569761	0001923
1	5.056953	3.303352	3.825306	0.166372	MT	21557	2023.02.25 02:28:36.173569761	0001923
1	5.050779	1.123892	4.911302	0.355453	MT	21557	2023.02.25 02:28:36.174569761	0001923
1	5.002467	-1.440711	4.765625	0.487692	MT	21557	2023.02.25 02:28:36.175569761	0001923
1	4.998978	-3.594533	3.429201	0.556506	MT	21557	2023.02.25 02:28:36.176569761	0001923
1	5.005995	-4.828158	1.245381	0.444866	MT	21557	2023.02.25 02:28:36.177569761	0001923
1	5.061637	-4.910109	-1.200247	0.265343	MT	21557	2023.02.25 02:28:36.178569761	0001923
1	5.051970	-3.742673	-3.392995	0.048794	MT	21557	2023.02.25 02:28:36.179569761	0001923
1	5.020410	-1.654356	-4.736457	-0.183286	MT	21557	2023.02.25 02:28:36.180569761	0001923
1	5.002044	0.830510	-4.921715	-0.327757	MT	21557	2023.02.25 02:28:36.181569761	0001923
1	5.064844	3.164223	-3.929365	-0.447687	MT	21557	2023.02.25 02:28:36.182569761	0001923
1	5.040381	4.655994	-1.900221	-0.341070	MT	21557	2023.02.25 02:28:36.183569761	0001923
1	5.085077	5.051958	0.556718	-0.160612	MT	21557	2023.02.25 02:28:36.184569761	0001923
1	5.089988	4.173091	2.914155	0.031472	MT	21557	2023.02.25 02:28:36.185569761	0001923
1	5.046374	2.251641	4.507588	0.278650	MT	21557	2023.02.25 02:28:36.186569761	0001923
1	5.029687	-0.210518	5.006790	0.430681	MT	21557	2023.02.25 02:28:36.187569761	0001923
1	4.972714	-2.555328	4.228219	0.565992	MT	21557	2023.02.25 02:28:36.188569761	0001923
1	4.975593	-4.308128	2.441431	0.485771	MT	21557	2023.02.25 02:28:36.189569761	0001923
1	5.010484	-4.998856	0.050708	0.337368	MT	21557	2023.02.25 02:28:36.190569761	0001923
1	5.036992	-4.442030	-2.370921	0.135623	MT	21557	2023.02.25 02:28:36.191569761	0001923
1	5.045517	-2.790032	-4.203074	-0.084418	MT	21557	2023.02.25 02:28:36.192569761	0001923
1	4.998511	-0.411711	-4.975161	-0.251753	MT	21557	2023.02.25 02:28:36.193569761	0001923
1	5.021147	2.052959	-4.569122	-0.346981	MT	21557	2023.02.25 02:28:36.194569761	0001923
1	5.077487	4.056576	-3.025900	-0.411088	MT	21557	2023.02.25 02:28:36.195569761	0001923
1	5.109942	5.056513	-0.693047	-0.250755	MT	21557	2023.02.25 02:28:36.196569761	0001923
1	5.085088	4.741810	1.836490	-0.025854	MT	21557	2023.02.25 02:28:36.197569761	0001923
1	5.070142	3.315054	3.833747	0.138375	MT	21557	2023.02.25 02:28:36.198569761	0001923
1	5.037107	1.064741	4.911461	0.341063	MT	21557	2023.02.25 02:28:36.199569761	0001923
1	5.021195	-1.452727	4.781609	0.488060	MT	21557	2023.02.25 02:28:36.200569761	0001923
1	4.994910	-3.586985	3.437866	0.513553	MT	21557	2023.02.25 02:28:36.201569761	0001923
1	5.015977	-4.824213	1.299379	0.445649	MT	21557	2023.02.25 02:28:36.202569761	0001923
1	5.036926	-4.881978	-1.208396	0.276931	MT	21557	2023.02.25 02:28:36.203569761	0001923
1	5.073947	-3.762908	-3.403651	0.024836	MT	21557	2023.02.25 02:28:36.204569761	0001923
1	5.010924	-1.650086	-4.728866	-0.156210	MT	21557	2023.02.25 02:28:36.205569761	0001923
1	5.017918	0.810655	-4.941919	-0.315859	MT	21557	2023.02.25 02:28:36.206569761	0001923
1	5.059584	3.156764	-3.934168	-0.395675	MT	21557	2023.02.25 02:28:36.207569761	0001923
1	5.051817	4.656442	-1.935827	-0.301612	MT	21557	2023.02.25 02:28:36.208569761	0001923
1	5.079486	5.044017	0.579583	-0.152180	MT	21557	2023.02.25 02:28:36.209569761	0001923
1	5.067792	4.121222	2.948845	0.048539	MT	21557	2023.02.25 02:28:36.210569761	0001923
1	5.058577	2.215694	4.538420	0.287493	MT	21557	2023.02.25 02:28:36.211569761	0001923
1	5.020786	-0.214675	4.999031	0.414603	MT	21557	2023.02.25 02:28:36.212569761	0001923
1	5.017954	-2.580230	4.276452	0.483972	MT	21557	2023.02.25 02:28:36.213569761	0001923
1	5.028639	-4.365174	2.449424	0.482481	MT	21557	2023.02.25 02:28:36.214569761	0001923
1	5.003375	-4.990702	0.050488	0.352283	MT	21557	2023.02.25 02:28:36.215569761	0001923
1	5.055042	-4.441468	-2.406695	0.186079	MT	21557	2023.02.25 02:28:36.216569761	0001923
1	5.046466	-2.773650	-4.215603	-0.048772	MT	21557	2023.02.25 02:28:36.217569761	0001923
1	5.049957	-0.415451	-5.027465	-0.232510	MT	21557	2023.02.25 02:28:36.218569761	0001923
1	5.054380	2.108439	-4.576276	-0.398671	MT	21557	2023.02.25 02:28:36.219569761	0001923
1	5.057647	4.036821	-3.022290	-0.386825	MT	21557	2023.02.25 02:28:36.220569761	0001923
1	5.055615	4.999971	-0.684320	-0.302047	MT	21557	2023.02.25 02:28:36.221569761	0001923
1	5.067610	4.733756	1.808606	-0.034198	MT	21557	2023.02.25 02:28:36.222569761	0001923
1	5.053374	3.298939	3.825912	0.126420	MT	21557	2023.02.25 02:28:36.223569761	0001923
1	5.032139	1.060704	4.907517	0.337044	MT	21557	2023.02.25 02:28:36.224569761	0001923
1	4.996939	-1.424836	4.765827	0.475530	MT	21557	2023.02.25 02:28:36.225569761	0001923
1	4.993283	-3.559139	3.466079	0.501695	MT	21557	2023.02.25 02:28:36.226569761	0001923
1	5.022920	-4.844502	1.260849	0.413265	MT	21557	2023.02.25 02:28:36.227569761	0001923
1	5.082222	-4.921746	-1.231746	0.296987	MT	21557	2023.02.25 02:28:36.228569761	0001923
1	5.027261	-3.702545	-3.400129	0.060273	MT	21557	2023.02.25 02:28:36.229569761	0001923
1	5.021285	-1.678528	-4.728243	-0.198914	MT	21557	2023.02.25 02:28:36.230569761	0001923
1	5.018685	0.846938	-4.938305	-0.288173	MT	21557	2023.02.25 02:28:36.231569761	0001923
1	5.059926	3.196177	-3.906781	-0.352656	MT	21557	2023.02.25 02:28:36.232569761	0001923
1	5.061640	4.678992	-1.900193	-0.341307	MT	21557	2023.02.25 02:28:36.233569761	0001923
1	5.027587	4.991749	0.571935	-0.178762	MT	21557	2023.02.25 02:28:36.234569761	0001923
1	5.081223	4.165219	2.909963	0.043491	MT	21557	2023.02.25 02:28:36.235569761	0001923
1	5.034830	2.247860	4.495279	0.298505	MT	21557	2023.02.25 02:28:36.236569761	0001923
1	5.003365	-0.245487	4.978752	0.430614	MT	21557	2023.02.25 02:28:36.237569761	0001923
1	5.004708	-2.603032	4.245184	0.499732	MT	21557	2023.02.25 02:28:36.238569761	0001923
1	4.994231	-4.304469	2.471408	0.553203	MT	21557	2023.02.25 02:28:36.239569761	0001923
1	5.032900	-5.018460	0.057088	0.376675	MT	21557	2023.02.25 02:28:36.240569761	0001923
1	5.046348	-4.445771	-2.382291	0.159492	MT	21557	2023.02.25 02:28:36.241569761	0001923
1	5.058097	-2.790099	-4.217950	-0.092645	MT	21557	2023.02.25 02:28:36.242569761	0001923
1	5.037416	-0.438879	-5.010883	-0.272022	MT	21557	2023.02.25 02:28:36.243569761	0001923
1	5.044983	2.034079	-4.604263	-0.339321	MT	21557	2023.02.25 02:28:36.244569761	0001923
1	5.079980	4.068969	-3.018482	-0.372096	MT	21557	2023.02.25 02:28:36.245569761	0001923
1	5.030461	4.980654	-0.666385	-0.233563	MT	21557	2023.02.25 02:28:36.246569761	0001923
1	5.090841	4.745063	1.841593	-0.097822	MT	21557	2023.02.25 02:28:36.247569761	0001923
1	5.081446	3.331383	3.833277	0.170205	MT	21557	2023.02.25 02:28:36.248569761	0001923
1	5.063476	1.053157	4.937787	0.384592	MT	21557	2023.02.25 02:28:36.249569761	0001923
1	5.030143	-1.440159	4.788767	0.544049	MT	21557	2023.02.25 02:28:36.250569761	0001923
1	5.024194	-3.595103	3.472974	0.506172	MT	21557	2023.02.25 02:28:36.251569761	0001923
1	5.018305	-4.828589	1.303924	0.409758	MT	21557	2023.02.25 02:28:36.252569761	0001923
1	5.009623	-4.855227	-1.207998	0.252657	MT	21557	2023.02.25 02:28:36.253569761	0001923
1	5.074183	-3.762661	-3.404017	0.048832	MT	21557	2023.02.25 02:28:36.254569761	0001923
1	5.092017	-1.551621	-4.844773	-0.222005	MT	21557	2023.02.25 02:28:36.255569761	0001923
1	4.983095	0.898516	-4.890699	-0.323984	MT	21557	2023.02.25 02:28:36.256569761	0001923
1	4.943778	3.248138	-3.711987	-0.334215	MT	21557	2023.02.25 02:28:36.257569761	0001923
1	5.002491	4.695239	-1.700870	-0.294424	MT	21557	2023.02.25 02:28:36.258569761	0001923
1	5.097951	5.028086	0.833046	-0.116140	MT	21557	2023.02.25 02:28:36.259569761	0001923
1	5.125896	4.017699	3.183123	0.025179	MT	21557	2023.02.25 02:28:36.260569761	0001923
1	5.091335	2.147378	4.608697	0.265266	MT	21557	2023.02.25 02:28:36.261569761	0001923
1	5.005723	-0.202453	4.982742	0.434232	MT	21557	2023.02.25 02:28:36.262569761	0001923
1	5.018450	-2.598677	4.259638	0.535914	MT	21557	2023.02.25 02:28:36.263569761	0001923
1	5.012908	-4.341228	2.460512	0.478402	MT	21557	2023.02.25 02:28:36.264569761	0001923
1	5.008008	-4.994491	0.006244	0.367650	MT	21557	2023.02.25 02:28:36.265569761	0001923
1	5.064726	-4.465533	-2.382666	0.182694	MT	21557	2023.02.25 02:28:36.266569761	0001923
1	5.060065	-2.781679	-4.226550	-0.052857	MT	21557	2023.02.25 02:28:36.267569761	0001923
1	5.047399	-0.415868	-5.022854	-0.272442	MT	21557	2023.02.25 02:28:36.268569761	0001923
1	5.051558	2.072735	-4.591729	-0.371534	MT	21557	2023.02.25 02:28:36.269569761	0001923
1	4.977852	3.952959	-3.002621	-0.370658	MT	21557	2023.02.25 02:28:36.270569761	0001923
1	5.051616	5.008769	-0.619601	-0.217135	MT	21557	2023.02.25 02:28:36.271569761	0001923
1	5.057945	4.713197	1.833373	-0.085617	MT	21557	2023.02.25 02:28:36.272569761	0001923
1	5.070024	3.319182	3.829569	0.150271	MT	21557	2023.02.25 02:28:36.273569761	0001923
1	5.057745	1.096129	4.922901	0.379921	MT	21557	2023.02.25 02:28:36.274569761	0001923
1	5.023903	-1.392211	4.796884	0.539678	MT	21557	2023.02.25 02:28:36.275569761	0001923
1	5.011529	-3.570902	3.476697	0.525983	MT	21557	2023.02.25 02:28:36.276569761	0001923
1	5.027842	-4.840411	1.291667	0.425695	MT	21557	2023.02.25 02:28:36.277569761	0001923
1	5.034396	-4.877892	-1.212513	0.284827	MT	21557	2023.02.25 02:28:36.278569761	0001923
1	5.045916	-3.726048	-3.400891	0.108512	MT	21557	2023.02.25 02:28:36.279569761	0001923
1	5.030228	-1.685952	-4.737091	-0.143963	MT	21557	2023.02.25 02:28:36.280569761	0001923
1	5.044758	0.858631	-4.960799	-0.320643	MT	21557	2023.02.25 02:28:36.281569761	0001923
1	5.051615	3.168190	-3.918813	-0.352551	MT	21557	2023.02.25 02:28:36.282569761	0001923
1	5.054489	4.652083	-1.947281	-0.337748	MT	21557	2023.02.25 02:28:36.283569761	0001923
1	5.087428	5.051825	0.575883	-0.171320	MT	21557	2023.02.25 02:28:36.284569761	0001923
1	5.086253	4.149477	2.940513	0.072125	MT	21557	2023.02.25 02:28:36.285569761	0001923
1	5.078949	2.287496	4.526812	0.266572	MT	21557	2023.02.25 02:28:36.286569761	0001923
1	5.015476	-0.178091	4.990220	0.470101	MT	21557	2023.02.25 02:28:36.287569761	0001923
1	5.028656	-2.590611	4.275523	0.544075	MT	21557	2023.02.25 02:28:36.288569761	0001923
1	5.010815	-4.340804	2.448903	0.518228	MT	21557	2023.02.25 02:28:36.289569761	0001923
1	4.968329	-4.954591	0.061346	0.364079	MT	21557	2023.02.25 02:28:36.290569761	0001923
1	5.057779	-4.401349	-2.484700	0.188475	MT	21557	2023.02.25 02:28:36.291569761	0001923
1	5.035331	-2.655417	-4.276233	-0.130930	MT	21557	2023.02.25 02:28:36.292569761	0001923
1	4.990031	-0.403761	-4.967091	-0.255713	MT	21557	2023.02.25 02:28:36.293569761	0001923
1	5.029717	2.052720	-4.576755	-0.371099	MT	21557	2023.02.25 02:28:36.294569761	0001923
1	5.056588	4.012967	-3.053483	-0.376054	MT	21557	2023.02.25 02:28:36.295569761	0001923
1	5.043506	4.988438	-0.697005	-0.258114	MT	21557	2023.02.25 02:28:36.296569761	0001923
1	5.052915	4.709406	1.830063	-0.065625	MT	21557	2023.02.25 02:28:36.297569761	0001923
1	5.050033	3.303806	3.813651	0.209197	MT	21557	2023.02.25 02:28:36.298569761	0001923
1	5.028654	1.064625	4.903645	0.328943	MT	21557	2023.02.25 02:28:36.299569761	0001923
1	5.014699	-1.436601	4.778445	0.499848	MT	21557	2023.02.25 02:28:36.300569761	0001923
1	5.013285	-3.571030	3.480880	0.514046	MT	21557	2023.02.25 02:28:36.301569761	0001923
1	5.038952	-4.856308	1.272528	0.433568	MT	21557	2023.02.25 02:28:36.302569761	0001923
1	5.050950	-4.897903	-1.200538	0.285216	MT	21557	2023.02.25 02:28:36.303569761	0001923
1	5.064627	-3.738526	-3.416170	0.060399	MT	21557	2023.02.25 02:28:36.304569761	0001923
1	5.033496	-1.641894	-4.756097	-0.140707	MT	21557	2023.02.25 02:28:36.305569761	0001923
1	5.046372	0.799770	-4.973051	-0.308221	MT	21557	2023.02.25 02:28:36.306569761	0001923
1	5.048098	3.144414	-3.935145	-0.332552	MT	21557	2023.02.25 02:28:36.307569761	0001923
1	5.053952	4.660104	-1.927335	-0.333525	MT	21557	2023.02.25 02:28:36.308569761	0001923
1	5.075507	5.039825	0.575869	-0.171197	MT	21557	2023.02.25 02:28:36.309569761	0001923
1	5.096061	4.153052	2.953127	0.032274	MT	21557	2023.02.25 02:28:36.310569761	0001923
1	5.044792	2.263690	4.499542	0.282404	MT	21557	2023.02.25 02:28:36.311569761	0001923
1	5.002766	-0.158661	4.983099	0.413782	MT	21557	2023.02.25 02:28:36.312569761	0001923
1	4.984953	-2.555499	4.244446	0.551239	MT	21557	2023.02.25 02:28:36.313569761	0001923
1	5.004106	-4.323990	2.468165	0.502346	MT	21557	2023.02.25 02:28:36.314569761	0001923
1	5.074800	-5.061558	0.034223	0.364768	MT	21557	2023.02.25 02:28:36.315569761	0001923
1	5.034992	-4.430176	-2.389660	0.119212	MT	21557	2023.02.25 02:28:36.316569761	0001923
1	5.042405	-2.761730	-4.218467	-0.056940	MT	21557	2023.02.25 02:28:36.317569761	0001923
1	5.023621	-0.399437	-5.002510	-0.228293	MT	21557	2023.02.25 02:28:36.318569761	0001923
1	5.053120	2.060255	-4.595025	-0.418463	MT	21557	2023.02.25 02:28:36.319569761	0001923
1	5.042576	4.017104	-3.026726	-0.359685	MT	21557	2023.02.25 02:28:36.320569761	0001923
1	5.021883	4.964497	-0.713093	-0.254113	MT	21557	2023.02.25 02:28:36.321569761	0001923
1	5.070278	4.737265	1.805344	-0.082292	MT	21557	2023.02.25 02:28:36.322569761	0001923
1	5.108961	3.347235	3.856477	0.158394	MT	21557	2023.02.25 02:28:36.323569761	0001923
1	5.067380	1.053153	4.941786	0.384653	MT	21557	2023.02.25 02:28:36.324569761	0001923
1	5.003620	-1.444711	4.765620	0.487733	MT	21557	2023.02.25 02:28:36.325569761	0001923
1	4.973784	-3.538757	3.453555	0.537300	MT	21557	2023.02.25 02:28:36.326569761	0001923
1	5.023886	-4.828102	1.311190	0.457872	MT	21557	2023.02.25 02:28:36.327569761	0001923
1	5.057680	-4.897632	-1.223902	0.308861	MT	21557	2023.02.25 02:28:36.328569761	0001923
1	5.037588	-3.726555	-3.389159	0.060688	MT	21557	2023.02.25 02:28:36.329569761	0001923
1	5.030775	-1.621891	-4.760073	-0.140974	MT	21557	2023.02.25 02:28:36.330569761	0001923
1	5.014443	0.799198	-4.937261	-0.359677	MT	21557	2023.02.25 02:28:36.331569761	0001923
1	5.054297	3.148295	-3.938957	-0.344652	MT	21557	2023.02.25 02:28:36.332569761	0001923
1	5.056157	4.668215	-1.915510	-0.321426	MT	21557	2023.02.25 02:28:36.333569761	0001923
1	5.055092	5.019872	0.571785	-0.167053	MT	21557	2023.02.25 02:28:36.334569761	0001923
1	5.049638	4.113202	2.928899	0.044317	MT	21557	2023.02.25 02:28:36.335569761	0001923
1	5.048539	2.247720	4.511461	0.286751	MT	21557	2023.02.25 02:28:36.336569761	0001923
1	5.056686	-0.189883	5.028834	0.494816	MT	21557	2023.02.25 02:28:36.337569761	0001923
1	4.998595	-2.587827	4.244897	0.519574	MT	21557	2023.02.25 02:28:36.338569761	0001923
1	5.005688	-4.331726	2.452791	0.526195	MT	21557	2023.02.25 02:28:36.339569761	0001923
1	5.061045	-5.046413	0.052994	0.380901	MT	21557	2023.02.25 02:28:36.340569761	0001923
1	5.068610	-4.482036	-2.362969	0.136157	MT	21557	2023.02.25 02:28:36.341569761	0001923
1	5.021147	-2.758001	-4.195098	-0.080625	MT	21557	2023.02.25 02:28:36.342569761	0001923
1	5.037259	-0.438838	-5.010944	-0.268023	MT	21557	2023.02.25 02:28:36.343569761	0001923
1	5.060804	2.085361	-4.600630	-0.311790	MT	21557	2023.02.25 02:28:36.344569761	0001923
1	5.068698	4.044152	-3.034754	-0.356086	MT	21557	2023.02.25 02:28:36.345569761	0001923
1	5.068650	5.008093	-0.723429	-0.294727	MT	21557	2023.02.25 02:28:36.346569761	0001923
1	5.053462	4.725611	1.789843	-0.050403	MT	21557	2023.02.25 02:28:36.347569761	0001923
1	5.029307	3.279121	3.810646	0.142394	MT	21557	2023.02.25 02:28:36.348569761	0001923
1	5.063163	1.124004	4.923117	0.367635	MT	21557	2023.02.25 02:28:36.349569761	0001923
1	5.032703	-1.432996	4.801997	0.464164	MT	21557	2023.02.25 02:28:36.350569761	0001923
1	4.974256	-3.547041	3.449973	0.509326	MT	21557	2023.02.25 02:28:36.351569761	0001923
1	5.043837	-4.852088	1.299163	0.457936	MT	21557	2023.02.25 02:28:36.352569761	0001923
1	5.026190	-4.862906	-1.239431	0.280261	MT	21557	2023.02.25 02:28:36.353569761	0001923
1	5.018017	-3.690916	-3.399566	0.024156	MT	21557	2023.02.25 02:28:36.354569761	0001923
1	5.034909	-1.657856	-4.752178	-0.136482	MT	21557	2023.02.25 02:28:36.355569761	0001923
1	5.040758	0.846422	-4.957508	-0.340470	MT	21557	2023.02.25 02:28:36.356569761	0001923
1	5.047920	3.123736	-3.945145	-0.399503	MT	21557	2023.02.25 02:28:36.357569761	0001923
1	5.064253	4.679417	-1.912803	-0.301497	MT	21557	2023.02.25 02:28:36.358569761	0001923
1	5.048153	5.012014	0.583545	-0.151789	MT	21557	2023.02.25 02:28:36.359569761	0001923
1	5.045081	4.113293	2.920778	0.052193	MT	21557	2023.02.25 02:28:36.360569761	0001923
1	5.077439	2.255939	4.538101	0.311077	MT	21557	2023.02.25 02:28:36.361569761	0001923
1	5.014766	-0.214378	4.990604	0.442476	MT	21557	2023.02.25 02:28:36.362569761	0001923
1	5.022536	-2.602846	4.263877	0.520019	MT	21557	2023.02.25 02:28:36.363569761	0001923
1	5.028424	-4.361013	2.453184	0.498498	MT	21557	2023.02.25 02:28:36.364569761	0001923
1	5.039500	-5.026655	0.046385	0.356592	MT	21557	2023.02.25 02:28:36.365569761	0001923
1	5.025819	-4.429581	-2.367579	0.179553	MT	21557	2023.02.25 02:28:36.366569761	0001923
1	5.074902	-2.824977	-4.215175	-0.080241	MT	21557	2023.02.25 02:28:36.367569761	0001923
1	5.061568	-0.424226	-5.034313	-0.308537	MT	21557	2023.02.25 02:28:36.368569761	0001923
1	5.061776	2.088738	-4.595710	-0.371760	MT	21557	2023.02.25 02:28:36.369569761	0001923
1	5.008122	3.984966	-3.010583	-0.371109	MT	21557	2023.02.25 02:28:36.370569761	0001923
1	5.004231	4.949052	-0.680504	-0.293462	MT	21557	2023.02.25 02:28:36.371569761	0001923
1	5.077808	4.745224	1.805414	-0.086374	MT	21557	2023.02.25 02:28:36.372569761	0001923
1	5.065099	3.311306	3.829376	0.162351	MT	21557	2023.02.25 02:28:36.373569761	0001923
1	5.044606	1.047606	4.923622	0.329424	MT	21557	2023.02.25 02:28:36.374569761	0001923
1	5.025822	-1.448983	4.789979	0.464145	MT	21557	2023.02.25 02:28:36.375569761	0001923
1	5.014284	-3.587014	3.465863	0.513981	MT	21557	2023.02.25 02:28:36.376569761	0001923
1	4.972550	-4.788138	1.264365	0.448744	MT	21557	2023.02.25 02:28:36.377569761	0001923
1	5.019722	-4.866950	-1.196441	0.280959	MT	21557	2023.02.25 02:28:36.378569761	0001923
1	5.073445	-3.750567	-3.416123	0.056523	MT	21557	2023.02.25 02:28:36.379569761	0001923
1	5.017817	-1.670209	-4.728706	-0.168002	MT	21557	2023.02.25 02:28:36.380569761	0001923
1	5.038448	0.838629	-4.957823	-0.320391	MT	21557	2023.02.25 02:28:36.381569761	0001923
1	5.060992	3.164842	-3.930281	-0.387698	MT	21557	2023.02.25 02:28:36.382569761	0001923
1	5.050278	4.656438	-1.931828	-0.301551	MT	21557	2023.02.25 02:28:36.383569761	0001923
1	5.080939	5.043771	0.587934	-0.175054	MT	21557	2023.02.25 02:28:36.384569761	0001923
1	5.053894	4.128969	2.914286	0.019927	MT	21557	2023.02.25 02:28:36.385569761	0001923
1	5.059658	2.275389	4.511983	0.254468	MT	21557	2023.02.25 02:28:36.386569761	0001923
1	5.008412	-0.194041	4.982140	0.474143	MT	21557	2023.02.25 02:28:36.387569761	0001923
1	5.007622	-2.587880	4.255956	0.515743	MT	21557	2023.02.25 02:28:36.388569761	0001923
1	5.042107	-4.368859	2.463929	0.514746	MT	21557	2023.02.25 02:28:36.389569761	0001923
1	4.985980	-4.970290	0.049901	0.392071	MT	21557	2023.02.25 02:28:36.390569761	0001923
1	5.069819	-4.477657	-2.371513	0.171987	MT	21557	2023.02.25 02:28:36.391569761	0001923
1	5.056742	-2.781725	-4.222490	-0.056795	MT	21557	2023.02.25 02:28:36.392569761	0001923
1	5.046132	-0.407703	-5.023089	-0.256527	MT	21557	2023.02.25 02:28:36.393569761	0001923
1	5.048125	2.044621	-4.599578	-0.383366	MT	21557	2023.02.25 02:28:36.394569761	0001923
1	5.051196	4.017202	-3.041846	-0.351916	MT	21557	2023.02.25 02:28:36.395569761	0001923
1	5.122904	5.067570	-0.709093	-0.247113	MT	21557	2023.02.25 02:28:36.396569761	0001923
1	5.088757	4.758285	1.803856	0.016485	MT	21557	2023.02.25 02:28:36.397569761	0001923
1	5.056906	3.283625	3.840853	0.194818	MT	21557	2023.02.25 02:28:36.398569761	0001923
1	5.040242	1.048222	4.914722	0.388291	MT	21557	2023.02.25 02:28:36.399569761	0001923
1	5.051414	-1.445012	4.817981	0.464532	MT	21557	2023.02.25 02:28:36.400569761	0001923
1	5.019073	-3.574376	3.475914	0.577015	MT	21557	2023.02.25 02:28:36.401569761	0001923
1	5.033954	-4.840011	1.303055	0.465872	MT	21557	2023.02.25 02:28:36.402569761	0001923
1	5.018588	-4.866632	-1.184931	0.313137	MT	21557	2023.02.25 02:28:36.403569761	0001923
1	5.026240	-3.710267	-3.389568	0.088519	MT	21557	2023.02.25 02:28:36.404569761	0001923
1	5.057392	-1.690131	-4.763787	-0.164331	MT	21557	2023.02.25 02:28:36.405569761	0001923
1	5.056869	0.866890	-4.973155	-0.296912	MT	21557	2023.02.25 02:28:36.406569761	0001923
1	5.082429	3.172020	-3.953499	-0.373124	MT	21557	2023.02.25 02:28:36.407569761	0001923
1	5.113041	4.723228	-1.931443	-0.322237	MT	21557	2023.02.25 02:28:36.408569761	0001923
1	5.090957	5.055829	0.571889	-0.171422	MT	21557	2023.02.25 02:28:36.409569761	0001923
1	5.051266	4.097972	2.953184	0.024841	MT	21557	2023.02.25 02:28:36.410569761	0001923
1	5.051871	2.207781	4.534289	0.295513	MT	21557	2023.02.25 02:28:36.411569761	0001923
1	5.024788	-0.162393	5.002665	0.442124	MT	21557	2023.02.25 02:28:36.412569761	0001923
1	5.027112	-2.650943	4.241006	0.508164	MT	21557	2023.02.25 02:28:36.413569761	0001923
1	5.008784	-4.341052	2.449269	0.494232	MT	21557	2023.02.25 02:28:36.414569761	0001923
1	5.048944	-5.034403	0.042009	0.380609	MT	21557	2023.02.25 02:28:36.415569761	0001923
1	5.074594	-4.481296	-2.372052	0.207022	MT	21557	2023.02.25 02:28:36.416569761	0001923
1	5.011961	-2.770061	-4.176053	-0.084211	MT	21557	2023.02.25 02:28:36.417569761	0001923
1	5.009952	-0.451701	-4.983207	-0.251464	MT	21557	2023.02.25 02:28:36.418569761	0001923
1	5.056469	2.089064	-4.592199	-0.339704	MT	21557	2023.02.25 02:28:36.419569761	0001923
1	5.062447	4.036829	-3.030289	-0.386947	MT	21557	2023.02.25 02:28:36.420569761	0001923
1	5.065204	5.012379	-0.680917	-0.262116	MT	21557	2023.02.25 02:28:36.421569761	0001923
1	5.030342	4.685820	1.829424	-0.025384	MT	21557	2023.02.25 02:28:36.422569761	0001923
1	5.082246	3.306990	3.856795	0.134810	MT	21557	2023.02.25 02:28:36.423569761	0001923
1	5.036269	1.035976	4.915075	0.364419	MT	21557	2023.02.25 02:28:36.424569761	0001923
1	5.046231	-1.432262	4.808897	0.536274	MT	21557	2023.02.25 02:28:36.425569761	0001923
1	5.009738	-3.566779	3.476519	0.537939	MT	21557	2023.02.25 02:28:36.426569761	0001923
1	5.055547	-4.863791	1.290722	0.485932	MT	21557	2023.02.25 02:28:36.427569761	0001923
1	5.038686	-4.882213	-1.220028	0.252751	MT	21557	2023.02.25 02:28:36.428569761	0001923
1	5.067382	-3.738481	-3.420231	0.064337	MT	21557	2023.02.25 02:28:36.429569761	0001923
1	5.017004	-1.637869	-4.740156	-0.136504	MT	21557	2023.02.25 02:28:36.430569761	0001923
1	5.013206	0.826522	-4.933718	-0.327899	MT	21557	2023.02.25 02:28:36.431569761	0001923
1	5.068692	3.157264	-3.949883	-0.348912	MT	21557	2023.02.25 02:28:36.432569761	0001923
1	5.071376	4.676194	-1.935437	-0.325814	MT	21557	2023.02.25 02:28:36.433569761	0001923
1	5.058950	5.019908	0.606674	-0.159519	MT	21557	2023.02.25 02:28:36.434569761	0001923
1	5.066406	4.125230	2.940851	0.048376	MT	21557	2023.02.25 02:28:36.435569761	0001923
1	5.092530	2.238582	4.565566	0.279670	MT	21557	2023.02.25 02:28:36.436569761	0001923
1	5.019575	-0.150513	4.998862	0.429942	MT	21557	2023.02.25 02:28:36.437569761	0001923
1	2.769900	-1.482455	2.316739	0.327709	MT	21557	2023.02.25 02:28:36.438569761	0001923
1	2.954818	-2.922310	0.306264	0.311857	MT	21557	2023.02.25 02:28:36.439569761	0001923
1	4.274978	-4.092983	-1.203522	0.272870	MT	21557	2023.02.25 02:28:36.440569761	0001923
1	4.906151	-4.342281	-2.273082	0.219102	MT	21557	2023.02.25 02:28:36.441569761	0001923
1	4.540184	-3.650285	-2.694616	0.166523	MT	21557	2023.02.25 02:28:36.442569761	0001923
1	3.140699	-2.012611	-2.410300	0.061962	MT	21557	2023.02.25 02:28:36.443569761	0001923
1	1.466625	0.070483	-1.464716	-0.025093	MT	21557	2023.02.25 02:28:36.444569761	0001923
1	2.079778	2.074390	-0.123592	-0.084288	MT	21557	2023.02.25 02:28:36.445569761	0001923
1	3.767586	3.566059	1.213839	-0.067245	MT	21557	2023.02.25 02:28:36.446569761	0001923
1	4.806666	4.205167	2.328040	-0.028817	MT	21557	2023.02.25 02:28:36.447569761	0001923
1	4.715463	3.755972	2.850973	0.014805	MT	21557	2023.02.25 02:28:36.448569761	0001923
1	3.567603	2.379151	2.656017	0.114040	MT	21557	2023.02.25 02:28:36.449569761	0001923
1	2.763758	0.284141	2.729620	0.326799	MT	21557	2023.02.25 02:28:36.450569761	0001923
1	4.079287	-3.014929	2.713607	0.432585	MT	21557	2023.02.25 02:28:36.451569761	0001923
1	4.654285	-4.561642	0.810625	0.443480	MT	21557	2023.02.25 02:28:36.452569761	0001923
1	4.887426	-4.623507	-1.559232	0.280910	MT	21557	2023.02.25 02:28:36.453569761	0001923
1	5.140106	-3.568345	-3.699300	-0.052697	MT	21557	2023.02.25 02:28:36.454569761	0001923
1	5.238417	-1.494962	-5.017404	-0.178218	MT	21557	2023.02.25 02:28:36.455569761	0001923
1	5.267595	0.961798	-5.168592	-0.328880	MT	21557	2023.02.25 02:28:36.456569761	0001923
1	5.264512	3.263775	-4.109776	-0.415463	MT	21557	2023.02.25 02:28:36.457569761	0001923
1	5.184493	4.739752	-2.080956	-0.288684	MT	21557	2023.02.25 02:28:36.458569761	0001923
1	5.138031	5.115298	0.462437	-0.138701	MT	21557	2023.02.25 02:28:36.459569761	0001923
1	5.063823	4.189492	2.843694	0.062232	MT	21557	2023.02.25 02:28:36.460569761	0001923
1	5.014951	2.318129	4.441530	0.220946	MT	21557	2023.02.25 02:28:36.461569761	0001923
1	4.961298	-0.157871	4.935005	0.485052	MT	21557	2023.02.25 02:28:36.462569761	0001923
1	4.967377	-2.534492	4.236472	0.550901	MT	21557	2023.02.25 02:28:36.463569761	0001923
1	4.990482	-4.335813	2.416974	0.513688	MT	21557	2023.02.25 02:28:36.464569761	0001923
1	5.011783	-4.998541	0.014300	0.363814	MT	21557	2023.02.25 02:28:36.465569761	0001923
1	5.056161	-4.445626	-2.402472	0.171184	MT	21557	2023.02.25 02:28:36.466569761	0001923
1	5.044907	-2.812924	-4.187286	-0.071938	MT	21557	2023.02.25 02:28:36.467569761	0001923
1	5.012281	-0.460113	-4.982606	-0.291375	MT	21557	2023.02.25 02:28:36.468569761	0001923
1	4.983861	2.044631	-4.529709	-0.374298	MT	21557	2023.02.25 02:28:36.469569761	0001923
1	5.005900	4.021119	-2.960851	-0.350719	MT	21557	2023.02.25 02:28:36.470569761	0001923
1	5.047810	5.004559	-0.615301	-0.237030	MT	21557	2023.02.25 02:28:36.471569761	0001923
1	5.058378	4.697648	1.875616	-0.036803	MT	21557	2023.02.25 02:28:36.472569761	0001923
1	5.120100	3.287657	3.919680	0.206981	MT	21557	2023.02.25 02:28:36.473569761	0001923
1	5.087566	0.992790	4.977200	0.353811	MT	21557	2023.02.25 02:28:36.474569761	0001923
1	5.090427	-1.432393	4.856013	0.528993	MT	21557	2023.02.25 02:28:36.475569761	0001923
1	5.103862	-3.626319	3.542661	0.590572	MT	21557	2023.02.25 02:28:36.476569761	0001923
1	5.060220	-4.860672	1.346942	0.406745	MT	21557	2023.02.25 02:28:36.477569761	0001923
1	5.043461	-4.905619	-1.126091	0.321438	MT	21557	2023.02.25 02:28:36.478569761	0001923
1	5.028740	-3.774662	-3.322163	0.058207	MT	21557	2023.02.25 02:28:36.479569761	0001923
1	4.970793	-1.677850	-4.677333	-0.127132	MT	21557	2023.02.25 02:28:36.480569761	0001923
1	4.957266	0.767519	-4.886855	-0.322575	MT	21557	2023.02.25 02:28:36.481569761	0001923
1	4.974222	3.095944	-3.875598	-0.371150	MT	21557	2023.02.25 02:28:36.482569761	0001923
1	4.976539	4.607113	-1.853529	-0.323851	MT	21557	2023.02.25 02:28:36.483569761	0001923
1	5.021568	4.984086	0.595388	-0.143319	MT	21557	2023.02.25 02:28:36.484569761	0001923
1	5.055944	4.090036	2.972050	0.033212	MT	21557	2023.02.25 02:28:36.485569761	0001923
1	5.100339	2.199473	4.593639	0.272501	MT	21557	2023.02.25 02:28:36.486569761	0001923
1	5.090587	-0.214165	5.064168	0.471602	MT	21557	2023.02.25 02:28:36.487569761	0001923
1	5.048098	-2.584056	4.307138	0.504483	MT	21557	2023.02.25 02:28:36.488569761	0001923
1	5.016721	-4.315779	2.502804	0.526794	MT	21557	2023.02.25 02:28:36.489569761	0001923
1	5.086883	-5.069126	0.095473	0.413789	MT	21557	2023.02.25 02:28:36.490569761	0001923
1	5.081255	-4.513108	-2.330949	0.132965	MT	21557	2023.02.25 02:28:36.491569761	0001923
1	5.040482	-2.816891	-4.179353	-0.067776	MT	21557	2023.02.25 02:28:36.492569761	0001923
1	4.985219	-0.403518	-4.963458	-0.231656	MT	21557	2023.02.25 02:28:36.493569761	0001923
1	5.019189	2.034299	-4.577632	-0.314913	MT	21557	2023.02.25 02:28:36.494569761	0001923
1	5.051417	4.032930	-3.018464	-0.375725	MT	21557	2023.02.25 02:28:36.495569761	0001923
1	4.999863	4.949190	-0.653751	-0.277053	MT	21557	2023.02.25 02:28:36.496569761	0001923
1	5.055020	4.713740	1.825580	-0.033732	MT	21557	2023.02.25 02:28:36.497569761	0001923
1	5.055354	3.306819	3.822105	0.114279	MT	21557	2023.02.25 02:28:36.498569761	0001923
1	5.058703	1.087919	4.927196	0.360068	MT	21557	2023.02.25 02:28:36.499569761	0001923
1	5.003483	-1.428758	4.770700	0.483646	MT	21557	2023.02.25 02:28:36.500569761	0001923
1	5.004641	-3.587167	3.454108	0.497801	MT	21557	2023.02.25 02:28:36.501569761	0001923
1	4.979321	-4.791895	1.267994	0.472842	MT	21557	2023.02.25 02:28:36.502569761	0001923
1	5.056056	-4.893743	-1.235713	0.296638	MT	21557	2023.02.25 02:28:36.503569761	0001923
1	5.033496	-3.710338	-3.400444	0.080352	MT	21557	2023.02.25 02:28:36.504569761	0001923
1	5.019542	-1.633907	-4.744089	-0.140606	MT	21557	2023.02.25 02:28:36.505569761	0001923
1	5.007979	0.826807	-4.930146	-0.299843	MT	21557	2023.02.25 02:28:36.506569761	0001923
1	5.085763	3.180349	-3.953978	-0.341211	MT	21557	2023.02.25 02:28:36.507569761	0001923
1	5.087550	4.691032	-1.939175	-0.342027	MT	21557	2023.02.25 02:28:36.508569761	0001923
1	5.076891	5.043568	0.545305	-0.199707	MT	21557	2023.02.25 02:28:36.509569761	0001923
1	5.065086	4.145468	2.909573	0.067693	MT	21557	2023.02.25 02:28:36.510569761	0001923
1	5.045227	2.275364	4.496046	0.250225	MT	21557	2023.02.25 02:28:36.511569761	0001923
1	5.015001	-0.226418	4.990651	0.438600	MT	21557	2023.02.25 02:28:36.512569761	0001923
1	5.014581	-2.606917	4.252995	0.511893	MT	21557	2023.02.25 02:28:36.513569761	0001923
1	4.996290	-4.345060	2.417329	0.489785	MT	21557	2023.02.25 02:28:36.514569761	0001923
1	4.987110	-4.974669	0.017511	0.351615	MT	21557	2023.02.25 02:28:36.515569761	0001923
1	5.037043	-4.429444	-2.390744	0.190200	MT	21557	2023.02.25 02:28:36.516569761	0001923
1	5.074612	-2.777741	-4.246421	-0.061202	MT	21557	2023.02.25 02:28:36.517569761	0001923
1	5.018365	-0.459610	-4.991338	-0.243505	MT	21557	2023.02.25 02:28:36.518569761	0001923
1	5.027620	2.040890	-4.581013	-0.355039	MT	21557	2023.02.25 02:28:36.519569761	0001923
1	5.039796	4.000956	-3.041499	-0.375747	MT	21557	2023.02.25 02:28:36.520569761	0001923
1	5.024509	4.968105	-0.692541	-0.289842	MT	21557	2023.02.25 02:28:36.521569761	0001923
1	5.044581	4.705337	1.817182	-0.073781	MT	21557	2023.02.25 02:28:36.522569761	0001923
1	5.060963	3.323032	3.814819	0.134003	MT	21557	2023.02.25 02:28:36.523569761	0001923
1	5.004884	1.076653	4.876662	0.328407	MT	21557	2023.02.25 02:28:36.524569761	0001923
1	4.982066	-1.424404	4.746219	0.515233	MT	21557	2023.02.25 02:28:36.525569761	0001923
1	4.988052	-3.598920	3.414793	0.517325	MT	21557	2023.02.25 02:28:36.526569761	0001923
1	5.017435	-4.839901	1.237001	0.468863	MT	21557	2023.02.25 02:28:36.527569761	0001923
1	5.052788	-4.885806	-1.255579	0.288252	MT	21557	2023.02.25 02:28:36.528569761	0001923
1	5.045555	-3.726213	-3.400646	0.092515	MT	21557	2023.02.25 02:28:36.529569761	0001923
1	5.036759	-1.662144	-4.751755	-0.164436	MT	21557	2023.02.25 02:28:36.530569761	0001923
1	5.014825	0.858475	-4.929620	-0.332167	MT	21557	2023.02.25 02:28:36.531569761	0001923
1	5.033945	3.119680	-3.930090	-0.403232	MT	21557	2023.02.25 02:28:36.532569761	0001923
1	5.041483	4.656414	-1.908831	-0.301199	MT	21557	2023.02.25 02:28:36.533569761	0001923
1	5.059168	5.024022	0.575560	-0.152035	MT	21557	2023.02.25 02:28:36.534569761	0001923
1	5.030943	4.090245	2.928810	0.048553	MT	21557	2023.02.25 02:28:36.535569761	0001923
1	5.084125	2.314296	4.520150	0.246191	MT	21557	2023.02.25 02:28:36.536569761	0001923
1	4.988107	-0.150564	4.967988	0.421469	MT	21557	2023.02.25 02:28:36.537569761	0001923
1	4.993199	-2.607016	4.229181	0.499529	MT	21557	2023.02.25 02:28:36.538569761	0001923
1	5.011447	-4.352783	2.428891	0.518046	MT	21557	2023.02.25 02:28:36.539569761	0001923
1	5.025350	-5.010371	0.049976	0.384484	MT	21557	2023.02.25 02:28:36.540569761	0001923
1	5.074358	-4.477852	-2.382207	0.151822	MT	21557	2023.02.25 02:28:36.541569761	0001923
1	5.064781	-2.812817	-4.211406	-0.064306	MT	21557	2023.02.25 02:28:36.542569761	0001923
1	5.032127	-0.472051	-5.001679	-0.287542	MT	21557	2023.02.25 02:28:36.543569761	0001923
1	5.028628	2.045013	-4.581191	-0.343082	MT	21557	2023.02.25 02:28:36.544569761	0001923
1	5.062484	4.060909	-2.999433	-0.375723	MT	21557	2023.02.25 02:28:36.545569761	0001923
1	5.004467	4.949564	-0.697235	-0.245715	MT	21557	2023.02.25 02:28:36.546569761	0001923
1	5.083521	4.753640	1.800813	-0.046524	MT	21557	2023.02.25 02:28:36.547569761	0001923
1	5.055070	3.271576	3.848899	0.191064	MT	21557	2023.02.25 02:28:36.548569761	0001923
1	5.040781	1.060850	4.915287	0.352164	MT	21557	2023.02.25 02:28:36.549569761	0001923
1	5.001344	-1.428423	4.765212	0.515564	MT	21557	2023.02.25 02:28:36.550569761	0001923
1	5.024288	-3.583075	3.484926	0.510231	MT	21557	2023.02.25 02:28:36.551569761	0001923
1	4.994584	-4.800433	1.311712	0.425589	MT	21557	2023.02.25 02:28:36.552569761	0001923
1	5.020859	-4.858630	-1.227855	0.308398	MT	21557	2023.02.25 02:28:36.553569761	0001923
1	5.088804	-3.746457	-3.443238	0.064068	MT	21557	2023.02.25 02:28:36.554569761	0001923
1	5.029947	-1.665823	-4.744249	-0.132278	MT	21557	2023.02.25 02:28:36.555569761	0001923
1	5.038509	0.866788	-4.954035	-0.304621	MT	21557	2023.02.25 02:28:36.556569761	0001923
1	5.047091	3.152865	-3.922342	-0.384452	MT	21557	2023.02.25 02:28:36.557569761	0001923
1	5.077477	4.690963	-1.912117	-0.345613	MT	21557	2023.02.25 02:28:36.558569761	0001923
1	5.028381	4.991341	0.568546	-0.218817	MT	21557	2023.02.25 02:28:36.559569761	0001923
1	5.099955	4.149700	2.963144	0.096472	MT	21557	2023.02.25 02:28:36.560569761	0001923
1	5.050589	2.227087	4.527351	0.227196	MT	21557	2023.02.25 02:28:36.561569761	0001923
1	5.033630	-0.202481	5.010738	0.434660	MT	21557	2023.02.25 02:28:36.562569761	0001923
1	4.992461	-2.530858	4.271961	0.519400	MT	21557	2023.02.25 02:28:36.563569761	0001923
1	4.994410	-4.320270	2.460598	0.474187	MT	21557	2023.02.25 02:28:36.564569761	0001923
1	5.008306	-4.994593	0.065298	0.364552	MT	21557	2023.02.25 02:28:36.565569761	0001923
1	5.044588	-4.441808	-2.386225	0.155390	MT	21557	2023.02.25 02:28:36.566569761	0001923
1	5.067220	-2.800682	-4.222573	-0.052600	MT	21557	2023.02.25 02:28:36.567569761	0001923
1	5.027320	-0.455973	-4.998783	-0.279662	MT	21557	2023.02.25 02:28:36.568569761	0001923
1	5.046506	2.048544	-4.595467	-0.390345	MT	21557	2023.02.25 02:28:36.569569761	0001923
1	5.065885	4.052770	-3.014211	-0.390867	MT	21557	2023.02.25 02:28:36.570569761	0001923
1	5.039410	4.984055	-0.684462	-0.293884	MT	21557	2023.02.25 02:28:36.571569761	0001923
1	5.051418	4.717432	1.805076	-0.066089	MT	21557	2023.02.25 02:28:36.572569761	0001923
1	5.107255	3.335269	3.864400	0.162639	MT	21557	2023.02.25 02:28:36.573569761	0001923
1	5.038177	1.068782	4.911404	0.345021	MT	21557	2023.02.25 02:28:36.574569761	0001923
1	5.013096	-1.436807	4.778751	0.479851	MT	21557	2023.02.25 02:28:36.575569761	0001923
1	4.987764	-3.538694	3.472430	0.545589	MT	21557	2023.02.25 02:28:36.576569761	0001923
1	4.969834	-4.779903	1.276007	0.472840	MT	21557	2023.02.25 02:28:36.577569761	0001923
1	5.007987	-4.855396	-1.203754	0.236720	MT	21557	2023.02.25 02:28:36.578569761	0001923
1	5.056857	-3.721863	-3.421128	0.124163	MT	21557	2023.02.25 02:28:36.579569761	0001923
1	5.035447	-1.646224	-4.755614	-0.172660	MT	21557	2023.02.25 02:28:36.580569761	0001923
1	5.041128	0.854628	-4.957804	-0.320556	MT	21557	2023.02.25 02:28:36.581569761	0001923
1	5.018220	3.104161	-3.926827	-0.356014	MT	21557	2023.02.25 02:28:36.582569761	0001923
1	5.061850	4.678951	-1.900132	-0.345306	MT	21557	2023.02.25 02:28:36.583569761	0001923
1	5.088430	5.051775	0.583943	-0.175197	MT	21557	2023.02.25 02:28:36.584569761	0001923
1	5.077027	4.157298	2.913831	0.051633	MT	21557	2023.02.25 02:28:36.585569761	0001923
1	5.058309	2.242375	4.526942	0.255037	MT	21557	2023.02.25 02:28:36.586569761	0001923
1	5.024478	-0.170475	5.002777	0.434208	MT	21557	2023.02.25 02:28:36.587569761	0001923
1	5.023293	-2.575740	4.279724	0.531983	MT	21557	2023.02.25 02:28:36.588569761	0001923
1	4.975986	-4.305260	2.449617	0.473865	MT	21557	2023.02.25 02:28:36.589569761	0001923
1	5.021125	-5.006346	0.025983	0.384076	MT	21557	2023.02.25 02:28:36.590569761	0001923
1	5.024306	-4.417531	-2.386608	0.182138	MT	21557	2023.02.25 02:28:36.591569761	0001923
1	5.070992	-2.801214	-4.225779	-0.104652	MT	21557	2023.02.25 02:28:36.592569761	0001923
1	5.039764	-0.475588	-5.011354	-0.243646	MT	21557	2023.02.25 02:28:36.593569761	0001923
1	5.084344	2.096562	-4.615408	-0.391144	MT	21557	2023.02.25 02:28:36.594569761	0001923
1	5.097159	4.053147	-3.069678	-0.360712	MT	21557	2023.02.25 02:28:36.595569761	0001923
1	5.019201	4.964435	-0.693034	-0.257806	MT	21557	2023.02.25 02:28:36.596569761	0001923
1	5.047819	4.705328	1.826181	-0.073643	MT	21557	2023.02.25 02:28:36.597569761	0001923
1	5.080443	3.307199	3.853490	0.154761	MT	21557	2023.02.25 02:28:36.598569761	0001923
1	5.062370	1.087874	4.931257	0.356130	MT	21557	2023.02.25 02:28:36.599569761	0001923
1	5.041593	-1.463048	4.792572	0.555345	MT	21557	2023.02.25 02:28:36.600569761	0001923
1	5.020149	-3.598675	3.457361	0.545977	MT	21557	2023.02.25 02:28:36.601569761	0001923
1	5.064987	-4.871840	1.298773	0.482137	MT	21557	2023.02.25 02:28:36.602569761	0001923
1	5.088051	-4.930158	-1.231145	0.257077	MT	21557	2023.02.25 02:28:36.603569761	0001923
1	5.062840	-3.718425	-3.435266	0.067902	MT	21557	2023.02.25 02:28:36.604569761	0001923
1	5.033238	-1.629808	-4.760205	-0.132893	MT	21557	2023.02.25 02:28:36.605569761	0001923
1	5.034994	0.862537	-4.949674	-0.328514	MT	21557	2023.02.25 02:28:36.606569761	0001923
1	5.116169	3.199915	-3.973280	-0.385715	MT	21557	2023.02.25 02:28:36.607569761	0001923
1	5.064623	4.672186	-1.927443	-0.325650	MT	21557	2023.02.25 02:28:36.608569761	0001923
1	5.051882	5.016138	0.583366	-0.139833	MT	21557	2023.02.25 02:28:36.609569761	0001923
1	5.032546	4.102672	2.913216	0.088193	MT	21557	2023.02.25 02:28:36.610569761	0001923
1	5.057770	2.238664	4.526509	0.283074	MT	21557	2023.02.25 02:28:36.611569761	0001923
1	5.035556	-0.222772	5.014142	0.406916	MT	21557	2023.02.25 02:28:36.612569761	0001923
1	5.037861	-2.635009	4.264083	0.504351	MT	21557	2023.02.25 02:28:36.613569761	0001923
1	5.030483	-4.348663	2.471646	0.534659	MT	21557	2023.02.25 02:28:36.614569761	0001923
1	5.042554	-5.030819	0.046624	0.340636	MT	21557	2023.02.25 02:28:36.615569761	0001923
1	5.033579	-4.445840	-2.355233	0.155905	MT	21557	2023.02.25 02:28:36.616569761	0001923
1	5.043534	-2.757365	-4.222996	-0.022048	MT	21557	2023.02.25 02:28:36.617569761	0001923
1	5.069549	-0.423431	-5.046472	-0.232718	MT	21557	2023.02.25 02:28:36.618569761	0001923
1	5.057571	2.072990	-4.600095	-0.347660	MT	21557	2023.02.25 02:28:36.619569761	0001923
1	5.093979	4.049147	-3.069683	-0.360671	MT	21557	2023.02.25 02:28:36.620569761	0001923
1	5.065441	5.012466	-0.685039	-0.254179	MT	21557	2023.02.25 02:28:36.621569761	0001923
1	5.102904	4.769379	1.813197	-0.070501	MT	21557	2023.02.25 02:28:36.622569761	0001923
1	5.074405	3.271095	3.876567	0.147484	MT	21557	2023.02.25 02:28:36.623569761	0001923
1	5.067935	1.047747	4.946375	0.345772	MT	21557	2023.02.25 02:28:36.624569761	0001923
1	5.022593	-1.459809	4.781723	0.480134	MT	21557	2023.02.25 02:28:36.625569761	0001923
1	5.035163	-3.587128	3.496981	0.506456	MT	21557	2023.02.25 02:28:36.626569761	0001923
1	4.979227	-4.796431	1.268783	0.420892	MT	21557	2023.02.25 02:28:36.627569761	0001923
1	5.060904	-4.902160	-1.231112	0.256788	MT	21557	2023.02.25 02:28:36.628569761	0001923
1	5.028705	-3.710386	-3.393384	0.076460	MT	21557	2023.02.25 02:28:36.629569761	0001923
1	5.033214	-1.665324	-4.748982	-0.084347	MT	21557	2023.02.25 02:28:36.630569761	0001923
1	5.045057	0.854425	-4.960499	-0.340598	MT	21557	2023.02.25 02:28:36.631569761	0001923
1	5.109115	3.203944	-3.961338	-0.381574	MT	21557	2023.02.25 02:28:36.632569761	0001923
1	5.059992	4.668392	-1.927753	-0.305613	MT	21557	2023.02.25 02:28:36.633569761	0001923
1	5.072728	5.040164	0.556398	-0.140492	MT	21557	2023.02.25 02:28:36.634569761	0001923
1	5.077893	4.133510	2.948432	0.076411	MT	21557	2023.02.25 02:28:36.635569761	0001923
1	5.049011	2.219582	4.526609	0.275271	MT	21557	2023.02.25 02:28:36.636569761	0001923
1	5.058791	-0.214257	5.033355	0.459130	MT	21557	2023.02.25 02:28:36.637569761	0001923
1	5.022566	-2.590521	4.267402	0.551951	MT	21557	2023.02.25 02:28:36.638569761	0001923
1	5.012043	-4.331865	2.467972	0.514426	MT	21557	2023.02.25 02:28:36.639569761	0001923
1	5.038081	-5.026883	0.038737	0.333474	MT	21557	2023.02.25 02:28:36.640569761	0001923
1	5.062027	-4.457964	-2.393998	0.139435	MT	21557	2023.02.25 02:28:36.641569761	0001923
1	5.052721	-2.762089	-4.229915	-0.093117	MT	21557	2023.02.25 02:28:36.642569761	0001923
1	5.031596	-0.391304	-5.011682	-0.216515	MT	21557	2023.02.25 02:28:36.643569761	0001923
1	5.068915	2.072920	-4.611971	-0.355842	MT	21557	2023.02.25 02:28:36.644569761	0001923
1	5.076475	4.049242	-3.041869	-0.348246	MT	21557	2023.02.25 02:28:36.645569761	0001923
1	5.058329	5.004557	-0.693170	-0.246220	MT	21557	2023.02.25 02:28:36.646569761	0001923
1	5.063472	4.733521	1.796973	-0.058377	MT	21557	2023.02.25 02:28:36.647569761	0001923
1	5.061552	3.275033	3.856696	0.139139	MT	21557	2023.02.25 02:28:36.648569761	0001923
1	5.037500	1.036182	4.914769	0.384416	MT	21557	2023.02.25 02:28:36.649569761	0001923
1	5.011077	-1.432432	4.774206	0.515743	MT	21557	2023.02.25 02:28:36.650569761	0001923
1	5.003267	-3.583336	3.458357	0.481823	MT	21557	2023.02.25 02:28:36.651569761	0001923
1	5.024075	-4.835859	1.275879	0.477416	MT	21557	2023.02.25 02:28:36.652569761	0001923
1	5.061283	-4.894004	-1.262282	0.268230	MT	21557	2023.02.25 02:28:36.653569761	0001923
1	5.029559	-3.698660	-3.407941	0.048112	MT	21557	2023.02.25 02:28:36.654569761	0001923
1	5.049653	-1.666245	-4.763591	-0.175576	MT	21557	2023.02.25 02:28:36.655569761	0001923
1	5.040680	0.838797	-4.961067	-0.304439	MT	21557	2023.02.25 02:28:36.656569761	0001923
1	5.080243	3.184753	-3.946585	-0.301137	MT	21557	2023.02.25 02:28:36.657569761	0001923
1	5.006454	4.614839	-1.908024	-0.356768	MT	21557	2023.02.25 02:28:36.658569761	0001923
1	5.032845	4.995456	0.576367	-0.206738	MT	21557	2023.02.25 02:28:36.659569761	0001923
1	5.058327	4.129457	2.920552	0.068026	MT	21557	2023.02.25 02:28:36.660569761	0001923
1	5.064250	2.267628	4.519606	0.278669	MT	21557	2023.02.25 02:28:36.661569761	0001923
1	5.039871	-0.166408	5.017658	0.442395	MT	21557	2023.02.25 02:28:36.662569761	0001923
1	5.017366	-2.590723	4.263708	0.531893	MT	21557	2023.02.25 02:28:36.663569761	0001923
1	5.034921	-4.368592	2.444565	0.538451	MT	21557	2023.02.25 02:28:36.664569761	0001923
1	4.991103	-4.978668	0.017506	0.351656	MT	21557	2023.02.25 02:28:36.665569761	0001923
1	5.023725	-4.413801	-2.394190	0.154980	MT	21557	2023.02.25 02:28:36.666569761	0001923
1	5.055764	-2.761631	-4.234587	-0.049186	MT	21557	2023.02.25 02:28:36.667569761	0001923
1	5.040502	-0.438627	-5.015249	-0.248087	MT	21557	2023.02.25 02:28:36.668569761	0001923
1	5.050076	2.104924	-4.576998	-0.351637	MT	21557	2023.02.25 02:28:36.669569761	0001923
1	5.051546	4.037050	-3.014642	-0.363707	MT	21557	2023.02.25 02:28:36.670569761	0001923
1	5.052173	5.000540	-0.677176	-0.245934	MT	21557	2023.02.25 02:28:36.671569761	0001923
1	5.034913	4.693786	1.821496	-0.029588	MT	21557	2023.02.25 02:28:36.672569761	0001923
1	5.067122	3.283197	3.856462	0.155053	MT	21557	2023.02.25 02:28:36.673569761	0001923
1	5.056724	1.032244	4.934640	0.392761	MT	21557	2023.02.25 02:28:36.674569761	0001923
1	5.041227	-1.424135	4.804723	0.548129	MT	21557	2023.02.25 02:28:36.675569761	0001923
1	5.037078	-3.598585	3.480190	0.557327	MT	21557	2023.02.25 02:28:36.676569761	0001923
1	4.976233	-4.788365	1.284668	0.429052	MT	21557	2023.02.25 02:28:36.677569761	0001923
1	5.041340	-4.881485	-1.217113	0.323800	MT	21557	2023.02.25 02:28:36.678569761	0001923
1	5.053716	-3.734456	-3.404289	0.068540	MT	21557	2023.02.25 02:28:36.679569761	0001923
1	5.047715	-1.602559	-4.782024	-0.208520	MT	21557	2023.02.25 02:28:36.680569761	0001923
1	5.061684	0.866688	-4.976849	-0.316970	MT	21557	2023.02.25 02:28:36.681569761	0001923
1	5.081414	3.179565	-3.941834	-0.416031	MT	21557	2023.02.25 02:28:36.682569761	0001923
1	5.088744	4.703506	-1.919896	-0.293853	MT	21557	2023.02.25 02:28:36.683569761	0001923
1	5.044957	5.003540	0.615188	-0.194226	MT	21557	2023.02.25 02:28:36.684569761	0001923
1	5.074206	4.137523	2.936438	0.076186	MT	21557	2023.02.25 02:28:36.685569761	0001923
1	5.084798	2.275608	4.538613	0.278877	MT	21557	2023.02.25 02:28:36.686569761	0001923
1	5.031294	-0.214312	5.006480	0.450719	MT	21557	2023.02.25 02:28:36.687569761	0001923
1	5.027746	-2.567959	4.292037	0.512088	MT	21557	2023.02.25 02:28:36.688569761	0001923
1	5.042576	-4.364868	2.471933	0.514827	MT	21557	2023.02.25 02:28:36.689569761	0001923
1	5.045875	-5.030290	0.052830	0.392734	MT	21557	2023.02.25 02:28:36.690569761	0001923
1	5.051758	-4.449766	-2.386295	0.159472	MT	21557	2023.02.25 02:28:36.691569761	0001923
1	5.026065	-2.725563	-4.222668	-0.041374	MT	21557	2023.02.25 02:28:36.692569761	0001923
1	5.047951	-0.399205	-5.027812	-0.208679	MT	21557	2023.02.25 02:28:36.693569761	0001923
1	5.078704	2.089006	-4.616074	-0.348069	MT	21557	2023.02.25 02:28:36.694569761	0001923
1	5.111827	4.080768	-3.053112	-0.395750	MT	21557	2023.02.25 02:28:36.695569761	0001923
1	5.054425	5.000895	-0.701662	-0.214306	MT	21557	2023.02.25 02:28:36.696569761	0001923
1	5.073076	4.737299	1.813282	-0.078170	MT	21557	2023.02.25 02:28:36.697569761	0001923
1	5.063573	3.291043	3.845717	0.138806	MT	21557	2023.02.25 02:28:36.698569761	0001923
1	5.050117	1.020207	4.930687	0.388824	MT	21557	2023.02.25 02:28:36.699569761	0001923
1	5.034442	-1.456657	4.793481	0.496283	MT	21557	2023.02.25 02:28:36.700569761	0001923
1	5.030099	-3.590417	3.475956	0.573181	MT	21557	2023.02.25 02:28:36.701569761	0001923
1	5.033892	-4.835941	1.314936	0.474013	MT	21557	2023.02.25 02:28:36.702569761	0001923
1	5.041115	-4.881839	-1.223578	0.288699	MT	21557	2023.02.25 02:28:36.703569761	0001923
1	5.055847	-3.722317	-3.420456	0.080170	MT	21557	2023.02.25 02:28:36.704569761	0001923
1	5.062937	-1.641945	-4.786972	-0.149179	MT	21557	2023.02.25 02:28:36.705569761	0001923
1	5.043510	0.846467	-4.960569	-0.336516	MT	21557	2023.02.25 02:28:36.706569761	0001923
1	5.097659	3.195977	-3.953409	-0.377370	MT	21557	2023.02.25 02:28:36.707569761	0001923
1	5.110340	4.719022	-1.931142	-0.342192	MT	21557	2023.02.25 02:28:36.708569761	0001923
1	5.056187	5.019973	0.583615	-0.155871	MT	21557	2023.02.25 02:28:36.709569761	0001923
1	5.115434	4.168957	2.964267	0.024278	MT	21557	2023.02.25 02:28:36.710569761	0001923
1	5.063673	2.195555	4.554577	0.275945	MT	21557	2023.02.25 02:28:36.711569761	0001923
1	5.056020	-0.222710	5.034017	0.415220	MT	21557	2023.02.25 02:28:36.712569761	0001923
1	5.035165	-2.658489	4.240324	0.552239	MT	21557	2023.02.25 02:28:36.713569761	0001923
1	5.002571	-4.341081	2.437332	0.490049	MT	21557	2023.02.25 02:28:36.714569761	0001923
1	4.969863	-4.958916	0.026880	0.328591	MT	21557	2023.02.25 02:28:36.715569761	0001923
1	5.045728	-4.449462	-2.371770	0.190696	MT	21557	2023.02.25 02:28:36.716569761	0001923
1	5.011862	-2.705537	-4.218690	-0.038519	MT	21557	2023.02.25 02:28:36.717569761	0001923
1	5.044119	-0.387580	-5.023249	-0.244735	MT	21557	2023.02.25 02:28:36.718569761	0001923
1	5.053423	2.076693	-4.591663	-0.375574	MT	21557	2023.02.25 02:28:36.719569761	0001923
1	5.061662	4.032833	-3.034294	-0.386967	MT	21557	2023.02.25 02:28:36.720569761	0001923
1	5.073743	5.020680	-0.693334	-0.234387	MT	21557	2023.02.25 02:28:36.721569761	0001923
1	5.089407	4.753335	1.817239	-0.074275	MT	21557	2023.02.25 02:28:36.722569761	0001923
1	5.108923	3.327549	3.871962	0.190839	MT	21557	2023.02.25 02:28:36.723569761	0001923
1	5.066100	1.095508	4.935800	0.321114	MT	21557	2023.02.25 02:28:36.724569761	0001923
1	5.039670	-1.432588	4.805386	0.504218	MT	21557	2023.02.25 02:28:36.725569761	0001923
1	5.055519	-3.630775	3.476443	0.538598	MT	21557	2023.02.25 02:28:36.726569761	0001923
1	5.035581	-4.844468	1.307721	0.421982	MT	21557	2023.02.25 02:28:36.727569761	0001923
1	4.997545	-4.839092	-1.220161	0.264307	MT	21557	2023.02.25 02:28:36.728569761	0001923
1	5.055654	-3.726609	-3.416034	0.052277	MT	21557	2023.02.25 02:28:36.729569761	0001923
1	5.043818	-1.646535	-4.763139	-0.203777	MT	21557	2023.02.25 02:28:36.730569761	0001923
1	5.024158	0.858195	-4.937191	-0.360284	MT	21557	2023.02.25 02:28:36.731569761	0001923
1	5.088668	3.172028	-3.961498	-0.373246	MT	21557	2023.02.25 02:28:36.732569761	0001923
1	5.047348	4.663783	-1.895906	-0.361088	MT	21557	2023.02.25 02:28:36.733569761	0001923
1	5.060401	5.024335	0.591070	-0.119796	MT	21557	2023.02.25 02:28:36.734569761	0001923
1	5.075177	4.133143	2.944982	0.040356	MT	21557	2023.02.25 02:28:36.735569761	0001923
1	5.059503	2.211484	4.542720	0.267599	MT	21557	2023.02.25 02:28:36.736569761	0001923
1	5.023029	-0.214345	4.998542	0.446598	MT	21557	2023.02.25 02:28:36.737569761	0001923
1	5.029162	-2.630668	4.252600	0.536136	MT	21557	2023.02.25 02:28:36.738569761	0001923
1	5.017904	-4.353216	2.449499	0.478358	MT	21557	2023.02.25 02:28:36.739569761	0001923
1	5.029785	-5.014280	0.041850	0.392401	MT	21557	2023.02.25 02:28:36.740569761	0001923
1	5.030428	-4.421925	-2.394017	0.143064	MT	21557	2023.02.25 02:28:36.741569761	0001923
1	5.036519	-2.773827	-4.203360	-0.064586	MT	21557	2023.02.25 02:28:36.742569761	0001923
1	5.037554	-0.431085	-5.010568	-0.292101	MT	21557	2023.02.25 02:28:36.743569761	0001923
1	5.029860	2.049096	-4.581308	-0.335125	MT	21557	2023.02.25 02:28:36.744569761	0001923
1	5.065980	4.061040	-3.006615	-0.363832	MT	21557	2023.02.25 02:28:36.745569761	0001923
1	5.054822	5.000433	-0.692991	-0.258177	MT	21557	2023.02.25 02:28:36.746569761	0001923
1	5.039050	4.693445	1.832983	-0.061415	MT	21557	2023.02.25 02:28:36.747569761	0001923
1	5.079518	3.287432	3.868099	0.179192	MT	21557	2023.02.25 02:28:36.748569761	0001923
1	5.036082	1.048185	4.910784	0.384231	MT	21557	2023.02.25 02:28:36.749569761	0001923
1	5.044570	-1.428803	4.813695	0.484303	MT	21557	2023.02.25 02:28:36.750569761	0001923
1	5.023245	-3.558849	3.504586	0.534286	MT	21557	2023.02.25 02:28:36.751569761	0001923
1	5.032765	-4.851916	1.251985	0.469216	MT	21557	2023.02.25 02:28:36.752569761	0001923
1	5.083391	-4.926121	-1.227202	0.261096	MT	21557	2023.02.25 02:28:36.753569761	0001923
1	5.037035	-3.690846	-3.427623	0.027727	MT	21557	2023.02.25 02:28:36.754569761	0001923
1	5.060058	-1.654313	-4.778452	-0.183928	MT	21557	2023.02.25 02:28:36.755569761	0001923
1	5.079227	0.898658	-4.988749	-0.321482	MT	21557	2023.02.25 02:28:36.756569761	0001923
1	5.082545	3.199912	-3.930346	-0.381059	MT	21557	2023.02.25 02:28:36.757569761	0001923
1	5.073788	4.687548	-1.919976	-0.289689	MT	21557	2023.02.25 02:28:36.758569761	0001923
1	5.040608	4.999866	0.618694	-0.162129	MT	21557	2023.02.25 02:28:36.759569761	0001923
1	5.100518	4.161344	2.948709	0.060125	MT	21557	2023.02.25 02:28:36.760569761	0001923
1	5.047979	2.219335	4.526975	0.251275	MT	21557	2023.02.25 02:28:36.761569761	0001923
1	5.030550	-0.245059	5.002078	0.474973	MT	21557	2023.02.25 02:28:36.762569761	0001923
1	5.002635	-2.584251	4.256511	0.479708	MT	21557	2023.02.25 02:28:36.763569761	0001923
1	5.014548	-4.345014	2.453203	0.498333	MT	21557	2023.02.25 02:28:36.764569761	0001923
1	5.044010	-5.030505	0.021200	0.368249	MT	21557	2023.02.25 02:28:36.765569761	0001923
1	5.042085	-4.429627	-2.402453	0.171019	MT	21557	2023.02.25 02:28:36.766569761	0001923
1	5.037405	-2.721227	-4.239134	-0.010665	MT	21557	2023.02.25 02:28:36.767569761	0001923
1	5.038940	-0.404000	-5.014658	-0.284441	MT	21557	2023.02.25 02:28:36.768569761	0001923
1	5.065969	2.060560	-4.611451	-0.390713	MT	21557	2023.02.25 02:28:36.769569761	0001923
1	5.088521	4.077513	-3.027265	-0.320309	MT	21557	2023.02.25 02:28:36.770569761	0001923
1	5.082136	5.028386	-0.688897	-0.262403	MT	21557	2023.02.25 02:28:36.771569761	0001923
1	5.060497	4.717282	1.830256	-0.077705	MT	21557	2023.02.25 02:28:36.772569761	0001923
1	5.067647	3.275024	3.864695	0.139261	MT	21557	2023.02.25 02:28:36.773569761	0001923
1	5.060142	1.027794	4.942291	0.349916	MT	21557	2023.02.25 02:28:36.774569761	0001923
1	5.034482	-1.448369	4.793063	0.524196	MT	21557	2023.02.25 02:28:36.775569761	0001923
1	5.003698	-3.578600	3.453278	0.552709	MT	21557	2023.02.25 02:28:36.776569761	0001923
1	5.038848	-4.844014	1.307049	0.465974	MT	21557	2023.02.25 02:28:36.777569761	0001923
1	5.051880	-4.898101	-1.208232	0.265097	MT	21557	2023.02.25 02:28:36.778569761	0001923
1	5.026376	-3.694908	-3.407569	0.024075	MT	21557	2023.02.25 02:28:36.779569761	0001923
1	5.010966	-1.570187	-4.755585	-0.169443	MT	21557	2023.02.25 02:28:36.780569761	0001923
1	5.061069	0.882560	-4.972647	-0.329072	MT	21557	2023.02.25 02:28:36.781569761	0001923
1	5.078150	3.191799	-3.930188	-0.391975	MT	21557	2023.02.25 02:28:36.782569761	0001923
1	5.067928	4.676268	-1.927560	-0.317693	MT	21557	2023.02.25 02:28:36.783569761	0001923
1	5.057548	5.019608	0.588149	-0.190804	MT	21557	2023.02.25 02:28:36.784569761	0001923
1	5.076561	4.129135	2.952976	0.040519	MT	21557	2023.02.25 02:28:36.785569761	0001923
1	5.065962	2.174850	4.570575	0.209392	MT	21557	2023.02.25 02:28:36.786569761	0001923
1	5.013823	-0.198420	4.990684	0.438312	MT	21557	2023.02.25 02:28:36.787569761	0001923
1	4.994849	-2.587864	4.240958	0.515514	MT	21557	2023.02.25 02:28:36.788569761	0001923
1	5.026745	-4.361429	2.456794	0.458551	MT	21557	2023.02.25 02:28:36.789569761	0001923
1	5.043017	-5.030737	0.046502	0.348635	MT	21557	2023.02.25 02:28:36.790569761	0001923
1	5.070981	-4.485159	-2.362790	0.124190	MT	21557	2023.02.25 02:28:36.791569761	0001923
1	5.055277	-2.789566	-4.215744	-0.040608	MT	21557	2023.02.25 02:28:36.792569761	0001923
1	5.020190	-0.395399	-4.999566	-0.224289	MT	21557	2023.02.25 02:28:36.793569761	0001923
1	5.063572	2.072551	-4.603438	-0.390714	MT	21557	2023.02.25 02:28:36.794569761	0001923
1	5.089902	4.073064	-3.030598	-0.364322	MT	21557	2023.02.25 02:28:36.795569761	0001923
1	5.089450	5.036551	-0.689132	-0.246488	MT	21557	2023.02.25 02:28:36.796569761	0001923
1	5.031189	4.697602	1.800808	-0.049947	MT	21557	2023.02.25 02:28:36.797569761	0001923
1	5.068995	3.307463	3.837126	0.178512	MT	21557	2023.02.25 02:28:36.798569761	0001923
1	5.051108	1.007593	4.938573	0.330065	MT	21557	2023.02.25 02:28:36.799569761	0001923
1	5.060021	-1.456352	4.816989	0.528645	MT	21557	2023.02.25 02:28:36.800569761	0001923
1	5.026321	-3.598611	3.465253	0.553098	MT	21557	2023.02.25 02:28:36.801569761	0001923
1	5.043641	-4.855689	1.271612	0.493558	MT	21557	2023.02.25 02:28:36.802569761	0001923
1	4.993380	-4.838787	-1.196652	0.296668	MT	21557	2023.02.25 02:28:36.803569761	0001923
1	5.046083	-3.738925	-3.388624	0.024818	MT	21557	2023.02.25 02:28:36.804569761	0001923
1	5.042739	-1.646092	-4.763796	-0.160785	MT	21557	2023.02.25 02:28:36.805569761	0001923
1	5.033967	0.850331	-4.949383	-0.348387	MT	21557	2023.02.25 02:28:36.806569761	0001923
1	5.090728	3.176110	-3.961615	-0.365288	MT	21557	2023.02.25 02:28:36.807569761	0001923
1	5.055418	4.663930	-1.919087	-0.349442	MT	21557	2023.02.25 02:28:36.808569761	0001923
1	5.093920	5.055842	0.598824	-0.167011	MT	21557	2023.02.25 02:28:36.809569761	0001923
1	5.057402	4.102545	2.956333	0.080851	MT	21557	2023.02.25 02:28:36.810569761	0001923
1	5.081503	2.255230	4.547138	0.243211	MT	21557	2023.02.25 02:28:36.811569761	0001923
1	4.998176	-0.233151	4.971279	0.462378	MT	21557	2023.02.25 02:28:36.812569761	0001923
1	4.994507	-2.575580	4.244544	0.543447	MT	21557	2023.02.25 02:28:36.813569761	0001923
1	5.014995	-4.365145	2.421427	0.482053	MT	21557	2023.02.25 02:28:36.814569761	0001923
1	5.012511	-4.998409	0.006117	0.375689	MT	21557	2023.02.25 02:28:36.815569761	0001923
1	5.038002	-4.437733	-2.379343	0.163455	MT	21557	2023.02.25 02:28:36.816569761	0001923
1	5.029710	-2.738226	-4.217705	-0.105179	MT	21557	2023.02.25 02:28:36.817569761	0001923
1	5.062694	-0.423769	-5.037984	-0.264590	MT	21557	2023.02.25 02:28:36.818569761	0001923
1	5.033069	2.044687	-4.583702	-0.375123	MT	21557	2023.02.25 02:28:36.819569761	0001923
1	5.087080	4.068576	-3.025886	-0.411212	MT	21557	2023.02.25 02:28:36.820569761	0001923
1	5.069650	5.016721	-0.693400	-0.230346	MT	21557	2023.02.25 02:28:36.821569761	0001923
1	5.099191	4.753677	1.844686	-0.037853	MT	21557	2023.02.25 02:28:36.822569761	0001923
1	5.065265	3.264629	3.867781	0.198425	MT	21557	2023.02.25 02:28:36.823569761	0001923
1	5.036858	1.039934	4.915140	0.360379	MT	21557	2023.02.25 02:28:36.824569761	0001923
1	5.020858	-1.444480	4.781252	0.511974	MT	21557	2023.02.25 02:28:36.825569761	0001923
1	5.023215	-3.595227	3.473158	0.494174	MT	21557	2023.02.25 02:28:36.826569761	0001923
1	5.016272	-4.823790	1.287770	0.485475	MT	21557	2023.02.25 02:28:36.827569761	0001923
1	5.051576	-4.890069	-1.239219	0.264541	MT	21557	2023.02.25 02:28:36.828569761	0001923
1	5.057126	-3.714471	-3.431201	0.063922	MT	21557	2023.02.25 02:28:36.829569761	0001923
1	5.047196	-1.614356	-4.778344	-0.188339	MT	21557	2023.02.25 02:28:36.830569761	0001923
1	5.042079	0.878458	-4.953532	-0.336739	MT	21557	2023.02.25 02:28:36.831569761	0001923
1	5.063850	3.139785	-3.953186	-0.395790	MT	21557	2023.02.25 02:28:36.832569761	0001923
1	5.054925	4.667919	-1.908083	-0.349315	MT	21557	2023.02.25 02:28:36.833569761	0001923
1	5.072079	5.035972	0.583634	-0.156036	MT	21557	2023.02.25 02:28:36.834569761	0001923
1	5.085065	4.145267	2.944813	0.052230	MT	21557	2023.02.25 02:28:36.835569761	0001923
1	5.060983	2.238577	4.530631	0.275136	MT	21557	2023.02.25 02:28:36.836569761	0001923
1	5.032063	-0.218229	5.006353	0.458759	MT	21557	2023.02.25 02:28:36.837569761	0001923
1	5.037307	-2.618894	4.271918	0.516307	MT	21557	2023.02.25 02:28:36.838569761	0001923
1	4.980865	-4.307971	2.449186	0.501891	MT	21557	2023.02.25 02:28:36.839569761	0001923
1	5.049029	-5.034340	0.020951	0.384288	MT	21557	2023.02.25 02:28:36.840569761	0001923
1	5.025427	-4.429705	-2.367396	0.167555	MT	21557	2023.02.25 02:28:36.841569761	0001923
1	5.062850	-2.792806	-4.222381	-0.064680	MT	21557	2023.02.25 02:28:36.842569761	0001923
1	5.063957	-0.379974	-5.041626	-0.285101	MT	21557	2023.02.25 02:28:36.843569761	0001923
1	5.049871	2.104965	-4.577059	-0.347638	MT	21557	2023.02.25 02:28:36.844569761	0001923
1	5.089452	4.065200	-3.041789	-0.352410	MT	21557	2023.02.25 02:28:36.845569761	0001923
1	5.081073	5.024535	-0.713083	-0.250731	MT	21557	2023.02.25 02:28:36.846569761	0001923
1	5.062550	4.721575	1.825834	-0.049812	MT	21557	2023.02.25 02:28:36.847569761	0001923
1	5.056374	3.267033	3.856687	0.139221	MT	21557	2023.02.25 02:28:36.848569761	0001923
1	5.055151	1.016035	4.937926	0.372975	MT	21557	2023.02.25 02:28:36.849569761	0001923
1	5.028877	-1.432493	4.793265	0.512034	MT	21557	2023.02.25 02:28:36.850569761	0001923
1	5.029363	-3.594819	3.476546	0.534228	MT	21557	2023.02.25 02:28:36.851569761	0001923
1	5.063141	-4.871705	1.287591	0.493967	MT	21557	2023.02.25 02:28:36.852569761	0001923
1	5.052126	-4.893639	-1.216898	0.308926	MT	21557	2023.02.25 02:28:36.853569761	0001923
1	5.029158	-3.686442	-3.420230	0.067802	MT	21557	2023.02.25 02:28:36.854569761	0001923
1	5.030226	-1.606290	-4.763458	-0.180193	MT	21557	2023.02.25 02:28:36.855569761	0001923
1	5.041922	0.834385	-4.960461	-0.344391	MT	21557	2023.02.25 02:28:36.856569761	0001923
1	5.073126	3.183800	-3.930197	-0.391892	MT	21557	2023.02.25 02:28:36.857569761	0001923
1	5.074482	4.687383	-1.919731	-0.305686	MT	21557	2023.02.25 02:28:36.858569761	0001923
1	5.031026	4.991598	0.599115	-0.190348	MT	21557	2023.02.25 02:28:36.859569761	0001923
1	5.072347	4.110282	2.971707	0.057002	MT	21557	2023.02.25 02:28:36.860569761	0001923
1	5.063606	2.235656	4.534505	0.283227	MT	21557	2023.02.25 02:28:36.861569761	0001923
1	5.034364	-0.226521	5.010771	0.430907	MT	21557	2023.02.25 02:28:36.862569761	0001923
1	5.031705	-2.630671	4.255600	0.536182	MT	21557	2023.02.25 02:28:36.863569761	0001923
1	5.021888	-4.348729	2.455770	0.526416	MT	21557	2023.02.25 02:28:36.864569761	0001923
1	5.049832	-5.034216	0.020768	0.396286	MT	21557	2023.02.25 02:28:36.865569761	0001923
1	5.066993	-4.453618	-2.410480	0.171144	MT	21557	2023.02.25 02:28:36.866569761	0001923
1	5.072737	-2.804523	-4.226807	-0.037623	MT	21557	2023.02.25 02:28:36.867569761	0001923
1	5.027728	-0.363969	-5.006672	-0.280731	MT	21557	2023.02.25 02:28:36.868569761	0001923
1	5.065080	2.096737	-4.595700	-0.371842	MT	21557	2023.02.25 02:28:36.869569761	0001923
1	5.038306	4.025294	-3.011024	-0.339526	MT	21557	2023.02.25 02:28:36.870569761	0001923
1	5.075435	5.028462	-0.642086	-0.249687	MT	21557	2023.02.25 02:28:36.871569761	0001923
1	5.051472	4.709410	1.826064	-0.065686	MT	21557	2023.02.25 02:28:36.872569761	0001923
1	5.075347	3.295361	3.856232	0.170927	MT	21557	2023.02.25 02:28:36.873569761	0001923
1	5.037439	1.047738	4.915440	0.341299	MT	21557	2023.02.25 02:28:36.874569761	0001923
1	5.015082	-1.444848	4.778802	0.475934	MT	21557	2023.02.25 02:28:36.875569761	0001923
1	4.991495	-3.575035	3.445940	0.509553	MT	21557	2023.02.25 02:28:36.876569761	0001923
1	5.004992	-4.828154	1.241381	0.444805	MT	21557	2023.02.25 02:28:36.877569761	0001923
1	5.018421	-4.855352	-1.246749	0.236064	MT	21557	2023.02.25 02:28:36.878569761	0001923
1	5.012337	-3.686962	-3.395500	0.020176	MT	21557	2023.02.25 02:28:36.879569761	0001923
1	5.025004	-1.650030	-4.743925	-0.152439	MT	21557	2023.02.25 02:28:36.880569761	0001923
1	5.035792	0.854954	-4.954293	-0.288500	MT	21557	2023.02.25 02:28:36.881569761	0001923
1	5.031015	3.139617	-3.910007	-0.407131	MT	21557	2023.02.25 02:28:36.882569761	0001923
1	5.094884	4.710875	-1.907971	-0.353757	MT	21557	2023.02.25 02:28:36.883569761	0001923
1	5.051506	5.016101	0.579428	-0.143893	MT	21557	2023.02.25 02:28:36.884569761	0001923
1	5.105292	4.161460	2.956525	0.072246	MT	21557	2023.02.25 02:28:36.885569761	0001923
1	5.061901	2.223652	4.538490	0.283411	MT	21557	2023.02.25 02:28:36.886569761	0001923
1	5.033157	-0.222105	5.006165	0.470798	MT	21557	2023.02.25 02:28:36.887569761	0001923
1	5.010778	-2.594629	4.252582	0.539765	MT	21557	2023.02.25 02:28:36.888569761	0001923
1	5.045575	-4.372859	2.463924	0.514787	MT	21557	2023.02.25 02:28:36.889569761	0001923
1	5.028255	-5.014457	0.014159	0.371977	MT	21557	2023.02.25 02:28:36.890569761	0001923
1	5.016968	-4.397910	-2.409986	0.142573	MT	21557	2023.02.25 02:28:36.891569761	0001923
1	5.042370	-2.761606	-4.218650	-0.044942	MT	21557	2023.02.25 02:28:36.892569761	0001923
1	5.057425	-0.367525	-5.038284	-0.241171	MT	21557	2023.02.25 02:28:36.893569761	0001923
1	5.063930	2.093401	-4.600682	-0.307873	MT	21557	2023.02.25 02:28:36.894569761	0001923
1	5.091675	4.097199	-3.002817	-0.348144	MT	21557	2023.02.25 02:28:36.895569761	0001923
1	5.014230	4.960555	-0.689222	-0.245706	MT	21557	2023.02.25 02:28:36.896569761	0001923
1	5.102838	4.761112	1.833552	-0.094109	MT	21557	2023.02.25 02:28:36.897569761	0001923
1	5.055565	3.256108	3.864551	0.147455	MT	21557	2023.02.25 02:28:36.898569761	0001923
1	5.057480	1.057164	4.930792	0.384444	MT	21557	2023.02.25 02:28:36.899569761	0001923
1	5.066000	-1.503840	4.813667	0.481075	MT	21557	2023.02.25 02:28:36.900569761	0001923
1	5.047528	-3.626486	3.465036	0.565384	MT	21557	2023.02.25 02:28:36.901569761	0001923
1	5.019975	-4.832029	1.280128	0.461439	MT	21557	2023.02.25 02:28:36.902569761	0001923
1	5.016537	-4.858971	-1.216368	0.276572	MT	21557	2023.02.25 02:28:36.903569761	0001923
1	5.062895	-3.722553	-3.431089	0.056006	MT	21557	2023.02.25 02:28:36.904569761	0001923
1	5.044151	-1.594157	-4.782610	-0.169609	MT	21557	2023.02.25 02:28:36.905569761	0001923
1	5.040942	0.854669	-4.957865	-0.316556	MT	21557	2023.02.25 02:28:36.906569761	0001923
1	5.098376	3.216002	-3.938448	-0.373347	MT	21557	2023.02.25 02:28:36.907569761	0001923
1	5.039786	4.656451	-1.904892	-0.297139	MT	21557	2023.02.25 02:28:36.908569761	0001923
1	5.104331	5.066917	0.595731	-0.160171	MT	21557	2023.02.25 02:28:36.909569761	0001923
1	5.078181	4.125747	2.959055	0.100657	MT	21557	2023.02.25 02:28:36.910569761	0001923
1	5.057244	2.207360	4.542898	0.255642	MT	21557	2023.02.25 02:28:36.911569761	0001923
1	5.059068	-0.206175	5.033242	0.467047	MT	21557	2023.02.25 02:28:36.912569761	0001923
1	5.042659	-2.602505	4.283340	0.555319	MT	21557	2023.02.25 02:28:36.913569761	0001923
1	5.029381	-4.357149	2.464371	0.486627	MT	21557	2023.02.25 02:28:36.914569761	0001923
1	5.022120	-5.006243	0.045798	0.396380	MT	21557	2023.02.25 02:28:36.915569761	0001923
1	5.033281	-4.421591	-2.398505	0.174998	MT	21557	2023.02.25 02:28:36.916569761	0001923
1	5.062627	-2.749615	-4.250571	-0.049553	MT	21557	2023.02.25 02:28:36.917569761	0001923
1	5.051648	-0.383531	-5.031304	-0.240899	MT	21557	2023.02.25 02:28:36.918569761	0001923
1	5.054098	2.093142	-4.588317	-0.331685	MT	21557	2023.02.25 02:28:36.919569761	0001923
1	5.066789	4.069321	-3.000034	-0.335812	MT	21557	2023.02.25 02:28:36.920569761	0001923
1	5.072963	5.024346	-0.649907	-0.261766	MT	21557	2023.02.25 02:28:36.921569761	0001923
1	5.060701	4.713312	1.841189	-0.073496	MT	21557	2023.02.25 02:28:36.922569761	0001923
1	5.076404	3.291564	3.859921	0.191026	MT	21557	2023.02.25 02:28:36.923569761	0001923
1	5.056254	1.056958	4.931098	0.364447	MT	21557	2023.02.25 02:28:36.924569761	0001923
1	5.039931	-1.424757	4.809639	0.488200	MT	21557	2023.02.25 02:28:36.925569761	0001923
1	5.009636	-3.606943	3.437781	0.517759	MT	21557	2023.02.25 02:28:36.926569761	0001923
1	4.996269	-4.820150	1.237391	0.444661	MT	21557	2023.02.25 02:28:36.927569761	0001923
1	5.075022	-4.913825	-1.235614	0.288845	MT	21557	2023.02.25 02:28:36.928569761	0001923
1	5.056904	-3.714636	-3.430957	0.047925	MT	21557	2023.02.25 02:28:36.929569761	0001923
1	5.042821	-1.658054	-4.759872	-0.156601	MT	21557	2023.02.25 02:28:36.930569761	0001923
1	5.046266	0.874919	-4.961208	-0.292812	MT	21557	2023.02.25 02:28:36.931569761	0001923
1	5.090576	3.196134	-3.945654	-0.361250	MT	21557	2023.02.25 02:28:36.932569761	0001923
1	5.063022	4.683153	-1.896433	-0.325290	MT	21557	2023.02.25 02:28:36.933569761	0001923
1	5.039554	5.000148	0.614283	-0.135195	MT	21557	2023.02.25 02:28:36.934569761	0001923
1	5.092643	4.141000	2.964172	0.028566	MT	21557	2023.02.25 02:28:36.935569761	0001923
1	5.064446	2.247453	4.530825	0.263045	MT	21557	2023.02.25 02:28:36.936569761	0001923
1	5.048591	-0.233120	5.021151	0.471141	MT	21557	2023.02.25 02:28:36.937569761	0001923
1	5.048176	-2.614993	4.288043	0.508511	MT	21557	2023.02.25 02:28:36.938569761	0001923
1	5.044747	-4.387913	2.437032	0.506530	MT	21557	2023.02.25 02:28:36.939569761	0001923
1	5.039345	-5.026638	0.030387	0.356348	MT	21557	2023.02.25 02:28:36.940569761	0001923
1	5.073965	-4.457170	-2.415141	0.214117	MT	21557	2023.02.25 02:28:36.941569761	0001923
1	5.077827	-2.789662	-4.242558	-0.053019	MT	21557	2023.02.25 02:28:36.942569761	0001923
1	5.002436	-0.359706	-4.983098	-0.252411	MT	21557	2023.02.25 02:28:36.943569761	0001923
1	5.042307	2.092755	-4.572769	-0.367450	MT	21557	2023.02.25 02:28:36.944569761	0001923
1	5.074136	4.069167	-3.010788	-0.351977	MT	21557	2023.02.25 02:28:36.945569761	0001923
1	5.064678	5.008532	-0.709102	-0.250505	MT	21557	2023.02.25 02:28:36.946569761	0001923
1	5.072255	4.725023	1.841631	-0.101615	MT	21557	2023.02.25 02:28:36.947569761	0001923
1	5.060133	3.267318	3.860259	0.167277	MT	21557	2023.02.25 02:28:36.948569761	0001923
1	5.045967	1.072609	4.919652	0.329105	MT	21557	2023.02.25 02:28:36.949569761	0001923
1	5.030862	-1.448822	4.793735	0.480204	MT	21557	2023.02.25 02:28:36.950569761	0001923
1	5.026273	-3.631024	3.437875	0.510007	MT	21557	2023.02.25 02:28:36.951569761	0001923
1	5.008988	-4.824186	1.272383	0.445237	MT	21557	2023.02.25 02:28:36.952569761	0001923
1	5.033347	-4.874041	-1.227262	0.268559	MT	21557	2023.02.25 02:28:36.953569761	0001923
1	5.041674	-3.710284	-3.412504	0.084168	MT	21557	2023.02.25 02:28:36.954569761	0001923
1	5.050422	-1.626077	-4.778770	-0.161220	MT	21557	2023.02.25 02:28:36.955569761	0001923
1	5.054378	0.894757	-4.964939	-0.309076	MT	21557	2023.02.25 02:28:36.956569761	0001923
1	5.066556	3.161092	-3.942635	-0.364844	MT	21557	2023.02.25 02:28:36.957569761	0001923
1	5.063361	4.678955	-1.904132	-0.345368	MT	21557	2023.02.25 02:28:36.958569761	0001923
1	5.063087	5.023835	0.606785	-0.166559	MT	21557	2023.02.25 02:28:36.959569761	0001923
1	5.065777	4.110624	2.959220	0.088814	MT	21557	2023.02.25 02:28:36.960569761	0001923
1	5.075714	2.247564	4.542640	0.275227	MT	21557	2023.02.25 02:28:36.961569761	0001923
1	5.012780	-0.257994	4.991469	0.382929	MT	21557	2023.02.25 02:28:36.962569761	0001923
1	5.019389	-2.587321	4.263116	0.570856	MT	21557	2023.02.25 02:28:36.963569761	0001923
1	5.026409	-4.348906	2.468013	0.510602	MT	21557	2023.02.25 02:28:36.964569761	0001923
1	5.020253	-5.006454	0.010169	0.371834	MT	21557	2023.02.25 02:28:36.965569761	0001923
1	5.066386	-4.445850	-2.425103	0.146837	MT	21557	2023.02.25 02:28:36.966569761	0001923
1	5.075211	-2.749558	-4.265630	-0.045783	MT	21557	2023.02.25 02:28:36.967569761	0001923
1	5.053594	-0.359446	-5.035397	-0.233209	MT	21557	2023.02.25 02:28:36.968569761	0001923
1	5.040762	2.080801	-4.576844	-0.363388	MT	21557	2023.02.25 02:28:36.969569761	0001923
1	5.113791	4.123792	-2.999190	-0.387369	MT	21557	2023.02.25 02:28:36.970569761	0001923
1	5.069547	5.020648	-0.662338	-0.233913	MT	21557	2023.02.25 02:28:36.971569761	0001923
1	5.048623	4.709090	1.817553	-0.097818	MT	21557	2023.02.25 02:28:36.972569761	0001923
1	5.073470	3.279102	3.868578	0.147279	MT	21557	2023.02.25 02:28:36.973569761	0001923
1	5.050379	1.031836	4.931251	0.352707	MT	21557	2023.02.25 02:28:36.974569761	0001923
1	5.025084	-1.487677	4.774507	0.492313	MT	21557	2023.02.25 02:28:36.975569761	0001923
1	5.004234	-3.586874	3.449681	0.525735	MT	21557	2023.02.25 02:28:36.976569761	0001923
1	5.005456	-4.828495	1.252869	0.412978	MT	21557	2023.02.25 02:28:36.977569761	0001923
1	5.029528	-4.870884	-1.220504	0.284633	MT	21557	2023.02.25 02:28:36.978569761	0001923
1	5.019886	-3.666477	-3.428145	0.063474	MT	21557	2023.02.25 02:28:36.979569761	0001923
1	5.013084	-1.657797	-4.729303	-0.128132	MT	21557	2023.02.25 02:28:36.980569761	0001923
1	5.020035	0.850773	-4.938056	-0.304212	MT	21557	2023.02.25 02:28:36.981569761	0001923
1	5.089706	3.184061	-3.953546	-0.369248	MT	21557	2023.02.25 02:28:36.982569761	0001923
1	5.054714	4.668545	-1.915999	-0.289432	MT	21557	2023.02.25 02:28:36.983569761	0001923
1	5.073219	5.035529	0.584291	-0.199028	MT	21557	2023.02.25 02:28:36.984569761	0001923
1	5.114978	4.165489	2.967467	0.076372	MT	21557	2023.02.25 02:28:36.985569761	0001923
1	5.047037	2.171771	4.546244	0.296067	MT	21557	2023.02.25 02:28:36.986569761	0001923
1	5.019896	-0.198135	4.994256	0.466369	MT	21557	2023.02.25 02:28:36.987569761	0001923
1	5.025247	-2.590607	4.271523	0.544014	MT	21557	2023.02.25 02:28:36.988569761	0001923
1	5.039226	-4.388111	2.429338	0.486411	MT	21557	2023.02.25 02:28:36.989569761	0001923
1	5.036026	-5.022505	0.021209	0.368167	MT	21557	2023.02.25 02:28:36.990569761	0001923
1	5.065126	-4.441723	-2.429281	0.158732	MT	21557	2023.02.25 02:28:36.991569761	0001923
1	5.044292	-2.769732	-4.215476	-0.056812	MT	21557	2023.02.25 02:28:36.992569761	0001923
1	5.060303	-0.430772	-5.034993	-0.264472	MT	21557	2023.02.25 02:28:36.993569761	0001923
1	5.064371	2.128803	-4.580786	-0.363943	MT	21557	2023.02.25 02:28:36.994569761	0001923
1	5.045162	4.044153	-2.995820	-0.351491	MT	21557	2023.02.25 02:28:36.995569761	0001923
1	5.060353	5.008627	-0.681289	-0.238079	MT	21557	2023.02.25 02:28:36.996569761	0001923
1	5.046448	4.701527	1.832870	-0.053498	MT	21557	2023.02.25 02:28:36.997569761	0001923
1	5.070269	3.287403	3.856161	0.175009	MT	21557	2023.02.25 02:28:36.998569761	0001923
1	5.053048	1.052515	4.931749	0.321496	MT	21557	2023.02.25 02:28:36.999569761	0001923
1	5.038472	-1.463409	4.793106	0.520351	MT	21557	2023.02.25 02:28:37.000569761	0001923
1	5.026642	-3.610922	3.457713	0.522105	MT	21557	2023.02.25 02:28:37.001569761	0001923
1	5.008051	-4.815958	1.291023	0.469441	MT	21557	2023.02.25 02:28:37.002569761	0001923
1	5.004406	-4.830587	-1.270817	0.307453	MT	21557	2023.02.25 02:28:37.003569761	0001923
1	5.052814	-3.714231	-3.424568	0.088025	MT	21557	2023.02.25 02:28:37.004569761	0001923
1	5.049962	-1.637751	-4.775274	-0.129041	MT	21557	2023.02.25 02:28:37.005569761	0001923
1	5.049747	0.874177	-4.960109	-0.364800	MT	21557	2023.02.25 02:28:37.006569761	0001923
1	5.032903	3.127630	-3.922020	-0.407191	MT	21557	2023.02.25 02:28:37.007569761	0001923
1	5.115087	4.735286	-1.908554	-0.314011	MT	21557	2023.02.25 02:28:37.008569761	0001923
1	5.057586	5.020122	0.598369	-0.139645	MT	21557	2023.02.25 02:28:37.009569761	0001923
1	5.081584	4.149444	2.932575	0.068003	MT	21557	2023.02.25 02:28:37.010569761	0001923
1	5.058669	2.211278	4.543025	0.247602	MT	21557	2023.02.25 02:28:37.011569761	0001923
1	5.039590	-0.237276	5.013391	0.455062	MT	21557	2023.02.25 02:28:37.012569761	0001923
1	5.021744	-2.619125	4.256286	0.492066	MT	21557	2023.02.25 02:28:37.013569761	0001923
1	5.029418	-4.373203	2.437477	0.478380	MT	21557	2023.02.25 02:28:37.014569761	0001923
1	4.989067	-4.974319	-0.001975	0.383319	MT	21557	2023.02.25 02:28:37.015569761	0001923
1	5.084966	-4.461594	-2.433487	0.170875	MT	21557	2023.02.25 02:28:37.016569761	0001923
1	5.050125	-2.769684	-4.222537	-0.052919	MT	21557	2023.02.25 02:28:37.017569761	0001923
1	5.014716	-0.407860	-4.990910	-0.268036	MT	21557	2023.02.25 02:28:37.018569761	0001923
1	5.045185	2.088595	-4.576529	-0.383467	MT	21557	2023.02.25 02:28:37.019569761	0001923
1	5.061061	4.056912	-3.002437	-0.375727	MT	21557	2023.02.25 02:28:37.020569761	0001923
1	5.085133	5.036729	-0.662441	-0.226079	MT	21557	2023.02.25 02:28:37.021569761	0001923
1	5.088603	4.737748	1.856544	-0.029506	MT	21557	2023.02.25 02:28:37.022569761	0001923
1	5.046515	3.236393	3.868099	0.175717	MT	21557	2023.02.25 02:28:37.023569761	0001923
1	5.066341	1.048153	4.941780	0.384705	MT	21557	2023.02.25 02:28:37.024569761	0001923
1	5.034442	-1.456657	4.793481	0.496283	MT	21557	2023.02.25 02:28:37.025569761	0001923
1	5.040906	-3.626925	3.461693	0.522331	MT	21557	2023.02.25 02:28:37.026569761	0001923
1	4.983173	-4.795894	1.267989	0.472883	MT	21557	2023.02.25 02:28:37.027569761	0001923
1	5.030681	-4.871202	-1.231014	0.252470	MT	21557	2023.02.25 02:28:37.028569761	0001923
1	5.080437	-3.746675	-3.430934	0.044255	MT	21557	2023.02.25 02:28:37.029569761	0001923
1	5.042504	-1.645968	-4.763979	-0.148787	MT	21557	2023.02.25 02:28:37.030569761	0001923
1	5.037904	0.850336	-4.953382	-0.348449	MT	21557	2023.02.25 02:28:37.031569761	0001923
1	5.094414	3.207807	-3.938168	-0.392262	MT	21557	2023.02.25 02:28:37.032569761	0001923
1	5.050045	4.668657	-1.905183	-0.277266	MT	21557	2023.02.25 02:28:37.033569761	0001923
1	5.047648	5.008065	0.614414	-0.143276	MT	21557	2023.02.25 02:28:37.034569761	0001923
1	5.056712	4.113314	2.940714	0.056498	MT	21557	2023.02.25 02:28:37.035569761	0001923
1	5.056755	2.223285	4.535040	0.247356	MT	21557	2023.02.25 02:28:37.036569761	0001923
1	5.025216	-0.198515	5.002805	0.430497	MT	21557	2023.02.25 02:28:37.037569761	0001923
1	5.011621	-2.590591	4.255525	0.543769	MT	21557	2023.02.25 02:28:37.038569761	0001923
1	4.985194	-4.312308	2.456669	0.470044	MT	21557	2023.02.25 02:28:37.039569761	0001923
1	5.066964	-5.053504	0.021173	0.368486	MT	21557	2023.02.25 02:28:37.040569761	0001923
1	5.041662	-4.425867	-2.410081	0.146860	MT	21557	2023.02.25 02:28:37.041569761	0001923
1	5.037544	-2.734173	-4.229760	-0.101404	MT	21557	2023.02.25 02:28:37.042569761	0001923
1	5.069070	-0.423266	-5.046716	-0.216721	MT	21557	2023.02.25 02:28:37.043569761	0001923
1	5.062175	2.068510	-4.603381	-0.394672	MT	21557	2023.02.25 02:28:37.044569761	0001923
1	5.059105	4.044136	-3.018756	-0.355841	MT	21557	2023.02.25 02:28:37.045569761	0001923
1	5.036403	4.988596	-0.650316	-0.237400	MT	21557	2023.02.25 02:28:37.046569761	0001923
1	5.034906	4.693900	1.821328	-0.018590	MT	21557	2023.02.25 02:28:37.047569761	0001923
1	5.095758	3.299172	3.880478	0.155255	MT	21557	2023.02.25 02:28:37.048569761	0001923
1	5.027950	1.012063	4.910924	0.372604	MT	21557	2023.02.25 02:28:37.049569761	0001923
1	4.996784	-1.475775	4.749708	0.479809	MT	21557	2023.02.25 02:28:37.050569761	0001923
1	5.006604	-3.606646	3.429355	0.545632	MT	21557	2023.02.25 02:28:37.051569761	0001923
1	5.049949	-4.859912	1.287911	0.473847	MT	21557	2023.02.25 02:28:37.052569761	0001923
1	5.056568	-4.885588	-1.266883	0.308080	MT	21557	2023.02.25 02:28:37.053569761	0001923
1	5.064074	-3.734770	-3.419799	0.036301	MT	21557	2023.02.25 02:28:37.054569761	0001923
1	5.062909	-1.629982	-4.790896	-0.153363	MT	21557	2023.02.25 02:28:37.055569761	0001923
1	5.026161	0.921431	-4.929484	-0.336815	MT	21557	2023.02.25 02:28:37.056569761	0001923
1	5.045447	3.196116	-3.887722	-0.356365	MT	21557	2023.02.25 02:28:37.057569761	0001923
1	5.108691	4.723175	-1.919383	-0.326053	MT	21557	2023.02.25 02:28:37.058569761	0001923
1	5.050585	5.012114	0.606359	-0.139440	MT	21557	2023.02.25 02:28:37.059569761	0001923
1	5.061322	4.102414	2.963515	0.068960	MT	21557	2023.02.25 02:28:37.060569761	0001923
1	5.067137	2.219603	4.546546	0.279575	MT	21557	2023.02.25 02:28:37.061569761	0001923
1	5.041386	-0.249111	5.013133	0.471183	MT	21557	2023.02.25 02:28:37.062569761	0001923
1	4.999924	-2.602777	4.236819	0.523606	MT	21557	2023.02.25 02:28:37.063569761	0001923
[truncated: 1,001 more rows]
