# Supplementary material for: Spatially selective delivery of living magnetic microrobots through torque-focusing
Source: Nat Commun. 2024 Mar 9;15:2160. doi: 10.1038/s41467-024-46407-4 (PMC10924878; doi:10.1038/s41467-024-46407-4)
Supplement: Supplementary file 4 — Source Data [file 41467_2024_46407_MOESM4_ESM.zip › Data_Sorted_by_Figures/Fig_4/4J/Field Characterization/z axis measurements/230223_x0_y0_z5_5mT_on.txt]

Block	B	Bx	By	Bz	Units	Temperature	Timestamp	Serial No.	Comment
0	11.361736	4.259311	3.279696	-10.009540	MT	21296	2023.02.25 03:12:38.505903094	0001923
0	11.275608	2.683461	4.885088	-9.801749	MT	21296	2023.02.25 03:12:38.506903094	0001923
0	11.044491	0.401753	5.446718	-9.599617	MT	21296	2023.02.25 03:12:38.507903094	0001923
0	10.902846	-2.007022	4.899128	-9.531131	MT	21296	2023.02.25 03:12:38.508903094	0001923
0	10.792593	-3.978623	3.308996	-9.471071	MT	21296	2023.02.25 03:12:38.509903094	0001923
0	10.871779	-5.025157	1.097294	-9.578065	MT	21296	2023.02.25 03:12:38.510903094	0001923
0	11.004043	-4.873562	-1.228597	-9.789173	MT	21296	2023.02.25 03:12:38.511903094	0001923
0	10.995818	-3.531245	-3.005659	-9.970173	MT	21296	2023.02.25 03:12:38.512903094	0001923
0	10.995111	-1.428275	-3.892341	-10.183427	MT	21296	2023.02.25 03:12:38.513903094	0001923
0	11.029448	1.087878	-3.656198	-10.348791	MT	21296	2023.02.25 03:12:38.514903094	0001923
0	11.115932	3.257245	-2.340532	-10.367073	MT	21296	2023.02.25 03:12:38.515903094	0001923
0	11.262286	4.582644	-0.222168	-10.285383	MT	21296	2023.02.25 03:12:38.516903094	0001923
0	11.361400	4.637306	2.194905	-10.137020	MT	21296	2023.02.25 03:12:38.517903094	0001923
0	11.296184	3.580721	4.186845	-9.861670	MT	21296	2023.02.25 03:12:38.518903094	0001923
0	11.132568	1.576155	5.257218	-9.685632	MT	21296	2023.02.25 03:12:38.519903094	0001923
0	10.928075	-0.792271	5.319154	-9.513239	MT	21296	2023.02.25 03:12:38.520903094	0001923
0	10.867137	-3.094252	4.205919	-9.530505	MT	21296	2023.02.25 03:12:38.521903094	0001923
0	10.852200	-4.645166	2.258305	-9.544252	MT	21296	2023.02.25 03:12:38.522903094	0001923
0	10.904008	-5.087406	-0.108906	-9.643849	MT	21296	2023.02.25 03:12:38.523903094	0001923
0	10.983359	-4.297113	-2.215004	-9.862188	MT	21296	2023.02.25 03:12:38.524903094	0001923
0	10.988165	-2.542821	-3.526852	-10.091341	MT	21296	2023.02.25 03:12:38.525903094	0001923
0	10.989201	-0.174167	-3.889631	-10.276331	MT	21296	2023.02.25 03:12:38.526903094	0001923
0	11.051694	2.278363	-3.146951	-10.346289	MT	21296	2023.02.25 03:12:38.527903094	0001923
0	11.197313	4.106497	-1.347113	-10.329656	MT	21296	2023.02.25 03:12:38.528903094	0001923
0	11.301318	4.772133	0.984817	-10.196895	MT	21296	2023.02.25 03:12:38.529903094	0001923
0	11.359914	4.271419	3.294525	-9.997437	MT	21296	2023.02.25 03:12:38.530903094	0001923
0	11.236980	2.719837	4.837648	-9.770843	MT	21296	2023.02.25 03:12:38.531903094	0001923
0	11.038470	0.425868	5.453562	-9.587759	MT	21296	2023.02.25 03:12:38.532903094	0001923
0	10.891723	-2.026756	4.921675	-9.502579	MT	21296	2023.02.25 03:12:38.533903094	0001923
0	10.843505	-3.967192	3.340800	-9.522712	MT	21296	2023.02.25 03:12:38.534903094	0001923
0	10.884590	-5.029284	1.101472	-9.589961	MT	21296	2023.02.25 03:12:38.535903094	0001923
0	10.957632	-4.846232	-1.201103	-9.754029	MT	21296	2023.02.25 03:12:38.536903094	0001923
0	10.993693	-3.511340	-2.994514	-9.978209	MT	21296	2023.02.25 03:12:38.537903094	0001923
0	11.016183	-1.388566	-3.891866	-10.211834	MT	21296	2023.02.25 03:12:38.538903094	0001923
0	11.046400	1.115917	-3.696160	-10.349690	MT	21296	2023.02.25 03:12:38.539903094	0001923
0	11.121598	3.261323	-2.376584	-10.363665	MT	21296	2023.02.25 03:12:38.540903094	0001923
0	11.274533	4.602610	-0.230082	-10.289711	MT	21296	2023.02.25 03:12:38.541903094	0001923
0	11.353268	4.688635	2.183494	-10.106719	MT	21296	2023.02.25 03:12:38.542903094	0001923
0	11.380537	3.599841	4.200150	-9.945678	MT	21296	2023.02.25 03:12:38.543903094	0001923
0	11.130964	1.588296	5.279985	-9.669407	MT	21296	2023.02.25 03:12:38.544903094	0001923
0	10.958101	-0.812467	5.350371	-9.528557	MT	21296	2023.02.25 03:12:38.545903094	0001923
0	10.909407	-3.130496	4.245177	-9.549535	MT	21296	2023.02.25 03:12:38.546903094	0001923
0	10.868080	-4.673163	2.297206	-9.539369	MT	21296	2023.02.25 03:12:38.547903094	0001923
0	10.961174	-5.053304	-0.068602	-9.726600	MT	21296	2023.02.25 03:12:38.548903094	0001923
0	11.023930	-4.313531	-2.207413	-9.901909	MT	21296	2023.02.25 03:12:38.549903094	0001923
0	10.988245	-2.487734	-3.573842	-10.088626	MT	21296	2023.02.25 03:12:38.550903094	0001923
0	11.035046	-0.142299	-3.963279	-10.297787	MT	21296	2023.02.25 03:12:38.551903094	0001923
0	11.082387	2.270056	-3.158486	-10.377385	MT	21296	2023.02.25 03:12:38.552903094	0001923
0	11.196211	4.059366	-1.366937	-10.344475	MT	21296	2023.02.25 03:12:38.553903094	0001923
0	11.331382	4.783848	0.981259	-10.225075	MT	21296	2023.02.25 03:12:38.554903094	0001923
0	11.341873	4.244477	3.279434	-9.993389	MT	21296	2023.02.25 03:12:38.555903094	0001923
0	11.259585	2.691701	4.891730	-9.777729	MT	21296	2023.02.25 03:12:38.556903094	0001923
0	11.089429	0.429363	5.474282	-9.634486	MT	21296	2023.02.25 03:12:38.557903094	0001923
0	10.880790	-2.014604	4.933443	-9.486522	MT	21296	2023.02.25 03:12:38.558903094	0001923
0	10.807221	-3.990695	3.329055	-9.475641	MT	21296	2023.02.25 03:12:38.559903094	0001923
0	10.890533	-5.045268	1.086455	-9.590025	MT	21296	2023.02.25 03:12:38.560903094	0001923
0	10.980759	-4.838490	-1.220679	-9.781412	MT	21296	2023.02.25 03:12:38.561903094	0001923
0	11.015183	-3.535451	-3.005358	-9.990128	MT	21296	2023.02.25 03:12:38.562903094	0001923
0	11.022098	-1.388653	-3.887744	-10.219771	MT	21296	2023.02.25 03:12:38.563903094	0001923
0	10.993742	1.112325	-3.661825	-10.306121	MT	21296	2023.02.25 03:12:38.564903094	0001923
0	11.128985	3.298304	-2.359542	-10.363786	MT	21296	2023.02.25 03:12:38.565903094	0001923
0	11.281647	4.610572	-0.234011	-10.293853	MT	21296	2023.02.25 03:12:38.566903094	0001923
0	11.348877	4.656543	2.194577	-10.114220	MT	21296	2023.02.25 03:12:38.567903094	0001923
0	11.330484	3.640644	4.217973	-9.865813	MT	21296	2023.02.25 03:12:38.568903094	0001923
0	11.168830	1.647095	5.312296	-9.685523	MT	21296	2023.02.25 03:12:38.569903094	0001923
0	10.933762	-0.792283	5.331153	-9.513056	MT	21296	2023.02.25 03:12:38.570903094	0001923
0	10.808710	-3.065649	4.209051	-9.471742	MT	21296	2023.02.25 03:12:38.571903094	0001923
0	10.827265	-4.613061	2.235223	-9.536934	MT	21296	2023.02.25 03:12:38.572903094	0001923
0	10.913645	-5.103453	-0.092881	-9.646440	MT	21296	2023.02.25 03:12:38.573903094	0001923
0	10.986352	-4.286196	-2.214869	-9.870300	MT	21296	2023.02.25 03:12:38.574903094	0001923
0	11.023189	-2.480186	-3.565177	-10.131578	MT	21296	2023.02.25 03:12:38.575903094	0001923
0	11.010373	-0.174366	-3.896324	-10.296434	MT	21296	2023.02.25 03:12:38.576903094	0001923
0	11.020615	2.274529	-3.108266	-10.325656	MT	21296	2023.02.25 03:12:38.577903094	0001923
0	11.216438	4.047000	-1.331467	-10.375812	MT	21296	2023.02.25 03:12:38.578903094	0001923
0	11.340752	4.807852	1.016223	-10.220788	MT	21296	2023.02.25 03:12:38.579903094	0001923
0	11.399925	4.230765	3.291455	-10.061075	MT	21296	2023.02.25 03:12:38.580903094	0001923
0	11.265928	2.707629	4.880873	-9.786060	MT	21296	2023.02.25 03:12:38.581903094	0001923
0	11.045413	0.472687	5.426926	-9.608652	MT	21296	2023.02.25 03:12:38.582903094	0001923
0	10.840550	-1.967441	4.882337	-9.476786	MT	21296	2023.02.25 03:12:38.583903094	0001923
0	10.789828	-4.025407	3.301635	-9.450697	MT	21296	2023.02.25 03:12:38.584903094	0001923
0	10.916075	-5.041586	1.074950	-9.622244	MT	21296	2023.02.25 03:12:38.585903094	0001923
0	10.980262	-4.838494	-1.216679	-9.781351	MT	21296	2023.02.25 03:12:38.586903094	0001923
0	11.023289	-3.563506	-2.990332	-9.993610	MT	21296	2023.02.25 03:12:38.587903094	0001923
0	10.962574	-1.352036	-3.888618	-10.160152	MT	21296	2023.02.25 03:12:38.588903094	0001923
0	11.034548	1.083933	-3.680245	-10.346117	MT	21296	2023.02.25 03:12:38.589903094	0001923
0	11.099238	3.257445	-2.344821	-10.348138	MT	21296	2023.02.25 03:12:38.590903094	0001923
0	11.298508	4.582227	-0.217557	-10.325315	MT	21296	2023.02.25 03:12:38.591903094	0001923
0	11.344121	4.648572	2.206505	-10.109955	MT	21296	2023.02.25 03:12:38.592903094	0001923
0	11.306273	3.580567	4.176090	-9.877835	MT	21296	2023.02.25 03:12:38.593903094	0001923
0	11.169426	1.630988	5.296462	-9.697600	MT	21296	2023.02.25 03:12:38.594903094	0001923
0	10.955727	-0.800665	5.302758	-9.553410	MT	21296	2023.02.25 03:12:38.595903094	0001923
0	10.847022	-3.101938	4.221419	-9.498184	MT	21296	2023.02.25 03:12:38.596903094	0001923
0	10.879251	-4.637529	2.250865	-9.580450	MT	21296	2023.02.25 03:12:38.597903094	0001923
0	10.936118	-5.075882	-0.077239	-9.686492	MT	21296	2023.02.25 03:12:38.598903094	0001923
0	10.991409	-4.297191	-2.218882	-9.870247	MT	21296	2023.02.25 03:12:38.599903094	0001923
0	11.024955	-2.507158	-3.561255	-10.128240	MT	21296	2023.02.25 03:12:38.600903094	0001923
0	10.965176	-0.109927	-3.885922	-10.252932	MT	21296	2023.02.25 03:12:38.601903094	0001923
0	11.085167	2.273900	-3.127302	-10.388950	MT	21296	2023.02.25 03:12:38.602903094	0001923
0	11.190869	4.035256	-1.338847	-10.351799	MT	21296	2023.02.25 03:12:38.603903094	0001923
0	11.368447	4.799497	1.000765	-10.256944	MT	21296	2023.02.25 03:12:38.604903094	0001923
0	11.373206	4.235095	3.290972	-10.029122	MT	21296	2023.02.25 03:12:38.605903094	0001923
0	11.250439	2.679684	4.868780	-9.781956	MT	21296	2023.02.25 03:12:38.606903094	0001923
0	11.049229	0.389742	5.457702	-9.599325	MT	21296	2023.02.25 03:12:38.607903094	0001923
0	10.912897	-2.007046	4.922126	-9.530780	MT	21296	2023.02.25 03:12:38.608903094	0001923
0	10.812477	-3.998760	3.313170	-9.483801	MT	21296	2023.02.25 03:12:38.609903094	0001923
0	10.886204	-5.009409	1.101679	-9.602165	MT	21296	2023.02.25 03:12:38.610903094	0001923
0	10.937576	-4.849987	-1.198474	-9.729946	MT	21296	2023.02.25 03:12:38.611903094	0001923
0	10.999830	-3.495518	-2.982253	-9.994188	MT	21296	2023.02.25 03:12:38.612903094	0001923
0	10.998843	-1.372456	-3.880032	-10.199817	MT	21296	2023.02.25 03:12:38.613903094	0001923
0	11.059525	1.103699	-3.683870	-10.369380	MT	21296	2023.02.25 03:12:38.614903094	0001923
0	11.142465	3.252965	-2.348108	-10.395150	MT	21296	2023.02.25 03:12:38.615903094	0001923
0	11.286422	4.606465	-0.209896	-10.301444	MT	21296	2023.02.25 03:12:38.616903094	0001923
0	11.324538	4.697027	2.201891	-10.066517	MT	21296	2023.02.25 03:12:38.617903094	0001923
0	11.316406	3.616632	4.191009	-9.869978	MT	21296	2023.02.25 03:12:38.618903094	0001923
0	11.137921	1.596316	5.299931	-9.665184	MT	21296	2023.02.25 03:12:38.619903094	0001923
0	11.014313	-0.821192	5.335463	-9.600707	MT	21296	2023.02.25 03:12:38.620903094	0001923
0	10.846554	-3.081984	4.225503	-9.502328	MT	21296	2023.02.25 03:12:38.621903094	0001923
0	10.855221	-4.661145	2.239288	-9.544378	MT	21296	2023.02.25 03:12:38.622903094	0001923
0	10.934560	-5.095757	-0.077446	-9.674288	MT	21296	2023.02.25 03:12:38.623903094	0001923
0	11.015942	-4.301548	-2.191401	-9.901788	MT	21296	2023.02.25 03:12:38.624903094	0001923
0	10.991600	-2.542705	-3.558970	-10.083831	MT	21296	2023.02.25 03:12:38.625903094	0001923
0	11.020591	-0.142442	-3.904163	-10.304885	MT	21296	2023.02.25 03:12:38.626903094	0001923
0	11.064640	2.230027	-3.127537	-10.376500	MT	21296	2023.02.25 03:12:38.627903094	0001923
0	11.191064	4.051350	-1.350949	-10.344149	MT	21296	2023.02.25 03:12:38.628903094	0001923
0	11.284148	4.772328	0.995510	-10.176730	MT	21296	2023.02.25 03:12:38.629903094	0001923
0	11.360113	4.244297	3.294676	-10.009157	MT	21296	2023.02.25 03:12:38.630903094	0001923
0	11.256951	2.699712	4.880741	-9.777979	MT	21296	2023.02.25 03:12:38.631903094	0001923
0	11.059842	0.421527	5.435094	-9.623002	MT	21296	2023.02.25 03:12:38.632903094	0001923
0	10.894739	-2.010935	4.895002	-9.523152	MT	21296	2023.02.25 03:12:38.633903094	0001923
0	10.809209	-3.974860	3.298368	-9.495276	MT	21296	2023.02.25 03:12:38.634903094	0001923
0	10.890570	-5.021396	1.089666	-9.602224	MT	21296	2023.02.25 03:12:38.635903094	0001923
0	10.981759	-4.822638	-1.197479	-9.793223	MT	21296	2023.02.25 03:12:38.636903094	0001923
0	10.979604	-3.527191	-2.978780	-9.961803	MT	21296	2023.02.25 03:12:38.637903094	0001923
0	11.020242	-1.384760	-3.863620	-10.227444	MT	21296	2023.02.25 03:12:38.638903094	0001923
0	10.981881	1.092506	-3.677091	-10.290147	MT	21296	2023.02.25 03:12:38.639903094	0001923
0	11.133321	3.302201	-2.340417	-10.371536	MT	21296	2023.02.25 03:12:38.640903094	0001923
0	11.257891	4.582661	-0.199231	-10.281032	MT	21296	2023.02.25 03:12:38.641903094	0001923
0	11.330123	4.652745	2.198266	-10.094121	MT	21296	2023.02.25 03:12:38.642903094	0001923
0	11.319495	3.612495	4.164252	-9.886347	MT	21296	2023.02.25 03:12:38.643903094	0001923
0	11.196965	1.675640	5.273068	-9.734424	MT	21296	2023.02.25 03:12:38.644903094	0001923
0	10.955214	-0.792733	5.287891	-9.561720	MT	21296	2023.02.25 03:12:38.645903094	0001923
0	10.845456	-3.077984	4.225508	-9.502369	MT	21296	2023.02.25 03:12:38.646903094	0001923
0	10.857160	-4.621336	2.262577	-9.560435	MT	21296	2023.02.25 03:12:38.647903094	0001923
0	10.913298	-4.993032	-0.095894	-9.703634	MT	21296	2023.02.25 03:12:38.648903094	0001923
0	11.003858	-4.313277	-2.214779	-9.878020	MT	21296	2023.02.25 03:12:38.649903094	0001923
0	10.989721	-2.502844	-3.546741	-10.096057	MT	21296	2023.02.25 03:12:38.650903094	0001923
0	11.009899	-0.146420	-3.885231	-10.300554	MT	21296	2023.02.25 03:12:38.651903094	0001923
0	11.050646	2.274214	-3.111792	-10.356711	MT	21296	2023.02.25 03:12:38.652903094	0001923
0	11.165387	4.003482	-1.367172	-10.332901	MT	21296	2023.02.25 03:12:38.653903094	0001923
0	11.336438	4.815942	1.008111	-10.212994	MT	21296	2023.02.25 03:12:38.654903094	0001923
0	11.381929	4.279179	3.286902	-10.021637	MT	21296	2023.02.25 03:12:38.655903094	0001923
0	11.203933	2.672210	4.867992	-9.730882	MT	21296	2023.02.25 03:12:38.656903094	0001923
0	11.034801	0.464844	5.434672	-9.592450	MT	21296	2023.02.25 03:12:38.657903094	0001923
0	10.876377	-2.026687	4.894617	-9.498992	MT	21296	2023.02.25 03:12:38.658903094	0001923
0	10.801338	-3.990674	3.309058	-9.475946	MT	21296	2023.02.25 03:12:38.659903094	0001923
0	10.878342	-5.001360	1.093628	-9.598370	MT	21296	2023.02.25 03:12:38.660903094	0001923
0	10.977587	-4.826474	-1.236663	-9.781780	MT	21296	2023.02.25 03:12:38.661903094	0001923
0	11.062762	-3.551935	-3.004660	-10.036955	MT	21296	2023.02.25 03:12:38.662903094	0001923
0	11.007404	-1.376484	-3.891974	-10.203959	MT	21296	2023.02.25 03:12:38.663903094	0001923
0	10.984996	1.060318	-3.652888	-10.305449	MT	21296	2023.02.25 03:12:38.664903094	0001923
0	11.123627	3.253228	-2.363473	-10.371383	MT	21296	2023.02.25 03:12:38.665903094	0001923
0	11.214314	4.550953	-0.160762	-10.248113	MT	21296	2023.02.25 03:12:38.666903094	0001923
0	11.325175	4.652815	2.210143	-10.085939	MT	21296	2023.02.25 03:12:38.667903094	0001923
0	11.354797	3.624248	4.203567	-9.905871	MT	21296	2023.02.25 03:12:38.668903094	0001923
0	11.162620	1.599961	5.284488	-9.701464	MT	21296	2023.02.25 03:12:38.669903094	0001923
0	10.954255	-0.856651	5.291692	-9.553002	MT	21296	2023.02.25 03:12:38.670903094	0001923
0	10.831538	-3.089873	4.198375	-9.494659	MT	21296	2023.02.25 03:12:38.671903094	0001923
0	10.839416	-4.645031	2.247123	-9.532422	MT	21296	2023.02.25 03:12:38.672903094	0001923
0	10.970825	-5.088175	-0.111761	-9.718898	MT	21296	2023.02.25 03:12:38.673903094	0001923
0	10.994993	-4.317209	-2.199908	-9.869751	MT	21296	2023.02.25 03:12:38.674903094	0001923
0	11.008172	-2.526802	-3.585765	-10.096406	MT	21296	2023.02.25 03:12:38.675903094	0001923
0	10.916928	-0.141390	-3.886753	-10.200612	MT	21296	2023.02.25 03:12:38.676903094	0001923
0	11.060929	2.258046	-3.107567	-10.372483	MT	21296	2023.02.25 03:12:38.677903094	0001923
0	11.214915	4.067069	-1.319567	-10.367836	MT	21296	2023.02.25 03:12:38.678903094	0001923
0	11.316954	4.728740	1.008313	-10.232095	MT	21296	2023.02.25 03:12:38.679903094	0001923
0	11.324128	4.211554	3.286272	-9.984943	MT	21296	2023.02.25 03:12:38.680903094	0001923
0	11.261071	2.679527	4.861025	-9.798075	MT	21296	2023.02.25 03:12:38.681903094	0001923
0	11.055051	0.409596	5.438972	-9.615819	MT	21296	2023.02.25 03:12:38.682903094	0001923
0	10.901081	-2.026976	4.895044	-9.526987	MT	21296	2023.02.25 03:12:38.683903094	0001923
0	10.821047	-3.998870	3.309338	-9.494861	MT	21296	2023.02.25 03:12:38.684903094	0001923
0	10.893411	-4.993576	1.063008	-9.622922	MT	21296	2023.02.25 03:12:38.685903094	0001923
0	10.960537	-4.777515	-1.239543	-9.786330	MT	21296	2023.02.25 03:12:38.686903094	0001923
0	11.087123	-3.564186	-3.000308	-10.060767	MT	21296	2023.02.25 03:12:38.687903094	0001923
0	10.983874	-1.420304	-3.864335	-10.183081	MT	21296	2023.02.25 03:12:38.688903094	0001923
0	11.035326	1.123777	-3.640035	-10.356915	MT	21296	2023.02.25 03:12:38.689903094	0001923
0	11.127048	3.257121	-2.340348	-10.379071	MT	21296	2023.02.25 03:12:38.690903094	0001923
0	11.275878	4.574398	-0.182876	-10.304702	MT	21296	2023.02.25 03:12:38.691903094	0001923
0	11.371705	4.668320	2.179944	-10.137569	MT	21296	2023.02.25 03:12:38.692903094	0001923
0	11.337829	3.568185	4.187624	-9.913537	MT	21296	2023.02.25 03:12:38.693903094	0001923
0	11.146148	1.619070	5.257391	-9.694073	MT	21296	2023.02.25 03:12:38.694903094	0001923
0	10.925892	-0.860387	5.275323	-9.529209	MT	21296	2023.02.25 03:12:38.695903094	0001923
0	10.806152	-3.168861	4.030545	-9.512410	MT	21296	2023.02.25 03:12:38.696903094	0001923
0	10.862799	-4.708264	1.996810	-9.583600	MT	21296	2023.02.25 03:12:38.697903094	0001923
0	10.960563	-5.040990	-0.334618	-9.726788	MT	21296	2023.02.25 03:12:38.698903094	0001923
0	11.071353	-4.305643	-2.339022	-9.928004	MT	21296	2023.02.25 03:12:38.699903094	0001923
0	11.050767	-2.464250	-3.623968	-10.144642	MT	21296	2023.02.25 03:12:38.700903094	0001923
0	11.008711	-0.067376	-3.892198	-10.297475	MT	21296	2023.02.25 03:12:38.701903094	0001923
0	11.050903	2.306338	-3.123920	-10.346226	MT	21296	2023.02.25 03:12:38.702903094	0001923
0	11.214166	4.082228	-1.354728	-10.356527	MT	21296	2023.02.25 03:12:38.703903094	0001923
0	11.350153	4.819802	1.024297	-10.224788	MT	21296	2023.02.25 03:12:38.704903094	0001923
0	11.375295	4.335535	3.298418	-9.986036	MT	21296	2023.02.25 03:12:38.705903094	0001923
0	11.262856	2.655575	4.895870	-9.789295	MT	21296	2023.02.25 03:12:38.706903094	0001923
0	11.057840	0.409724	5.473724	-9.599287	MT	21296	2023.02.25 03:12:38.707903094	0001923
0	10.840087	-2.010346	4.882149	-9.467345	MT	21296	2023.02.25 03:12:38.708903094	0001923
0	10.859043	-4.030106	3.340603	-9.514065	MT	21296	2023.02.25 03:12:38.709903094	0001923
0	10.873412	-5.045069	1.093149	-9.569922	MT	21296	2023.02.25 03:12:38.710903094	0001923
0	10.949948	-4.830098	-1.252200	-9.746974	MT	21296	2023.02.25 03:12:38.711903094	0001923
0	11.021225	-3.515557	-3.013166	-10.001454	MT	21296	2023.02.25 03:12:38.712903094	0001923
0	10.957323	-1.347947	-3.895734	-10.152302	MT	21296	2023.02.25 03:12:38.713903094	0001923
0	11.040242	1.130789	-3.652025	-10.357171	MT	21296	2023.02.25 03:12:38.714903094	0001923
0	11.076366	3.230554	-2.329038	-10.335617	MT	21296	2023.02.25 03:12:38.715903094	0001923
0	11.242756	4.542708	-0.242274	-10.281278	MT	21296	2023.02.25 03:12:38.716903094	0001923
0	11.404750	4.684324	2.445520	-10.106674	MT	21296	2023.02.25 03:12:38.717903094	0001923
0	11.320749	3.524665	4.323640	-9.851002	MT	21296	2023.02.25 03:12:38.718903094	0001923
0	11.158937	1.580164	5.328092	-9.676590	MT	21296	2023.02.25 03:12:38.719903094	0001923
0	10.976683	-0.836738	5.334772	-9.556550	MT	21296	2023.02.25 03:12:38.720903094	0001923
0	10.839948	-3.101855	4.221297	-9.490185	MT	21296	2023.02.25 03:12:38.721903094	0001923
0	10.846432	-4.679921	2.261896	-9.519835	MT	21296	2023.02.25 03:12:38.722903094	0001923
0	10.929813	-5.052897	-0.104148	-9.691141	MT	21296	2023.02.25 03:12:38.723903094	0001923
0	11.023229	-4.305520	-2.218403	-9.902160	MT	21296	2023.02.25 03:12:38.724903094	0001923
0	10.993355	-2.498725	-3.581854	-10.088635	MT	21296	2023.02.25 03:12:38.725903094	0001923
0	10.964907	-0.157823	-3.905098	-10.244730	MT	21296	2023.02.25 03:12:38.726903094	0001923
0	11.069765	2.269958	-3.103431	-10.380544	MT	21296	2023.02.25 03:12:38.727903094	0001923
0	11.170482	4.051591	-1.355299	-10.321214	MT	21296	2023.02.25 03:12:38.728903094	0001923
0	11.319690	4.796038	0.995966	-10.204972	MT	21296	2023.02.25 03:12:38.729903094	0001923
0	11.374009	4.244161	3.306858	-10.020971	MT	21296	2023.02.25 03:12:38.730903094	0001923
0	11.217479	2.664074	4.880164	-9.742614	MT	21296	2023.02.25 03:12:38.731903094	0001923
0	11.089785	0.417260	5.454453	-9.646666	MT	21296	2023.02.25 03:12:38.732903094	0001923
0	10.864755	-2.030559	4.890429	-9.487014	MT	21296	2023.02.25 03:12:38.733903094	0001923
0	10.823392	-3.998878	3.317337	-9.494738	MT	21296	2023.02.25 03:12:38.734903094	0001923
0	10.882953	-5.001414	1.105688	-9.602186	MT	21296	2023.02.25 03:12:38.735903094	0001923
0	11.021373	-4.861872	-1.208158	-9.816986	MT	21296	2023.02.25 03:12:38.736903094	0001923
0	11.018108	-3.471794	-2.985811	-10.021491	MT	21296	2023.02.25 03:12:38.737903094	0001923
0	10.949967	-1.364023	-3.860696	-10.155601	MT	21296	2023.02.25 03:12:38.738903094	0001923
0	11.036756	1.111786	-3.648048	-10.356914	MT	21296	2023.02.25 03:12:38.739903094	0001923
0	11.119566	3.269244	-2.340517	-10.367197	MT	21296	2023.02.25 03:12:38.740903094	0001923
0	11.281579	4.562267	-0.174708	-10.316454	MT	21296	2023.02.25 03:12:38.741903094	0001923
0	11.363617	4.664399	2.183817	-10.129468	MT	21296	2023.02.25 03:12:38.742903094	0001923
0	11.351985	3.564016	4.191864	-9.929432	MT	21296	2023.02.25 03:12:38.743903094	0001923
0	11.158077	1.604039	5.288370	-9.693445	MT	21296	2023.02.25 03:12:38.744903094	0001923
0	10.962493	-0.792782	5.295951	-9.565597	MT	21296	2023.02.25 03:12:38.745903094	0001923
0	10.868364	-3.126134	4.213697	-9.518056	MT	21296	2023.02.25 03:12:38.746903094	0001923
0	10.855748	-4.645207	2.258366	-9.548251	MT	21296	2023.02.25 03:12:38.747903094	0001923
0	10.927651	-5.048914	-0.088145	-9.690937	MT	21296	2023.02.25 03:12:38.748903094	0001923
0	10.999797	-4.313296	-2.195781	-9.877730	MT	21296	2023.02.25 03:12:38.749903094	0001923
0	10.980798	-2.526571	-3.570133	-10.072166	MT	21296	2023.02.25 03:12:38.750903094	0001923
0	10.996840	-0.150199	-3.900540	-10.280745	MT	21296	2023.02.25 03:12:38.751903094	0001923
0	11.063250	2.278200	-3.138723	-10.361164	MT	21296	2023.02.25 03:12:38.752903094	0001923
0	11.193647	4.106538	-1.347174	-10.325657	MT	21296	2023.02.25 03:12:38.753903094	0001923
0	11.315691	4.784022	1.011950	-10.204604	MT	21296	2023.02.25 03:12:38.754903094	0001923
0	11.345382	4.256481	3.275449	-9.993573	MT	21296	2023.02.25 03:12:38.755903094	0001923
0	11.235018	2.691916	4.872442	-9.759022	MT	21296	2023.02.25 03:12:38.756903094	0001923
0	11.048861	0.433644	5.430941	-9.612188	MT	21296	2023.02.25 03:12:38.757903094	0001923
0	10.881197	-1.983817	4.898850	-9.511371	MT	21296	2023.02.25 03:12:38.758903094	0001923
0	10.812576	-3.990822	3.302288	-9.491051	MT	21296	2023.02.25 03:12:38.759903094	0001923
0	10.896705	-4.977699	1.071194	-9.633962	MT	21296	2023.02.25 03:12:38.760903094	0001923
0	10.961314	-4.818386	-1.212824	-9.770498	MT	21296	2023.02.25 03:12:38.761903094	0001923
0	11.035839	-3.559715	-2.978039	-10.012465	MT	21296	2023.02.25 03:12:38.762903094	0001923
0	10.968904	-1.400083	-3.880614	-10.163535	MT	21296	2023.02.25 03:12:38.763903094	0001923
0	11.039463	1.123789	-3.652033	-10.357099	MT	21296	2023.02.25 03:12:38.764903094	0001923
0	11.125853	3.306394	-2.367654	-10.355992	MT	21296	2023.02.25 03:12:38.765903094	0001923
0	11.240772	4.558749	-0.203381	-10.272848	MT	21296	2023.02.25 03:12:38.766903094	0001923
0	11.285582	4.657281	2.197477	-10.042171	MT	21296	2023.02.25 03:12:38.767903094	0001923
0	11.359650	3.592019	4.187897	-9.929782	MT	21296	2023.02.25 03:12:38.768903094	0001923
0	11.198510	1.650629	5.285037	-9.733983	MT	21296	2023.02.25 03:12:38.769903094	0001923
0	10.963119	-0.848672	5.311700	-9.552778	MT	21296	2023.02.25 03:12:38.770903094	0001923
0	10.823178	-3.117607	4.220911	-9.466025	MT	21296	2023.02.25 03:12:38.771903094	0001923
0	10.830297	-4.601127	2.258296	-9.540706	MT	21296	2023.02.25 03:12:38.772903094	0001923
0	10.920737	-5.063723	-0.112404	-9.675152	MT	21296	2023.02.25 03:12:38.773903094	0001923
0	10.975524	-4.297033	-2.212127	-9.854143	MT	21296	2023.02.25 03:12:38.774903094	0001923
0	10.981789	-2.555639	-3.543110	-10.075454	MT	21296	2023.02.25 03:12:38.775903094	0001923
0	10.995241	-0.126101	-3.916632	-10.273238	MT	21296	2023.02.25 03:12:38.776903094	0001923
0	11.035296	2.262373	-3.116035	-10.341652	MT	21296	2023.02.25 03:12:38.777903094	0001923
0	11.194143	4.031223	-1.346790	-10.355880	MT	21296	2023.02.25 03:12:38.778903094	0001923
0	11.307746	4.759999	0.995985	-10.208601	MT	21296	2023.02.25 03:12:38.779903094	0001923
0	11.383032	4.248020	3.283110	-10.037377	MT	21296	2023.02.25 03:12:38.780903094	0001923
0	11.253880	2.699654	4.856866	-9.786344	MT	21296	2023.02.25 03:12:38.781903094	0001923
0	11.053806	0.421506	5.415157	-9.627307	MT	21296	2023.02.25 03:12:38.782903094	0001923
0	10.880183	-1.987846	4.886908	-9.515513	MT	21296	2023.02.25 03:12:38.783903094	0001923
0	10.828531	-4.009881	3.321324	-9.494564	MT	21296	2023.02.25 03:12:38.784903094	0001923
0	10.909130	-5.017633	1.079039	-9.626430	MT	21296	2023.02.25 03:12:38.785903094	0001923
0	11.016399	-4.834960	-1.204004	-9.825202	MT	21296	2023.02.25 03:12:38.786903094	0001923
0	11.001048	-3.523380	-2.994468	-9.982085	MT	21296	2023.02.25 03:12:38.787903094	0001923
0	11.002310	-1.408404	-3.888134	-10.195570	MT	21296	2023.02.25 03:12:38.788903094	0001923
0	10.999970	1.108188	-3.648648	-10.317879	MT	21296	2023.02.25 03:12:38.789903094	0001923
0	11.101722	3.310496	-2.316884	-10.340257	MT	21296	2023.02.25 03:12:38.790903094	0001923
0	11.260092	4.622824	-0.199428	-10.265447	MT	21296	2023.02.25 03:12:38.791903094	0001923
0	11.323927	4.644782	2.202195	-10.089978	MT	21296	2023.02.25 03:12:38.792903094	0001923
0	11.327822	3.560238	4.176555	-9.909624	MT	21296	2023.02.25 03:12:38.793903094	0001923
0	11.198889	1.630588	5.285074	-9.737777	MT	21296	2023.02.25 03:12:38.794903094	0001923
0	10.947019	-0.792547	5.307583	-9.541418	MT	21296	2023.02.25 03:12:38.795903094	0001923
0	10.817360	-3.125553	4.208842	-9.462126	MT	21296	2023.02.25 03:12:38.796903094	0001923
0	10.822138	-4.624895	2.273899	-9.516218	MT	21296	2023.02.25 03:12:38.797903094	0001923
0	10.940425	-5.091812	-0.104316	-9.682740	MT	21296	2023.02.25 03:12:38.798903094	0001923
0	11.024804	-4.317593	-2.187359	-9.905562	MT	21296	2023.02.25 03:12:38.799903094	0001923
0	11.010617	-2.510890	-3.581624	-10.104508	MT	21296	2023.02.25 03:12:38.800903094	0001923
0	10.997127	-0.138044	-3.931705	-10.269344	MT	21296	2023.02.25 03:12:38.801903094	0001923
0	11.042153	2.289430	-3.132062	-10.338175	MT	21296	2023.02.25 03:12:38.802903094	0001923
0	11.193569	4.035276	-1.358845	-10.352105	MT	21296	2023.02.25 03:12:38.803903094	0001923
0	11.343047	4.783712	0.993441	-10.236889	MT	21296	2023.02.25 03:12:38.804903094	0001923
0	11.328395	4.248694	3.298085	-9.970143	MT	21296	2023.02.25 03:12:38.805903094	0001923
0	11.252646	2.667639	4.872826	-9.785771	MT	21296	2023.02.25 03:12:38.806903094	0001923
0	11.040645	0.389862	5.461518	-9.587266	MT	21296	2023.02.25 03:12:38.807903094	0001923
0	10.843392	-1.999325	4.902098	-9.463154	MT	21296	2023.02.25 03:12:38.808903094	0001923
0	10.829604	-4.025835	3.317244	-9.490461	MT	21296	2023.02.25 03:12:38.809903094	0001923
0	10.883463	-5.001419	1.070753	-9.606720	MT	21296	2023.02.25 03:12:38.810903094	0001923
0	10.962806	-4.818373	-1.224823	-9.770681	MT	21296	2023.02.25 03:12:38.811903094	0001923
0	11.024766	-3.503640	-3.013029	-10.009577	MT	21296	2023.02.25 03:12:38.812903094	0001923
0	10.975253	-1.340255	-3.876299	-10.180089	MT	21296	2023.02.25 03:12:38.813903094	0001923
0	11.024965	1.124047	-3.672382	-10.334408	MT	21296	2023.02.25 03:12:38.814903094	0001923
0	11.116982	3.298423	-2.355726	-10.351727	MT	21296	2023.02.25 03:12:38.815903094	0001923
0	11.240329	4.590936	-0.226585	-10.257531	MT	21296	2023.02.25 03:12:38.816903094	0001923
0	11.332095	4.660773	2.210213	-10.090021	MT	21296	2023.02.25 03:12:38.817903094	0001923
0	11.356685	3.592152	4.218649	-9.913311	MT	21296	2023.02.25 03:12:38.818903094	0001923
0	11.138533	1.600316	5.299936	-9.665226	MT	21296	2023.02.25 03:12:38.819903094	0001923
0	10.944489	-0.840532	5.295528	-9.541107	MT	21296	2023.02.25 03:12:38.820903094	0001923
0	10.865598	-3.070298	4.210008	-9.534690	MT	21296	2023.02.25 03:12:38.821903094	0001923
0	10.847543	-4.653100	2.235237	-9.540522	MT	21296	2023.02.25 03:12:38.822903094	0001923
0	10.953381	-5.087954	-0.127064	-9.699130	MT	21296	2023.02.25 03:12:38.823903094	0001923
0	11.029211	-4.309557	-2.222346	-9.906179	MT	21296	2023.02.25 03:12:38.824903094	0001923
0	10.997329	-2.518778	-3.569818	-10.092245	MT	21296	2023.02.25 03:12:38.825903094	0001923
0	10.984337	-0.177974	-3.916876	-10.260705	MT	21296	2023.02.25 03:12:38.826903094	0001923
0	11.071661	2.314092	-3.115561	-10.369182	MT	21296	2023.02.25 03:12:38.827903094	0001923
0	11.206194	4.090283	-1.327844	-10.348198	MT	21296	2023.02.25 03:12:38.828903094	0001923
0	11.291693	4.745107	1.011782	-10.196204	MT	21296	2023.02.25 03:12:38.829903094	0001923
0	11.355958	4.256357	3.275632	-10.005571	MT	21296	2023.02.25 03:12:38.830903094	0001923
0	11.274072	2.683432	4.873150	-9.805932	MT	21296	2023.02.25 03:12:38.831903094	0001923
0	11.045475	0.425785	5.453684	-9.595757	MT	21296	2023.02.25 03:12:38.832903094	0001923
0	10.885535	-2.058627	4.918454	-9.490297	MT	21296	2023.02.25 03:12:38.833903094	0001923
0	10.830731	-4.033749	3.344064	-9.478968	MT	21296	2023.02.25 03:12:38.834903094	0001923
0	10.874736	-5.037127	1.109217	-9.573759	MT	21296	2023.02.25 03:12:38.835903094	0001923
0	10.976101	-4.838475	-1.204726	-9.778168	MT	21296	2023.02.25 03:12:38.836903094	0001923
0	11.002614	-3.515529	-2.970278	-9.993799	MT	21296	2023.02.25 03:12:38.837903094	0001923
0	10.991624	-1.392430	-3.864118	-10.195368	MT	21296	2023.02.25 03:12:38.838903094	0001923
0	11.007029	1.131200	-3.661619	-10.318315	MT	21296	2023.02.25 03:12:38.839903094	0001923
0	11.086497	3.294682	-2.337145	-10.324400	MT	21296	2023.02.25 03:12:38.840903094	0001923
0	11.255796	4.586698	-0.195288	-10.277013	MT	21296	2023.02.25 03:12:38.841903094	0001923
0	11.342632	4.680739	2.202299	-10.094348	MT	21296	2023.02.25 03:12:38.842903094	0001923
0	11.342127	3.564107	4.183742	-9.921556	MT	21296	2023.02.25 03:12:38.843903094	0001923
0	11.171561	1.611978	5.307438	-9.697237	MT	21296	2023.02.25 03:12:38.844903094	0001923
0	10.975628	-0.820739	5.334791	-9.556715	MT	21296	2023.02.25 03:12:38.845903094	0001923
0	10.849426	-3.117900	4.225338	-9.493959	MT	21296	2023.02.25 03:12:38.846903094	0001923
0	10.820376	-4.616903	2.281908	-9.516178	MT	21296	2023.02.25 03:12:38.847903094	0001923
0	10.954174	-5.099963	-0.077146	-9.694244	MT	21296	2023.02.25 03:12:38.848903094	0001923
0	11.001923	-4.266378	-2.238537	-9.890869	MT	21296	2023.02.25 03:12:38.849903094	0001923
0	11.016302	-2.476061	-3.577339	-10.120805	MT	21296	2023.02.25 03:12:38.850903094	0001923
0	10.989730	-0.145961	-3.931837	-10.261263	MT	21296	2023.02.25 03:12:38.851903094	0001923
0	11.059472	2.310270	-3.127808	-10.353327	MT	21296	2023.02.25 03:12:38.852903094	0001923
0	11.190743	4.059445	-1.374043	-10.337583	MT	21296	2023.02.25 03:12:38.853903094	0001923
0	11.302281	4.780158	0.999764	-10.192749	MT	21296	2023.02.25 03:12:38.854903094	0001923
0	11.384358	4.283204	3.302844	-10.017435	MT	21296	2023.02.25 03:12:38.855903094	0001923
0	11.266863	2.640426	4.881098	-9.805367	MT	21296	2023.02.25 03:12:38.856903094	0001923
0	11.083944	0.401339	5.458312	-9.638442	MT	21296	2023.02.25 03:12:38.857903094	0001923
0	10.862961	-1.995546	4.906423	-9.484130	MT	21296	2023.02.25 03:12:38.858903094	0001923
0	10.839935	-4.021934	3.333369	-9.498257	MT	21296	2023.02.25 03:12:38.859903094	0001923
0	10.887306	-5.013401	1.093675	-9.602246	MT	21296	2023.02.25 03:12:38.860903094	0001923
0	10.992493	-4.869449	-1.228760	-9.778216	MT	21296	2023.02.25 03:12:38.861903094	0001923
0	11.022656	-3.519611	-3.001111	-10.005229	MT	21296	2023.02.25 03:12:38.862903094	0001923
0	10.971973	-1.317310	-3.864212	-10.184142	MT	21296	2023.02.25 03:12:38.863903094	0001923
0	11.024746	1.088008	-3.672364	-10.338037	MT	21296	2023.02.25 03:12:38.864903094	0001923
0	11.103422	3.298521	-2.340895	-10.340500	MT	21296	2023.02.25 03:12:38.865903094	0001923
0	11.219146	4.567053	-0.218798	-10.245164	MT	21296	2023.02.25 03:12:38.866903094	0001923
0	11.367887	4.644265	2.194975	-10.141092	MT	21296	2023.02.25 03:12:38.867903094	0001923
0	11.354360	3.612208	4.203614	-9.909747	MT	21296	2023.02.25 03:12:38.868903094	0001923
0	11.174818	1.575793	5.288703	-9.717153	MT	21296	2023.02.25 03:12:38.869903094	0001923
0	10.928232	-0.852260	5.311084	-9.512744	MT	21296	2023.02.25 03:12:38.870903094	0001923
0	10.847728	-3.129854	4.221264	-9.489897	MT	21296	2023.02.25 03:12:38.871903094	0001923
0	10.812020	-4.660653	2.230571	-9.497508	MT	21296	2023.02.25 03:12:38.872903094	0001923
0	10.922437	-5.028944	-0.100059	-9.695326	MT	21296	2023.02.25 03:12:38.873903094	0001923
0	11.050325	-4.301793	-2.233968	-9.930441	MT	21296	2023.02.25 03:12:38.874903094	0001923
0	10.990569	-2.502684	-3.581920	-10.084594	MT	21296	2023.02.25 03:12:38.875903094	0001923
0	10.997915	-0.054994	-3.943666	-10.266383	MT	21296	2023.02.25 03:12:38.876903094	0001923
0	11.030090	2.262518	-3.136216	-10.329959	MT	21296	2023.02.25 03:12:38.877903094	0001923
0	11.154164	4.079870	-1.347695	-10.293384	MT	21296	2023.02.25 03:12:38.878903094	0001923
0	11.301465	4.764092	0.984869	-10.200812	MT	21296	2023.02.25 03:12:38.879903094	0001923
0	11.350225	4.267506	3.290399	-9.989458	MT	21296	2023.02.25 03:12:38.880903094	0001923
0	11.226810	2.699973	4.856393	-9.755350	MT	21296	2023.02.25 03:12:38.881903094	0001923
0	11.014754	0.394187	5.465034	-9.555252	MT	21296	2023.02.25 03:12:38.882903094	0001923
0	10.878098	-2.026658	4.906554	-9.494809	MT	21296	2023.02.25 03:12:38.883903094	0001923
0	10.822427	-4.006785	3.337158	-9.483352	MT	21296	2023.02.25 03:12:38.884903094	0001923
0	10.875850	-4.981437	1.086775	-9.606681	MT	21296	2023.02.25 03:12:38.885903094	0001923
0	10.996487	-4.818715	-1.243286	-9.805965	MT	21296	2023.02.25 03:12:38.886903094	0001923
0	11.049187	-3.535804	-3.012823	-10.025244	MT	21296	2023.02.25 03:12:38.887903094	0001923
0	10.968828	-1.329116	-3.892468	-10.168449	MT	21296	2023.02.25 03:12:38.888903094	0001923
0	11.052257	1.179002	-3.711190	-10.343569	MT	21296	2023.02.25 03:12:38.889903094	0001923
0	11.070343	3.265709	-2.321242	-10.319858	MT	21296	2023.02.25 03:12:38.890903094	0001923
0	11.229612	4.574966	-0.214666	-10.253184	MT	21296	2023.02.25 03:12:38.891903094	0001923
0	11.384662	4.684263	2.195022	-10.141503	MT	21296	2023.02.25 03:12:38.892903094	0001923
0	11.313991	3.596559	4.183109	-9.877893	MT	21296	2023.02.25 03:12:38.893903094	0001923
0	11.181861	1.599818	5.303669	-9.713172	MT	21296	2023.02.25 03:12:38.894903094	0001923
0	10.953957	-0.812559	5.319558	-9.541029	MT	21296	2023.02.25 03:12:38.895903094	0001923
0	10.847710	-3.105842	4.248228	-9.485732	MT	21296	2023.02.25 03:12:38.896903094	0001923
0	10.873556	-4.649359	2.286541	-9.559780	MT	21296	2023.02.25 03:12:38.897903094	0001923
0	10.940159	-5.083862	-0.096246	-9.686700	MT	21296	2023.02.25 03:12:38.898903094	0001923
0	11.028352	-4.309562	-2.218346	-9.906118	MT	21296	2023.02.25 03:12:38.899903094	0001923
0	10.987454	-2.502746	-3.561861	-10.088288	MT	21296	2023.02.25 03:12:38.900903094	0001923
0	11.026434	-0.118427	-3.920133	-10.305376	MT	21296	2023.02.25 03:12:38.901903094	0001923
0	11.079378	2.301075	-3.138512	-10.373399	MT	21296	2023.02.25 03:12:38.902903094	0001923
0	11.178531	4.043468	-1.355126	-10.333129	MT	21296	2023.02.25 03:12:38.903903094	0001923
0	11.325079	4.795972	1.020025	-10.208605	MT	21296	2023.02.25 03:12:38.904903094	0001923
0	11.381785	4.271113	3.272016	-10.029783	MT	21296	2023.02.25 03:12:38.905903094	0001923
0	11.223891	2.667963	4.868353	-9.754837	MT	21296	2023.02.25 03:12:38.906903094	0001923
0	11.022852	0.410137	5.473113	-9.559293	MT	21296	2023.02.25 03:12:38.907903094	0001923
0	10.875780	-1.975676	4.921613	-9.495105	MT	21296	2023.02.25 03:12:38.908903094	0001923
0	10.786235	-3.966617	3.302011	-9.471301	MT	21296	2023.02.25 03:12:38.909903094	0001923
0	10.883792	-5.041211	1.070400	-9.586312	MT	21296	2023.02.25 03:12:38.910903094	0001923
0	10.963407	-4.830340	-1.216899	-9.766436	MT	21296	2023.02.25 03:12:38.911903094	0001923
0	11.002508	-3.491396	-3.021365	-9.986826	MT	21296	2023.02.25 03:12:38.912903094	0001923
0	11.007853	-1.364428	-3.907019	-10.200312	MT	21296	2023.02.25 03:12:38.913903094	0001923
0	11.022022	1.131088	-3.672435	-10.330481	MT	21296	2023.02.25 03:12:38.914903094	0001923
0	11.073948	3.286753	-2.325278	-10.316136	MT	21296	2023.02.25 03:12:38.915903094	0001923
0	11.284891	4.570266	-0.174699	-10.316536	MT	21296	2023.02.25 03:12:38.916903094	0001923
0	11.341904	4.629519	2.218542	-10.113575	MT	21296	2023.02.25 03:12:38.917903094	0001923
0	11.348788	3.612286	4.207491	-9.901687	MT	21296	2023.02.25 03:12:38.918903094	0001923
0	11.155886	1.591974	5.272480	-9.701565	MT	21296	2023.02.25 03:12:38.919903094	0001923
0	10.939952	-0.856452	5.298386	-9.532898	MT	21296	2023.02.25 03:12:38.920903094	0001923
0	10.825112	-3.133536	4.232769	-9.457678	MT	21296	2023.02.25 03:12:38.921903094	0001923
0	10.870750	-4.676238	2.250391	-9.552054	MT	21296	2023.02.25 03:12:38.922903094	0001923
0	10.948845	-5.087957	-0.084131	-9.694474	MT	21296	2023.02.25 03:12:38.923903094	0001923
0	11.019953	-4.313433	-2.222534	-9.894140	MT	21296	2023.02.25 03:12:38.924903094	0001923
0	10.993746	-2.506729	-3.577864	-10.088491	MT	21296	2023.02.25 03:12:38.925903094	0001923
0	11.011560	-0.110263	-3.920368	-10.289461	MT	21296	2023.02.25 03:12:38.926903094	0001923
0	11.044745	2.289181	-3.080778	-10.356392	MT	21296	2023.02.25 03:12:38.927903094	0001923
0	11.181531	4.047410	-1.339062	-10.336925	MT	21296	2023.02.25 03:12:38.928903094	0001923
0	11.291777	4.764200	0.999684	-10.188585	MT	21296	2023.02.25 03:12:38.929903094	0001923
0	11.336848	4.239573	3.306242	-9.980927	MT	21296	2023.02.25 03:12:38.930903094	0001923
0	11.263588	2.683556	4.872967	-9.793934	MT	21296	2023.02.25 03:12:38.931903094	0001923
0	11.009194	0.418065	5.422312	-9.572153	MT	21296	2023.02.25 03:12:38.932903094	0001923
0	10.819176	-1.971183	4.881951	-9.451749	MT	21296	2023.02.25 03:12:38.933903094	0001923
0	10.786094	-3.982566	3.293932	-9.467259	MT	21296	2023.02.25 03:12:38.934903094	0001923
0	10.906825	-5.009648	1.094046	-9.626283	MT	21296	2023.02.25 03:12:38.935903094	0001923
0	11.000046	-4.814813	-1.228161	-9.813776	MT	21296	2023.02.25 03:12:38.936903094	0001923
0	10.966275	-3.467121	-3.009766	-9.958895	MT	21296	2023.02.25 03:12:38.937903094	0001923
0	11.021778	-1.368855	-3.852480	-10.235440	MT	21296	2023.02.25 03:12:38.938903094	0001923
0	11.032504	1.115876	-3.656164	-10.349079	MT	21296	2023.02.25 03:12:38.939903094	0001923
0	11.124673	3.310325	-2.340591	-10.359620	MT	21296	2023.02.25 03:12:38.940903094	0001923
0	11.255520	4.550539	-0.199086	-10.292701	MT	21296	2023.02.25 03:12:38.941903094	0001923
0	11.344981	4.672686	2.214349	-10.098082	MT	21296	2023.02.25 03:12:38.942903094	0001923
0	11.302908	3.564594	4.191009	-9.873442	MT	21296	2023.02.25 03:12:38.943903094	0001923
0	11.154365	1.614984	5.261508	-9.701970	MT	21296	2023.02.25 03:12:38.944903094	0001923
0	10.927729	-0.828364	5.291298	-9.525295	MT	21296	2023.02.25 03:12:38.945903094	0001923
0	10.834853	-3.097939	4.182489	-9.502820	MT	21296	2023.02.25 03:12:38.946903094	0001923
0	10.849137	-4.621271	2.239519	-9.556787	MT	21296	2023.02.25 03:12:38.947903094	0001923
0	10.934864	-5.087780	-0.096373	-9.678660	MT	21296	2023.02.25 03:12:38.948903094	0001923
0	10.983159	-4.313025	-2.219145	-9.854085	MT	21296	2023.02.25 03:12:38.949903094	0001923
0	10.987941	-2.542664	-3.559031	-10.079832	MT	21296	2023.02.25 03:12:38.950903094	0001923
0	11.029488	-0.138521	-3.908036	-10.312985	MT	21296	2023.02.25 03:12:38.951903094	0001923
0	11.089746	2.288850	-3.119224	-10.392982	MT	21296	2023.02.25 03:12:38.952903094	0001923
0	11.152960	4.011572	-1.335349	-10.320496	MT	21296	2023.02.25 03:12:38.953903094	0001923
0	11.331844	4.824036	0.996000	-10.205261	MT	21296	2023.02.25 03:12:38.954903094	0001923
0	11.357949	4.252316	3.275688	-10.009529	MT	21296	2023.02.25 03:12:38.955903094	0001923
0	11.245735	2.723973	4.895356	-9.751001	MT	21296	2023.02.25 03:12:38.956903094	0001923
0	11.057571	0.425625	5.449929	-9.611816	MT	21296	2023.02.25 03:12:38.957903094	0001923
0	10.914554	-2.023174	4.887355	-9.547147	MT	21296	2023.02.25 03:12:38.958903094	0001923
0	10.862636	-4.026210	3.321793	-9.526394	MT	21296	2023.02.25 03:12:38.959903094	0001923
0	10.869882	-4.993304	1.078579	-9.594682	MT	21296	2023.02.25 03:12:38.960903094	0001923
0	10.990162	-4.873412	-1.224827	-9.774114	MT	21296	2023.02.25 03:12:38.961903094	0001923
0	11.019810	-3.511504	-3.025221	-9.997680	MT	21296	2023.02.25 03:12:38.962903094	0001923
0	10.954887	-1.384066	-3.857659	-10.159349	MT	21296	2023.02.25 03:12:38.963903094	0001923
0	10.993629	1.084230	-3.648738	-10.313633	MT	21296	2023.02.25 03:12:38.964903094	0001923
0	11.117227	3.241041	-2.301311	-10.382310	MT	21296	2023.02.25 03:12:38.965903094	0001923
0	11.270142	4.534272	-0.178741	-10.316227	MT	21296	2023.02.25 03:12:38.966903094	0001923
0	11.334306	4.601461	2.206617	-10.120469	MT	21296	2023.02.25 03:12:38.967903094	0001923
0	11.303725	3.588675	4.190915	-9.865690	MT	21296	2023.02.25 03:12:38.968903094	0001923
0	11.174522	1.607870	5.292618	-9.709423	MT	21296	2023.02.25 03:12:38.969903094	0001923
0	10.917852	-0.765388	5.271436	-9.530248	MT	21296	2023.02.25 03:12:38.970903094	0001923
0	10.806366	-3.149408	4.189633	-9.450172	MT	21296	2023.02.25 03:12:38.971903094	0001923
0	10.803336	-4.612755	2.257732	-9.504588	MT	21296	2023.02.25 03:12:38.972903094	0001923
0	10.912114	-5.044724	-0.112382	-9.675348	MT	21296	2023.02.25 03:12:38.973903094	0001923
0	11.024270	-4.313413	-2.242531	-9.894445	MT	21296	2023.02.25 03:12:38.974903094	0001923
0	11.014872	-2.499079	-3.558368	-10.120278	MT	21296	2023.02.25 03:12:38.975903094	0001923
0	10.976747	-0.149893	-3.916965	-10.252994	MT	21296	2023.02.25 03:12:38.976903094	0001923
0	11.042741	2.262291	-3.115913	-10.349650	MT	21296	2023.02.25 03:12:38.977903094	0001923
0	11.171082	4.082644	-1.328388	-10.313121	MT	21296	2023.02.25 03:12:38.978903094	0001923
0	11.326321	4.775862	1.008186	-10.220580	MT	21296	2023.02.25 03:12:38.979903094	0001923
0	11.328919	4.263713	3.279105	-9.970588	MT	21296	2023.02.25 03:12:38.980903094	0001923
0	11.272863	2.691407	4.857223	-9.810258	MT	21296	2023.02.25 03:12:38.981903094	0001923
0	11.048773	0.429551	5.411106	-9.623451	MT	21296	2023.02.25 03:12:38.982903094	0001923
0	10.849404	-1.995514	4.875427	-9.484604	MT	21296	2023.02.25 03:12:38.983903094	0001923
0	10.857650	-4.022169	3.321737	-9.522436	MT	21296	2023.02.25 03:12:38.984903094	0001923
0	10.885670	-4.969613	1.098032	-9.622634	MT	21296	2023.02.25 03:12:38.985903094	0001923
0	10.983032	-4.846446	-1.232733	-9.778514	MT	21296	2023.02.25 03:12:38.986903094	0001923
0	11.005077	-3.487640	-2.974076	-10.005146	MT	21296	2023.02.25 03:12:38.987903094	0001923
0	11.005211	-1.372644	-3.856790	-10.215463	MT	21296	2023.02.25 03:12:38.988903094	0001923
0	10.997803	1.092135	-3.636607	-10.321531	MT	21296	2023.02.25 03:12:38.989903094	0001923
0	11.092887	3.269457	-2.316871	-10.343834	MT	21296	2023.02.25 03:12:38.990903094	0001923
0	11.244897	4.614917	-0.168624	-10.252893	MT	21296	2023.02.25 03:12:38.991903094	0001923
0	11.354923	4.672566	2.210533	-10.110141	MT	21296	2023.02.25 03:12:38.992903094	0001923
0	11.310421	3.544555	4.229980	-9.872640	MT	21296	2023.02.25 03:12:38.993903094	0001923
0	11.174576	1.630910	5.292585	-9.705660	MT	21296	2023.02.25 03:12:38.994903094	0001923
0	10.968864	-0.836821	5.295960	-9.569144	MT	21296	2023.02.25 03:12:38.995903094	0001923
0	10.828257	-3.125717	4.198103	-9.479291	MT	21296	2023.02.25 03:12:38.996903094	0001923
0	10.844730	-4.629163	2.254324	-9.544478	MT	21296	2023.02.25 03:12:38.997903094	0001923
0	10.930741	-5.123498	-0.127779	-9.654767	MT	21296	2023.02.25 03:12:38.998903094	0001923
0	11.016321	-4.297598	-2.183336	-9.905707	MT	21296	2023.02.25 03:12:38.999903094	0001923
0	10.981840	-2.530780	-3.526899	-10.087465	MT	21296	2023.02.25 03:12:39.000903094	0001923
0	10.958451	-0.158048	-3.846861	-10.259841	MT	21296	2023.02.25 03:12:39.001903094	0001923
0	11.029530	2.258411	-3.112101	-10.337550	MT	21296	2023.02.25 03:12:39.002903094	0001923
0	11.187794	4.086483	-1.332138	-10.329221	MT	21296	2023.02.25 03:12:39.003903094	0001923
0	11.305347	4.776101	1.015818	-10.196462	MT	21296	2023.02.25 03:12:39.004903094	0001923
0	11.356607	4.271431	3.282527	-9.997620	MT	21296	2023.02.25 03:12:39.005903094	0001923
0	11.289439	2.655020	4.834794	-9.850232	MT	21296	2023.02.25 03:12:39.006903094	0001923
0	11.100287	0.413103	5.447694	-9.662730	MT	21296	2023.02.25 03:12:39.007903094	0001923
0	10.866198	-2.018634	4.882567	-9.495258	MT	21296	2023.02.25 03:12:39.008903094	0001923
0	10.769744	-3.946585	3.270038	-9.471996	MT	21296	2023.02.25 03:12:39.009903094	0001923
0	10.858445	-4.977255	1.070537	-9.590970	MT	21296	2023.02.25 03:12:39.010903094	0001923
0	10.974002	-4.801558	-1.236511	-9.790036	MT	21296	2023.02.25 03:12:39.011903094	0001923
0	11.004477	-3.507460	-2.998326	-9.990309	MT	21296	2023.02.25 03:12:39.012903094	0001923
0	11.001110	-1.340544	-3.875872	-10.208084	MT	21296	2023.02.25 03:12:39.013903094	0001923
0	11.035115	1.087737	-3.640016	-10.360544	MT	21296	2023.02.25 03:12:39.014903094	0001923
0	11.140159	3.321147	-2.328335	-10.375547	MT	21296	2023.02.25 03:12:39.015903094	0001923
0	11.248319	4.542573	-0.191158	-10.288497	MT	21296	2023.02.25 03:12:39.016903094	0001923
0	11.365392	4.660400	2.222746	-10.124831	MT	21296	2023.02.25 03:12:39.017903094	0001923
0	11.339518	3.588291	4.203463	-9.901501	MT	21296	2023.02.25 03:12:39.018903094	0001923
0	11.177914	1.663912	5.288624	-9.706061	MT	21296	2023.02.25 03:12:39.019903094	0001923
0	10.962670	-0.824777	5.291914	-9.565329	MT	21296	2023.02.25 03:12:39.020903094	0001923
0	10.831725	-3.093839	4.205308	-9.490512	MT	21296	2023.02.25 03:12:39.021903094	0001923
0	10.806527	-4.648628	2.246523	-9.493387	MT	21296	2023.02.25 03:12:39.022903094	0001923
0	10.931984	-5.063823	-0.135218	-9.687502	MT	21296	2023.02.25 03:12:39.023903094	0001923
0	11.002010	-4.278341	-2.234613	-9.886685	MT	21296	2023.02.25 03:12:39.024903094	0001923
0	10.979464	-2.522678	-3.547009	-10.079854	MT	21296	2023.02.25 03:12:39.025903094	0001923
0	10.954128	-0.149802	-3.886152	-10.240523	MT	21296	2023.02.25 03:12:39.026903094	0001923
0	11.042009	2.301257	-3.084870	-10.349578	MT	21296	2023.02.25 03:12:39.027903094	0001923
0	11.153803	4.047683	-1.324491	-10.308701	MT	21296	2023.02.25 03:12:39.028903094	0001923
0	11.282814	4.725112	1.007759	-10.196060	MT	21296	2023.02.25 03:12:39.029903094	0001923
0	11.309290	4.259950	3.289733	-9.946383	MT	21296	2023.02.25 03:12:39.030903094	0001923
0	11.194169	2.629112	4.845127	-9.742789	MT	21296	2023.02.25 03:12:39.031903094	0001923
0	11.039739	0.429731	5.426814	-9.604210	MT	21296	2023.02.25 03:12:39.032903094	0001923
0	10.860392	-2.042576	4.867479	-9.491241	MT	21296	2023.02.25 03:12:39.033903094	0001923
0	10.808158	-3.986761	3.313184	-9.483925	MT	21296	2023.02.25 03:12:39.034903094	0001923
0	10.827825	-4.976901	1.085986	-9.554731	MT	21296	2023.02.25 03:12:39.035903094	0001923
0	10.970626	-4.814437	-1.243693	-9.779011	MT	21296	2023.02.25 03:12:39.036903094	0001923
0	10.962213	-3.510965	-2.999064	-9.942276	MT	21296	2023.02.25 03:12:39.037903094	0001923
0	10.983097	-1.404354	-3.857255	-10.187138	MT	21296	2023.02.25 03:12:39.038903094	0001923
0	11.013418	1.116068	-3.652455	-10.330021	MT	21296	2023.02.25 03:12:39.039903094	0001923
0	11.075704	3.249582	-2.317078	-10.331630	MT	21296	2023.02.25 03:12:39.040903094	0001923
0	11.262056	4.550432	-0.174967	-10.300333	MT	21296	2023.02.25 03:12:39.041903094	0001923
0	11.351007	4.688689	2.210369	-10.098307	MT	21296	2023.02.25 03:12:39.042903094	0001923
0	11.281762	3.540727	4.182798	-9.861319	MT	21296	2023.02.25 03:12:39.043903094	0001923
0	11.148700	1.635170	5.280224	-9.681889	MT	21296	2023.02.25 03:12:39.044903094	0001923
0	10.940750	-0.800431	5.315390	-9.529215	MT	21296	2023.02.25 03:12:39.045903094	0001923
0	10.844164	-3.145799	4.209185	-9.485916	MT	21296	2023.02.25 03:12:39.046903094	0001923
0	10.850319	-4.653138	2.231298	-9.544582	MT	21296	2023.02.25 03:12:39.047903094	0001923
0	10.886480	-5.071264	-0.128068	-9.632306	MT	21296	2023.02.25 03:12:39.048903094	0001923
0	10.986286	-4.293150	-2.218938	-9.866289	MT	21296	2023.02.25 03:12:39.049903094	0001923
0	11.047172	-2.523401	-3.553924	-10.150964	MT	21296	2023.02.25 03:12:39.050903094	0001923
0	10.930683	-0.145506	-3.893574	-10.212676	MT	21296	2023.02.25 03:12:39.051903094	0001923
0	11.048602	2.270210	-3.107797	-10.356609	MT	21296	2023.02.25 03:12:39.052903094	0001923
0	11.201786	4.067177	-1.303752	-10.355593	MT	21296	2023.02.25 03:12:39.053903094	0001923
0	11.318005	4.771936	1.016058	-10.212418	MT	21296	2023.02.25 03:12:39.054903094	0001923
0	11.357095	4.239301	3.290671	-10.009166	MT	21296	2023.02.25 03:12:39.055903094	0001923
0	11.234418	2.691860	4.856551	-9.766265	MT	21296	2023.02.25 03:12:39.056903094	0001923
0	11.077197	0.417321	5.435395	-9.642957	MT	21296	2023.02.25 03:12:39.057903094	0001923
0	10.892108	-2.022956	4.876051	-9.527319	MT	21296	2023.02.25 03:12:39.058903094	0001923
0	10.811256	-3.974867	3.305367	-9.495169	MT	21296	2023.02.25 03:12:39.059903094	0001923
0	10.857965	-5.009080	1.062256	-9.574765	MT	21296	2023.02.25 03:12:39.060903094	0001923
0	11.031180	-4.847021	-1.223894	-9.833382	MT	21296	2023.02.25 03:12:39.061903094	0001923
0	11.022561	-3.523561	-3.009176	-10.001311	MT	21296	2023.02.25 03:12:39.062903094	0001923
0	10.952867	-1.360117	-3.849571	-10.163473	MT	21296	2023.02.25 03:12:39.063903094	0001923
0	11.023718	1.107945	-3.652281	-10.341937	MT	21296	2023.02.25 03:12:39.064903094	0001923
0	11.098636	3.282464	-2.324855	-10.344090	MT	21296	2023.02.25 03:12:39.065903094	0001923
0	11.217016	4.591135	-0.179957	-10.232817	MT	21296	2023.02.25 03:12:39.066903094	0001923
0	11.366076	4.621222	2.237942	-10.140198	MT	21296	2023.02.25 03:12:39.067903094	0001923
0	11.316987	3.556484	4.218118	-9.880946	MT	21296	2023.02.25 03:12:39.068903094	0001923
0	11.108532	1.600617	5.287510	-9.637414	MT	21296	2023.02.25 03:12:39.069903094	0001923
0	10.972478	-0.816867	5.299044	-9.573303	MT	21296	2023.02.25 03:12:39.070903094	0001923
0	10.853039	-3.078163	4.198817	-9.522778	MT	21296	2023.02.25 03:12:39.071903094	0001923
0	10.836933	-4.621139	2.231336	-9.544911	MT	21296	2023.02.25 03:12:39.072903094	0001923
0	10.966093	-5.131881	-0.115240	-9.690495	MT	21296	2023.02.25 03:12:39.073903094	0001923
0	11.032474	-4.282728	-2.218070	-9.922393	MT	21296	2023.02.25 03:12:39.074903094	0001923
0	11.032580	-2.511137	-3.581258	-10.128504	MT	21296	2023.02.25 03:12:39.075903094	0001923
0	10.935235	-0.165493	-3.905596	-10.212653	MT	21296	2023.02.25 03:12:39.076903094	0001923
0	11.064558	2.282147	-3.127658	-10.365037	MT	21296	2023.02.25 03:12:39.077903094	0001923
0	11.198199	4.079375	-1.346962	-10.341376	MT	21296	2023.02.25 03:12:39.078903094	0001923
0	11.284816	4.792421	0.984413	-10.169105	MT	21296	2023.02.25 03:12:39.079903094	0001923
0	11.363989	4.227203	3.306777	-10.016797	MT	21296	2023.02.25 03:12:39.080903094	0001923
0	11.252974	2.683712	4.880722	-9.777814	MT	21296	2023.02.25 03:12:39.081903094	0001923
0	11.070148	0.413471	5.450144	-9.626690	MT	21296	2023.02.25 03:12:39.082903094	0001923
0	10.911356	-2.074944	4.906925	-9.522310	MT	21296	2023.02.25 03:12:39.083903094	0001923
0	10.842315	-4.022000	3.317493	-9.506500	MT	21296	2023.02.25 03:12:39.084903094	0001923
0	10.936436	-5.033865	1.075371	-9.649322	MT	21296	2023.02.25 03:12:39.085903094	0001923
0	10.997728	-4.809744	-1.255213	-9.810241	MT	21296	2023.02.25 03:12:39.086903094	0001923
0	11.003856	-3.535438	-2.978423	-9.985716	MT	21296	2023.02.25 03:12:39.087903094	0001923
0	10.998313	-1.344604	-3.856818	-10.211752	MT	21296	2023.02.25 03:12:39.088903094	0001923
0	10.992895	1.116373	-3.668880	-10.302270	MT	21296	2023.02.25 03:12:39.089903094	0001923
0	11.091986	3.306690	-2.345130	-10.324646	MT	21296	2023.02.25 03:12:39.090903094	0001923
0	11.207488	4.567153	-0.195984	-10.232815	MT	21296	2023.02.25 03:12:39.091903094	0001923
0	11.352816	4.672599	2.218471	-10.106019	MT	21296	2023.02.25 03:12:39.092903094	0001923
0	11.332054	3.608455	4.203243	-9.885709	MT	21296	2023.02.25 03:12:39.093903094	0001923
0	11.171270	1.630984	5.300461	-9.697539	MT	21296	2023.02.25 03:12:39.094903094	0001923
0	10.957961	-0.840528	5.331462	-9.536558	MT	21296	2023.02.25 03:12:39.095903094	0001923
0	10.825399	-3.089738	4.217144	-9.479372	MT	21296	2023.02.25 03:12:39.096903094	0001923
0	10.882804	-4.676392	2.239636	-9.568219	MT	21296	2023.02.25 03:12:39.097903094	0001923
0	10.923765	-5.063789	-0.088346	-9.678785	MT	21296	2023.02.25 03:12:39.098903094	0001923
0	10.967647	-4.288940	-2.223238	-9.846395	MT	21296	2023.02.25 03:12:39.099903094	0001923
0	11.006958	-2.518906	-3.565636	-10.104181	MT	21296	2023.02.25 03:12:39.100903094	0001923
0	10.967494	-0.141971	-3.881899	-10.256541	MT	21296	2023.02.25 03:12:39.101903094	0001923
0	11.041497	2.314461	-3.124094	-10.334310	MT	21296	2023.02.25 03:12:39.102903094	0001923
0	11.187234	4.082490	-1.339142	-10.329287	MT	21296	2023.02.25 03:12:39.103903094	0001923
0	11.307117	4.796178	1.019719	-10.188608	MT	21296	2023.02.25 03:12:39.104903094	0001923
0	11.348086	4.231380	3.294539	-10.001024	MT	21296	2023.02.25 03:12:39.105903094	0001923
0	11.227371	2.699939	4.849455	-9.759456	MT	21296	2023.02.25 03:12:39.106903094	0001923
0	11.023129	0.401967	5.438413	-9.579742	MT	21296	2023.02.25 03:12:39.107903094	0001923
0	10.876427	-2.006762	4.886763	-9.507319	MT	21296	2023.02.25 03:12:39.108903094	0001923
0	10.836126	-3.995043	3.317586	-9.510777	MT	21296	2023.02.25 03:12:39.109903094	0001923
0	10.946082	-5.033976	1.063556	-9.661503	MT	21296	2023.02.25 03:12:39.110903094	0001923
0	10.984783	-4.861343	-1.251870	-9.770651	MT	21296	2023.02.25 03:12:39.111903094	0001923
0	11.043331	-3.559633	-3.017095	-10.009061	MT	21296	2023.02.25 03:12:39.112903094	0001923
0	10.943884	-1.316976	-3.868700	-10.152208	MT	21296	2023.02.25 03:12:39.113903094	0001923
0	10.981283	1.112497	-3.669068	-10.290231	MT	21296	2023.02.25 03:12:39.114903094	0001923
0	11.143704	3.268948	-2.332091	-10.395070	MT	21296	2023.02.25 03:12:39.115903094	0001923
0	11.222029	4.550886	-0.175638	-10.256340	MT	21296	2023.02.25 03:12:39.116903094	0001923
0	11.356371	4.672558	2.218532	-10.110018	MT	21296	2023.02.25 03:12:39.117903094	0001923
0	11.316445	3.588576	4.207035	-9.873445	MT	21296	2023.02.25 03:12:39.118903094	0001923
0	11.208820	1.551510	5.325037	-9.740352	MT	21296	2023.02.25 03:12:39.119903094	0001923
0	10.914470	-0.824067	5.322811	-9.492852	MT	21296	2023.02.25 03:12:39.120903094	0001923
0	10.872073	-3.130267	4.182940	-9.534485	MT	21296	2023.02.25 03:12:39.121903094	0001923
0	10.835869	-4.644990	2.247062	-9.528423	MT	21296	2023.02.25 03:12:39.122903094	0001923
0	10.921617	-5.048783	-0.135261	-9.683657	MT	21296	2023.02.25 03:12:39.123903094	0001923
0	11.029817	-4.293526	-2.253323	-9.906817	MT	21296	2023.02.25 03:12:39.124903094	0001923
0	10.998548	-2.563540	-3.598174	-10.072213	MT	21296	2023.02.25 03:12:39.125903094	0001923
0	10.989345	-0.134117	-3.900643	-10.272911	MT	21296	2023.02.25 03:12:39.126903094	0001923
0	11.072491	2.289007	-3.111469	-10.376862	MT	21296	2023.02.25 03:12:39.127903094	0001923
0	11.199315	4.067157	-1.284754	-10.355303	MT	21296	2023.02.25 03:12:39.128903094	0001923
0	11.342459	4.740502	1.039629	-10.251741	MT	21296	2023.02.25 03:12:39.129903094	0001923
0	11.375513	4.256143	3.282936	-10.025461	MT	21296	2023.02.25 03:12:39.130903094	0001923
0	11.278948	2.691261	4.838469	-9.826545	MT	21296	2023.02.25 03:12:39.131903094	0001923
0	11.066933	0.429411	5.427288	-9.635205	MT	21296	2023.02.25 03:12:39.132903094	0001923
0	10.903030	-2.086886	4.890851	-9.518432	MT	21296	2023.02.25 03:12:39.133903094	0001923
0	10.841549	-3.999172	3.282830	-9.527268	MT	21296	2023.02.25 03:12:39.134903094	0001923
0	10.857626	-5.009076	1.058257	-9.574826	MT	21296	2023.02.25 03:12:39.135903094	0001923
0	10.963219	-4.830271	-1.243957	-9.762849	MT	21296	2023.02.25 03:12:39.136903094	0001923
0	11.029472	-3.535712	-2.982010	-10.012773	MT	21296	2023.02.25 03:12:39.137903094	0001923
0	10.964904	-1.333231	-3.860354	-10.175917	MT	21296	2023.02.25 03:12:39.138903094	0001923
0	11.021157	1.130980	-3.648315	-10.338113	MT	21296	2023.02.25 03:12:39.139903094	0001923
0	11.105128	3.317443	-2.305816	-10.344160	MT	21296	2023.02.25 03:12:39.140903094	0001923
0	11.214685	4.559017	-0.183811	-10.244547	MT	21296	2023.02.25 03:12:39.141903094	0001923
0	11.400456	4.728318	2.218949	-10.133591	MT	21296	2023.02.25 03:12:39.142903094	0001923
0	11.302646	3.608789	4.198755	-9.853776	MT	21296	2023.02.25 03:12:39.143903094	0001923
0	11.150805	1.639099	5.268353	-9.690112	MT	21296	2023.02.25 03:12:39.144903094	0001923
0	10.913428	-0.832265	5.275173	-9.517499	MT	21296	2023.02.25 03:12:39.145903094	0001923
0	10.842890	-3.094059	4.178678	-9.514920	MT	21296	2023.02.25 03:12:39.146903094	0001923
0	10.866893	-4.696127	2.223248	-9.544262	MT	21296	2023.02.25 03:12:39.147903094	0001923
0	10.931217	-5.079780	-0.096364	-9.678742	MT	21296	2023.02.25 03:12:39.148903094	0001923
0	11.025396	-4.266675	-2.230111	-9.918742	MT	21296	2023.02.25 03:12:39.149903094	0001923
0	10.975475	-2.510682	-3.542995	-10.079917	MT	21296	2023.02.25 03:12:39.150903094	0001923
0	10.956311	-0.133848	-3.882073	-10.244626	MT	21296	2023.02.25 03:12:39.151903094	0001923
0	11.015860	2.278510	-3.089263	-10.325406	MT	21296	2023.02.25 03:12:39.152903094	0001923
0	11.185116	4.055344	-1.315994	-10.340655	MT	21296	2023.02.25 03:12:39.153903094	0001923
0	11.295622	4.804351	1.011485	-10.172816	MT	21296	2023.02.25 03:12:39.154903094	0001923
0	11.357463	4.256407	3.306506	-9.997099	MT	21296	2023.02.25 03:12:39.155903094	0001923
0	11.278950	2.671446	4.900072	-9.801396	MT	21296	2023.02.25 03:12:39.156903094	0001923
0	11.054025	0.421632	5.442925	-9.611882	MT	21296	2023.02.25 03:12:39.157903094	0001923
0	10.868529	-2.058620	4.871520	-9.495015	MT	21296	2023.02.25 03:12:39.158903094	0001923
0	10.863811	-4.038227	3.298843	-9.530621	MT	21296	2023.02.25 03:12:39.159903094	0001923
0	10.911210	-5.053466	1.078752	-9.610062	MT	21296	2023.02.25 03:12:39.160903094	0001923
0	10.992759	-4.789786	-1.255128	-9.814446	MT	21296	2023.02.25 03:12:39.161903094	0001923
0	11.041177	-3.523820	-2.997811	-10.025139	MT	21296	2023.02.25 03:12:39.162903094	0001923
0	10.964909	-1.329333	-3.841229	-10.183667	MT	21296	2023.02.25 03:12:39.163903094	0001923
0	11.035496	1.154870	-3.652119	-10.349419	MT	21296	2023.02.25 03:12:39.164903094	0001923
0	11.121326	3.241118	-2.336368	-10.378845	MT	21296	2023.02.25 03:12:39.165903094	0001923
0	11.222594	4.542853	-0.183586	-10.260380	MT	21296	2023.02.25 03:12:39.166903094	0001923
0	11.359884	4.704655	2.202450	-10.102594	MT	21296	2023.02.25 03:12:39.167903094	0001923
0	11.326158	3.588423	4.195281	-9.889625	MT	21296	2023.02.25 03:12:39.168903094	0001923
0	11.165840	1.563844	5.280629	-9.713152	MT	21296	2023.02.25 03:12:39.169903094	0001923
0	10.905539	-0.840112	5.286918	-9.501236	MT	21296	2023.02.25 03:12:39.170903094	0001923
0	10.896474	-3.138422	4.214110	-9.545927	MT	21296	2023.02.25 03:12:39.171903094	0001923
0	10.851191	-4.669083	2.219220	-9.540601	MT	21296	2023.02.25 03:12:39.172903094	0001923
0	10.946983	-5.063959	-0.162971	-9.703927	MT	21296	2023.02.25 03:12:39.173903094	0001923
0	11.033455	-4.325507	-2.230425	-9.902137	MT	21296	2023.02.25 03:12:39.174903094	0001923
0	10.994260	-2.506885	-3.546685	-10.100015	MT	21296	2023.02.25 03:12:39.175903094	0001923
0	10.992691	-0.118212	-3.889503	-10.280906	MT	21296	2023.02.25 03:12:39.176903094	0001923
0	11.049104	2.266161	-3.099742	-10.360445	MT	21296	2023.02.25 03:12:39.177903094	0001923
0	11.164235	4.082660	-1.304452	-10.308755	MT	21296	2023.02.25 03:12:39.178903094	0001923
0	11.266194	4.717261	1.023503	-10.179736	MT	21296	2023.02.25 03:12:39.179903094	0001923
0	11.367594	4.248218	3.290804	-10.017258	MT	21296	2023.02.25 03:12:39.180903094	0001923
0	11.226011	2.667770	4.825709	-9.778490	MT	21296	2023.02.25 03:12:39.181903094	0001923
0	11.018698	0.429978	5.426448	-9.580214	MT	21296	2023.02.25 03:12:39.182903094	0001923
0	10.872779	-2.042737	4.863723	-9.507299	MT	21296	2023.02.25 03:12:39.183903094	0001923
0	10.834787	-4.053794	3.309166	-9.487296	MT	21296	2023.02.25 03:12:39.184903094	0001923
0	10.889274	-5.021381	1.074668	-9.602454	MT	21296	2023.02.25 03:12:39.185903094	0001923
0	11.023118	-4.857844	-1.236150	-9.817455	MT	21296	2023.02.25 03:12:39.186903094	0001923
0	11.029538	-3.519586	-3.025108	-10.005596	MT	21296	2023.02.25 03:12:39.187903094	0001923
0	10.963878	-1.372244	-3.845402	-10.175286	MT	21296	2023.02.25 03:12:39.188903094	0001923
0	11.015092	1.147009	-3.636359	-10.334095	MT	21296	2023.02.25 03:12:39.189903094	0001923
0	11.109594	3.269257	-2.312582	-10.362770	MT	21296	2023.02.25 03:12:39.190903094	0001923
0	11.255900	4.562548	-0.168136	-10.288352	MT	21296	2023.02.25 03:12:39.191903094	0001923
0	11.325708	4.660852	2.214091	-10.081961	MT	21296	2023.02.25 03:12:39.192903094	0001923
0	11.330965	3.592382	4.195347	-9.893666	MT	21296	2023.02.25 03:12:39.193903094	0001923
0	11.135937	1.588184	5.268170	-9.681588	MT	21296	2023.02.25 03:12:39.194903094	0001923
0	10.978331	-0.812880	5.312048	-9.573146	MT	21296	2023.02.25 03:12:39.195903094	0001923
0	10.803285	-3.109401	4.220616	-9.446110	MT	21296	2023.02.25 03:12:39.196903094	0001923
0	10.898052	-4.665610	2.250954	-9.588161	MT	21296	2023.02.25 03:12:39.197903094	0001923
0	10.969536	-5.068231	-0.138612	-9.727515	MT	21296	2023.02.25 03:12:39.198903094	0001923
0	10.977527	-4.270151	-2.218911	-9.866526	MT	21296	2023.02.25 03:12:39.199903094	0001923
0	11.012257	-2.542904	-3.565664	-10.103934	MT	21296	2023.02.25 03:12:39.200903094	0001923
0	10.961799	-0.101834	-3.897033	-10.245184	MT	21296	2023.02.25 03:12:39.201903094	0001923
0	11.044879	2.270251	-3.107858	-10.352610	MT	21296	2023.02.25 03:12:39.202903094	0001923
0	11.178200	4.059418	-1.308112	-10.332576	MT	21296	2023.02.25 03:12:39.203903094	0001923
0	11.381220	4.839542	1.035686	-10.248822	MT	21296	2023.02.25 03:12:39.204903094	0001923
0	11.386350	4.267118	3.306947	-10.025207	MT	21296	2023.02.25 03:12:39.205903094	0001923
0	11.273759	2.731590	4.876963	-9.790367	MT	21296	2023.02.25 03:12:39.206903094	0001923
0	11.055195	0.445631	5.442954	-9.612129	MT	21296	2023.02.25 03:12:39.207903094	0001923
0	10.853307	-2.030441	4.886262	-9.476077	MT	21296	2023.02.25 03:12:39.208903094	0001923
0	10.814359	-3.986833	3.313291	-9.490924	MT	21296	2023.02.25 03:12:39.209903094	0001923
0	10.846872	-5.004973	1.078076	-9.562564	MT	21296	2023.02.25 03:12:39.210903094	0001923
0	10.987638	-4.857377	-1.259804	-9.774814	MT	21296	2023.02.25 03:12:39.211903094	0001923
0	11.002409	-3.523159	-3.049705	-9.966928	MT	21296	2023.02.25 03:12:39.212903094	0001923
0	10.946705	-1.359889	-3.880857	-10.144950	MT	21296	2023.02.25 03:12:39.213903094	0001923
0	11.012616	1.163309	-3.688700	-10.311058	MT	21296	2023.02.25 03:12:39.214903094	0001923
0	11.131934	3.282108	-2.328320	-10.379145	MT	21296	2023.02.25 03:12:39.215903094	0001923
0	11.246176	4.538557	-0.175164	-10.288211	MT	21296	2023.02.25 03:12:39.216903094	0001923
0	11.307845	4.609792	2.194155	-10.089740	MT	21296	2023.02.25 03:12:39.217903094	0001923
0	11.366018	3.584025	4.222823	-9.925165	MT	21296	2023.02.25 03:12:39.218903094	0001923
0	11.170716	1.571835	5.288637	-9.713113	MT	21296	2023.02.25 03:12:39.219903094	0001923
0	10.971592	-0.824863	5.296035	-9.573267	MT	21296	2023.02.25 03:12:39.220903094	0001923
0	10.863714	-3.122093	4.213640	-9.514097	MT	21296	2023.02.25 03:12:39.221903094	0001923
0	10.880283	-4.712184	2.239288	-9.547852	MT	21296	2023.02.25 03:12:39.222903094	0001923
0	10.957674	-5.064083	-0.162787	-9.715925	MT	21296	2023.02.25 03:12:39.223903094	0001923
0	10.988156	-4.282122	-2.246922	-9.866830	MT	21296	2023.02.25 03:12:39.224903094	0001923
0	10.975456	-2.502625	-3.559045	-10.076244	MT	21296	2023.02.25 03:12:39.225903094	0001923
0	10.932086	-0.117503	-3.897540	-10.213025	MT	21296	2023.02.25 03:12:39.226903094	0001923
0	11.092822	2.285809	-3.119166	-10.396950	MT	21296	2023.02.25 03:12:39.227903094	0001923
0	11.206342	4.082238	-1.323793	-10.352054	MT	21296	2023.02.25 03:12:39.228903094	0001923
0	11.298299	4.768143	1.015748	-10.192381	MT	21296	2023.02.25 03:12:39.229903094	0001923
0	11.333765	4.227512	3.286352	-9.989107	MT	21296	2023.02.25 03:12:39.230903094	0001923
0	11.235566	2.647768	4.868620	-9.773628	MT	21296	2023.02.25 03:12:39.231903094	0001923
0	11.032567	0.377845	5.438568	-9.591493	MT	21296	2023.02.25 03:12:39.232903094	0001923
0	10.903503	-2.095047	4.848152	-9.539003	MT	21296	2023.02.25 03:12:39.233903094	0001923
0	10.816006	-4.006813	3.294270	-9.491008	MT	21296	2023.02.25 03:12:39.234903094	0001923
0	10.927242	-5.037737	1.071184	-9.637344	MT	21296	2023.02.25 03:12:39.235903094	0001923
0	11.000515	-4.857535	-1.255575	-9.789750	MT	21296	2023.02.25 03:12:39.236903094	0001923
0	11.035382	-3.515615	-3.037041	-10.009820	MT	21296	2023.02.25 03:12:39.237903094	0001923
0	10.990952	-1.388586	-3.832934	-10.206933	MT	21296	2023.02.25 03:12:39.238903094	0001923
0	10.969164	1.116407	-3.622008	-10.293553	MT	21296	2023.02.25 03:12:39.239903094	0001923
0	11.111012	3.245123	-2.301428	-10.374353	MT	21296	2023.02.25 03:12:39.240903094	0001923
0	11.226110	4.542808	-0.179525	-10.264318	MT	21296	2023.02.25 03:12:39.241903094	0001923
0	11.339146	4.680801	2.222175	-10.086044	MT	21296	2023.02.25 03:12:39.242903094	0001923
0	11.335502	3.552178	4.195605	-9.913251	MT	21296	2023.02.25 03:12:39.243903094	0001923
0	11.156361	1.571934	5.272517	-9.705358	MT	21296	2023.02.25 03:12:39.244903094	0001923
0	10.911596	-0.804266	5.275206	-9.517787	MT	21296	2023.02.25 03:12:39.245903094	0001923
0	10.817702	-3.085752	4.190213	-9.483825	MT	21296	2023.02.25 03:12:39.246903094	0001923
0	10.816657	-4.628879	2.218962	-9.521017	MT	21296	2023.02.25 03:12:39.247903094	0001923
0	10.919556	-5.067658	-0.135467	-9.671463	MT	21296	2023.02.25 03:12:39.248903094	0001923
0	11.030665	-4.278613	-2.250184	-9.914924	MT	21296	2023.02.25 03:12:39.249903094	0001923
0	10.993746	-2.506729	-3.577864	-10.088491	MT	21296	2023.02.25 03:12:39.250903094	0001923
0	10.965173	-0.098928	-3.885909	-10.253046	MT	21296	2023.02.25 03:12:39.251903094	0001923
0	11.027418	2.282438	-3.100135	-10.333614	MT	21296	2023.02.25 03:12:39.252903094	0001923
0	11.148238	4.098907	-1.304799	-10.284924	MT	21296	2023.02.25 03:12:39.253903094	0001923
0	11.349247	4.819814	1.012298	-10.224972	MT	21296	2023.02.25 03:12:39.254903094	0001923
0	11.376517	4.235083	3.302970	-10.028938	MT	21296	2023.02.25 03:12:39.255903094	0001923
0	11.246351	2.663718	4.876699	-9.777670	MT	21296	2023.02.25 03:12:39.256903094	0001923
0	11.051499	0.389771	5.469640	-9.595142	MT	21296	2023.02.25 03:12:39.257903094	0001923
0	10.853649	-2.078419	4.867207	-9.475873	MT	21296	2023.02.25 03:12:39.258903094	0001923
0	10.862201	-4.054114	3.309639	-9.518291	MT	21296	2023.02.25 03:12:39.259903094	0001923
0	10.854012	-5.001077	1.058266	-9.574909	MT	21296	2023.02.25 03:12:39.260903094	0001923
0	10.958732	-4.818336	-1.220884	-9.766621	MT	21296	2023.02.25 03:12:39.261903094	0001923
0	11.013465	-3.503477	-3.021257	-9.994701	MT	21296	2023.02.25 03:12:39.262903094	0001923
0	10.955101	-1.360162	-3.845510	-10.167411	MT	21296	2023.02.25 03:12:39.263903094	0001923
0	11.025276	1.080012	-3.676373	-10.338016	MT	21296	2023.02.25 03:12:39.264903094	0001923
0	11.113374	3.273327	-2.340635	-10.359239	MT	21296	2023.02.25 03:12:39.265903094	0001923
0	11.236082	4.530656	-0.191294	-10.280375	MT	21296	2023.02.25 03:12:39.266903094	0001923
0	11.376736	4.660252	2.206992	-10.141073	MT	21296	2023.02.25 03:12:39.267903094	0001923
0	11.336497	3.536192	4.222521	-9.908674	MT	21296	2023.02.25 03:12:39.268903094	0001923
0	11.162766	1.567852	5.272634	-9.713316	MT	21296	2023.02.25 03:12:39.269903094	0001923
0	10.966138	-0.812719	5.315803	-9.557087	MT	21296	2023.02.25 03:12:39.270903094	0001923
0	10.835259	-3.121708	4.229043	-9.474860	MT	21296	2023.02.25 03:12:39.271903094	0001923
0	10.825139	-4.668766	2.230730	-9.508424	MT	21296	2023.02.25 03:12:39.272903094	0001923
0	10.929968	-5.059832	-0.127214	-9.687421	MT	21296	2023.02.25 03:12:39.273903094	0001923
0	10.994339	-4.293228	-2.222815	-9.874349	MT	21296	2023.02.25 03:12:39.274903094	0001923
0	11.022307	-2.539081	-3.554416	-10.119805	MT	21296	2023.02.25 03:12:39.275903094	0001923
0	10.970450	-0.110068	-3.869740	-10.264686	MT	21296	2023.02.25 03:12:39.276903094	0001923
0	11.037228	2.297352	-3.096995	-10.341722	MT	21296	2023.02.25 03:12:39.277903094	0001923
0	11.153286	4.086773	-1.293632	-10.296631	MT	21296	2023.02.25 03:12:39.278903094	0001923
0	11.297798	4.748049	1.027845	-10.199990	MT	21296	2023.02.25 03:12:39.279903094	0001923
0	11.376735	4.235054	3.291033	-10.033121	MT	21296	2023.02.25 03:12:39.280903094	0001923
0	11.250014	2.667580	4.849951	-9.794121	MT	21296	2023.02.25 03:12:39.281903094	0001923
0	11.085336	0.413168	5.423635	-9.659097	MT	21296	2023.02.25 03:12:39.282903094	0001923
0	10.886979	-2.042935	4.856030	-9.527418	MT	21296	2023.02.25 03:12:39.283903094	0001923
0	10.849360	-4.050045	3.282586	-9.514745	MT	21296	2023.02.25 03:12:39.284903094	0001923
0	10.953723	-5.060921	1.051464	-9.657409	MT	21296	2023.02.25 03:12:39.285903094	0001923
0	10.964346	-4.797429	-1.251672	-9.779308	MT	21296	2023.02.25 03:12:39.286903094	0001923
0	10.969165	-3.440462	-2.959312	-9.986404	MT	21296	2023.02.25 03:12:39.287903094	0001923
0	10.986217	-1.348485	-3.853006	-10.199652	MT	21296	2023.02.25 03:12:39.288903094	0001923
0	10.995770	1.120171	-3.632636	-10.317759	MT	21296	2023.02.25 03:12:39.289903094	0001923
0	11.115320	3.290253	-2.309557	-10.362940	MT	21296	2023.02.25 03:12:39.290903094	0001923
0	11.252712	4.562605	-0.183196	-10.284581	MT	21296	2023.02.25 03:12:39.291903094	0001923
0	11.353150	4.641446	2.218663	-10.120698	MT	21296	2023.02.25 03:12:39.292903094	0001923
0	11.323025	3.572387	4.191323	-9.893521	MT	21296	2023.02.25 03:12:39.293903094	0001923
0	11.113476	1.612509	5.271709	-9.649780	MT	21296	2023.02.25 03:12:39.294903094	0001923
0	10.942137	-0.840594	5.275652	-9.549412	MT	21296	2023.02.25 03:12:39.295903094	0001923
0	10.811798	-3.125475	4.212720	-9.454066	MT	21296	2023.02.25 03:12:39.296903094	0001923
0	10.812330	-4.672582	2.242434	-9.489202	MT	21296	2023.02.25 03:12:39.297903094	0001923
0	10.929678	-5.059844	-0.115216	-9.687237	MT	21296	2023.02.25 03:12:39.298903094	0001923
0	11.003056	-4.297311	-2.222698	-9.882306	MT	21296	2023.02.25 03:12:39.299903094	0001923
0	10.956757	-2.502472	-3.547291	-10.060063	MT	21296	2023.02.25 03:12:39.300903094	0001923
0	10.985247	-0.114129	-3.889620	-10.272949	MT	21296	2023.02.25 03:12:39.301903094	0001923
0	11.036976	2.258328	-3.111979	-10.345549	MT	21296	2023.02.25 03:12:39.302903094	0001923
0	11.141577	4.015541	-1.265414	-10.315469	MT	21296	2023.02.25 03:12:39.303903094	0001923
0	11.314107	4.771981	1.011997	-10.208480	MT	21296	2023.02.25 03:12:39.304903094	0001923
0	11.332291	4.211468	3.290393	-9.992881	MT	21296	2023.02.25 03:12:39.305903094	0001923
0	11.226311	2.660018	4.895219	-9.746343	MT	21296	2023.02.25 03:12:39.306903094	0001923
0	11.060430	0.377389	5.411289	-9.638913	MT	21296	2023.02.25 03:12:39.307903094	0001923
0	10.874501	-2.022783	4.867808	-9.511444	MT	21296	2023.02.25 03:12:39.308903094	0001923
0	10.808186	-3.994801	3.282285	-9.491315	MT	21296	2023.02.25 03:12:39.309903094	0001923
0	10.893420	-5.041322	1.058585	-9.598493	MT	21296	2023.02.25 03:12:39.310903094	0001923
0	10.959114	-4.850092	-1.256223	-9.746829	MT	21296	2023.02.25 03:12:39.311903094	0001923
0	10.981017	-3.487252	-3.001607	-9.970564	MT	21296	2023.02.25 03:12:39.312903094	0001923
0	10.985422	-1.321531	-3.848914	-10.203868	MT	21296	2023.02.25 03:12:39.313903094	0001923
0	10.971030	1.124357	-3.613938	-10.297513	MT	21296	2023.02.25 03:12:39.314903094	0001923
0	11.088706	3.290465	-2.285911	-10.339577	MT	21296	2023.02.25 03:12:39.315903094	0001923
0	11.262927	4.614706	-0.164320	-10.272828	MT	21296	2023.02.25 03:12:39.316903094	0001923
0	11.338160	4.637644	2.257303	-10.097064	MT	21296	2023.02.25 03:12:39.317903094	0001923
0	11.320631	3.552439	4.222174	-9.884843	MT	21296	2023.02.25 03:12:39.318903094	0001923
0	11.169643	1.634822	5.257777	-9.718234	MT	21296	2023.02.25 03:12:39.319903094	0001923
0	10.920282	-0.804386	5.271390	-9.529847	MT	21296	2023.02.25 03:12:39.320903094	0001923
0	10.865540	-3.134152	4.190751	-9.522324	MT	21296	2023.02.25 03:12:39.321903094	0001923
0	10.857642	-4.661225	2.196476	-9.557032	MT	21296	2023.02.25 03:12:39.322903094	0001923
0	10.909215	-5.059559	-0.151578	-9.663791	MT	21296	2023.02.25 03:12:39.323903094	0001923
0	10.972770	-4.292981	-2.223182	-9.850353	MT	21296	2023.02.25 03:12:39.324903094	0001923
0	10.999882	-2.542837	-3.550788	-10.095707	MT	21296	2023.02.25 03:12:39.325903094	0001923
0	10.975656	-0.122104	-3.873693	-10.268623	MT	21296	2023.02.25 03:12:39.326903094	0001923
0	11.043172	2.286273	-3.099886	-10.349653	MT	21296	2023.02.25 03:12:39.327903094	0001923
0	11.176396	4.086463	-1.273206	-10.324320	MT	21296	2023.02.25 03:12:39.328903094	0001923
0	11.310543	4.751922	1.031032	-10.211983	MT	21296	2023.02.25 03:12:39.329903094	0001923
0	11.372691	4.271287	3.302708	-10.009312	MT	21296	2023.02.25 03:12:39.330903094	0001923
0	11.271009	2.667333	4.850317	-9.818116	MT	21296	2023.02.25 03:12:39.331903094	0001923
0	11.039649	0.393695	5.422833	-9.607900	MT	21296	2023.02.25 03:12:39.332903094	0001923
0	10.878761	-2.046782	4.867779	-9.511196	MT	21296	2023.02.25 03:12:39.333903094	0001923
0	10.836312	-4.014047	3.282629	-9.515115	MT	21296	2023.02.25 03:12:39.334903094	0001923
0	10.886602	-5.013391	1.043742	-9.607009	MT	21296	2023.02.25 03:12:39.335903094	0001923
0	10.981654	-4.814611	-1.224467	-9.793718	MT	21296	2023.02.25 03:12:39.336903094	0001923
0	11.010022	-3.519398	-3.017399	-9.986477	MT	21296	2023.02.25 03:12:39.337903094	0001923
0	11.005530	-1.372592	-3.867850	-10.211632	MT	21296	2023.02.25 03:12:39.338903094	0001923
0	11.004253	1.108044	-3.628467	-10.329572	MT	21296	2023.02.25 03:12:39.339903094	0001923
0	11.128339	3.317156	-2.297404	-10.371033	MT	21296	2023.02.25 03:12:39.340903094	0001923
0	11.207792	4.518852	-0.140681	-10.255476	MT	21296	2023.02.25 03:12:39.341903094	0001923
0	11.349396	4.664579	2.198525	-10.110242	MT	21296	2023.02.25 03:12:39.342903094	0001923
0	11.337330	3.600277	4.176542	-9.906036	MT	21296	2023.02.25 03:12:39.343903094	0001923
0	11.139116	1.608116	5.253318	-9.690022	MT	21296	2023.02.25 03:12:39.344903094	0001923
0	10.954530	-0.860651	5.291688	-9.552961	MT	21296	2023.02.25 03:12:39.345903094	0001923
0	10.811395	-3.109550	4.204862	-9.462352	MT	21296	2023.02.25 03:12:39.346903094	0001923
0	10.839355	-4.656981	2.239048	-9.528421	MT	21296	2023.02.25 03:12:39.347903094	0001923
0	10.943539	-5.087797	-0.159244	-9.687621	MT	21296	2023.02.25 03:12:39.348903094	0001923
0	11.050993	-4.266845	-2.264801	-9.939273	MT	21296	2023.02.25 03:12:39.349903094	0001923
0	10.989823	-2.498893	-3.538676	-10.099976	MT	21296	2023.02.25 03:12:39.350903094	0001923
0	10.972202	-0.121804	-3.925053	-10.245406	MT	21296	2023.02.25 03:12:39.351903094	0001923
0	11.062722	2.285975	-3.080476	-10.376358	MT	21296	2023.02.25 03:12:39.352903094	0001923
0	11.189412	4.082368	-1.300025	-10.336690	MT	21296	2023.02.25 03:12:39.353903094	0001923
0	11.328228	4.824070	1.042872	-10.196544	MT	21296	2023.02.25 03:12:39.354903094	0001923
0	11.345304	4.215368	3.306518	-10.000676	MT	21296	2023.02.25 03:12:39.355903094	0001923
0	11.265887	2.699559	4.868987	-9.794160	MT	21296	2023.02.25 03:12:39.356903094	0001923
0	10.995616	0.434196	5.414149	-9.560442	MT	21296	2023.02.25 03:12:39.357903094	0001923
0	10.864218	-2.042494	4.898307	-9.479769	MT	21296	2023.02.25 03:12:39.358903094	0001923
0	10.841143	-3.999113	3.305705	-9.518918	MT	21296	2023.02.25 03:12:39.359903094	0001923
0	10.869486	-5.021150	1.050365	-9.582824	MT	21296	2023.02.25 03:12:39.360903094	0001923
0	10.943583	-4.801190	-1.244044	-9.755149	MT	21296	2023.02.25 03:12:39.361903094	0001923
0	10.981847	-3.471232	-3.021586	-9.971035	MT	21296	2023.02.25 03:12:39.362903094	0001923
0	10.939273	-1.324991	-3.853712	-10.151897	MT	21296	2023.02.25 03:12:39.363903094	0001923
0	10.987646	1.135298	-3.636801	-10.305976	MT	21296	2023.02.25 03:12:39.364903094	0001923
0	11.089471	3.278486	-2.305923	-10.339759	MT	21296	2023.02.25 03:12:39.365903094	0001923
0	11.244521	4.554602	-0.140271	-10.279843	MT	21296	2023.02.25 03:12:39.366903094	0001923
0	11.330114	4.633722	2.261175	-10.088964	MT	21296	2023.02.25 03:12:39.367903094	0001923
0	11.332431	3.556315	4.222362	-9.896882	MT	21296	2023.02.25 03:12:39.368903094	0001923
0	11.190086	1.642578	5.254153	-9.742373	MT	21296	2023.02.25 03:12:39.369903094	0001923
0	10.945592	-0.832570	5.291599	-9.545250	MT	21296	2023.02.25 03:12:39.370903094	0001923
0	10.807438	-3.133488	4.185774	-9.458396	MT	21296	2023.02.25 03:12:39.371903094	0001923
0	10.852725	-4.625326	2.212639	-9.565157	MT	21296	2023.02.25 03:12:39.372903094	0001923
0	10.942343	-5.087846	-0.112249	-9.686903	MT	21296	2023.02.25 03:12:39.373903094	0001923
0	10.979042	-4.258123	-2.246893	-9.867077	MT	21296	2023.02.25 03:12:39.374903094	0001923
0	10.976806	-2.487717	-3.550906	-10.084275	MT	21296	2023.02.25 03:12:39.375903094	0001923
0	11.001686	-0.106394	-3.873246	-10.296783	MT	21296	2023.02.25 03:12:39.376903094	0001923
0	11.047240	2.266100	-3.080683	-10.364154	MT	21296	2023.02.25 03:12:39.377903094	0001923
0	11.202147	4.051087	-1.295650	-10.363305	MT	21296	2023.02.25 03:12:39.378903094	0001923
0	11.304088	4.780134	1.023761	-10.192382	MT	21296	2023.02.25 03:12:39.379903094	0001923
0	11.410337	4.282882	3.295333	-10.049551	MT	21296	2023.02.25 03:12:39.380903094	0001923
0	11.253650	2.707790	4.884628	-9.770002	MT	21296	2023.02.25 03:12:39.381903094	0001923
0	11.039985	0.317658	5.422804	-9.611117	MT	21296	2023.02.25 03:12:39.382903094	0001923
0	10.877832	-2.034720	4.886669	-9.503031	MT	21296	2023.02.25 03:12:39.383903094	0001923
0	10.823711	-4.041771	3.286183	-9.487771	MT	21296	2023.02.25 03:12:39.384903094	0001923
0	10.906672	-5.021580	1.028040	-9.627168	MT	21296	2023.02.25 03:12:39.385903094	0001923
0	10.999595	-4.805786	-1.255147	-9.814281	MT	21296	2023.02.25 03:12:39.386903094	0001923
0	11.062198	-3.504049	-3.016418	-10.049631	MT	21296	2023.02.25 03:12:39.387903094	0001923
0	10.979280	-1.384359	-3.853232	-10.187283	MT	21296	2023.02.25 03:12:39.388903094	0001923
0	11.001354	1.104246	-3.664712	-10.314083	MT	21296	2023.02.25 03:12:39.389903094	0001923
0	11.115502	3.313395	-2.328711	-10.351469	MT	21296	2023.02.25 03:12:39.390903094	0001923
0	11.253878	4.582690	-0.187294	-10.276850	MT	21296	2023.02.25 03:12:39.391903094	0001923
0	11.322118	4.648844	2.222076	-10.081715	MT	21296	2023.02.25 03:12:39.392903094	0001923
0	11.345751	3.592246	4.207528	-9.905480	MT	21296	2023.02.25 03:12:39.393903094	0001923
0	11.162803	1.611998	5.288440	-9.697527	MT	21296	2023.02.25 03:12:39.394903094	0001923
0	10.960381	-0.792744	5.298890	-9.561552	MT	21296	2023.02.25 03:12:39.395903094	0001923
0	10.821581	-3.101718	4.198132	-9.479538	MT	21296	2023.02.25 03:12:39.396903094	0001923
0	10.820344	-4.640871	2.211948	-9.521000	MT	21296	2023.02.25 03:12:39.397903094	0001923
0	10.951200	-5.083969	-0.112061	-9.698942	MT	21296	2023.02.25 03:12:39.398903094	0001923
0	10.988551	-4.214410	-2.250413	-9.895587	MT	21296	2023.02.25 03:12:39.399903094	0001923
0	11.001237	-2.490854	-3.577662	-10.100654	MT	21296	2023.02.25 03:12:39.400903094	0001923
0	10.954096	-0.098907	-3.865972	-10.248741	MT	21296	2023.02.25 03:12:39.401903094	0001923
0	11.047940	2.310230	-3.088813	-10.352731	MT	21296	2023.02.25 03:12:39.402903094	0001923
0	11.164548	4.094697	-1.300499	-10.304819	MT	21296	2023.02.25 03:12:39.403903094	0001923
0	11.316845	4.824202	1.034690	-10.184668	MT	21296	2023.02.25 03:12:39.404903094	0001923
0	11.364157	4.235269	3.321663	-10.008652	MT	21296	2023.02.25 03:12:39.405903094	0001923
0	11.246515	2.667622	4.849890	-9.790121	MT	21296	2023.02.25 03:12:39.406903094	0001923
0	11.027170	0.385857	5.426579	-9.591759	MT	21296	2023.02.25 03:12:39.407903094	0001923
0	10.885430	-2.014911	4.872000	-9.523463	MT	21296	2023.02.25 03:12:39.408903094	0001923
0	10.805987	-4.002703	3.298106	-9.479990	MT	21296	2023.02.25 03:12:39.409903094	0001923
0	10.868419	-5.025117	1.058299	-9.578661	MT	21296	2023.02.25 03:12:39.410903094	0001923
0	10.980694	-4.789744	-1.216255	-9.805851	MT	21296	2023.02.25 03:12:39.411903094	0001923
0	11.013221	-3.499420	-3.037312	-9.990988	MT	21296	2023.02.25 03:12:39.412903094	0001923
0	10.979735	-1.404260	-3.868376	-10.179308	MT	21296	2023.02.25 03:12:39.413903094	0001923
0	11.002480	1.171066	-3.613455	-10.325992	MT	21296	2023.02.25 03:12:39.414903094	0001923
0	11.114730	3.298297	-2.312608	-10.359069	MT	21296	2023.02.25 03:12:39.415903094	0001923
0	11.234528	4.562811	-0.183501	-10.264585	MT	21296	2023.02.25 03:12:39.416903094	0001923
0	11.334385	4.652742	2.241200	-10.089465	MT	21296	2023.02.25 03:12:39.417903094	0001923
0	11.303825	3.528560	4.225962	-9.872537	MT	21296	2023.02.25 03:12:39.418903094	0001923
0	11.157570	1.560128	5.324130	-9.680444	MT	21296	2023.02.25 03:12:39.419903094	0001923
0	10.934747	-0.852408	5.295330	-9.528986	MT	21296	2023.02.25 03:12:39.420903094	0001923
0	10.749538	-3.124839	4.184822	-9.395489	MT	21296	2023.02.25 03:12:39.421903094	0001923
0	10.874079	-4.700223	2.196430	-9.556631	MT	21296	2023.02.25 03:12:39.422903094	0001923
0	10.948328	-5.075938	-0.143048	-9.699498	MT	21296	2023.02.25 03:12:39.423903094	0001923
0	11.020439	-4.270531	-2.250296	-9.907008	MT	21296	2023.02.25 03:12:39.424903094	0001923
0	10.976876	-2.502568	-3.574104	-10.072474	MT	21296	2023.02.25 03:12:39.425903094	0001923
0	10.988959	-0.106171	-3.889550	-10.277031	MT	21296	2023.02.25 03:12:39.426903094	0001923
0	11.058154	2.297167	-3.107704	-10.360886	MT	21296	2023.02.25 03:12:39.427903094	0001923
0	11.159395	4.098714	-1.277558	-10.300509	MT	21296	2023.02.25 03:12:39.428903094	0001923
0	11.310365	4.744885	1.067020	-10.211361	MT	21296	2023.02.25 03:12:39.429903094	0001923
0	11.345052	4.227442	3.314410	-9.992679	MT	21296	2023.02.25 03:12:39.430903094	0001923
0	11.238119	2.671775	4.860649	-9.773997	MT	21296	2023.02.25 03:12:39.431903094	0001923
0	11.029528	0.405751	5.407788	-9.604253	MT	21296	2023.02.25 03:12:39.432903094	0001923
0	10.872657	-2.022713	4.879684	-9.503262	MT	21296	2023.02.25 03:12:39.433903094	0001923
0	10.833576	-4.003081	3.274704	-9.519350	MT	21296	2023.02.25 03:12:39.434903094	0001923
0	10.895799	-5.049306	1.043577	-9.598640	MT	21296	2023.02.25 03:12:39.435903094	0001923
0	10.958193	-4.785438	-1.243659	-9.779310	MT	21296	2023.02.25 03:12:39.436903094	0001923
0	11.017242	-3.535539	-2.990253	-9.996898	MT	21296	2023.02.25 03:12:39.437903094	0001923
0	10.977686	-1.348354	-3.860189	-10.187761	MT	21296	2023.02.25 03:12:39.438903094	0001923
0	11.024401	1.138935	-3.644245	-10.342133	MT	21296	2023.02.25 03:12:39.439903094	0001923
0	11.080575	3.306637	-2.294135	-10.323867	MT	21296	2023.02.25 03:12:39.440903094	0001923
0	11.257512	4.582649	-0.187233	-10.280849	MT	21296	2023.02.25 03:12:39.441903094	0001923
0	11.384850	4.652145	2.231102	-10.148623	MT	21296	2023.02.25 03:12:39.442903094	0001923
0	11.312191	3.552525	4.218052	-9.876905	MT	21296	2023.02.25 03:12:39.443903094	0001923
0	11.146786	1.600130	5.280244	-9.685528	MT	21296	2023.02.25 03:12:39.444903094	0001923
0	10.925892	-0.860387	5.275323	-9.529209	MT	21296	2023.02.25 03:12:39.445903094	0001923
0	10.799531	-3.061658	4.178120	-9.476256	MT	21296	2023.02.25 03:12:39.446903094	0001923
0	10.825297	-4.628970	2.227083	-9.528893	MT	21296	2023.02.25 03:12:39.447903094	0001923
0	10.894100	-5.079288	-0.144015	-9.636468	MT	21296	2023.02.25 03:12:39.448903094	0001923
0	10.989126	-4.250178	-2.273758	-9.875571	MT	21296	2023.02.25 03:12:39.449903094	0001923
0	11.004649	-2.518860	-3.569696	-10.100243	MT	21296	2023.02.25 03:12:39.450903094	0001923
0	11.023466	-0.106436	-3.912120	-10.305377	MT	21296	2023.02.25 03:12:39.451903094	0001923
0	11.058461	2.282180	-3.119720	-10.360915	MT	21296	2023.02.25 03:12:39.452903094	0001923
0	11.162348	4.071609	-1.293405	-10.312473	MT	21296	2023.02.25 03:12:39.453903094	0001923
0	11.299787	4.784200	1.038642	-10.184195	MT	21296	2023.02.25 03:12:39.454903094	0001923
0	11.383464	4.267185	3.321823	-10.016980	MT	21296	2023.02.25 03:12:39.455903094	0001923
0	11.274098	2.691502	4.885036	-9.797832	MT	21296	2023.02.25 03:12:39.456903094	0001923
0	11.009674	0.414131	5.438183	-9.563869	MT	21296	2023.02.25 03:12:39.457903094	0001923
0	10.895346	-2.070875	4.879872	-9.518765	MT	21296	2023.02.25 03:12:39.458903094	0001923
0	10.817946	-3.998916	3.274465	-9.503394	MT	21296	2023.02.25 03:12:39.459903094	0001923
0	10.846789	-5.024865	1.053933	-9.554726	MT	21296	2023.02.25 03:12:39.460903094	0001923
0	10.998739	-4.797765	-1.275135	-9.814669	MT	21296	2023.02.25 03:12:39.461903094	0001923
0	11.022838	-3.479785	-2.993820	-10.021531	MT	21296	2023.02.25 03:12:39.462903094	0001923
0	11.018800	-1.333750	-3.875558	-10.228153	MT	21296	2023.02.25 03:12:39.463903094	0001923
0	10.995712	1.120118	-3.621576	-10.321590	MT	21296	2023.02.25 03:12:39.464903094	0001923
0	11.107464	3.329553	-2.332920	-10.336697	MT	21296	2023.02.25 03:12:39.465903094	0001923
0	11.228662	4.558833	-0.164569	-10.260254	MT	21296	2023.02.25 03:12:39.466903094	0001923
0	11.336895	4.629611	2.249355	-10.101104	MT	21296	2023.02.25 03:12:39.467903094	0001923
0	11.349742	3.572248	4.246439	-9.900679	MT	21296	2023.02.25 03:12:39.468903094	0001923
0	11.131388	1.576358	5.299847	-9.660979	MT	21296	2023.02.25 03:12:39.469903094	0001923
0	10.925036	-0.844355	5.283280	-9.525252	MT	21296	2023.02.25 03:12:39.470903094	0001923
0	10.885858	-3.138299	4.213927	-9.533929	MT	21296	2023.02.25 03:12:39.471903094	0001923
0	10.822855	-4.624966	2.223088	-9.528995	MT	21296	2023.02.25 03:12:39.472903094	0001923
0	10.930766	-5.067761	-0.155282	-9.683767	MT	21296	2023.02.25 03:12:39.473903094	0001923
0	11.031025	-4.293579	-2.242263	-9.910648	MT	21296	2023.02.25 03:12:39.474903094	0001923
0	10.977262	-2.487610	-3.574025	-10.076628	MT	21296	2023.02.25 03:12:39.475903094	0001923
0	10.957737	-0.101845	-3.886034	-10.245016	MT	21296	2023.02.25 03:12:39.476903094	0001923
0	11.050486	2.310184	-3.084752	-10.356669	MT	21296	2023.02.25 03:12:39.477903094	0001923
0	11.172777	4.043423	-1.312131	-10.332472	MT	21296	2023.02.25 03:12:39.478903094	0001923
0	11.280790	4.733170	1.030643	-10.187792	MT	21296	2023.02.25 03:12:39.479903094	0001923
0	11.378960	4.231096	3.329901	-10.024485	MT	21296	2023.02.25 03:12:39.480903094	0001923
0	11.248166	2.663681	4.872760	-9.781730	MT	21296	2023.02.25 03:12:39.481903094	0001923
0	11.009671	0.394029	5.418345	-9.575966	MT	21296	2023.02.25 03:12:39.482903094	0001923
0	10.828130	-2.050339	4.828184	-9.472758	MT	21296	2023.02.25 03:12:39.483903094	0001923
0	10.802045	-4.017641	3.278029	-9.476142	MT	21296	2023.02.25 03:12:39.484903094	0001923
0	10.949690	-5.041976	1.063546	-9.661421	MT	21296	2023.02.25 03:12:39.485903094	0001923
0	10.960527	-4.777445	-1.267601	-9.782758	MT	21296	2023.02.25 03:12:39.486903094	0001923
0	11.007936	-3.535369	-3.005481	-9.982129	MT	21296	2023.02.25 03:12:39.487903094	0001923
0	10.991373	-1.348522	-3.856945	-10.203712	MT	21296	2023.02.25 03:12:39.488903094	0001923
0	10.963811	1.175630	-3.641241	-10.274454	MT	21296	2023.02.25 03:12:39.489903094	0001923
0	11.127700	3.282088	-2.309322	-10.378855	MT	21296	2023.02.25 03:12:39.490903094	0001923
0	11.249581	4.590760	-0.175408	-10.268750	MT	21296	2023.02.25 03:12:39.491903094	0001923
0	11.398176	4.684165	2.250077	-10.144662	MT	21296	2023.02.25 03:12:39.492903094	0001923
0	11.322538	3.540298	4.199407	-9.901068	MT	21296	2023.02.25 03:12:39.493903094	0001923
0	11.121084	1.592419	5.279807	-9.657450	MT	21296	2023.02.25 03:12:39.494903094	0001923
0	10.936785	-0.868543	5.267559	-9.545246	MT	21296	2023.02.25 03:12:39.495903094	0001923
0	10.857762	-3.106153	4.190784	-9.522612	MT	21296	2023.02.25 03:12:39.496903094	0001923
0	10.852098	-4.649201	2.212427	-9.552912	MT	21296	2023.02.25 03:12:39.497903094	0001923
0	10.951759	-5.037200	-0.130637	-9.723712	MT	21296	2023.02.25 03:12:39.498903094	0001923
0	11.019706	-4.270593	-2.230237	-9.910702	MT	21296	2023.02.25 03:12:39.499903094	0001923
0	10.958316	-2.530380	-3.555445	-10.051899	MT	21296	2023.02.25 03:12:39.500903094	0001923
0	10.998989	-0.083248	-3.896400	-10.285373	MT	21296	2023.02.25 03:12:39.501903094	0001923
0	11.014568	2.282448	-3.069200	-10.329141	MT	21296	2023.02.25 03:12:39.502903094	0001923
0	11.165289	4.082669	-1.312451	-10.308878	MT	21296	2023.02.25 03:12:39.503903094	0001923
0	11.328373	4.775834	1.035182	-10.220168	MT	21296	2023.02.25 03:12:39.504903094	0001923
1	11.369938	4.227124	3.302900	-10.024857	MT	21296	2023.02.25 03:12:40.506236427	0001923
1	11.237979	2.671808	4.868587	-9.769876	MT	21296	2023.02.25 03:12:40.507236427	0001923
1	11.055398	0.401569	5.435009	-9.618797	MT	21296	2023.02.25 03:12:40.508236427	0001923
1	10.886196	-2.018944	4.864057	-9.527543	MT	21296	2023.02.25 03:12:40.509236427	0001923
1	10.836960	-3.975273	3.260044	-9.539864	MT	21296	2023.02.25 03:12:40.510236427	0001923
1	10.899768	-5.045372	1.027706	-9.606924	MT	21296	2023.02.25 03:12:40.511236427	0001923
1	10.998835	-4.838554	-1.278489	-9.794296	MT	21296	2023.02.25 03:12:40.512236427	0001923
1	11.028243	-3.487720	-3.016888	-10.017801	MT	21296	2023.02.25 03:12:40.513236427	0001923
1	11.012958	-1.333767	-3.859560	-10.227908	MT	21296	2023.02.25 03:12:40.514236427	0001923
1	10.978444	1.120329	-3.625881	-10.301654	MT	21296	2023.02.25 03:12:40.515236427	0001923
1	11.082728	3.257544	-2.321007	-10.335773	MT	21296	2023.02.25 03:12:40.516236427	0001923
1	11.289517	4.594241	-0.111739	-10.311821	MT	21296	2023.02.25 03:12:40.517236427	0001923
1	11.312755	4.617847	2.260973	-10.076801	MT	21296	2023.02.25 03:12:40.518236427	0001923
1	11.322366	3.544427	4.234163	-9.884577	MT	21296	2023.02.25 03:12:40.519236427	0001923
1	11.134935	1.568214	5.280084	-9.677200	MT	21296	2023.02.25 03:12:40.520236427	0001923
1	10.933471	-0.864369	5.298255	-9.524817	MT	21296	2023.02.25 03:12:40.521236427	0001923
1	10.834446	-3.117921	4.166467	-9.502859	MT	21296	2023.02.25 03:12:40.522236427	0001923
1	10.861254	-4.661244	2.215474	-9.556742	MT	21296	2023.02.25 03:12:40.523236427	0001923
1	11.011955	-5.096514	-0.182151	-9.759893	MT	21296	2023.02.25 03:12:40.524236427	0001923
1	10.985769	-4.286024	-2.262047	-9.859020	MT	21296	2023.02.25 03:12:40.525236427	0001923
1	10.990901	-2.514638	-3.585995	-10.080532	MT	21296	2023.02.25 03:12:40.526236427	0001923
1	10.989911	-0.138322	-3.861408	-10.288271	MT	21296	2023.02.25 03:12:40.527236427	0001923
1	11.041221	2.342329	-3.076944	-10.341879	MT	21296	2023.02.25 03:12:40.528236427	0001923
1	11.192657	4.102262	-1.237947	-10.339948	MT	21296	2023.02.25 03:12:40.529236427	0001923
1	11.367144	4.807540	1.078582	-10.243836	MT	21296	2023.02.25 03:12:40.530236427	0001923
1	11.353051	4.263596	3.353158	-9.973457	MT	21296	2023.02.25 03:12:40.531236427	0001923
1	11.244487	2.640612	4.860857	-9.789675	MT	21296	2023.02.25 03:12:40.532236427	0001923
1	11.040640	0.421661	5.414928	-9.612309	MT	21296	2023.02.25 03:12:40.533236427	0001923
1	10.868201	-2.026733	4.859743	-9.507525	MT	21296	2023.02.25 03:12:40.534236427	0001923
1	10.806052	-3.970968	3.243624	-9.512155	MT	21296	2023.02.25 03:12:40.535236427	0001923
1	10.896662	-5.021464	1.035856	-9.615047	MT	21296	2023.02.25 03:12:40.536236427	0001923
1	11.026966	-4.815016	-1.270789	-9.838429	MT	21296	2023.02.25 03:12:40.537236427	0001923
1	11.046286	-3.491876	-3.024647	-10.033879	MT	21296	2023.02.25 03:12:40.538236427	0001923
1	10.997076	-1.317549	-3.871845	-10.208260	MT	21296	2023.02.25 03:12:40.539236427	0001923
1	10.981379	1.104239	-3.617779	-10.309366	MT	21296	2023.02.25 03:12:40.540236427	0001923
1	11.115464	3.329312	-2.289635	-10.355037	MT	21296	2023.02.25 03:12:40.541236427	0001923
1	11.242225	4.566684	-0.140379	-10.271968	MT	21296	2023.02.25 03:12:40.542236427	0001923
1	11.329692	4.656820	2.245082	-10.081446	MT	21296	2023.02.25 03:12:40.543236427	0001923
1	11.316119	3.604653	4.210932	-9.865549	MT	21296	2023.02.25 03:12:40.544236427	0001923
1	11.166561	1.591883	5.280601	-9.709441	MT	21296	2023.02.25 03:12:40.545236427	0001923
1	10.935938	-0.828550	5.271606	-9.545597	MT	21296	2023.02.25 03:12:40.546236427	0001923
1	10.818361	-3.129655	4.178040	-9.475556	MT	21296	2023.02.25 03:12:40.547236427	0001923
1	10.869845	-4.673285	2.215521	-9.560618	MT	21296	2023.02.25 03:12:40.548236427	0001923
1	10.950913	-5.079909	-0.171050	-9.699885	MT	21296	2023.02.25 03:12:40.549236427	0001923
1	11.015077	-4.278395	-2.261488	-9.895096	MT	21296	2023.02.25 03:12:40.550236427	0001923
1	10.956180	-2.487465	-3.555272	-10.060340	MT	21296	2023.02.25 03:12:40.551236427	0001923
1	10.980953	-0.118245	-3.857507	-10.280418	MT	21296	2023.02.25 03:12:40.552236427	0001923
1	11.075595	2.281806	-3.076237	-10.392253	MT	21296	2023.02.25 03:12:40.553236427	0001923
1	11.194352	4.047178	-1.303776	-10.355387	MT	21296	2023.02.25 03:12:40.554236427	0001923
1	11.320106	4.787986	1.046951	-10.204111	MT	21296	2023.02.25 03:12:40.555236427	0001923
1	11.339774	4.219451	3.306401	-9.992719	MT	21296	2023.02.25 03:12:40.556236427	0001923
1	11.281094	2.687482	4.904029	-9.797501	MT	21296	2023.02.25 03:12:40.557236427	0001923
1	11.072556	0.389431	5.450176	-9.630442	MT	21296	2023.02.25 03:12:40.558236427	0001923
1	10.837935	-2.074244	4.866952	-9.458917	MT	21296	2023.02.25 03:12:40.559236427	0001923
1	10.815562	-3.962984	3.298566	-9.507397	MT	21296	2023.02.25 03:12:40.560236427	0001923
1	10.909898	-5.005702	1.036226	-9.638208	MT	21296	2023.02.25 03:12:40.561236427	0001923
1	11.013309	-4.850688	-1.267321	-9.806003	MT	21296	2023.02.25 03:12:40.562236427	0001923
1	11.032042	-3.507619	-3.034032	-10.009856	MT	21296	2023.02.25 03:12:40.563236427	0001923
1	11.037744	-1.344907	-3.883326	-10.244159	MT	21296	2023.02.25 03:12:40.564236427	0001923
1	11.030757	1.119765	-3.628041	-10.356691	MT	21296	2023.02.25 03:12:40.565236427	0001923
1	11.140661	3.305996	-2.301173	-10.386978	MT	21296	2023.02.25 03:12:40.566236427	0001923
1	11.242431	4.610888	-0.140632	-10.252424	MT	21296	2023.02.25 03:12:40.567236427	0001923
1	11.366768	4.660414	2.249682	-10.120419	MT	21296	2023.02.25 03:12:40.568236427	0001923
1	11.364763	3.555973	4.234849	-9.928693	MT	21296	2023.02.25 03:12:40.569236427	0001923
1	11.154855	1.511921	5.288444	-9.704496	MT	21296	2023.02.25 03:12:40.570236427	0001923
1	10.973673	-0.848796	5.311883	-9.564776	MT	21296	2023.02.25 03:12:40.571236427	0001923
1	10.823604	-3.121676	4.198047	-9.475333	MT	21296	2023.02.25 03:12:40.572236427	0001923
1	10.815314	-4.628872	2.211963	-9.521123	MT	21296	2023.02.25 03:12:40.573236427	0001923
1	10.925124	-5.079653	-0.139481	-9.671401	MT	21296	2023.02.25 03:12:40.574236427	0001923
1	10.999175	-4.274230	-2.261727	-9.879140	MT	21296	2023.02.25 03:12:40.575236427	0001923
1	10.975879	-2.483508	-3.594140	-10.068976	MT	21296	2023.02.25 03:12:40.576236427	0001923
1	10.968503	-0.125866	-3.904999	-10.249059	MT	21296	2023.02.25 03:12:40.577236427	0001923
1	11.043791	2.365373	-3.080978	-10.338178	MT	21296	2023.02.25 03:12:40.578236427	0001923
1	11.201978	4.122346	-1.280980	-10.336811	MT	21296	2023.02.25 03:12:40.579236427	0001923
1	11.313827	4.771978	1.054931	-10.203824	MT	21296	2023.02.25 03:12:40.580236427	0001923
1	11.417865	4.266776	3.319434	-10.057019	MT	21296	2023.02.25 03:12:40.581236427	0001923
1	11.259466	2.691734	4.899668	-9.773607	MT	21296	2023.02.25 03:12:40.582236427	0001923
1	11.029930	0.389918	5.446459	-9.583496	MT	21296	2023.02.25 03:12:40.583236427	0001923
1	10.881053	-2.078772	4.859742	-9.510989	MT	21296	2023.02.25 03:12:40.584236427	0001923
1	10.825974	-4.029903	3.263429	-9.503243	MT	21296	2023.02.25 03:12:40.585236427	0001923
1	10.867504	-4.993275	1.050582	-9.595110	MT	21296	2023.02.25 03:12:40.586236427	0001923
1	11.011354	-4.793931	-1.274886	-9.830708	MT	21296	2023.02.25 03:12:40.587236427	0001923
1	11.033117	-3.467790	-3.029740	-10.026204	MT	21296	2023.02.25 03:12:40.588236427	0001923
1	10.981299	-1.301435	-3.864010	-10.196304	MT	21296	2023.02.25 03:12:40.589236427	0001923
1	11.019217	1.162910	-3.621220	-10.342029	MT	21296	2023.02.25 03:12:40.590236427	0001923
1	11.158575	3.301676	-2.269754	-10.414459	MT	21296	2023.02.25 03:12:40.591236427	0001923
1	11.267905	4.566404	-0.147951	-10.300085	MT	21296	2023.02.25 03:12:40.592236427	0001923
1	11.351912	4.633456	2.249589	-10.116142	MT	21296	2023.02.25 03:12:40.593236427	0001923
1	11.349458	3.580256	4.238450	-9.900884	MT	21296	2023.02.25 03:12:40.594236427	0001923
1	11.182233	1.591681	5.276907	-9.729499	MT	21296	2023.02.25 03:12:40.595236427	0001923
1	10.942369	-0.840561	5.283590	-9.545290	MT	21296	2023.02.25 03:12:40.596236427	0001923
1	10.850269	-3.145974	4.178494	-9.506387	MT	21296	2023.02.25 03:12:40.597236427	0001923
1	10.850653	-4.649171	2.223365	-9.548745	MT	21296	2023.02.25 03:12:40.598236427	0001923
1	10.946773	-5.087851	-0.147184	-9.691437	MT	21296	2023.02.25 03:12:40.599236427	0001923
1	11.026335	-4.309454	-2.242466	-9.898486	MT	21296	2023.02.25 03:12:40.600236427	0001923
1	10.973744	-2.490466	-3.594210	-10.064904	MT	21296	2023.02.25 03:12:40.601236427	0001923
1	10.961456	-0.094887	-3.885965	-10.249088	MT	21296	2023.02.25 03:12:40.602236427	0001923
1	11.075822	2.281753	-3.064177	-10.396069	MT	21296	2023.02.25 03:12:40.603236427	0001923
1	11.155192	4.031531	-1.296330	-10.320106	MT	21296	2023.02.25 03:12:40.604236427	0001923
1	11.273270	4.784502	1.066150	-10.151773	MT	21296	2023.02.25 03:12:40.605236427	0001923
1	11.379559	4.259189	3.318814	-10.016943	MT	21296	2023.02.25 03:12:40.606236427	0001923
1	11.261609	2.675556	4.872958	-9.793851	MT	21296	2023.02.25 03:12:40.607236427	0001923
1	10.994915	0.370229	5.426010	-9.555600	MT	21296	2023.02.25 03:12:40.608236427	0001923
1	10.915979	-2.047264	4.856514	-9.559372	MT	21296	2023.02.25 03:12:40.609236427	0001923
1	10.831031	-4.021989	3.266560	-9.511278	MT	21296	2023.02.25 03:12:40.610236427	0001923
1	10.931561	-5.033804	1.016378	-9.650223	MT	21296	2023.02.25 03:12:40.611236427	0001923
1	11.016641	-4.797972	-1.274830	-9.834666	MT	21296	2023.02.25 03:12:40.612236427	0001923
1	11.031607	-3.515520	-3.049162	-10.002004	MT	21296	2023.02.25 03:12:40.613236427	0001923
1	10.938740	-1.296985	-3.860678	-10.152292	MT	21296	2023.02.25 03:12:40.614236427	0001923
1	11.021077	1.187011	-3.640311	-10.334568	MT	21296	2023.02.25 03:12:40.615236427	0001923
1	11.130460	3.329090	-2.273332	-10.374789	MT	21296	2023.02.25 03:12:40.616236427	0001923
1	11.296820	4.582172	-0.163564	-10.324490	MT	21296	2023.02.25 03:12:40.617236427	0001923
1	11.366449	4.644336	2.245786	-10.128315	MT	21296	2023.02.25 03:12:40.618236427	0001923
1	11.338084	3.564243	4.211495	-9.905131	MT	21296	2023.02.25 03:12:40.619236427	0001923
1	11.124236	1.564404	5.295772	-9.656918	MT	21296	2023.02.25 03:12:40.620236427	0001923
1	10.982409	-0.865147	5.253481	-9.605506	MT	21296	2023.02.25 03:12:40.621236427	0001923
1	10.838489	-3.164799	4.170228	-9.490316	MT	21296	2023.02.25 03:12:40.622236427	0001923
1	10.822528	-4.625008	2.184215	-9.537590	MT	21296	2023.02.25 03:12:40.623236427	0001923
1	10.944722	-5.037113	-0.134759	-9.715775	MT	21296	2023.02.25 03:12:40.624236427	0001923
1	11.013875	-4.282350	-2.265553	-9.891116	MT	21296	2023.02.25 03:12:40.625236427	0001923
1	11.020095	-2.526975	-3.577521	-10.112281	MT	21296	2023.02.25 03:12:40.626236427	0001923
1	10.971157	-0.122013	-3.881814	-10.260746	MT	21296	2023.02.25 03:12:40.627236427	0001923
1	11.022993	2.282423	-3.085137	-10.333385	MT	21296	2023.02.25 03:12:40.628236427	0001923
1	11.194667	4.063203	-1.288820	-10.351323	MT	21296	2023.02.25 03:12:40.629236427	0001923
1	11.300522	4.760074	1.042796	-10.195885	MT	21296	2023.02.25 03:12:40.630236427	0001923
1	11.356193	4.244396	3.318490	-9.996792	MT	21296	2023.02.25 03:12:40.631236427	0001923
1	11.268542	2.640422	4.885098	-9.805306	MT	21296	2023.02.25 03:12:40.632236427	0001923
1	11.005430	0.370105	5.426194	-9.567598	MT	21296	2023.02.25 03:12:40.633236427	0001923
1	10.859065	-2.054567	4.859465	-9.491240	MT	21296	2023.02.25 03:12:40.634236427	0001923
1	10.793846	-4.013581	3.269959	-9.471306	MT	21296	2023.02.25 03:12:40.635236427	0001923
1	10.876495	-4.961546	1.032050	-9.623725	MT	21296	2023.02.25 03:12:40.636236427	0001923
1	10.994755	-4.846474	-1.275621	-9.786170	MT	21296	2023.02.25 03:12:40.637236427	0001923
1	11.022008	-3.471671	-3.024929	-10.014089	MT	21296	2023.02.25 03:12:40.638236427	0001923
1	10.960993	-1.340295	-3.837304	-10.179493	MT	21296	2023.02.25 03:12:40.639236427	0001923
1	11.042301	1.150525	-3.596702	-10.376533	MT	21296	2023.02.25 03:12:40.640236427	0001923
1	11.094042	3.294367	-2.270786	-10.347388	MT	21296	2023.02.25 03:12:40.641236427	0001923
1	11.275396	4.602476	-0.140031	-10.292335	MT	21296	2023.02.25 03:12:40.642236427	0001923
1	11.348943	4.644557	2.261433	-10.105074	MT	21296	2023.02.25 03:12:40.643236427	0001923
1	11.325557	3.564529	4.254001	-9.872479	MT	21296	2023.02.25 03:12:40.644236427	0001923
1	11.151347	1.584049	5.280347	-9.693362	MT	21296	2023.02.25 03:12:40.645236427	0001923
1	10.942951	-0.852594	5.275638	-9.549288	MT	21296	2023.02.25 03:12:40.646236427	0001923
1	10.840844	-3.110071	4.151723	-9.519168	MT	21296	2023.02.25 03:12:40.647236427	0001923
1	10.822915	-4.660817	2.199865	-9.516978	MT	21296	2023.02.25 03:12:40.648236427	0001923
1	10.911635	-5.087422	-0.163793	-9.651688	MT	21296	2023.02.25 03:12:40.649236427	0001923
1	11.025705	-4.242632	-2.273077	-9.919646	MT	21296	2023.02.25 03:12:40.650236427	0001923
1	10.983800	-2.479743	-3.565834	-10.088586	MT	21296	2023.02.25 03:12:40.651236427	0001923
1	10.983348	-0.087033	-3.904709	-10.265457	MT	21296	2023.02.25 03:12:40.652236427	0001923
1	11.017120	2.286562	-3.100313	-10.321658	MT	21296	2023.02.25 03:12:40.653236427	0001923
1	11.203842	4.086136	-1.264734	-10.355193	MT	21296	2023.02.25 03:12:40.654236427	0001923
1	11.319189	4.792015	1.058893	-10.199969	MT	21296	2023.02.25 03:12:40.655236427	0001923
1	11.401425	4.238827	3.311340	-10.052853	MT	21296	2023.02.25 03:12:40.656236427	0001923
1	11.254562	2.632517	4.872968	-9.797408	MT	21296	2023.02.25 03:12:40.657236427	0001923
1	11.034460	0.401673	5.403906	-9.612272	MT	21296	2023.02.25 03:12:40.658236427	0001923
1	10.824362	-2.018206	4.866958	-9.455494	MT	21296	2023.02.25 03:12:40.659236427	0001923
1	10.835758	-4.034018	3.255608	-9.515322	MT	21296	2023.02.25 03:12:40.660236427	0001923
1	10.907339	-4.989754	1.005371	-9.646845	MT	21296	2023.02.25 03:12:40.661236427	0001923
1	10.991563	-4.822558	-1.275470	-9.794415	MT	21296	2023.02.25 03:12:40.662236427	0001923
1	11.007366	-3.503391	-3.025379	-9.986764	MT	21296	2023.02.25 03:12:40.663236427	0001923
1	10.991603	-1.360473	-3.864019	-10.199696	MT	21296	2023.02.25 03:12:40.664236427	0001923
1	11.009806	1.099958	-3.625355	-10.337442	MT	21296	2023.02.25 03:12:40.665236427	0001923
1	11.136579	3.316902	-2.250105	-10.390312	MT	21296	2023.02.25 03:12:40.666236427	0001923
1	11.264898	4.594563	-0.144162	-10.284315	MT	21296	2023.02.25 03:12:40.667236427	0001923
1	11.390727	4.668170	2.246058	-10.144559	MT	21296	2023.02.25 03:12:40.668236427	0001923
1	11.352817	3.556100	4.230666	-9.916756	MT	21296	2023.02.25 03:12:40.669236427	0001923
1	11.126792	1.548294	5.283937	-9.668934	MT	21296	2023.02.25 03:12:40.670236427	0001923
1	10.945376	-0.860597	5.279628	-9.549145	MT	21296	2023.02.25 03:12:40.671236427	0001923
1	10.880166	-3.126450	4.160253	-9.554875	MT	21296	2023.02.25 03:12:40.672236427	0001923
1	10.874468	-4.649498	2.180920	-9.585396	MT	21296	2023.02.25 03:12:40.673236427	0001923
1	10.966749	-5.084082	-0.162811	-9.715719	MT	21296	2023.02.25 03:12:40.674236427	0001923
1	11.037871	-4.274688	-2.257056	-9.923071	MT	21296	2023.02.25 03:12:40.675236427	0001923
1	11.002966	-2.447980	-3.577428	-10.113094	MT	21296	2023.02.25 03:12:40.676236427	0001923
1	10.993600	-0.126364	-3.861333	-10.292394	MT	21296	2023.02.25 03:12:40.677236427	0001923
1	11.063279	2.296914	-3.061404	-10.380180	MT	21296	2023.02.25 03:12:40.678236427	0001923
1	11.197023	4.118318	-1.253987	-10.336357	MT	21296	2023.02.25 03:12:40.679236427	0001923
1	11.304582	4.720834	1.078051	-10.214946	MT	21296	2023.02.25 03:12:40.680236427	0001923
1	11.353546	4.211333	3.341510	-10.000100	MT	21296	2023.02.25 03:12:40.681236427	0001923
1	11.260345	2.659616	4.895814	-9.785337	MT	21296	2023.02.25 03:12:40.682236427	0001923
1	11.038234	0.397732	5.426776	-9.603880	MT	21296	2023.02.25 03:12:40.683236427	0001923
1	10.842601	-2.046376	4.863184	-9.472264	MT	21296	2023.02.25 03:12:40.684236427	0001923
1	10.769979	-4.009330	3.265597	-9.447413	MT	21296	2023.02.25 03:12:40.685236427	0001923
1	10.897954	-5.041373	1.027711	-9.606965	MT	21296	2023.02.25 03:12:40.686236427	0001923
1	10.983889	-4.785704	-1.255245	-9.806488	MT	21296	2023.02.25 03:12:40.687236427	0001923
1	11.041077	-3.467816	-3.044678	-10.030433	MT	21296	2023.02.25 03:12:40.688236427	0001923
1	10.977479	-1.340301	-3.872239	-10.184027	MT	21296	2023.02.25 03:12:40.689236427	0001923
1	10.977375	1.096177	-3.597729	-10.312977	MT	21296	2023.02.25 03:12:40.690236427	0001923
1	11.128004	3.294013	-2.277251	-10.382489	MT	21296	2023.02.25 03:12:40.691236427	0001923
1	11.213078	4.530863	-0.152665	-10.255783	MT	21296	2023.02.25 03:12:40.692236427	0001923
1	11.342433	4.644614	2.245373	-10.101319	MT	21296	2023.02.25 03:12:40.693236427	0001923
1	11.373207	3.555886	4.238971	-9.936631	MT	21296	2023.02.25 03:12:40.694236427	0001923
1	11.150897	1.604089	5.280310	-9.689568	MT	21296	2023.02.25 03:12:40.695236427	0001923
1	10.923258	-0.876378	5.267305	-9.529167	MT	21296	2023.02.25 03:12:40.696236427	0001923
1	10.839272	-3.133859	4.186324	-9.494390	MT	21296	2023.02.25 03:12:40.697236427	0001923
1	10.838030	-4.684058	2.035468	-9.559256	MT	21296	2023.02.25 03:12:40.698236427	0001923
1	11.006986	-5.053373	-0.391969	-9.770543	MT	21296	2023.02.25 03:12:40.699236427	0001923
1	11.048238	-4.246363	-2.414249	-9.909761	MT	21296	2023.02.25 03:12:40.700236427	0001923
1	11.021479	-2.377092	-3.632093	-10.130663	MT	21296	2023.02.25 03:12:40.701236427	0001923
1	11.003335	-0.067495	-3.857080	-10.304938	MT	21296	2023.02.25 03:12:40.702236427	0001923
1	11.062389	2.491906	-2.943370	-10.368386	MT	21296	2023.02.25 03:12:40.703236427	0001923
1	11.199586	4.102194	-1.241840	-10.347007	MT	21296	2023.02.25 03:12:40.704236427	0001923
1	11.303308	4.760038	1.077792	-10.195350	MT	21296	2023.02.25 03:12:40.705236427	0001923
1	11.342641	4.227479	3.318348	-9.988618	MT	21296	2023.02.25 03:12:40.706236427	0001923
1	11.258547	2.623535	4.895893	-9.792965	MT	21296	2023.02.25 03:12:40.707236427	0001923
1	11.040832	0.365793	5.449614	-9.595201	MT	21296	2023.02.25 03:12:40.708236427	0001923
1	10.887327	-2.074822	4.867807	-9.514908	MT	21296	2023.02.25 03:12:40.709236427	0001923
1	10.841019	-4.030071	3.266673	-9.519195	MT	21296	2023.02.25 03:12:40.710236427	0001923
1	10.853185	-4.997086	1.027336	-9.579423	MT	21296	2023.02.25 03:12:40.711236427	0001923
1	10.963046	-4.793356	-1.282725	-9.775824	MT	21296	2023.02.25 03:12:40.712236427	0001923
1	11.035299	-3.503657	-3.036966	-10.013943	MT	21296	2023.02.25 03:12:40.713236427	0001923
1	10.997491	-1.301492	-3.887885	-10.204670	MT	21296	2023.02.25 03:12:40.714236427	0001923
1	11.057878	1.190608	-3.639711	-10.373602	MT	21296	2023.02.25 03:12:40.715236427	0001923
1	11.111487	3.349425	-2.289780	-10.344245	MT	21296	2023.02.25 03:12:40.716236427	0001923
1	11.254682	4.614752	-0.128446	-10.264280	MT	21296	2023.02.25 03:12:40.717236427	0001923
1	11.358824	4.641372	2.210786	-10.128818	MT	21296	2023.02.25 03:12:40.718236427	0001923
1	11.324467	3.576449	4.211204	-9.885258	MT	21296	2023.02.25 03:12:40.719236427	0001923
1	11.166484	1.555840	5.284619	-9.713009	MT	21296	2023.02.25 03:12:40.720236427	0001923
1	10.946166	-0.868564	5.287556	-9.544941	MT	21296	2023.02.25 03:12:40.721236427	0001923
1	10.813014	-3.133566	4.181897	-9.466456	MT	21296	2023.02.25 03:12:40.722236427	0001923
1	10.866303	-4.649366	2.212672	-9.568909	MT	21296	2023.02.25 03:12:40.723236427	0001923
1	10.960230	-5.080086	-0.118873	-9.711088	MT	21296	2023.02.25 03:12:40.724236427	0001923
1	11.026375	-4.258598	-2.265158	-9.915359	MT	21296	2023.02.25 03:12:40.725236427	0001923
1	10.995848	-2.534740	-3.565899	-10.088020	MT	21296	2023.02.25 03:12:40.726236427	0001923
1	11.007893	-0.067224	-3.920378	-10.285904	MT	21296	2023.02.25 03:12:40.727236427	0001923
1	11.050417	2.297086	-3.068648	-10.364290	MT	21296	2023.02.25 03:12:40.728236427	0001923
1	11.212089	4.146353	-1.288950	-10.337180	MT	21296	2023.02.25 03:12:40.729236427	0001923
1	11.327853	4.816031	1.081858	-10.195866	MT	21296	2023.02.25 03:12:40.730236427	0001923
1	11.366965	4.252339	3.333559	-10.000645	MT	21296	2023.02.25 03:12:40.731236427	0001923
1	11.215051	2.623895	4.856425	-9.762566	MT	21296	2023.02.25 03:12:40.732236427	0001923
1	11.033099	0.389844	5.438582	-9.591617	MT	21296	2023.02.25 03:12:40.733236427	0001923
1	10.878109	-2.042815	4.859846	-9.515359	MT	21296	2023.02.25 03:12:40.734236427	0001923
1	10.823749	-4.037798	3.282234	-9.490872	MT	21296	2023.02.25 03:12:40.735236427	0001923
1	10.889488	-5.033315	1.011661	-9.603293	MT	21296	2023.02.25 03:12:40.736236427	0001923
1	11.000572	-4.818682	-1.275282	-9.806454	MT	21296	2023.02.25 03:12:40.737236427	0001923
1	11.045232	-3.456059	-3.008362	-10.050003	MT	21296	2023.02.25 03:12:40.738236427	0001923
1	10.967047	-1.313116	-3.892449	-10.168613	MT	21296	2023.02.25 03:12:40.739236427	0001923
1	11.040102	1.158882	-3.664112	-10.349644	MT	21296	2023.02.25 03:12:40.740236427	0001923
1	11.114061	3.333300	-2.277632	-10.354895	MT	21296	2023.02.25 03:12:40.741236427	0001923
1	11.272886	4.578403	-0.147937	-10.300209	MT	21296	2023.02.25 03:12:40.742236427	0001923
1	11.313338	4.629871	2.236990	-10.077291	MT	21296	2023.02.25 03:12:40.743236427	0001923
1	11.324847	3.560371	4.207307	-9.893153	MT	21296	2023.02.25 03:12:40.744236427	0001923
1	11.143138	1.576132	5.280215	-9.685281	MT	21296	2023.02.25 03:12:40.745236427	0001923
1	10.968527	-0.868646	5.327613	-9.548329	MT	21296	2023.02.25 03:12:40.746236427	0001923
1	10.854176	-3.142019	4.182559	-9.510366	MT	21296	2023.02.25 03:12:40.747236427	0001923
1	10.872637	-4.676293	2.223516	-9.560465	MT	21296	2023.02.25 03:12:40.748236427	0001923
1	10.918205	-5.087525	-0.143673	-9.659382	MT	21296	2023.02.25 03:12:40.749236427	0001923
1	11.027945	-4.250694	-2.253028	-9.923257	MT	21296	2023.02.25 03:12:40.750236427	0001923
1	11.004021	-2.494952	-3.561546	-10.108367	MT	21296	2023.02.25 03:12:40.751236427	0001923
1	10.974493	-0.062956	-3.900803	-10.257645	MT	21296	2023.02.25 03:12:40.752236427	0001923
1	11.044639	2.330297	-3.084897	-10.345877	MT	21296	2023.02.25 03:12:40.753236427	0001923
1	11.183121	4.075409	-1.300094	-10.332618	MT	21296	2023.02.25 03:12:40.754236427	0001923
1	11.308029	4.759987	1.046918	-10.203823	MT	21296	2023.02.25 03:12:40.755236427	0001923
1	11.381055	4.267222	3.325761	-10.012919	MT	21296	2023.02.25 03:12:40.756236427	0001923
1	11.287041	2.647282	4.900288	-9.817147	MT	21296	2023.02.25 03:12:40.757236427	0001923
1	11.071667	0.353499	5.466010	-9.621828	MT	21296	2023.02.25 03:12:40.758236427	0001923
1	10.882504	-2.046922	4.844026	-9.527560	MT	21296	2023.02.25 03:12:40.759236427	0001923
1	10.855859	-4.022278	3.266988	-9.539273	MT	21296	2023.02.25 03:12:40.760236427	0001923
1	10.919357	-5.049581	1.070941	-9.622223	MT	21296	2023.02.25 03:12:40.761236427	0001923
1	10.975530	-4.781618	-1.259362	-9.798592	MT	21296	2023.02.25 03:12:40.762236427	0001923
1	10.968422	-3.482967	-3.037965	-9.947160	MT	21296	2023.02.25 03:12:40.763236427	0001923
1	10.967483	-1.340071	-3.895541	-10.164382	MT	21296	2023.02.25 03:12:40.764236427	0001923
1	11.014570	1.163053	-3.640400	-10.330321	MT	21296	2023.02.25 03:12:40.765236427	0001923
1	11.096847	3.282456	-2.316856	-10.343968	MT	21296	2023.02.25 03:12:40.766236427	0001923
1	11.240206	4.586827	-0.160536	-10.260481	MT	21296	2023.02.25 03:12:40.767236427	0001923
1	11.339305	4.633607	2.253359	-10.101084	MT	21296	2023.02.25 03:12:40.768236427	0001923
1	11.292548	3.532720	4.229722	-9.856519	MT	21296	2023.02.25 03:12:40.769236427	0001923
1	11.151757	1.572111	5.300208	-9.684934	MT	21296	2023.02.25 03:12:40.770236427	0001923
1	10.949547	-0.915561	5.287501	-9.544457	MT	21296	2023.02.25 03:12:40.771236427	0001923
1	10.843762	-3.153768	4.209130	-9.482834	MT	21296	2023.02.25 03:12:40.772236427	0001923
1	10.830997	-4.621107	2.200340	-9.545385	MT	21296	2023.02.25 03:12:40.773236427	0001923
1	10.940359	-5.056914	-0.167023	-9.700061	MT	21296	2023.02.25 03:12:40.774236427	0001923
1	11.014196	-4.282406	-2.250494	-9.894887	MT	21296	2023.02.25 03:12:40.775236427	0001923
1	11.015299	-2.451997	-3.600369	-10.117404	MT	21296	2023.02.25 03:12:40.776236427	0001923
1	11.002388	-0.079342	-3.885274	-10.293245	MT	21296	2023.02.25 03:12:40.777236427	0001923
1	11.077880	2.333989	-3.096417	-10.377096	MT	21296	2023.02.25 03:12:40.778236427	0001923
1	11.162129	4.090690	-1.293505	-10.304670	MT	21296	2023.02.25 03:12:40.779236427	0001923
1	11.309641	4.788105	1.050767	-10.192052	MT	21296	2023.02.25 03:12:40.780236427	0001923
1	11.370721	4.263283	3.306698	-10.009169	MT	21296	2023.02.25 03:12:40.781236427	0001923
1	11.229244	2.628773	4.864598	-9.773493	MT	21296	2023.02.25 03:12:40.782236427	0001923
1	11.011952	0.402025	5.422354	-9.575987	MT	21296	2023.02.25 03:12:40.783236427	0001923
1	10.882005	-2.074743	4.871685	-9.506848	MT	21296	2023.02.25 03:12:40.784236427	0001923
1	10.838059	-4.034027	3.263608	-9.515200	MT	21296	2023.02.25 03:12:40.785236427	0001923
1	10.905133	-5.049413	1.027762	-9.610882	MT	21296	2023.02.25 03:12:40.786236427	0001923
1	10.980977	-4.814476	-1.275583	-9.786499	MT	21296	2023.02.25 03:12:40.787236427	0001923
1	11.047126	-3.483811	-3.048696	-10.030329	MT	21296	2023.02.25 03:12:40.788236427	0001923
1	11.030628	-1.368933	-3.856358	-10.243499	MT	21296	2023.02.25 03:12:40.789236427	0001923
1	11.029020	1.170884	-3.636147	-10.346340	MT	21296	2023.02.25 03:12:40.790236427	0001923
1	11.136457	3.333229	-2.328443	-10.367672	MT	21296	2023.02.25 03:12:40.791236427	0001923
1	11.229423	4.586955	-0.164719	-10.248544	MT	21296	2023.02.25 03:12:40.792236427	0001923
1	11.312976	4.609806	2.261025	-10.080718	MT	21296	2023.02.25 03:12:40.793236427	0001923
1	11.320187	3.552409	4.211236	-9.889010	MT	21296	2023.02.25 03:12:40.794236427	0001923
1	11.147520	1.572020	5.268395	-9.697421	MT	21296	2023.02.25 03:12:40.795236427	0001923
1	10.933989	-0.848474	5.279459	-9.537270	MT	21296	2023.02.25 03:12:40.796236427	0001923
1	10.799405	-3.113513	4.169861	-9.462846	MT	21296	2023.02.25 03:12:40.797236427	0001923
1	10.841234	-4.668985	2.204099	-9.532832	MT	21296	2023.02.25 03:12:40.798236427	0001923
1	10.950439	-5.087888	-0.151123	-9.695498	MT	21296	2023.02.25 03:12:40.799236427	0001923
1	11.007608	-4.262461	-2.238410	-9.898908	MT	21296	2023.02.25 03:12:40.800236427	0001923
1	10.994173	-2.483714	-3.593835	-10.088972	MT	21296	2023.02.25 03:12:40.801236427	0001923
1	10.964090	-0.066881	-3.892931	-10.249483	MT	21296	2023.02.25 03:12:40.802236427	0001923
1	11.081512	2.337890	-3.080292	-10.384892	MT	21296	2023.02.25 03:12:40.803236427	0001923
1	11.188415	4.063223	-1.268883	-10.347019	MT	21296	2023.02.25 03:12:40.804236427	0001923
1	11.367836	4.815576	1.043595	-10.244453	MT	21296	2023.02.25 03:12:40.805236427	0001923
1	11.346537	4.235476	3.321357	-9.988655	MT	21296	2023.02.25 03:12:40.806236427	0001923
1	11.203538	2.641063	4.852201	-9.746805	MT	21296	2023.02.25 03:12:40.807236427	0001923
1	11.073924	0.373393	5.447219	-9.634323	MT	21296	2023.02.25 03:12:40.808236427	0001923
1	10.836749	-2.058216	4.878909	-9.454899	MT	21296	2023.02.25 03:12:40.809236427	0001923
1	10.828556	-4.065806	3.251266	-9.495057	MT	21296	2023.02.25 03:12:40.810236427	0001923
1	10.914155	-5.013710	1.044215	-9.638004	MT	21296	2023.02.25 03:12:40.811236427	0001923
1	10.937420	-4.770135	-1.299001	-9.756308	MT	21296	2023.02.25 03:12:40.812236427	0001923
1	11.017512	-3.503558	-3.013152	-10.001578	MT	21296	2023.02.25 03:12:40.813236427	0001923
1	10.972301	-1.273246	-3.888218	-10.180962	MT	21296	2023.02.25 03:12:40.814236427	0001923
1	10.988332	1.195485	-3.661971	-10.290978	MT	21296	2023.02.25 03:12:40.815236427	0001923
1	11.120033	3.302198	-2.297483	-10.366879	MT	21296	2023.02.25 03:12:40.816236427	0001923
1	11.207673	4.526901	-0.148731	-10.251682	MT	21296	2023.02.25 03:12:40.817236427	0001923
1	11.360878	4.652487	2.288500	-10.108743	MT	21296	2023.02.25 03:12:40.818236427	0001923
1	11.293831	3.564713	4.194825	-9.861383	MT	21296	2023.02.25 03:12:40.819236427	0001923
1	11.126447	1.580371	5.287853	-9.661204	MT	21296	2023.02.25 03:12:40.820236427	0001923
1	10.960797	-0.824705	5.302790	-9.557162	MT	21296	2023.02.25 03:12:40.821236427	0001923
1	10.795121	-3.125460	4.158787	-9.458891	MT	21296	2023.02.25 03:12:40.822236427	0001923
1	10.903738	-4.688632	2.193055	-9.596809	MT	21296	2023.02.25 03:12:40.823236427	0001923
1	10.931426	-5.036911	-0.170999	-9.700327	MT	21296	2023.02.25 03:12:40.824236427	0001923
1	11.038986	-4.301497	-2.281329	-9.907163	MT	21296	2023.02.25 03:12:40.825236427	0001923
1	11.017475	-2.506919	-3.593557	-10.108732	MT	21296	2023.02.25 03:12:40.826236427	0001923
1	10.976121	-0.106207	-3.854554	-10.276496	MT	21296	2023.02.25 03:12:40.827236427	0001923
1	10.975664	2.270701	-3.034645	-10.300488	MT	21296	2023.02.25 03:12:40.828236427	0001923
1	11.202614	4.063054	-1.264639	-10.362955	MT	21296	2023.02.25 03:12:40.829236427	0001923
1	11.310091	4.780061	1.054818	-10.195908	MT	21296	2023.02.25 03:12:40.830236427	0001923
1	11.347898	4.239504	3.333300	-9.984514	MT	21296	2023.02.25 03:12:40.831236427	0001923
1	11.237114	2.647797	4.880557	-9.769445	MT	21296	2023.02.25 03:12:40.832236427	0001923
1	11.046844	0.353611	5.426907	-9.615425	MT	21296	2023.02.25 03:12:40.833236427	0001923
1	10.870807	-2.070686	4.855630	-9.503134	MT	21296	2023.02.25 03:12:40.834236427	0001923
1	10.836472	-4.010110	3.263758	-9.523446	MT	21296	2023.02.25 03:12:40.835236427	0001923
1	10.860996	-4.977281	1.015666	-9.599809	MT	21296	2023.02.25 03:12:40.836236427	0001923
1	10.993691	-4.789709	-1.290185	-9.810981	MT	21296	2023.02.25 03:12:40.837236427	0001923
1	11.013381	-3.499474	-3.025252	-9.994804	MT	21296	2023.02.25 03:12:40.838236427	0001923
1	10.995616	-1.333609	-3.852805	-10.211804	MT	21296	2023.02.25 03:12:40.839236427	0001923
1	10.991769	1.147305	-3.644785	-10.306222	MT	21296	2023.02.25 03:12:40.840236427	0001923
1	11.098031	3.257279	-2.293659	-10.358357	MT	21296	2023.02.25 03:12:40.841236427	0001923
1	11.241351	4.562713	-0.168381	-10.272354	MT	21296	2023.02.25 03:12:40.842236427	0001923
1	11.338695	4.664745	2.237215	-10.089649	MT	21296	2023.02.25 03:12:40.843236427	0001923
1	11.300947	3.528568	4.217963	-9.872659	MT	21296	2023.02.25 03:12:40.844236427	0001923
1	11.135329	1.536138	5.276168	-9.684930	MT	21296	2023.02.25 03:12:40.845236427	0001923
1	10.943456	-0.856560	5.283571	-9.545125	MT	21296	2023.02.25 03:12:40.846236427	0001923
1	10.806666	-3.164428	4.169678	-9.454322	MT	21296	2023.02.25 03:12:40.847236427	0001923
1	10.890393	-4.720308	2.200528	-9.564363	MT	21296	2023.02.25 03:12:40.848236427	0001923
1	10.939243	-5.087785	-0.131308	-9.683194	MT	21296	2023.02.25 03:12:40.849236427	0001923
1	11.041031	-4.313567	-2.253286	-9.910611	MT	21296	2023.02.25 03:12:40.850236427	0001923
1	10.997482	-2.502820	-3.569738	-10.096409	MT	21296	2023.02.25 03:12:40.851236427	0001923
1	11.008690	-0.075376	-3.892207	-10.297392	MT	21296	2023.02.25 03:12:40.852236427	0001923
1	11.018737	2.266583	-3.120335	-10.321757	MT	21296	2023.02.25 03:12:40.853236427	0001923
1	11.191930	4.118489	-1.300165	-10.325062	MT	21296	2023.02.25 03:12:40.854236427	0001923
1	11.332324	4.811961	1.069977	-10.204006	MT	21296	2023.02.25 03:12:40.855236427	0001923
1	11.362681	4.227236	3.314715	-10.012676	MT	21296	2023.02.25 03:12:40.856236427	0001923
1	11.283380	2.636220	4.881399	-9.825322	MT	21296	2023.02.25 03:12:40.857236427	0001923
1	11.032074	0.382015	5.473263	-9.571003	MT	21296	2023.02.25 03:12:40.858236427	0001923
1	10.880539	-2.113754	4.843703	-9.510874	MT	21296	2023.02.25 03:12:40.859236427	0001923
1	10.817449	-4.002938	3.255523	-9.507643	MT	21296	2023.02.25 03:12:40.860236427	0001923
1	10.892669	-5.045290	1.027584	-9.598925	MT	21296	2023.02.25 03:12:40.861236427	0001923
1	10.977799	-4.809484	-1.267578	-9.786428	MT	21296	2023.02.25 03:12:40.862236427	0001923
1	11.022043	-3.463717	-3.020859	-10.018109	MT	21296	2023.02.25 03:12:40.863236427	0001923
1	10.983593	-1.309327	-3.888139	-10.188590	MT	21296	2023.02.25 03:12:40.864236427	0001923
1	11.015163	1.138959	-3.628308	-10.337890	MT	21296	2023.02.25 03:12:40.865236427	0001923
1	11.139446	3.317033	-2.297221	-10.383031	MT	21296	2023.02.25 03:12:40.866236427	0001923
1	11.226765	4.582918	-0.128728	-10.247953	MT	21296	2023.02.25 03:12:40.867236427	0001923
1	11.376709	4.648245	2.253912	-10.136232	MT	21296	2023.02.25 03:12:40.868236427	0001923
1	11.357600	3.543952	4.215898	-9.932859	MT	21296	2023.02.25 03:12:40.869236427	0001923
1	11.201543	1.531488	5.308076	-9.744405	MT	21296	2023.02.25 03:12:40.870236427	0001923
1	10.949448	-0.891533	5.298467	-9.540537	MT	21296	2023.02.25 03:12:40.871236427	0001923
1	10.840400	-3.176795	4.166214	-9.490253	MT	21296	2023.02.25 03:12:40.872236427	0001923
1	10.881870	-4.680422	2.188760	-9.576956	MT	21296	2023.02.25 03:12:40.873236427	0001923
1	10.912670	-5.059605	-0.147517	-9.667730	MT	21296	2023.02.25 03:12:40.874236427	0001923
1	10.992388	-4.230303	-2.273551	-9.887775	MT	21296	2023.02.25 03:12:40.875236427	0001923
1	11.016475	-2.436180	-3.573124	-10.132153	MT	21296	2023.02.25 03:12:40.876236427	0001923
1	10.948833	-0.113766	-3.882171	-10.236833	MT	21296	2023.02.25 03:12:40.877236427	0001923
1	11.082010	2.357984	-3.092389	-10.377282	MT	21296	2023.02.25 03:12:40.878236427	0001923
1	11.161732	4.106779	-1.300607	-10.296943	MT	21296	2023.02.25 03:12:40.879236427	0001923
1	11.269803	4.776502	1.066140	-10.151691	MT	21296	2023.02.25 03:12:40.880236427	0001923
1	11.342595	4.239524	3.314302	-9.984804	MT	21296	2023.02.25 03:12:40.881236427	0001923
1	11.231982	2.651869	4.880455	-9.762487	MT	21296	2023.02.25 03:12:40.882236427	0001923
1	11.044781	0.329749	5.453631	-9.598769	MT	21296	2023.02.25 03:12:40.883236427	0001923
1	10.860918	-2.117483	4.851285	-9.483715	MT	21296	2023.02.25 03:12:40.884236427	0001923
1	10.825763	-4.069712	3.270091	-9.483728	MT	21296	2023.02.25 03:12:40.885236427	0001923
1	10.888795	-5.057182	1.043385	-9.586559	MT	21296	2023.02.25 03:12:40.886236427	0001923
1	10.982869	-4.822488	-1.263594	-9.786233	MT	21296	2023.02.25 03:12:40.887236427	0001923
1	10.997722	-3.416484	-3.049105	-9.999024	MT	21296	2023.02.25 03:12:40.888236427	0001923
1	10.976133	-1.325146	-3.903401	-10.172657	MT	21296	2023.02.25 03:12:40.889236427	0001923
1	11.011120	1.167198	-3.661576	-10.318685	MT	21296	2023.02.25 03:12:40.890236427	0001923
1	11.143489	3.333028	-2.293203	-10.383135	MT	21296	2023.02.25 03:12:40.891236427	0001923
1	11.238837	4.574787	-0.160490	-10.264357	MT	21296	2023.02.25 03:12:40.892236427	0001923
1	11.346800	4.644547	2.230497	-10.109547	MT	21296	2023.02.25 03:12:40.893236427	0001923
1	11.338777	3.580318	4.218391	-9.897190	MT	21296	2023.02.25 03:12:40.894236427	0001923
1	11.148448	1.540043	5.288294	-9.692787	MT	21296	2023.02.25 03:12:40.895236427	0001923
1	10.957918	-0.923544	5.311427	-9.540009	MT	21296	2023.02.25 03:12:40.896236427	0001923
1	10.784357	-3.137232	4.177404	-9.434481	MT	21296	2023.02.25 03:12:40.897236427	0001923
1	10.871187	-4.637486	2.208870	-9.581092	MT	21296	2023.02.25 03:12:40.898236427	0001923
1	10.922258	-5.032837	-0.163117	-9.692248	MT	21296	2023.02.25 03:12:40.899236427	0001923
1	10.997149	-4.297106	-2.261938	-9.866905	MT	21296	2023.02.25 03:12:40.900236427	0001923
1	11.008482	-2.494886	-3.585605	-10.104734	MT	21296	2023.02.25 03:12:40.901236427	0001923
1	10.969306	-0.054816	-3.916975	-10.245974	MT	21296	2023.02.25 03:12:40.902236427	0001923
1	11.103852	2.364891	-3.123194	-10.389826	MT	21296	2023.02.25 03:12:40.903236427	0001923
1	11.180288	4.126654	-1.300400	-10.309147	MT	21296	2023.02.25 03:12:40.904236427	0001923
1	11.286686	4.700945	1.050908	-10.207154	MT	21296	2023.02.25 03:12:40.905236427	0001923
1	11.326171	4.223697	3.336990	-9.965291	MT	21296	2023.02.25 03:12:40.906236427	0001923
1	11.266726	2.640459	4.889036	-9.801245	MT	21296	2023.02.25 03:12:40.907236427	0001923
1	11.032392	0.373845	5.438563	-9.591452	MT	21296	2023.02.25 03:12:40.908236427	0001923
1	10.861905	-2.078406	4.894143	-9.471461	MT	21296	2023.02.25 03:12:40.909236427	0001923
1	10.826273	-4.033899	3.259425	-9.503263	MT	21296	2023.02.25 03:12:40.910236427	0001923
1	10.896767	-5.017488	1.058858	-9.614737	MT	21296	2023.02.25 03:12:40.911236427	0001923
1	10.969552	-4.826276	-1.278887	-9.767424	MT	21296	2023.02.25 03:12:40.912236427	0001923
1	10.991190	-3.475203	-3.049587	-9.971421	MT	21296	2023.02.25 03:12:40.913236427	0001923
1	10.989505	-1.329367	-3.888102	-10.192383	MT	21296	2023.02.25 03:12:40.914236427	0001923
1	10.967767	1.120558	-3.649183	-10.282009	MT	21296	2023.02.25 03:12:40.915236427	0001923
1	11.138741	3.329011	-2.277209	-10.382849	MT	21296	2023.02.25 03:12:40.916236427	0001923
1	11.237662	4.574741	-0.116495	-10.263685	MT	21296	2023.02.25 03:12:40.917236427	0001923
1	11.320253	4.625780	2.245107	-10.085126	MT	21296	2023.02.25 03:12:40.918236427	0001923
1	11.358791	3.519896	4.230929	-9.936382	MT	21296	2023.02.25 03:12:40.919236427	0001923
1	11.191267	1.563720	5.320746	-9.720540	MT	21296	2023.02.25 03:12:40.920236427	0001923
1	10.958986	-0.883790	5.267907	-9.569088	MT	21296	2023.02.25 03:12:40.921236427	0001923
1	10.822468	-3.113742	4.182180	-9.483659	MT	21296	2023.02.25 03:12:40.922236427	0001923
1	10.865527	-4.688160	2.215320	-9.548466	MT	21296	2023.02.25 03:12:40.923236427	0001923
1	10.964364	-5.088065	-0.138880	-9.711312	MT	21296	2023.02.25 03:12:40.924236427	0001923
1	10.999100	-4.262268	-2.265651	-9.883324	MT	21296	2023.02.25 03:12:40.925236427	0001923
1	10.985273	-2.467731	-3.577818	-10.088892	MT	21296	2023.02.25 03:12:40.926236427	0001923
1	10.972951	-0.105958	-3.896854	-10.257141	MT	21296	2023.02.25 03:12:40.927236427	0001923
1	11.044136	2.297173	-3.072769	-10.356352	MT	21296	2023.02.25 03:12:40.928236427	0001923
1	11.216620	4.118069	-1.241638	-10.359170	MT	21296	2023.02.25 03:12:40.929236427	0001923
1	11.325962	4.763799	1.070164	-10.219510	MT	21296	2023.02.25 03:12:40.930236427	0001923
1	11.345950	4.215394	3.321456	-9.996448	MT	21296	2023.02.25 03:12:40.931236427	0001923
1	11.240482	2.647789	4.888556	-9.769323	MT	21296	2023.02.25 03:12:40.932236427	0001923
1	11.040967	0.373565	5.400041	-9.623043	MT	21296	2023.02.25 03:12:40.933236427	0001923
1	10.863580	-2.030655	4.863616	-9.499424	MT	21296	2023.02.25 03:12:40.934236427	0001923
1	10.821985	-4.037878	3.239422	-9.503527	MT	21296	2023.02.25 03:12:40.935236427	0001923
1	10.875605	-5.033155	1.015416	-9.587234	MT	21296	2023.02.25 03:12:40.936236427	0001923
1	10.961711	-4.774425	-1.286595	-9.783079	MT	21296	2023.02.25 03:12:40.937236427	0001923
1	11.021090	-3.483687	-3.008945	-10.013721	MT	21296	2023.02.25 03:12:40.938236427	0001923
1	10.974064	-1.289349	-3.868118	-10.188490	MT	21296	2023.02.25 03:12:40.939236427	0001923
1	10.982319	1.112291	-3.628829	-10.305617	MT	21296	2023.02.25 03:12:40.940236427	0001923
1	11.091234	3.321489	-2.270937	-10.335668	MT	21296	2023.02.25 03:12:40.941236427	0001923
1	11.257312	4.558487	-0.148083	-10.292004	MT	21296	2023.02.25 03:12:40.942236427	0001923
1	11.309649	4.625882	2.225987	-10.077418	MT	21296	2023.02.25 03:12:40.943236427	0001923
1	11.317749	3.540405	4.215222	-9.888826	MT	21296	2023.02.25 03:12:40.944236427	0001923
1	11.107730	1.584581	5.283553	-9.641309	MT	21296	2023.02.25 03:12:40.945236427	0001923
1	10.923988	-0.883345	5.275235	-9.524973	MT	21296	2023.02.25 03:12:40.946236427	0001923
1	10.846910	-3.133974	4.178508	-9.506510	MT	21296	2023.02.25 03:12:40.947236427	0001923
1	10.827745	-4.687757	2.183774	-9.512945	MT	21296	2023.02.25 03:12:40.948236427	0001923
1	10.994777	-5.092391	-0.142396	-9.743326	MT	21296	2023.02.25 03:12:40.949236427	0001923
1	10.982212	-4.234183	-2.269740	-9.875674	MT	21296	2023.02.25 03:12:40.950236427	0001923
1	10.982526	-2.490701	-3.565908	-10.084473	MT	21296	2023.02.25 03:12:40.951236427	0001923
1	10.975231	-0.071005	-3.892752	-10.261439	MT	21296	2023.02.25 03:12:40.952236427	0001923
1	11.079280	2.313956	-3.103379	-10.380997	MT	21296	2023.02.25 03:12:40.953236427	0001923
1	11.173533	4.063440	-1.289171	-10.328327	MT	21296	2023.02.25 03:12:40.954236427	0001923
1	11.283122	4.745195	1.085529	-10.179076	MT	21296	2023.02.25 03:12:40.955236427	0001923
1	11.331784	4.187437	3.321361	-9.992160	MT	21296	2023.02.25 03:12:40.956236427	0001923
1	11.250541	2.659673	4.880755	-9.781567	MT	21296	2023.02.25 03:12:40.957236427	0001923
1	11.061272	0.321520	5.446974	-9.621789	MT	21296	2023.02.25 03:12:40.958236427	0001923
1	10.919293	-2.047207	4.880389	-9.551006	MT	21296	2023.02.25 03:12:40.959236427	0001923
1	10.870962	-4.066272	3.263936	-9.538866	MT	21296	2023.02.25 03:12:40.960236427	0001923
1	10.916901	-5.072429	1.043733	-9.610401	MT	21296	2023.02.25 03:12:40.961236427	0001923
1	10.947218	-4.837937	-1.287389	-9.735429	MT	21296	2023.02.25 03:12:40.962236427	0001923
1	11.016271	-3.507512	-3.017217	-9.997598	MT	21296	2023.02.25 03:12:40.963236427	0001923
1	10.992708	-1.344465	-3.871999	-10.199983	MT	21296	2023.02.25 03:12:40.964236427	0001923
1	11.005774	1.131039	-3.625440	-10.329763	MT	21296	2023.02.25 03:12:40.965236427	0001923
1	11.095951	3.290440	-2.301848	-10.343821	MT	21296	2023.02.25 03:12:40.966236427	0001923
1	11.265401	4.622673	-0.132314	-10.272422	MT	21296	2023.02.25 03:12:40.967236427	0001923
1	11.353435	4.660568	2.249453	-10.105422	MT	21296	2023.02.25 03:12:40.968236427	0001923
1	11.292945	3.505602	4.225873	-9.868301	MT	21296	2023.02.25 03:12:40.969236427	0001923
1	11.145714	1.580227	5.307034	-9.672911	MT	21296	2023.02.25 03:12:40.970236427	0001923
1	10.919163	-0.891299	5.271165	-9.520952	MT	21296	2023.02.25 03:12:40.971236427	0001923
1	10.823630	-3.133753	4.163205	-9.486743	MT	21296	2023.02.25 03:12:40.972236427	0001923
1	10.834653	-4.668928	2.188040	-9.529077	MT	21296	2023.02.25 03:12:40.973236427	0001923
1	10.957954	-5.103879	-0.159141	-9.695455	MT	21296	2023.02.25 03:12:40.974236427	0001923
1	11.005493	-4.274317	-2.257605	-9.887077	MT	21296	2023.02.25 03:12:40.975236427	0001923
1	10.974564	-2.510580	-3.562115	-10.072208	MT	21296	2023.02.25 03:12:40.976236427	0001923
1	11.008677	-0.059274	-3.912308	-10.289864	MT	21296	2023.02.25 03:12:40.977236427	0001923
1	11.076331	2.365012	-3.080443	-10.373172	MT	21296	2023.02.25 03:12:40.978236427	0001923
1	11.199434	4.106251	-1.257894	-10.343294	MT	21296	2023.02.25 03:12:40.979236427	0001923
1	11.340112	4.763637	1.067409	-10.235553	MT	21296	2023.02.25 03:12:40.980236427	0001923
1	11.303259	4.215912	3.328676	-9.945334	MT	21296	2023.02.25 03:12:40.981236427	0001923
1	11.272208	2.655421	4.885116	-9.805460	MT	21296	2023.02.25 03:12:40.982236427	0001923
1	11.021633	0.345867	5.418532	-9.591469	MT	21296	2023.02.25 03:12:40.983236427	0001923
1	10.887846	-2.106741	4.871647	-9.506518	MT	21296	2023.02.25 03:12:40.984236427	0001923
1	10.877985	-4.098225	3.259837	-9.534599	MT	21296	2023.02.25 03:12:40.985236427	0001923
1	10.872548	-4.993327	0.980773	-9.608177	MT	21296	2023.02.25 03:12:40.986236427	0001923
1	10.975739	-4.846295	-1.259913	-9.766928	MT	21296	2023.02.25 03:12:40.987236427	0001923
1	11.021740	-3.483522	-3.049124	-10.002334	MT	21296	2023.02.25 03:12:40.988236427	0001923
1	11.023595	-1.289881	-3.871323	-10.240542	MT	21296	2023.02.25 03:12:40.989236427	0001923
1	11.031777	1.158897	-3.648160	-10.346400	MT	21296	2023.02.25 03:12:40.990236427	0001923
1	11.075587	3.273663	-2.317172	-10.323879	MT	21296	2023.02.25 03:12:40.991236427	0001923
1	11.245054	4.606872	-0.164573	-10.256749	MT	21296	2023.02.25 03:12:40.992236427	0001923
1	11.337142	4.660766	2.257147	-10.085303	MT	21296	2023.02.25 03:12:40.993236427	0001923
1	11.331798	3.540365	4.254217	-9.888230	MT	21296	2023.02.25 03:12:40.994236427	0001923
1	11.170047	1.543795	5.288665	-9.716824	MT	21296	2023.02.25 03:12:40.995236427	0001923
1	10.952244	-0.907636	5.279633	-9.552660	MT	21296	2023.02.25 03:12:40.996236427	0001923
1	10.835864	-3.180558	4.216776	-9.461438	MT	21296	2023.02.25 03:12:40.997236427	0001923
1	10.871140	-4.669323	2.212587	-9.564704	MT	21296	2023.02.25 03:12:40.998236427	0001923
1	10.963960	-5.068092	-0.193727	-9.720356	MT	21296	2023.02.25 03:12:40.999236427	0001923
1	10.973929	-4.254082	-2.246949	-9.863119	MT	21296	2023.02.25 03:12:41.000236427	0001923
1	10.993680	-2.487718	-3.589840	-10.088870	MT	21296	2023.02.25 03:12:41.001236427	0001923
1	10.955404	-0.018703	-3.909116	-10.234224	MT	21296	2023.02.25 03:12:41.002236427	0001923
1	11.106284	2.329712	-3.106993	-10.405219	MT	21296	2023.02.25 03:12:41.003236427	0001923
1	11.180583	4.086426	-1.277145	-10.328381	MT	21296	2023.02.25 03:12:41.004236427	0001923
1	11.322251	4.787958	1.073948	-10.203698	MT	21296	2023.02.25 03:12:41.005236427	0001923
1	11.359104	4.231311	3.321597	-10.004611	MT	21296	2023.02.25 03:12:41.006236427	0001923
1	11.263131	2.667515	4.873009	-9.797768	MT	21296	2023.02.25 03:12:41.007236427	0001923
1	11.060804	0.357522	5.443017	-9.622221	MT	21296	2023.02.25 03:12:41.008236427	0001923
1	10.855396	-2.082512	4.847373	-9.487136	MT	21296	2023.02.25 03:12:41.009236427	0001923
1	10.845819	-4.050004	3.282525	-9.510746	MT	21296	2023.02.25 03:12:41.010236427	0001923
1	10.902456	-5.005616	1.032104	-9.630271	MT	21296	2023.02.25 03:12:41.011236427	0001923
1	10.989988	-4.853414	-1.263737	-9.778915	MT	21296	2023.02.25 03:12:41.012236427	0001923
1	11.043456	-3.471811	-3.048682	-10.030453	MT	21296	2023.02.25 03:12:41.013236427	0001923
1	10.992818	-1.329306	-3.907161	-10.188674	MT	21296	2023.02.25 03:12:41.014236427	0001923
1	11.004731	1.199323	-3.664721	-10.307063	MT	21296	2023.02.25 03:12:41.015236427	0001923
1	11.090511	3.341631	-2.290094	-10.324166	MT	21296	2023.02.25 03:12:41.016236427	0001923
1	11.213775	4.558986	-0.152815	-10.244073	MT	21296	2023.02.25 03:12:41.017236427	0001923
1	11.350590	4.680737	2.284167	-10.085097	MT	21296	2023.02.25 03:12:41.018236427	0001923
1	11.299920	3.544678	4.229797	-9.860642	MT	21296	2023.02.25 03:12:41.019236427	0001923
1	11.150416	1.552075	5.296246	-9.688789	MT	21296	2023.02.25 03:12:41.020236427	0001923
1	10.943671	-0.891352	5.323159	-9.520158	MT	21296	2023.02.25 03:12:41.021236427	0001923
1	10.835737	-3.157711	4.194066	-9.479023	MT	21296	2023.02.25 03:12:41.022236427	0001923
1	10.864125	-4.680216	2.188455	-9.556959	MT	21296	2023.02.25 03:12:41.023236427	0001923
1	10.936335	-5.079756	-0.159295	-9.683704	MT	21296	2023.02.25 03:12:41.024236427	0001923
1	11.006906	-4.246495	-2.246329	-9.903195	MT	21296	2023.02.25 03:12:41.025236427	0001923
1	11.022189	-2.479888	-3.624521	-10.109484	MT	21296	2023.02.25 03:12:41.026236427	0001923
1	10.955101	-0.109698	-3.909224	-10.233287	MT	21296	2023.02.25 03:12:41.027236427	0001923
1	11.068600	2.314027	-3.092502	-10.372830	MT	21296	2023.02.25 03:12:41.028236427	0001923
1	11.180482	4.090484	-1.293199	-10.324667	MT	21296	2023.02.25 03:12:41.029236427	0001923
1	11.297888	4.780198	1.081571	-10.179498	MT	21296	2023.02.25 03:12:41.030236427	0001923
1	11.350686	4.271587	3.321232	-9.978027	MT	21296	2023.02.25 03:12:41.031236427	0001923
1	11.271931	2.628407	4.900082	-9.804953	MT	21296	2023.02.25 03:12:41.032236427	0001923
1	11.053268	0.357698	5.461725	-9.602934	MT	21296	2023.02.25 03:12:41.033236427	0001923
1	10.882069	-2.094668	4.879538	-9.498521	MT	21296	2023.02.25 03:12:41.034236427	0001923
1	10.813598	-4.009800	3.282267	-9.491161	MT	21296	2023.02.25 03:12:41.035236427	0001923
1	10.879404	-5.025242	1.019548	-9.595254	MT	21296	2023.02.25 03:12:41.036236427	0001923
1	10.997946	-4.869405	-1.271755	-9.778873	MT	21296	2023.02.25 03:12:41.037236427	0001923
1	11.046964	-3.463845	-3.056610	-10.034656	MT	21296	2023.02.25 03:12:41.038236427	0001923
1	10.990005	-1.317311	-3.903147	-10.188737	MT	21296	2023.02.25 03:12:41.039236427	0001923
1	11.000994	1.167325	-3.664759	-10.306733	MT	21296	2023.02.25 03:12:41.040236427	0001923
1	11.130082	3.333258	-2.316505	-10.363489	MT	21296	2023.02.25 03:12:41.041236427	0001923
1	11.248738	4.598781	-0.156462	-10.264543	MT	21296	2023.02.25 03:12:41.042236427	0001923
1	11.362116	4.696624	2.233436	-10.102038	MT	21296	2023.02.25 03:12:41.043236427	0001923
1	11.307471	3.556574	4.210997	-9.873054	MT	21296	2023.02.25 03:12:41.044236427	0001923
1	11.151698	1.544170	5.324050	-9.676280	MT	21296	2023.02.25 03:12:41.045236427	0001923
1	10.975155	-0.915718	5.319680	-9.555966	MT	21296	2023.02.25 03:12:41.046236427	0001923
1	10.843221	-3.129841	4.209265	-9.490080	MT	21296	2023.02.25 03:12:41.047236427	0001923
1	10.870472	-4.759818	2.246681	-9.511242	MT	21296	2023.02.25 03:12:41.048236427	0001923
1	10.948846	-5.059997	-0.166904	-9.708028	MT	21296	2023.02.25 03:12:41.049236427	0001923
1	11.048516	-4.270690	-2.295985	-9.927708	MT	21296	2023.02.25 03:12:41.050236427	0001923
1	10.982782	-2.423660	-3.608823	-10.085820	MT	21296	2023.02.25 03:12:41.051236427	0001923
1	11.001114	-0.015091	-3.931498	-10.274610	MT	21296	2023.02.25 03:12:41.052236427	0001923
1	11.049765	2.334365	-3.111950	-10.342332	MT	21296	2023.02.25 03:12:41.053236427	0001923
1	11.171067	4.075595	-1.320336	-10.316927	MT	21296	2023.02.25 03:12:41.054236427	0001923
1	11.311788	4.767983	1.050927	-10.203844	MT	21296	2023.02.25 03:12:41.055236427	0001923
1	11.368066	4.244239	3.310736	-10.012912	MT	21296	2023.02.25 03:12:41.056236427	0001923
1	11.272887	2.603326	4.900174	-9.812695	MT	21296	2023.02.25 03:12:41.057236427	0001923
1	11.067795	0.313565	5.473854	-9.614296	MT	21296	2023.02.25 03:12:41.058236427	0001923
1	10.915352	-2.087014	4.895034	-9.530369	MT	21296	2023.02.25 03:12:41.059236427	0001923
1	10.847465	-4.057942	3.302391	-9.502359	MT	21296	2023.02.25 03:12:41.060236427	0001923
1	10.878586	-5.001358	1.011760	-9.607621	MT	21296	2023.02.25 03:12:41.061236427	0001923
1	11.003194	-4.822674	-1.282286	-9.806520	MT	21296	2023.02.25 03:12:41.062236427	0001923
1	11.015480	-3.463469	-3.061160	-9.998724	MT	21296	2023.02.25 03:12:41.063236427	0001923
1	11.015399	-1.265537	-3.926716	-10.213635	MT	21296	2023.02.25 03:12:41.064236427	0001923
1	11.013594	1.166996	-3.625336	-10.334133	MT	21296	2023.02.25 03:12:41.065236427	0001923
1	11.113082	3.341502	-2.324846	-10.340698	MT	21296	2023.02.25 03:12:41.066236427	0001923
1	11.224415	4.574956	-0.164733	-10.248421	MT	21296	2023.02.25 03:12:41.067236427	0001923
1	11.344087	4.641556	2.222495	-10.109638	MT	21296	2023.02.25 03:12:41.068236427	0001923
1	11.302059	3.509548	4.237938	-9.872158	MT	21296	2023.02.25 03:12:41.069236427	0001923
1	11.130094	1.544319	5.299870	-9.664649	MT	21296	2023.02.25 03:12:41.070236427	0001923
1	10.950171	-0.891501	5.307405	-9.536400	MT	21296	2023.02.25 03:12:41.071236427	0001923
1	10.818348	-3.168394	4.216546	-9.445564	MT	21296	2023.02.25 03:12:41.072236427	0001923
1	10.842914	-4.711738	2.246616	-9.503737	MT	21296	2023.02.25 03:12:41.073236427	0001923
1	10.925929	-5.048795	-0.163197	-9.688084	MT	21296	2023.02.25 03:12:41.074236427	0001923
1	11.043371	-4.246789	-2.280837	-9.935724	MT	21296	2023.02.25 03:12:41.075236427	0001923
1	11.023597	-2.420110	-3.612146	-10.129914	MT	21296	2023.02.25 03:12:41.076236427	0001923
1	10.978319	-0.038998	-3.900713	-10.261891	MT	21296	2023.02.25 03:12:41.077236427	0001923
1	11.086623	2.365048	-3.115439	-10.373706	MT	21296	2023.02.25 03:12:41.078236427	0001923
1	11.222364	4.094047	-1.299537	-10.367808	MT	21296	2023.02.25 03:12:41.079236427	0001923
1	11.311788	4.767983	1.050927	-10.203844	MT	21296	2023.02.25 03:12:41.080236427	0001923
1	11.339909	4.263644	3.306163	-9.974175	MT	21296	2023.02.25 03:12:41.081236427	0001923
1	11.256265	2.615635	4.919698	-9.780518	MT	21296	2023.02.25 03:12:41.082236427	0001923
1	11.056604	0.353657	5.461781	-9.606892	MT	21296	2023.02.25 03:12:41.083236427	0001923
1	10.869060	-2.098413	4.902118	-9.471133	MT	21296	2023.02.25 03:12:41.084236427	0001923
1	10.817471	-4.053647	3.285986	-9.475649	MT	21296	2023.02.25 03:12:41.085236427	0001923
1	10.866430	-5.037029	1.054163	-9.570600	MT	21296	2023.02.25 03:12:41.086236427	0001923
1	10.972143	-4.801381	-1.298672	-9.779985	MT	21296	2023.02.25 03:12:41.087236427	0001923
1	11.013296	-3.463531	-3.041101	-10.002417	MT	21296	2023.02.25 03:12:41.088236427	0001923
1	11.003210	-1.285679	-3.867624	-10.220526	MT	21296	2023.02.25 03:12:41.089236427	0001923
1	11.013912	1.191197	-3.661548	-10.318932	MT	21296	2023.02.25 03:12:41.090236427	0001923
1	11.138937	3.357146	-2.289358	-10.371323	MT	21296	2023.02.25 03:12:41.091236427	0001923
1	11.289667	4.634506	-0.170990	-10.293138	MT	21296	2023.02.25 03:12:41.092236427	0001923
1	11.363951	4.633304	2.237835	-10.132323	MT	21296	2023.02.25 03:12:41.093236427	0001923
1	11.305424	3.524552	4.233956	-9.872373	MT	21296	2023.02.25 03:12:41.094236427	0001923
1	11.170186	1.508819	5.307560	-9.712174	MT	21296	2023.02.25 03:12:41.095236427	0001923
1	10.966989	-0.903669	5.311634	-9.552212	MT	21296	2023.02.25 03:12:41.096236427	0001923
1	10.840229	-3.153727	4.209069	-9.478835	MT	21296	2023.02.25 03:12:41.097236427	0001923
1	10.865203	-4.692127	2.223253	-9.544303	MT	21296	2023.02.25 03:12:41.098236427	0001923
1	10.959443	-5.076045	-0.158863	-9.711741	MT	21296	2023.02.25 03:12:41.099236427	0001923
1	11.034810	-4.278593	-2.269181	-9.915215	MT	21296	2023.02.25 03:12:41.100236427	0001923
1	10.978998	-2.514465	-3.594238	-10.064657	MT	21296	2023.02.25 03:12:41.101236427	0001923
1	11.000608	-0.035143	-3.920462	-10.278235	MT	21296	2023.02.25 03:12:41.102236427	0001923
1	11.068508	2.322129	-3.111613	-10.365204	MT	21296	2023.02.25 03:12:41.103236427	0001923
1	11.188341	4.122519	-1.289223	-10.320936	MT	21296	2023.02.25 03:12:41.104236427	0001923
1	11.303500	4.747980	1.054903	-10.203577	MT	21296	2023.02.25 03:12:41.105236427	0001923
1	11.362361	4.219283	3.349579	-10.004060	MT	21296	2023.02.25 03:12:41.106236427	0001923
1	11.267860	2.640489	4.899974	-9.797078	MT	21296	2023.02.25 03:12:41.107236427	0001923
1	11.048952	0.305672	5.449726	-9.606581	MT	21296	2023.02.25 03:12:41.108236427	0001923
1	10.864036	-2.078666	4.836623	-9.503342	MT	21296	2023.02.25 03:12:41.109236427	0001923
1	10.843975	-4.057929	3.290393	-9.502542	MT	21296	2023.02.25 03:12:41.110236427	0001923
1	10.918723	-5.076428	1.043728	-9.610360	MT	21296	2023.02.25 03:12:41.111236427	0001923
1	10.965812	-4.809318	-1.278806	-9.771599	MT	21296	2023.02.25 03:12:41.112236427	0001923
1	10.998373	-3.479236	-3.057530	-9.975502	MT	21296	2023.02.25 03:12:41.113236427	0001923
1	10.955322	-1.296990	-3.895613	-10.156826	MT	21296	2023.02.25 03:12:41.114236427	0001923
1	11.003864	1.199216	-3.640602	-10.314695	MT	21296	2023.02.25 03:12:41.115236427	0001923
1	11.095129	3.353635	-2.294080	-10.324351	MT	21296	2023.02.25 03:12:41.116236427	0001923
1	11.236058	4.594901	-0.152650	-10.252443	MT	21296	2023.02.25 03:12:41.117236427	0001923
1	11.371102	4.684466	2.237651	-10.116851	MT	21296	2023.02.25 03:12:41.118236427	0001923
1	11.358819	3.539945	4.222893	-9.932711	MT	21296	2023.02.25 03:12:41.119236427	0001923
1	11.174239	1.555889	5.316493	-9.704521	MT	21296	2023.02.25 03:12:41.120236427	0001923
1	10.958546	-0.876522	5.327420	-9.536249	MT	21296	2023.02.25 03:12:41.121236427	0001923
1	10.812469	-3.172469	4.169730	-9.458239	MT	21296	2023.02.25 03:12:41.122236427	0001923
1	10.863269	-4.696107	2.204250	-9.544552	MT	21296	2023.02.25 03:12:41.123236427	0001923
1	10.974214	-5.084152	-0.174688	-9.723901	MT	21296	2023.02.25 03:12:41.124236427	0001923
1	10.985282	-4.254145	-2.265825	-9.871408	MT	21296	2023.02.25 03:12:41.125236427	0001923
1	10.985060	-2.447720	-3.589793	-10.089282	MT	21296	2023.02.25 03:12:41.126236427	0001923
1	10.993460	-0.091263	-3.881411	-10.285061	MT	21296	2023.02.25 03:12:41.127236427	0001923
1	11.066763	2.373189	-3.092677	-10.357440	MT	21296	2023.02.25 03:12:41.128236427	0001923
1	11.178476	4.079431	-1.281153	-10.328370	MT	21296	2023.02.25 03:12:41.129236427	0001923
1	11.332084	4.811964	1.066977	-10.204052	MT	21296	2023.02.25 03:12:41.130236427	0001923
1	11.370550	4.203090	3.337867	-10.024075	MT	21296	2023.02.25 03:12:41.131236427	0001923
1	11.253582	2.636587	4.884849	-9.789267	MT	21296	2023.02.25 03:12:41.132236427	0001923
1	11.026463	0.386027	5.461269	-9.571228	MT	21296	2023.02.25 03:12:41.133236427	0001923
1	10.861792	-2.098519	4.855353	-9.486849	MT	21296	2023.02.25 03:12:41.134236427	0001923
1	10.847724	-4.054063	3.259645	-9.519054	MT	21296	2023.02.25 03:12:41.135236427	0001923
1	10.913705	-5.057468	1.000878	-9.619211	MT	21296	2023.02.25 03:12:41.136236427	0001923
1	11.019550	-4.782104	-1.266629	-9.846706	MT	21296	2023.02.25 03:12:41.137236427	0001923
1	11.016154	-3.459625	-3.029975	-10.010289	MT	21296	2023.02.25 03:12:41.138236427	0001923
1	10.982883	-1.289324	-3.892115	-10.188857	MT	21296	2023.02.25 03:12:41.139236427	0001923
1	11.041139	1.178668	-3.616850	-10.365129	MT	21296	2023.02.25 03:12:41.140236427	0001923
1	11.091749	3.286324	-2.258751	-10.350122	MT	21296	2023.02.25 03:12:41.141236427	0001923
1	11.183944	4.559287	-0.125307	-10.211651	MT	21296	2023.02.25 03:12:41.142236427	0001923
1	11.373671	4.644296	2.284781	-10.127719	MT	21296	2023.02.25 03:12:41.143236427	0001923
1	11.301881	3.520527	4.218014	-9.876576	MT	21296	2023.02.25 03:12:41.144236427	0001923
1	11.109765	1.540463	5.279684	-9.652916	MT	21296	2023.02.25 03:12:41.145236427	0001923
1	10.940868	-0.899546	5.271522	-9.544866	MT	21296	2023.02.25 03:12:41.146236427	0001923
1	10.816004	-3.172510	4.169791	-9.462238	MT	21296	2023.02.25 03:12:41.147236427	0001923
1	10.822916	-4.675737	2.203725	-9.508764	MT	21296	2023.02.25 03:12:41.148236427	0001923
1	10.932621	-5.063798	-0.159215	-9.687868	MT	21296	2023.02.25 03:12:41.149236427	0001923
1	11.039947	-4.301551	-2.269270	-9.910979	MT	21296	2023.02.25 03:12:41.150236427	0001923
1	10.974840	-2.427634	-3.593891	-10.081550	MT	21296	2023.02.25 03:12:41.151236427	0001923
1	10.956684	-0.058799	-3.893043	-10.241566	MT	21296	2023.02.25 03:12:41.152236427	0001923
1	11.058806	2.334248	-3.107782	-10.353269	MT	21296	2023.02.25 03:12:41.153236427	0001923
1	11.185457	4.106475	-1.285181	-10.324709	MT	21296	2023.02.25 03:12:41.154236427	0001923
1	11.320920	4.796014	1.058898	-10.200011	MT	21296	2023.02.25 03:12:41.155236427	0001923
1	11.347143	4.219452	3.345335	-9.988124	MT	21296	2023.02.25 03:12:41.156236427	0001923
1	11.259048	2.632539	4.891904	-9.793119	MT	21296	2023.02.25 03:12:41.157236427	0001923
1	11.087163	0.301295	5.466253	-9.641290	MT	21296	2023.02.25 03:12:41.158236427	0001923
1	10.922530	-2.107054	4.895071	-9.534162	MT	21296	2023.02.25 03:12:41.159236427	0001923
1	10.827623	-4.053819	3.263278	-9.494997	MT	21296	2023.02.25 03:12:41.160236427	0001923
1	10.908041	-5.029555	1.043967	-9.622841	MT	21296	2023.02.25 03:12:41.161236427	0001923
1	10.978948	-4.777647	-1.271295	-9.802816	MT	21296	2023.02.25 03:12:41.162236427	0001923
1	10.994691	-3.467236	-3.057516	-9.975625	MT	21296	2023.02.25 03:12:41.163236427	0001923
1	11.001079	-1.317435	-3.902964	-10.200735	MT	21296	2023.02.25 03:12:41.164236427	0001923
1	10.978668	1.155368	-3.625900	-10.298015	MT	21296	2023.02.25 03:12:41.165236427	0001923
1	11.128539	3.345291	-2.309553	-10.359507	MT	21296	2023.02.25 03:12:41.166236427	0001923
1	11.240063	4.614912	-0.124691	-10.248221	MT	21296	2023.02.25 03:12:41.167236427	0001923
1	11.336570	4.672861	2.283975	-10.073016	MT	21296	2023.02.25 03:12:41.168236427	0001923
1	11.312612	3.505484	4.260991	-9.875765	MT	21296	2023.02.25 03:12:41.169236427	0001923
1	11.149714	1.568182	5.312080	-9.676711	MT	21296	2023.02.25 03:12:41.170236427	0001923
1	10.969929	-0.911875	5.271996	-9.576737	MT	21296	2023.02.25 03:12:41.171236427	0001923
1	10.853926	-3.160940	4.186414	-9.502111	MT	21296	2023.02.25 03:12:41.172236427	0001923
1	10.865079	-4.696161	2.176376	-9.552978	MT	21296	2023.02.25 03:12:41.173236427	0001923
1	10.919951	-5.075604	-0.147536	-9.667565	MT	21296	2023.02.25 03:12:41.174236427	0001923
1	10.980053	-4.238084	-2.285865	-9.867879	MT	21296	2023.02.25 03:12:41.175236427	0001923
1	10.992830	-2.419837	-3.597575	-10.101690	MT	21296	2023.02.25 03:12:41.176236427	0001923
1	10.956314	-0.066851	-3.881993	-10.245315	MT	21296	2023.02.25 03:12:41.177236427	0001923
1	11.104225	2.368781	-3.096070	-10.397453	MT	21296	2023.02.25 03:12:41.178236427	0001923
1	11.147398	4.094842	-1.281746	-10.288531	MT	21296	2023.02.25 03:12:41.179236427	0001923
1	11.315237	4.775982	1.050936	-10.203926	MT	21296	2023.02.25 03:12:41.180236427	0001923
1	11.368941	4.275391	3.321527	-9.997065	MT	21296	2023.02.25 03:12:41.181236427	0001923
1	11.199789	2.616222	4.898861	-9.725833	MT	21296	2023.02.25 03:12:41.182236427	0001923
1	10.998463	0.358288	5.448871	-9.547127	MT	21296	2023.02.25 03:12:41.183236427	0001923
1	10.860084	-2.050571	4.863470	-9.491220	MT	21296	2023.02.25 03:12:41.184236427	0001923
1	10.818644	-4.041803	3.247295	-9.495365	MT	21296	2023.02.25 03:12:41.185236427	0001923
1	10.861237	-5.021049	0.992311	-9.579710	MT	21296	2023.02.25 03:12:41.186236427	0001923
1	10.985128	-4.830375	-1.302705	-9.779748	MT	21296	2023.02.25 03:12:41.187236427	0001923
1	11.013410	-3.479493	-3.037181	-9.998192	MT	21296	2023.02.25 03:12:41.188236427	0001923
1	11.016294	-1.297748	-3.879515	-10.228584	MT	21296	2023.02.25 03:12:41.189236427	0001923
1	10.969858	1.179437	-3.613995	-10.290080	MT	21296	2023.02.25 03:12:41.190236427	0001923
1	11.102817	3.321426	-2.289813	-10.343957	MT	21296	2023.02.25 03:12:41.191236427	0001923
1	11.250133	4.586667	-0.124357	-10.271929	MT	21296	2023.02.25 03:12:41.192236427	0001923
1	11.325922	4.613657	2.245276	-10.097001	MT	21296	2023.02.25 03:12:41.193236427	0001923
1	11.315454	3.509292	4.207369	-9.900627	MT	21296	2023.02.25 03:12:41.194236427	0001923
1	11.141854	1.544092	5.280238	-9.688951	MT	21296	2023.02.25 03:12:41.195236427	0001923
1	10.918887	-0.887366	5.256293	-9.529221	MT	21296	2023.02.25 03:12:41.196236427	0001923
1	10.866674	-3.158072	4.194600	-9.514017	MT	21296	2023.02.25 03:12:41.197236427	0001923
1	10.864778	-4.676206	2.219395	-9.552527	MT	21296	2023.02.25 03:12:41.198236427	0001923
1	10.967347	-5.107945	-0.175021	-9.703657	MT	21296	2023.02.25 03:12:41.199236427	0001923
1	11.005017	-4.206552	-2.273157	-9.912018	MT	21296	2023.02.25 03:12:41.200236427	0001923
1	10.995682	-2.475809	-3.581705	-10.096870	MT	21296	2023.02.25 03:12:41.201236427	0001923
1	11.010902	-0.063319	-3.908252	-10.293761	MT	21296	2023.02.25 03:12:41.202236427	0001923
1	11.038785	2.334273	-3.061895	-10.345567	MT	21296	2023.02.25 03:12:41.203236427	0001923
1	11.185902	4.102490	-1.300184	-10.324897	MT	21296	2023.02.25 03:12:41.204236427	0001923
1	11.292566	4.776239	1.081505	-10.175457	MT	21296	2023.02.25 03:12:41.205236427	0001923
1	11.345174	4.244549	3.329245	-9.980627	MT	21296	2023.02.25 03:12:41.206236427	0001923
1	11.250036	2.667776	4.899579	-9.769361	MT	21296	2023.02.25 03:12:41.207236427	0001923
1	11.076595	0.357387	5.454199	-9.634051	MT	21296	2023.02.25 03:12:41.208236427	0001923
1	10.852671	-2.090304	4.885992	-9.462461	MT	21296	2023.02.25 03:12:41.209236427	0001923
1	10.848053	-4.042109	3.263720	-9.523116	MT	21296	2023.02.25 03:12:41.210236427	0001923
1	10.911106	-5.029587	1.005079	-9.630436	MT	21296	2023.02.25 03:12:41.211236427	0001923
1	10.943367	-4.785207	-1.267962	-9.759680	MT	21296	2023.02.25 03:12:41.212236427	0001923
1	10.994103	-3.467346	-3.030397	-9.983211	MT	21296	2023.02.25 03:12:41.213236427	0001923
1	10.984838	-1.317274	-3.899208	-10.184676	MT	21296	2023.02.25 03:12:41.214236427	0001923
1	10.989391	1.163240	-3.621708	-10.310034	MT	21296	2023.02.25 03:12:41.215236427	0001923
1	11.119019	3.349299	-2.277613	-10.355060	MT	21296	2023.02.25 03:12:41.216236427	0001923
1	11.251799	4.554520	-0.140149	-10.287841	MT	21296	2023.02.25 03:12:41.217236427	0001923
1	11.336114	4.593470	2.268493	-10.112441	MT	21296	2023.02.25 03:12:41.218236427	0001923
1	11.286558	3.505652	4.217813	-9.864424	MT	21296	2023.02.25 03:12:41.219236427	0001923
1	11.131998	1.485198	5.299983	-9.676040	MT	21296	2023.02.25 03:12:41.220236427	0001923
1	10.948380	-0.876534	5.298485	-9.540691	MT	21296	2023.02.25 03:12:41.221236427	0001923
1	10.834792	-3.157740	4.182128	-9.483206	MT	21296	2023.02.25 03:12:41.222236427	0001923
1	10.867618	-4.629529	2.170006	-9.589769	MT	21296	2023.02.25 03:12:41.223236427	0001923
1	10.911971	-5.056580	-0.171511	-9.668127	MT	21296	2023.02.25 03:12:41.224236427	0001923
1	10.981362	-4.258054	-2.273951	-9.863490	MT	21296	2023.02.25 03:12:41.225236427	0001923
1	10.968630	-2.447613	-3.573978	-10.077039	MT	21296	2023.02.25 03:12:41.226236427	0001923
1	10.981551	-0.075090	-3.889635	-10.269351	MT	21296	2023.02.25 03:12:41.227236427	0001923
1	11.004765	2.286519	-3.058318	-10.321016	MT	21296	2023.02.25 03:12:41.228236427	0001923
1	11.166190	4.102615	-1.261433	-10.308304	MT	21296	2023.02.25 03:12:41.229236427	0001923
1	11.304948	4.760017	1.097790	-10.195045	MT	21296	2023.02.25 03:12:41.230236427	0001923
1	11.321527	4.223742	3.332929	-9.961353	MT	21296	2023.02.25 03:12:41.231236427	0001923
1	11.251770	2.628555	4.876902	-9.793307	MT	21296	2023.02.25 03:12:41.232236427	0001923
1	11.017961	0.341908	5.418467	-9.587429	MT	21296	2023.02.25 03:12:41.233236427	0001923
1	10.868082	-2.109471	4.879230	-9.479370	MT	21296	2023.02.25 03:12:41.234236427	0001923
1	10.812514	-4.029855	3.216435	-9.503961	MT	21296	2023.02.25 03:12:41.235236427	0001923
1	10.884281	-5.045191	1.011464	-9.591171	MT	21296	2023.02.25 03:12:41.236236427	0001923
1	10.989260	-4.830395	-1.313658	-9.782915	MT	21296	2023.02.25 03:12:41.237236427	0001923
1	11.011840	-3.487412	-3.045297	-9.991233	MT	21296	2023.02.25 03:12:41.238236427	0001923
1	10.983202	-1.257470	-3.871896	-10.200879	MT	21296	2023.02.25 03:12:41.239236427	0001923
1	10.967113	1.135603	-3.653226	-10.278225	MT	21296	2023.02.25 03:12:41.240236427	0001923
1	11.155142	3.316872	-2.300976	-10.399090	MT	21296	2023.02.25 03:12:41.241236427	0001923
1	11.254411	4.622792	-0.128497	-10.260363	MT	21296	2023.02.25 03:12:41.242236427	0001923
1	11.350618	4.660605	2.253391	-10.101362	MT	21296	2023.02.25 03:12:41.243236427	0001923
1	11.341903	3.524135	4.238566	-9.912305	MT	21296	2023.02.25 03:12:41.244236427	0001923
1	11.136696	1.544170	5.284116	-9.680891	MT	21296	2023.02.25 03:12:41.245236427	0001923
1	10.919227	-0.872370	5.259311	-9.529330	MT	21296	2023.02.25 03:12:41.246236427	0001923
1	10.842951	-3.160878	4.166355	-9.498417	MT	21296	2023.02.25 03:12:41.247236427	0001923
1	10.857104	-4.688071	2.208198	-9.540574	MT	21296	2023.02.25 03:12:41.248236427	0001923
1	10.952780	-5.107792	-0.163267	-9.687477	MT	21296	2023.02.25 03:12:41.249236427	0001923
1	11.010088	-4.246422	-2.277387	-9.899669	MT	21296	2023.02.25 03:12:41.250236427	0001923
1	10.979734	-2.467591	-3.593999	-10.077139	MT	21296	2023.02.25 03:12:41.251236427	0001923
1	10.967869	-0.050923	-3.892851	-10.253647	MT	21296	2023.02.25 03:12:41.252236427	0001923
1	11.069757	2.330018	-3.084484	-10.372873	MT	21296	2023.02.25 03:12:41.253236427	0001923
1	11.194642	4.122428	-1.281102	-10.328812	MT	21296	2023.02.25 03:12:41.254236427	0001923
1	11.316489	4.744812	1.098077	-10.214887	MT	21296	2023.02.25 03:12:41.255236427	0001923
1	11.372961	4.203053	3.333929	-10.028136	MT	21296	2023.02.25 03:12:41.256236427	0001923
1	11.246122	2.615659	4.895701	-9.780885	MT	21296	2023.02.25 03:12:41.257236427	0001923
1	11.054923	0.361501	5.423085	-9.626567	MT	21296	2023.02.25 03:12:41.258236427	0001923
1	10.904276	-2.051103	4.860264	-9.543272	MT	21296	2023.02.25 03:12:41.259236427	0001923
1	10.801974	-4.009737	3.251225	-9.488635	MT	21296	2023.02.25 03:12:41.260236427	0001923
1	10.951579	-5.053931	1.020537	-9.661954	MT	21296	2023.02.25 03:12:41.261236427	0001923
1	11.013565	-4.834772	-1.267180	-9.814166	MT	21296	2023.02.25 03:12:41.262236427	0001923
1	11.051979	-3.487852	-3.048640	-10.034287	MT	21296	2023.02.25 03:12:41.263236427	0001923
1	10.991066	-1.293354	-3.903057	-10.192983	MT	21296	2023.02.25 03:12:41.264236427	0001923
1	10.990804	1.187234	-3.617680	-10.310220	MT	21296	2023.02.25 03:12:41.265236427	0001923
1	11.112953	3.365407	-2.273763	-10.344165	MT	21296	2023.02.25 03:12:41.266236427	0001923
1	11.254626	4.586658	-0.156293	-10.276417	MT	21296	2023.02.25 03:12:41.267236427	0001923
1	11.346014	4.637557	2.261424	-10.105002	MT	21296	2023.02.25 03:12:41.268236427	0001923
1	11.334894	3.524218	4.238444	-9.904307	MT	21296	2023.02.25 03:12:41.269236427	0001923
1	11.173341	1.535919	5.328407	-9.700133	MT	21296	2023.02.25 03:12:41.270236427	0001923
1	10.941360	-0.899413	5.302274	-9.528395	MT	21296	2023.02.25 03:12:41.271236427	0001923
1	10.853876	-3.192818	4.190193	-9.489722	MT	21296	2023.02.25 03:12:41.272236427	0001923
1	10.870744	-4.645465	2.188862	-9.581315	MT	21296	2023.02.25 03:12:41.273236427	0001923
1	10.969078	-5.103986	-0.174956	-9.707698	MT	21296	2023.02.25 03:12:41.274236427	0001923
1	11.011800	-4.286308	-2.265619	-9.887076	MT	21296	2023.02.25 03:12:41.275236427	0001923
1	11.044107	-2.503137	-3.612199	-10.132060	MT	21296	2023.02.25 03:12:41.276236427	0001923
1	11.005919	-0.023284	-3.904267	-10.290112	MT	21296	2023.02.25 03:12:41.277236427	0001923
1	11.066555	2.341997	-3.064472	-10.372691	MT	21296	2023.02.25 03:12:41.278236427	0001923
1	11.207920	4.075131	-1.299682	-10.359614	MT	21296	2023.02.25 03:12:41.279236427	0001923
1	11.310025	4.808196	1.081604	-10.179786	MT	21296	2023.02.25 03:12:41.280236427	0001923
1	11.350376	4.187256	3.337604	-10.007913	MT	21296	2023.02.25 03:12:41.281236427	0001923
1	11.263443	2.651604	4.907803	-9.785071	MT	21296	2023.02.25 03:12:41.282236427	0001923
1	11.032526	0.357676	5.403854	-9.611819	MT	21296	2023.02.25 03:12:41.283236427	0001923
1	10.897555	-2.062983	4.864066	-9.531090	MT	21296	2023.02.25 03:12:41.284236427	0001923
1	10.822782	-4.013999	3.235635	-9.515834	MT	21296	2023.02.25 03:12:41.285236427	0001923
1	10.876501	-5.025209	1.027486	-9.591133	MT	21296	2023.02.25 03:12:41.286236427	0001923
1	10.997245	-4.826596	-1.278413	-9.798419	MT	21296	2023.02.25 03:12:41.287236427	0001923
1	11.003821	-3.459507	-3.025159	-9.998215	MT	21296	2023.02.25 03:12:41.288236427	0001923
1	10.970038	-1.289360	-3.857119	-10.188322	MT	21296	2023.02.25 03:12:41.289236427	0001923
1	11.015985	1.207092	-3.640409	-10.326775	MT	21296	2023.02.25 03:12:41.290236427	0001923
1	11.136957	3.389264	-2.285504	-10.359593	MT	21296	2023.02.25 03:12:41.291236427	0001923
1	11.252617	4.566540	-0.120198	-10.283660	MT	21296	2023.02.25 03:12:41.292236427	0001923
1	11.342920	4.660734	2.288143	-10.084830	MT	21296	2023.02.25 03:12:41.293236427	0001923
1	11.347917	3.560212	4.242486	-9.904616	MT	21296	2023.02.25 03:12:41.294236427	0001923
1	11.183082	1.555803	5.320614	-9.712459	MT	21296	2023.02.25 03:12:41.295236427	0001923
1	10.931531	-0.895224	5.318971	-9.508180	MT	21296	2023.02.25 03:12:41.296236427	0001923
1	10.796016	-3.201242	4.150393	-9.438234	MT	21296	2023.02.25 03:12:41.297236427	0001923
1	10.857268	-4.704034	2.173184	-9.540944	MT	21296	2023.02.25 03:12:41.298236427	0001923
1	10.948868	-5.075917	-0.163046	-9.699804	MT	21296	2023.02.25 03:12:41.299236427	0001923
1	11.049773	-4.278697	-2.287996	-9.927503	MT	21296	2023.02.25 03:12:41.300236427	0001923
1	11.017288	-2.471951	-3.604453	-10.113260	MT	21296	2023.02.25 03:12:41.301236427	0001923
1	10.999838	-0.043196	-3.908412	-10.281969	MT	21296	2023.02.25 03:12:41.302236427	0001923
1	11.053108	2.369348	-3.096910	-10.342463	MT	21296	2023.02.25 03:12:41.303236427	0001923
1	11.229202	4.122087	-1.299565	-10.364097	MT	21296	2023.02.25 03:12:41.304236427	0001923
1	11.306263	4.740911	1.081952	-10.207092	MT	21296	2023.02.25 03:12:41.305236427	0001923
1	11.361808	4.223262	3.329647	-10.008406	MT	21296	2023.02.25 03:12:41.306236427	0001923
1	11.250807	2.643794	4.923486	-9.764748	MT	21296	2023.02.25 03:12:41.307236427	0001923
1	11.052648	0.337573	5.434933	-9.618138	MT	21296	2023.02.25 03:12:41.308236427	0001923
1	10.884575	-2.058888	4.851950	-9.523315	MT	21296	2023.02.25 03:12:41.309236427	0001923
1	10.829934	-4.069777	3.263198	-9.490833	MT	21296	2023.02.25 03:12:41.310236427	0001923
1	10.885564	-5.017354	1.008742	-9.607502	MT	21296	2023.02.25 03:12:41.311236427	0001923
1	10.991968	-4.797680	-1.278257	-9.806716	MT	21296	2023.02.25 03:12:41.312236427	0001923
1	10.992294	-3.479149	-3.061652	-9.967564	MT	21296	2023.02.25 03:12:41.313236427	0001923
1	11.004972	-1.253718	-3.871525	-10.224916	MT	21296	2023.02.25 03:12:41.314236427	0001923
1	11.014540	1.183097	-3.644437	-10.326589	MT	21296	2023.02.25 03:12:41.315236427	0001923
1	11.107753	3.325385	-2.289747	-10.347997	MT	21296	2023.02.25 03:12:41.316236427	0001923
1	11.263109	4.582506	-0.128117	-10.287946	MT	21296	2023.02.25 03:12:41.317236427	0001923
1	11.377932	4.664361	2.300681	-10.119681	MT	21296	2023.02.25 03:12:41.318236427	0001923
1	11.342141	3.544245	4.250405	-9.900330	MT	21296	2023.02.25 03:12:41.319236427	0001923
1	11.157467	1.515949	5.300386	-9.700355	MT	21296	2023.02.25 03:12:41.320236427	0001923
1	10.964520	-0.927726	5.287731	-9.560331	MT	21296	2023.02.25 03:12:41.321236427	0001923
1	10.847065	-3.221720	4.166054	-9.482792	MT	21296	2023.02.25 03:12:41.322236427	0001923
1	10.854984	-4.719896	2.199917	-9.524370	MT	21296	2023.02.25 03:12:41.323236427	0001923
1	10.915532	-5.056622	-0.171450	-9.672126	MT	21296	2023.02.25 03:12:41.324236427	0001923
1	10.992402	-4.254170	-2.281762	-9.875652	MT	21296	2023.02.25 03:12:41.325236427	0001923
1	11.042279	-2.424252	-3.623920	-10.145054	MT	21296	2023.02.25 03:12:41.326236427	0001923
1	11.001260	-0.055191	-3.912426	-10.281906	MT	21296	2023.02.25 03:12:41.327236427	0001923
1	11.053118	2.338170	-3.072721	-10.356774	MT	21296	2023.02.25 03:12:41.328236427	0001923
1	11.199469	4.150522	-1.293189	-10.321285	MT	21296	2023.02.25 03:12:41.329236427	0001923
1	11.307205	4.812250	1.069549	-10.176011	MT	21296	2023.02.25 03:12:41.330236427	0001923
1	11.363011	4.227319	3.353527	-10.000082	MT	21296	2023.02.25 03:12:41.331236427	0001923
1	11.249304	2.636728	4.907602	-9.772919	MT	21296	2023.02.25 03:12:41.332236427	0001923
1	11.070765	0.289558	5.481825	-9.613926	MT	21296	2023.02.25 03:12:41.333236427	0001923
1	10.905912	-2.102852	4.898770	-9.514146	MT	21296	2023.02.25 03:12:41.334236427	0001923
1	10.827788	-4.049775	3.290173	-9.487627	MT	21296	2023.02.25 03:12:41.335236427	0001923
1	10.888560	-5.053199	1.019453	-9.590967	MT	21296	2023.02.25 03:12:41.336236427	0001923
1	10.972286	-4.805393	-1.286678	-9.779761	MT	21296	2023.02.25 03:12:41.337236427	0001923
1	11.026393	-3.483505	-3.065122	-10.002578	MT	21296	2023.02.25 03:12:41.338236427	0001923
1	11.009609	-1.297612	-3.891697	-10.216770	MT	21296	2023.02.25 03:12:41.339236427	0001923
1	11.041562	1.226951	-3.664139	-10.343345	MT	21296	2023.02.25 03:12:41.340236427	0001923
1	11.114832	3.385620	-2.320978	-10.329092	MT	21296	2023.02.25 03:12:41.341236427	0001923
1	11.264774	4.586506	-0.128113	-10.287987	MT	21296	2023.02.25 03:12:41.342236427	0001923
1	11.320189	4.633842	2.264992	-10.076904	MT	21296	2023.02.25 03:12:41.343236427	0001923
1	11.282155	3.497751	4.241618	-9.851977	MT	21296	2023.02.25 03:12:41.344236427	0001923
1	11.147270	1.532043	5.288284	-9.692704	MT	21296	2023.02.25 03:12:41.345236427	0001923
1	10.960974	-0.891591	5.315526	-9.544276	MT	21296	2023.02.25 03:12:41.346236427	0001923
1	10.835915	-3.196545	4.204759	-9.461457	MT	21296	2023.02.25 03:12:41.347236427	0001923
1	10.887608	-4.720271	2.204466	-9.560302	MT	21296	2023.02.25 03:12:41.348236427	0001923
1	10.945086	-5.075884	-0.155108	-9.695682	MT	21296	2023.02.25 03:12:41.349236427	0001923
1	10.989549	-4.289011	-2.274049	-9.859172	MT	21296	2023.02.25 03:12:41.350236427	0001923
1	10.961360	-2.447321	-3.617339	-10.053700	MT	21296	2023.02.25 03:12:41.351236427	0001923
1	11.012842	-0.039160	-3.943403	-10.282545	MT	21296	2023.02.25 03:12:41.352236427	0001923
1	11.051144	2.369504	-3.128090	-10.330938	MT	21296	2023.02.25 03:12:41.353236427	0001923
1	11.185257	4.146702	-1.308436	-10.305476	MT	21296	2023.02.25 03:12:41.354236427	0001923
1	11.281414	4.760289	1.073426	-10.171416	MT	21296	2023.02.25 03:12:41.355236427	0001923
1	11.350826	4.219382	3.333459	-9.996306	MT	21296	2023.02.25 03:12:41.356236427	0001923
1	11.246035	2.623762	4.915525	-9.768663	MT	21296	2023.02.25 03:12:41.357236427	0001923
1	11.053555	0.325663	5.457748	-9.606665	MT	21296	2023.02.25 03:12:41.358236427	0001923
1	10.911141	-2.149841	4.890715	-9.513784	MT	21296	2023.02.25 03:12:41.359236427	0001923
1	10.879906	-4.066304	3.294932	-9.538393	MT	21296	2023.02.25 03:12:41.360236427	0001923
1	10.909092	-5.057417	1.031752	-9.610739	MT	21296	2023.02.25 03:12:41.361236427	0001923
1	11.002821	-4.814720	-1.278216	-9.810541	MT	21296	2023.02.25 03:12:41.362236427	0001923
1	11.054286	-3.495798	-3.060709	-10.030389	MT	21296	2023.02.25 03:12:41.363236427	0001923
1	10.950466	-1.292900	-3.903729	-10.148991	MT	21296	2023.02.25 03:12:41.364236427	0001923
1	10.995930	1.211553	-3.689010	-10.287556	MT	21296	2023.02.25 03:12:41.365236427	0001923
1	11.129225	3.341242	-2.301498	-10.363343	MT	21296	2023.02.25 03:12:41.366236427	0001923
1	11.274465	4.590452	-0.155983	-10.296455	MT	21296	2023.02.25 03:12:41.367236427	0001923
1	11.331908	4.644759	2.265127	-10.085016	MT	21296	2023.02.25 03:12:41.368236427	0001923
1	11.337343	3.544416	4.285096	-9.879799	MT	21296	2023.02.25 03:12:41.369236427	0001923
1	11.167953	1.511992	5.339255	-9.691719	MT	21296	2023.02.25 03:12:41.370236427	0001923
1	10.942190	-0.915277	5.331007	-9.511790	MT	21296	2023.02.25 03:12:41.371236427	0001923
1	10.867237	-3.225772	4.217043	-9.481971	MT	21296	2023.02.25 03:12:41.372236427	0001923
1	10.857514	-4.684082	2.219202	-9.540447	MT	21296	2023.02.25 03:12:41.373236427	0001923
1	10.955806	-5.123779	-0.135350	-9.682885	MT	21296	2023.02.25 03:12:41.374236427	0001923
1	11.010381	-4.218547	-2.277170	-9.911955	MT	21296	2023.02.25 03:12:41.375236427	0001923
1	11.016696	-2.447886	-3.628483	-10.109874	MT	21296	2023.02.25 03:12:41.376236427	0001923
1	10.967077	-0.010568	-3.960223	-10.227087	MT	21296	2023.02.25 03:12:41.377236427	0001923
1	11.057908	2.373253	-3.084785	-10.350319	MT	21296	2023.02.25 03:12:41.378236427	0001923
1	11.212700	4.130336	-1.311905	-10.341366	MT	21296	2023.02.25 03:12:41.379236427	0001923
1	11.282399	4.756260	1.062484	-10.175542	MT	21296	2023.02.25 03:12:41.380236427	0001923
1	11.402532	4.238823	3.315340	-10.052792	MT	21296	2023.02.25 03:12:41.381236427	0001923
1	11.271947	2.636477	4.911968	-9.796854	MT	21296	2023.02.25 03:12:41.382236427	0001923
1	11.081446	0.293341	5.462183	-9.637269	MT	21296	2023.02.25 03:12:41.383236427	0001923
1	10.871321	-2.129436	4.886144	-9.475058	MT	21296	2023.02.25 03:12:41.384236427	0001923
1	10.840638	-4.053980	3.259523	-9.511056	MT	21296	2023.02.25 03:12:41.385236427	0001923
1	10.935896	-5.076628	1.048018	-9.629295	MT	21296	2023.02.25 03:12:41.386236427	0001923
1	10.963956	-4.789336	-1.302718	-9.776171	MT	21296	2023.02.25 03:12:41.387236427	0001923
1	11.029210	-3.511525	-3.045157	-10.001984	MT	21296	2023.02.25 03:12:41.388236427	0001923
1	11.023630	-1.273722	-3.906483	-10.229244	MT	21296	2023.02.25 03:12:41.389236427	0001923
1	11.000520	1.183369	-3.668801	-10.302960	MT	21296	2023.02.25 03:12:41.390236427	0001923
1	11.158485	3.365050	-2.316162	-10.383815	MT	21296	2023.02.25 03:12:41.391236427	0001923
1	11.283908	4.578283	-0.151753	-10.312268	MT	21296	2023.02.25 03:12:41.392236427	0001923
1	11.343232	4.625567	2.292345	-10.100405	MT	21296	2023.02.25 03:12:41.393236427	0001923
1	11.329792	3.528267	4.230389	-9.900471	MT	21296	2023.02.25 03:12:41.394236427	0001923
1	11.159529	1.540018	5.312291	-9.692420	MT	21296	2023.02.25 03:12:41.395236427	0001923
1	10.959956	-0.903587	5.311512	-9.544214	MT	21296	2023.02.25 03:12:41.396236427	0001923
1	10.828836	-3.157723	4.166130	-9.483450	MT	21296	2023.02.25 03:12:41.397236427	0001923
1	10.857045	-4.692083	2.180258	-9.544960	MT	21296	2023.02.25 03:12:41.398236427	0001923
1	10.913049	-5.075513	-0.155658	-9.659688	MT	21296	2023.02.25 03:12:41.399236427	0001923
1	10.991886	-4.238319	-2.257563	-9.887448	MT	21296	2023.02.25 03:12:41.400236427	0001923
1	11.004317	-2.483735	-3.612772	-10.093262	MT	21296	2023.02.25 03:12:41.401236427	0001923
1	10.997952	-0.046995	-3.943657	-10.266465	MT	21296	2023.02.25 03:12:41.402236427	0001923
1	11.045336	2.330353	-3.099956	-10.342107	MT	21296	2023.02.25 03:12:41.403236427	0001923
1	11.173386	4.110578	-1.265362	-10.312447	MT	21296	2023.02.25 03:12:41.404236427	0001923
1	11.324242	4.759799	1.070159	-10.219469	MT	21296	2023.02.25 03:12:41.405236427	0001923
1	11.371902	4.244281	3.349609	-10.004317	MT	21296	2023.02.25 03:12:41.406236427	0001923
1	11.310389	2.606942	4.912727	-9.848546	MT	21296	2023.02.25 03:12:41.407236427	0001923
1	11.077915	0.297315	5.447251	-9.641539	MT	21296	2023.02.25 03:12:41.408236427	0001923
1	10.884035	-2.094804	4.851785	-9.514946	MT	21296	2023.02.25 03:12:41.409236427	0001923
1	10.824351	-4.061747	3.263162	-9.487916	MT	21296	2023.02.25 03:12:41.410236427	0001923
1	10.881590	-5.041180	1.000470	-9.591380	MT	21296	2023.02.25 03:12:41.411236427	0001923
1	10.967518	-4.801348	-1.290734	-9.775864	MT	21296	2023.02.25 03:12:41.412236427	0001923
1	10.991021	-3.455237	-3.057502	-9.975749	MT	21296	2023.02.25 03:12:41.413236427	0001923
1	10.991086	-1.289559	-3.863813	-10.208426	MT	21296	2023.02.25 03:12:41.414236427	0001923
1	11.015491	1.171053	-3.640391	-10.330404	MT	21296	2023.02.25 03:12:41.415236427	0001923
1	11.110925	3.369392	-2.258760	-10.343977	MT	21296	2023.02.25 03:12:41.416236427	0001923
1	11.224891	4.578910	-0.120734	-10.247790	MT	21296	2023.02.25 03:12:41.417236427	0001923
1	11.321864	4.593635	2.268249	-10.096443	MT	21296	2023.02.25 03:12:41.418236427	0001923
1	11.285658	3.497710	4.241679	-9.855976	MT	21296	2023.02.25 03:12:41.419236427	0001923
1	11.163549	1.547944	5.303424	-9.700638	MT	21296	2023.02.25 03:12:41.420236427	0001923
1	10.963930	-0.919659	5.302616	-9.552185	MT	21296	2023.02.25 03:12:41.421236427	0001923
1	10.855863	-3.146052	4.174617	-9.514446	MT	21296	2023.02.25 03:12:41.422236427	0001923
1	10.862996	-4.684200	2.173452	-9.557147	MT	21296	2023.02.25 03:12:41.423236427	0001923
1	10.963765	-5.084020	-0.182870	-9.712025	MT	21296	2023.02.25 03:12:41.424236427	0001923
1	11.044636	-4.278663	-2.281058	-9.923397	MT	21296	2023.02.25 03:12:41.425236427	0001923
1	10.975574	-2.471554	-3.590065	-10.073037	MT	21296	2023.02.25 03:12:41.426236427	0001923
1	10.988557	-0.079070	-3.908638	-10.269600	MT	21296	2023.02.25 03:12:41.427236427	0001923
1	11.067688	2.373029	-3.057498	-10.368903	MT	21296	2023.02.25 03:12:41.428236427	0001923
1	11.176718	4.098500	-1.269254	-10.320383	MT	21296	2023.02.25 03:12:41.429236427	0001923
1	11.294495	4.741047	1.069770	-10.195277	MT	21296	2023.02.25 03:12:41.430236427	0001923
1	11.334489	4.195494	3.345246	-9.983877	MT	21296	2023.02.25 03:12:41.431236427	0001923
1	11.237182	2.603610	4.864812	-9.789233	MT	21296	2023.02.25 03:12:41.432236427	0001923
1	11.041842	0.353596	5.410955	-9.618669	MT	21296	2023.02.25 03:12:41.433236427	0001923
1	10.879801	-2.109754	4.843707	-9.510915	MT	21296	2023.02.25 03:12:41.434236427	0001923
1	10.819240	-4.069717	3.235156	-9.488262	MT	21296	2023.02.25 03:12:41.435236427	0001923
1	10.900144	-5.033439	1.011844	-9.615291	MT	21296	2023.02.25 03:12:41.436236427	0001923
1	10.981169	-4.805444	-1.306569	-9.787065	MT	21296	2023.02.25 03:12:41.437236427	0001923
1	11.033200	-3.499660	-3.033961	-10.013938	MT	21296	2023.02.25 03:12:41.438236427	0001923
1	10.984199	-1.317482	-3.856969	-10.200032	MT	21296	2023.02.25 03:12:41.439236427	0001923
1	10.990530	1.171030	-3.578459	-10.325457	MT	21296	2023.02.25 03:12:41.440236427	0001923
1	11.164668	3.328723	-2.276782	-10.410844	MT	21296	2023.02.25 03:12:41.441236427	0001923
1	11.224153	4.566894	-0.144684	-10.252032	MT	21296	2023.02.25 03:12:41.442236427	0001923
1	11.359804	4.621321	2.261756	-10.127833	MT	21296	2023.02.25 03:12:41.443236427	0001923
1	11.320995	3.552625	4.280801	-9.859945	MT	21296	2023.02.25 03:12:41.444236427	0001923
1	11.128638	1.548290	5.287937	-9.668873	MT	21296	2023.02.25 03:12:41.445236427	0001923
1	10.954668	-0.895711	5.271771	-9.560904	MT	21296	2023.02.25 03:12:41.446236427	0001923
1	10.828312	-3.217475	4.177676	-9.457654	MT	21296	2023.02.25 03:12:41.447236427	0001923
1	10.870126	-4.696211	2.184436	-9.556856	MT	21296	2023.02.25 03:12:41.448236427	0001923
1	10.964916	-5.064161	-0.166665	-9.723984	MT	21296	2023.02.25 03:12:41.449236427	0001923
1	11.006539	-4.234476	-2.265313	-9.903609	MT	21296	2023.02.25 03:12:41.450236427	0001923
1	10.966999	-2.431556	-3.590018	-10.073449	MT	21296	2023.02.25 03:12:41.451236427	0001923
1	10.982849	-0.031089	-3.892583	-10.269850	MT	21296	2023.02.25 03:12:41.452236427	0001923
1	11.059473	2.334142	-3.084663	-10.360916	MT	21296	2023.02.25 03:12:41.453236427	0001923
1	11.186521	4.118446	-1.258170	-10.324420	MT	21296	2023.02.25 03:12:41.454236427	0001923
1	11.288926	4.741109	1.089646	-10.186973	MT	21296	2023.02.25 03:12:41.455236427	0001923
1	11.322546	4.195616	3.337079	-9.973001	MT	21296	2023.02.25 03:12:41.456236427	0001923
1	11.259139	2.611495	4.895940	-9.796841	MT	21296	2023.02.25 03:12:41.457236427	0001923
1	11.063706	0.301447	5.439073	-9.629704	MT	21296	2023.02.25 03:12:41.458236427	0001923
1	10.872186	-2.106671	4.843589	-9.502947	MT	21296	2023.02.25 03:12:41.459236427	0001923
1	10.859811	-4.058186	3.259824	-9.531011	MT	21296	2023.02.25 03:12:41.460236427	0001923
1	10.903697	-5.037456	0.988903	-9.619600	MT	21296	2023.02.25 03:12:41.461236427	0001923
1	10.987673	-4.818437	-1.313583	-9.787038	MT	21296	2023.02.25 03:12:41.462236427	0001923
1	10.999479	-3.475228	-3.065524	-9.975665	MT	21296	2023.02.25 03:12:41.463236427	0001923
1	10.945487	-1.257008	-3.880567	-10.157008	MT	21296	2023.02.25 03:12:41.464236427	0001923
1	11.009023	1.234165	-3.632500	-10.318932	MT	21296	2023.02.25 03:12:41.465236427	0001923
1	11.121971	3.302149	-2.289423	-10.370757	MT	21296	2023.02.25 03:12:41.466236427	0001923
1	11.225070	4.607005	-0.093887	-10.235667	MT	21296	2023.02.25 03:12:41.467236427	0001923
1	11.336381	4.609547	2.272390	-10.104546	MT	21296	2023.02.25 03:12:41.468236427	0001923
1	11.357044	3.528033	4.257691	-9.920055	MT	21296	2023.02.25 03:12:41.469236427	0001923
1	11.149633	1.536106	5.307165	-9.684457	MT	21296	2023.02.25 03:12:41.470236427	0001923
1	10.933967	-0.891365	5.295223	-9.524585	MT	21296	2023.02.25 03:12:41.471236427	0001923
1	10.843320	-3.217713	4.159060	-9.482940	MT	21296	2023.02.25 03:12:41.472236427	0001923
1	10.872393	-4.661436	2.161847	-9.581563	MT	21296	2023.02.25 03:12:41.473236427	0001923
1	10.906944	-5.052527	-0.183566	-9.664352	MT	21296	2023.02.25 03:12:41.474236427	0001923
1	11.014040	-4.266379	-2.277471	-9.895464	MT	21296	2023.02.25 03:12:41.475236427	0001923
1	10.996269	-2.411822	-3.612564	-10.102002	MT	21296	2023.02.25 03:12:41.476236427	0001923
1	10.968944	-0.066971	-3.885809	-10.257374	MT	21296	2023.02.25 03:12:41.477236427	0001923
1	11.026401	2.362477	-3.062167	-10.325859	MT	21296	2023.02.25 03:12:41.478236427	0001923
1	11.151129	4.126915	-1.273831	-10.280739	MT	21296	2023.02.25 03:12:41.479236427	0001923
1	11.315251	4.747844	1.067084	-10.215392	MT	21296	2023.02.25 03:12:41.480236427	0001923
1	11.415835	4.230735	3.361386	-10.056006	MT	21296	2023.02.25 03:12:41.481236427	0001923
1	11.247469	2.628696	4.899655	-9.776958	MT	21296	2023.02.25 03:12:41.482236427	0001923
1	11.022284	0.353900	5.426480	-9.587430	MT	21296	2023.02.25 03:12:41.483236427	0001923
1	10.879846	-2.090796	4.843791	-9.515110	MT	21296	2023.02.25 03:12:41.484236427	0001923
1	10.860923	-4.046349	3.217148	-9.551788	MT	21296	2023.02.25 03:12:41.485236427	0001923
1	10.874267	-5.017222	1.000559	-9.595627	MT	21296	2023.02.25 03:12:41.486236427	0001923
1	10.951361	-4.805141	-1.291044	-9.755826	MT	21296	2023.02.25 03:12:41.487236427	0001923
1	11.035150	-3.424847	-3.056564	-10.035058	MT	21296	2023.02.25 03:12:41.488236427	0001923
1	10.954522	-1.313100	-3.868513	-10.164247	MT	21296	2023.02.25 03:12:41.489236427	0001923
1	10.955052	1.215535	-3.591139	-10.278101	MT	21296	2023.02.25 03:12:41.490236427	0001923
1	11.139100	3.376999	-2.227219	-10.378580	MT	21296	2023.02.25 03:12:41.491236427	0001923
1	11.257272	4.570471	-0.093136	-10.287288	MT	21296	2023.02.25 03:12:41.492236427	0001923
1	11.326931	4.629752	2.272108	-10.084755	MT	21296	2023.02.25 03:12:41.493236427	0001923
1	11.355514	3.584148	4.222639	-9.913167	MT	21296	2023.02.25 03:12:41.494236427	0001923
1	11.168002	1.575909	5.296519	-9.705033	MT	21296	2023.02.25 03:12:41.495236427	0001923
1	10.987349	-0.956038	5.272188	-9.592281	MT	21296	2023.02.25 03:12:41.496236427	0001923
1	10.845669	-3.184865	4.155328	-9.498338	MT	21296	2023.02.25 03:12:41.497236427	0001923
1	10.867776	-4.712094	2.192233	-9.544571	MT	21296	2023.02.25 03:12:41.498236427	0001923
1	10.966884	-5.123886	-0.151165	-9.695127	MT	21296	2023.02.25 03:12:41.499236427	0001923
1	10.977149	-4.206275	-2.261585	-9.883839	MT	21296	2023.02.25 03:12:41.500236427	0001923
1	11.015662	-2.427982	-3.616338	-10.117895	MT	21296	2023.02.25 03:12:41.501236427	0001923
1	11.004503	-0.015288	-3.900257	-10.290133	MT	21296	2023.02.25 03:12:41.502236427	0001923
1	11.052592	2.350308	-3.096871	-10.346266	MT	21296	2023.02.25 03:12:41.503236427	0001923
1	11.179738	4.138683	-1.289448	-10.305103	MT	21296	2023.02.25 03:12:41.504236427	0001923
[truncated: 1,001 more rows]
