# Supplementary material for: Spatially selective delivery of living magnetic microrobots through torque-focusing
Source: Nat Commun. 2024 Mar 9;15:2160. doi: 10.1038/s41467-024-46407-4 (PMC10924878; doi:10.1038/s41467-024-46407-4)
Supplement: Supplementary file 4 — Source Data [file 41467_2024_46407_MOESM4_ESM.zip › Data_Sorted_by_Figures/Fig_4/4J/Field Characterization/z axis measurements/ReadingHallProbeData.nb]

(* Content-type: application/vnd.wolfram.mathematica *)

(*** Wolfram Notebook File ***)
(* http://www.wolfram.com/nb *)

(* CreatedBy='Mathematica 11.2' *)

(*CacheID: 234*)
(* Internal cache information:
NotebookFileLineBreakTest
NotebookFileLineBreakTest
NotebookDataPosition[       158,          7]
NotebookDataLength[   4251724,      74735]
NotebookOptionsPosition[   4226993,      74339]
NotebookOutlinePosition[   4227344,      74354]
CellTagsIndexPosition[   4227301,      74351]
WindowFrame->Normal*)

(* Beginning of Notebook Content *)
Notebook[{

Cell[CellGroupData[{
Cell[BoxData[
 RowBox[{"NotebookDirectory", "[", "]"}]], "Input",
 CellChangeTimes->{{3.885630556537484*^9, 
  3.885630563020399*^9}},ExpressionUUID->"7bb406e5-e35c-4899-8da5-\
2b62761c1f7f"],

Cell[BoxData["\<\"P:\\\\Michael\\\\MetroLabHallProbe\\\\230223 \
files\\\\\"\>"], "Output",
 CellChangeTimes->{{3.885630724288464*^9, 3.8856307623489447`*^9}, 
   3.8857078711894307`*^9, 3.886577670136847*^9, 
   3.886578828255624*^9},ExpressionUUID->"96cb0013-0c38-4aa8-a708-\
2d10585c2471"]
}, Open  ]],

Cell[BoxData[""], "Input",
 CellChangeTimes->{{3.8856305882683306`*^9, 3.885630616980933*^9}, {
   3.885630655786891*^9, 3.8856306642128906`*^9}, 
   3.8865778031314726`*^9},ExpressionUUID->"ed5fe8a0-8aa2-403c-b7c4-\
a27b2590e912"],

Cell[CellGroupData[{

Cell["(0,0,0) RMF off", "Subsection",
 CellChangeTimes->{{3.8856352467860565`*^9, 3.8856352581242943`*^9}, {
  3.885636567221425*^9, 3.885636571123513*^9}, {3.8865781991696997`*^9, 
  3.886578220175719*^9}},ExpressionUUID->"e1f355cf-4382-48ff-9300-\
b44d689bb34b"],

Cell[BoxData[""], "Input",
 CellChangeTimes->{{3.885630646809802*^9, 3.8856306494773984`*^9}, {
  3.886577805815476*^9, 
  3.8865778084934444`*^9}},ExpressionUUID->"7efdcdd3-23c7-445f-ab40-\
1c49671578b1"],

Cell[BoxData[
 RowBox[{
  RowBox[{"Data", "=", 
   RowBox[{"Import", "[", 
    RowBox[{
     RowBox[{
      RowBox[{"NotebookDirectory", "[", "]"}], "<>", 
      "\"\<230223_zero_point_field_off.txt\>\""}], ",", "\"\<Table\>\""}], 
    "]"}]}], ";"}]], "Input",
 CellChangeTimes->{{3.8856305695600953`*^9, 3.885630581926916*^9}, {
   3.885630627893744*^9, 3.885630705780994*^9}, {3.8856307556525393`*^9, 
   3.885630775470237*^9}, 3.88563523839412*^9, 3.8865778180690346`*^9, 
   3.886577848645228*^9},ExpressionUUID->"48975dba-bc35-4f60-9d8e-\
f481758c33c9"],

Cell[BoxData[{
 RowBox[{
  RowBox[{"Bvst", "=", 
   RowBox[{"Table", "[", 
    RowBox[{
     RowBox[{"{", 
      RowBox[{
       RowBox[{
        RowBox[{"AbsoluteTime", "[", 
         RowBox[{
          RowBox[{"Data", "[", 
           RowBox[{"[", "i", "]"}], "]"}], "[", 
          RowBox[{"[", "9", "]"}], "]"}], "]"}], "-", 
        RowBox[{"AbsoluteTime", "[", 
         RowBox[{
          RowBox[{"Data", "[", 
           RowBox[{"[", "2", "]"}], "]"}], "[", 
          RowBox[{"[", "9", "]"}], "]"}], "]"}]}], ",", 
       RowBox[{"AbsoluteTime", "[", 
        RowBox[{
         RowBox[{"Data", "[", 
          RowBox[{"[", "i", "]"}], "]"}], "[", 
         RowBox[{"[", "2", "]"}], "]"}], "]"}]}], "}"}], ",", 
     RowBox[{"{", 
      RowBox[{"i", ",", "2", ",", 
       RowBox[{"Length", "[", "Data", "]"}]}], "}"}]}], "]"}]}], 
  ";"}], "\[IndentingNewLine]", 
 RowBox[{
  RowBox[{"Bxvst", "=", 
   RowBox[{"Table", "[", 
    RowBox[{
     RowBox[{"{", 
      RowBox[{
       RowBox[{
        RowBox[{"AbsoluteTime", "[", 
         RowBox[{
          RowBox[{"Data", "[", 
           RowBox[{"[", "i", "]"}], "]"}], "[", 
          RowBox[{"[", "9", "]"}], "]"}], "]"}], "-", 
        RowBox[{"AbsoluteTime", "[", 
         RowBox[{
          RowBox[{"Data", "[", 
           RowBox[{"[", "2", "]"}], "]"}], "[", 
          RowBox[{"[", "9", "]"}], "]"}], "]"}]}], ",", 
       RowBox[{"AbsoluteTime", "[", 
        RowBox[{
         RowBox[{"Data", "[", 
          RowBox[{"[", "i", "]"}], "]"}], "[", 
         RowBox[{"[", "3", "]"}], "]"}], "]"}]}], "}"}], ",", 
     RowBox[{"{", 
      RowBox[{"i", ",", "2", ",", 
       RowBox[{"Length", "[", "Data", "]"}]}], "}"}]}], "]"}]}], 
  ";"}], "\[IndentingNewLine]", 
 RowBox[{
  RowBox[{"Byvst", "=", 
   RowBox[{"Table", "[", 
    RowBox[{
     RowBox[{"{", 
      RowBox[{
       RowBox[{
        RowBox[{"AbsoluteTime", "[", 
         RowBox[{
          RowBox[{"Data", "[", 
           RowBox[{"[", "i", "]"}], "]"}], "[", 
          RowBox[{"[", "9", "]"}], "]"}], "]"}], "-", 
        RowBox[{"AbsoluteTime", "[", 
         RowBox[{
          RowBox[{"Data", "[", 
           RowBox[{"[", "2", "]"}], "]"}], "[", 
          RowBox[{"[", "9", "]"}], "]"}], "]"}]}], ",", 
       RowBox[{"AbsoluteTime", "[", 
        RowBox[{
         RowBox[{"Data", "[", 
          RowBox[{"[", "i", "]"}], "]"}], "[", 
         RowBox[{"[", "4", "]"}], "]"}], "]"}]}], "}"}], ",", 
     RowBox[{"{", 
      RowBox[{"i", ",", "2", ",", 
       RowBox[{"Length", "[", "Data", "]"}]}], "}"}]}], "]"}]}], 
  ";"}], "\[IndentingNewLine]", 
 RowBox[{
  RowBox[{"Bzvst", "=", 
   RowBox[{"Table", "[", 
    RowBox[{
     RowBox[{"{", 
      RowBox[{
       RowBox[{
        RowBox[{"AbsoluteTime", "[", 
         RowBox[{
          RowBox[{"Data", "[", 
           RowBox[{"[", "i", "]"}], "]"}], "[", 
          RowBox[{"[", "9", "]"}], "]"}], "]"}], "-", 
        RowBox[{"AbsoluteTime", "[", 
         RowBox[{
          RowBox[{"Data", "[", 
           RowBox[{"[", "2", "]"}], "]"}], "[", 
          RowBox[{"[", "9", "]"}], "]"}], "]"}]}], ",", 
       RowBox[{"AbsoluteTime", "[", 
        RowBox[{
         RowBox[{"Data", "[", 
          RowBox[{"[", "i", "]"}], "]"}], "[", 
         RowBox[{"[", "5", "]"}], "]"}], "]"}]}], "}"}], ",", 
     RowBox[{"{", 
      RowBox[{"i", ",", "2", ",", 
       RowBox[{"Length", "[", "Data", "]"}]}], "}"}]}], "]"}]}], 
  ";"}], "\[IndentingNewLine]"}], "Input",
 CellChangeTimes->{{3.885634882038557*^9, 3.885635012726486*^9}, {
  3.885635107537798*^9, 
  3.8856351214643736`*^9}},ExpressionUUID->"66e8ad4f-95a1-4893-b705-\
6fe9e2d3f549"],

Cell[CellGroupData[{

Cell[BoxData[
 RowBox[{"ListPlot", "[", 
  RowBox[{
   RowBox[{"{", 
    RowBox[{"Bvst", ",", "Bxvst", ",", "Byvst", ",", "Bzvst"}], "}"}], ",", 
   RowBox[{"Joined", "\[Rule]", "True"}]}], "]"}]], "Input",
 CellChangeTimes->{{3.8856351322377424`*^9, 
  3.8856351768048105`*^9}},ExpressionUUID->"27dcfa65-0fff-4681-ad11-\
b3aa8d5ffbbf"],

Cell[BoxData[
 GraphicsBox[{{}, {{}, {}, 
    {RGBColor[0.368417, 0.506779, 0.709798], PointSize[0.002777777777777778], 
     AbsoluteThickness[1.6], LineBox[CompressedData["
1:eJxd3XVYVM/XAPDtVezuxha76xxbTOzuwsLuQlGxuwtUBERiWbpTxEIQFBCQ
7rRb39mds+/33p//+Nxnd2/MnZnPxJmh1dINU1fIJBJJrFoi0f1v+DfDLjxp
+LmLoD9YagZNFzwIKF7nSceL4XXWqSWTYl358UVzsH7suLZ0nz99vhEerG2X
vm6Lh/7YcvdWsHt45wX8tOfHF3fCsorupTd/8c8lznshL/+ofcnnAP0xLrWE
+y2qObx46cO/b3EInizf9O98oa/+OHT3YfjR9UHXRk8c+e+tj0LgJf/lTduE
8d9fPAbPjzwLuTLrDv++zQlQPjDPXbjYnq53SnR/6HsGPNoffDlgpz1d/xzU
ne/sGNabP+9i8/PQcKHpx/npDnQ/F0THoVsvwvgBi0qCvnvrjzN2X4LGjXK6
htd159c7eBmi57nuX3eBX6+l9RWo4dfIIjSf/x5PX4VPTc+XTy3i6bf44jW4
UWLjILVy5te7fh1OWgTZq5Xu9Dw3YOdiSeaI4zz9Mx7chGSNvbZDiRM93y2I
U5yYHal5xK+nvQ2TY8xSP7QzPO8dOPHyidfdpfR8wTbQYFw7h+1HvfTHZktt
YcWUpFFxcv79xbm2MCjDf+nonfx9bDS/C1MXSyc06q/h91d8F05GvUtPbu6n
Pz5ncQ+kZo9Pz3vBf2/74R4MWDzrooMzTx/N1vvgX/tgUYuR/Dj2232YfuZp
1t82IZR+djBwu9nx4ob89xV/7ODWT/wYc1dD6fkAvB76j+k767b+uKbCHi5u
8PbrMeQhpa89rJjmWtG1Ab+f7kYOEHPC8fjQFvzY7LQDpGwoHWk6lp6/piPE
tU75sX+NHX++i44weM2EY352N/jz1X8IubeSRvyaHcSf7/pD6IH3Ktd157+3
beoEr46cX5hQ5kPvxwm0X6pmXlvB7z+29SP4flxe8O3PI3pfjyD7mNf3uhJ+
XNHBGQ5WTvW/6aCl9+cMo41WZBav5fdbs5sLDAnYWxyxm/KP1gXynCcPaHeS
/x77uMLRp9PDHO14fjDzdRWVx8WD3EC+r/XkC648fTYGu8HDw+0//7wYyO+3
pQauvHAPfNScp+/YpRpY5vXjwJvzvDwm3deIyuviXA34nk29sXUev9+Cdu7Q
zKnj04FN/Sh/uIPS7FSX68t4fv3+0B22XWyomFndi/KLO9hFupaWXuH5u5KJ
Fj5HVMqMi+KfX7PQgn+QXY+5Y/hxS40Wtkd4j7pejecXxw9a6Niy9IClFz/u
3ssD/iSfrXt+iYv+2HerB4zWjnFsNJW/L/T2gNrh90+3ecvvN/qbBxx69v1b
owb897MHeIJJacJ8i+6BlP88YXQbm1mDv/D0MA/0hOBJRc9fT3pA+dETFn5y
illzkD/fTvCCN7um/06v5Uf50wscTzz8XCeGX+9cuBdsqX6n8sTaPP0aKrzB
2uKr+tl6/v5sR3nDA9uU8Y3v8993sPaG7uNiFxXU4t/XRHvDz4ouw0Yjv15/
Ix9wG/5sstM+Xt5Dx/vAaP0L9Kf87QPNf83pMuojT4+kGB/Q3pm7b9sMQ373
hba7XMsjhtH7m+ILC012rDyU6Uv53xcKl5hv23yUp8/3BF/IsErsur4/f1/H
6vtBeYsqca028uOas/2g0/R+DQ6k8Px/7bofTLy3sGL1pFD+/lL8YMXxmJ4n
zfj5HZv6w5LTHoWVMvj9dl/oD71N3Hs2/sHLn6+NP+QE6Cp0fr6xmf7gvqF9
rcxFgVSeAuDk1OEap4X8/mcvD4ADX9uMWj7bhcpXAHwcPnDw4Q88/czzA+Db
2SMFNft7U3kLhN6r9j3rMYenh+WaQJjwt/2Bb2f455WcA0Xv41xpIKz9vMby
tRm9v25B4PeraQuTGCr/G4OgTZLv3wU2PL920AZBwfgNB7o2pvruUxBcPVdj
d99HWiqvweC68vaHfZv4+aO3B8OVdroraqn8BkPh6NnTIwt5+ib9CIbY9h+N
C2/4UXkOgcnbezEi3fj72xsCa3rsvPb1pTuV7xAotrhTdO4m5UdJKBRM0vwb
2I8fR7YMBdveCR2Mr/P7PTYsFBr16xO7N4bn7wlLQ2GctvqYWYW8PqlpFQpf
AptUMbLi95dwPxSGVXz/6jqMv59bkaHw9m/M14JqhvohFHpGLzjc8Rm/H2NV
GGxv0KGjRuJP9UUYXHC9vtfjJb++8xj2+YkZVt19DL6EweOsfkcuG/H06308
DG60la5Zk8zz+++HYXD/WfcyVRw/X+izMChZ5V736Sx+f4eLw2CGbX0r69X8
fsZWDYcBVfPczvnxz6uahIPp0abzXtXkx7ETw+G1xeceLWp6Uv0TDmNPRGtO
9OPXm382HOoOqegxe5OW6qNwYJXn99TK/DgnNhy6jzmbnvLZg+qncKhTbWpF
3c38+dfVjoAOcReexH+8T/VVBFyPX9HD/QevX75Pi4C5tW3tr7jw9xO4NQK6
TayV8bkrf37LyxGQvGNURchlnh9GekfAriHX6raw4eWhUmIEnG7rfNq9Dv/+
i28RUC3D5Jztd17fX2oYCQMs96eH7LpL9V0k3Cu3YEWSp1/TuZGi8pSxO1JU
/uxuRsLjTRlvNq/yp/owEoZ1nOvX4Bovb13SIuGJ6ZL32RP483/+Ewk+pXsS
FrnZ8vLc/DEYfe9zQZHJ03MvPIYidxN5zFR+v7j4Mbxu1HDXnDr8eoqDj+GF
55/OnSfyz6PvPhbVn6fCH4OHdh9rUvH7nZ79GDpb10+O+WaoX6PgoFpVc+gl
/j5TjaPgQFphTJ1XD6m+jYK+LRKPntjEz798ZRTU/lpq3Pp3ANW/UZB1IXtS
4WKePyscomBTs+wTJ+8H6489o6NgTqPTexd+4Om/szAKVlp/tzYZck9/PNjo
CYwM//ZXVcrbo5LOT+Cl657Otevw+4kc/wQWZC7omjWI549j655AwWddAXtE
9fcTyPXed/ZnMf+8rusTUXslKeYJHLx2uMouBS//t8qfwCtW+r6dv0/1ezR5
zutb4x7R0CRh/9r24/jzlkyJhheLWm1ZYcbLu2ZztKj9ufViNCzpn9h9RDZ/
/v6e0aL69XdCtLg9+iUa6ps5OpwN5fdzuP5TMO3ScYdNNr+fCf2eivJLzdlP
wcWuXrrZd55+CTufQpqHa9xm2wDy46kofef7PwXW2LR90FlDnjyFld8n9zPL
4OfL+fUUwrsvfjqjC38+56bPoIO+gFJ9OOQZNCz9wETgv++98BkMVXWe5FWf
fNv/TJQ+gTbP4EKLD53fbuTl0TL0GXw11gxQv3Imj56B36aTP/zu8vSpKnsO
/SfaNNu4wIt8eg77LtVqYDma//7SiOei9zV7+XPoG2PfxvImT/+mR55DI2m9
My0vU/l78BzsOyeNHpzMP3eMeg7LYivfterKz78u/zk875yYsrITzw/dK72A
RtEez32G8uPPHV5Ay4pQSbg1L2++pi/ARddc/MWvv3fNC/BZUldxdgMvLyNP
voCeZ86X1FqjJf/Y76sO/tacrvfixQuQ9DvZoMoIX/LwBdzZU+Nq0x08vaZX
fynqfzTs9hICRn55GzqTP3/q5Jcg6dty+PwBVJ9sfAnrnzpV6teIvx/z8y8B
olK9Du/l999F+xJe/9tsMteS+1Px+iXYNWzJujT8c89PLyH/VIfSasH8eGfd
GMjKD1G7LQgmX2Pg9s2+2b1H8usrZsaIfIneHgN+faef+tSPP9+pqzEiL8x8
Y6D77bfrzX7xz+smx0C3SXu97vf3IY9jRPWhbeNXcDHywuZvA3j6LR/0Ci79
GJNut5rfX4f5r8Bhq+bvqyX885K9r6DxxK5RoQP582luvxJ5uTX4FaSnLhpS
No/ae+mvYN/lvSVdzah/LYmFtluvRs6pxT9fWjMWaqUfn9PtqJZ8j4WFne8G
GMfw+qhdj1goz4lfNk9F7bdhsRBy/VrXyCKeH4qmxIK55uEnx+/8+SctjYXK
FnbrzntS+3MzO3+jmR9G5/H0qG0VC4fHNBnj/DiM6otYmOy+pmbedv79t/dj
we/UzcbmQ32o/oiFMQPlbbqt5fnlRmSsqL3+NyEWJnUYGdpqOn+exbmxkJ+p
sI/359cL/xIL+3Z0Hr/1Cm/PG6viRPXh0fpxovxY0C4ORrfLSBxb25nqnziQ
q0xtZsbx/rbrmDjIuuT3Y/TWAKqP4kA32tDvHj/ebB4HBXV2Xdj6UkP1UxyY
qz4cbPaP31/f43EAT8ac7HXUneqrOFgvvfulYgVP/98P40T9uYX+cTBjwgOb
jdt5fRj6LA7ebHO0Ny7m9986JQ4i3q7LbfuP1/+Hi+PgX6UIy7az+PPn/YqD
/X03p136yM83rupr2OXcqFFOVy3Vd69F+bm6yWuY9cq0vMkiD6r/XkOdO7HF
k7P4+V9PfA09C8sfVNi6U30o/v0Vi9cwcPa//O6LeHr+3P8aIt1mR4wq437O
P/taVH8F27yGY+Zb1e69+PtsqXkNfzsUvRhizNP/UOhraMBKV3oqv5+c2Ncw
zXNzt+5Un4/OfA13Px859+kv7/87fXgNY/uUfIscaKhf40XtdYva8fD5T8LO
wnZ+VN/Gg+XHHeWOPfj3e/aKh0Yyy2Wv7oRR/RsPsXFOV7Ze4vnx+7R4uLX2
2t0PI/n55i6Ph2asNXhmDtX/W+PB+sHBFm80/PvNj8SLxkMsL8eDbvRo2W5e
32Q9iIeV9yo9TEnm5Wmkdzx0yhk3pMrwIKq/42Hi5x8d2nTl1zNKjIdVnjNM
l7cIpPo8HjLepg1+04pfL+ZbPGgTdofEnQmg+j0BtH5r7rT5yJ/vQsME2Dnc
DY6/4un9tUMC+Izs2t8qhHwZkABNOvd4NW4u/76/aQJ86CiJ6mXO+2NN5yZQ
+eH1+f41CTBw6+73p8nzjN0JMCdUYZH2kueX4ScTROXH/qb4+pWcE6BZ3vMq
mrO8floTmADfm5T6Zu4IIT8SRO3zrmkJ0NOtTfVk9CdPEiD/yaK5Ce15/vr4
JwHKNMdfzKf+4czqb8DUtMaIRxf5/fg2fyMqT427vYF6me1Yl4DXp3vhDWie
V9hY2PLnez/5DeVXnh64+I0oP9ltfANtvm3d9mQpP7/q4BtIqXv25JpaQeTT
G/hgm7xtwyh+/8/uvoEXld/lVJg6kFdvoM7e+M/JUv7+zoS/gUEOc2zTWgWR
X29gbK/6E1e15/lnevYbmGPW8NLq3vx+vD+9gRMutquPX+bp31DxFmY7Z7b+
tpWn7+66b8Gpi1FAh938eVKN38LhWr8UZqd4+Rra5y24Jn62ta0boT++N+ot
vOpS2Wzac3vy7y10mnGvxCSX57eVK9+C9YYlaTt3BJKHb+HTrOj5jabz/NbJ
+i1sP9W565lnfuTjWyg4MqjB6N38/soc3kLgjoRrNbfw46m+b+HB9++HSwL5
83pGvxWN/9VPfgv1v3pGLLrIz7ezkJ0vdPPhqjn89+9+vAWPNm927J/C8+dg
o0RR/922cSL1d/n9yTonwn1Xr28PO2nI20S48zrsJ1jz/BM1PhFqPVzdIH5C
CPmbCNbHVR13Gl3XH59Ylwhx8x3OX3nmQx4nwrhRy0rL1/Hvm51OhJJ37y1M
q/P01t5OFNXvdV0Tof8Pk4Fz1vD3tz2YXf9KC99ndXh6JsUkwrRXh8zeP+H9
rYHpiRAd13TOjxU8v90qTwSTts9NO+wLIs+T4P3M3ev7znQiz5NgRU6XktXW
Z8nzJKi7fcrn0Cee5HkSNL8/+NPmJBfyPAmCohW/G5tqyfMkKFrY/suK1W7k
Ofv9i2uH+lB/T7M5CfDr7m9P9riQ50ng3n3kpEWv3MjzJNimGr3wbaQ/eZ4E
VWdvrncy3Y48T4Ix0XhnQbA7eZ4kau//TUiC142tJlVqRuNNuUk0Pq4lz5Ng
z5ovb2YcvEGeJ0N6j8FfPWbfI8+T4V3/pSZDlb7keTK4W391P5TuSp6zz6WJ
9XqFe5DnyfC8y3D3er3dyfNk0XjBZvNk2Lrge9iPBD/yPBkGh16s3/VRIHme
DD3Pv17X3PoueZ4Mu/vgascp18jzZPLJgzxPFnkZ+ixZ1B5snZIMxVtbFj98
E0CeJ0Obe9cCpStdyfNkUf4aV/UdPAy3yXzZOJw8fwftHk7ooR4WQJ6/g65b
28pYrUaev4NNLY2rXAt9QJ6/gye3VpWM7+tPnr8D9fxZLyptCCHP34nqq5/7
34Gve/L5okE+5Pk70XhzsM07MFHvdlwf4Uuev4OIilo92l7QkOfvoGrLvR3i
Lhg8fwfbM9X50574k+fvROMRTh/eweVDFt1Wn/Imz1NAq7t8SCh5ngLnfeb/
STK2Ic9TwAQ2Xm5f0588T4Eqr0+Nik829KdSIO3aHU2k/B55ngJ9lsVt3d7T
lzxPgSLttaS98++T5ymw43D8oQb7vMjzFJDvzow5cl5LnqfA5759B03d50Ge
p4j8G+mdIuqfOEalUHv7HnmeIvJlXX6KaPwm5lsKbPV0atss19BfSwWb/MlN
3hRqyPNU2DL+UatNZ73I81SYc3KytPsdP/I8FWpU2B15Tv09f9NU0XxJ07mp
YPbHauzRpjfJ81RRez5jdyrUnGN3fIdlAHmeCpu2dGokcQolz1Phqfz8qBs0
v1PJORVCr4ZbrUx0Ic9TReMnL16kQti/mdplbTTkeSq0uS+/oNngQ56nQuGY
iI5bPrmQ56nwTeYx/HyZB3meJmqv+zZPg+fBnQ/9c/Elz9PggG2qd/mUAPI8
DeZLj+z+WcmTPE+D72lbn1cnH3BxGtT7c/d6+0Rn8jxNNB6lOpgGdfzHZzkf
8ybP00TjU8/upkHbVue9P7TXkudpsGjXuTutrT3J8zRRf7DidRr0nJN6YPlA
X/I8DfrsrVIcFeBBnqfB1a2XrJIVoeT5e8iTXX1y43wQef4eBvil3+0Q60Ge
v4eZnevsf2jjQZ6/B33zcHkQef5eNH6kmPkevh6o/imX6seVK9//T//2vaj/
1cn6PVycbn/NypbGz66+h8mym1sqJgSS5+/hyNDZUUctvMlz9vvNX2PMaT7B
M/o9LIsf1+rceE/y/D0M7uo0amSPh+T5e5jmoZ57kNqv7368h2bO/7Zc6+ZG
nqfDA+u7b5428ibP0yF3ZIBRR/Ajz9PB/dgS6x6FDuR5OuzpFmx+toETeZ4O
r6fl1Ny0xYk8T4eLkj5e61xsyPN0uNlvktGn5gbP06HUqkuVdn815Hk6xPx7
dKZpoR15ng4FE95NT2vjQZ6nw6/mXxI7d3Ekz9NF82dJMemi5xmYng677a82
fP6Zxr/L00Xj/6zEwd99UUfkrbhHPSplwN6Kdw+qWbuQ7xmi+cGLDTPAZrbD
s2+nAsn7DNF8ypcOGWAXdfjaeCeeP9v3yIDeK2t/OTQ5gOqHDDghcdjxYT/P
D8eHZYjmr/1NDefnnxdPyYDh8wfsWeXpQvVHBgzd5jx1tz2/n4lLM6DLqI+X
cRy/nwNrMmDI/g3xNn94emo2Z4jad5m7MyBM15xL5vm1thW7f/2AKf98xMkM
iOr5p/aHtzx9tl5k9+M2p2uT2x5U/2SA98cL/56m888T72eA9cnU+DfNHlF9
lAFXH7W4mTOG3/8AzwyYPaNbSPxyV6qfMmBXYbselZx5ebsZmUHl1YXqqwzY
MckDA0bw9/k3IUNUH3VLy4CRdS/2C31hmL/IAM3GC3lnV/P8eb40A6rGZJQ3
8ODH4V8yRPOnn/5kgFW3CfZGo/nzt1VlwoLf6yefSzL0XzJh3dW+Ta+o+Puz
rp8J8V3tr5dtu0f1X6bIi8J2maL5tsbdMkX99/H9MuE+9P6Uc4N/fx9kQsqJ
Pyu+UXvadUwmuFpZBR1vxe83fXIm2N/q9nXhXp6+NWdnwl2T/KnzZ/D0G7Y4
E5pH2YVcpfbUZvNMUX65vzETko0ha5YzP/+bnZnQZzhMc5tnR/VrJhhXs1hb
5RW/v37HM0EbVP/z+4ZOVN9mwvS8vCZxQ7hX169nwo/PSVekq9yp/s2EU7U/
N9gdyfPr74eZULWwomYU5W8TbSb8KoS1+3/z9s5C/0xgnf1WeRd4+p0NzxT1
p0Kfsee3HD5kn4Knz4fXmTB894mmral+a52SCd41dj1/Q95Oz86En2UzrxR0
4eMFR4oz4XDHZw8+VHGj+jxTFN+R/ytT1B9sqMgSzQeZVs2COb8Gpdzvx9Nv
T90sUXo4N82C1o8lx9uZ8fRLM84S9X+qm2TBwAvPD4wN4ekDfbKg0+ZjvgMu
G9p/WZDikN1DTv3Fu6Oy4HH2vbkj6/L0ip+YBa6fNlz943+fvMiC0x1nZ68b
yO+vz8Is6KIbPo58RH5kwa26eUNiKP2uWmTRfILBkywwOnx76ZuW/P382J8l
mg/sbJ0Fw73Cjhck8vw0/2yWaPzm9NUsYBjX8bbh6RFskwVd5+h67Pz9lTtk
QV7z2sHf+hnam1mQ3mSEZGOJF3mUBftmb0gwiuf3YxXKnr/+ir7Rxj7kUxYc
u3PJtNp6nj65sVlwsl/Ps7/DNORVFvRPVpXhbT5eMyYzS1S+dxZmge/2e8bG
r/nzOH3IgnVxMk+Xlbw8p/zIEs2nV5Vli8r3EKNsmKMfUOXv16J2NtwfsnCs
tTW/vk3jbFE8SlzrbPj93h5+UftT1jlbVL569cqGNuPzZr+fEUYeZoNvju+0
gbN5+bw8Ihtcfny4Wv9LEPmYLZpf/zYtm+Ij+Pk7zs+Grht1I4aG9nG2qD1x
cl021IxxODNjHD9/4NZseH53lPenP/zz0r3ZYDlmuqMFjTc2P5INDw4vnhH0
m+arT2eDQ1Hz5Pl9+O8PXs4WxS9pb2fD+/zv5pui+PWzH2SDx4jfEVea0/i6
azaor54Z8CqJl7dR3tmi+ajtwdmi+UjHqGzQZE1fu4Tmb5JjsiFv/olHz4L5
9Y0Ss+Hg3KrN7ffx7w9Kz4bEsLD3ked4+VqXnw0tvT+bO7Xnn98uzxbl75hv
7PlvX1/cPzGQPM8RxTv1qJQDrj4vpx8b402e58CfVS/Phnh6kuc58Dgq8Ez/
5T7keQ7UVceW/+rnQZ7nwOfH7092exdAnueAya7BrMvjRZ7nwGnW23maEUie
50BBaunu1ScMnufAv5cn6ywqtSXPc8Bngblr/FhDf4BdX6FrkWrJ8xy4l7Bw
ZEoPP/I8B+YceSlpsPwReZ4jao9n7s6Bwcdud9y60Ic8zxHFo4w4mSMar9h6
MQfcjHUBJefJ8xw41q3OqLFpWvI8RzQ+UMk5RzT/PcCTfd79zYu5RhryPAe8
3m/wzD7qQ57niMZ3X7zIEfWX/ibkiLzqlpYDr96tb3Cj2Jc8z4FxI04PvzDH
hTzPEY2nh3/JgSQr0w8fKruT5zkgvf/8ZoSXP3meK5pvnFk9F1y/jBo+L8aF
PM+FONVieetIL/I8F0r9fVr3GOZHnudC02upHbRvDf2bXGixIlJpS/X9+H65
8CxiuMvq90HkeS4Em4Vu777UML6RC7X0HbZ75Dm7XvNudhEjHMnzXNBn509u
5HkuWP/4KCu5b/A8VxSvdH9jrmi8+M3OXFH6qQ7mwsX+ne+1+6khz3PBuMLa
5h/NJ5ufz4VRd4wX9PqhJc9zYazd+t/Hn3mT57mgi044d9uNPM8VzUeYaHOh
es+n0XOSfMjzXKqPvcjzXJjRcF6lzWZa8jwXotv4nteO8ifPc0XjM61TckXj
5dOzc0XthSPFuaD2Hqfpf+sheZ4Lf3pZfQ8940Ce54rGQxsq8kTz/6ZV88B0
mecZp3YGz/NE7U/npnlg12TJlFoOj8jzPFics2Jilwp38jwPRlf+WWUIxVtC
nzywCln04opzMHmeB+t2m5mdmOlNnueJ8lP8xDzYpXlsYTPDnzzPg/dNXd80
/2rwPA+Ot6kxsv7qe+R5HvR09e3fqZ/B8zxoYj403yLxEXmeBw+DjnkvK3Il
z/Ngsj4gx508z4Oo9b0tfdCbPM+Db+fnXbQY70ye54na48E2edDC9tfmlQFO
5HkeLLEvXTRntRN5nifKL1N986CmIjrW3SqUPBenp2d0Hvy5v+F17w7B5Hme
aDy+fnIe9Cjp3u5PkC95ngebf+VerBdB8XiFeZBqVfNct7uG8ac8+N5zyuGE
Ug15ngcrGu6wMnfRkOf5cPS0dn8vqh+HGOVDjf1Zkp/kh0XtfEhY5KbJ2G9L
nudDjn/HXK/a/uR5vqh8yjrni+Ile/XKh51xs86t7OJPnufDram6GVpf8jwf
ZqzvF9Zvog95ni+az/82LR8yO+zadkbqRZ6z+zvY5qDqZjB5ng/ZfdyKnOv7
kuf5onizwK35ovZV6d58sLf0/Cd9G0ye58MGXTjiL0P8YD5M1oWLrdeS5/nw
03vxw64ZXuR5PkwfFJFwZaAneZ4vqh/ruuaL4ndGeeeD5Wuz++eWGzzPhxUz
Dt881cngeT7oZleVh3zJ83zodmzsxIBrWvI8XxSfNCg9H9rrO3iPyPN8igd2
Ic/zQW58A2udtCXP80X1oURSAJWPe56GKV7keQEk1v447NVKL/K8ALoELN74
spkXeV4gqo8iWxaI4kO+dCiAz7/+MpHdyPMCiB9/asXPtsHkeQHsbvR48/hH
fuR5gWh8yt+0ADyK35+IVHiR5wXwtl93vynL/cjzAlh+vt176R1n8rxAFM9x
YE0B7P3UpF1jO0/yvACq32+5c+8eH/K8ADouih0uG23wvADO/pMNs6zqR54X
QO2j0vGuSyn+4GIBZJ2rZneS8qP9zQJovH5G7WT1Q/K8ACwcXGqF9Q8lzwug
6tyxoQUfvcnzAlH87prAAvj4sm8/+/a3yPMCKK0W3P16J1vyvABOfZ/0YncP
T/K8ACaNvrwktZo/eV4ACbfb3/FQBpLnLL1G6SL2AsjzAlH5Dv9SIBov//Sn
ABhmey/VciDPCyHGwuRi5k5D/7wQLlw8Pk9J17euXwh1EipMnJs4kOeF0Gqo
JjsEA8nzQijytLB6t8GLPC+Ewz7qVi0XacnzQrCI6FCpebqhf14oikdwHVMI
9mXPujacH0CeF4Lq4OURJ9d5kOeF4LD96EOTbRryvBBOWxqNOTfOizwvhDHP
DzZfk+JInhdCQVAPhYTG39/sLBT171UHC0HXGt5yIIg8L4QGHS8dcXMzxN8U
wsLlsv2njb3I80KY0VMyfVO2Yb6zEMz0DWBD/7wQHs19PaX6SoPnhaL4qYX+
haLxjrPhhaCJdmux1MrQPy+ESq4fFeGT/MjzQpjzY0X30cZa8rxQ1N6bnl0I
R8r/VHv3yIc8LxTFx3p/KqTxQn/yvFAUX9JQUSSajzGtWgTluUMHGNV0Ic+L
IH1S6/CQSv7keRGc0XGwQEOes88tTKsnvblEnheJ4juhTxG4HFcG35tniLco
gk+S+j++jNCQ50WQ+LM1eyX+5HkRNJIX99/v6EyeF8GNUqN9mlNe5HkRVDhE
je933I88LxLFc161KAL3+jayxYM9yPMiGC9d/U/uHEaeF0H9wx+HnsnzJc+L
4Ppy3YSiYb6nSDTefPpqEVw7cXpXs00a8rxIVJ+VOxTB2k//nNpQf6elhqXH
93e9xss8yfMi2KW92eiPuS95XgTtU0KbOU7TkudFsMin0qkv1XzJ8yJR/Vw/
uQgybu/dve65LXleJIpH2FlYJFqv4vShCErC7L5/P2zwvAi+lp395nTZEC9S
LJrPGWJULPLQonYx/OnZsE3tI8HkeTHYPHJJWrQ9gDwvpvkxD/K8GCbPPzOr
5W5v8rwYUi1f1WhzOIQ8L4akkStZF9vgebGo/xQ1vhhM9u5zGX/a0D8vFnnZ
cX4xPB5yZejWYUHkebFoPO/kumJYPE/XxfQhz4th+9rrVZ988iPP2fMc1U1w
G/rnxbS+JpQ8L4bYqlnyQX8DyPNiuL/zstfED4b57WJYVGX3hqpSR/K8GPIl
YU2H7A8hz4vBctzlDnvG3yXPi8E93KSFqakbeV4sGs9wjCqG659O7XsadZ88
L4Zt+gUivuR5MYQc+JQVOesReV4s8m9dfjGMvBerLWvhQZ4Xi8bzY76x+5+r
G7Gl9UCSEmjeEL+b3XMhz0vgnW56sUMQeV4i6t9dbFgCxh8XjFvQ05s8LwFd
63j8NF/yvAQy2/b/cpDSv32PEtF41uwBJTDLc0DM+nCD5yXQsZWuBWvwvAQG
Fu7LXvvKjjwvAX/TqrLO1lfI8xJR/MDEpSWieL8Da0pE43OazSXw7WKPoS8W
GvrnJTCvikdszOpw8rxEtJ5txMkS2OBjrC5Zc488LxG1b+1vlsCg7F9ZUy97
k+clYLT69LD2h+3J8xJYtCTsj6Xa4HkJqGMaTXnXxJk8LxHF796MLAHFoL9V
FFJ/8rxE1D/+m1Ai6l90SysRzVcszi2BbZuPZp2h/sr50hL4WVocOqCNN3le
Imoff/pTAruKzqt8vPzI81LR+MzM6qWi/oB1/VIYMnby+RGRtD6oeSl4H94b
6zHH0D8vhcbdx/70PKElz0vhQqsnb3sdvk+el4rGO/ZBKcS56hbguJDnpTDP
4/LV35O15HmpaH1PzdmlEJ42J6B0uAd5Xioaz9psXgrHlke7f6l6lzwvhcCd
YBGy15s8LwWYcUS1NNnQPy+Fv/t7zNN2CibPS0Xr/czPl4rWu12/Xgo9Fi20
3LfV0D8vhTeV/kwIsnAnz8X3Z6ItFcX7LvQvBX3492Mf8rxUNL4d+qwUHj+e
4nd8rpY8L4XvU3fGlvh7kOelovm96dml0D3xntKc8vuR4lJR/K33p1JRfZP/
i72f985hv5x8yfMyqPrCaJS/zX3yvExUfvbULYMgya+ChMse5HmZaL1dmnEZ
3Hs1ptEmqYY8L4Nb055KzB67kOdlMGJ65quKlbSebUgZrJx09XFkng95XgYW
q/sYl7k7k+dl4NXve/hyJw15XiaKR+izsAyaRyyDkw8M87VlcO6Qw7nOXzzJ
8zIYOOxm06G0vjV6exmcbn+of432hvH2MlG8XGfrMlqfaFifUgYDKj/odviW
G3leBjWfr6xuauJJnpdRezaAPC+DcdXWS/q2NHheBhW65SA975PnZSJ/rULL
YO3Sg24Fbz3I8zKI6Xdvz9s+WvK8TBTvUT+5DGJHJlV8HhdEnpfR+M4D8rwM
htXwWt9Q+ZA8Z9dfPYk1QbXkeRl5YogXKRel/xCjcth6/YZiw9gA8ryc1jO4
kOfl0NjeO2HYQoPn5dDH18VkcDfDfHM5FMZ3+jmilw95Xg7V6096/btHEHle
DlveTds8qcSPPC8H/fBXYDB5Xg630ua2i/igIc/L4XW/1Y3rks8d55fDleej
83/X9SDPy0XxVifXlcPA4mlnnmbZk+flsHNE43r9k7XkeTlUbnJnYcfnvuR5
OdR7pFpi8c2JPC8Xrcc4eLkcZue5+Fd/40mes/SpsuA4frEhz8th38IPCW2q
uZLn5aL4+1He5dCz6atVGORHnpeDbjbcl+JTHaPKYXvP/uMW3n5EnpdD8rXE
WtbrNOR5OY2H3CPPy2GwmcNg/1pa8rxctJ7rdnm5aLwi5lu5MJ4o1FUiwRod
VWN7H+S/D5BJ8HV0fr3JQ/S/xycKCZqdvmpR2+qc7tgyXiXB7CzH1JEm+ucJ
Ta8kweHFmc9H0vVLjCQoWF9j+b2qBF3CV1pW0fLvK2pIUBhPXKsWu8YE3QJG
fXnDZnUkuHHEqcRAJ/39WXasJ8F/rf583ZahL/+hfRpIUI71+ln00H+OwxtJ
UJCfLSc1keCJWXNS6p7V54/Quc0kKIzfXNVCgtFtzwyuOUefnrillQQdI4x8
9hrr78/yQBt2ff2Aub68hJ5sK8G0Dtq3Zmv058Nr7Vl6HZj41tFa/74s7Tqy
+xtmPOKMi74+CNV0lmDhbSPf/B88PwaZSFBxQbOhfS39+fBpNwl6Xgyb8rFI
fz+Wb3pI0LhzSNWoY/r8FJrZS4KC/iiW9ZGgIF7X8mc/CZ7dpBNA73eoaqAE
E16nGi3pw+urOoMlKIjHwxZDJSjIP5adUYLCeLj+wyV4y/5VdV9XfXsUR46U
4P2Cg2fDTuj7N5ZmoyUoqO9D54+VIPeD5/fV4yQoiB/BbRMkOG+h3/u+0/T3
Z3lwkgSF65HOmElwZ0UddWy5vr7AG1MlqM9+rfX5zdJ+ugR1vffDnfX3F6qd
yfKEvsPK29chsyX428J/hfX3q/rfP58rQcH8ZGjifAlutp64PE9G8XILJSjw
AysWs3fe+fCb2eH69LL8vVSCV9z0Acz631daIcF7H0bWzM/k5a3eKpY/zZvN
mFhT/zzYarUEjw9/7n+gC39fJmslaP7CuEhpw/P/wPUS1A+3x/P8PHqDBAXx
QZZTN0nw0rptA9q21H8/dOEWCX56eiKzSMKvt3YbK19mIVXmeejTy3LHDvb+
NzVkVa5+f4hQq10sPQ/cHXPqDq8fzu2RYFPjkT8O1T+kv96tfRIs/aLroOnL
l6XjAQm2vThtUEQCv57nQQlWN2G1lgOvX8OsJChYn2X58ogEPaqoElPjeP2Q
bM3yUPL8Pq9o/UvecQm++3v5crsHPL98PCnBC8oJGW/T9O1vy7+n2ftIT24e
lKmv/0KNzknQ9N7VKV18ePu8wQUJSgYsCTefyctrm0sS1B5pqW77Ql+eQrtd
kWDturoIQJ4/B1+TYJ2aFze2Oqt/Pzj2hgRX2jzp8CpQn/6W029JsOrFh4em
mPLysPiOBAXr43C9rQQF8X+Wu+6x+mza87c/W/PvH7ETvR/JBXsJ2jaKVG//
zcv7HUcJCtrjlk5OEuz68J3FoQ08Pb2dJXjsc0riwS38fUe4suebvim7/ide
/73SiMpLaIpWguf9b+/LHcZ9KfCUYKyueWSufx787C3B9rUn9PG4ou9vWEr8
WH0qiAevFsDya/H6XvWy9O01bBQkwcxdD5OuJfL33TZEgoL51tAeYRJcYy7X
SGtxD4ZGSFDXurdppk9fHPdYgoL+peXMJxL89rx956M0/rPsKTv/iONXBt/h
Hmx4LkG7Y1Uf7eTxXJZ7Xkqww83NR3b48fdn/UqCB3f3WhM8jtdHl+JYeSly
OehSm9dntvESbKxbflqFvz/nNxL06u0zfPZp3h7wSxTVh/g4WYKC8TPLuBQJ
LutsPnfpCv35QtPSJPhw4q3UcjPucVG6BHM7H7yU5KX/Pn7NlKBgPDpUlsPq
s0a6AVZeP9TIk+Aqv3VbYybrr49NCiTY7f3ZlG42/H23L2LXP+gefPApzy+9
Slj5PVbR7VAUvx6WSbCuvgHG678JFax+PTai77mu+vZG6OyPEgwskn4615Ff
b8Vn5g1rjXapxK+36asEnz28vWTNeP58+76z/P/f+HDo8Z8S5OOPvDxc+S1B
/XTqXP3vLe/9lWCn5g3etL7nS55LMfjnzoKAeQ/JcynK4lenqbw8yHMpnvwb
++LiWn/yXIqC9eXMcykaeweoC4JPkedSkY/fq0qxa/SV3OKeGvJciucmfmyz
/7ETeS7FQ4N0DZKH5LkUBeuTmOdSnDxrRxdvKq99GkgxunKd0R7aB+S5FMNm
3MGkjv7kuRRHt90mu1HpPnnOnmeJw+w+lQLIcylOyG6w0PSjwXMptqh76d7l
PV7kOft9+fTQIa9syHMpQn+bgTM7epHnUjQ6Uqn/4U4PyHN2fZeAXU4jXMlz
KW6aoVsRbvBcinVbbRv0i69nYJ5LMfBc9RpLfhs8l6Jg/IR5LsW1N7M2TTFx
Is+l2HzajhUNqrqS51LUT4+Z3yfPpShcj1lnsBQF8/fMcynqeanuQZ5LUTjf
33+4FP+1aD+h4csb5Dk7Lk71bOTgRZ5LURBfzzyXou9Tx56nAtzJcymuGrl6
Q8WRh+S5FMcMTn55an8geS7F6foFayHkuRRnt9w9tV2fQPKcpZfrkqNRdYLI
c3Y82Eb6ZaXBcynqVoP/pfndkNlSFKxfZZ5L8X3LuZ3fNfUgz6U4Q/f2KN4+
Z6EUH59Xtz7Z2488l2LvCesfWgXak+dS5PFUHuS5FPvbTTl4cb3BcylmrO6Z
vf6BA3kuxRT7nfOnnwwlz1l+ipyXn941gDyXoqC/yjyX4s6yIfM3p/qR51K8
YfRhbOBgL/Kcvd8/3ViP2+C5FGOatD+yi7dHmefsfj/uejztrC95LsUp+gW9
nuQ5K1//zacwz6XYaqDijKKxhjyXCusb5rkUheOJYVYsfzv3W3Ok0IM8l6Jg
vwrmuRSF62Pzjkux+FT5yfF8vpt5LsU5Dz5P6NZDS56z5/svvoh5LsV6syXT
VNU15LkU+XifF3nO3m/v8v6jxgST51K8tmalidLOizyXovf4JtXHy93Ic/a+
gj+2HDLKnjwXnY95LkXB/DnzXIqC9RHMcyken79RdSDEljyXoufQ3GtdykLI
cykK4jGY5yw/6ecXg8lzKW7d16J67XuB5LkUBfHIzHMpSn/u+5f32J08l6Ku
d2ex9iZ5zuqv6+3WQaMA8lyKGzpNXbKulS95zu5HoVtxriHPWf0ydUHo86o+
5LkUXw6aFHd+vjd5LkXB+jDmOSt/LT5JD8YEkudSrJ2SJt+6yJ88l6JgfoR5
zuqbJfXfDXipJc+luFzVKTt9lTN5LhV6yjxn9XFxX8c/b+3Jcym6pE+Y0GCp
F3kuReH43qU45ovtEcWprm7kuRQ7OU83m/LFgzxn5S2wZes+pVryXIoFdt9O
uw3xIM9Z/dX87sqx9QyeS7GbddqOqmddyHMp6qcvJniT51KstrnBkhObDZ5L
UbC/CfNciitDyrbmHw8gz1l99F98A/OcXX91aMvCeC15Lsp/zHNWfwriTbCM
lbctK8zWb9SS51Lc//vBqH0XHpHnIj+Y51IUrMdgnkvxWajUZEGYN3kuxUtf
bh4vHG5HnktRv5w1XEueS4X9Yea5qH5knstQuH44QCZD77rnvkKoljyX0fc1
5LkM1zDt0989JM9luPtsr4lJ+53IcxmuyJo5rOrWIPJchoL4WOa5DMM26Xao
8STPZXhGeWTY9dGPyHMZumcWXtZW9SLPZbjkTPMQn0I38lyGgvFo5rkMBfNj
zHMZCuL1mecyrAjXLch2I89leDfw7P0BWm/yXIZfWG10pdCHPJfh8ucftzUi
v062laEgHpx5zs5fql20w/8ReS5D43aOmfNmG/rnMhTGGweZyJDh6tt3uid5
LkO+3vUReS5Dh8vDW17tryXPZcjXa/uT5zIUrH9knsuQj89ryXOWHoL44DqD
ZTigyp53mW4PyXMZ7rlXHF4jxuA5ex9TdRHrruS5DAXxQMxzGY5TF/9rmudB
nsvwn3vNZjKqb+ePlaGZfoLPhzyXYefVj/vVHRpCnstwde7CxTM7hJPnMhTG
554xk2HTyr2TEvj8GvNchsNbr8+ePD2YPJehIN6EeS5D2aguS5OWeJLnMlS9
aza16jlf8lyG64bPXRZb2Y88F6dHzkIZzmqtW1HlT57LkI+XuZDnMlSuvTVx
jMTguQxHNnJa2oniZeutkuH2ac/Wtt3qRp7LkI/faclzGR7aMvrSV5UPeS7D
BoeaXur+//1zdn7dcH6EJ3kuQ/P83lU8B2nIcxkK90NZu81wHEies+fp6qCI
NA4kz2Xom3fm71Va33dujwwF8ZHMcxkK4rOZ5zJcaT64VuQuDXnO3ld6r9p3
a2nIc3a/N4p7v57qRZ7LqP/iQ57LULjeL++4DKU9Kjf4WCmYPJfhn5Ci6PMx
vuS5DAXxG8xzGe5qfezTRhovaXBBXN7aXGLvXz9h6Eyey/B54orvk/s5kucs
/ez+1NDMDCLP2fvQj1+GkecynJl498YF5wDyXIYwwKimspeWPGflofxf9uHK
PuS5jNrTl8hzGfJ4WEP/XIaLXiV2uXo6mDyX4XmjZVWGVQ8nz2Wo785tcibP
2fP/F3/IPGf57UWlDTWGh5LnMhz7+F+zKXf9yXMZlm+IXbhvcDh5ztLzaO4r
H2UAeS4Tjncyz2VCn5jnMvylee9Yzz6EPGffX1ij3eMnPuS5DJskX75yfrcb
eS7Duq+SZcOLvchzVt/Ar/Otexr65zK8Kvk9zWmkO3nOzi9YP7XsqQwF67uY
5zLk+6eFkOcsf/63PoN5LhOO9zDPZWg0wWFbkwR78pylT6xn5DNzO/JcRu3V
QPJcJhxPZZ7LML/PdtbF9yPPZdj4/rbpfYbZkefMr9ZTzOd8CyDPZahfPtSU
l7+vmTLk6wl4+1uWI0Nd7+XZVz4eUCOPnT9nVLuMRF4/NykQ5TfmOTtfzf61
zTWG/rkM9x6w+lqUzfu/WCZDwf4XzHMZ6qKvx6l5fTL7oww7Fny9EGVu8Fwm
bO8yz2XYz6IH9OP9Dea5DD8/8IEG1fTXZ57LUBjvf+W3DAXx4Mxzll777Rf6
VDJ4LkdhfGyATI6N1xUN7vSX588nCjkm6lZT3eblNV4lF45vM8/lqG8OJPP7
LTGSY49LdUo72fHvf68qF7WnFDXkqK+Ozfn7rlVLjhG17KaWmPP0aFZHjoL1
NcxzOepWo8sW8fq6TwM5Cvb/Yp7LURBPyTyXo2C/R+a5HKe8fxLXdA6/v1Ut
5CgbI6vWd5s9eS5Hr/or796O9yXP5dgrYvSckOsa8lwuHG9jnsuF44nMc7mw
fc08l6Nw/jDIRI6CeCLmuRz36gu0hjyX4+QFP7q8svIgz+XYVrfd1OFg8lyO
XXTDR0ER5Lkc+fy5J3kuR76+7i55LkfBfgXMczkOM1HViOfr9Znncgy8oguI
of15hrP3taR35xRrX/JcjnLl+6cOT1zJczkK5rOZ53Ks17x3QBnFz64eJ8cn
uuWJ3h7kuRz973Yc9MfWnzyXo3D98BkzOX58PXFpzdnu5LkcnZ3Xn3gyyos8
l+Nc27RWjyVe5Lkc9cObN+zJczkK4q2Z53IU7I/JPJfTeJMfeS5HwfpQ5rlc
1F/7vVSOutnwWg0NnstxzFC3nUXnQ8lzOdq0GF3pbF9v8pyld+jAMy06eZHn
chqvdSDP5RheP2DfzOvu5Lkcl+snVN3JczmarjgxoNLAE+S5HIX7n67dJscG
o2rsrTrTlzyX4+uI2KKcqu7kuRyF69vP7ZHT+GIQeS7HjmqPyt27eJDncuof
uJPncjz1Lfvr8/aPyHM5riprlbnngKF/ztIvOS/q82Ev8lxUXpjnchziO2it
zwJP8lwu7H8zz+V4xDPKts7wEPKcvb9VwzqUZ3uS53JsWVKXtYhCyXM59rzo
2GDvDR/yXC7q/wy+xvLTf/GkzHOWvr2rtqg1zZ88Z/lJY7b2xg478pw9/3/x
OMxzObYqMJ8xfqA3eS5HyaM2YwbKA8hzOQrjSS7Yy3GoLhxrn2G8XY6C/UGZ
53JkjcsJP/l4HvNcjoL1tMxzOVZppxthfECeyzHU+HLHvJah5Lkcm0XvXvPl
jTt5Lkd9OHV0CHkuF/ZXmOesfgtL77ZyvCt5LsfxF/J/Dm3qSZ7LUbCekXnO
3tfHttM37vQiz+V4bnzTXS21vuS5HAXxv8xzubB/yzyXC71hnstxYae+edv4
egTmuRwF8QHMczne6aCLqPYgz+XYv97D7t41fclzuag9YBvP6u//4neZ53Jh
e4Z5Lsdqm5xPppgbxtvlyPevNPTP5dhV3+DzIM9Z+fgVlXhnDu1/ks7uT9O0
lXyXN3nO7kcfb+VOnrP01+9X/IA8l9P8kS95Lkfd7MKVFp7kuVw4vs48Zx4I
1qthmRy/6rrTzq7kuRwF8XrMc/b51bSL1kf8yXNWPjSNx89uYuify1Ewf848
F5Vv5jlLf318rh95Lkf9dlOz/MlzOY48OiPw/C5n8lwhHN9mnivQTrec4obB
cwWuXRHe7csnw3i7Avn+sob+uQL1yxceBZDnCixhrf1dg7zJcwWejbq7v4G3
K3muwCd1ht2yruNLnitQsB6Jea5A/fYEe/zIcwX2/Fdws3c1J/JcgXz/PG/y
XIGbv9vVqWzvRJ4rcN+wKpUbLnAlzxUo3G9wVQsFmh5xP9JS7UeeK4Tj48xz
hSh/nmyrwKCN+eFju/mT5wrk+y26k+cKfHzu1oTUTo7kuQKndD29aGdbd/Jc
ga/qDnRzH2/wXIGC/YKZ5woU7DfJPFegYL0s81yBq/WA+5PnChTE5zLPFSjc
n6DOYAXqs9NZG/JcIayPmecK6g8b+ucKtFy6/GnT5x7kuQJHJYy0OdtTS54r
8JfxjqSRKw39cwVqdMvxP3mQ5wrh/AvzXIHj9ut2gDPMn7P0mVOrT1y+B3mu
QMF6ZOa5AreWVik4MiiAPFegLrot85o7ea7A1E7HDrru8yPPFegotbKb/MjQ
P1dggxrlAzRNg8hzBYZFfSn/+cKdPFfgzz0dB5tvdyfPFfjBZ8iwpXz/Dea5
Ajterji88ICWPFegsm9+xvVYQ/+c5VffrCzHVE/yXIEtug4ou1R9O3nO8mfz
B7XvxBr65wrc6DVp/plZnuS5QhhfwDwXl5+FWxS4aM9KU0tan792m4L6E47k
uQJ767p//4LJcwXaru9TfKqc9k/Zo8AjhXuqhW0yeK7Ac9/rrfWNdifPFVhX
v0DYjzxXiObjwqwUqPpissWfrzdiniswJH55VMq4APLcUD/4kucsPwwevSsv
V0OeK1CwHxDznOVnXXhtWw/yXIG1+g4OmnrFjzxXoG62xVNq8Jyl33/xasxz
hbA9xDxn+bPDtR7Ktb7kuQIF+6czzxXoUabbYNyXPGfp9996Uua5AmsODg5a
G+tGniuE443Mc5afczrVD+noS54rkK83CiDPFSiIn2KeK1AQD8U8V6BgP0rm
OXu/y/8NrtbQkzxXiMb7UrQKFO73WOCpwB/WJkNuFLmT5wq8Lw1U1ubxYMxz
hXA8n3nO6odP9q3rRWnJcwVKmtRs5XrLnTxXoGD/e+a5AvdPm/3Q9p6WPFdg
W93y8Uxv8pyV9xURN57x+VfmuUI0HrDsqQIF8bjMc1ZfKh7WHdTYgTxXCMcf
mecK4fgF81yBV7OctOUnzpHnrD74b/8B5rlCON7LPFfgsgPJQ3bN9iXPWf3g
Ve/X8zKD5wo8rNvuoosfec7yvy4894s7ea6g8ZsA8pzdT0S7nlsOPiLPWf0j
iJevkafALFlshwU/fchzUXoxz9n7/BCXdWpJMHmuQNa4adWE4gmxjNUXYdkp
ASov8px9PiSm95Jf7uQ5K1/6CRE78pylx3/rIZnnCkwrtgvuUupJniswNN+6
Vvh9Q/9cgcL9FK/8Vgjny5jnzNvQAW3G7Qkgz5X4UlZavaNKQ54rcXrE/snO
09zJcyWe7Nlk+QU+v8g8V2LOxP0nJ13xJ8+VQv+Y50rk8dC3yXMlnvp8b3uI
kSN5rsRpat0O4wHkuRJ1rY3mdlfJcyXuvPFi57xCF/JciYuHlM1z4ft3M8+V
+LO6bgGlO3muRC/HyZutJ4aS50pcfmVI5XUxhvF2JZ61ODxq1C1/8lwpHK9m
nivxlkVyq79LQshzpXB8gnnOPv8vHpN5rkSbTZk4lscXMs+VwvFS5rkSXT9c
Zy1cg+dKbGOVOuravVvkuRIjfDQWgYP8yXOl0F/muRIlTfd8nW9vT54rcX52
r2SY/Ig8V+K5rn1d6srcyXMlNtBXGIZ4OCV++Tho4spAF/JciYWL/9hE7H1I
niuF86vMc6Wo/ho5UimMf2Oes/fhPWaDL83fzh+rxG1b558uGRdCnitREH/J
PFeiYL0I81yJ1SQzUn0fO5PnStF81Y2pSrx2vLWdxSof8lyJ178s7dD+XRB5
rsSeLhOX7TExxMMp0dgzd/6JR97kuRJfXG2wuMVtb/Jc9H6Y50q8+WRJ9wNH
NOS5EjtP+XplM9/fmXmuxBmrvEKb1/Eiz1l+Xvxvm8U7w/y5UjgfxTxXiuaP
TNYqMdx8JusieZDnSuF4KfNciZlao5vSroHkuRIF6w+Z50rh+A3zXImf5lZO
a8v3j2eeK9Hxry7g0os8VwrnX5jnSiy6sOnU8rOO5LkS9eFrP4LJcyUm2UTm
T9J4kOdK3GfcdkhVF2/yXJT/mOcsv/+3fy3zXPk/4+2sfGSWDqsU7UaeK1Gz
JX7lraOh5DlLz/dnNs6t0JLnSpFfDS4oqb+jIc+VOHaKboTgEXmuxDlTrFY3
HKolz5Uo+PtAzHMlVt2l6DfV2xAPp0RBPDLzXInlsrbK+qGe5LkSZ7XKbf9m
qB95bsgPnuS5Ep98Pty2OZ8fZ54b8rsnea7EfvoFf37kuRJXNy3asWStIR5O
iXy9uIY8Vwrje5nnSmF/hXmuxEWeT6oUVjiS50rhfBLzXIn3dMNbfL8m5rkS
b38sGD17eiB5rhSORzHPlaL+ctsQJdpX6AY4Df1zJY1ne5LnSvyRHL1t2rMQ
8lyJHruaMnI8yXMlCte/LXvK8vPlG0NijXzJcyUK4vuZ50rheCrznJXfWu+b
H7YMJc+VaFlxd+T45ob5cyUK/r4E85yVnwbtpinve5PnSmG8DvNcXF7jUlj+
Vfyt+JT+iDwXnZ95rhTO7zDPlajuUK2Pkak3ea7EV6vrm+8Y60eeK1GwnyHz
nKXnzna9Tbu4k+dKrDzt0vjsBvbkuVI034VlShTs/8U8V6JtX6f4g86G8XYl
9jpptk45MYw8Vwr798xzJbZ1+X40fJUHec7yi6luw1hP8pzV15eXjsk2cyPP
lVjv1LgiRW9DPJyovmGeq4Tz08xzFQrWzzLPVXhCt5zULYg8V6FFQ12LxBAP
p0LhfuglRipc0DikYtwFH/JchYL1UMxzFe60bG8yf6YXea7Cpbo/75NliG9X
oWB9PvNchYL9bJnnKtH7Gt5Ihfcqkgf2T/Igz1VYsf6nR4uO4eS5CoV/b2pV
CxXGdr6z2y7MnTxXYavoYZV7rTd4rkLdbP7Fk17kuQq/r9WOHjLSEN+uQsF+
JcxzFTpcShxX0NWPPFfR+KoLea4Svb+n3VRCP5jnKhy3RzdDH0yeq1CwXxzz
XCWMV2Weq4TtO+Y5e37930/RkucqFOwPyDxnv+90+lpyvhd5rhL1r/sPV2Fo
wce8jS6u5Dl7vv/2o2Seq1Cw/wHzXCXyefU4FT75Ojd2zzJH8lyFudVvRr9Q
GsbbVcLyyDxX4RpduEknb/JcJYp/tJ+uwr7bmtf7t8OTPGf5RT9g7kqei/IX
81wljGdgnqsoXu8hec6+H7lj6duThng4FQrWSzLPWfrp1195kucsPQT7jdZb
pcJl3stZi8eOPFfhV6MqZerBgeS5CmvXr7dp4FN/8pylh37/W4PnKryx6KX0
0AB/8lyFvSa7djyXbOifq3CKSesTT5t4kucqFOynwzxX4asAd9vuHQzx7aw8
7tAVIG/yXIX65ZltvMhzdr9lc4cPLTD0z1X4NrOgU9oCg+cqFO7XEGalQsHf
s2Oeq9B2o25FryG+XYXVf6xSfThoiG9XCcf7mOcq4Xg681yFtab6eLgN9iTP
VShc39rggkoYv8w8V+HWy2WuHq08yHMV6npnjn0ekOcqnKZbvuejJc9VKFiv
zDxXoWA/POa5Ckfpb8CXPFdhx9YRnd5Hh5LnKjzQtXHP5g/CyXMVLm5jWtPV
0uC5CtvUahwW9cWBPGe/1y3PqOdPnqtwQPzh0vbLIslzFc7TL5DQkucqLHZc
c8jxlyN5rvqf/rlKGN/MPBe9f+a5uDxI/FSYpm7pdfxiCHmuQsH+Dsxz1f/E
t6tQ1xpqbe9Jnqsw+Fs/c7ehweS5Ckfr/8CUhjxXCecXmecqHBt5aey9q17k
uUoYb8s8V6Hg7+0wz1V47ZhPTMgCg+cq1K3+nxGgJc9F52Oeq4Tx58xzVj80
vJxQ2dyJPFcJ49+Z5yrhfDDzXIWC/SiZ5yphfCbzXIWrqpuaXJrgSp6r8GeJ
ZfGJRn7kOfNEsD97jTwVCvb7Zp6rULCfP/NchY+jLwy4siOMPFf9T3y76PzM
cxW+zNMtSAkiz9n5dNvd7w0iz1W0vsWVPFehYH0l85z51KnXgy8+Bs9ZfR2V
vFWx0Yc8Z154+9+qXdOHPGd+7ahl3+GqN3muFq6PYp6rheNTzHM1XtCFB3/Q
kudqbHNEW/HFyzB/rkb74YNrd5tsGG9Xo2B/B+a5Wjh+yDxXY1lJ5xqvpxni
4dSi+fpmddTC+SLmuRoF+3swz9WYqPtzE/0MnqvxSeKdObVtvclzNT4tsDQu
SQkjz9X4o1bI0moNDPPnatQvx51viG9Xi+KJD7RRC+OZmedqFPy9FOa5Wtjf
YJ6rcZq+g+RDnqux25pvjyS0H2yQiRr7Hyz0tLDyJs/Z87fxaZd2xZc8V6N+
O9pX7uS5GvXbafHxJea5WthfZJ6rsfRQWJ8dnw3j7WoU/r3ZOoPZ+/tvv2zm
uVoYj848V4viK/oPVwvHL5nnahTsl8s8V2Okhy7g1uC5GoX7Ma8ep8ac8Y4Z
FYcCyXN2/m3nEq1Mz5PnaiyOCmizzMsQD6fGdtM37hzG93dgnqvRu3uV0ls8
3oB5ztJbNxzYOow8Vwvno5jnanwtNU3y4fvXMs/Z+/3WqEH1w77kuVrY3mGe
s/xi/WW0S3fDeDtLr//2j2Ces/fdaXLLkrr3yXM1VtUt1/qnJc/VyPe7vUCe
qzF6L9r2ovkOk7VqFK43HbheLSzvzHM1dnJ0/Hk5JoQ8V+N+5wyfVlEh5Lla
NB+3dptaON7BPFfj+QMra7ZIMvTP1Xhjz9jv79MN8e1q1G/H0tubPFej4O/P
Ms/VwvVbzHM1Htfd3gQtea5G/vcs7pLnatSH99T1I8/V2HLEk+qd6O895h1X
0/hzEHmuRv2fU7ltmD9n+UX/93b8yHM1ttVNHxeEk+dqHOB9p1VTD2fyXC0a
n+92RY0rv+UsufvWkzxXo6509poYSJ6rhfNFzHM1rknpbnToiQN5rsZ9MWmu
V+0dyXO1aLx21z21aL3METs1tm7qUWK62BAPx/LbDv9PkVsM8XBqdG5SfubU
G3vyXC2Kz/V2VgvjX5nnrD5ZN6vAaoUzea7GZk9zwS79DnnO7u/5ra4njxvm
z9UoWC/OPFfjtYwE9YUdruS5WtjfY56rRfH3jYLUWM5aQ/9eeJLnahoP8CDP
1bhd30EzrFdTY+93TsbaGsHkuRoF+3Mxz9Uo3O9l2VM1Dvuw7MWC8Yb+uRr7
zlx657KnljxXi8YfrF+pMa5SX9cDiQHkuVrkl228GvXduSU+5DkrH4L9wv0S
1bjALL2nw3Nv8lyNU0vjP1w76E2ei6+Xliaqr5nnamG8DvNcjb927MtznuxF
nqtF45M18tRofjGi/e2xGvKc1Rf/7afGPFdjU2+TZ+vOPSTP1aL5IyxTo2D9
PfOcefnf/mrMc7WwP8g8V5PPHuS5Gtd2WbL+1G2D56x+++/vSTLP1cL4GOa5
GgV/P5p5zu73vYNTLDrD/wGcahZs
      "]]}, 
    {RGBColor[0.880722, 0.611041, 0.142051], PointSize[0.002777777777777778], 
     AbsoluteThickness[1.6], LineBox[CompressedData["
1:eJxcnXVcVc/z8G+jiN3d3d3OCGInYiNiBxiUgUpYYIKAgoKKgIiIiIiIWKAI
qIiIICDdDXZ/9Nl7Zu/zvffnP772dc85W7PznpmdXbqu2W6wXiISiZK1RCLl
/6p/mTBPqpix/bFQWDMf+oYH/47XdQcqm0DxlnVLlk8NorLbJrBdcOCvrrMn
/30HbL2+bOO+Vd5C2d7GCgzOvyoa4ulMZbfd8Kl3v/bvDAPo+eB9EKt7Y3Ou
eYRQxjX28Ohnw+YNDXzo+W0HoN/4/3wGGYQK5WibQ9DnvFZowk36nsjxCMj+
rXh+6iQ9j25OMLggecWEBx70/KVjEOHzPa6JyJvXd0KjfRh5ClZuOWQbYOzI
63eBr5Hb78w1ovaZbDoNbeDk3s/tA3h7XMH3TcfYpBa+9H0rNzhVftH65Fk3
YbzybdzBb7zThb5WtjR+DmfAsOiKV2wXF+H5Lo5n4fK3FeMXNLOg+k56wJjB
c/fd8aPxM3HzhJOv1/2b0NBTeN/+3DlYpZXUdsH78bw/52FUiXadRVM7oZx/
xQvev5j1t7edI9UX7A0pv+PSLy7TpfrCLkAHxeclCUYzeH8vgtaeiZ4tOjsL
z5s8ugSm53TiP7el9s1f4wNNXm5oNGMgzbdJiQ/8uznOwn+4vVDesekyXO8R
1jhsALXXvuoyzA7M/3DAyUoou2zzhbdz1jRZOpbe9/noC4v8n2ToutD4hFr5
QbPB88qOGdD4JX/3gyNBnjOhgOYj38Yful077Pr82n7h+Q//+cOXtvO3T31F
8yNyuAKGx53WfFI4Cb83kQVA3OPXkTu6+PPxDYCbnk1zOx0KFMpDtK/C6TqD
Sldz+n3+yatwtAH6WVXQ+Jk0CYQJ2Y0aHl9A39/hFghPHl2YcshuKPWv1TXY
rf/h8ZlqJ+rfuWvgGrq9d9MCet+nQxBoD6z6e6sJtTf6UhAEfUxhI0DPJ3e7
DlaVLzbu6cT7d+U6JP1yXxsWSeP/oU8wSN5uzlHcsePyGQyXTsXrGMZdov4N
vgHPJvTf/Gy0O5/PG7Bz5J4XW6JsaT5HhkD2VOnuBj1I/udHhmisR5PxN2G6
n6R3VvRE6t+jm+A0fc59zw1hJE9d2Lpa2nFsSlsfob7pa0Khr0fc4AeuVF+G
Xyh4P65/uN4YlTyEqsZfKJf3ugWhlm83eB/x5PJxCyqXNXnxewzN749rt2D4
zw1e7d9acnm5Bfr9TgyUjaX5qTcwDIoMzkRExnkI9XtuCwOjLpM/rk2k8ewS
Ggb7psw+2sNms1AO/BgGO+pHw5WZ1J4hw2+Dab/jTwYdo/UWaXUbRhkVXwyp
pfZhxG3I/vxns9+4W0I54fttGNSh3nNJL5LnpWPDoe+ZD4eM7Qy4/IXD/PZp
FfiO5HXTg3A4EHx18aqVI4HkMRwGnW6QlF9H7d0Nd2CW6G/fRb5cvzjcga5a
PRPD//MSfnd5cgcmpnUd/bQhtaeNLEK1vkl+9CNgoceJtT32Un/6OEZA/7l3
Wm24TP0PTYiAsoQXgw8OpfEco30XnhU3HPK5I8lz9Ky7cG79PImXJV+/J++C
2U7/X0mDfYX3M5LuQsEa/YYBqwO5vEdCr8VTu19aQu0tXxAJkafD9FO2+XP5
j4Q3Nj+GLTgUTPOXGglW2OxbTQ+q36nVPUhmq61HA9JPTZbeg807VqzYbUy/
e567BxneBzfquvH1mHUP6jqO7BVrRL8HdoiCrtbjf784yOfPOAru5G4PLzpC
+jzyUhSscM/s4naC2je9IAp89SM+/5eqWk/3waRjfOMzU+n3pevuw++qlq2y
G3vy9XUfMjEqI9yAypvK7sMf59mOc1978fX2AA4dMAi3GEzjZb/lAfyMPvVP
MpnK9YIfaMyHS80DiMrs3OduDb3fZvBDGH+03r9um6h+nx0PIW67dv+Whnz+
wh5C9bA/V9v3IfkK/fwQDEzEs9uO4Xwa+QjmLY8MfrKB6kvY+QgE9ZBN8z0/
8hHErnx47EQjej7j5yPY1EO3e0bkKdLX4x+DZfM7I+7q0nyW73sMcjOt7t/q
u/D1/Rguvh2QXOvC+SyKBl9tuyOjTak9sV2iwSzZI/evEc2P0+RocGzbbp7M
nPTJ7DXRED/9W72RevR+k4PRcHXFTie7DOJVql80LEycnPwm6IjQHu/YaEjU
39d7w8PpXD9Eg9WUR7OuzSJe9lDEwNllh9b03+TL9UUM3MQv/rO30PwET4uB
ieteOPpscef6IwbyfrwfPktCPBlxNAaGWbT6Fv6U5OPPtRg4kem6qOk2zt8X
MRr8OlQVw+WB5GW6zhNI9jpm2GYFjZfOwCfQa1HWnA9zSB8lz3kCO2Pyz4//
RfrXc9sT+HT7dFWAO/HAyPkJLB+g/+kMUn1dQp9A+py+N88k03wVJz+BrafD
2+9P9OD66QkY3WjuUdSS9KlZs6ewr9GAaQloy/XVU2g8bUlF7ThT4fcfC5/C
1W4t41odIHl6YPUU1nzJ1l3SjebL/gx732HZ5enf3YTylIinkBtUNX/ODBr/
eulPYd3LT9Zt/1J/Er8/hYuVLl4FCvqee5tY2O863qzb8NFc38VCrWdU//sm
JF8dlscCPhli8nyRir+xcKpk5Vf7PTQ//l6xsE+v4Lb1DhrfTQ9i4dmJD9+6
yGi+BuTEwoWoT8suapH98eW/WDBd43Cz/J0XredOzwCWrLj1uJr08z54Bld+
rl3uFUftR5NnUCl9Pt5xGM23zIH9nlO+dlIX6n/C5WfwwUk77dUzmp8TT55B
UsHymtWDqX7DomfQ3qvjtUef+fqUxYFgXuhS/7J7xIFB3TXvb+5mwu8++nGQ
fmxU/L059Pu6DXEgX/gq+Iq9P9e/cXy9Un8/XI2Dvym+k553pPaGJ8RBRKNG
33odoed3V8TBoHbDOl1pRvM7QTseUrXffm934Datv/7x0Gr4k6yDTeh7sbPi
oUuNnf2dLTReTmbx8EpS06ivwpPr73iQD02+M9hnmlBuERIPJpOWDTXqSO9n
JMVDP1Hc8E3ltB686+IhU2tZq9l/zLl+T4Crtx62+pK7Sfh+j6EJkJfzotmF
9bQeqxckwACf+fM6O9D7oRYJUKllfVp3GdnXVm4JsE5mOOaAIedNeALYDR+6
0imNr7/UBHgeXyvpKZ9K6+9rAjj+d3Hp1Re0Xg61eg7Ja/q63pSRvpg9+jkc
2CFvUVnhxnnxHJ511r9wz5HGL3X3cyi9EdUozd2d8+O5xvgaRT2H/Uu3syF1
5Dx5DqGiAJ0OyfT94t/PoTrG/8ePQyS/wR1ewI33I7veGErzu2PiCygwPne3
chx9b4TxC+j+ZfjXKH36/YftC2DCP8B2IemLB5degKBOfWj87KNfwKwVRkXD
M505j15AgPbUntaSLcLvOpKX8Ltsc3SXCq5Pur0E+byuSyqXzaf1p/cSbAVg
eHJevQTt98UfZvSm9nc4/BISlMPZyoXz6yWEXai7GjeL+hsY9xJa1Bv/LGgy
tc+s7CX4eiwYcDd8JumTeomwa3bOmZVD6PcvfRLhbtWVvhJvbg/NSIRFW0fH
jJ5D62fflkRY8aZ0zN36JH9TjifCC/8jo0TtVfxLhAWm53d5+9J8JSYmQnzf
ca4v7QI5DxMh2FInwbiOeGTY6BVssrY4UniK2ttm8Cu4cHHX2smraf1mz3sF
ko9RtjHbqH3+O17Bj4IuXV+0pvnedPoVGLDetGtG7RkQ9gqWGH+Cn/fpex9S
XsG+yOLIheNovsI/v4KmnbZ2uNWK7OfdLZLAZdCoGy0kRzlfkyC7b8fgf5ZU
n2xxkgZfEnYmweKPU0tPA/1+wiMJAupGyuLXk/zMj0wC83HPF3ssJPlvkZkE
5/reeNxTRPVl/EzS0Ic+7V7DVVexz7H21P5141+Dkm6bpNT/PkavYaD77Lk1
OiQf1fteQ+chjc996kr9Cb3wGjqNuF97YzrVb/XoNUzw1bW2/Ej9H5P3Gvwm
Gk93dAzkPE+Gg3MuTHv2j/izpkkyHB9+ZOxkL9JvsV2SIfB4ixdP0qk9vYYm
g0w8zKrax4LzPhli77x/atyH6q9ckAxZppPrTnal/sxdkwxXmiT0PDWBt88i
GU7rn9+ttZvsgWYHk6HV5Qzt82d9uL5IhqE6Sy1aHqfxeeeXDP9sDsu/S+dy
/ZEMt5Tu0ipaf+djk+HptFj36b7Uv7+pyWB/ri6/dyOq36QkGWZ1LP5qYkDP
P/maDNX+jwbUpNL49FC8gVM7sz/cryB9fKTVG6i4oB1Z9pPGt7zXGzC+H14Q
OiKQ65838PLLrNgVZdS+kGlvIP7LoZ6d5h/h+ugN9Jkm9jWJI/5YbHoDHxuv
sBmRRvKfuvsN7B3q3rymH8nPqKNv4OeMO/Pi14ZwffUGlA//nEbf/3PtjYY/
Zxz1BtbdmtOvnSnpj+gXb2D5oPYXPi+k/nXLegMX16R1SawhfhyqegO/6mJM
PUbNFsqlv99Awp5/nXvPJv0xUycFKvc2jDFvS/Mb3CEF1h/3Z8Qk/d5oYAqM
23Xf+Hw3bg9OTIG2Lg9z//tI30+ZkwLPrRe+MO3pzvWh5vtnt6WAcvY6taH3
f9mmwLx6Ha3qO9L7Rs4p3J/aKtT/6FIKBC8s2Tu1G7f3Q1Ngku4rl37HaH4P
RKfAu79J38obUnuLk1OgQ92pE2mlNB5TC1JgzudTC616bBR+Z74zFF9qG6u1
k+ZbR/JWw17f1uwtXMueMvDVjflc376FN50G+z/Vo/U8bPhb6Lp00eDHb4O5
/n0LLutjYjvr03r5sfAtLL2+c850U/r+8nVvoWXRnzl9ptD3H1i9hdRze6f/
yCX/u9Pht5BiOK+0837uv555C/EOS15eOEfPF155C3+u6DMTi743JeItDOxh
YrXH0ofr77dgGFvRY8VKGl/t9Lew46xrSQ930p9mZW+hh/66pc/ak3+b9P0t
NPg4/cGEC2TPDKmXCibSbrFnbpN96domFXr9MYDt/Ug/feuTCn3SJnV0bsv5
MjYVDrtfMvxtRe2JmpEKOdDKVy+ffu+wPBV2Go6cnLqf1oftllQ4NHDn7+Bh
1L98m1RYemP2jyu2NN+6x1M11k+AVyoMPLd2z5KJ3H8PToXJtqMsctxJP2x5
kApFO0qXWNpT/xMTUzXs80E5qWB58dbgzN32nCepMHzLo5mTdpK8fPovFZIv
mPyz5vb94kZpsO27xaUOcmp/ZKc0MG62UT91ip3QnnaD0yCs2edg/5acb5AG
nQWHlMY7d14a+JU7OMcco/6hSZqGPPnvSIN7bbdFlzlOFsoKB1Z+2muYpQON
/6bTaTAkdfXhFZOoPS8up4He4rs2c21IfgeEpcHkSwlu/qZU36knadBxUsWU
A9dCOL/SYMSQT2G9WpF8GhalgX2Ug6SumNoT8TkN+ji8Gru7F63HNrJ3ELBu
bP0rg2k92bR4B8uOjHn3bCuVs3u8A0VzuxbWpTQ/k0a+g83xDR97bSP++eqz
52NDn3p+8eD8eweRioiZoWP2Cf3ZsOEd9Gnkk/d9O8lfws538HX24KFnK2j9
9XN8B38bKInhz/n4DtIUvX1XraD5r736DhZH3U868of8EYPIdzDlmLjZHB+S
h/CEdxrxv1aZ72DQEhj13Jn6v7viHTi4Z9x5mEM8ev/zHVxXrGZTTPbyBO10
Df/dp106JE9ray7eFC6UJf3TYdOLuYxxU4TyuvHp8El33IRDH6k9cbPSYbLd
5WknLu4V2tvHKB1mrplx73cHmq9jZukwqnP6kWPm3B7elw4NA0f7lV6n9s4/
mQ5T3b8pVnnS+gm7kK6h31uEpINO6U2Xe8NIvnc+SofNi2aNexFDz2ckpUPc
Zqd+f9rS/IzL+//1C+9716VD0ADt+31sIjnPM2DEhQs6p1xJ/tc0yYAfv5Z7
tLu8nfM8A1bpyh1bT6H29RqaAdtaLDPtc8eR8zwDfP7eLo1fFcR5ngGjFBea
jCvX5TzPgFeWSoec5DnUIgN09379mLyL9HGzgxnw/OX5pfn9KV5k5ZbB55PG
/51fBvi+Vk6AD+d5Bth7PTt+uCs9fz42Q8Pe/5uaAR/f/bz70pb0rUlJBoy5
NG5x34mWnOcZqvgz53kmNJ6ujLi6c55nQos9rlaviqm95b0yYdLumpQjT1X+
RCZ8Te8/ILIzrd+QaZkgHp4XM6+DD+d5JvT+tc+9aWsfzvNMENxRU1q/qbsz
obb32n2eD705zzPh2A2fzUfPmHOeZ0LM0rzo4qlU/nMtE0pDf58quKXieSb8
XrL4vPuBEM7zTEjYm/bi0KowzvNM8I8Nqak56855nsntKx/O80wN+Zqp8x4s
dlR4fj5xRygHd3gPBwrjPe+ftec8fw/l85QByQDO8/fwdu6rEoUe8TdlzntY
dXbnlkGjyV8ZYfwe8tpl9IsptOc8fw+Cujax5Tx/z/0hK87z9xAx2Kd1rRG1
79Gl96AQAEb2T5dQ9vzrDxsa5qp4/l5lXwrl4uT34Hdmr8Oyy56c5+814hFB
H9+D+5x7T+4buXOeZ8FcpXoID+Q8zwL3wzdvWl8z5zzPglHWnVr+2+XOeZ4F
z+J7ryvj+s9dLwvG4ZBpznkUX/ixMAuOdR17LnKRPed5FmjPaTbrRY4H53kW
9Hz9df+Y6dS/Toez4O2je49tsh05z7Og+mhIAxhD67PwSpZKnwjlKRHseZ9N
naK70e+BcVmwOfi/CzVvvDjPs0DpDZ6vN0som5VlQV+3du9FZtS/pO9ZsCNl
RJ/zWtS+IfWyYZTUyGXgS6rftU02/FoVot8gmezRb32y4bhhmxX1LFTx6WyY
BCeadNqq4nm2xn5Jh+XZ0HNXxpQNg1yE9223ZEOA0hwxC+I8z4Ymyxuv6nXM
nvM8GybMvzohqulioRzglQ17m0g+9TT04TzPhmat7adWpDhznmfDDb+g+r61
bpzn2RrzPygnG1p/nVEbetSb8zwb3i1ZIt8yNJDzPBuE4UB3zvMcKItTGuD2
nOc5MC60Q1fpHpLvdoNzoPPM8OKP4d6c5zl8P4H87dx5OdweoPWOJjmw7Lvz
4fImPF61IweifmRd7HKL9I/CIQceHcmPPOFF/vKm0zlw0yZ6wroXHpznOZC5
0sc/WuLEeZ4Dn/Y8W+g8wonzPEfDH/yQkgNLOyT92dJoPud5Dvy71aSjZJov
53kOlK7o/K79nSDO81woHzayfq5LAOd5LqwZOEkevTuE8zwX2pa/b53cgPTx
pJG5MMRL9PRTGfHLVz8XrG+6/QoLt+Q8z4UdQsCMvr9hQy5k1nby+W1B30/Y
mavhf/VzzIX1R5OGHZ+v4nkuXJ+kDMjR+NZezYVrGZ7pTR29Oc9zwbvtf5vG
rI/gPM+FrqcjPvbuR/HKVpm58GKkfNj447ac57nwvlQ5oXM5z3PheWnQnlMJ
jpznefBkhE7npnz8fNrlwRGXz39hrg/neR4sn1o58cxbilesG58H9cQ/m/Ub
4y2U42blQXLPDjbHHR05z/PA6b5Ny7YdSd6PmeVBVIslZ/Yvcec8z4Ox+yeu
um0UwnmeB+Hmscv3adPzYRfyYMZGk+L1c2g8WoTkQT/nbYf09am+nY/ywOv5
6KxsT7KPMpLyNPozLi8PpuRodblz1I3zPA9sgvS2HWlvz3meD02LRt6sDKb4
2NB6+VBgGy2V1rPjfM+HiumD/nX9j9a7W5t8MHnZPz2L78fFdsmHqz2VGzRk
73/tkw/hid1arJhM8997aD7cnNTpV+1ien/p2Hx48s1t6KREau/RyfmQN7zZ
5aZmKn2RD9hmd+1Evv9StSAfdn15bHS8lSr+mw/K3bKlZvT9OWvy4d/piuSK
PVS/3ZZ8GCW8QP0JtcjXsO8KbPJB7++5yftM6PlmB/NhSL9rzZOn0HrUO54P
80fajMTNVLZyy4fp+Y3h30Qfrn/yoVO7Vn4hd+j9dL98cA7q5RTVWKWP8uFE
/0GnXswhXo0Nz4d7V9JcIuMtuH7Khw5nvAKv3FsvvO8Vmw/Xz9R/nPqa5DUx
MR8mei26dP0Gree/qfka+mhwDhvvKiUAqD6TknxYccdUd/lasi9O1+SD9NwF
/TpDio8++ZoPd45vDth7gd7//F8+WF6Yurzfdmp/T0UBJLUplW21COT6rgAi
ms7bOdyP5t+xVQEUKsPXLUgeIzsVaMT7K3oVaOy3tRtcAI0/+B9+2Y/kddbo
Amh+P+LuCleSv/1QAAUm29dMn0vrP2RaASRq60ddWkjtz5tXAKkOyg1M0odN
lrL3HSo7TxlG35tsUgBTrpblLJ1P82OxqQBu3vl+rd8I0m9+OwogRZQrqX+M
2p+2uwAOZcranAU7rl8LVPvHwu+jjxbA2CnZ3jMVPlzfFkBCvcAdsmuGQvnc
uQLY03ma5boSR65/C8C4eUq7g3Op/j/XCsBz69UbTWNovgaGqdo3RigbRxVA
w7bOBvXn0f6j85MCDX8q+kUBHP/zq+uopfS9jykF4P7wivfgb7Q+umUVQNav
CjC1Deb6uwCcfy+uii2h5w9XFcC1LQcCf4vcuT4vgOxm9/J1/tL7Zb8LNPzB
NrJCcC64demZAX1vhk4h/K1VbniSv7W3RSHktZHYr31N+jK4QyHcrf/9xYNF
1P+cHoUwe8T0mIUJ1kK50cBCDf8CRhaCb+/1BnrtiXc7JhbCfhhpHDWD1vdl
/ULwfGg2futJkre3cwrhnzLc8t2c84J9b/e51X7BNH8jjQth59HKGw43LDg/
CsHklfjAWBv6nse2Qsi4t3n4XD0rzpNC+FSbsHTrX3r/p20hdI+uWPmgM+nj
/o6FoCcEqOh9I+dCjfjNSY9CGP2syHf5FPreo0uFcGUuNl/9lOyJuquFMH6s
nnm8Fz3fJbQQ7vw9K/rDeWEQWQiLP3c4XWdA+vFgdCHU/9Vg4povNL7hCYUQ
93RvowHTqP8lyYWgnzrlkvMwer9VZiG0c1o/3NF/g/D8tIJCjfW9u6IQtr/L
379oEM130MdC6GF8ManlFSpn/SyEjQ47HVtIVfZrERh/q5q76yLJy0TtIni2
aH1eyxiyD7c1K4JlZm7H4t6T/XSpXREoZ/eMDa3PN92KYHeatLTrwgDOvyJ4
2M5nRGof+v7w4UWw69ElZgZRed34Ivhx8ubE2z2ovWf0iqD+mEP9Ru6lctys
IjjtVaDYZ0vr5fvCIogY+MLMZQZ9v69RESijqfv2kb2wfB1rz7DruyI7kj11
3KwIdqzO2b1rnWr/sQh+h9T7e9eV9EXNviKwqmlQfng87Ud1OlwEwwslyX1W
BnG+FkHYzIpzxmvofYczRRr5S2EXiqD/5fs9ko7ReBVdKYLFF9Ike2e7c/4W
QbqTSQejcdRe/YgiWNX3ZZP4KOrPzkdFGvkAgXFFsObhgv6z88g/zEwqgssD
ywyMFqnia0WQlZfZ6WEBrdfxeUXwp3U9ybpy1f5JEXgeO7mnozm150JdkYZ8
J31n83PPqS42mOIhzMPRyHcaWq8YhO2DNk6c58XQkALaQtmtTTE8KIu2OKTj
L7wf26UYsn7abnlgRfrpa59iMCrLG/TbmnjRe2gxvExf/2PeaJrPpWOLYbhp
3y41dlQ+OrkYcg2VCVQ+nOfFEGO1/O7kGlp/VQuK4dB6s/INdiqeF8OUecod
HR/O82LY20yZkUHts9tSDJ0HrNUb/duN87xYwx4vsCmGFfVzepovpvlpdrBY
Ix9F73gxNPPdN7lBfRXPi2GuybgbWT5HOM+L4d7ox6t9J1N96X7FGvGBesHF
GvvfY8OLwfK+x+9ivh+x5UExVI0zXOhqTePrFVsMy9cm1798kOy5xMRiMEus
ctIb5cJ5Xqxh3wzOKYbM5at6hJeQfjApKYbCEGP9qVrunOfFGvH0J1+Lwbn4
U+eU7Xac58Ua8bueihKN/cbFjUrA947vK/NtepznJaDjOumGL9D3IzuVgFF8
ZGFhINVf0asEKu7elJad8OQ8L4Fnf8P2fgoN5Dwvgc2xiZOcF5ziPC+BLmsO
HnYbodqvKIGw938eVyaYc56XgEcB5KAD8aPJ0hKgfE07znNWX+qZ158mqOIf
JfA1bZHDch2yr/12lID0tu7p2rIpnOclGrxXOJSA/SXzApwewHleAhEHm/6W
zQ/lPC+BObNbr/k6zZPzvATGj/Ror2PtyXleAoppz69b6qh4XgI/zDp2qOb2
9sCwEhio16GqcBTpH+MoNr7M+2/6azPneQlcV5p/qMrvKIEBXwfUK9lP4/kx
pQRu5TWvMvy5jfO8RCNeblhUAhbHTrEZteA8L4F13ZvcrGrtzXleApXdPzhe
+jdJKJf9Zv1voAxRkT3dRlaqsf8/Q6cUTHb3fG65f55Q3tuiVMP+DO5QCutb
64Tc83PmPC/l9q0n53kpeP1bwgykGZznpbDs/bV72SY0njsmlsLkC5/Kpy51
5zwvhX6npwz2WxrAec7ac+/o8vMrbnGel/L16sJ5Xgr3+9832fGK4kEbNpTC
nz/f8+/MmsV5Xgpdu/s8aepvwXleCrMqZSOajvLnPC8FZjz22taS6u/vWArn
zyn/0XwYOZfCb6sJG3yGBXCel2rY448ulcK7f2MTPXi8re5qKUwKLXqMTXw4
z0thkd8SqfsRmm+DyFKQs9onPAziPC+Fx/q9Z934bsp5XgrL77X2bHnMn/O8
FITwQqI353kpbPLYvn/pdmrvtIJSGLoirN+TOQGc56Ww64dp2NSJKp6XQpvq
I1uPD6PvZ/0shbBPL01OTJ/CeV4GY/v79vq1z4rzvIznG1P7tzUrg/tplim/
4zw4z8tAMiPjrptTIOd5mcb6lPQvg+rHSXO8zGdynpeBWU8rj9hlCzjPy2Dp
sqwWzseDOM/LYE+YF/O4nTjPy0D2IsCogO8XfV9YBhYLBnY79nwW53kZ1Ddd
W33Iw4XzvAzKnfZ5GHjQ+Bw3K4NFW75h/yH+nOdlGvZVzb4y+B08bOFyu7uc
52Uw/Wlfy8/cfpx/sgyubLQ5ems26R+HM2WwdUn5wfVmJM9hF8rANP1QeJyP
Jed5GTgH2Az7V07j2yKkTCN/Rz+iDP5cUybEquLlZdBTCKAEcJ6XQcfSlw1C
nUnfZiaVQepHT4cXPxw5z8s08v3G55VB31el5m0SnTnPy8Cu1azT+3qSfXyh
rgwONZx303092R9J38tAMLcm8fx1UTmENI0ZE8n3x4bWK4esp8Z9TMareF4O
+wbsLz/wS+Wfl2voo9gu5aCb/CborJUV53k5/Df84I/oU86c5+XwQbl920Hl
n5dDQ/Pg41mbVDwv18iXippRDql6I6IOZmzmPGfvz500MWK9C+d5OSijJ92O
kv6es6Yc1geZGBr09uE8L4cRGal7DP/QfmWoRTkMvXOl0SebQM7zclh02WHp
KMtAzvNyqN/6U71t/tR/vePl0PyDaY/6T/Q5z8uh5kP6upM2npzn5SCkR4U7
c56Xg+3JHpMjJUFCffWCy+G8tlIB7+c8L+f6z4nzvBzmCwnr5pznrL60FdIV
PSl/OzGxHMzHfL4+Fn04z8uhz7qyrWY7/TnPy3n8gefjl5TD4G1+4gdyA87z
cvh4v+Jsx0JnzvNy2D5tzMDdbxw5z8vh2941F/rluXGeV8AY/wUObltdOM8r
4EP23sjiSEvO8wqef+HBeV4B3nOmiUYf38h5XgF7f17oNTyX5rfd4AoIOdCm
/H1rF87zCqhrv2rvhhlU3g8VGvkIIdMquL8YynleAWY28+cfWxzAeV4Bo08t
PT5P7MJ5XgEnvvjufKxtz3leAX3WNH3aaC3pc78dFdBooDJjKITzvAIGTp6K
h7v7cJ5XwHED3dAgY7IvRh+tAHx0SLvRYJ4fe7oC3LbNKj4wXMVz1v6yFsUb
u5N8vrhcAcpoxg9/S87zCqhp+GjIuX6enOcVGvlTxlEVGvEO5ycV8L3Mt2vR
AhXPK+Bi74u35YeOcJ5XQPtpwc+uiuj9blkVGvaeYVEFKLNTO80N5Tyv4PlU
tN4jPlfAvF0Xdye1ms95XqGRX9JGVgnec8PSStwDOc8r4U2Z34lI7t/vbVEJ
ZxqcsRt4U5U/Vgk97v1x/JKl8s8roV1ucMzvoH2c55Vwws+i+Z0RND4wshKU
0cnvHZw4zyvhUpdbORORfr+sXwnVCyI7Ha66LJTfzqmEo3d+tBAVjeU8r4Qh
70YPubfAnfO8Eto3zB/o4kPf27ChEkKm7ryy3p/Wv8e2SjBe6xGY286J87wS
6rdZmdsh5LDw+0/bSujf6nHfYEMXzvNKuO91dVzxBnreyLkSlgWs6pY7jvTV
SY9K+JNwY8bdnr6c55Ua+qzuaiW3T1T5HZUwqnzWdrtBxDeDyEpwathqbsof
6t/B6EqwyE+z2NiL8oHDEyohvfnK1rY7AjjPK+FcE8sZaTuHc55XwrZ5Lhm1
nSgeNq2gEvIPpg/aOkaVX1mpcV4l6GMlmF+bucKoyI3zvBKGyU3ZEvXhPK8C
Zba5wR3SRxO1qzTyr7c1qwL8eX9XqqcL53kVVF39F/zzI63vN92qYPixkrOL
9Xw5z6tgrdJ94edVhg+vgmcJrmPP7rLmPK+CPlPPJt56QPbnGb0qqHhnyla0
L+d5FQSPUp6gcec8r9LwJ/oaVYHNoo13ojst5Dyvgkz3/g9e6vtznlfBnIO+
e0THgznPq8DyW9Km666enOfs+2OVG2J2nOdV8PTLwyP5kcGc51Wgm9hzUdYc
0h8OZ6rAbs67QMdN/pzn7Pcz5ycma3tznlfx/VF6v0VIFQjbW+3J3taPqAJB
/TZz5zyvghM/5ibaDHXnPK+C55JeO6q20fOZSVWw8qnOyd4HnDjPq2DDobta
XbtQ/HB8XhXc7DVv2Zx0S87zKvgcotygIfvoQl0VaDfLypFaqfzzKshgdHKa
ys87iaqhwZ2APfF9fTnPq0Gna9l/dt6BnOfVkJQT4hFQj+bbrU01DPhoH9Z3
iRPneTU8s4ywT+a8+9qnGpTWoHtTinf0HlqtEc9aOrYavq77+2b0Zl/O82pY
GBqXaSWj70fNqIb078oER5V/Xg3Cdn1rc87zapgmnxvhMJ6en7OmGs72UG5Q
enKeV0OHHlN+HmhF+/ehFtWw/s/vEw20aL+9wKYa9H1+aZ3WOcd5Xq1xnk3v
eDVUJk7ssa/uEud5NT8PRPvDAV7VEK11c+X7HZ6c59Xw83KK07n9FJ+sF1wN
zJm2yO47RyiPDa+GDYOz5q7o7st5Xq2Rv+sVWw3+bbq8kR2j8U5MZP1d/u6/
tV19Oc+rNfyLwTnVGvsVJiXVIKSHZhAPTtew34eNsroNLpzn1Rr28ef/qmFg
cq3LGnt3zvMamJWgNdFrkR3neQ08vRu67cF4X87zGqj/02fj7UrSF5GdaiAW
0x/ZG5M+qOhVo+KJUG43uEZDP88aXaMR79gPNfCh7dHkeqNU8fYaaN1sSNSD
sd6c5zUa+TFNltbArcfVFycMcOc8r9GIZ1lsqoHKyZP7Lr/nwXleA35J2XpP
vtP4pO2ugQk5ewrHrlDxnNVnu2OSdTCtj9FHazTO+206XaNx3u3cuRroUlu5
aJ0Vzc+LyzVw+9XJivqzvDnPayCtbEv/bx6kLweG1Wjk+xpH1YDRuNIJa1f5
cp7XaOiT6Bc1/HwU2Y8fU1h/Fwa3O3SPvtctqwaaLpidKxpO692wqAYy3aJL
O0yw5Dxn4yUk2NJ8R3yugRcxZhKdl5c4z2ugR//HOnFOwZzntfw841jO81qY
sf7Y2HrjfDnPa6H6fe62GY2cOM9rNc7b5fSohYUrKrvc1LLkPK+FAUp3NpX0
MYysBSshQUOVP17Lz8fQfF/Wr4VGMz03/14SwHley+0hH87zWtjcKbrbY9tA
zvNa2Hak/Yefq/05z2uh0zHJ/m7zqL0e22pBVFKXu2CtL+d5Layd4pscVquK
t9dq5Mv1d6yFiR+9B3YJJ3vAyLkWOi7pfj9lmC/nOWvfz42Kjw40/o8u1cLG
qdBu7jkvzvNaMFem43e35zyvhcCiodIzHy9xntfCsVLxgE9VHpzntSCkH+4K
4TyvhaDen50fzbDkPK+FLb+q7auOkf/SKrOWyyvZa9MKaiH0xqW/t0s9OM9r
wdN/2LMOsq2c57VQEKbtJR5E6yvrZy3UGrWp0K8h+deR1GmM/0TtOlh0yOtE
v6dOnOd1kNU6ucGuQd6c53XQe2i94A7Lqf433epgc5xvRfU6e87zOljzw8mz
2YxQzvM6YMZt8/oBQZzndRDe9V9il0n0/Bm9OsgJb3u1a5A953mdxn7494V1
sLCit3fO8hCh3NeoDg7ryjronqF4x/J1dXBgrM2f3ACSv+NmdZAUf+fyGm9n
zvM6aJXl73vrmyPneR2Auei/R3akrzodroOrFbelIf0DOM/rNM5jOJxh31em
o5qo/PM6aLelhWti5X7Oc1Zu3ejQOrEe53kdeA45f6ZGL4DzvA7endCxaL3a
l/O8Ds4NqIVhHcm/C4yrg+u7u39O6Ezjm5nE2r9IuSFjwXleB9F7p52sP5Ta
Pz6vDhJe7ZBOAn/O8zqN81wX6uo04hVJ3+vU4zXRISIRTtWL8zN8Qv2/LxHh
4TtDdz6ZJawvjJeJcEL8sJdTzaXK3+3fKkSoP83iZ+MKof7ovHoi7CXesiVz
Oa2fam0Rqp2vsf+hI8L6w7f+ezFTkN9oWWMRem/dNnveUtpfatpUhDvzhk74
dluQL+zYXIQU/xT6Y9+3pQgdjCMtV/tTfSNbizBp7O5eI2YIv6NuWxGWvvB5
nz+Fnp/bXoRGY5q4ymcL+i16eUcRivO25o7pS+OzsbMI9w4sfziU7Ae07Mrq
lIal3wdhfdvbdWffPzox3LmlMF7Rx3uKkPZ3aTw8e4sw5npJ0uwhQnzU3r+v
CPfL/n74nCeMX3RofxEezNb39DUieXw4UISmdQsXbeoiyBM+HyzC9Qsy9N9I
hfGyTxsqQoUy/Zv88eiC4SJ88r7N+IKeVF/tSBHC8SvTHzUTyva/RotwhvI4
cZSgL6IV49h4l2XX2HD7qPkEEarl42HnSSI0/JPXtGWQsH7s+yObb7V8uDG6
7P0k31398oX+45QpIrxe37dW6iJ8z37+VFbf//R9tNF0Ee76bOiYrUPyt3mm
CAumfDGtuiqsD7SeLUKKV1N7HeaKUP382qn5Igxc9MVxw0WBL3jeQIR+k553
HHVa0Gf2AYYi7GE35EP2XkGfR4ctFuHSQvH6hSHEq8dLRbhjyvdg0/ABwvsv
lzP5+t/+ZHS6kQgz7zzMce1Azxcbi7Cv4ADQeHwwEaGxMv3IU9A/9n/WiPDI
aNMPj/qRfNVbL0JXUG5w0Pi03CjCtGUDQ+OnCP3HrptFKKQf9xL0S/RAUxHS
fijpg3FbRbhaGS06KugvnLpdhC3HZCpqUeCDvYE5Gz9h/QnyGG1sycZ8lPJE
DcVHTa2ZPHUtfvDPWdAf9rt2iZDy5YT81OiDe0QYGjyirzyH7EeXvSJMj4nJ
jXUR/GX03i/CJT16BRaQ/WIfaCfCwpIKowUzhfZFhzuIsO3zTpc3TCd/KuYg
Wx9PHJsN3CPMh/2rwyJU3hbR6rDQ3uhMRxH2MRnf5tY84mvpUba+xIdtftUT
xgc/HRdhyujN7Vq8Euwv+78nRbhSOCBP+kXbRYTFj9LGmY+l9rZ2FSHlWwu/
23d3Z+Nbef265A61b/BZEVJ+Ic3fBE8RXjiU0lo3Scj/w+nnRai0RtoaCvFZ
e0NvESpPzzRZRuNpclGEA6K+nu/UQvg+bvURoVr+n/0eXza+Urf2+u8Efzr6
sL8I1fO3XANEaPFYb4HPPIFXeDFQhGr2uH1QEJvfZ9fePSH7MjoimOkQ35WH
3S8J+hafhohwcqRE++sXIb/d/nUoa38/ZYaQ4I9EZ4WJMCrn5X6LFmS/lIeL
8PVc5Q6OoD/wSwSrX+CjjSAvontMX20MXzRjHenXhvdFuGX+iMYmpwX7Dts+
FOGJrE2i7Q40nj0fi/BOmwmzf5cKPI8eGsP0yeaY448OkD036Slbc7XWBqvO
CvYFznwmQjX/0n5xPNOp56a6HR9K/F37XIQG625cTjWm8dz+UoQUzyL52vtK
hEVbr6RvWCvsl0Q7vmbz4TE/pkBO8Xf3NyJUBgOu9BfmF33esvnrGtjuYTth
fu2D09gcLXs06Kkd6a976Rr6EJ9lst8ZPdwMBPmzf5MlQrPdNlcG6JF+zskR
YY3DYpOESvJnKvPYek/u/alHhaB/8VsBW3/Ox7c0XUDyISlm631c8I6XPH+w
cakIXS6v1ToTSePRvpzxrvVUmwX3BX1m37uSybuQsEXvD69mvCq0eCB5w883
1Ipw0Nha90bvBH2Asz+IkPJfBH0avfSTCKWKGZcWv6H5W/9FhFkGyggLjaf5
N1bnhc8LO2gRf/b/EKFafDj66C8R3l+d5ZuoIHvv7B8RNptfUM+gr9Bfe9+/
Ihy3xL3ZgUW3OM/FyM9Pc56LkeJd/pznYlSuVulSQb4Zz8Wodr6c8VyM6wTg
dOM8F+MOm9Z18TUCbxjPxTjjYNb7J58tOM/FGKI0N+OdOc/F6DO65bUhEch5
Lka180mM52KE8flRa6b6cJ6z9mXuDn22jeRZt60Yab/cT6hvbnsx2jn6KnUu
57kYY3eteXf8cjDnuRj3SFZfXTrSk/Oc1a9U78NIvuy6i1FIV0dnznMxNvxX
odB+YMl5LkZvJ9ut/31x5jwXY3SPM31Lu5A+Cu0vxt1vlrhsGKDiuRj/3nXt
2N7Bk/NcjBNm9pxwOd2Z81yMavETxnMxdh0nOyVr5815Lkb33NGPviVacJ6z
8RXylV04z8Wofh6z+QQxqu3fM56LcZTl9C2XKV7DeC5G9f3+MbqsvWe7dPd5
ItynwnguRqX2S1/vyXkuRuF4ywgfznMxXx/enOdivLSifKYsSMVzMZaCf96j
RmTvOMxl3+soMl9yM4jzXIxTXw+06imx5jwXY+qqm6H5tjT+AYZivL1H6UH6
cJ6LcZPb094Xpqt4Lka186uM52KUNLo881UnGv90IzG+/r6w6IpXMOe5GK1q
dz4coe/CeS7Gx428h/uGC/EfxnMxZqye/WtvXyEfhPFcjGH3cYaD3IXznPXf
QqmwnTnPxbhYZ4kWZgvtZzwXY8HdrnGmxrc4z8Wo5q8ynrP+rpp8/hbdr8B4
LsYVK+fWd5rhyXkuxoexSwNWdSN/0dSaya8Q/3PnPBfj/Pi1in5FlzjPxZg9
wHiAzmlLznMxqu2nMJ4z+XafuVv3JslnoJ0YR4vaN+kaIpw/ZTwXo3Vpp2aP
vntwnotRd2du3AbSb4znYlS7r4LxXIzpm8Ym620lf6r0qBgP9/7yy+2HML+M
52Lk+ZKc52z9Wgcb2AQ4cp6LsXl/v9Ov+1P/WruKURD3VQGc56y9WrtTnqy3
5jxn68vU8/LHKT6c52Lk948I9U0/L8YDlkqLVFj/jOdilAoOgD3nuRjV9s8Z
z8WouFRarN/Lh/NcjDPP9Nk7a6wz5zlbXyPsZpu+9eQ8F6NaPgbjuRiV3tuY
dHvOcyavjSu7HQ6z5zwX45fRl5uI6fwv47kYzaXKEwGkn1+HirHV987nGl0Q
4q2M52Js5Ndl97695L+Xh4tRcJcjvTjPxRi07/X0Q1OJX6J7YpQJASJ/znNN
eW77kOk/4cIrK85zMbomRSe8PE/28NAYMb47VdjBmp8Xm/RUjGr7I4znTB8k
Q8yzY4K+YjwXI+Vv+3Cei1FtP4rxXIxNbsU8mXHemfOc6ZvapPdbWwvvM56L
8UGVWQIM9+E8F+PT1Zvzp4305jwXY53lvvAxawM5z8X43nq7/poDpC/vpTP5
FBxUmu9nmWKk/DofznMx0nl4H85zMSpvI1o5i5+XzmP1HfgtbqxD4/OtQIxq
95swnjN5ypHljdhP/G9cyvTB//IbGM/FSPlDlpznYrx/t9vQyQ3tOM/FqJ5v
grWsvgfx53qZqXguRorPCvc5MZ6LsY3bX2PtxtS/9V/EqHYeg/FcjLv6z7I6
u4zW+/4fYvz1SVLtt9CR85y1L71JBw9zWu9n/4hR7Xwt4zlbr8eWxoY+FeLH
jOcSVD8/fF8iwX7BhvMXfCX5ipdJULmbZrSd/Lu3CgkqvVtRvGBvM55L0E6Z
Dt/Zl/NcguDywLKPnrA+Gc8luLiJdOVviS/nuQSvDZ41fqTHLM5zCep/FrX6
+dWN81yC03PHul/uJ8QzGM8lSPnkKv9cgmr31zCeS3C1f+s7vxfRfM9tz753
yK7piA1CvIPxXKLiozCeGztLUNjudyd72LKrBBuc639wy0GhzHguQYr/OXGe
S3C80GBhP4nxXIJ0ntuM81yCSmtulVzIT2A8Z/1Tyzd+OFCCw+IcM19GWHKe
S1AIV7hZcJ6z941E7a7MIn+vYLgE3ec5b227Q5A3xnP2vUzpjWgXa85zCdfH
NB6KcRJUzw9uPkGCprbKE8w0Pp0nSTBEJ6jh3Cmk3/sjK6+Ln9rFmPYzxuhK
uP/vyXku4fyw4zyX4MSLZztHvljIeS5Bhy545FRHK85zCeexD+e5BJtuGxak
UyTYu4znElTPzz01X4J7L9vXmMQK/gPjuQRlL5sOc9kojC/juQRX+s9v9egR
2YthiyWYcSC3vZ7InvOczZeuMuPcnfNcgkENlAnR3pznEhzxufi85BzFI4uN
JTirdGnuosaCvDOeS7CjWElE4XnGcwlS/jXZ3/XWS9DsjST8xgaKt7bcKMFX
IXv7N2vuznkuwd7K9JEtlpznbPwnNGzTY38Q5zkrW297f+LtfM5zCY75Vn1v
9hwVzyVI+6k+nOesfrX7UEyt2XgI9zsYcJ5LUO/UjY314ql/B/dIsM05+1Xd
Z8znPJdgWRvlhQDCfi3juQTV8rMZzyVoqDzOP4LWX7gDm4/zK7oGx+lynkuw
S4M3XXdQPjLjORt/YX/Pk/OcyaPaeb/SoxLUfpz62ovyuRjP2ficmXwn5qgn
57kET6ZcsZvRz5LznJWF/GGK77Z21Vxv3d2ZPmnqV9YqyoLzXIL3dZQGtDfn
uQQ3ntPvE3GA4lvTz0vwc1nWgStR1F5Dbwn2XP5p93KyBxnPJejqdnSFnO6L
YTyX4MH322umzFDxXIKUv2EvyNdhfwlG3so8XTme4rmuAUy+bZQn2E9xnktw
rnAgfp3Q3qAgCR558fjskhBHznMJ5pxNkG/84MF5LkG6D4v8n9ehbP7aKSM0
AZznEqTzEPy+r3AJdhMpJYT0+5cIiXq8k/Fcos4nxnMJthUO8Av2AOO5BG/r
p2z7MnQe57kEb/yO17WqR/bb0BimH/+MqH21PZDzXILM+ExbNpDs4ZnPJLiq
gc12HcpPYTxn8uA9r+N1d1vOcwk+/O/epoTdKv9cglEzdCT9HYX8e8ZzCQrH
PeoJ+4uM5xJ8ce3C6i2z5nCeM3l3ihx7RkfwPxjP2fwnR5y3jiN7OjhNgi2S
tg10KyD5uJcuQbXz8IznTD4GHb3dbYsv57kEl/l1YhaMcL6Y8VyCv5cpHdJA
znMJmk+4JP66geIl3wqYPlCmJxoI7WU8Z/p//9jbKy9TflXjUgl+7Ku8gIns
sfblbP0JCY5kb/aulGDnxvsZcikeM7yayaOO5YFRY4knWCtB5WbM9ilkH83+
IMGI/l9iho0S5p/xnM2XcjuV51us/yJBfj+b8Lz5NwnilZnMpSf/Z/8PCc6b
mJIfEUH24tFfEhTCZStJ3579w/gm3LdI6833L9O/MyKivJvR8yEiKarnx96X
SNHPqN3jDzOJB/EyKW5fe7t72i7q31uFFGOWWFWNpPxWxnMp17ckb9XaUlyc
fvm8azCt1x86Ug17StZYimhW8cZwnireLsWC+g//9phE49GxuRQPrY52vb6U
9G3fllL8+XlrjMFKlX8uRQZns8oJFP/UbStFg6gvg2esp/me216Ktu2+l46e
Tfp5eUcp2ggbEGRvbOwsRdpfHya8b9lViiUpPw4vcaX67LpLcXX7j+tGD/fl
PGf9/6b1Yutvki/P3lL0Kp7259hIiu/795ViWuJy7em/hfXEeC5F9f3DhwOl
qJZPxHgu5fFTVbxdivGflAkPJC8Fw6U4+UHIqtD2Kp5LUTiO+9if81yKLUI7
nsjo7cJ5LsVzs4IivPK9OM+lKLjn7YV4C+O5FC8PMujTYBXV1x+lqP8+7lKg
Ga2fMbpS7GbufKXxShfOcynS/qMz57kU1e6rZDyXcn/Yh/Nciu9vrB/W4TXp
F+vZUvxuZR2/xsuK81yKH+a3KG++x4LzXIp5/pvnj2hM9Z03kKJgXid4cJ5L
0XrShFkuTUk+wxZLUemNvk134zyXolq+NeO5FM8qcVJO+w/pRlLuj+7jPJei
2vlQxnMpNo2PijypcOE8l+Jx87+9WtB9OYznUqR8Otpva7lRinOnPI6w/SWs
f8ZzKQ5bpDzhaM95LsV/XVy7xr9z4zxn7W3c61l8b3fOcyn+ihxleOKzI+e5
FH/vbNb0rz7xxNhSivfr2nT6vSxYaK+ptRSV2StDVqv8cynurgsc2rXUgvNc
iit0OgXst3TmPGfr6+jOlga2tB6890vR7IyJ+Ri6D4/xXIor/8voAYWOnOdS
3KTrFutq4ch5LsVPfZQXoJK99+qwFK/N8c6uo/0uxnMpeiqvG2tnwXnO5nv0
9yXOv0k+Px2XqvvfjOdSBKvJ+196B3Ces/qFhAVvznMp6hh1Mp2qEO4rYTxn
63Mkbg5c4MN5LsXGno6zfzax4jyX4ssf39u2buTOeS7FPk12Hlt00J7znOkv
wWD35TyXolo+DuO5FMctT3M9RecxGc+lKFwvtY/6d9hfimP7Ju715vtVrgFS
9DWJaxFM+82M52y+za93UUQd4TyXYi0qE+KcOM+lmH1RmfCn8s+luO2o0Q6F
nTPnuRQveI0qGjFlkfB8VpgUTQWAqOLtbL7Ovpxa9seQ81yKaudLGM+leDFi
qqwo34LzXIrL+ykjMrQ/2fahFNXOMzKeS1HMvCM9M5V/ztZz+KmgXk5BnOdS
VMv/ZTyXqvu3jOdSdd4wnkvxmOjqro/0fcZzKfYbVWod29WU81yK/srrAaRC
PibjuRQ7Cxd0zOM8l6LifUcDHRdVvF2Kavm7jOdSdXuG8VyKrmW/JnXoIcTL
GM/Z+7OsxYOHC2XGcyleT8YBXnT+mPFcinT+heyxyjwp3nRf77R2pT/nuRTl
0bsVDf8TxpPxnK1H5XEsNzpP2rhUin893wXcekjy3L5cisvm3XgU1c+F81yq
Hl9nPNeQR6agpVhapbzwlfo3+wOTv7IFH+2mWXGeS3HR94TSIH6/wfovUhzy
vuiw1W6SF/NvUhSNS/RobULysv/H/19PnOdM/oozbI7s8Oc8l6K5Zb+2oiAn
znMpCts7TT05z2Xq8W3Gcxn6/LbYcF8XOM9lmPM2rePxrb6c5zLc67fY81E6
cp7LsP/84zFPw8neqdaWodI7abKI6vuhI8Ncc+UBG2fOcxm+bjHu5q1ZVpzn
MlQ7j8R4LsM8x4OH+qyy5zyXYdHf7m8vv3XjPJehcB1iM5pv3bYyHNBoo+1I
LU/Ocxlad6m6lrZEsA8Yz2Woft/gxs4yFMLTdF8I47lMPT7OeC7DUyEpOdaj
3DnPZfhfdrL7BVt7znMZfg5K2uIwkeIH/n1leGTZprIRDcheDO0vw089DXfs
nuzPeS7D6zbKBHCyx54PlqHafcGM5zJUu2+S8VyGaudlGc9lGHBOueFF+uTX
aBmq5ecynstwsleHSRVTVPvnMjzr8Wfe31ohn4PxXIbS2j1/wxcI/irjuQyH
j85zql2m8s9l6D9SeQGQD+e5DE+n3bjoRve3MJ7L8E3S5labdqni7TIcZNVT
kgaenOcy9f0XxnMZPjNXOqABnOcyFK7PNPHmPJehgNMPUznPZfj3o/GdYQUq
/1yG63Y5uEoauHCey5Du+wzmPJehw776LTsYu3Cey5DuHzvFeS7DBsJxdtqv
KjaW4dUzul086H5xxnMZ3x/15zyXcXtK5Z/LcIJwwYo95zmT75yVG/X+buY8
l+F0U51xXa12CPUNNJUh5W+p9s9lOFAQKG/Oc5l6fgHjueb6MbaUYWLE23dO
JnR/n6m1DHsPHiZ+PNWC81yG/Rb5Vg8sUfnnMtwiXHjoy3kuQ48xn3Dd6QDO
cxmKTk3cO2ghxQsD7WRo4zx8ToZtEOc5kx/l8Um04jyXIcRl3zm0j9bbq8My
bO7lbKr3zInzXIYmogK9o2e9Oc9leHTK5fU5QPP36bgM1e4DYjyXYa8RMwb0
3WXHec7Wq/I6bH4/dmtXGSpvC0+t8eY8l+GFmQr7ftso/2HwWZm6PcR4LsOV
272uNXEO5jyXodr96YznMryyqcTYZLEP57kM1c6TMp7LcLRw4SbxZ4+vDJOc
UnLzG1hynjP9EqA4//oe5bu5Bshww+yYdhvfLuA8l6HhM8Nf9Tc6cp7LMPy6
yye3LRRPiwiWodp9lIznMvz2+q395BSyT1+HyjTifVlhMrx8cFBB8gp+n3q4
DMe3c/y1MoP2e79EyHDV+W5MA3hznrPx2vHc/KqVPee5DP1ClAcw3TnPZdj6
w7CnU5eRPdbzMdMHDZQZ/rM5z2VI9xl5cp7LkM73eHKey1BId9uh2j+XacQD
1j6XoW7N3Z2+PVT+uQx/Tp9p02b5Vs5zJp/K6/Q7Uf8cX8vU4xeM5zKk8xaC
/cp4LkPhelpPsjeD02Tq8V7GcxluTAmo7JS5j/Nchge/L7o3/yfpozdZMr5/
SvKSkyND2YTNBWHappznMvyuTBc2Jn30rUCGFTWv9fXi3DjPGW/U8uUbl7Lv
HwtaVbGPxqN9ucZ4MZ7LMHmVMoJE/v3wahn3p/nfA6mV4aPLHzLHjXHiPJeh
MlsgY6o/57kMm7hnfZtYeYnzXIbp87cM9q2heKH5NxlanZczi8ef81yGcuHC
zCDOcxl+eDpZ130wnU87+4fNx//y7xnPZUj311A8M0QkR37fIee5HOsJB/xU
+XBy3LFyaPcHdJ8K47kcDx75W3/Q4lDOcznS/XqqfDg5Uj6zcP6K8VyOPi3b
hEWluXGey1FLa29zPQtfznM5Cscbrg/iPJcj/T0HPc5zOSq186WT3pzncnww
fthir3/k7+q2lWPP3cqI1lHOcznefd1v+JWv5I8s7yhHbWGBUr7fxs5y9Xg1
4zlr79CeruXrBfuY8VyuHp9gPGfjIShI1f4560+g2dKFy8j/9O8rV4+XMp7L
8ejuqj9Z68lefDhQjlse5m2Kb0j+5PPBcqT7M/05z+W4cG/TrfGp+znP5djy
9OqW29dRPKB2pBz5eU3Oc/Y+PPUauduO81yOu+17DzRafIvzXM73g705z+Xo
Njo6cdcHylfqj3Kc1lGZ0avaP5ejcL1unhXnuRzVzgswnssx+ubpHvWWqHgu
R+Xpi4uV9pznclTLv2Q8l+M44UBRMOe5HIXrjEMdOc/lqHa+mfFcjh3lTgfa
Ur4h47kcN1Xlm2xfE8p5zuTLWmkgO3Cey3Fu2sSwe3S+k/FcjqfPNWAeH/mD
6UYa88N4LsebSvOs2JnzXI62HV6dPsP3b/+skaOhMp08R9AvjOdMXoYMsHs0
0IfzXK6+H8V4zuTrf/erMJ7LUTrZXqfjeB/OczkGmJy8XUHnQRjP5bg15HyZ
0z6yVwzM5Sikh7sFcZ7LsTK5Ys/oVu6c53Kk++VdOM/Z/DDrIbnnbM5zOV74
8ujjnY1034jLXjku0XYwKqR8EcZzOZoJBwD8Oc/ZfP3tU5nI81/DHeTo0qSk
wXKejxBzUK5u/zGeyzHsy+UGlSsCOM/l/yfeLsfcTofs99XX5zyX41/l9ezf
vTnP5Uj3X0/nPJdr8Ku1q1yV/8F5LseQjfXiB+wV4v+M53J8P6HRwZ/9VTyX
o9rfB2I8Z+N1c8nSHXSfEuO5HNXykRnP5Zj0tP7sq9azOM/lONLzSEH3NeSP
7PGV41vldsBClX8u5/bfJc5zObdXfTjP5egxqsNZhS3xLiiItWe58b3cUWQP
RATL8aqbmfVYnr/6NESunt/LeC7HU5IpMSf6enKeM/m5fXPC9HnmnOdy/JqV
7mA5leTrS4Qc6X40Id+b8ZzpxztOfXpt9+E8l+PoUeMN9pc5cp7LUe1+XcZz
Oc838eE8Z/JnlTTPnJ8fnPSU6ZcOxk1Onw/gPGf6QriPR8VzJi+BBSuWjlb5
53KcKQCN4m/bX8pRLb+f8VyOavcVMZ7LsasQwAvhPJer4tNCfT5v5Wj5cGuA
7gSVf87k7duuiGnbPTnP5er5Ooznciz+fOxqp82qfDjGg0N62z9+sOU81/g+
47kcK9Zd+2rrt5/zXI50n3YA57kc5X6u48RzQjnP2fyE2Q4fulIVb2f6Qjgv
RvHl3pVynj9N4zm8Wq6x34W1clS7/4vxXI6OJ6ZdO0T2KOM5Gy9rUexKfh/B
+i9yVLuPhvGc6RfR/GcnaX0wnjN95ulzZPtqykc9+kuO3+OVF4A6c54zedU+
OOxkL9Invn819A3juQIHSdbul7qRfXNfokC187OM5woUjjteCuQ8V6D3dmWC
sTvnuQIFdRbI77vTViCd96T19kNHgWN7dulVoBvAea7AjsIGk4rnCtT7J2vd
f4sL57kC6b6ZQM5zBardZ8t4rlDfj2M8V+Bbx0GB289Zcp4rcLbh9oZmZ3w4
zxXYbeEk2SI/R85zBc9vsuM8V2CdYfTE15cCOM8VKOvUBn/MV8XbFTjmq0Px
BT3yzzx7K1DtfmvGcwXOUJqrF8heDO2v4P6WGee5Am2ftRtkMY/87eeDFer8
YDxX4NpGB04tvqOKtyvQxqDXyHCxJ+e5AtXuB2I8V6DafReM5wrs4d3qQTnl
jzKeK1DtPAfjuQIr7HtUZ81w5zxXaPjXY3QV2HXF2ZsvPzhznivQp3DMhy33
3DjPFRj1qLFW/QUBnOcKDT5vnqnAJ34nu78rdOM8V+CcLZukoeIFnOcKdX4y
nivwmLUy48ed81yhkf8YYKhQ369hPGfz19bCbKJeIOe5hnwxnivU8xkYzxW4
YK7gQXGeK/BNj1v+2fsDOM8VqHZekvFcgdanxJlVOWQf1VuvQPX7RltuVOBO
IUFfiL8wnivwrs6YWc8tDDjPFXw/nezFcVsVPB+Z8mOmblfgvppzPcVbhPsr
Gc8VWHtH+QcAVfvn7Huel9qfD7PkPFdgd+ECfDfOcwUOmdpDe2DVKc5zBWZE
pdb7bzbdz+uyV4EumyT6A9Z4cp4rsF634yM+NhLin4znClyjNO/o/h3GcwWq
//2NmIMKVPt7doznCtX5BWE8Mx0VaEV/wEPoX+lRBd5PGab8Ezac5wr1eDrj
uQLvPfuTnexO+kjbRYHq51tbuyrU85cZz9l4CRf8T+c8V+DM8xBwZzPVN8FT
gePkPzMTrC05zxWodl6Z8VyBavfhMZ4rcJ7yeL19IOe5Aum+LU/OcwVONX4X
K1nlwHmuQGczpcFF/pprgAInPHpomuxhy3muwN3GygizP+e5AuvThcpCfRHB
CqS/9+fOec7Ws2fz8OcFbpzniv/jnyvU85sZzxUYu8ptZGVXlX+uwKD+l0r2
7KD5EN1TYJc9ZfOPBAVynivw+0SlRRPIea74P/ntCm6Pq3iuQLo/NIDzXIFV
VsoApiPnuUJ9f5HxXIEGTZQjQPWtfc7qG99C/muKLee5AtX+3g7juQLL5yh3
dN05zxWYP3jDrMX6npznGt9jPGfymn3eakW3aZznCu7vkr68l65AkbVUnvuc
7IdnmQocMWDqStM6N85zBWpfSM/oGUT2dE4OG0/hvhQ6T1yZp8B/yYlupto0
H98KmL6Pt20167Q357kC1e9nb1yqwKLWxjM+GVF+dftyBard5894zvj2tTFT
QaGc5wpcqjxe0Z7uU8Na1n7h/P58znMF3jqaaJT/yYnzXIHreuw9dL6rNee5
gp+PseM8VyDdHxTMea7ADU5rV2ZPFe6fZzxX8Px+sufO/lGgUnrf3PDgPGfr
88PsTa5LfTnPtVD9vo77Ei31+BTjuRZ653sFvKbzqIznWui3fEoLt9E+nOda
eDzfrn/mrQWc51rY/UjHOP/HjpznWjjv9f1bPkMoX0zWWAuFP1/2lvI7mzbV
0tiv79hcC8PHKS/8ofhY35Za2FtIOAnkPNdC+vupdpznWvg+Xtu2/RrVeTUt
fLBime/txCDOcy2k++Sofxs7a+FMZfpAE0vOcy2NfOL/V9XZhlR5hnEc+rC/
oxfBqBAq1+ZKNGu0CnGmf05jUKmdUujFXrZKRMhOhYEHV86ieSqtQ0GZaJac
7CRlL+SHImE2GbMxQg6l0QmyWmvNpOjDXsrY9Tz39bDn+X4eDs9z3/f1u6//
ff+vq+YT8AvLzrDSyc/Bz0OJw3/PdfxqcOcbwnOov8/sjy5ngB81BXcW1Jr9
Yncm+OfC6Oi9QjO/+uaCE28se3zBnGcJz8HxQ42ly8fY7ys8B3uvBUYuTXf0
dvB2cU80UhhVnoN2uaPnJn59kA1etOxLGxy9Hdz36PXL9fvMfZ6UXNDUXwkr
z+G5X5Hlg1u/FJ6Drnq5wnNw78Wk2RPKOpXnoLsec/lSkP5tD/6KmvPlXfmg
9qe0x6+2EJw8OZ5Y9bVzHw58Vz8WvqvO+Tk4LWdiU+rxSuU5aNvtex29He7z
KOE5GCjbGAyf6lCeg10Hjr2ddtCM98A6uPUs4TnoszeMjt7ujLejt4Nan9z+
ngml8r39k4r+mGXW66QyaL6ZZj8/oxw0/Q+iynPQlsePmviXXQGael0mP/wq
IPPn3/7tt+PNynPwXNW64kOhNuU5OJhpbagdnsOtdwjPwUXfnkzzGT+O8Byc
XzC4Z572Gw1XgwVL7g09Tzf5SPNucP38LTlLP40oz+H2bwnPoX4pJz8Hr3x/
KB67a/TTX/fL+31XfSqvwvz+fh2YGjsTe6P9NZ8dkPnU+lP3P+OLlOey3t/8
nDIux+jR7xvAJyvShz7sPqw8B61uohkZLcpzMGGn/1b+gyPKc9D04wwpz0H/
jqlVXfFy5Tm4rWIoeH4wpDyX9WzZFac2Ks/BHR1dn419uVV5LvGibWNJ3ugJ
5Tk8em2wDR6/zP4I+I2/vf/pJofn4MyG/uyOprDyXNZD9u/nsiY4PIc7/xGe
g9bpQqup5yI8h+rLVJ6Du0o+ntLcY/NBeA6ael4R5Tno8osLz8ETRWM2Jc2J
KM9l/q8+f7rtRZ3yHJ7798ndUD+Pk5+DMUuOal2iPAffHm1AybC5z537I7im
J7C4fsA5P5d4bKUzC+37NsJz0F3vZXMfaNsnVhl9JPAL2He4gTc7a5Tn8OgP
dXfk+eTkp3NuVSrP4eHX6RgYrLpT+1uC8adeuAu6+69eH5D4bZXDSmlXnoNn
Mztfnxy244vw3Pt/Dx964rXwXOLh//X+hedQfSesPJfxrqhveZVk9g+Jz8B5
a+I1W8x5p/AcbMmPp4dqzX3eWS9kPgeq9/aa/j7Cc3jOjzgCuvz3wnPQ1X9P
eA6OFqR9+cOMSuU5aPqlRZTnwovNI2t9uZeV5xKfrXK6qfb3EZ6DCxZ3pG0o
vaI8B139o4XnYJZtQGvM+w8yDDIV
      "]]}, 
    {RGBColor[0.560181, 0.691569, 0.194885], PointSize[0.002777777777777778], 
     AbsoluteThickness[1.6], LineBox[CompressedData["
1:eJxcnXdcj98XwD9bshNC9soue8S5yMgeISTZUVpCKSppSYmikpQyQkiShIZC
haSd9t5l7/G7n+fcXt/P5/f95/u6nufzPPc595zzPvfcc2+Dtpmu3ing8XgZ
7Xg86f/b/ou7rLFx4dr9wDW2rQTLkbdH/brtF49tA+jZw3xG6joXbHsbQsjw
n7Y+3XzZ/WYQYf7n0ez9zlzb/rAlLN48wfN0kzm2va0gve8IJ+tT3nh/uC2k
j3vw5Hq73lybbLOH8rND33w5Esw9397kGGiOBbOzI8y46wmHj8OywvjIzMuT
8PcuzlD6NPZDS4oV/t7bFfy77tfOOYj9Twg6Abd3K7wYY2PB3ndSrn8kxhPe
x59tylfwicf3e0HDGfOTO07h+wwMT4PiY+8Vp/ZpY/9NzoD/duv1swyOcvcn
WHqDse8U1XMST+562WEf2J9/5MX7/CB8n8NZWPriwu6mJfi+gS7noIPt/Af6
Wfj9xMMXrGcLG16HuXHPM/D2g461fXYZajJ5+ftDhNfDCWFTwtj3nIcrP7Zv
DHiOzyu7EgA2TuJvwv6uOB7hF8Dzbnf9Y2tMufbAyECIWNd83isXr5OYi/DY
+sY8E+fR+L64INCbUaO5fUsI97yV24Ihu5Oy1Ygg/B6D6mA4+fHVy63fPLi2
meEl+L0q299mET7PvvES1FiJQ0bstODaXiYh0L7Ea4F4OfYv+EMIzBjY/tdB
JQfueoRlKECypMOIPfj8jG+hsHtU8pAPH48z+V2GmVW7YvhBplz7/Z/LMM/L
UWnXO08mzyvwQntrSeXSeVy7q+gqOPOX3N72wQi/1+Uq2ISu84vLU+fa6orX
YIh67lT1h+Zce6XHNbg8Uf1j5HDsn0HXMFB8V/VeewTqh5l3GCyY9zxU5yk+
377ndXAJexpU/nov1/byvw7fjSIXzNLC8QtWvQG9+8YWDFDzZeNzA0puNK5c
po3Pzxh8E46cmWk8eKILG6+bsG3ZzlX583F836uFw8aHvfx6nPBh4xcODUPe
uwT9m821u46/BZOt0/bGXvRj43kL+vw649Fu0wUcz8m3wXX75qIFQhyPlTG3
5ezRYOYdMEmoden2FPtrFncHFv0+MVmvygT7OzAC4uLn2Hz5gPq+aFsEOD/v
PueCyzzuefmhEdDuXnv1MXZt+hABv+5qH02+g++rG34XngnTruqVt+nHXdhz
MndVjgi/7/v1uzBp6b7rjo/xffaNd6FwUnTesRIcL4WxkbC4eX5UvzXYXz+T
SPBSehT9YBPq48CISDCJ61Z87zaOX9iHSDgeY/E13TCAu64+8R7c3DRrxBNT
lEeM5T1IXx154XjmQpRP9D3oCv9mWTXj+KZ8uwfiBCtJpz8Tueu606NApcl5
n/sEI6Z/UdBQF9On4CyOn+HjKBh4715doKIf08cosLlk32yQjPKwgvsQYHbn
1aYD+5h+3oc5o555Pr+E172e3ofQszYOGy7h+KmIosHCNWb62Y5eXDt4fjQc
ybi34cvDw9z9ai7RYJs7eWPnz2ZoLynRIC7Wz1S5heM3TfEBLBg86ZhH4ykc
vyUPYFWo1451rV5Mvx+A6FaCV84tExy/9AfQwc55qtF7Nn5dY6Alo2iCus2P
2dz4rYoBk33l1tfzsX9m3jHQtMclfrgR6uP37BjYdfxBu0ED7bi2a8+H0Cfp
QvCyzuhfuuo+hMjsw/FvPW1w/PwfwtLyOfcaS87j+BU+hJ8t687VjcH+h6nG
QpyGiPfiIuqLun4s7DXSUu88bh+OX1AsCBYKOk05gPqyqDwWNmqPjrv03prZ
0yNYnLGlrlso6ovujkcw5/33r7fnnGL29QhWruu4vh2xxfGrfQQdmjROZxqb
MHt7DMobjNTu90J9st/7GKbcTVhv2ejEXVcIfyw3Hl7Nj+G5xplZc1/jeKiM
fwJ+xd4uThuZ/Zs9gbr4dnc2v7PnrqtFPoHAUaUTlS7h8yM+PYGp7n4NogN/
Z6O9xoHrworqej30hykH46Du2M9z0zejvq2MiYNT6+5fDlW9wLXzf8SBZfoK
c1UrJ2bP8fD96Y4bBjqoz3W28cy+PJl9x8OGQuVT7nvx/VRD4N5hl8JLW/F9
yQMTYPSqr+cs4tB+XeckgMebHf80O03jfr90WwJ4haQXzXuK/qqrYwL8vvni
yM0DaI/ZoQnwpLrhxfAf+PwLyQnwvte9YTcH2zL/kACTPlWdF/gf4dpDJYnQ
cUNxw/R6HO+64Ylw5qXdovgjY7nfhy9MhAyt/PefFyP/zAwTIb18Y/PW8ZO4
9iS3ROj1UcHksjH6k9/XE2HOSKnHRHkkpCVCefMchRRfHJ/jjYmw+MiGd9cf
oj9Y1PEpXPM2PjB9GNpHx7FPYYdkVGXpbuxvxrKnsDf+fvdhg/B7/Eyewu/r
HzKXbVPnruudegoam11zBmxFeQ2MeArTM048KHNS5tpVGU9h+CTtMSMPIa/C
PjyFfqnVcLkUx8NYKQk8w39PUBliwfxVEozuGT8yXAf97fc1SdB0ZaTgQskV
rv3YMgn6rJ7/YZQR2pP92STIzlpY1gVQv7Wik8D6zkb/90tQngp5ScArn+d2
ThP1+9W3JGj/I3j3vQbUTx+VZPDw13pSlmXM/F0yeOW39A/+dYa7rroxGf62
9Js8PNmW+b9kWPw27UlCOMrrckAy3D5f62rri3w3fJwMB693++l/GMd3THEy
cO60O/7+859kWPp3hN03z71oz/2fgX3nT9XifLRXW3gGn9an6PXWwe8jBs8g
slORw4xqlL/I4Rl0ONp32+MaHN+US8/g9BGvnYnJKN+TT59Bl6y4h/GH8X06
lc9gemZvFesN+L0qouew6ufcFOt/eH/R0OdwpqnbXmcd1J/g+c9BePZD68Rx
Y7j37dj1HM7m339SfMaY+d/nkLs/89fzPOYvrj0H9c+ub/d3QHlHpTyHrftO
Br5Xwvut6p/DgnOv7j6+eZRrayq+gBWzZ0XvTEB/xRv9Anj9al52iMB4MHnJ
C1B+LdStysO2q/ELSLBZ6NFeA+1tpccLWPXp7vivCkpc/5Rvv4D9gQs2jjJF
+eWnv4DMVZ13dTdAf32h9QVYrBo7+ETqTObfU6Bllp5F0Ujk0VCNFJi6OnrR
Ow/Ux6ZVKbB1ta3t3IPY3wiLFHjvlKqTGIb+3tI7hfF/CNeeFpUCSz0y3mQ3
on/6nZ0CQxyL5vuFoPwTvtDfh9wZ+FoXf3+8Zyoc27/A56sEebF0aiq06Ld4
h/JQ/l11U2GersewcA/0R9lWqXC/bP6WOeex7eefKidfvdhUMPMz9Dp2zYzx
JBW6fwq/3KMU21W/UqGzyxWHATnof8NV08Ci2Ofjxvaon2az0iCg3/W4T+4T
uPYk/TQwnF1rkrcE9eX70TT4fOJa/z1mqI+Pg9JA8VP/3ecjcLztE9LgiObn
4ltjzBmP0uCiv8G0PHX8fUfBS9hXUXXUJQTtJWPwS7Cesd5H6Rjqr8+8lwCV
Tx28xuB13R0vIe9b+cBBaVPR/pxegsrga3dqjdri+ZfQ9W7iU+3zaO9hz1+y
eH4893vj2pcw5kFUH6Vv6I/UFV7BAr8QvT7x+P2f1V7BE5NuKo198XqM9isQ
1m/LWjwI/aPt3leg3+236bCZ+D4t91cAz4vuH7fF3yuEv4L+ph83WUbieL56
9QoC/jYtPJGC172aXwGnvl1wvHQ6v4abL0fyNdqj/qqMfw2X9/12S3PG7y9a
8RoeR3aQ5BWhfV82ew0mSWoK/Zl/NDz9Gn6FT1iz0Q7juTGRr8HZI/LoRA0c
v/eZr6HI/k2XIcdR/6M+vQby49GhbD+Up5VyOqyZ5W/3eRnG52RyOjw+59Xl
8BR8nmhduhxfUg6mQ6mKwH77G7Tvk77p8HX+3E3pV9ri53Sood47rjPqt3JB
OnQf03n30cnM/n6ky/nD4D5voLilevZ0RdTHHTPfgP0YLZeE09g/Nb038JJ6
05WXsT9Ntm9gUFqvKC971KeIwDcsHkd5WMa9gXHrYUrqKezPtNI3YC6cDSe7
svkPLwNWFev93rcC37etawaMU1VIFQzH+WHywAzwPvH8XWkBzk+Ha2RAWpHt
kNjdKE/XORkwxPDV0AYxxm8NqzIgNbyk/KAhzreXb8sAsDDK3Odmy/wDvf97
6eKDxqgPSo4ZwE/6WFt47CzzFxkwIP5B/Zujl7n7c0MzIOmLGsUmjv+0qAw5
PpxPzoDi+VKFRf3+m50Bw7TW9NrRt5qLjwyqM+DDcX07pSCU19MvGWClpvjZ
TdOfe99QyVsWj6E+Ovd8C6mi3320j2H/64a/hejcXu33TXdh/uct6L4MpBaL
+nl74VugxjRgUQnqQ1fdt/B6sPKmOVnIQwvDtzB14s+3ZmnY32yrt3D9x6gf
+ZtxPKe4vQXLN7ELXjocZf7qLUxzMbrv8gTt6/f1t3LzOf3Yt/Cr3emO06PR
3yakvWW8wPEcXEj7nzbeUWMw6sPxxrdw2WyWYl4ovq/m11tQ9p6a8OoQfu/i
jpnwMs66em1yD+bvMuFDwYxp+QGoL53HZoLm4mGal/JMmf/LZPkBNa6duSwT
xmhfbPxlZsb8ofzvz5lkwoDcvveffsZ45OfRTBBtjD22Lxn9nd6pTDafRf8V
F5QJlZPvNIT3xPnRwIhM+D11/HLb+3j/sYRMyNno53RwObarMjJhl9GR0xnn
sL2gPBNeZT0M8emK+nPjQyZopJcenyuyZf41Sy5eN1HKgvFhpv5ZOx2Yv82C
kZqGB4s34fUJE7Og+cHBkKFDj3Ftn3lZcPX8hiX8Pcjb72uy4KXjZ+XpWvj8
jTuyAPNdOB98bJkFTlZD9S+mo/72d8qC84MT6jc/Rnnan80CBRrtm+miv6m4
kgVleYuUjo/G8dKKzoIca53fpd3mc+2w51lw5/6366MmoX4o5mVBd+3PE05U
n+N+b1ybBYIuHQfaquH3pH/LgnFV3YoWFaA+qitkw7vyO6l9vuD4n1HJBt6M
V769DJCvX9WyYfr9iXQGgPLUnZ4NvR7XjV40Ef17rHY2LL0SZHbQaA/yZmM2
2HICQ94d3ZsNm+4bzd24HZ9fdjgbRoXrrFz1Be1vrnu2nP1cDciGM1ZSwmE8
qxCeDUO+WR54sQ2ft/dxNtSFDKpcNeo040e2XHw+rjgb7tl8jFhp1Da/yoa/
2Vb1wzUwnvn4h/ZXx7ST8Vm053Wdc6DzEiHc2Ir+IqZ/DuRnhl6/+OoUd73P
+Bzgujsa/Zst0PuXFdS3O4D6ULIiB6Dfqd5hJ3H8iUGOnD5dNssBleYPc2do
or1KHHJYfmk/1zY8nQMZuYmJJcloL2mXcmDXct9nyTXejFc5oKr2fvnsWShv
z6c5YDXyQOq0BSGMXznM3vsjLytz4OSXTktNlNH/RH/KgQcxac6durRy/k9F
lAs3Atzjm9ujfA8r58KivgvDn11D/SoamgvmOiYh52rwfbMn50LkEqnA0F5D
5udC/MU7G8b1xfm0aF0uzL2f6FaXh/q2a1cu+N6IejZ59n7Gw1wYbLJ8mJCg
vo9yyYXs8zX9rtXheJz0zYXXs4batpqifrRcy4VvFkGqYlf8vtUxuaAyrG78
Z1fU36iUXLn8X8+CXDDYsGe1YizGU1b1uWz8cDze/ciFdiOtFB+uxramYp7c
/D24Tx6UxW5bYGWD8heMzgM9c6kEnBlv80A1I7OH8RDMdzxfksfi+aWMv3mw
etGEm4dijnDtE8Z5EPJe6vBsGI/zoHGA1oSqfMxXrPTIg00d7mWk75nC3R8Z
mCfn35Vv5wGX7mW8OxiXB39zl/sc10J9zk/Pg62Jf+zbSQjXnlGaB0YffXIs
Z7H5cmsedHylOD82iOW/efkw6+FVsmu3OeN5PqzfuKBh1tn9jOf5oOno/Lf9
OPze4Rr5cOLADds3i1BfXefks3z3RO56w6p8mEm9ucoZfP7ybfnQ3TbrcwHf
l/E8H25dbXS73QHtSckxH37aSB0C2o+ldz7UrtZb+3XzHO75uaH58KiDj7Iu
bz/jeT5E5j2CkpvOjOf5cvH+3+x8aGc9y095APpLg+p8qB72zzvexpfxPB9G
/OgWv62TC+N5Aezv0r70V18f7rpzzwJ4P8X0gnIN6nPd8AKoflC34/oX5OXS
qQVw/pxubw9bT8bzAui748zpexH4/K66BaAzeU72EZ4F43kB+E0s7PHTAO0t
26oAOm5clFD3Ee1hilsBjJve4tM5F+Xh518A33wudLcxtOPav68XQInQcku6
MT5fP7YA1HKvf5w1xJzxvAAGWteudL6B/BxcWAAOc2cdEf1Fez3eWADwNzNk
dirKt+ZXgZx+Le74DqY9ur/UudKN8fwdLFO/YOR3yYHx/B0Y6nd+1KpylPH8
HTxbP/PE/mxzxvN3UFErTUAdZjx/B2oL+SEGzzGffs7kHeROl+y4c+gU4/k7
GH5zcNEOHXyf3ql3cEW91fxqexvG83eQeeOcpY8jXh8Y8Q4i6nKNDq/E7zmW
8A6uDYS+D01CGM/fwYZJgYEdPTEeXlD+Ti4fcePDO1B4fdtmtBLytaOgEP6E
mmZOUkN+migVwpXH6+Ye0jZmPC+E5Igkv8/fkH8TJhaCxVTX3BNTUP4+8wqh
wDuhRlVzP+N5IdQMOOJ9dQ7Ka+OOQrAb12dC/ytzueuPLQtZPmkod72/UyG4
ZUe577kawHheKBfvV1wphDuZxQemVNkxnhfC0hOnVqSko3zCnheCu/nf4cqD
vbi2Yl4hZI94mDR8gjfjeSFMXXEg5bUZttO/FcLVoyU6l5+iP1VXKILUOwO2
OTrh9TMqRWx+68V4XgT/rPuoL/qJ9q07vQjaS/6dPXGlN9eO1S6SWy9R3VgE
mc+unp07EO3p6N4i2HLu4N5xU10Zz4tgg0voTctDHoznRTD/uF23SbswProa
UAT7nv2NtPnYNv8rgsXbtB/+Uj3FeF4E15Vn9nH5ifr76lURjIzgXe2o2sbz
IniZc2rZxyEs391cBHO2PbKxbwlgPC+Cg5xBejGeF8OGZXndN/fyZDwvhpwD
YVeHNtoznheD395dY8WXPRjPi+FxA/+T10j0JyUriuFh5bKj7owvxKAYPg2c
Nb9zN4xPLpsVy/FY4lAMIVs1GjbaIF8MTxfDOd/fK/62IA/SLhWDXt9Rz38E
4PeMiSwGLjz2wv56Pi2W04/3mcVgMLhkxr+DboznxTDs9naKJB/G82Lolf3g
VX0kxi8qohLIsNmuwPP0YDwvAdvOYxamEBPG8xIIL3sw6LmRJ+N5CcwYZJkx
TPUEdz1kfgkkPjvRZ2mSPeN5CWzRu5HZMw/Hd9euErD0Td7QbbI543mJ3Pxr
lEsJVP9rN3b9JBHXPulbAi+76FW3P479ablWArd67PPcH4DfuzqG9rdjhXDm
X7SPqBT6vvd7luvvCGE8LwGpt45af4rxvATc5tBZ22AbxvMS0H709oUtwedp
KpbCnFaPQbxpbD2wTynkd5EmOEIYz0sBbr7yyS2dwHheCuoFVhHPTOwYz0tB
0/nF0Z5L0N+p6ZXCb8/yu0HP0L+fMC6F79OyjjeP8GY8L4VNr2dU/qqwYDwv
hda1o7sfvY79jQwshXJFteyshV6M56WgKpFmJKcznpcCz9RB9OwU+pP89FK5
75lRWgqLkkbu/+QRzHheCh5zRhzvHMvW73hl0PNSvuL5czg+GgplkCAUKgxY
jNe3dS2Dbzd5pftK8Lq3Shn8OyydoI3j2skDy6DpuG9Zdjv0p1/UymD27EEz
Tbfj943QKAONJvXhf55oMf9QBtX3NLu0pKP/d5tTBhuDLJb2/Ib2EqtdBtYb
unewnY/+s3FVGcsXYP9VN5ZBfldVX/M1+Pxl28rgr9bOpPNp6H/t9pZBylvV
DT92ov5FWJTJxXflh8tgmOhmQ/Uh9OdKjvR+WxI8cQ8+b557GcD6TXfjm5AH
lt5lkNdj4tNCRzPmf8pAmm29uGEC184LLQNDUd+8+Eb8vUJ4Gdy7q/Qp/DLq
8/SoMjhXN+aewjNn5p/KIDJYXS3LEP1ZQDKV34Tf1/qqYX9fvSqDXUsT++zO
wnjmb3aZnD8aX1wG06TT1VAcD4PqMpBWCyjlY/7xdHMZLGjVSZj1BuX59EsZ
6Ox/mLjSBed3n/6UgV8vgwGBsSivYZJyONZ/b6G64g2uva5zOUzVOflp6iX8
Xpee5YDLbS7M/5XL5fvrh5fLrbf1GV8ORqPcn447MZu7vmRqOTw4cupnYw+M
H45AuVy+7/bCctgfO2b4lAE43qUrysF+oU6YyTj0L111y0Fp8RaF6a04f5pj
UA55+1b+uhWIfLIwLId129sbbW9CfQ01K4fP7kqfex3Gdo5VOSi/vXMr6K83
15Y4lEPzscTJhz7j86a6lUMPXd4aSWfUL8PT5bDxU+X4sQ043/D3LwcrA2mE
gOOXdqkcyh5+M0s1x/7+vk6fd7RH2aPXuB47NrIcul/MaFxRgfqgH1vO8lcY
n516Wi43n0pIKwfOfR5G//UhsxymxW8NmaOI+je4sBykNM6f68X8dzmYPsrQ
u3Ya40GnxnIQjihM6BeG74v+ROUvXZ7sh+3aX+Vy80EVUQXsXNdqNnMSrtdp
d6xg/gr9h41yBWTtuuAc9hTHM1y1AvoXK7ifmIbzs+KhFTA6KaavlhHm0zqP
rYCxRGJgHNSLex5MrmD1AGx9b1YFLB6htHTyPZTfpfkVcDUrttPeeLSPrGUV
0N1O+UBNf/R/onUVYJj+02d7JOrHZP0KKIAVQom2KeNHBcwZEzB96H20F1+T
Cnh47ebMnoU+jCcVcC9qDdV4vP7jaAXYBN2YK7yL62ujXSrgb3PklkOxbfmh
Crn8jYdvBfBuDlk4Q4jX44IqwPRru7R9vzCebb1WAVe6TfyluaAt3qyATF6J
oP0JtLfVMRXw4OjPN+cHoP92TKiAinDX83WfkHdRKRXw+IC0B2hP1RkVENfD
rf3e723zzwr4xHdIv7wM5buwvELOvq3qKyB3WoAnzwTvv/GhAk6OkVb4BHL3
F/6g8rjuULO/Ba93FFTCkzX8b5p26G9nKVZC1AGziKkaKC8TpUqQzl6LckK5
dlCfSvD6duNs+3i8/nZwJWj+3HJ7fgeUp2B0JYhXDFrfsAHbEydWsvVGQ8bD
SlbPgv7j7LxKCA0vXbq0F/Lz+ZJKSBxw9K/Ne+zPtzWV0AcTLlx7pF4lrLM7
vjXhDNrDxh2Vcvl8d+NKuHbQ+frYA9h+bFkJy0JTn6no4u+bbSsh6ZFe8qFt
+P39nSrl6klWelRC+tuFbnELhNzvHc5WytUvRQZWgv/HQWF9nszgrldeqYRN
TV837Lzqw/hL3zfuecIMTxzf+dGVkMu7cmnBIMz3HoyrlKsHCHteCcpbmtXS
V2H/CtLp7w3P6K5uQftQzKsEuz2rgqo6oz+dWVoJ33+rz7WKus61jWsrQf9h
yZQ1g/D+wNZKOf1O/1YJVvP69JhWgP6AznDk6p00FKrAU28qnbKg/Ld1rYIf
n/Ylrt4czHheBeG38rccXIH9TR5YBduPCL37zkf5fVGrgpPv/oxKOGTEeF4F
htb9iwLvY391p1fBpvObBoU/P8N4XgWHenU17LFbhXt+rHYV/My+u7jeH/PP
jauqwPFS59FFHx0Yz6vk6leWbaPvizs2aftblLfd3ipY18XPZekPXN+OsKiS
i8fLD9P3hZ76YU98Gc+r5OpR5rlXAZ3sb/FbOpnxvArUYnRXOe5x5dpXA6og
3l4/Zv9WH8bzKrn8gEJ4ldz69/SoKuhUsr56bjVe3/uYvm/4r9o9CV6M51XA
La8RU8bzKojs5pr3pQN+39/sKrn4ZnxxFdxrjpo8WIXVP1VXAXnSe/KWYfj7
081Vcvn0p1+q2Ho/9ufTnyoQHUgL7bsV/cswSbXceuO6ztUwLXbxobwCbLv0
rIbG6kPnX1kFMJ5Xw6UdFnt3+x1mPK+G8ntSB+HAeF4Nr0VJD517Y3y/ZGo1
bPh9NWL1nLOM59Vy66+3F1bDKEv97b5hRxnPq8Hp3qaXO6bh/KGrbjXEhxkv
vaXWlbtOQ3EYNDuiMp5g/ywMq+Fe5JGUTbdxfEPNqsHAU8kz4WsHrp1jVS3H
e4lDNWjR2fvFc3aM59WQtLPHFKGeGeN5NdR3GFT7xw79u79/NewA9yuL4jB+
S7tUDc8nZT1Z3hDAeF4Nrh/FY4ca4PPHRlYD9U0rE8uvMJ5Xw2z9RS4u6p6M
59Uw0bVL0/fx9ozn1SzffpjxvBrmDsmP+bvZjvG8Wi5frlNZDV8VJs+7oXaU
8bwapNmoIC/kbfSnNvlOZDyvhtHFm3fP+4v8URHVyK3/a3esgffuS9a+q8D3
2yjXyMWf4ao1oKKv/VGvFPWteGgNSI7xes84iPLvPLYGrHKENYPWeDKe18it
T5rNqgHCFbRh/HVpfg10umk15FNKEON5Daj6FalF5qL8Retq4NmA+YEPXXwY
z2ugX+2Ucn1/F8bzGtC7OavJSYD98zWpgfCwxEkdB6A/TjlYA92eVXVS/7SP
8bwGiu/dfmsRjP0f7VIDXHlZqRPjeQ0cvZZ68sFZ9DcevjVy8XhcUA243f+u
zKucznheA8emH/5dchX9+cCIGnAvsxtdcHcQ9/vVMTVAJyvv9vVC/XdMoPK4
k+aUFo/9jUqh8hWFXd9p5MF4XgM7Bs0QeYoOM57XQHuVzSWqt/H9C8troGS2
dAKJ+mpVXwO614NDGtaHMJ7XwJChkqf8UQ1x0nbhjxrIVsz61udY2/p9Lah3
kRKqjee1wGVP3dAfmyjVwr+NUmJgvimoTy1oxyktctuM198OrpWzT8HoWtja
x/mU60hzxvNa+CU4XJ7uhPa/Y2YtJAzj/fMZZc54Xgsbc854WqjbMJ7XQs4d
y9maS1D/v62plavnGqlXC2+o9M43Hmc8p+3C/KZFX7Dew924FpZHO8xceQ3z
048ta+Xiq2bbWhhtLIkZuKmN57VwR+HvgzP9bBjPa1n+GvXX4Wwtiz+wP5GB
tXBu8I/FA4fh7yuv1IK+Q522fzber3y7Vq5+Z340bdtIV7BQvgfjamEvNwH2
ZDyn8kudobr5SgDjeS3jWxvPa+Xq/WaW1rJ6NeSxcW0tOItOjjPt7MJ4Tn8f
M4XOuLCd/q0WgkRTasv8sf88Xh04HXro2pp8gfG8DuZ/yU1Y196Z8byO1bfj
+7xV6uT8UfLAOqge7eCTf9+D8bwObg4yP3WlyxHG8zqQZpdrzDB+1J1eBw0H
3BN0S5FnbnPq5NbDY7Xr5OqVG1fVQY/qzO9O6y0Yz+vg5aeylvDiNp7XgYuy
cOh5gvZst7cOUl+0CIaJh3P3R1jUwWurTfX3C1A+5YfrIPriINV7TZe4tpJj
HSzx6rayXMGC8bwOPBtLv/jfY/UH3nXwISasZ7dn6F+uBtRB1eJZHeZa2zGe
1zH+n2U8rwP7RfFH+k3zZTynzyOPb2+JaFsPrIPNpS6Ox9XQXwck14Hu6bd8
7XxfxvM6eLon0T3uGL7vb3YdfDeftHDd0elce3xxHVCYvlvdDuNBg+o6SNl8
fGTaFQfG8zo4+aTXlqgXbfUCddCcF9ii+cGW8bwOYg51+plZeIrxvB52N0d3
eH3gMON5PcSfF4r2f0Z5ufSshwcxz3dH2h1lPK+HO7bnahOLrRnP66HHulFh
YT9Rv/uMr4deuy4FZo1B/V8ytR70czaMjXjhw3heL1ePcHthPdyaNFJcrB/C
eF4PfNdHh3v0Rv3pqlsPhmLncJMvtozn9ZCfP+zGA4kz43k9ZGtHx15QQn0K
NasHpe7Z78eG2zCe14Ol2ry1S6/YMZ7XQ0aGNIWI+ZmpbvVwNm9x3Tg39H+G
p+vh8Wnrqi6Sq4zn9aDpGjjSUh+vp12qB/UAXtLHWhvG83ogS9ZHeFhh/8dG
1svVT+nH1svlO049rQeufPO0D+N5PaxuvX7hq48x43k9GCyI/757Rifu+uDC
erl4T6eSfv/O7yumsvUHp8Z6mM9N+OwYz+tha/JsvvKQAMbzern6EhVRA/An
3ze+NR71XbtjA3jelib4sT82yg1QPX94Wd4ivB6u2gBbf09qeW2K+lA8tAFW
iIs+/d6D+Y7OYxvg+/OuPFUbZ8bzBkjpqPM8/g3ebzarAbyfG/Zbu8ye8byB
rc+2zc8bwGCdWuafCyg/0boGufzfZP0G0HYQq+8s82I8bwAJN6HHeM/XpAG4
5bUgfH7KwQaoci5d9qApmPG8AT6vMLsbIvFmPG+Am/BU3SC1jecN8OHz4g3O
LB/r4Uu/x01Y9+1PAON5g5w/a73WAJWmNseSD/oynjeAmd7zZZ0mtc3PG2AC
T8e8sie+zzGhAczrxvYv2Y/9j0ppgMALl2Iql3kynjeAxTKHV+khLoznDTBD
8/iHrBgXxvMGCPF7zN8Vh8+zqm+Q269y40MDCD7/+vvaHa8X/miAju3mRtq3
b6sXaYQ+fwyn7TTxZDxvlKu/NlFqhJAODZtqLK0ZzxvBXFpuY+bBeN4I9wwq
ToWk2zKeN7J6AHzfxImNzD5Pcu0dMxvBsr1LSQXb/3B2XiNweD0XxHjeCLPs
5x/903Um43mj3HxipF4jtP6rPN4+1JrxvBFeZQ+lU9BhjOeNYJ+5MtRrhzPj
eSNcLxDeSvDC8Wy2bQTNuCdGGb6ejOeNcF7vpMMB1SDG80b48rnb96Q31xjP
GyGi1ujcywU4npGBjaAc+WnKlJkWjOeNYNUapjGoBu1B+XYjBG2qWyy6gf5z
fnQj8y9onwfjGqHXSeEcb6LAtcOeN8LK1Qb8pb39GM8bwbe6ccLva/j9inmN
bP9DMON5I+OrOuN5I5zYMN7ZIuQI43kjPFlmqN5+Tig3funfGsF0p1v6BHeU
H4/XBAoD77t5/9rHeN4EXPnmn7Z8exN8T56xNm43tr1VmmDrhLXqo65PZDxv
ghT/4cbQ25vxvAnUOyUtTPbBeHyERpNcPkt3ehMM1M8bn98J/Z3bnCZI2t1Y
ZmAawnjeBM41MzyidJAfjauaYMHhVY+2iHF+rLqxCa7m/vI4WIT2u2xbE1Ql
3KxOX4r2Yre3CTJNt7RL783qAy2aIKKGl6g6q21+3gQfozON7t1dzXjeJLef
bZ57E6wNXS/0ccb6a0vvJrANzPa9Eoi8uxrQBIpft9Refe3HeN7E9su4MJ5T
+XmNHHDsBsab06OaYLxJKP+x2ILxvEmufjcguQlep7ovTbhjznjeBNT44roV
ozz/ZjfJzS/GFzfJrVcYVDdBjsKfpU9MNBjPmyDo1IQKQQb27+mXJrn4+NOf
Jtj7s8m+8YQb43kzpKvUiPZZoP9d17kZCuouBFVM82I8bwaji0M+bl58hPG8
GczX3xkcKkT9rh/eDMWS+6Xv3EIYz5shQWRS/HoN6tOSqc1y+Y4j0AwBqVML
i/xwfG8vbIa8Ff82fKoMYjxvhhUzf0/eENo2P2+GPebP1UcYejOeN8vlsywM
m2EMl/DH9eRQs2boPWDX+MLlbTxvhqdLpRse2+bnzXBTYWrvtc4o/6luzXL7
/QxPN8vtd/P3b4bdn6Z1rLmDPE671Azf7oTTCOQI43kzcMvbhSi/sZHNcvlB
/dhmtn6iwXjeDDU1fd/OasTxS0ij8hlvOIgf2pZvb4ZJu5S+HFuB3zu4sBmK
FgitOgwNZjxvhuwxGS1e29p43gwdpemEC/aM581wnnRzVznoynjeDB6dipu6
+AQwnrfA9AWRC8N6oz5qd2wBA6thqfuPmDKet8DYw9cELdZoL+GqLXL77YqH
toDnxq0/9efZM563wL35mSafNQYwnrdAO5vu8ywmODCet8CK19WSef3a8u0t
EDZDukER44+sZS2winMQOD6idS2Q4N1z3M2IkYznLaC5u4PCLRfUj127WqBa
bdCMYLVejOctUFhiot05n+13ONgC4Sl19kObcPx/HG2Rq5cb7dICfssbp4T9
cWY8bwFF7V1fOj/wZjxvAf7vNTe0CtrqOVqgQ/a29+rNRoznLfBtprL4p5YJ
43kLDPZQvGAsRPtfHUOfFx/3+rjST87fOia0wKY5WUqjQ1F+USktoJ7fqbDn
TmfG8xZYq3wnMnqkCeM5lZ/e+lcKpkGM5y2w0qTwW1j8UcbzFhh0dtvCypUY
n9340ALKc9ttfnrJl/G8BV7mZ7z+S9C+Owpa5eQ/S7EVJv7YFdA3C/cnmii1
svVdHI+gPq3QtGRKf+O7bfPzVtj80/fyhGfGjOet0M5AODj5bBvPW0HF337L
EG3C/X7HzFa4Gmvv23tKCON5K0i1a0Dntnx7K5hMuNGx0sSM8bxVrt5gpF4r
WDak7bbu31Zf2gofYo8mmuQ7M563QmCudMEN/ctjy1b4rdOjj+tOb8bzVjiu
tOvd37Nt9aetsOrL6MAub9rWs1vl9mM4nG0FA+rNp3VCe48MbIWnvYavEYe2
8bwV/hyXJgz9GM9b5eqX5ke3Qmz3pvj0ZWhfB+NaYeavNMfPyv6M51R+zv8s
heKjjOdUXtL0S07b/LwVtL8EbvEJxvhgZmkrdFv94N4dzWDG81a5/VyBra1y
+Yr0b61wae/nvfaZnDwTbku3cFt8mz57I8rvkYBHnp3SODR2EBdvkhciHjHm
EsScv7TPkvBIbsUa3sndXDyQUKrAIzf1pRkr1KcmRR6R2V9j/70jj+w/nB7Z
5N2ee5+oC4/I7tfq1o1Hunlu+Do0gtM/0q87j3Td2GXL8BPc8+1H9uCRUrMB
DyfXc/JPmNyLR8qWSDc8cr8nc3vT93H84Pyr/fK+PLJnXXQX65fceCZs7Mcj
+oHbydfDGO/uHsAjKw5dtErvyX0/2T+IR2p0S9Z28eP6b283hEek2TT4xY1X
gvswHpnd5CSIduTGm/iN4JGpz5dbtV/OxZ/2l0fyyNu6ztt2K3LvT4gYzSPS
6tn4EagvT8byiCD4RN8Hftx8nKSOp332X+DtrsH5Y/scDfpM1wfp8bgfMaF8
Io8EpXhfNhrO2Stpmcwj6x4NvzxZwumv/c+pPNKksl5P9SxnbwmSGTziunOi
y+WeIdx4d9fkEZl6PDJgNo80j5w+4msGJy/70YRHZOvhps3lkZ3XvxwN7cfJ
h2hp0TGns/GLEi6fZb9yAY/I+PsEvUU8ovZxaP35VJTnnsU8UtlLmpDF/h5Y
yiMnY3NLrt3g/L29w3Iekd2/5rmSR3A/Gqf/5PxqHpHJ79lf1ZGTX0LkOh4x
DU6Y+eMznjcQr8sjqtwGepTny408IrM+mZCnxyPSp/e9gPZXpc8juB7N2RN5
b0DvH8jtCOH693sbj8RIohdHTOPq4RIUdvJIj/Vnj6wXob/ssZtHJg9tufv5
EvZ30B4eseZ/fXt9NGcfCWONeOQpeW813OkXl++csY9HOp76M+bcYM6eyQJT
HhmhLvVA3O/tV5tTea0+Gx3znNO3BP399Hu0jOYHVKL9GR3gkaFdtHruqejH
3X/oEI9ELzSNOVXExZcJjtY8sjH3z/ZBM5B/XjY8cir5ZdbDEEuufxeOUP3R
HJN9vgb1M8yOR/p2KhvrFczFGwlRDjzif15kuigU8/eJjjzS+3Zn+5ibqP+v
nai+fVhQcxrUuPsLXHjkwYUl5msLkFc1bjzSa9HK3yr7UV8+uvPIQ9P7y/U8
0d7/evDIl8I8h/0LuP4lKHpRfXym87P9btSXXmd4RFp9/OYYZ3/2Q3x4BOsx
OF4mjD9HdSJj6N3LRTi/0/TjEazfd+bkueg8j+QVeNnt6srtz7LXucAjdflz
ht3ezskvweAitX8Tp4g+S7jvJfuCqc39V/9nbx3CIyE5qb1PzOTsIcHpMo/I
1m+ducoj9dLlhnWc/pKLYTwiE4/b37hB/+1I9ZzDJ/B90eE8ovL24NLis1x/
SdJt6l/u+Ox03Y7+6E0E1YGGWWezLnK/TyiM5JGBag+abbLRf9dFyfvbz9E8
cmiRBglpr8N9H+8hj7TvnXLv5QP0l50e8ci5el/qMdDeej/hkajaCZPbl6A+
D4vnkYlXDTzu1XP6n6CRyCOzDPpPqGbx1+wkHnldH+mXb8v1nyx+xiMy80v7
dS9ofypDNmopIx+3p/LI/T5K33R/ojxMX1L75wrsUZ9tXvOIzH6OBJc3PHJL
uly+je3He8sjf203Rej0wt8HZ7XpD+pbeA6193tzT7fUYn3Vwzw5f0ieFVD/
kFteN6oY5fm2kEc6zI8NWuOF/qi4mEd2JWxYfM4b49uGUmqfXL4G/fvXch5x
a9mQZzgdeSeo4pETg6b7x6zF+WyXGh6R7nYdMJ/jI+lbxyMTnrsUvIxGfRnR
QPl257Zi9jaOrwkTm6gP+eZecGYt8p+0UD4q7jjY8wl3P1n6nkeWpLSbFbCW
i48SdD9SfXm7bthpVv+08zOPnFaLCv/1grM/Yv6VyrdYVDrpCPe99ke+84hM
fjjB7SePKP0Yd2Vcb+Trud88sn7EbrUWK66+xz7kL/UHx07aKy5s4zmfmGl9
CzeK0mQ855O5r4atLcT8GOU5nyxTWpJWXMvZB+U5n8jsL6c855Pb2g+GWSRq
M57zCcZztoznfJLmMdio0xX0z6IufCJ7/kG3bnxiPExaIcnxk/KcT2T2J1Ge
88n3nxt9+1wyZTznE/fe0gIKP8ZzPsHzKLj5IuU5nwxstrO/v5fzP5TnfCJb
77x7AJ/86Krjod+pjed8smjK+tf7tTwZz/lkHFegZcd4zidbmp58D8H5PeU5
n+RIy5NtkK+XR/LJdq2QjMgWHL+I0XwSanX2/rIPOF97MpZPxipUH1F9jfFA
6ng+wfMoUD9zNKg8/8ufUJ7ziV7aj22tz7j+U57ziQadnCaNwPt/TuWTlCEx
pyPnWzCe84nsfszumnwis35PeS4nX8pzPpFd7582l0+GJ32wlWRz531QnvPJ
zbPt47Pf2DCe88lTFakGcvZLec4nt6TbQZegfu5ZzCfVc6u3vBztwnjOJyVp
SoE7e55mPOeTsuNzRapznRjP+eTVZqnGGzGe88k7kco5KD3HeM4njssCFz77
t4/xnF6v1UibON6X8ZxPZPavUp7zycReMZq5J7n4g/KcT6a9M09qvYrziyp9
PhlysWnXAghhPOcTrjxTmeM75TmfzBD/KEg5wOkb5TmfXOmaMsxTE/1fj918
QmP2a8+XuDCet+kbV89Iec4nvhU3IltPsPrTfXwiM1+lPOeTzsd38LvHODGe
88mN6ICygKtBjOd8Irv/zOgAn7Sbs/DmxkxOXyjP+eRU2YK0ntoof0drPpFW
J1/czOq5bfhEZj2F8pxPnvGlCdgAxnM+0Zmh+69WnfP/lOd8smSTXuXEAuRJ
oiOfhK397LLroi3jOZ/InFdBec4n+pe6nLuL8QzlOZ/g/p/LjOd8kqTlqKzp
ZMt4Tu1v3ovOo8wxvlX04hPZ85p6neGTPxNUhig5of8a4sMnmO9BeY4/xyey
+WFNPzq+/63vUZ7zicx+C8pzPhnAbRBxZjznE5n1c8pz2uYKKLj1RMpz2j9b
tbdnXnDrBZTn1D6l+M44znhOx++/egzKc9omj+ad4HP9ozznkwmCUapzRnHr
a5TnfGJQb2t1bqA34zmfFMz7pZto6s14zicnpivM2JjTxnM+UR5+ctfOX16M
53wSrukQsSacq7+iPKfylx5/1NOP8Zz6Z5l8fqdH1F8l+ywK8UV/0vsJ9c+X
PvV5pIX6NSyeji/11t8NHRjPqf81fZu6uhHjo9lJ1J/+tz5Cec4n+dLtkcH2
jOd80rLpVnffysmM53wisx5Fec4ntZM6RM28PI3xnE/maO1992wS2o/LGz6Z
zyUIUZ993vLJqL65Oj2dOH2gPKf69N96NOU5n+T2c9+3+q0r4zmfZH3RynMa
YMt4zifLHz59pJfsy3jOJ3WOO43rdqE+FxfziWw+paGUT7jjWO7j77+W84nM
+SaU5/R965rGPxoRxHjOJzL1DZTnfLLh18zC0Km2jOfUn0uPW/mG9jCxiU9k
601IC9Xv05IH9518Gc/5xEfp2NovH9FedT/S8XyoImychvq88zOfyOzHoDyn
z39tbtK9xYnxnPrH6KxcVwNNxnM+OeDJL2gsNmU85xOZ/bWU53zyZk9Pw0OL
HBjPBUR2//AjgYAU+OV1czH2YjwXkAfb7ApmWbfxXEB0VdN/7+3M1ZtRngvI
JW3pBhPc79OkKCBWGU2xDwajP//eUcDi4/2M5wIWT9oznguImsPr6VbDuXie
8lxAstWG+ufMtGU8F5DxxUMlDpjfoTwXEKyn4eIzynMB2cwlkNB+lvcVkOoP
Ub8T1pownguIW5Z0gXUw47mAQI1QEKjNjT/luYDc6DK0VTUN41u7IQLyb+4p
lVkPuP5RngtIjxcO618GWjOeC9j8djj3vssjBbLzOcpzAZGtN34yVkAqLM/c
GnfNh/FcQMr1/R804PyK8lxAVs/ra9/JFd9XPlFApKs9oMPpC+W5gMyOfLj3
4hD0Jz+nCsiiXgHrFB1sGc8FRLY+uLumgGC913jGcwGZe0j7Qo9V3oznAjJi
hbRCEPk/ba6A7NNds0H5IMZTWloCMpPbwNfGcwFZt/jNZ6Xt1oznAnKUO9AP
/cOexQLSwX+0415HLl6kPBcQPA9oGeO5gMjW53quFJDdD40t01dw+kd5LiDT
DO/M7v/zIuO5gGD+C/Uzcp2AOO5RmT2Y1ZfG61J9+7pp5iolLn6jPBeQLzv+
vp26h/OHlOcC8kQlze1gDwvGcwHZ9Tm03Och5n/eGwgInuekwXhOx+egoe7J
WGfGc6p/Lev5cYUXGM8FxMi/44tPvZEng/ZQfcnsmfd9Kd4/1khAOr4+0GfP
9QuM5wJiO+aI9AgoxnMBOW1ww/++shnjuYCs+pH3Me2LM+O5gMieh2J0QEA8
Mq/YaY/az3hO7dFWuqOJ6z/luYAc6pJxZPo9D8ZzAdmwumX2i4UBjOcCIlOf
TXkuIJy4zccwngtIbIhP1/AbGB8lOlL7cmr3+rZNAOO5gOB+apR/gQsdP5n9
fjVuVP8mN31LnuHEeC4gV3qUrvxuvI/xXEBKXYbXPFRMleYrKM8F5PZWaYWe
LeO5vL0N8RGQ4MsJAr8JXoznVF4f1M6+P87O3/ETkCplLqPHvW/ReQGZ9eHC
2IFRFxnPqX/KOKug8w9/b3BRQLjt844XGM8FRKb+mfJcQF7mSQsQuHwj5Tm1
h2C3iPL6K4znArLEIuH28BXWjOcCEua5llrAasZzAfnYkqK7768d4zmVv4Ze
P565C+O5gHz+C8v91A8zngsI1p+iPAsjqf4FL+scZIn5kbooAbH7NcMs3dWC
8Vwgm++kPBfI8onyXEA+dH5/2eklt7+Z8lxAfPtVDIj+jPwfFk/fd8Oua6oX
+kuNROoPnNc+Pm2N9jM7SUAaJ89SU5sfwHguILgfNJjxXECsOYAcYTwXEMuO
Kfqtf7nnU55Te9mkO7WknzXjuYBYmB6lIR2XD6Y8FxCuHFTswHguIP3/jM8L
EfsxngtInHNZzMmAGYznAsKVl3Q9zXguIDL74SnPBSTg3/p+0zO5+iHKcwHx
o7NFVREXr1GeC8jr2adWXbTG9YWGUgFJeBNjNnBoAOO5gJR4iJ3m+J9jPKf6
t5M7sILxXEAq/3mGrSy2ZTwXkNyZRZ07uSMvRzRQfVqtUKW0sI3nAhZP4nyU
tAjIp69Wh/n2IsZz6j8CR1y8J/ZhPBcQ2Xr7nZ8F5ERqX4OamZg/Mv8qIO22
mnyzCDJmPKd81UmuH7qJqzejPBeQpUnvu2kMw/XNc78F5Jay4GHyadSPkL/U
/9Q5zeyF5xNQnguJbH3sI4GQbF4jPfEQ46kXIiEZoHHY5NJoDcZzIXGUbveJ
t2U8FxL/MS0woR/ud2pSFBK/b9INeVy9AeW5UC6eEnURkjVcgaYL47mQ4Hmv
roznQvLQQ/K+5yLMx43sISQrK/aPyLfbx3guJPvHq49Wrm/LtwsJF87H4Xxm
eV8heW4krcCyZzwXkuuXl5PuW70Zz4Vknf/IW/HDghnPheRql80rSye05duF
xN5hIHH2xPmF+zAhmeqp676Cj/7cb4SQTKFfr+c+hfFcSHB9Ee01YrSQyK4f
PhkrJDL1RJTnQoL1xZgPyNEQkrXHA06OSnJlPKfyGPp6QNa744znQjJ4zWzR
2tBD3P0/pwpJj9Nbe5ju8GQ8F5Km5dIFhAWM50IS0Td6bJpx2/xcSMZ8Tpww
xbKN50Ly2z1YwztsKte/aXOFBM+3Rd5paQkJ1hOZMZ4Licx5lZTnQrIp/UrM
jaYAxnMhix8wX3hgqZBMXNn73+xKzl9RngvJAv3cZMEWc8ZzIctnmjGeC8lC
roDBm/FcSFzcJCOtFN0Yz+n3Kd+UbDXBfG28rpDI1FtTngvJyMap3bOcXBnP
hWRFu8iLG484MZ4Licz+UMpzIflc6pg3bh/Gp7+3CYlH8/3gb88xX6WwU0i4
4yL6Yb1cj91CosslDPF9g/YIydw74PYmEOUx1khIGuqlG7QwPz9jn5Ds+5e2
2Hs1ft8CUyHp2bOoi5UB8mu1uZBgvaA947mQmKeaX7OM8GQ8F5KuB0+sdVRH
fTx0SEgi7dsXxQZgft7RWkhi+js1rorBemwvGyEpVJlZPmyaE+O5kJTwJpYm
rrBlPKf6NsN8ur4D5l+jHKh+vXm/q1NJG8+F5M3Xuk7fTrfxXEiMpcfb4no+
5bmQpK1ZR6dMKP8aNyHhwlWsZ6c8F8rOvynPhSR73qRYx3yM/xS9hAT39w7m
+tvrjJBQZ9It7O8l7v4hPkIys1/K4b1fcH1s/Dk6HqOkG+ICGM+FZLdiYF7+
sBuM50Jy9IZip+RITj8oz6m8pyZOXRZ0hPFcSGTqcSjPaf9H/3pgVNCZu986
REjuX7V+MXIG5x8pz4VEpDPtmM6JfYznVP/Kh2xbPBTnvxfDqPye7Ztk/8CL
8VxIuOl8lA/juZBce9M55rbfHMZzIbH7/qM10ciF8VzIeLCc8VzI4hecz9RF
CQnWo/kznguJzP4SynOqD2+Udoh0cP7a6ZFQNl9KeU7H+7/9jJTnQpL/OThY
+ZYt47mQJK69SPJHsvNikoREpv6X8lwoO7+lPBfK8obyXEicNY/1HbnJh/Fc
SCZTb+ZniPN5m9dCwqVXztgznlN5DO7xvOcxTcZzITl37vThFdX4++AsIZGp
36U8F8rGM5TnVH/yPk1+ievhlOe0/30zwxJSMZ/ztlBIqvs692sYpMJ4LiSX
lPI0bse4Mp5T+6a/Dt3vyXguJL/0pCccBDCeU/2Vpqu9TzGeCwnuZw9iPKf+
j6t35vwZ5blQNr9Oed7mb9n5Ay1CcjDhwLOT750Zz+n4KRlGXP+E9qb7USi7
3kZ5LiSs/o/xnOp7ew1fnX0cDynPKV+NN8SNSzrFeC5k+UTML5/7Te+P0inx
NDvMeE7tT7r8En+E8Vwkm9+mPBcxe+XiD8pzEfH63sMoJgXX47Ikorb1K8Zz
EQkuim5dZefBeC4iMvvZKM9FxMix+9s7t3C9Q9RFREp/zG//s0Mg47mIyOxH
ojwXkU+aMTONHuD7RvYQkaRxJ/p/V7nAeC4iAafntAxeivY2t7eI5Wfb1s9F
ZNCmc3devjdlPBcR2fMGdw8QkS+XpAaE+rV/kEg2P055LiK86VufGq5zZjwX
ke0dwyu/X7JgPBeRnivDrp1KwPWmyyNFsuuzlOcissFYeqKeHeO5iEyY/Uo/
OhDHO3W8iMicF0x5Tr/nv/MmKc9FRGa/LOW5iJhIt1urcfZOeU6/57/6XMpz
2r8Rj0XXZmN+q7umiK33zWU8F5GggXeLZxEXxnMRGTtPtbFiSh9OHtPmiuTy
i1paIlLelDuht6cv47mIXLpkd8y9B75Pb5GI7Pn9dLT2xTaei2TXXyjPRUSN
A1Lb+rmIqB97vjREH+s7PFeKyN0QSZa6rQ/juYjx8zDjuYhU2979VuHetn4u
Il0FH4fpmOHv43VF5PgiZ9VNbzB/9HIj1be+rZ4nczD+ztMTkQ8XhS+7TWDn
feqLiPQ01VPLjzCeiwieb4u8+71NRLY9WTV6aSnau8JOEVu/xvOGe+wWkYyR
KW8W3LZhPBeR6PHBvVr0DBnPRSTfXsG8umkf47mIjJxjd2nhSZTnAlORbH0B
5bm8/ejvp+P7896AkYO9Gc9F5M/3Je4/h7ownlN5vPWICHPl5uuU5yLy98hz
J+EgN8ZzEcm82tC/QK+N5yKC51+h/MPsRATP58b1iCgHEbGTbpfv28Zzqr80
GtL9w513QHkuIoPd9BfcLULeFbiIyI5bl7L1tWwYz0XkpLZ6R90pZdL5N+W5
iMicB0R5LiK7F0Cf5f4BjOdUP6Z9yPGswPxMrzMiwm0X+7KH8VwkOx+iPBfJ
xkOU5yLy69WGIAvMh1Cei4jM+emU5yIibBdlKS70Yzyn/uS//aSU5yKieXfS
hFzr9tz91iG0/+PfVTpZujKei2TzC5TnItyuEInrQRfDqH+QriZPbeO5iCwf
7UTGmbfxXERkzqOkPBcRvRrLDUuNPRnPRXL5vsJIEeluII0Q2/LtItI+yX7Y
+ruujOcigvsdbBnPRWR4xa1Ppr7oXzs9EpG+nMGjfvV+IpKtj6A8F5GlptIT
jUwYz0Vs/RblOTuJ6vconam97FCfFz8TkQOn5274/vMw47lILh+wPVVErrtK
E5w4fzV9KSLNrcanSsxQn21ei8j6w/umrNuG8wuXNyLZ/AXluYjwe+14+fEA
tx5LeS4i9//xc29snsd4LpLN91Ke0+/Z9rhmbaAT47mI5VPMGM9F5Jm0XMSH
MJ6LSODnuA/3dyNfG0pFZIHizvJG3A9IeS4ih3aET/l3J4TxXERk6+W71IjI
POnwZDgxnsvJi/JcRDrqWvRwL+XmV5TndDwlzTkv5rHzAVtEhPOmCTaM5yK2
nmvPeC4iif/WRW4f4sV4LiJuR/f9+RyE7zP/SvtrEG5qYIHzmSPfqT9vfdar
+QM3H6I8F5GfHwVNoWtcGM9FRKb+nvJcJJsvozwXk3NbJNu1Qtry7WKSuc9N
z0yC9RYvRGIira5aHdCWbxfLjV+pgph0Htdv/8W7QYznYpL7Yl5pcZoF47mY
XChqXalch/kfURcx2dDbw1b/gw/juZj4phV2W96Bm29QnosJnh+D/mhkDzFJ
uLv7zc693P5fynMx2elx2HUB7q+mPBeTFulpBCsxv7+8r5g8+fPQMMXKh/Fc
TLpZlPx70R7rOXcPEMvmqynPxSS8d++qcU+58aI8F8vmJyjPxUTl1ZZB+3ea
MZ6LCZ7vrcl4LpbNl1Kei4n7jS31tlZt9XBismZQfzffa9x6HeW5mNgE91CJ
jHViPBeT+mitcdMcMR4rnygmLnsXR3ZeiPm7lsliUvHqTg0v0ZjxXEwCLx7a
PmcrziclM8Rk7feJjzc4on/urikmEVM1ho7o7sJ4LiYfDCtd73+fxHgulq1/
ojynbfr1ytUYr2hpiYnMfgHKczExefpkgmlOG8/FZLtf96jUcjxvZc9iMZGp
v6Q8p+P5JzYrcASubzosF5MXC6Q7GlwZz6m+/be/mfJcTFSHav041pMbX8pz
MZmf5zTgwoq29XMx+f3rZId2c48xnovJSL1TT7+o4fi93CgmutOjUg7GmTKe
y40P5bmYVOdID6jzZTwXE2n1QaYJrnf83iaWrRegPBeTddwCninjuVh2PYry
XExkzlehPKffr3pmo5q/LeO5mOB5id6M52K2PrOAe99qczEZUvjj6N7HqJ/6
++n19sXDzNehPRgdoM9Lar/02gEbxnMxGa6SPvkV7legPBeTPdX6BuvUjjGe
t8njAuO5mLyr6BOUivvNKc+pPV8fHVRtjfmEKAcxKd0bGKN6B3mS6CiWjf8o
z8VsfQTndwUu4v/Lt4vJz3kTV9weifbw0V1MLsI+nWtCa8ZzMZGeTr9hsTPj
uViOX73OiIn1xqNlo1a05dvFBPcD2zOei4najtp9xgd9GM/FRObvA1Gei0nN
+v32Bp6ejOdiIlOPTHkubqsXYTwXE5/EVR8bVNvq4cTEq+fujvuPYf+cLlP/
8Up6YII2974zV8VEelqZ2R2Mpy+GicnMcLOXC1dbMJ5Te6wbVbx5N/qz6HAx
ebNcsjD1Ztv6uVi2vpfyXCy73kd5LiauY2edb0jF/dN1UWIyVHFs49+79ozn
YmIqPW7Jr43nYtLvdOvqhjOY7+v0SEw+9+zSOj3ClvGc6s9/5+tSnotJodsZ
r0W434LyXEyyLitb2mhjvDg7SUxkzmulPKf3X+nkcsXBlPFcTOw7uXZdn+7J
eC4mlSvjO2y658R4LiYy9f2U52Iic14R5bmYzN5cfDd/eFs9nJjU9YxVcmjg
+E55Libqu6NHf07E/F14jph0mjjpokIFrlc9zBPL1utQnlMexCZVjR7XnvFc
TP5ZSf9ABcaLxcVyz6c8F5N53IY/jI++ltP+/He+GeW5mM1/29bPqT4HrHS1
n8fNFyjP6fOeSP+ADOrXiAYxUVQqLBZaon+e2CSWW+8iLWIic/4X5bmYTDTZ
G/zjQtv6OR1/aXiceZ7xXExkzqOhPBeTrwFu9XPDPRnPafv9zhCF6zaM52Jy
bL30gGR2fvZvah/ceSiLuPEO+SvnbyjPJSzeaeO5hMjsn6U8l5AHHactSbWY
y3guIbUn1Zo7xaF/KFWQkEEDt8wVu+DfN2pSlBCj84cuhAxBff7eUSJX7yfq
ImH6F8x4LiEjvuzcc60G6/36dae/z8rX73CYkzfluYTInGdLeS6RXY+jPJeQ
+Pkjltz6hv5veV8JmfQkWffqFoxvNvaTkK9bpRMwzK/sHiAhn3xab2pGt+Pk
v3+QhEQvk+4wx3jAbgi9nzt/H/2n+zAJWVtwaP57PM+K8lxCZM63pjyXkJ6U
zjn7cT4TMZr2P+941PPgtvVzCblrOqJb+Za29XOJXL1ZjoaE9P2wY+rEnw6M
5xIyZlv+1qU/AxjPJUTmfCDKcwmROe+C8lxCZvhcGnU1M4jxXELmbZBWEIYw
nksInk/alm+XyM2vp82VkJ8XHm0ev2wQd7+WloS4G9f+uv4B47GVCyQkYFaG
YscNRxjPJXJ83rNYQgbEBsftXN5WDychlRVhRVpjufwL5blElp+U5xLiYCMl
gC/juUSu/vGqjoRIdxuuemfDeC5h9WXA9TdeV06/KM8lsvUMlOcSZn92jOcS
It199TcK/ft7AwmR2S9JeU7l5Xlrt8ILzp9QnkuI7HmjPXbT93Hn3R1lPJcQ
PF8E88ljjSSkQW/VYoV1ToznEiJz/hLluYTMdC+5bm9jwnguIVx53AFOXpTn
ErJdUXrilxfjuYS4/Lmoey0N82+HDknIoR6rj65uxvoTR2sJ8T82Of0qi/e9
bKg87/mMGXEJ9evCETp+OiqbFCxwPhNmJyHqr6zaHzn9gVvPjnKQENm/v5Ho
SL//v79nR3kuISuGjD37YEgbzyXEb4IZnbPaM55LyM5nZgd4ycjXj+4S2Xw6
5bmE+HyTHpjgyXguIbL7W3udkcjWL1Oet8kH7x9/TkI+PKo/168C5a/pR/1H
xLQLP3JUue9bdF5CZPYrU57T8fnvPDzKcwn5ZjWoX38835byXEKmnEoy+Ku4
h/FcQkJspAdIHWc8l7D1WlxPPXOV6uPkDaH9Q7Ce5GKYhDx89rsowwfzATdu
SEi5384VggBHxnM6PtLjyrx8Gc8lxEQ6HbLD+eubCMn/zc8lsvXNlOcSkjHc
ZcUM/PsclOdUv6Ti+RrAeC4h3Ha98fsZzyVE5u8HUZ5L/q++nb7v7NnhV4KR
JxqJErb+j/ns2UkSstp30+HBu7sxnktk1xcpzyVk74rU6XddnBnPJWT90OFh
5ZuQj6YvJUTm7+1QntPfa49a82pOG88lxIrbkGHLeC73PMpzSVs8yHguIWKj
C8sW8nD++TBPQl7G2o3RckF5PCug+syd12POeC4hScFLQ1OfqTGeSwg3vQ0N
ZjyXkIPmXMaC8VxChh3u/cxiSVu+XUJkz2fvUkP923/7ZynPJUTmPH/Kcwlx
/WQmyNoTyHhOx2PeX/85tmivpEXC5psWjOcSMvLNY9WDpejPdT9KiODRec2d
kz0Yz9vsD+M3868SYiedrk8+9b+qzj+myjKK4+Hqflte0zszF3RDKMULkjrG
Yut2O9kMo+lKG6Qy1rL1w6aFwlXmjyC6l7ABV64aKeaVKZoitf5oIlJjF1bg
puXdzcRBP5bkCKhRuyor67zvc971vP+/4z687/Ocz3nOOd9zhOd8vo4+7bmW
2CQ8Z/6a/T+seLuDPj3Zt6owpu6DLbccdDUj7nM3mPpO5jlI79fROQV6fIp5
DqnfVv5bzAE682fP5s8rLb0abPXLo3eB9o8eOpZUrfRON5yg619ti/e/a+XP
QacG/Yc7ZJ6GywVbvt49EzQCIwKk4gGeWSCf0b5f6a2Y55D/z8qfg3b+MyNl
QbO6b61I4ee9RobI5DPzHFK/r+ZlvZoKieeFhOew1RO//SDosY/2pZ7uN/tr
Mc/590pi1e+sVPayKQP6fYN5Dgpk/DUZvtEsPAftNsad5ik9Q1c2aGJ/UXnh
1CPCc9BVZ6/7zQmL56CDBY7KzI3Kfv6UA6q+nu46F3WZz4/ngvgwvfDIkKVX
A90xO2v9omlh4TmENxuF5yClZ1f1Zqk+0AOz4+ktTaq+N4tgq6/IWwI9fsk8
B2n9cpnnIKObYV/bTuE5r1/rx/x6Aei7tpwvFj4cEJ6D7jbkzleCwnNej1Eu
dlbt5/pnQenRzKGvveb9knkO+iH5+8zun9X7bH0eNNb8SpW/psx8n58VQs9H
Mc9Be19217dfVDw5twa0eNtl/0CypVeDHs9inoMai289OTmm/KM/XgRp/SOY
56Dh8p60lGU1wnPQKjPgvF14zvu72XW0qztfeA5af7PqpLfKyp+DLi33fLL3
mzrhOcgcfxAzvwfzHFTZcW82XTH9c+Y5KGS0B5hfJzwHzZn6bdpbD1n17dDj
HcxzXk9jed6ZAit/DnrCaE+UEhSe8/sNZe4qWq387+YdIG3+EvMcun6LeQ5y
DLhXOkNNwnPrfJnxMeY5KIu/zgTCwnNI/Ezd14ZrQU9dyC6bO8Wqh+PzZcjV
ikLCc/5eZ+ek5441Cs9B2SULnLtjZv0H8xy00Gyw4RGeg+YZ7cSeCwrPQWm3
//LM8R+V/+BtAiW1OtkELxWeQ+ppdgjPeb3mwNhS4TkoEt1ekZRQvNsQgS1e
W9ECm14mcAR6PQDzHKT07+Z9nXkOMrqjDSW/JzyHfv9hntvtQ7Qd4o99IDzn
/bMs0t16Piw8h+gdG4TnvL7/9eLMc37eNevEgfcbhOcg1S9I+evTOmHLj93X
BZp+ur3JNaTuy3O/5O+xdu3Wksyg8Bx08e/Fp5avU/67Lwrqf8MIYFQIz3m/
mAMzLJ6z/dP6vazrA+X+nrc0f1Ot8JzfR+K3FVvUPF/mOWzxh5oLbF9Mffc+
4Tls/IrEQMdWRwbTetV+aYuD9PmrHZdAh7smt17rVPu59zLow/lLRvyJgPDc
/nuDgzZ7zTwHaf3+mecgU24/Myg8Z/t6jzdQ/LGKT04fBm1Z9NKh23aVCs95
/63JGrj/V+VvZoyA/OaAN8WvnFHY8kc0DtL098xzkDZ/j3nO59/pfvR4T0B4
zuep7vxNT72K55QmeL8a4dq4FW8H3Vk2b8OJcWXPaif57xdvzv9X6a+Z5yBt
fjTznM/zDN+e1/rCj/8HNlA2Bw==
      "]]}, 
    {RGBColor[0.922526, 0.385626, 0.209179], PointSize[0.002777777777777778], 
     AbsoluteThickness[1.6], LineBox[CompressedData["
1:eJxc3XVYVM/XAPBtFFuxsBsDu1HPsbu7sbsQu7A7QEVFBREREemlG1EwQDqk
u8EOrHd259zfd/f1H599Nu69U5+JM0OH1TvmrJOIRKJYHZFI9b/wr+PjcY2D
LlmA+sXqWXAja0jwt7ce9NoYLFYkVi0UW/PX1zfC7d8z/1a18aP3d8Ktl30C
LQrc1a/NDprC1L1bZXl77Pnr6/vhz/rV/g2dXPnnnx0G/axnYb+euqlf42oz
mCp7eqzhKyX//PYT8K5X7Vlz3/Drhx48BVsSUlfUOejAv3/2DCT0n1PteC+U
f//6Oci7+jAmYyy//1CbC7Au62n5rOm2dL1LWveHvleg7YBZLf+NsqPrX4NV
FzNHOb3l92O80RyKW1wLyvpjTvfDfjd37HnLEfz5Q02vw1iT/ruc2nurX+cc
vAGmqx419/rlzK93/CaU7Vu1xfsTv//2Zy1hdUa9h14PeXrg5VsgM/pbRyb2
59e7fhtUd5Mf7sivd+cODKsIXrO/woGexwoeJ/jX2xzCfz/H/i6Mr99oiIOF
Iz3fPXAOvZbkbO3Er+dxH8rexM+ILvSg57WGtOUPHoVKePoaB9vAmon5s0Lq
eKpfz1r9AIZcOpHzsZKnj3HhA7i//vjes3o+6tc7N9oCfjv4PfIQv75ZuS2s
Ct+4wLsBz/9r2x9CpL/vZcUHfr0HHx9C6/1eGXdq8/RxM7WDoxdnWC6p5teL
/W4HrivdWnkbBlP6PYLpeh32GP3i3//w5xHM7fI6a04MlZfj9tCp3+h62eFW
6tcNZY8hveVj78TR1pS+j6Hnaey9q8BL/bqvrgNIekdZFpbz68+67ACxdfOk
Rn/59Y0bPoGg3zOut9zB83/n9SdwdO4ixwcP+e+bNXOEP6q3ewbx57vjCCft
CpKGKXj6PWj9FPZNNQl16epD+fMUnieJG+77yu8/tqMTrJpbPPvjMQfKLyeI
6LwsqpMvz68PBs+g47nPOyUJ7pR/z2D/oYaST118+fP1cYana0VP8l66U346
QyPHTc0TpvHfw0EuYJuqa2W5iP/eLF8XrfpobOQKxReDmq9U8s/vDHaFP6Hz
rTGVp09oezdoPVa0syKNl5dJq90g4UuaOKVpgPp1qp0bdFD4f5N/8aDy4Aae
q6avm53K76ekqzv8Km/aLKOBL5UPdzDKu1bv0UVePn44uoNP7M1a8/5RfS53
h3Ln486Ne/H8qmXoAdf67TPs0I6/f3u7B8Q26HRqYiueP+3dPKAspsm7NAnP
vycfPcDncOcuI+tS/g7whJffX9j32Maf39fUE+ykFm47uvH8Qm9PqBm9/NGs
Zvx6Ud894Vv3yLW7/vHvLxqmhFUvHJPDewVS+VOCXK+stNMHXt42BipBKT+V
/PyWLZVHJfzrPGrfiT/8/f3gBaY+5fbdJb5UPr3g0uRjfU7r8PS5Fu4FH7Jm
rxnzlr9uIfOGx2NGNO4zk+fHg/HeMO/S5yG2DXl+GZz1Bqsjbe1GfObp7Rbl
DXm7u6Ueu8/zZ6iuDwyZ4z3p/WVqf6b6wIdNM1aslfhT+faBkvXHHmR4899P
jfEB2YL6hh73Xam8+8KNgcembUng7VvJbF9YZHRhd2KcF5V/XzCZUWF75Bl/
/0eiL2yol7WwcAxvr84184Oy8p9WhR48vRsu8gObEv8PJz/z79++4wfP5gd0
fTSI1+f26X6gav0sKL2ftPYHh5FdiiPa8vvtu8If7JvUfmy1mNc/Xxt/KOt4
2uPDV/75Sbn+UL9p/u/pBoFUnwJgkIGVjlsUf55FawOg96KndfbfcaT6FQBT
POpPXFjK029jcQAY/Xp98oueF9W3QHj7rt70tFJevsw2B8LyM/9MpXJevmo9
C9TKj2uVgbDSq3/urRrKvz5BMDBl0yN7as8f7AyC4aPvth5VysuvgUcQ3Mt6
8WvXL349t89BsHNf8vaAWPKNpYv/mZb6M2X896P2BsO2l5vO9fjtTvU3GBJ1
E77rn+DpkfozGE6l9N42tJdQn0Ngh+H13P3kVcnhENj57rPD5TI3qt8h4HrY
sjgsk1+flRAQibckudTm349oHwof6394dJo8PTc6FDon1nV8uJ/n77TVoTAv
orTz0uW8fDU8GQqfX13ILRPx30+0CwX95/ceTK/P27t7EaHgc3DGwewfQvsQ
CnEHLi9/eJCX186KMEhv0tk7QMeX2osweK3/teHlKp5ezyaGgbK0Vs76j97U
foTBH5vnhw+I+euB58Nghc2w8rlXeP7+dgyDrWOWrIml5wl9HQZjjRwWP8jk
6XeqPAwsr8+qGRPFX0+qGw6O0/rpjJ7I76euYTh8fbg3RPcDfz92ejg0nrKy
1jDy6Pb2cPh44lyi8iK/3rKr4TDm0NePsftcqT0Kh9ozS752+8i/XxAbDlcd
AzzqKDypfQoHny4mYS1/8/Zva+PnIN33YMYBUztqr57Dg/BGj+ZUUP2a+xz2
TdEp/9eaP2+g6XMQLZh4xVTBX5vdfA6m8b9epljz+xnn/Rx6m3aRJAGvD7VS
nsPC8ojC/VR+335/DsqF7Roc2cevd6NFBHgePJtuu8qW2rsI+DH4T9pVPZ5+
rZdEgLXxvz3b37tR+xdB/SNefh7djYA/U+fcWV3fn9rDCMi9vW6m5C5Pz16Z
EdDeY1KTahF//i9/IsAjqNmXrBa8/+Xb9gV0a77GuE0kb48Owwu4EVrUekQT
fr9o/AKuxPzsfkXKy5Ps+AtYYjvp+25d/n6U7QvIWN8jotNHXr4uhb+AU1+P
1f9cyNN/Xv4LOOPqusexkQe1ry9h3sJRbz7n8NcZnV/CGdP9tfIdHKm9fQkx
/5yutKb6unb9S8jabTxsjMKf2t+XsCln4qCK7/z9Dw4vwafWpa/1pvH2TBn1
EqIqb81cUJf7uL/0JXSRYtMh23n6jtCNhPFfk0MX1OafF/WMhL3NDbq7ifj9
REyNhK5tCo0Hi114/dsaCQ7RQ+vNPu1A7Xck1Btos9unnD+fnkskONcs2/bi
rwe155GQ3d/hzerVPP3vVUeC8VvLZxd22lH7HgXdag7faNSc17fO/aLg9rfo
P0n5/PsVs6Ngm6TuGxvq77iZRMH5ZTsVx0L485pej4KwqDdWi3J4fg5VRsGE
8iebTzzh1/udGAW9i4rPPKbyG/o1ClocWNykzmFe3k81ewWq2r/FmP/+tCGv
IMuitZvTKyfy4hUE1Lmht0jE0y9x/ytovyKlT2q9APLjlVb6LvN/BRcHR/pN
96X6l/4KbDd4lu324tcr+PUKRnWdYxWdT+1J69fQce4o2Xw7/vmdI19Dnyc7
7iSs4/k/cMVr+HX9R0btb/z5fhx9Dd1+PC71lFL9s3kNpuWDRhoY8PphFvoa
+l9/0vywFfWPcl/DLpdVZ1424fWjruQNfF949deCciX59AZ+5F38tr8D//6N
sW/Af0vtnw82OJFXb2BAqDzN4zBvb1uffgOiv93nP6xwJ7/ewOny2b5tT/P0
e/KSfV41vPnGf39r8Ru4UCTu9amc33/fWm/BcrRX2PkSqn8Gb+Hf9ZBDEy9T
f2jyW9hyskmcqzNPj8Ob38LBP5MPV8n458ddfAul1fYfHqS5k39v4Yx4qsvq
j/z9t2/fQmpC/WPTk5Xk4Vv46V/3Xym1T/PqR4Pfros//WwdycdoiHYtEoW1
5s+fMTMa1tydNzD5L//8o53RsLR6yPtdz6l/ZR4Nlm8mFP/W49fr5RENzuHr
zep48Pz9EB8Nx8svtMyl8YjyczQEXbUb5vGJf36/XgwUR73uc7JfMPkaA10f
13Gv6cTLv2xBjJYvUXtj4NL9D43v1fDnuXQrBna99eh2PFrwNwbefJkasbSY
/75eWgwkTL20rqaLN3kco9UePtB/B2cWWoxI+c6/v9boHSg2Lo0ens+/b7Ds
HbyxHe/9+Q+vLxWH38F7U9lOz/08vdzuv4OYmhtrPKh8mwa/g1fFTWeOjOef
H5r9DhLCauDsT2/yPBYOqBtc/v7qhrHQbUbVPgPdZ+R7LIy6sfFV/ibeHnXt
Fwt9Bo2Bua5O5H0sTDTa/iPTlL8umx0L+hcfe14P4/c/Y3UsrGtzxSWePHUz
iYWpzy5NGOXKr9f4ZCysvt8je0DjMGovYsFjw7t1mxvz95PtYmH7DFWL6EPt
Ryw8GWJX5FTA08MqIhbw9+/vOV78+n8TY8Gz7q5nF9NpvF0YC9mtVAMSfv3w
r+z7V0PbHf3L24POijiYvumPofgH/70zzeIg/bzFtUnpPD9LusbB3i136kZ+
vkPtTxy8mHt1oK8zr28uE+MgQrmjyrVtALVHcbDUbV7zD/35a5ONcTDnSHHz
LiWu1D7Fwe7jb9ZER/H7G3w+Dsa+GHqsia4ttVdx8O3I0EnnPvH7/e0YpzWe
W+EfB3fq37fet4Z/PvR1HMQPgxe7cvj7HdPjIPjs1CtG9jw9TpXHgX7ToWkK
6h8V/YqDysRl2/sm8s9PqRsPveqaJ6R8dqf2Lh56D2lR5hbOX9c3jIecqbmj
Pcs9qP2LhzofJwWOoPFD/PR4KLV6NSQ9w43aQ+3vW26Ph2271xwMb8zTt+Zo
PFh02d2r+in3adnVeAhVPplpcpanZ7BNPCyY8u5LY3q+9m7x0M7m2n0fd16+
T4TGQ/7AcU3/1uW/VxAbD2Z12xg9ieD1e0JuPJQtD2zns5LX36cf46HRjvvH
Aio8qX1N0Oqvb2+cAD0HNnyzvr4ftbcJwBIL73/i6dV/QAIEqJon3VBqfxMA
N448fMeA158fcxOg29d1mxyKePosWZsANfWP5olqeHseaJoAc1f0tA3ozD/f
9nQCFGR0zehJ4zGzmwkQUafjnITe/H7z7BNg90efkaPJ43HeCTBvSPNj6U0C
qf1OgB9z8+3vRvD01k1JAP0Zd+7uGBdA7XkCtce8vsR8Z/cbusRryxgaH9VK
hAWq4ZSC359Fi0QwEk8/VY/Gj98MEqF95zq3Q53Jl2GJsMXfmo3IeHr5T04E
x3Cb3Gh9nh6tlyTCtCHnRxsX8vQ6ujkRpq8PdP7yv/5fIvyYsz+2wp///piL
iVr15/HdRLg7rLPXrP625EUi/N4281pqFU+vzYGJEPbHTEfRMJj8SNTqn/fO
TITlWa1dkmj8d60yEeBa4G6Dsfz3P/1hvz/fxsk5lafHgvpJsGStUfbMy/x+
fNsmQVenjhlr5/Hr6/dJgs8jfI22+PDydBiS4Ou34ocd8nl6Zc1Mgtu/CgxQ
jz8vGidpladHO5PAtq9BwkYTXl4Vx5Ng8S+jdLshgeRTEhxsXh1ZeYu3B69t
k+CTjvRd0Fk78ioJslXDvUL+e1fCk+Bc/eOdjit8yK8kcAw6572mjJefeflJ
MNvu2toF1fx+vD8nwbWZUTHpqTz9W8iSYfjCG41PzOfpcVAvGerEXxqfkMaf
J6NzMsRnqyo4z+9Rg5LB+UzESMtR4erXD8cnQ8t26/ukz7Aj/5IhePqxb53G
8+dZv579fqcph072CSQPk+HRwLuRq/ry8tjjbDKMUXUnUrzJx2Tw8P0XZVrC
76/KIRk+Nlh6cGASv/4c32QI+TDForiG56cyKllr/q9ZWjJIR8Glhm15fd1f
mgx7ito2Dv7O0/P9z2Ro7hMnypLw90fopmiN3x/op4BdmyG/t/vz8iPpmQJG
O9Z4dkpyJW9TwCT8VNyzrbx8vJyaAmGS2/13Ygj5mwKRH1Lfre7OxyMXtqbA
ji/92jUsUZLHKdDoyd/Rncfy8jrrcgocnB2wUv6DP7/H/RSt9l3PJQUe106f
+fIHT4+9wSmQJ1fNyNF8WQz7PScI72vMy+fw7BQ41tjGKIzmG+9Vp8AtF+NW
H9fSfKYoFR61VAHsSJ6nwsR9DY3mllwiz1NhQ1Lx5p7UX+3aLxXSxv5aFLZD
8DwVlg07tEE535E8T4WYJz97/Ex1Js9Twc28c62F6Eeep0LLy4dXfEx0Is9T
4dTkjx9rpzmS56nQqI1koqSeP3nOPr+3xfW/K6zI81SYUjvs6cGfzuR5qlZ/
/29iKgy5sujiTDHNLxey39u1u0dLGv+Ef02F8/i1QceWFuR5GvX3b5HnadC9
VtvsrEGC52mwaYF3gwNvnMnzNKhZs+Tuy28e5HkaqIfv/4TxRRpETlU1cPbk
eRp54kOep8HfhHp6+7sFkOdpcHW29YFhFdbkeRrce/STXcGSPE+Dz6YuBl2o
v7zCPw16PvdtNW6LM3meBp3U01Ue5Hka+HTNtIySB5DnaWA0WPLR/6gjeZ6m
Vb6m1H0Pk+bEP48tCyTP38P5m3FRxTT/Wt/wPXS3cJXNWU3ztyPfw+6pTh12
XbUnz9+DU8zm4yO7+pPn70H5tqPe0tEh5Pl7sFnc+MFjS3vy/D10vvXv2tFf
3uT5e5g6/HXYVpq/DLZ5D9PC9DckNPIlz9n3pW8a9b/mSp6/B4+GqgIizH+8
B3X1re1Pnr/Xmo94+vE9pMxOks3+LoyX0iH7VyvlwnYh5Hk6DGh5pXjAA2vy
PB1Wbf9uYkPjh/4D0uHE7gk3vlF7emNsOvw5kem2bbYleZ4Ozc4OCLGS+pLn
6WDScsig2MPW5Hk6FJxWTQB4kufp8GD7g1Cjn27keTqM2/Hxg7XUkzxPh9N3
vI+tsxfmW9Ih/3z7mOe1leR5OtT/1vVMwVoL8jwdZnz0fdKskRd5ng6FutUm
jbLdyfN0uNd31cCe6cJ4LQMUgW/dZie7kucZcHJaf5NmNL77ZpABn9tusHL7
40ueZ0CbV4XwKNuDPM/QWi9pvSQDDGNaFMm2WZDnGVC2bPaUWgtofehgBtRU
LbAs6RVAnmdAtElayT2bUPI8A2T5OfH9ir3I8wz4edxpxHE3J/I8A4a7n/3m
fsKBPM8Av8j4s72fuJLnGTDDSjH+s8ibPM+AFVOjdEbevUmeZ8Cfpv0XKpI8
yPNM8KyYbLy7vjd5ngl3nYqGdcz2Is8zQc17S3/yPBP02OjVhtrPrJmZ8DVp
/vEldWk9yzgTDoU5DDtg7kieZ8JCtLUeJfEkzzNhaUJgvl4bL/I8ExZU7zQa
2MuSPM+E9T9mDplF/fFeHplgqBtgcDBH8DxTazz4IT4TirenTJ0r8yXPMyHl
QZ+gP35u5HkmbC2NmzezKIA8z4LaT3bKHPUCyPMscN9adC1xjCN5ngWJk6YW
VtbyJM+zoMclQ9kwgyDyPAvCTJf4jK70JM+zwGS2YccLrzzJ8yyoc8TtUr1M
JXmepTX+6nGW/d6fU55L37iR51kwdWSdMQfaBZDnWXDhqqoDoiTPs6D+1wC3
QUsdyfMseJ465trJxoLnWZB1ZeeSDw8dyPMsaCrtbIWNfMjzLHjTYFlh7VPO
5Hk2dMHphktpvuKBfjZMWZWVP43m/yQ9s2H82kUvWt1xIM+zYfPjQ/cTb9mT
59nQeFOrYw9pvcFgWTZUJkWOzc60Is+zoWrl4k1zaL6w4nA2NOlpZ/6upzV5
ng3rwyLajb9vS55nw6TNtmtNNruS59nwO7tR06d37cjzbFg4Nq/t1Hb+5Hm2
1vMMz84GqdJ5/f2PXuR5Nlhamh+cSf1pVuOgeeqajvZpPL371cqBdsHT9Drs
cSLfc6D2owiXykqentdb5IDdnnmDRid6kfc5MOzuFdH2Zjw9vxrk0HwyL5/d
+uXAmSFbPgT3CKD2IQew8bfKzh15eTw/Ogf26RU/scsX2oscCPD2WWpB81vl
s3NA3dzXtaP2IwdsbRxTDKm+TF+dA0FtcpU54/nvH9ucAzs7rbv4KJM/j5tJ
jlb/LvdgDiTMiC5UjOXltfHJHNimn75ldDW/37EXc6DT+m8HLn0S5hdzQPy4
buvYeHdqf1h6zOm+d2B9/vwpdjmwPTN6bhsTO2qPcmBQHaXRoxb8+YYpc8A7
xHPkwefO1D7lwMo455QvD3h7djciB/Ruzygf/MSZ2qsc6Pv18+OOTXl+/k3M
0WqP+mTmwPQGulPiXgvr3ez5NraZP53Wf8wrc2DHxKGG++N4+oR/ZemzvVGL
8lbc689/cuDxrRasieCvuyhyYUTNSpfxdZTU3uXCea8feqJ8/vtnm+VC0DbV
CqANtX+5WvP9pV1ztdbb9PvkwqSLA84MG83TY+qQXJrv5p8/ArnwcPnpGzbz
ePlymZgLX35vshvehqdX9sxcGN6+9q+9jXn6NlyUCzM739683pD//mjjXDjr
sPB1/wh+fyYbc2FgauKBeb95+bPbmQsnt0Vcz6R4iKT9uWCi1153/TRbal9z
YeKSHiyJ+O8NOZ8LDkvqeMbG3KH2Nhe23Js+UTSEe3/nTi6tl7lR+5sL7tlN
yuf95Pnx2zEXdvv36jqY2idDj1xIXP2hbyXVzxX+uRA1uvaAbf94/b8anqs1
ngp9nQtPx4/rd0DKX3+MzwXF/YbDSxrz9OqYngsR6hbaldrvXJAtPCBZ5cDL
z+lylv7Wy+a2p/GV9+dcOCi6+LumA/9+8a9crfFgC1kefPh+Mc1iPk+PyXXz
4OzAHjs96vH0P6SXB3HvEsubHeft17PWeVB+ecmqmhX8eTI750HRzfJtA5ry
69c3zIN6v0a6z7jJfx8G5UFBP+nNj9X8fnaOzINWay3MPd34+7bj86CluYHy
2S+eXwnT86DJmjtHz+8Xxn95kNz22xhxOs/fQSvyYMME1RSEE/mRB/Oe6Z/y
y+Tl+9b2PNgl+hN87LMwX5oHfn+X2wyj9vvnUXa9vEVsyMbzr+fZPLhrurRj
83vCelme1vzN5Vt5UGLrXc+uvdC/zIN/6Lct2463z9UOebBth09nnQp+vfZu
eaCvFy1dRPOFc3zzoP3YyPo9dvH6fDI0D77Lv4Tfr+NDPuWBOvsW8fJXGJsH
hyd0HHjishN5lQejPPw2W3fi/aWJuXla9Xt/aR5k4vF9n0p5+jz9mAc3ghua
ZP3j5S/9Zx6Idi107WhH64eSfGg1+cROuR5vT0bq5sPsDVUdcg9xv7Y3zgdz
v/5PBg/l6WGjnw9XXuX97ZTA619cx3y42b2ofclGZ/IvH7q2iBn0ltaHBwzI
h2Nbuk0Z0zGMPMwHQ6+sHUpqz2+OzYcgE1ULEkg+5oNK/wqKv/g+Nx9qqzvE
/H67L8uHlSvMjpiWCfNd+aBT7WRiS/PnF7fmw+vmymtmcfz5A03zQTYy0XsV
zZdUHs6HXU7tFf7f+PttT+fDhfkn+/oconiTy/lwxMV79TFaPzh+M18rfsnj
fj6M7H5d/72I31++fT5cHrdR1iqF5tdd8iHwzfjD3dbz/BvvnQ/G175savrH
jzzO14oHePIyHzZdbR6f24HfX1pMPkyJXVnSiNZ7dFPyYeHt4JSGrXn5MMrO
h25nZw43N+b5v7WYPY8qO8nD+9X5WuU75ns+3L2W3MKU0peNcLTinfrVKoAu
7VQrWEryvADeBPc88c/ZjTwvAPv+L1rL2gieF0BVLQd5nxoP8rwAJvuv/xQ9
OIA8LwD9sJdfq2k9YtGwAnB+P6iDc79A8rwAauqMXP0lQ/C8AP4E6bUdGGBN
nhfAnhsn02QthPFAAaii84JpPn366gIIDtoSeyvLmzwvgJ/Tvr1LMKP1B5MC
rf547sECWt/wJs8LtOJRxl4sADY4L5m6w4E8L6D+437yvADSp3+YnrDBlTwv
0JofqPWsQGv9e5iyAG482tI1e6sw3mDvt1jcP/KTN3leABE3PfdNWCp4XgCm
daNWVP9VkucFWv2bPpkFFM/jS54XQMunq1kX2Ik8L9CaTw//WgDq4XeBG3le
QPFNXuR5odZ644L6hTC305cBX/2dyfNCiJZU1u9O8WC+bQuhoFHGpLSOfuR5
ISR+vH389Q8f8rwQ0jyL+w+i9eGpQwohaMfhyjtdgsjzQhg2dlfk3d/C/EYh
DKoeOn6iiS15Xgh/vbtN2rrPgTwvhLb6zexcvFzJ80JQjmhQFfNe8LwQMm8N
SG9a40aeF8JuM+MrbUNcyfNCLe8VxwvhhKjl8L2zHMnzQujf+t0GDHInzwth
1dCUvmOpP3PnDrvejV7dbL94keeF4LnctoGluxCvUQg3E6wtdq92Jc8LAZus
ep7Q04s8LwR1eEADL/K8EL42+vH83TFX8rwQYi42WVlp4E+eF6omE7e1drck
zwu15svn5RfCpBaKXn4X7MnzQnh8++QDO5pP9f5cCNN7vwwdfsWBPC+Ete+s
3yR2DiTPi7TW/yfXLYK/h1UrRILnRVr9z2eti2D6mfyfdZ84kOdF0FDd4LmR
50Uw7+K51Z+ofMCgIsgcG/79r8KPPC+CNrut3fukKcnzIujZd+0ep2I38rwI
8ufc9PZ9KYz/iqDrtqdV5tGC50VwPTLhk3ShLXleBIV+wQ10anuR50UQvXtc
8FRHJ/K8CJ60+Wv1bLYDeV4EhitUK0qu5HkROJhbvk5vJMwPFUFU9bYaz3a2
5HmRVn882KYImngN9BlD/lY7FEHAhDfH2262I8+LILbOvt6XKH5wji9Lv2+j
5p9WBJPnReDydfyYpTHO5HkRNMue9WNrm0DyvAiOt8czV+h1s7QiiFgedOFS
fV/yvAgWfDm73nqZE3leBN1lJuc7NVCS50U0n+pGnhfBw3sbF3YodCXPi+HF
sLISX30/8rwY9k9YenPcNy/yvBgu7DPrZrjMkjwvhnY9f2w7R+vJcR2Lteqn
pGcxjDwi+/vhsyd5XgyvZ8CTi9RfWGtUDA1Wb9C9n6Ikz4shsnHyy9TaPuR5
MVjXyhtxL9SNPC+Gbt+N9OTkQ/dlxRAz5OGhZIqvW7K2GBLvBUbJfnuT5+z3
Umv3CXN0IM+LtfpXlYeLQV09XgjzYcUQMr7bVOfvPuR5MTjqGemfrRE8L4ZV
+TX7jhQpyfNiSD2R1WqsSEmeF8Od++Or54U6k+fFWvE7472LgXXurc1rCZ4X
w9BGf97X0PrLk5fF0GfzdycRzZelxRTDEUXi3dm0vqmbUqwV72eUXUzxNo7k
eTG0MRmQYfbOgTwvhlptTGufzbIgz4vB7dnA7vJMil8XlcCXFoV3bj33IM9L
4NarnSNsxF7keQnFzyjJ8xKt9iiifQn03lVwPIra968GJRAdrcoQZ/K8BIpb
xY0s1w8iz0tA50OzSbN+C+PzEq14Kf/JJbDkQWaHFyIv8rwEmsTrn5xRS4jP
Yp8/bBBnEelEnpeA88bd99LJs2ObS+BQah35Vh1P8rwEbtZP/jfsrSd5XgJ3
25eNEjm6k+cloGv2sa5+jQ95XgK5h8sW2X9xI89LYNSh3nOv53iR5yUgVwec
O5DnJbB24ZIJZSODyPMSUGlwnuLfhylLYOTRHQk2f5TkeQm0auCdWulpRZ6X
gGXM2Q21+1uQ5yVgtV9nfzytP/9NLKH4HB/yvAQ+lZ9NNc4VPC8BZdTeYBv9
APK8BOYearQtMtGZPC8BM++kZwOCXcnzEhif5Go6aoQdeV4Kzde++bSH5hcX
1C+FDd0XzxhD5fFss1LIrbdpXs5aikdtWwqD1sSZ7u0fSJ6XgkwVXtxImK8s
hW9xjj1tKB5t6pBSGG65L0la5EWel2rFI7hMLIVPY4aPOEXxNdkzS6Hg4ZJx
etddyXP2ffZugq/geSnFi3qR5+z9xZuDsjc6kOfsedJiWLffizwvhXk76m29
aSysZ5bC5cRDPRwov4acL4WoOqUfGr4U4m9K4f5apzfdxYLnpTBWHYDgQZ6X
wtEhmR5jf3uS56Va8RGGHqVa8VMr/Eu15juuhpfCqkGWboNf0v6N16WwsEq+
/jTVn4/xpRAydvaDmQVCPESpVn9vXn4pnGl3b2YbJzfyvBSq5/dscpTaN+/P
pbCiobnV3n5+5HmpVnxJC1kZjJ+UGRP8yZc8L4MDS0u90ihe/pBeGTy1UlUQ
P/K8DFTRZH1vu5LnZTAsvmWLA4vXhKhe1zcs01r/g0FlwCrjoXVZQrxFGWSH
zWyNIcL4vAxKu5uc8x3mR56XQf+o5ae6v7Ynz8ugMuV+1YiPSvK8DHo4h3QR
/fMlz8to/tKRPC8D9fJDngd5XgabN20/7aYfRp6XgZX7xuFGLX3J8zKKr/Mh
z8vgvv+nxdY6wvi8DGz9ZnQyvOlAnpdptWfVDmXQpXyn6c0q2r/iVgYfmujE
Vv8SxufseefEND/Ux5s8LwMHhdU7P5pvUEaVQceLAz/W/6Akz8vAq8WIab+K
rMnzMmh2Jqq0/KcVeV4Gr+QbPnyn+Nv9pWVa+1WefiyD29PNVv387Eyel0GV
+xfbOmVCvEg5uF98qDOK4nFH6pZrxV9vb1wOphUPGqdQvJiNfjn8PaZaoQkg
z8thUZGzf/0kN/K8HFKTZ/5b/D/Py6HplfY3V08MIc/LYff6gDHtevmQ5+VQ
6Dt3+KJ/nuR5ORgXGf04LxXG5+Va44nuy8rhVztjNuQLIs/LYUzcCLPxR53J
83JI3q0KAPYgz8vhov605x8a+ZHn5bBgrSk2/t/4vBw+NPfs4tQxkDwvB8dv
pfvf0vrv8ZvlcPunKuBFWN8up/JtR56XQ6BR/wV3af5Dz6UcWhyMKPE7bU2e
l8Pi7NCCCebO5Hk5HHj1r6A6y508L4dpLaJff+tgQ56Xw2Pjy56ltXzJ83Lw
m/Uz5ROVf6Psclihmr78JcQ3lsO402VFebS+fb+6HH6eCd9QnuNGnrPXp1UB
d8L6eQVUqZaPFzqQ5xUQdaPB6KQSP/K8Ah5/2nsq4YQreV4Bbd52DXX7LYzP
K0DVmkbWE+bbK2De/I3tLaPdyPMKrfmsRcMqwOBIh4LAfz7keQVcnWva+dY/
N/K8Ai6rpmNu2JHnFbC0rL2rznUL8rwClv8dW1NJ8aLTV1dA9I3k7MZmruR5
BTSpunnAycWJPK+A3yaqAqYkzyugR27toL+dw8nzCq39bGMvVkCXV7uPtKtv
QZ5XQNi8AVu6t/cjzyugxutrwjGK50yxqwDdhvIBj2m9vNazCohstOVjd5Hg
eQUcjyuMzl1iT55XaMXv3o2ogEDPvemniyj+/C273wWqBWB78rxCa3zRJ7NC
a73CuLACHuj3yexM8U3mlez9vhOvZtN6VPjXCq3+8ec/FdS/8CXPK+G2niri
zJU8r4SADyc/O64RxueVAPP0+3m+cyLPK6E4fBLrcvqQ55XguXKf/+cIJ/K8
Ej67Ft4s3ybMt1dqzXccgUpotimvTc5kO/K8EqJW9T12+q0zeV4JE7w//0nc
L+yPqYRrKScnf6T9AqONK7Xms0w2VoLJtictindYkOeV4HPkak15U2/yvBJy
D+q5TMz1Js8r4d6Ah8ohP/zJ80qt/X4bzSu19rvduVMJ6nC2GMHzStgYfTVE
Seu3vx0roahI1WH1IM8rteJ9V/hXwo3A4ZFmFcL4vBISJ3v732vsS55XwqN/
hUuUInfyvBJ0U+x2jtT1JM8rYfGsFjc2DbQlzyuhoHe4XmG84HklJGzKVHjR
+rb350oYukk1A7yfPK+EEbYpNhHFQnx/FSzOLBtWesSOPK+CJOXFTY9pfu6Q
XhW06SA9sJfWE561rtLab5fZuQqW3tK3tXHkz1/fsAqqYt1a7HF2Js+r4Mq+
iS83f6b9jiOrIAoGnGtQIYzPqyDdIb+f9KYteV4F9W1MO4bR+otsQRWMrlO7
xfIswfMqWNXs/bBoiRd5XgUdXO4FDXjvQZ5XgXq56o8w314Fe8NyrIxqhPn2
Kq14uZ5nqyB3wutmkwOE+fYqeN3yglFWgQN5XkXr00ryvApO/Enx2zTAnzyv
gpl7oqJ3SoX5dpae2zcN6lxlTp5XwSmboWZHs13J8yo4mf4+/PMcYT24CtTh
xl/cyfMquL+umW0qjfeapVXRfgVv8rwK6unXdPNdZEueV8HBHXXFoe4O5HkV
HHpYHt6A9nem/6yCBzvqWJbRfr+6kmqt9B+pWw36O3oGDW4VQJ5Xg6LnDK9m
64X59mr43Kqr/qMcYb69Gp6fXJ8S1NSPPK/WimcZMKAa1s3atrNjjR95Xg2P
1w6rbd/HlzyvBjvWm+g5I4g8r4bKng3i5xYI4/NqsH1YtnB4Ow/yvBreD1Ht
CBDm26vh2c43E+fEO5Hn1VAwaYNxwTp78rya4mPcyfNqCNJ/MDDRwJc8r4ZW
ZvXONVworGdXa+3HOH6zGmKVEa830nqJx/1qyL37+F19X2vyvBrCLt8wtNjr
RJ6z3ws+vSc/05E8r4a/hz68tyf/9gZXQ33V8KeVL3leDS6BBcc+0XxjWky1
ajLjdXiKMN9erbVfzCi7Grq7bzkU0EUYn1dr7ee6X12tNV8R870adH8MspDl
qtMr1EUkwqTyZsfdg3l6BEhEOKjL4rN2Tur8x0iZCPPeqjYYLAthr80SFCLs
07TV5+F56vwIza4lQj5/R/H2uiLU2F9j9qOuCMe4PV1x1EH9+6GyBiJcezN+
QBDF5zZqJMJtJj8eNeHxTNimiQhPTTrTeuk79ftm3ZuKULUbII/H24YOai7C
3xcf9LvO21Mc01KEC7qPTJh6Sd2emM1oJcI/D3rPMeDrVaFL2oiw4cHBTqMW
8vZrQzsRmkw//jbmIf/+7g4i5PHt6tdmxzqJsN7Lc+NseXkJvdhFhCt65xn1
K1eXb7zdTYR11Bti1f09s0fdRdhk0vnl6enq64e69RTh3sEFNi0jePkIMhSh
r9t21sVTz2fhqz4iHGU5ynT0EfXzmCX1E6F3oGqBiedH7gAR7lmoapHU72PV
IBFe7qEKgFPfv1nNEBF2WDS/T0iCOn9CFcNFKP5VknjzHc/fJiNYnv0Xj4ft
RolwoJkPnsjjz9cTRagZDzd0DHveuaoekzq/cNw4Ea6e0jnujYF6fdRs1gRW
Pv5r70OXTRJh8g7Vjg8+ftg0RYRFi7LmN7jNv79nmgjPG3TdYXZH/fxmx2eI
UHP/2pVZIrzTXTXgUucPWs0R4YwJN1dl1FPfj9njeSz/AkbtTnbgz+exQISd
P5y1+deWr9eGLBKhwZ1771s+5un5ZokINdYnQ1OWibDL0uUzap+jeLkVrLyI
Hg3eZcLv74MxK0+q6sTjbc1+rxbhuWk/G87j+3tDa60T4S9F1yEXnnGfmm5g
5cfz1jYHZ/XvYYdNIryYNz95MJ/PCzXcIkKX8XViva349YZvE+HJ6fcnvvin
bt9wwg4RFrce0cSKx7ebzdklQlX0dtsHvDyv2M2un2qc2zma1+8te1h+TZUk
JvL9OGb79onwaNRSl6Nb1f2V0JMHRDj1dWbxj428vl87JEJ1uMRCY1X9xHtH
RPgv9u31Lbrq9sTsyTERVrDW3uEKr3/K4yJ8F/yp/cjxfDwWdlKEPL6Il4/o
0yIsby31SAngz5d2VoR8/Yy3R0XnWX710N9ybIO6POKniyLkHqi9Mft7WYTT
Zi7KE6/jz6d7TYQt3j2wPUb7a5tbiHC/j8e4DXfU92PW6YYIefyEuj6F9rEU
4ej1G+KMmvL2cMRtER76tuxx17CL6utNshLh1daldS8FqsuH2bx7IjReYBD/
5x6vP8bW7J7cA3DycXX64bYH7P7+i/8zO/CQ3V/2llpX3vDydfqRCDXjtywe
i7Cf7olIn308v62fiFCjP2729KkIM3qrdiTz9PR+xp6vvNXtDL5egs9dWB1w
vV7joeT1+52bCEWmt/v0CeXlK91DhDpd3ir/9KT9xEpWfmz+ehZFqtMbv3iL
0KzXuLOh5urxhpnIj7UPk8evqaT9R/UCRFjXY91P/7rq8R62DBJhQf/tmx/8
5PndJUSE1y/rLK3g8+mh/cJYex5XbHfJl39/1HMRuj/KOHLlqjq9cMoLEWqM
L80WRLL65H4i+0wLnh5rXomwU0B8/znVvP3b8UaED8dNbTvzDU/PQ9Ei5PO9
6vIdevYd82LZ87qXu/H+z4049kyXjrx6eZLnx4MEEcoHNho8Ikh9fbNnSSx/
0/a+12/Ex89+KVrtIb5IE6FPneg9+pvU5d0sLl2Eqxx756w7w9ujzEyW33Vc
Ox9w4e1tWbYIC5me1U94/n3LFWGc+8kpyyK5V5ICEZb66qfdtOT1tUGRCPl+
FnX6YasS9roz5C18xq/XrUyEZcrtJ9/v4Pk9oEKEy3ZP/PfGi/Y3VLH83SOV
Z73i7cu0DyK0EX9dn8j3G4Yu+iTC4DM5vpfu8v7Jui8iTDx883BFb/Xz4q5v
Iox2Gu4k/8a9O/KDtZf/zQ+Hnq9hXtQS/2zcg9cHy9+svc9J9Szur+4fmT38
K8INt9/P0TngTp6L0Stn/MrRVrbkuRjDXlzQn/bcjTwX49TothvlZ3j9SVCI
UWN/OfNcjKvUGyYvkedivP19aMKpSlfyXIxfv6gm6F3JczFe6jvebyDFWzdq
JEas6Tr95ENH8lyMGvuTmOditNTt8fSovSd5LnzeljwX47qnxvPmdPMlz8X4
5vTrEEveH2Oei7F7bLdPnUu9yXMx+SN4LsYu5keurQtTkudiVO2+rWNpRZ6z
73d83iMrSkmei7HOnZ4nN5+0I8/F2F69gcyJPBejPHNFfAtnwXMxjnu+OtHr
mzd5Lsbr81QrnoLnYtSYP2Ges+fbcvS3/Xh78lyMEnWHzZk8F6N1vGrDoS15
LkbN/ZhNRohRY/2eeS7G/OcV69I3OZHnYtRc7x86Rowtus6V21lYkedi7GXW
XaqjVJLnYvwYOG/r23I38lyMrVhtMD/oSp6LcUB4+smG1wTPxVj88supLm0D
yXMxzl02/9tyqq9XZompfAaS52LUUfE5KJA8FyOPN/Mmz8Woe7L/5a7Nfchz
MWrsX2Wei7F/+0NBv/KdyXMxfhi8454eze8XrBDj3p1uQ/p19iHPxfh2jGrD
kz15zp6H9U6v1XMjz8UY4n205p2VK3kuxpUxWxeWnLQnz8VY0lcVsRNKnrP0
63xkyfhjSvJcjBrjVea5GE9EdZweyOcXmediNJkVPi09xIM8F+O0LNGA7DDB
czFuYLm5jj8/81yMO3oZ1H090Js8F+N5nRvT/cI9yXMxaqynMM/FeOBN0tXp
n5zIczHOWHPIsCTIkTwX478lK/yyBtuR52K0uqP6506ei1HjvArmuRgjA68M
XSt1J8/F2PWvQdnbkb7kOfu98gxlS95fZ56LUb3cYS94LkbPOoqUjDhX8pyV
182TJw67LXjO6ov+1rIRPYLJc1Yf1PHtnuS5GOdM6u+0z9eZPGftz9ma5alW
9uS5GKOMVQElSvJcjBrr58xzMSYeEc25y+O9mOdiHDHLYYR/I0vynOXHkHPJ
FwaHkOdi1IjHYJ6L8Y/djviBBsHkuRjXG8of/WkQSJ6LMc/5845bfH6AeS7G
IeoNlW7kuRh37RFFLA+yIs/FaBNp8C6wtT95ztpfu6ET27TxIc/F2Dra/OZK
hR15LsZh6glAJXnO6rdquMa9Zp6z5205Z/xHHm/MPBdj0t4mhxO++JHnYvRd
oFqB9CXPxaixPsI8F+Me1fYZJw/ynNXfJ3b5m9c6kOcsff9bj2Kes/Y9e1P/
/G325LkY+X5oJXkuRr4f0JU8F+P8R+GpY645kecs/TfUqeV81pU8Z/VvTbdA
mYMHec7ye/J9s67hgudizFAt3zx1Is/FGLPj9sZrfL8D81yMfdflmFm6KMlz
MQYN/Zh0hY83medi1DjfhHnOfHMOOPB0rD95LkaN+AbmuRgrvi1e91jpQZ6L
8YXTs20XIp3JczFqxptglRiTn5zdaMrPE2Kes/rmFx6wLMKBPGf1l7VGI2OU
5Dl7/7/9GMxzMQ5/teDWXD6fwjxn7d161Q4fO/KcpVez9EcP3T3IczFq7K9l
notx7b7jFpI6vuS5BDX3DwdIJLhx8ferp0sEzyX4YPDThOPPXMlzCQ5RHTfC
92cwzyWYvv3EDis6v6ZCV4IequWq1kHkuQRVuxeXdrIgzyXYtbBq92HuBfNc
gsO6Xvx1lZ9/xTyX4PJfkoO5Me7kuQT5+pozeS5Bo+EuE/baO5PnEtz+0LJo
QS0f8lyChssWsC6GPXkuQZ8PKpCcyHMJvh8+NPVuC2/yXILq4amOD3kuwaqD
my6IHDzJcwm2zax18cLQIPJcgo/jClbXfeZEnkuw4tfOaw0LBc8lqBlvHGQo
wQWq5U0bT/Jcgku9k5vX5udbMc8l+GVLucO/Z+7kuQTV27t7+pPn7H6u24lm
9w0hzyXY0fG0xSu+/s88l6BmfHCTERKcWBof0vmmI3kuQY35Yua5BM/OVc0Q
O5PnLH82ORSZnHQkzyXIzy/wJM8lqIquqDIKJs8laK/q3tN+hk1T2OezT42R
tQ4mzyXYOcE24fP2UPJcgprxuVdmSfDkzN2fOjbxJc/Z842uFXVrVhB5LsHk
P2s6DJcJnkuQn3flSZ5LUOfu8KsX+HoN81yC6uX/v8L4XII2C0d8ncT7W8xz
CfLzafzJcwluWzR3sd5eR/JcgpmeLnEmD1zJcwmGb1UdqOJJnrP8nhTceNJ5
Z/JcghNY7bf39SDPWXmK2jP39RZhfM6eZ1TkxIt8fpZ5LsHzCaoJdg/ynP1+
6O7qXAthfC5BzfNQtuyR4I/LriM9efwa81yCb75fGrdRFkCeS3B278sr93eh
86wOSdCiNLb0wBBv8lyCGvHZzHMJ8vODnMhzCR4H1YK6M3kuwUk/J3vN5OND
5rkE+fmG3uS5BDX3+xWdl2Dg9ZlXt7UMJM8leMtUFbDqS55LUB1uTvN3utfY
8z5XHdDgQZ5r17dONySYi5Oa9T3uRJ5L0Op68ztmK+3Ic5Ye/52/wjyX4JHa
TVuvaBhGnrP0z1dtCAwgzyVY/Fg1QSiMzyU4bUBm+aNgJXkuwb7THutO6HKa
PJdgC93U+hNoPdDisQS79ekvDpkQTJ5LUDV7s6JeOHnO6tPkT8uyzzqR56x8
qeNd7chzdj9DVxuOkgeS5xLs3brWK0lXX/JcggNP/gi98i+UPGff11skmsvP
K2KeSzTnO5nnEk2fmOcSzA8/fq0Xj39mnrP20OTRgL48v5jnEtTrNJUNWZzJ
cwm6tVYtoLiT5xJ8Oum0++n2PuS5BKerH1AYn0uwrjpASfBcgubHRwQcLvch
zyX4ZNeOo8/HhZDnEmy/fOuS7jJhfM7aW/X+Ji/yXIJD+/rNXutsS55LUH18
5Bk78lyC9wOW95n+v/G5BDX2wzPPWfs729bfj8fbMs9Z/rer3/jhYVvynJV/
9/e/Q8p8yXOWHnNLAl/25uXlW64ED9ddcG+zIe9/SwpY/V2+pXrufH69BkXM
n/qBS6r4fhjmuYT6Z+r8YJ5LUDVb5sXLD/Ncgm3UC5Z03mcV+73qeaEj+XiV
ec7u58aXvsrh/P4WfZLgzjEdJPVthfG5BBPO9n6yg+/XYJ5LcEC/5eeS2nGf
j/yQoKelJP6vDu8vnq+R4L5J/fBhbWF8ztorVpp7VfLy8fAvS6+drzMOd+Lp
7yKSomZ8bIBEiq3r7lmUa8l9jZRJccaY0jod+P5Q5rkUw9o8mds2U5hvl+K0
Zt/b3anPy0uFrhSPXvLbUvsnrz8/6kq1+lOyBlJUnS7h01EYn0uxV8/pU0b7
8PRo00SKw0uP5G/533y7FO8unirexNtv5rkUxyg+VXxyFubbpZh+caPRY37+
BPNciq63HtfaycePzHMpTrB86x7I+5/McylePjrwXv8hNuS5FMufoqGigeC5
FF+5tlt98rQTeS7FR8/HtgC+n4R5LsWlStE2p8UO5LkUR/unKufw+AbmuRQ1
1w+DDKWoEU/EPJfiHZtWVh58PZx5LkUXq+Jzh28J8+1SXKEKb50UTJ5Lqb16
Tp5LcUTzCQdn03yoYrgUb81PrbtztCV5LsXa9n1O3ePnKzDPpdjw5oS3FZ/d
yHMpBhbNv58kofN5xkiRrzf6kOdSlJ9tPu7RY2fynJWP/86rZJ5LMaBbgzpe
jx3JcykW5+04dCLCgzyXosngNuKMXv7kuRRrjiWZd6L4pSuzpLg4bMfYSylu
5LkUx4V2mOeY5kmeS9F2/aSmL5yE+Xb2/G2DckfRfsCQRVLUiLdmnkvx753R
h40jXclzKY5anume2tWPPJeixv5Q5rmU2itX8lyKp6sshvZ86EGeS1HiF2Gu
0zGEPJeixv5x5rkUJ7Wa+OwFrQcYbmHlyUsVEG5HnkvRbI0qoNyNPJei36/W
7Qxj3MhzKV694mS+fNMB8pzVr3sZ1bP03Mhzlp4vzrvu5eftMs+l2MCv5fbQ
YlfyXIptz99y2D3eljyXojpcunUgeS7FOIWxtCPfz8c8l+Kw5BfbBvL4Eua5
FP+N7jz2irMDeS5Fg0lb9zWIFcbnUqz8WnX1+1N38lyKv1xq/fWxsCfPpfjm
Xu+L56M9yXOp5vibeS7F7uoJqiDyXIorD8e17fPIkzyXovp4toUh5Dm7X/Nl
f8fy83eY51L0CD7+6nJHH/JcihdGtVsXIXcjz1l9jr09ObGOP3kuxQGq4/A+
m5PnLH3/i8dhnrPy77ag0uqaB3kuxYvhvS+0/eFLnrP26N7DTn6/hfl2Ka7x
Xjv/1F0leS7FThtWzTTiPjHP2fM3Vq14K8lzKZY87JA/u4cteS6l+To78lyK
qt6BRftQ8lyKRuoDYl3Jcyk6dZo4XNophDxn6fPf/hLmuRTVx3PedCbPpXij
z8YOYjtP8lyKGvsZmedS7LvaRnTB3J08Z/Xn782bXe2V5LkUNeJ/medSzfEt
81yq6Q3zXIr8vGFhfC7F6zmqAFk38lyKg8VnCt/5uJPnUvwyK/3M7Ia+5LkU
IxuoGiAf8lyKGvG7zHOpZn+Gec7aH/UCrDt5LkV+3pswPmftz+Hy5wftPMhz
5oNGfHNZNiuPOkuOd3DyJM+lWOv1tl9tv7qS51Ls8LZyBRsjkeesPbFps3N5
Px/yXIqpNhHFM/j8EPNcqjm/zjxn+bH2ZfoUV2fynNVf1WoTP1+LeS7FFl6/
5ptVe5PnUvQV27SbwMebzHMpPsi6ZOVq4UmeS3HhwW2DF6y2Js9Zezhr0MFB
aEueS3HLuvA+X2k/puVv5mMH09gufH6Hec7St4f9hoPnHclzmeb8NvNchlaq
4dgZwXMZqsO76/mR5zK8vKbzoVNWwvhchiHxPz/0Gu1Pnsuwl2+7D6F8PoF5
LkN+nogzeS7D4E01FWYUb9SokQw19iMxz2XY9VfxplAef8Y8l2ET9YYtO/Jc
hsZL4c8Gak/GtJThl8GDjeYccSDP2f2szQ9rxuenmecy1DxvcEM7GZa9Hdn5
cLUPeS7TnB9nnrP0+LJ1wREXD/Jchj/X322VQOO7291keO5U9Z9674XxuQwX
Dclq09LJnjyX4b3taR3+rhLG5zKMXKPokZ8teC5DjfOCmecy1DhvknkuQ439
ssxzGUYvGnj/fl1/8lyGGvG5zHP2/NtVE7Ju5LkMD2637dnoiTV5LsOzdk6m
++7bk+cyNPlVeL3pc2F8ztL7yoiGi/l6IPNchhM6qUa4buS5DB8aqBYsgshz
GR4oM1f4eLmT5zLN9RfmuQzNkn//mHrRgzyXYaNhR0au9HQjz2W4ZvSqWY/j
BM9leHPSw1uz+XkjzHMZNjv1adSVIjfyXIb9lMOHjd0ljM9lyM83EsbnMvTf
GLX/xpRA8lyGU7o67D3jKKyfs/ywu8IEdSbPZThIDY4beS5Dabf00DY8PoZ5
LkOXSdNmPfdRkucyDJQ31oOXSvJchp9l4TPcN6vXq5nnMvyump6j+KXh22Q4
QLWd09mDPJdpxhcwz7Xrz4rdMhyqOp6huTd5LsN3D/f1yLF2IM9l+PGeYXtl
22DynJW/94MvnaB4pWuHZOi6bMddx4YB5LkMr7Z8cumYjeC5DOupjrcL9CTP
ZTT+9yXPZTjX496p+Ob+5LkMQzv1mDeEn0/FPJfh6SNG52v98ybPZdjJf8Ny
u0I38lyGGucBMc9lGHBMtQDsTp7L8JGq+PH2g3kuw3EzVr5L6SV4LsOGr66t
Kef7K5jnMs3+EPNchi26Bb+ffc+TPJehxvnpzHMZWnul9x6Y4kWey1BjPynz
nNX/GvfJRyOE9XMZPhGpVvRdyXMZNqgexoawgucyVJ1Wdb9rAHkuw/VbjpjH
WjqR5zKsu//OKjs+X8k8l6HGeZTMc5YeSz7WO/3OgzyXac33pXvI0FDn4JNt
z+k8daUMD0/6kZX9wJ08l6GlMq+VLuWfyI+lz552Zol0XlO9AJa/LwY7buTz
ecxzGdq9VdxZy+PLmOes/rNfN6jlTZ7LcH5N7Q0+lsL4nLW/oc9mPeLnjTPP
Zbi5cWCHyxRvsSBSpjUfsOaVDAvez+oXk+1GnstoflSYb5fhSvUGYk/yXKY5
f8E8l6GFfFpOcuYl8lyG3T2SZ23u40+eyzTne5nnrH1UHX/I55eY5zLcFaWI
f/HYnTyX4fvCpe2SW/mR56x9GrNn90cfwXNWvmoqy0OHBZDnrH6+mm1mcNuW
PJehZrx8gyIZqrsjcsFzrfRinstw9cPRutZjgslzGRokO34a2cmPPGftl0+n
e814PAfznJU/uyEZE7c7k+cyPCE+1aDLEgvynLVnXVU7sn3JcxmeDP7yrfih
O3kuwyMrPiZ24uepMc9leHTe86Mzn9mR5zLUiL9nnjPPXCpOhA0KIM/lGKda
7gtyJc/l6HVJtaHHmTyX03yjO3kux6Ym9tZy6p9m15Kj3htD5zMRwvhcjudX
THDPiLciz+X47LJ7kxU8HoZ5Lkd+HpkveS7H/lfMKxpttiTP5Rjd5k+flIfO
5LkceXyzF3kux7VFkluRPP6IeS7HP7Z3uqXohZLncjRWHV/FfWOeyzF/yOmb
uj38yXO55nw181yOWf8iazeZEEKeyzXnJ5jncnRwVx047kaes/S63t/Rlp+/
wTyXa86XMs/l+OrlScO9v9zIczn2/N0y6xnF87zqI8eVdVQRqr7kuRxXz4jt
enamFXkup/glYf1cjqY3q1w8+X4H5rkcVaf9lfP1EeY5u5+F19b3svIgz+U4
cOKCoy0vCfPtclSHN5o6kOdyNHrxdPTtdMFzOZYveDe5mse7Ms9Z+v+3X4B5
Lkcej+9DnssRNz2ZPal/CHnO0v+/+EvmOfu93DfjGs1xIM/l6ORRfSHnmBAP
J0eN/c3Mczny83y8yHM5xf/4kudyHNu6PG+wvhAPJ6f5cU/yXI69Evo02sHn
45nnWvnDPJfjALt29RzeCp7L0bxrlthaKXgux0c1MX2mxHqS53JspdoucFyI
h5Nrrkcxz9nz/Xe+CvNcjkELxuybfE+Yb5cj//sDwvhcjj2GzJ66u2cgeS5H
C5c7hz2jvchzOWqeP7Jljxz53+sR1s/lGOJT+u7oIyV5Lqf6G0KeyzHh9KI/
jc7YkudyHKQUp5rVCiLP5Th/ZlG7I9c9yHM5qv66g7TMizyXa/b/mOdyXPZm
7VDrd8L6ufz/zbfLMbRUdaCuK3kuxx3qPygRSp7LcdM/6bP5AR7kuVzLr+YW
clx8/sCC+Auu5Lkca7pfkbpaCvPtctQf/LomOkLwXI4afx+IeS7HhrVMu257
6kGey1EjHpl5LsdjfT9kHPJVkudyVJ1+5sDba+a5HNXhNLz9YJ6z9D3SZuiG
cUHkuRyhld/2KQeEeDg5ftBTNXh+5LkcG6zseuGavxAPJ0eDqv3Xsx86kedy
zfhe5rkcX6qOb73uTJ6z8uEQ6V136F3yXI6fVravdc1WiIdj5Sn8xC9xA2G+
XU7eBJDncsz5esdzFPWnWgbJUeN8Xea5HNXF96YneS5H9fCK4i1GPZfjhIS0
Vzn8/DfmOWvvVd0HGs8siJTjoZpav3P5fBDzXI7fljf6vaOLMN8uR434fuY5
Kz//nVfEPJfj96VGsxs3DiLP5TS/Jqyfy7HtuV7xEUaB5Lkcf9o9GfD9mpI8
l2vG6zDP5agOR37hRp6z33Ne17/1O2H9XOv3medyHNU+9o7S0YM8l6OotSqi
0oM8l2NwP5ko0lqIh5OjOrymmxN5Lke/pxUBHSk+uluZHEc3VNVQK/JcrrXe
hVVy1Dj/i3kup3gPd/Kclf/bP9gThpDnctQ4j4Z5LsfJ6gIqeC7H7HD/j1U8
Xot5LkfV6Q373ZzJc+at+7lVZ/sJ8XBa7Q3zXIHbzJWtjrwVPFegxv5Z5rkC
DQzG9/wuCSDPFbjEWmffhkpv8lyBDiWTev/rEESeK9Dplipgwos8V6BL3af1
ZowT5tsVWM+k+aoLJu7kuQI7T3hnaNpFiG9XoLxZ6I3jVF66N1Wgxnm2zHOF
5noc81yByTvND/n7e5LnCnyt+vMw58LIcwUq1rruOxboQJ4rULW74Ky94LkC
/ZwWmseJg8hzBRp3mtzQxUwYnyvQvE5MTjWPx2KeK1DjfGvmuQLNrJZ4Jzf3
I88ViH0y/PrGC+NzBfLtpM7kuULTD+a5ArPeHDHRax9MnivQ1GDs/Gn2DuS5
AjXOB2KeK1DjvAvmuQKnN8r50jvLlTxn6bkqe0bHcAfyXIHLWG/Wi8cLMc8V
WuProWMUOEfdYDmT5woMmiv+PuKYFXmuwIau5c0rzgjx7QotnzdNUWDLea3u
nTtqT54rcEtA7eBNNb7kuULTT+a5Ar03p5xS0njXao5CK/7x8TwFqo+Heu1J
nisw0PJag4ODhfl2rfLFPFdoxjMwzxUYojr+iOJ5ClYoMHtnO79BpcJ8OyvP
/+2XZJ4rNON9mecK1DxvtOkGBfK/Z2dLniuw0WMD1RZH8lyBE10VBvUG+ZPn
CvzkaV7++IYrea5Aq1qtrFd0dyLPFVjLLcq13Wo78lyB65rXdfHj86fMcwW+
Xdlh97pZ9uS5Ah2nqybkT5HnCly6f0WPwUU3yXMFrcd7kucKVEVvjvjkSp4r
0KNH+PQJN4X4dpY/Gn9/I+ykAjX+nh3znJWP8t/p6yheL+2sAtdUnLqVk+hK
nisw7MmjGdjEjzxXaM6nM88V+CT7tHMa5Z/uNQVq7m9tbqHQjF9mnrP7nSJv
Op+u18dSgR3MvT9263GXPGf1/3WakR3Nd0yyUqDGfmXmuQI1zsNjnrP6nx1k
9/KU4Dmrb1tVDVwoec6ez7z2j0EW4eS5Ao81m2p+uEsgea7A5g+2DSq/5ECe
K3B+9s/xtfn8NPNcgXXVE54R5LkCReoMEsbnCowua7P97Bl78lzx/8bnCs34
Zua5Ap+ZL9/U0lHwnOVXateml70cyHMFPoz1qGpXJ4g8V2D3UaM6GPH9yMxz
xf+Lb1fggJ04daGbMN+uoHiwQPJcQfPJruS5QnN9kXmuwAvODzad5+WFec7q
l/r4U2fyXIEaf2+Hea5Avr1BmG9X0HyoO3mu9XvMcwXuWTxt6ygXd/Kc1Y+3
+5eWegnjc9bevdrlYOomxMOx+60+v+fpYQfyXIEv9n4XZd5yIs8VONDQvb/+
T2H9nOVH0RLViih5rsBflsOWN2viQ54rUPN89gZFCtxt01p+7oQtea5AjfP8
mecK7Ptx4uwNVUHkOUuvgsSYvtR+YpUC+XmWfuQ5e/32VnPjdkHkuQJVqdHd
KIg8V9D+DmfynNV/1ns243+fjHmuQN3koXeviKzJcwVGrstIRPp7dpa/mZ8F
aYVL23mT5wqUHvY5kE/9fReRDmqe1xEg0dGcn2Ke62Cj/EGuZc88yHMdVO32
8U8U1s918E1yTUdbwwDyXAc75hXN68//3hrzXAdZ52rWDKUwPtfBR/aqDe0e
5LmO1np9myY6aCye1nLoA2F8roMVquV/ut6g5jp4m6XWfX/Bcx0065nm3uic
4LkO3vg5MfvRplDyXAc3qgO8lOS5Dn7d1JQN6YX4dh2teOJjnXRQR2kqTz8n
jM91cEZifIbuKmfyXEdzvME810H1n9/L8iLPddB+6j+LeRSPGmSoQ/EDQjyc
Dh73VB04piTPdXDy9926nzyFeDgdPDV+/L0ZHu7kOUuf7ks7V05wIM91UPXX
TRoYCPPtLD1V3dsPXuS5DvWnA8hzHVT9tZYkE2G/mo5WfMXQMTqa85fMcx3U
OC+Xea6D/HwJO/JcBzXPY940RQdniftajx4bQJ7rYGaXXQvGTT9FnrPP51gX
z2wlxMPp4IsrL22PNg8lz3VQvVtT6kees+dT/72lUPJcR3M9inmug8Pu+M5v
KBXi21n+qZZD/q+qewmJKgrjAI62+NOiFhVCQZG0CELKhVZQ6R8JC6FchNQi
mh5QTEORgdYsigxSQ6J85LOgJJseSE4M6DTOaIOQQmAl2EKlKMossE20atF3
7vkO3ruczb0zl7n3d7/H+U57Qj2HP58lnoM1/enKKltvEc/l/7M0P0I8B6MS
XbX2tavn4JELpZ/rcgbUc/mck5kZrm5Rz8HWf42heL1brwZ67Zc2fhPPwR9n
ftY0jSbUc7k/TPpqT0Y9B7OFxyeqCjLqObhyq5mg5vrh4M93iOdg2BuY5OJz
cKZxc6rrvetvB6u9DSpcPxx4fcw88Jzn8K/fEs/BrzHT0DSgnoPlx6bHckMP
1XP5f/wZOdqUN6Seg5OzZuCby7eDVRGzIjytnsv1a6u4XPbC1c9BM01wf1FS
PQe7y+aLa29m1XPQrN64YvsBxXPQzldynsv9YMovWu/Y3QkuWzg5VZE/rJ6D
PRvWtPXefa6egy+vLZ991RNTz8ERU36P9KnnCORro70IrJe58Qi8X9fcURxP
qOfg2dGNC1NbXD+cnP/XzqtPilrUc/jjH/Fc7q+J9dubu1x8Dp7P25ZXP/5U
PQe98LWyXT0HvZ9j+73Fc9C3Xlw8B3PLO3Y02O8vnoMmez+t+1utSCHQf782
DXrjn9MJ9Rw8FN2VDb928TnolQc+ufo5GOm+dK93k4vP5XgnVnclbf+weC7P
X9+8l1MToJ2n4uJzML/28bvorbh6jkD+oWFSju/NS06p5wj49WAKfHN637Pf
dv20eA76919NfgTnb4fPrbP7DYjn0H6thHoePN/cXOB5LZ6LZ0vz/sVz8K0J
h+31Ec/l/MkDQ4e/u3w7+KXkYuSD7U8Wz6H5mX71HJr/i6nnCNSPuAj61t+L
5/I8Xdp/TzwHzdvinVWufg6a6KxF36eq/8r9Ey/cezAUU89BO09/UD0HEyXf
OgsWB9Vz0Ld/tHgO2nnLsdL/HHp8Gg==
      "]]}}, {}, {}, {}, {}},
  AspectRatio->NCache[GoldenRatio^(-1), 0.6180339887498948],
  Axes->{True, True},
  AxesLabel->{None, None},
  AxesOrigin->{0, 0},
  DisplayFunction->Identity,
  Frame->{{False, False}, {False, False}},
  FrameLabel->{{None, None}, {None, None}},
  FrameTicks->{{Automatic, Automatic}, {Automatic, Automatic}},
  GridLines->{None, None},
  GridLinesStyle->Directive[
    GrayLevel[0.5, 0.4]],
  ImagePadding->All,
  Method->{"CoordinatesToolOptions" -> {"DisplayFunction" -> ({
        (Identity[#]& )[
         Part[#, 1]], 
        (Identity[#]& )[
         Part[#, 2]]}& ), "CopiedValueFunction" -> ({
        (Identity[#]& )[
         Part[#, 1]], 
        (Identity[#]& )[
         Part[#, 2]]}& )}},
  PlotRange->{{0, 2.999333381652832}, {-0.059366, 0.159276}},
  PlotRangeClipping->True,
  PlotRangePadding->{{
     Scaled[0.02], 
     Scaled[0.02]}, {
     Scaled[0.05], 
     Scaled[0.05]}},
  Ticks->{Automatic, Automatic}]], "Output",
 CellChangeTimes->{{3.8856351617352343`*^9, 3.885635177650578*^9}, 
   3.8856365381783466`*^9, 3.885706699878061*^9, 3.8857078769002876`*^9, 
   3.886577897826375*^9, {3.8865788348931465`*^9, 
   3.886578857323249*^9}},ExpressionUUID->"269baf93-aff9-4a96-9ceb-\
801e3365fcc3"]
}, Open  ]],

Cell[BoxData[{
 RowBox[{
  RowBox[{"Start", "=", "100"}], ";"}], "\[IndentingNewLine]", 
 RowBox[{
  RowBox[{"Stop", "=", "1000"}], ";"}]}], "Input",
 CellChangeTimes->{{3.8856353086856346`*^9, 3.88563534738098*^9}, {
   3.8856354650279865`*^9, 3.8856354653958826`*^9}, {3.885635697725828*^9, 
   3.885635713513096*^9}, {3.8865779390620003`*^9, 3.886577945953685*^9}, {
   3.886578035310996*^9, 3.8865781326306686`*^9}, 3.886578672186821*^9, {
   3.8865788436706285`*^9, 
   3.8865788438461576`*^9}},ExpressionUUID->"d6027b09-38d1-4280-b790-\
ab815bc6b228"],

Cell[CellGroupData[{

Cell[BoxData[
 RowBox[{"ListPlot", "[", 
  RowBox[{
   RowBox[{"{", 
    RowBox[{
     RowBox[{"Table", "[", 
      RowBox[{
       RowBox[{"{", 
        RowBox[{
         RowBox[{
          RowBox[{"Bvst", "[", 
           RowBox[{"[", "i", "]"}], "]"}], "[", 
          RowBox[{"[", "1", "]"}], "]"}], ",", 
         RowBox[{
          RowBox[{"Bvst", "[", 
           RowBox[{"[", "i", "]"}], "]"}], "[", 
          RowBox[{"[", "2", "]"}], "]"}]}], "}"}], ",", 
       RowBox[{"{", 
        RowBox[{"i", ",", "Start", ",", "Stop"}], "}"}]}], "]"}], ",", 
     RowBox[{"Table", "[", 
      RowBox[{
       RowBox[{"{", 
        RowBox[{
         RowBox[{
          RowBox[{"Bxvst", "[", 
           RowBox[{"[", "i", "]"}], "]"}], "[", 
          RowBox[{"[", "1", "]"}], "]"}], ",", 
         RowBox[{
          RowBox[{"Bxvst", "[", 
           RowBox[{"[", "i", "]"}], "]"}], "[", 
          RowBox[{"[", "2", "]"}], "]"}]}], "}"}], ",", 
       RowBox[{"{", 
        RowBox[{"i", ",", "Start", ",", "Stop"}], "}"}]}], "]"}], ",", 
     RowBox[{"Table", "[", 
      RowBox[{
       RowBox[{"{", 
        RowBox[{
         RowBox[{
          RowBox[{"Byvst", "[", 
           RowBox[{"[", "i", "]"}], "]"}], "[", 
          RowBox[{"[", "1", "]"}], "]"}], ",", 
         RowBox[{
          RowBox[{"Byvst", "[", 
           RowBox[{"[", "i", "]"}], "]"}], "[", 
          RowBox[{"[", "2", "]"}], "]"}]}], "}"}], ",", 
       RowBox[{"{", 
        RowBox[{"i", ",", "Start", ",", "Stop"}], "}"}]}], "]"}], ",", 
     RowBox[{"Table", "[", 
      RowBox[{
       RowBox[{"{", 
        RowBox[{
         RowBox[{
          RowBox[{"Bzvst", "[", 
           RowBox[{"[", "i", "]"}], "]"}], "[", 
          RowBox[{"[", "1", "]"}], "]"}], ",", 
         RowBox[{
          RowBox[{"Bzvst", "[", 
           RowBox[{"[", "i", "]"}], "]"}], "[", 
          RowBox[{"[", "2", "]"}], "]"}]}], "}"}], ",", 
       RowBox[{"{", 
        RowBox[{"i", ",", "Start", ",", "Stop"}], "}"}]}], "]"}]}], "}"}], 
   ",", 
   RowBox[{"Joined", "\[Rule]", "True"}]}], "]"}]], "Input",
 CellChangeTimes->{{3.885635370601939*^9, 3.8856354564663134`*^9}, {
  3.885635493008959*^9, 3.885635537590803*^9}, {3.886577961213545*^9, 
  3.8865779722763214`*^9}, {3.8865780069309597`*^9, 
  3.8865780182930317`*^9}},ExpressionUUID->"0ff12265-b912-42f3-9e67-\
c10ad296db8e"],

Cell[BoxData[
 GraphicsBox[{{}, {{}, {}, 
    {RGBColor[0.368417, 0.506779, 0.709798], PointSize[0.003666666666666667], 
     AbsoluteThickness[1.6], LineBox[CompressedData["
1:eJxd23k8VN3/AHCVRyX1lDzatVApIW20ftpU0qKdEu2PSip5WkQRJWnTqpUQ
so6xj31NyL6vs5nFzBhClNQX5zO/1+v++qfXed07955z7jmf99nMPHZ+98mh
cnJyt4fJyQ38P/BvrGkCzN+rP+FmXRwMpL1eJcB2X4u20zvSBtMz6hLgpHvh
Ig+T+MF00FQGHH0QJRzBZAymF1owYIl25KLJP/wH0/HeDOAmPmOcmEqet4XF
gMjzc8exLJMG08WzEsFj93pasAV9MG16IhFuflc3PGEaNphmfkyEb+tXrHJt
jxpMW/ETofvRbcFYg9jBdJtmEiz51zFPzyx6MO10Jgm2/Z57s/shuT4iNAk+
+tQZT/ZLGEw/liTB2c4zTqUm5HkTdZMhoXfqdO1C8nufC8mgXh3/+7B3zGBa
k54MAuPzN3Umk+fROpLh5eO/7ZeFkPyuXZoC4afetTteJM/PvZwCL+YMvJFc
N4lPAeEm071ZwtDBdPWPFCie+01D+Jrcf2RlKuy8vNhv+uiIwbTAIRXO6F31
+v41cjB9ISUVRDbvWx6/IffLyaWBYAftzwp9ks6akQY+S8o1NV6R/N5dlwaT
9JcWOxR+HExvO5YGW+ljNh8Qhg+mx7qkQVfSlFGKLiR/5X5psK6t53v4OvJ9
3malQeXvwu+C0aR+jjSnwaLcw67z8kh+NBTS4fIEzXk0OfK9BXPS4Un4K4eo
r+T9oZv7r9/b57IwjjzvglU6ZLP1bz9XJPW3xD0dXs8ecuZMTfBg+tendPDL
W9iqUEKel5aXDuJ/I1W+HCD5cxWlwz4fVRe30yQ/W5QyYLkSL+JxArmupJ0B
RnemHioaS9LF2zOg1KZTb/pY8j29bDJgy71c2j198j7zRxmgsrpNz/QiuX8G
LQM6fz7tqR9J0tziDFi4+VFTXSd5X1B7BowfvbtNxZaU31o5EzRLnnwu++ZH
2vviTHhVdlIv8gdtMN2zJxMOKvsEvAgj3yfJLhN0t49jduqQ8js9z4SaK4Zt
qc9Je9gYmwnXVnupTPcm/WFEVSY8mB36IHI8ub+gOxNGM7Uf+/R8Gkw/m5gF
y51uNKVe+0D6y/Is8JXa9HdJUn9TD2ZR+hPTPovS//zfZEH2RWaF7b/kfquk
LFg372DCBC/S3xY0ZMFno6ONnG2k/J19WRAnuV5uGeFD+rNaNij2LH0izyL1
6QDZ0BKpPaxwN8nv2iPZUDpp4jWz8eR98s7ZUBDdp6W1nVzP/ZANl8a8H7ld
mTz/fkY2RNEdcw+Fk/zu5WSDlptqTWE39k/5HHAerjB2zTPyPes1cuBmg7Bw
fBGpDx/DHFg2verOvYvk+SdO5YDyd4nGrF+JpP+65QD7CWeH8Ahpn22BOXBx
Gueeh1/KYDo6NwfMJj1wsGgn9X9VmAOn3HrctFf7DqZXKX6GjRndvxUk6aT/
aX2Gr+HXtZTHk/xkGX+Gw6zDOuyVpH3ctf4Mgs6BDhZC+v+Dz9Ac6/jop4hc
Vwn/DHXnJRuNtpDfVxd+Bmcv11HX5En/fyv9DEX9va/bk7SvI2Nz4UVBZFKI
Gom3Gnq5MKX8xtm5W0l5xbtyocBy5qWTJqS/02xzoWOqp3R3C/m+dk9z4ahB
1cINHFJ+g+hcSnz9VZ4LHjbJAcP/IvlL68oFVZOgwEdpJD+uql/AaMG8K94c
kp9t+l8o7WWs6RcI8/+nyaSH1F/51S/QEBVeYuuTiH58odSvOeMLbJtk4PNR
i4aefIFTPTv1TZjkedzeL5Cx8MiXfQtI+UKn5oHmYAfFeLg6DyZK2vtFIL9f
YpEHaxS0dsSokvt7buRR6ifJOw+eTG/XqrxA+qNTWh5816AtH14Uih7lQcJF
jx8JH0j9KA3NB4Pt3tMuHI5Bn/LB8dm4CU6byO+fbcinfC/TE/mwrDBA3ekN
qf+pt/Nh0pB/Hs54jv3vYz4EaFVvWlVDrgfl5MPx4pEfXHTI8635+ZCvVVV3
aj5pDwtHFMCk3Kj8uDUk3alZADPa0uQy3Eh/izcqgLCdy+d49JL3O5wpgLij
KvKPzpP+stGjABY99BSPO0NH//p/r7SqWw3fV1BQAHL6HhNGbYhHDwvg/fW/
X069Qupr75ivUEMLoGuKg9HHr5C4sasybT8pf/3OryC3bMZ68+UYTy58hXNf
gkfoTyLfx8rzK0BOfYyrA8n/AvpXKP1jq33QifjTVvoV/CfOKJG/R65Hd3wF
/n1NyegUkr6qUghsfurwiMMp6GshvHuzjLNkI3m//P5Cii+5lwshYdne+x36
pHz3XxZSvDCJL4SF7yrPmfSS6yo1haC7wyHGzyAOPS6kxEOfyUXwNOuJbfdy
Un8nVhbBsx+bm/xPk/xpmhdBoB3td9FRcl3sUASTt+vkpK0g5aO9K6J4aZdS
BE31lqtbD5G0QVMROD53EOuYMNDzYpht9zLLbBy5fmxsMYxrcjfTvUNH34vB
QutDokYhiUdz9IpByi07fkghFL0vhtRXXjpZLaQ9tOwqBivap46gHlL+HceK
YaSNv7VndBTGh/7nT9rfvolH6kPZpRhcN0/ZHJqdjvGiGHZGnhnLu0zur/Qr
hoT7byZbrYnD+FEMm1cMU9c9S9rL66xi6Kt5pOJ5lPTf3+XFsENzY9rMvaQ8
R5qLgc+SDyhjkPdldBWD4xUtY7sXySSeKZRQ4uEd1RJKexTMKYFNc5hVW5RD
Mf6UwDAFI+/9JYGD6fDNJcB+lvBjk10ixqMSGB1Y8FXfl6RtrUpAMP7aE7uv
NIxPJWCl0O487Q/J3zL3EoDPmz0W34nEeFUC54Z86Go7Ser/16cScB5Zz3gT
SNIWjBLYt+2j94XLJB6m5ZVAxX9BARoikv9ZdSWQWWndPPsPif+uohL4MyLT
afYBUn5ebwncWGbb8Owbed5WpVK4FjppEleHjvGulNKex2iXwoEiI+kUyyiM
f6Uw/n2xaCebPL90eyksEko/tvlEYjyk/v6FTSmsMP3DX2hJ6vPnjVLIijDN
NGwlfpo/KqXErxTvUrhrZTc8cjH5njNopfBbs6VgtQap/1tppTChv3c11ZP8
cItLYU+0re5CjOebWKXwofP2447fqYPp4PZS2LJU3J21QhZfyyjjdRvlMujs
K78qnJOA8bYMnL5dkQbpkfsXLS6DSUOdjhe9T8f4WwbFJcEv7J6R9tizpwze
nvX60L6RPO/giTKY1j8afGiG8d+uDNw+Ok+voJH71W6Xwcld1YYlw0j+nZ6X
wZwm60vH7Um8YX8sg1O+Iz7V1ZD+tDG2DOZzt64etT4Z43cZbO/8oamuQ96n
WFUG/0bvMzoxPQnjeRkwKxtWVcwk7yvsLgN6uX1qycNEjO/lQE848179Gynf
k4nlcHV9BLgXkfr+rlkOcRt1DFxS0Zfl5TBFS69o60FyP8OoHNrnyeUstiLz
sakHy7H/kHh+40w5rLCzb3yAnjPty8EsTd6m4StpL+s9yin9J+AN9f0jQsth
Gi9/FO0RiU9nksqhZ4oknnUlFf0op4zPdRrKYVGE+piatQz0pBz4ny0Pls8l
7etbXzm00twLzHF+uH9MBRgZ/b0h5CnJT7xaBaU/TdatgH9Yc/qnBCSeOkAF
0PLbvG18SPkad1ZgeyX1sfZIBaU9+V+oAPVuu/8+HyPPV3CugDqVRx5nxiWj
TxXQ7lPz33lDkv+8DxVQMLKW22YUiF5VwHiHss6aIeT7PcyogJWBZj4NM5PR
rwrYslh1+79zSfvZy6kAM5OJz04vIfmJ7aiAe2E+p92fk/qfKF8JpqGsWd12
pH7tVSoheIFioqY9KU+9RiW4juuVN7lP+teapZUQXtXp46OSOZj2NayEogUj
TfbkB6B/lTB/n69Yu5m0t1OnKsHt/NGGq1eS0MNK6DiQaz5pL2lv890q4fJ9
LZ2HeQnoYyUIbq+csMme5K81sBKSrpR7jb1E0rvjK+FjT4+rOImUNzq3EoaY
ZD84VEDKq1pTCarfozMtn5LnXRX2Py/N1lWJS35f+6MSotQrrtzYRdrnKsUq
yvzdZ3IVzndJ/oZqVYFfeEz3p/k09LYK3pem/wQ30n5yjKtg3KfTE8q2paK/
VeDmrjDvquKrwfQ96yooMQ/0fJEXhx5XwVbD4xKpNbnf5EEViGsbbYzGkPqm
v6uixHeV8Cow+KG9wuwM+X6XU/rf/2J6fN54Up/VhVWwp+iWSeNnMt9a0VQF
uSVTzX6cJO3trbQKtGfnG2k6JqPn1dC43/7csv3B6Hk1nOQuEJ92e4SeV4PK
5V2daZ+j0fNqUPNb1WFbHYaeV0NyrvyvyUZ09LwaWizmdp08HYGe9/++wOvW
Upzv0WyrYe13++7P18PQ82qIXLhxh2VRBHpeDf8pbLKozGKg59WgZGr7j0eT
P3peDZtz174/nBKJnldTxvu/y6uhdLLLjhHTotHzajBebilO7qGj59Vw/UxX
xT7n1+h5DTTprfoeZeqLntdArcEx7TV/xaPnNRDp9j3yVlM4et5/fUjVP4sz
otDzGshfsD7ynyWR6HkNZb3A1qoG7A73pP8oT0DPa2BV2lNVnZAk9LwGFnmW
Wqu5fUDPa8B+6drTQbu80PMa9CkKPa+heJmWV0MZD86qqwGR3QzRp4pE9LwG
1H29koacCkfPayjta6tSLXzK8GZ9nZyBntfCnE/b9IavS0TPa0HHbvbQ/qiG
ntfCxRkao7zSPqLntfD57b9i42UM9LwWhpsfKBhxPhU9r6XEq583aiE+ssaz
ZWUcel4LmxRPskRnE9DzWtAebh90LjMePa+FzLZxerOf0NDzWlCa4aBZ8kTm
eS1cZg3n7/nMQM9rKesRwe218PyWje7p+7HoeR3QB16fmoae14FnnHlftYY3
el4H2nDh+dyxDPS8DkaV3jcsq5HNp+qgwes9LWuYL3peB0uPl9hdXhSPntdB
C92r2sHcDz2vgyuuZbcmOMag53UwzJ5VeNuTjp7XQeeyZSt3O0ah53UU/zbG
1lHmJ0E5dTje9kXP6yi+WPPrKOs3hd11YBcdPHtas2y+Vg/e/J1TKoQ09Lwe
LhmHzLz4KAY9rwczj51DFr5PQM/r4e82/9v5ON9jGNXD3odf2L/VU9HzejDp
c9lyZ+ob9LyeMp5n2tfDWDN/9ytOieh5PVy8NH+SXHAael4PX4Z5Gr6+Goee
10PaywyXU1Vh6Hk9Zf2koKAe0v/spx9Xp6Hn9aDuN+wJ7Xwcel4Pws2Z8y51
hKHn9dA9NGq9Z2sUet5AGa/HqzVAforWrT9h8eh5A9z0qY+V7kpEzxvAfMht
+58jotHzBuhpsMsfgz6sPdIA//R9eDW3KhQ9b6CsRyk4N8B4hjE79G4set5A
WZ/K+9AAs2d6xrbPpaPnDWB57fH7WW7R6HkDZT7YVtoAi8zqb55YEY+eN8BS
h1GinMQo9LwBXto9c6mRT0PPG4E39OXn157J6HkjLE9o+qBZHIWeN8J+rfE3
PnlHoeeNMDg8PJGMnjdS1o/k9zfC95tjOpoxPp461fj/5reNlPnXfLdGeLo3
wMvFB9fPXjbCzqFvLrVtS0LPG+H2GtOcOzax6Hn/722/F1qFMNDzRjhetnXm
Y+No9LwRVukEG27U+4SeN8KeqOEHnXH8WvujEaaF/rnkpRuBnjfBR7cPFV8m
xaLnTdC8MVFxHiSg500Qefeom54wED1vguu6KVaPJgSj501Quoc79uKlYPS8
CZ7KLY2xDvNGz5vgjf4OxQ41medNIHFZMGrObxp63gSFf0IeThX6o+dNINhW
u7dBPQo9b4Jeta4qrQVB6HkTuGUHnZU4MtDzJkp5VjQ1gX3Ay4n5nbj+LW2i
rP/39zj47Zhze9hM4pHeCCY4tNV+HO0Whr4zgd6lxPI6Sd7/dCITvE0D87rv
J6H3TMp+SpcmE/xzXL2Mg0n7nKvHhCWnlLtu7UzE+MCEe3KBV9pvkPbgvo4J
KuahQelLZPFC9nxyXbSLCevNl1//NzoM4wcT1vwXuts+gORn+zEmLDD89nzt
VpKfm2eYsPrG+TLvPlKfNFsmZXzHsmdC+sBwroa0V2WX/vwPLpiS6xs8mJCz
qE+5vZLUj93T/vxEmOlMeReF8YcJsd+e/PnSRK5X+THBzaO+rGJaCMYjJrwM
mf6Gu5nkf3k0E0z36aaWnQjH+MSEa8I5eiNCSX97k8XE/hqG8YoJV3ZErU3c
QL7n73ImJR7pNjBho8pT/bQC2f4FE2gXnvAenSbt01PCBKVCpnRCFElndDHh
k+vczp9PSf109DHBRXdbgOImUv7ZCiw4/OvczsfVsvkLC6xfLpv6QoF8PzdV
FpTpBLxq/c8X4x+L4oVwDguYLlU65wxCMR6yKPN3Y30W+MGSDu5rcr8jsKDu
Xt/JbhxPh29mQbiLS7L7TJLfpp0sCHir+93CgdTvWFMWfNDm7zbfR+pv3REW
qOX4p77E8ZStFYvSXvwusKBGA9gHQsnzK66yYOl62BNxyB/jKws0RtucHVVE
8qfvzgJ6smpn48RgjLcs2MvjTSlZTbx69YoFPzqrXwz5NxLjLwvuK3dOsM8i
7fXXJxYoCdvG5mD71qazoFcIZ2/8IuMdCwYL+if7M3lPSP09ymBR5lNpef3l
d1q/2lGe1E97KQvW29+bOgvj26w6FsT+fS2/Ar3dy2HBz9b9LwQLyHrBbREL
XOflfWwfFYHxnIXjV/J7fi+LMh+cKM+m7AcZKbHBrHdlnZ8+qb/rKmxKfYRO
ZcOsbDn3OSak/ho02JT5zxhtNqx4kn9zSyqpH1jKhvm2d+OXP5eN/9hQF8jR
G4bzxQ+GbMjm+B7cqELqq2w7G8I7zr/sY/ihF2x4MM+UY72C5G+pBRsWDCwf
Z4WgH2x4q8JbXYj199KGjfsJMk/YoOj67ljFDPJ9ftxgU/YDtdzYsD4m3V1Q
RdqT+SM2Zf3mwUs29GM8Ptab1EeKNxt0zAZm7OT7SQPZwFNTTunWl4032dA0
ZYPcBXEMesQGR9Pz5YplJD8uaf3lVz25LFcjDn1iw933z4xGnyP101zMBg/9
RY9+pdPQKzYY1Ci0rn1H1ms2s9iU/n1VyIb4y74aGqWkPMHtbLAuGRoddor0
57ofbFDrNesPiSSeKA3lUPr3akUOmA0uqJLva6PMAb/VFlvc3Mj7vSdz4OSe
8DadCeR9JbM48KsxAHpx/DlUi0PpX4sXc0DdmGfauC8dPeRAPDd+zwpT0j+f
b+BA2I/2l6pdyegjh7K/3r2HA/NmSG46xZDnzzPngM6FgRVD2fiYQxlPeFhz
YGxh4MN9W8nzk+w4kP/BMLajj1yXOHDAafPeIBtcb1S7zYGPrkf2Jf/C/eoH
HAhsUasxX0p+7/ycA6/F3oFDXELRWw408nusLuaQ93M+ciBqw6/MF2q4vh7O
geEvHy4vqib9zTCWQ9mPupzCoexHBuVwgMbee/Yo7t/UFHKAZ34vJC+FvF+x
igPOB5XUAhzJ/SubOFCVnt6Y9Zj0L2s+B2bEdloFzyXX30k5lPZd2N1f/nev
jhhUJaHnXNh9ZMi2SQY09JwL4XFf997dHIuec6Hv36+PUqOj0XMuZOckPTQ4
EYeec0FleLG0Vz8KPedCZ3ajh25tInrOBe1rq/qnPDHoORce9M92vjCT0HMu
COol9qfvyTznwp+vHuMtJT7oORfiDluFl22RzQf63y8/MCKlo+dc8C232Fin
l4Cec8Hs9le5CSdC0HMuZTzOsufCqrvv5tlZxKHnXFi4tdhSME7mOZeyXmH3
lAsRGtfCpZme6DkX7uqON9zSQEfPuZT1gRGhXMr+9/Lo/usLKwoOKtLQcy7E
NJ6P5tyJQ8+5lPXdggIuZb70u5xL8Uq3gQtFtecmvBbFo+dc2LrhwfonZmHo
OZeynp7RxYVqF6P29pGR6DkXhvjlv8mMYaDnzZT9xv1jmiG8y3D9ocIw9LwZ
ShSODJuVFYOeN4OEETdLb10Cet4MU73qNemVsvlNM0w/mfWXD8Z7Y/1myMtc
H3a6MRk9b4YUk7TLC4/J1jeaYdzghM0XPe9/n5quf+aGIPS8GQabc0cEet4M
bj++DRX7yTxvBouO4MIzzpHoeTNlvbjiajOl/hScm+GpgZbvnJ809LwZNNrc
vP/gfrKVZzMYvtc4vPgHHT1vhi3+536558Wi580wcDrh8bsI9LyZsh+hTW+G
MYu+5JpVx6HnzRiPY9DzZtg38dAIWxM6et4MuerxnnRDBnreTFmfmVXXTFkv
38tppowXbouaYXjsVprB20/oeTP0LXbpSXsYiJ43U9ZDJ8rzKPv/Rko8MDoe
/TB4jsxzHmX8GTqVB/5Tju4aFxiCnvPgCPfk9gVtkeg5DzaN/Dlq9bFo9JwH
LqmWBS9CU9BzHljbm5jc2x+LnvMo7alsOw+u0bJtvPcx0HMeNE4Nr1D7LvOc
B+7qf29UPe2LnvNgUXi8wXx9mec8mGK1hm9TFYKe8+BT8t3Y4y3h6DkPdg4e
yIlEz3mQc26JU9zaWPScB92eh57aGIei5zzKeDzFmwfTfXptTyUGo+c8OBog
sTQ7HYye8yjtZXc8D8bK5xZHuqSh59T6jM7lQZ/f+dIlminoOY+yHq9awwM9
8cI5fcnx6DkPbHubn/6TGYme86DeZexj3Q+y9Sce9Cza5VouoaHnPDg58YqL
VRgNPefDnQf0G4sxPq5W5MPfN9hyP9EPG2U+lFtG0Jg3fNBzPnAZ85pjlBno
OZ/SP4dq8eF420LJm94o9JwPV0sOPD61gIGe8+Ht7oEd2nj0nA/7zumn62+P
Q8/5lP387j18YGle++/hkBj0vD9/zurOCm9S0HM+cJZGtISqxqPnfMp5syQ7
PmV8JXHgQ4BT9J8hlSnoOR/Ofx+ed66XgZ7zYefAcbFzdPScDz9jj3zSYcag
53zYuzKz/MWKaPScT4mPKuF8yvkdw1g+OJWa+D0+IfOcDyf3ub65P1/mOR8G
dlf/uhWPnvNB9+6W7YledPScTzmftLKJD3MHJ3gh6DkfYj4xNi87EIae82GY
xuu14zx80HM+JR7KyQlgpHv0A9gVg54LoEr527qiUzHouQAWJB658HVaDHou
oMSjrBkCyvmQLk0BdPb+7hc5Aj0XQJnx/ZM/Z6eg5wKwn5RtaxySgJ4LKOtT
DCMBRIka72XJx6DnAqjUX5iw60QCei6AE55zGoe8D0XPBZTzHDfPCMChY8qc
yf7R6LkAxvjNuOpwPQ49F8A8y+L1QzfJPBfAoz9D1zkpJaDnAlC+M8Q4/Bie
P3gqAPbj0f4e2B4D3ghg8rl9yjXDP6HnArAJDBuXbpCGngtA6eCWNMG3WPRc
AIxkf72Dm2PQcwF8+7pMP2DuW/RcAJLRKQtfzfdBzwVwv2dHgb1eNHougB2b
nh+tH81AzwVQ/m7u+6i/ktDz/voyHDixl4ieCyj9O6NLQFkv7+gTQD9mDs/G
BaLnQii00X7KuiqbnwvhyVP3Q3/h+91UhTC+vE07dEogei6EmWtonNS1Sei5
EFqibVxqz8eg50JwjRs+c4YlHT0Xgk2m5gi1Jtn8XEg5jxC+WQgBrXk6E80T
0XMhKDg/3+BhHYWeCyHw8p1P2v/R0HMhPHBS3Px4awx6LoTN+c5qZ+qC0HMh
CJL15OVw/b3iqpAyv1dwFsLAaPjSzWT0XAgT5j27HREhO38jBIsTQ2880IhB
z4Wwb5Hc3osc2X6nEEwGB8Cy+bkQQg6W7hpzSua5kHJ+yoIhpKx3PMoQAi03
YvoxF9n8XAgjwr/JZ+xIQM+FYPbj5MJNGnT0XEgZ7+3lCOG2tG90bUgcei6k
nI+N7RDieiEDPRdSzpdMlG+h7McYKbWAtHnNcsWxYeh5CzTtmJWROoKBnrfA
wwEODtPQ8/7rNkZjqiueoectlPOdsLQFwtz/SvE9JDtv0QIdcqo/ujbQ0PMW
qPo5q/+TMNDzFpg0TGRwIygUPW+B1xJFR9r9GPS8BdoCc4z13RPQ8xbKec6X
Ni0Qqeo99MiqKPS8BYyHnP4zLDQdPW8BVddvax7y4tHzFnh1YmBDUbbf00JZ
b37wsgW87j24Nu0iDT1vocQzaWALnO34E6yO850ZtP766KldbDw0Gj1vgWv0
N5P6rOLR8xaYW5c2LWgPHT1vAcu4Efe7Rsej5y2U+Kxa0wLMdw721vk+6HkL
5TzCVWEL3Pv6OeYDjp+C21tAnO7f0+Mq87wFvrc+6g5+LjsvIqLs56xWFFE8
tFEWQd+iierKt1PQcxF4h4RVW15ORM9FuD8WhZ6LYKf5wwMz7GPRcxHUOxX9
re6aip6LoHrjqf4ptsxzEWX+lGMsAm0HxzDjB7L5uYji5TxzEWSvfrHGbl0y
ei6irOd5WIvgyKGBKWYcei6Cy2dfKX3uSEDP+8tzZ2CDWzY/FwFD2bll+sY0
9FwExUrsYSt/J6LnIvC7+jxme7tsf1sElqPszysNCULPRcCXS5+6+kYqei4C
p63PNa8bf0DPRRCZoT3dyCgCPRdR1jOCckTwquO+45ccP/RcBP9NC573BfdL
FKtEkHqzg511IAQ9F1H8s+aLYKNvMb11ehR6LqKs5xd29+f/4MCKLQ09F4Pa
xLU9Jr5h6LkYage2FzWT0XMxZX73dKIYNL4d3np4USx6LoaB0bHxnnj0XAys
2QZdzlj/c/XElPUs0+ViOBC9vPBchsxzMcybOTCClXkuhhVCR87ZIn/0XAwM
I6WhWm4v0HMx5fzA9mNiynm/m2fElPU5mq0Yup/qrSmwkM3PxXBoVFRx4ekM
9FwMH88OnEiSzc/FcD5OY7j4jC96LqaMbwPeiGElp5e9+3ksei4GxdMP1s11
DUDPxWB5NL3PabjMczEML5y0q3ZKKHouppzffZMlBvmVv0fJD2Gg52LK/Ph3
uZgyv9BtEFP2K440i+E/2zvshzhf8ZSI4adElLZcPRY9F1PGxx19YrjW4qkQ
F5OAnkso6zP7x0go8wE3VQms3rLTc0NWGHougVhXh+IoM9n8XAKTF275GX2P
jp5L4MnMz5WLXf3QcwllvcMRJFASvj5vZ3AYei6BQ1HPX/7aSUfPJeBmMzCg
DkHPJZDRYJYoWR+Fnkso61m2VhK4eyI3skvpA3ougaSrYJPqEIueSwD23VY4
ViObn0vg9w29Q/T5Keh5f37k75lm0ULQcwkU3gtyXzM9AT2XgJ6lhZOjnWx+
LoGKEX3bkm0i0XNq/rTpEsp5XwuGBAaPf2fHoecSyvp2Wp4EsrN3JbgfpKPn
EujZfbVYzIhCzyWU/b29HAksrPL9ywrb+22RhHL+NrZDQok3/N7+79MYmt4b
HI+et4JSgaIhw9sPPW+l9J/rKq2QLNcrKH8ehZ63AuduTI+KnGx+3gq+RZsn
XRxCQ89b4e2eL3Im2WHoeSts2MsqajuVgJ63wqkdL7OzeHHoeSvYnF6q0RoZ
ip63Qox+T8aJYBp63ko5j7DUohXUMo+Dx0fZfm0rPL4V+FirKxo9b4UV695M
XSOMR89b4cHcWwZ/z5Wtt7dSzstpubXCqjPb7ib4y/4+pRWWj/yo6/o2Aj1v
hbH5p8YYaUej5604nk1Ez1th6+hzcstmyDxvhbaBPwdZ5Ieet1L8dUlrhbPH
nCMElVHoeSsU6vter1xKR89bKec9VGtaoXhjdVvn1mT0vBXXdz6i562w7u+Y
cxP/+oSe97//9I7+ISgdPW9FT2TnRaSU+l+tKAW7V6/lz29JRM+l+PcMYei5
FCYHxJavs5B5LoWl8WHaq3Rl+81SEJbN/7lhcRx6LoUxqjtKf+klo+dSuFS7
x3aHOAE9l8Lg8ldSCnouhbcNB+dkttPQcymU6p+erII+zzOXwov8TfxfKlHo
uZRy3srDWgorRHsefmEHoOdSuLph8j8GNXT0XAojp7y3mJcfj55L4Z8QhaM2
3cHouZTy9xjOz6VgygtjjKmIRs/762fUYfe1Xd7ouRQcLdrL1UeHo+dSyvl7
w1gpLJpa9O/a5AT0XAoDu+HxeD41KEcKlxcZbLV4F4KeS6HGq2qcmzUNPZfi
eogvei6FVSaBqxjj6Oi5lPL3XO+kUsp6RWG39P/OE/0PS4ZC2w==
      "]]}, 
    {RGBColor[0.880722, 0.611041, 0.142051], PointSize[0.003666666666666667], 
     AbsoluteThickness[1.6], LineBox[CompressedData["
1:eJxVm3c81f8Xx6Wl8u1bkpakUmnvofVSSEtLQ0i+0paslhRaREVFFCJJkiRR
UgkJSbL3usZd3HvTLqof97z9Ho/rH4/z+LzHeb/P+5zneY870uLghp3ycnJy
Z7vKyXX87/jrZ/QMe21MTI6ahaJD9r/+DKWBp3cvvRomldUrnkEyfPbYNFP6
HqGaiJGHFrRmnfaRytPMEhFffTCu/pyXVE4IToSJT5n61QuBUnk5JxGhek8+
/y50l8q5o57DfHjGv77L6LuR5XO0Ng1UqfzXXyrX3nmOMu3E0rgNJO/hPUeb
12q3NR8CXnXIHzVf4MypDXF2U72l3132vcDP5Et/5ZeQrBD1AoZ+F3ZoHCf9
vEUvkFg2QvOpiOoPnvoSC84r/B21h/oPsXmJ9IO9Jw7cSOU1Y1+ieUbb3WGa
LlI55vNLbDDvsnrIvBCprD07CWuNE6JSd1F/mYeTIMzafUyt8oS0/XUJSUjb
9tLjQl8qX/ozCXs0lo4uTbgk/W6+4BXsB8TPero0Qvqd7/QK3a16jv7Wi9qz
SXqFmwWTcsXekSALJSO0t/O5uftJnzT1ZFjl+lX/MSX7uC9JhtuQoWu72Z6U
yqstkpGx/JvCbB2q3+90Mu6aHHZ3LrWTyoW3k2GYvSQ3L/KcVJ/AtGRk6zmN
2/VyufS7eWMyHHSTVt1bFS6VNXqk4NrWMxYT95D9+WNT8FD7S9jqfWSfKP0U
LLLMcgvZR/NnsycFNT/KZ66Sd5DKs86nYIadyre417Q+2u6l4ELZlU39ram9
5KwU7L+umPF5CI3/TFMKWw+0XpYrpiI3wGPjYBOaL8XJqRi7qcLgo4E9rSeD
VBxOqb2x4JczrV/rVHx6fLkp3MdNKpt6pcJ4kt4nX23qTz0mFSUG4x/65pK9
GnJTceBy3LAT2X5SOaIlFaYPBvjVDwyRylZKr+HUd5J+pjbN77SZr/Gv/haB
eP5+6fcfhq9xd9TAdJVTtJ5eOLyGxZfKpVtGkb1cfNvru269tfz7Vams++Q1
qiOb1hmsoPlXKHkNy3efDg35Q+PJ/v4aN4XeAZwe1J7P4DScuLLAatTMueQv
WmkQ+ydOfG5O60vVOA3aqdPM326i8rWOabjUuO2ryzGyT1hAGpx0OI8P2dD8
7nmRhjcXPn5T70b2mlSVhqDET1tv9nST6vPldxr2W7g+5BcHkD+rvQG2mDx6
1XxS+t0Jb3Dn5w7jgHTSX9v8DYRd3y5wm0H27uba/r2Kv2OxOo0/89YbfHTv
XfT+DdnnQuob5HCMRf9Npf431r/BsIDh95I+M//slo6pa3keG5bS+Co10rFB
ci/wm4+V9HuIXjpKPOZkPDOg75a70tHd8H3UHRfyB023dOavNN6Pd9PxJz90
8dvhpG9cZjqe9O37bew5Kn9UkI4pQ2eo3VEi+y7snYHC3gXfh556TP43MQMq
M1MrTvej9tJWZUBd5OwSv4/my90qA+/lRX3H96D5XncxA92n58ZPDdGXysrR
GTBfvHW66XCqX5qTgQly6TP38MkfAiUZKOu5VWV1my35X79M3H30UuVL9R5p
+xrTM1FTlaUUtJP8sXl9JiaFrFs7wpXqx9hlQtjz0OWlW2OkssPVTFh22zjv
1EZa7/PiMuE8c/o29yLmf4WZeJshlh/TfRn539dMuP2+aXQ3i/zljMpb5FqM
v/KwG8WL1XPf4pRNd2Wh4KpUn35Gb/FmhF7QMzeav8Kjb8F9kNi3yMeH8eOt
zPyaJr7FCaOD7VPqxnjyFjFy4YqqudR+Q+tbNKeE/fhxhtZvlGoWHpTPHvlg
OtnXZlEWOGbXnwrnU3uzzLIw+svMr4l69P3HySy0L/5JJw0pXrwIzoI0nIbQ
/LkkZ2GViWn9zDIvxqMshPdeNuaQ/D7pd0X5d2jl7U1WF7B4Muoduq8duUW4
dR35n847nJQCw5/x6h16lzd8XDGO9Fc9+w6ZHdOp4s349Q6xQZK76atovBHp
76CssOBN5BLSz4r3DqF+6yc9jVtJ8UQhG0dWV/lum0bfv2hm42nTnfHygeRv
CSuysenA3JS5BuQ/TvuyYZLHnfe0F60/Xc9sZIWdmyM3rJN/2Vi//8aRwFCy
V3Z2NjLGz7/yzjmC8TAbUfaKmWYS4tHGvu+x55DdubpLpO/gqe8RdPPIjiX/
kf9Wrn0P+ZbEkynWpF+YzXv84KiPzBpE9t5z+T02tI9mqBLpMyn2PbaYfcLP
59Tex/z3cEpoSDCcT/aK+/we/dUOqD5S8ZKWP6qcA+8pcx4oy59nfM1B5fjh
UX/tqb9um3Nk+JJ5OAebW5ZxL4O+X/DLQbhkdreMnbR+1iXkwHb+281+hrT+
lctycH38g1dj5Ki/0p85MvEwZOgH3L3SJcRjGOlvueADOui2pyuNX9P0Ayb7
rF4jUqT10ez0ASOm/Xv900gaT0zQB6jNei5+sJz6d0j6gIWhSw/Zt9D459V8
wO1FZsvd3CIYz3Nx2iBI/81f4o9Fv1x4zjyntSSA4luaei4iPJWzUktIn7HT
c9GtywyH5hA7xvtcpMWXvzbTpP6F63NRsX+J5OJIGs8ai1zc6Zc55tJCpp9d
Li7r3Tja8yjlA0qnc6Fyq7T3jWshLF7kYrqikd1AT5qf4tu5+Ot4tvv3rmtY
/MjFo4Pj+nO2k//dSMvFa/00n+WhNL4/hblwuS6pHdeX+jdvzMWq4Q1fzTdQ
+dSvuWgOS5okKqT50eiRh0uHKz8+F1A8PqeSB0FQ7wTeT5pf/tg8mD2P48TM
imDxJw/vvqxKM+GRftH6ecj4cmaM2rpzLB7lQVO/S6h5OvHHbk8eWv41cZxV
ROu/8Ggejk/3GSCaQOtnzvk8/FwRvzZjRzSLV3noKPxTn9pvu5cH+YK9VT3i
yd/MEvNg+chgwtD9FD+Ss/JgPGVY0GdDGt+oijzctChSzxYRP8405eGXJGW/
35zVUpnbmofMY39HjFtN8WOlYj6Ex/9JsR1C9o1SzcdOz7B2YlJ87zs5H/OP
PDe7MYrlg4vyMcT7ZfXvFmo/3yAfbw8ZZu0f48PioWz9a9b56LCe2mCq/+tk
PtYqDHfo5Ub1Tb3yUfm5be/t+Qek/ScF5yPKsPH4slEs34/Jx+Kl770neJB9
TyXno/hPzjf+P6RvQ24+VCWXLhRxaT6WcfJh8PmSoYPGbun3yJZ8NAQPSet5
mOytKF8gk69bKxXgXqXu5PcP1rF4W4A8talhr3XIn2fMLMBIo01TXxVEsfhb
AO+dKWkj9MhffhgWwOj+YYPl+6l9Y8sCDKxvM9DUpfZfOBSg8Prx5T+qg6Xl
1c4WIH/jWu6IE7S+XHwLkOG65V3QdSpfd6cAbXf02lMsak/3SQEma5g7HLMP
YfG7ABvTBBom22h+e5cUwObalUYNH4qfVrwCaOhZGr0Ztlcq53wvQJ+W5S8W
BlE+M02hEOZdR6X5Pqb88srgQoxt24CDEyg+fdMshGbR4uFeQxhftApx1id4
Y6sD6ZO4ohBVUAnVqaXvqsaFOLxx9pLCE+QfJ/cV4szkw61RM2h8tY6FMHqw
+sedk2TvpZ6FMv4THlCIydd3HNuyKILxohBLTs6xq/Kh+LDvRSHqbbhb7F1o
/NnZhTL5+ZSqQtjffDS17KgL40khZu5LWrn4MK2XT78LkRtk/vcQy+839y2C
9Xe7YNXupH+CWhHMlHbrFeo6S/UZOrUIsUqfo8IGMr6hCCOkG1Ka7+q1RbjN
d/VK8aDxaZsXyaynMJsiPBtincxzWyKVe7i2y6/HzrB3pfnfc7kI0wr/O2uy
mPTJulUEnc1PHdc40vqdFFuEJcGZV8P2U3+XUoswfLFA99S9aMavIsya9il2
rAqtz431RXBJdJWXNJA+Tz4XQdP1vdbRseSPg7sVI9xSq9edqeRPjsrF2Hpu
XvGbAyRXahSjxwBn5UNcss/i2cXYm/HPqwBr4l+oXnv5tJjX/l/8GP+KkdDj
ycqYeU7S8ezaVQzNviE13w/S+ss8XIyvq6dOvyYg/5vgVow/fTqIEcb4WIyi
HuNCt5uQ/cV3i7E58XnOuTbaj2xIKIauRxclgxBaD3GZxSgwsOhnpEXjUSkr
xpQtmPPWi8Z/VFAMV5/S+JdVxKPyn8W43+O/dhNTvrywd4nM/j1kaAly9YfY
dtkTJ5XlJ5ZgT9aadsbpSmXLBSX4tHT+wjMtpE/6qhIscb6lf+Hmcam+mqYl
WGmx4lmrKtnLw6oEc0aUnPOwZfmwUwn+iZh7m3uf9F13sQTLfL712O5P/hMb
VCIT35WjS6DIfej9bAat78NJJdi7adX8rBQqX5pTgvS97hPahpB95tf8v39p
/UBJCSIn9X6u6ZjAeF6KWUFBipeu0Pq36FeKH7+M/YbeOsh4XortS7u7DdIl
/cZOL4W18tb9mvFujOelCPnzmJuxPZLxvBRzegT1m89fynheivf2HRtyWs8x
dqVYevxrS+4RisdKp0vx9t0No9qJoVLZ4WopsyfNf/HtUoR+6DBACON5KVwC
3nieHUnlb6SVyuT7fwpL0VL88+m7kxRvzRtLMS94/ubxi+wZz0vR89gif+UR
XoznZfh3eWpSkK4P43kZlI9dcXjfQPryx5Zh8VFR/rnXnfuJMnwtmTgpYQT5
b7R+GbrMrElZqxrCeF6Gcb+cfPoPCmE8L4N0O7qf/LfwaBnE43Y4+b8MZDwv
g8eDkL3nfW0Zz8uQYlST3LCM5LZ7ZeDGtF7iPOrkeRlat2y+4XMqmvG8DJnH
i7LObI9lPC9DWFq0SHTNh/G8jOVXIYznZTLra6ViOexsBP6fL8RL5SjVcpyq
y/B/fs2F8bwc/LXDigTa4Yzn5ShY876xhw7xN9+gHNuvHd43ZS7tV2aZlaNm
aOmElDoXxvNySMO1+UnG83K2H3JgPC/Hk6khg8SmpF9ScDl6SAFG+Y96THv5
Dx93/VPdyfPyzvxSKjfkluO273HXrbf8Gc/LZc4jIlvK4WPwLPW5qQ/jeQXW
dISHuAjG8wr4nH348NA9W8bzCsw5pDbw7xEfxvMKvMkYZ8lj8c9HpwLztafp
e9XQ+cIPwwp4jNS6nrDJhfG8Ar0NlFZlVfkxnldgzIevJ+Ytp/Gpna1AQdKz
V46VboznFWg+H90H88g/6+5UdMYTqaz7pL18yB615FH0PSK9AnujfgeJ8gIY
zyvQsRu8obBKKlvxKjD+6tByOSsaX873Ctjkz9K80ZP0m6ZQiTldTb0nv6P+
rwyuxK/t0Xp9cikf/aZZCc+Ng00U7FwYzyuxGBf6qR3o5HklzkX6rwQnkPG8
EmOOlOrumuItrX9yXyXCO9IRq0jG80r0M/53+1gPF8bzSixcd3dhYv/NUjk8
oBLH+8l/GrMxhPG8EkqDXJYJ8r0Yzyvx4HZkr1DxVcbzShn7T6mqxKCvK8Qx
5wMZzytRvGVL933TIxjPKyGdDm0fxvMq8NI7EnAXxvMqzI9RHdn1GK3voVOr
MGJlXENLXCDjeRWEW/tltc6j/Xb12iqWD5C/a5tXYet3r7P8fuy8yqYKiT8q
bqo/ovjTw7UKSedqEy4E0H55z+UqPHRMXmiZ5cd4XoWybSFhyfLujOdV+HTs
jaHXLHfG8yqZ/eDH/CoYqea07eu7jvG8Cn8f9Rsurx/KeF4FrsmI4mHxkYzn
1eDPmN2r2juc8bwaFpMXd08+Gs14Xo0h/PJBuX0oHi+eXY1pAXKvP/GIX6F6
1Tj08Oqv2Dh7xvNq2EgPzKj9XbuqUSZWC2m1o/YzD1fL7L8muFVj5/mcGZ7r
OnlejfuLOw7kaH7Fd6txr9S/pL9bION5NQKH/N4zb+cTxvNqjLz8pGXcBDqv
VCmrRtbs7jMWeJ5kPK9GObfDoGsYz6vxlht57FKmG+N5DVJnKY7oz+YvZGgN
znl//oM1IYznNTBeJlzkW0DnFZYLaqDQ5afShHmBUjl9VQ1yx6g6erq5MZ7X
wP2548Ahw2m9e1jVIFF5i++JLT6M5zXQOrFo+2PTaMbzGsTZphk79abysUE1
WLHbvGGnAc2HcnQNJnhZn9HTo/4OJ9Ug4O3cikp/yo9Kc2pkxjO/pga6VT3V
489fZTyvgWOkjvW5YS6M57XoXz/7oTCKzsemK9SCczK5a1cFZ8b3WgiWT/k7
8jf5+9XBtTB/N7GkYhfxI029FnfHbF42Opjy/a+atYjLHqVssoTsP256LR4u
Vvsl3kz1jbRqkfrt6vTF2aTv+SW1qJmpdKu/VWe8qIX24KPiRez+pWl9LY58
eWXqqdJ5/luLhpvRYiMrat/AohZ/LwtyBceof+d9tZgjrUDjibGrlcnvOI61
0PlzfYmTOZVXOl2LaRPuDcjVJX/U8azFutmOs7X3kuxwtRbLa//F30UhLP7U
Qm2oyu3oeKpfcrsWXpFj3RP/7YxHtbgwccqlLAPilVZcLZ7dKfJOyLBj8akW
qr4BEXee7ZTWD0irxX3fXq8KP9B6zc6uxaKATcH3H5A//ymslYlHU6va57up
AwDUn3ljLUzi9y813kH5xWVRLbpeD9KTbKTz0dSvtYj33Bt+PIjqf/5dC/ug
ZcYTDpL+Y3pwkDOY2+2AXQSLdxw86b/28MzbZH83FQ7qOo6vlWk9JqhxZM77
BWM5cNBW+ibSCGXxkIN/P4adfTeB1uuquRwMeP7kqckVWn8nwAHH/KDF8jXk
/9H6HGT31ksMNiT9a9ZyUOgadXfzdoqH/Yza67sKR+jOoPaWmHOge5dXZbSO
7GO3h4OH8d/vTZhF8e22DQf5ctXyvTxI/6KjHJwp6zb4GpxZfOVAzmi4Vv4Q
mr+55znQ0q0MXNkjhMVbDjIVImy63dsola9f5+DYCH17y0Y3Fn85MBuQP/T0
Guq/7R4H/gfuPuifQvaaHNup3zypbJbIwT9DvDb0Wusv7d8rlSOzn0rO4sCz
7dfIOUbUXks+Bz4v7wRO/Ub+MaqCg4pfAuw/GcXiNwderZub0hqp/NkmDu7t
OxXRKufD4jkHlUrPahX/UH1eK0dmPzi4Wx28OI+C32yg9lYo1uGPuOPCk/Zb
x5XrUDNY3mXHB4qXUap1eNrre9aLTTT+Ko06rJ61PMUw85BU7ju5TmZ/gdl1
CB23c4POMOKdzaI6nMBss8QV5N+39Org/9JqwYGLtN4KDOrwt+O45bst40V7
e0ev/3c7iuw326wOh88LH7g+sGP8qIP5+y6ntBypPT/rOpQ+2ztzjY4D40kd
PokzjQ78ofo/T9ZhdLJg24sRFI8nutVBR3pARfVNvepkzm8u+tVh7pv6UGNd
ai8puA531mgP+O815ROSu3VYoKVjmxFA5dVj6hD/55pcG+PFhoQ6bP6selmy
geLj6eQ69PrVZ5HFF5rfuMw6pL8+3neSPo2/MbcOeoW6wV4zqL5KWR2Guu+c
6Ra2S1pen1Mn499HBXU4WFx7YtMUsndkSx00zG7mDLxDcsXPOux2Peym3LUz
f62H2bemNUdu0npZ1LsebzbtrBmYQvmhtVI9tlpd9Ugvp/wpeGg9Oqzr60j+
mTeqHkeLunJHGoYz/tXj5dCQWYWa1P7MmfU4khTcngaRbLmgHj8uPlz0WIP0
9dWpR695ZybMPk5y+qp6XA7g9HA6Sf7y3bAeTyZnWXmvoPbHm9aj4zTVyYny
BWPLdn1m3D+SMJzyKU+retj8V3X0iGXn/WM9WqMV/jy9QvFC5FQPB1Ef/tkF
dB+ldrYeM+vkczW3RTK+1iN2peC6mQXVd/Wtx8UPln8X/uPPeFuPibeea+R4
0HzV36nH5qAi+eOrfRh/61Hibq5qOp/01XtSj+3j3/XLSKTxHE6ql3kPEJFe
D4uX6yeurqH9YVlOPW5N5m0w3dR5vlaPipoytZcc8tcFNfVoG6Qgb8nvvD+p
h7/HxWPDbUmfIEm9zPrO+d5un2fukrQoOg9p3+Hgvkbsv7GT/BnPGyC9Phjs
znjegH/oQFsqXx3cgBe8ZLszimHS+mnqDaj4eXLfCweKT181G2DKq5nSeoh4
MW56A96V7Pyxdi7Z00irATP3j1cXOZN8fkkDqjeGpZay+8zEFQ1IcTB+ukRE
/te0vgFndlrxdzl38rwBums7bnRCGM8bcFyp40UG6ee8rwEjJu3Qmdt6lfG8
QSYf5zg2wKRX1RjbzWQfpdMNmLgmXmXXLVoPOp4NUAp1WtKnVyfPG7DGfP6D
ipBzjOcNeDb31X+hS6i/ktsNMucDClENMvffWnENsH/u19rA7iP2vWhA0/yN
hlcO0fwGpDXAeEdur1unKZ/Lzm6AVXaTu84cb8bzBpn8ZmpVA8qMt2vENVJ8
MG9sQF20md6ynj6M5w0y5+mpXxvg1fBpRP5BZ8bzBpnzuzE9GmXuGzf3bURo
fOh7W2sdxvNGKF5Z/CAU1H6CWiNMMxLq6iKof8HYRgiePuzKu+DPeN6IN39i
j3+KiWA8b8TetOzFXusvMZ43Qt3i9NmrszrvKxoRW972Sphpy3jeCD8OqrRd
iR/9jBpRhrVde6xwZjxv76/Q98OnhZ3nH434WrTJ1ViR8uvbNo3o+njpZTFP
l/G8UYb3PVwb4RJsy9FeHs543ognp/u3dlsXw3jeCIPVgyy+6vsznjdiwWy/
YYqH/BnPG9FD/+19e8VOnjfih9Vw1WaWb0+ObcRkHdWmujkUf8wS2+e3ffff
/9dexvNG3O9I/7Q733c0YtLXSQqNJ2g+W/Ib8ahmQNPGn9aM540y5+Ub6xth
53Gp3aJ2jOeNsBzd72HToEDG80YIR390C/67WCrzWtvH36fjiIry6cHduDL3
/ysUuTA/Ouat/Ym1Uvm4Mlcm/4xS5WLnIMXoZ7e9GM+5LL/1ZzznIuDvlvYE
aQXjORdby+89qzSn+bRZxMWSoE/8ZUY+jOdcTLisO/W2UTjjebs+z84b3zB5
xHjOZf7qzXjOxfOJz81t3tN50K5dXLS1fa+NX7WK8ZyLkaNDUvuH2TGec7FK
2G1W/zlhjOdctCePY60HUv8T3bi4cb3jj+xh6sVFq8PCXSEzwhnPuTL5eFIw
F8V/tbL92Hmb5C4Xi2PqX2n3C2E852LT7S1dfc6RvTckcNG9vfeFLyMZz7l4
pTdu1YPv+xnPuTB+Nsh/oEcY4zkX0uOF7EDGcy72+B08YXSQ9NXncDHdJHZC
qkE44zkXR37sj122qJPnXAxuPnfAcwa1X/GTi9hP78wvLNdlPOdBa2Lo2F9O
DoznPExY8DtkygbS31qJh+dF9vmt6X6M5zzIryh9etU9gvGcJ+Of8hN5aH6V
YxBgu5LxnAerMQ5+aVvXM57zYLS1QtnLM5LxnIdjsQHtO253xnMeumWFm3LY
fdF3Qx7s1k8e5fF2FeM5D73272g+4+fNeM4D393Jb4MfzY+nFQ+b9n3Tnjgt
jPGcJ5NfiZx4aI2aYWjs/JTxnIflr8fbf2b547qLPNzZ7Xj+0WqKP66+PBzY
wj+904rWc2wQD/tLzsSlh9gznvPgFe444y+f5lc5mifzfkfvCQ9t91ryDSw6
z8t5GCM9QAlnPOdhOPddnxgvirdlOTwUtvi7Zv1wYzznybz3W1DDw/j3XNvB
2V6M5zw4q6y67DSG8uMgCQ9n/ln70Gcn5R8533mQpluLaT3IyfER3T9lXgK7
H5uuwEfFazNN8wWdPOfDadIJ/qlfnftzvkw8SlPnY2luXuQ1BwfGcz5+zzz9
I/mSF+M5Hx87rm9VO/fnfPxjG+VZsaeT53yZ91KJK/go1JmVeLp0L+N5e/01
ixc92enNeM5Hx+nJqPMUvw0s+NgZab5xw7gQxnM+ZpUWHtvYRveVMXZ8TI+/
0/eTYwTjOR+bbrkazbGPYDzno9egTwrWYTR+HU8+Bnzcr9ErVY/xnA/RxxLL
i47+jOd8SJ9HxXkxnvNx8qLGkgT5SGl/ClF83OjdEYBPMJ7zWfxzZzznY92c
xt4SO1vG8/b+iky6moxxl5bPzubDdt7n+1raIYznfGha8g5YHQ5jPOez8wda
L+aNfEy1vt3lRfcNjOd8tDwXXBte58V4zsdB/XmTj+a5MZ7z8e24RdCEmquM
5wLMC1vvevWAN+O5AB8rjyc0JNgzngvY+ws/xnMBAg305eZ67mY8F+D4z6Cx
M6vJvkOnChB9ajC/fJA347kAkmHbj+9aQfIJCGTeI0TrC9h+MYbxXAArx3Xr
PDaHM54LMPeSkefaLt6M5wJc+BJ6+FVvF8ZzATQt+r/uu4Pi+W0bAfpO7ngx
FM14LsDkJcu0z44OYTwXwHPD0phIM8ov5p4XQDvpTO++U9n72MsCXLVe1XBq
ZifP2/XnKTfsHk3rM+uWAB2nGT/C7BnPBRD9kzTt+gR/xnOBzPsps0SBzHmH
V6oA33mhI+vXd/JcgJvjbj7ufuYc47kAw/Sj3tyVo/qjKgQy+d7GegE6Xqeq
rYlhPBew91Tk708+C7D2yM2jOSrrGM8FMu9LBncTInBNbFGjTwTjuRB5vNsX
Etj+/riyEL59fJ0nP+x8PyaExrM2ty8VnftzIYZWR6W0Rjoxngtx4bbdgPhZ
ND+YLUTH6eR3VXfGcyGC1R9VLdKm77f0hGhen6B2tumWVC4wEOJ8/A9luXot
xnMhphXPnfZsvQ/juRDD/qmd7B1C7e3aJUT0ssN3doaR//tZC2G2wy+ieqg7
47kQvQZvq1aNPiv9/vOkEBNVXo2P2ujNeC7E84C78xt2UXlTLyG2hm8fVT2f
4tVFPyHaMh+seDomlPFcKBPPJHeFLD/pfN8hxBz+qoPOU4hvGxKEcP9HZU1+
G43vdLIQdrVFdrvH0nvguEwhSgZsG3TSJpzxXIjr/exXFB2eyXguhPVa71Kx
Gp2H6XOEqD1dMuXAvM73lcLO+0Lp98gWIWzvrTQxrb/KeC7EjO772100hPG8
CR2vzTfEUzxa1LtJ5v21tVITtH8+P1Lo78143oSmu3+jfraQf+eNasJMj8Zr
m3VCGc+bsKNj+7IhlPG8CW8yr2hdO3KI8bwJmsuuZT96Qfmnr04TBMX72z06
lPG8CVFz/j6cb+fDeN4ks58Yb9oEx02745PVDBnPm1DmM/HFO70wxvMmGJwO
PSbnGcV43gT7bzl77l/xZzxvb1+r40LMmfG8Ca+/vDxXmxDFeN6EpdljNlUY
UPxw9W2Cs0FxhNueMMbz9u++Nxbl9g5kPG9i96NUXzm6CdLrrWGUb+s9aYI0
/Cr5MJ434cKPNdmO030Yz5vwVn6sTZM1lS/LacK214oXx51yZzxvwq4zT3uO
VKfzwwU1TXg4du1WgxJ7xvMmfI7uuKCh/ChI0oTeShVVXR069+dNKG2nk/sy
8i85uWb0iQ8/ljE+lPG8GYojeb+dAyMYz5uRUxXtF65A9r46uBmTWlxix29x
Zzxvxhv7Jy65jHdfNZvRkQ369KfzjnHTm2XOs4y0mvHV8k/e3L2hjOfNMIxJ
L3PoRu0nrmhGyfeOB46d+/NmSK/rB9kynjdDv/uaJ64LqLyBRTOuaXRcUPoz
njdDVUP35ykVur+PsWvGzrbWC3160n07x7EZeiG/el5WvM543owD97fudtre
yfNmCLMXaThJghnPm3Fy/ak/S73ofjg8oBnJPR9uK7fxZzxvxs9b+e7XT9D5
pEJUM9o303aV4w2kslZcM3ZNrVhjMjqU8bxZ5v1uQFozwgar53XzoPnOzm4f
r3Hx7x0jQxnPm2X2F1OrmmXuK8wbmyF9HlpKPLgsav8+Y47DY3gznjfL5Mef
fzdjcq7Y28LFh/FchFWZPRcFbHJmPBfh9dMY6xcLQhnPRej1M2T3YyHFiwQ1
EdK0S5JczCgeCMaKOnkilYdOFcnE51VzRTLnHScgwsch53MV5nSet4swSGla
4gutQMZzkcz7mH5GIjx61Xxz4SQfxnORzHmW3R4RhEuWjDd+5sd4LsLtnEqd
1O80P0VHRVhYdaxOy6ST5+39nbRZfCiK/GPueRHaNyclN7cuZTwX4bJkg/CK
bRjjuQjqYuEmSweyT9YtER6/vyjotSqQ8VyEIt6+id/8KF5OjhXJvPc1SxTB
dD534Y7toYznIpl4kpwlwqmO64VtlD+25LeP1zBq6Jln1N6oChH6r19dLTeT
/H1jvQhlV5O5qgvtGc/b50v6wJbs/eSzCFkpVvKK74IZz0XQmPhKMd09ivFc
DNUen7dkmmoxnouxYqeHlsL8UMZzMZrLq61X9HVnPBcj55fPjtgE4keVhhiG
JkL1hz3tGc/FmNSxnS2keIzZYjhIH2h0vh8Xs9/HkL1v6YnRd6X/3tYt4Yzn
YpYPhTCei7FXLXnUq5MRjOdiWJ8b9vHnf2GM52KoecifGLWW9PWzFkOuUVK9
fkco47kYO3RDc2PFneftYpn3chPdxFjUEjhZPY7yAVMvMYZvGf08f0Yo43m7
fj9392hxpflPChZj9zIMXXM9gPFcDNuO5/ijXRjPxYion97VtyWY8VwMD26X
SZ+a/BjPxZA+PzwSzXguRuS4z15JK+wZz8XY96vZpcmD9i8qZWK2Xilf0+eI
EfMg+M9jrh/juRj+YTPeqHY7wHguBie2d0CXKeRfFT/FEJsOFuiJaP0ryktk
5n9Rbwk2nQm4MOG1O+O5BBWDcvscmRLIeC7BuOkKUarG1H/eKAn2pocKmi1d
GM8lsPjh7q+0IobxXIL25HZAr/BIxnMJ4kb+zVZfTOV9dSSoihtyd2SkC+O5
ROY+/LuhBIaCcYFVxtFSebypBGeXdlNd6kvnHcaWEpzScmyrDqf152klQU5G
/C2LQC/GcwlUKsJCH31zYzyXALZyv5OcKV6pnZXgruBx1+iJ4YznEpnfY7j6
trff8RzVvHN/LsHQfcpXsoUnGM/b5UF9z1h20WE8l8B/2g1fkU4447kExRcU
7Qb9F8p4LsH1SWLMGE77u4h0Ce4fHf05cwTNb1lOu/6bOi5k7BjPJUg+rn+x
13TSf0GNBJnvbbouRhjjuUTm91xBEonMeUXOd8n/z2v+Bzmq73s=
      "]]}, 
    {RGBColor[0.560181, 0.691569, 0.194885], PointSize[0.003666666666666667], 
     AbsoluteThickness[1.6], LineBox[CompressedData["
1:eJxVm3k81V0TwBVJJZVUkhZaXqVFqxQNlaS0b0hST0nIliRkKVmSpSgkj6KF
8pRQSbIlIWS59vW67uKuFaVFeq/fHH/c/ukzn3N/Z5kzM985cw614457T46U
kpK6Ii0lNfT/0L+Jpq8hneaRVx3mCUNyTOxrMKEbZPDab1PynJbX8Et48BZn
cSQlJ6tmQ+5yGakP/4ZSspZlNtjabdZSWHomb0jOSsiGkUYjx68550C1b6Vn
g7mxZu69zxcouUr9DWyrOsqZlBRNyaYn3oDB5x/fnxqEU3Lngzew+6D8odH6
XpRsw34D4/jLr9fYY3+fNXJAycxO48U0Z2o8X9scWPM8/5Ar7wrVLpeaAxer
Msy+vfag5AhBDhQvv6G3scKJ+r3ysrcQ0xYZeMUc13PX6S1w8kY/O9LsS7Vr
pL+F+EUdKxXvYf9pvW9BOySGK3NucMOQrL86F4KMupg9Fn5Ue4lbLnAu/bql
cySA6m93Vi6EH3xxP0n1DiU3/swF18pdzqruOD+r9Xnwo/DEY6v9LpTM8cqD
VSZnUi7nhFGyU24emLUohYfY4vhSUvmQ4RHYcu8Yjlc0Jx8093y/5ZIbRMlB
BvkQ+unEX93xa6nvTY7nQ0RiZeumwkBKnng5HwaefLj45FwiJdOS8uEtk/th
wU/s/05RPnyeljH/iTrq24qZD6t6u2+PjL1IyfNkC0DerI2r04P7zVlQADc+
+mzNu7iE+j7VqACqNjd+7tsWTMlONgVQSTcXHFu2ipJXBRfAtK9yDvftnanv
B1IKwGCh+etpMaiP/LICoAsM5EqicX/8eQWw7aJZc8rrO5S8Vb4QHkXan9OZ
H0HJ8ksK4YTsIkbHKZxv1Y5CsM17MXm+Gq4nxqEQBlK+1Ow4rkW1W4QXwvIj
QXWzj6G+5qQVgk7V1VedV5QoubuqEBasMl688Lwj2veXQphZyoT7Hbgf9orv
ICx1YIXyXNwvrZXvQHNq3sLU/U6U/GPfO+A/WDjyTvsDSs5xfQcqew2/LLJD
f/K9+Q5otUadEwDte/PLd3DhmXns5+2oT7mGdyBF3xR8Sxftu7z/HYz5efdU
BhftM0q5CEJjN7/trLWn5muqUwQRjcJZd3/foNpVzYtgUDhz9YIi1EenRxFs
qy57m5+K+rofVwRPb7ODvKJdKNkmpwjcUib9ivXA/V3cVgT57rLj/0zG7/v+
FIHJ4P98+sNs0Z9nvQdfhV7mqEb0Vy94D72HSiym78f16Vu9h/TxrX7rmKh/
Gb/3MM57xvEcFu5vyb33cP1ixMmCItTvtcL3MKE293WeB463n/EedGqmK18w
w/UqyxTDnl8bSy78xd+3ziuGG/xJtgH70X7uGhaD9M0vopVLF1PjnbAuhpuN
L9623bCn2jUCi6H+bM3v4gYSLx4Vg1ZfUPXZcajvzJJiOHbmWvxnRfy9e08x
bLlV/jzniTcl6479ALs26L08mY/xSkrzA0jNZH0cl5ZAyUXbP4BShbRpdwPK
QfYfIN/TKHTMcvS33aEfYE/v82Xf5RSp+Sk9/QBn47eYL3JE/TVWfoCaPQrW
k61i0P9EH8BlzxL1q6Xr0f8mloBQz8KldeEZ9L/lJaC99+XW5lC0R/6eEji2
18troxvON82lBD5fKd1fkBxF9ecaWQIBxZMN7gTOpeS1mSVgElr1icbD+DRA
K4G5l1sNYxJR//nfxN8nPptTYYrf+08thUtnt0R9l/WhZBPtUhBaCiOTpFD/
E01LYZNp6PzUUIxHNPdSeNFpeNTgNsoxsaUS+rXILgWnGJuIS4+cCE9KYXJv
6v0pHSh3/y4FhcAHfrPrMP6mqpaBS1vUV/MxaJ9OemUQNzMltzdkBSWvsiwD
mw1sh4btaC8/vMug7+qjWaed0B5zEspgbO+sU7fTcL9988vgom5f23+LnQmP
yuDfWKu1DVr4vfzIj3Cmq9s7MBH9pUr9I1xYdyhK8RLab9SmjwCMQr+Ixdhu
euIjNPTT56iVaaP/XfkIyuqPnrHtAgi/PsLE5wWFxrfR35OLP0LY88mWl/Yt
o763Z3+Exa8yVRT7MR5pyZXDlphEC5U8XH+fRjm8dZikzJuB7VnG5SDdc7x2
mxrGRy/bcrCcNOA4fz2OtzmkHKC49YW/F34vl1oOsxy/HnZNx/0sLy+HuEG+
0dUSbI8QlANlvhNwv/YrVMCTjwtHLB+D9qu8rALunxkILgvA9bfuqoCc9HGy
Da3o3/edKsDhnYbcLBIfba5XwO/UFfvMfeIwnqRXQEBouvfK5bh/n2sqoNX3
04S5/mj/mb0VoP/zzXlaDOrTXakS9unF+vTtsMV4sroScm5FTPBYg/3JHKyU
4EuJWyV0KI/0/ecT+ve16Er4brjxcOUD1NfurEpgiaN3rgLat1JTJUxerHDK
ezXxv5+VEvHwrsonaBMyN+iMRXs8sf4T+C7eHJh/HeenYfEJPoqj6e77OB++
1ydQK5uWGeGL9pQW/wm2DlxdbdGN+nDN/QRLD8Ga0nCcz9qOT+AsvQGuTcR2
sYXBnjaLgTO7cLzjE6tgqapc6cgFyRhf5lRB5NXi5o4mb+r7BcuroKzVa272
KdRnkEEVzLUpn8cd5Ui1c/dUQWlqO93N5i4l7zxeBeBiV3Mm2IvEB/Hvf3Rs
c7NHe1C8XAUj3n1lt1y6SeJFFczOe9Xzyfs+9fv6pCp4901DjE3c/7WZVRJ8
uF1UBW2GQwaL9j1Iq4L5m/dNOzGDSeVHVswq+OJv6aOYgPoq/FYF7hpj+4J1
Y6nx5slWk3wM7TFgajWUygyoGF/C+XMWVMPL+mljzugEkvhTDaYf48Uei/b5
1KgaxM40e2s72sNE02qoUFc6bFCLPHSxqQbtlb+qncpwvjT3akj5uehn4xHc
zzXB1eD6KXvLRz9vEq+qYW2g3YvAt+hfAynVMJSdTLmK+rLMrobfo6/L67zE
eJtfVk14gfup3iKef9myy8vV0R78edVw30lvbEMSjsf6XQ1Kkdr55edxvdvk
a+Bj7gXmgaIpJN7VwJemdWsb49BeFJbUgO62+br3GhxJ/KsBzyuj+qVnaVBy
zY4aWGz8L++3kxOJh5Lf33Kogdn1M14U9mE+8su7BmTMsy+dKcJ4ZxFeAxdv
rLdXX4nxKzehBhirn3FTp8ZgfE6rgQHtZTu9XuDvL+XXQJ15zBW3nSh3V9WA
td3F61W3UN5Cr4Hy2teJURPRfh5/qYHllR3+G2W8SHytlcjXHRRrYVmyY2zt
ST8Sb2thoa6NW9thbF+xshYEr9wS5827RMlRm2rh4W2z7SNOI29/7KuFj5f7
lHQ2Y//mJ2oh9/5yc6MDK6nf57jWwhX3eZb/VqL9zrpSC7fV83uO5KA+fW/W
gpw423cyxXjT9aAWOhu2Kvpr4n5tflkLdRf2D3RMMqTk5OJaePaiP2XRKrSP
sQ21MNm4b8VV5i3qe3t2LYycID/HSwPXU9lfC0u7J7VubUJ71JKjQTP9WanK
N9z/G8o0kFpXHj3NCvn6XYMGOi9Wik8AqE9THRpMy+Fobl2J8T3bmAYmDxKc
3OxOI2/MaeBFKQx5521Lg8Mv7Daa/4P9d3rQYFHq/t17vqH/bQyhSfjPwzga
3HAfIhzms3KpNJjb73ruw3HszzaHBpxENcaeRdcJP2gS+fnSNhpkeH5N2203
fL6iwSDNvWfBcsxnvv4Rz3e/43j7m+jPBxXqQGG7NDw+hvEia1YdNNYkpfxb
Hk61qyyrA2q6mhjfvED8+x1NPaPPoT2076oDmBk+Pfka7r++VZ2EPd13qgNl
wZeN63TRX2X96uCD8bF2hslZSra5XgdV9QUF7UXoL2X36sB6Z/T7IlYk4VUd
qGp83rlBD/UdVlgH7gvPla7dkkj4VUf8fRbyklEH176NN3FQwvjzsrcOXmWV
BYyfIKLin7JMPTyOC8kTjEH9eijVw9YZRqnvH6F9tc6rB+f9Dom3WDjehtX1
kL59SGHor4mG9ZD37zOzpTPwPC1zsB42vigI5jSgvVlb10P048z3qzecJTys
B3WHnfOl9dHeFwXWA+02a+YjDu7Hteh6qNCb5yVyRPsQPqqHfpcE1VFBuL69
WfWgPJ+zrC8I7TezpB7GtEdsGbUT5ze1qR6szE7vHZuN+ZR7Tz3ZP9yP5p/1
MHqh+9jXe1HWHdsgcX6/q9IAndnHt7h7ov5HajaAhfOQBgIIbxtAtapmiv1c
B2r84u0NJJ83IfxtgL1bVzw5n3WRkq/aN0Di56GA50l43AC82ZtXdDdivWJ3
aAMcHpdRVXl6DfX79PgGifiu9LQBoteo3pIlvHPLbYDB+p1R/pvRnhsrG+BY
wR/f0bL6lLyuowHsvkbVueqR87KoAeTLxxpmJ0QSnjeC3uuH+tannAnPG+GQ
+Rau3s2zhOeNoHs5YHDMUlzvguWNcPXcY69PW9FegwwaIXbiWeM6t5VUO3dP
I6wXR3PlG9j/zuONMNmrtq9pRDTheSP895AX/HQc+pPi5Ub45TkUENB/XCMb
gb3X4sD3IwZU//VJjfBmXJSSqdRZwvNGSG94A+1PAgjPGyXy/UFaI4y+oBej
NBvjpRWzEZjz/0bmeUYTnjfC/35Oyjs+PpDwvAnOThjT8XtGFNUeMLUJPq9x
vKPEQnvmLGgC5ivOiZRvyEsT7Sa4fct0eqhXGOF5E8w4ceN6Rhr2P9G0Cfav
NqBdlHIhPG+CmJUtU35Zob/R3JtA3nxrPucr+sOa4CZYqiOMUqhHfcTENkF/
1J3JnjY+lDyQ0gTt0q5HK+2xf8vsJtCoT/mqN9eZ8LwJ5lxg7w54jPxUb2kC
v416F2UG0V/9eU0AgzWJG0pRv6zfTRL2tU2+Gda+eWESwAgmPG+GHVp37GLu
+RGeN4ONpcIbkbI34XkzvD+0/upZmjPheTN0sYcKUB6E582gYTQi0arYn5Jv
OTRDvY7siWfnwwnPm2HBE/XWE/txPIvwZnigJXJ+OMaT8LwZah7fco26jO1z
0pohjVNv57Eb13MpvxkezYEZrx0SCc+bwWxVfLx8GObDW+jNEvWIx1+aQa7i
qaemIvJVfmQL/ElyrFmlgfx0UGyBBzkHN543tic8b4GitHcxff3IvxUrW8BF
O6j+6hrUf9SmFmiKzGep6p4lPG8B1uyLkQ8NUF/mJ1rAZ6nKilkPNlLtOa4t
pJ40j2qfdaUFgmmZIacfxhGet0jk+10PWuBZTdu5Nd0+hOctYHI1fFdJJeon
ubgFQpwHFyipR1Dy2IYWoP3v9bsFKyIJz1tAe9e5kgonlCv7W+Chd/v++4UY
T7XkWqH02ezjl69g+w3lVnK+jSA8b4W/F1S0tv5C/zbVaYUxsn9vXn0wnZKz
jVvh1KKiuV+++hOet0LN+4c3N85Bf/K2bYWjt9xsl2oHEZ63gllg0hPX86GE
561g6O8zaZU15kcP41rhzPvBdM+vw+e/Vth23Pj1b9VwwvNWSFFarxL4C+23
vLwVFqZJPZRXHeZ5K3ysC9/xdW4Y4XkrGBx/4+krjCM8bwU3yiEjCM/bwGxH
w+Qj08IIz9ug7lzyw3k8X8LzNoixtV4y6n4o4Xkb5HBH9EYsxHjSvqsNXjN2
eIcQvuhbtUHvHD1DhUmYn9x3apPgsaxfGyQeW84190S+2Fxvg1vRA7sGhciD
snttYDFjUfHPOFzP4vQ2oNLjCJxvWGGbhH18rmkDK/X2dX/dggnP22D+03/E
SIoiPG+DabRX5T3pmL8oy7RDlec/clJhoYTn7eClsNioRN+B8LwdUjtfqRXb
hRGet8M6Ndeq+apXqfZEw3YoeH9VxeSdL+F5Oxy1eFwztQH319q6HVyji8wm
rXYmPG+XOH8tCmwH5t/RSw6tkqHka9Ht8HGCBXOMP85H+Kgd/ptyJuxsHK53
b5Z4vvJd0usH0T8yS8TjfT690/JEIuF5OwxF68xD4YTn7RBsID61qXsSnreD
8ZvqD1762J/u2A4wEIWqSa0NIDzvgMYJQwWORMLzDoAn5VH1HSsIzztAq8k9
7b2DD+F5B+gGfPCeuh3jnYZFBwyE0Z8nvMf4ftW+A36srfUX/C+S8LwDDles
Y/zuciE87wDRAc3J3ik43/T4DqCP1aDVGkUQnneAquxQRVKH8LwDpBz9ZN6H
YzxprOyQWM+6jg7Y+m7h2d7Qu4TnHRBq8D9/hWzcf7HHwdR7jWNv38L9WS7X
CfnS0nKzt2H78Ymd0P9EquNMO7ZHKnfCX4+hA9pSSi6a0wl8/+hO2miMp980
OmHDBrX1jv/g+v63vBOW87UW/Hm7mcSHTmBm6E4QVmL8DzboBPMEF5Op/egv
2cadcMFs8jgvQ4yfvD2dpF6A81c174TGiarRzvuw/x3HO2Fw88l3t8sw/vrY
dkJJtarZz5Nof2kunRL5Hd2jE+bLPOEyz2M8V7ws/r2X/t2Vp7G/TSGdAIcO
P8/jIw9cIzuhYcrKwpbLTiT+dMJQtfVfsxWU3JDUCTYyMxryePi9XGonZDxX
7E29j/ask9kJtziLM+TeB5D41Anpd7U0am0wnsUVifW3YuDRDA2cb3l5J1ib
FKicqsV8ZpDWKRGPlrV1wtqh42oS7ocVsxPkPiz2VGzE+uN1QSdsEe3P1/uE
+iz81gn7z74u2B2I57veP50QM81qdnw26mu+LB0uzbJt0Rr7mJIPKtBBe/+1
Xu17uN7AqXQ4Q7+Q0hgTSOIfXaLe37OADtb+r0arzfEh8ZAOdotCCpde3UC1
b9emw6uL4b94UzB/uAh0iXrfUyM6nM1evGDNbNzvjl108DXan+ywFOPLRFM6
KG47KqcjwvOTgRUdGs7s/v1fPPLJxYYOB/8ZY/cPH+01yYkOfSGKfdM8UK5z
p4NS9bP/EgYjKVnWjw6CSwWrz/dhf9rBdJhiKrVPVgHty+Y6Hcx7GcuWcPG8
ERtLB3eroQwB96/sHh06X/c7lTrjfAdSxP15T+l8U2FHyUvS6TD53yreri60
B8tsOqlfYX4WXkiXOE/ll9GBCp8eGL++1NBhbd6xRIOxaH/qLXQYonHjxggS
v+ng+KbK4tF1zAev8Ogg/b+W/JnJON7LXrH+h64nZ6LM/k2XOA8qy3TByYMi
p/Wr8L7OWL6LxCuMH55KXVBrfScguRD3M1W1C2a1yYVcXYvns7Z5XaD5LmvG
Zjuspyks6YIl+rJW9gnTqP5gdRdw534OTPhL7vf0umDb/xRNVmeg/u4ZdsHD
2uzxtnnoH7U7umCyj9I51iyMfzIHu8Cm8lfUP+loH6stu6AJdknLGjsSfnSB
weI4nXkv0F+iHbrg9aMn66e2RBGedEFG5j6xxWP7T+8u8Ex4vFH6Od6vaQZ2
waAg/ej57OH6UJdE/SY0uguknsw1WieN7bkJXeD4fXTZmd+Yz4oedcGDSSt/
624Zzje7oEaqfeSYq+hve7O64JX3r0+3Z2P8vpzfBV2pQbc5vci7zJIuyDk3
NAP0J2ZVF+ROCR5j+2P4/NkFvSP8Ku/vQP0a0bsk/Nu9pwvq18aFSTng7x9/
6YJri2P/uXAonvp9y0+xPlL8WGeF2C4/kgFv943o1/XBeKs3lgGZ55zStJej
vhwUGTB0em2tS6LkBBUGRPQ/vjkmD9ur1Rmg++voU8NxqM+RmgwYtUvtENcM
5ZUrGeS+0YbwkAGeSQdjchswftzcxICk1A4Tk2nIz+LtDCiY7T3o+Rnn07+P
ASpYcKHkhRYMOOjjfyz/BvqD+QmGRD0/xJ4Bj9wCUpacQznHlQE7kkrfK5vi
9wIvBrx7Y1F0/jiuf9YVBjjkswMnFUYSvjKgstooOHeLNPW9303x+tkq1ja6
zoS3DIj9qpas8nYd1c54wIDD/O9mJx9GEf6Kx1tanL8uDPfX8CUD6qUe3Nui
hvVet1yGxHuA5GIGKB0VaFTuwfk1VYq/t7lhuleI/jG2gQE+p/ckdCtgPF3f
wYAfA1ob3TNTKNmezQDL1+1r9qnh7+NFDAn7ruxngPsmlSlrmzAeiE84MLCH
Fuu5dZjn3RBmoS0+sqD+j0/shp+9Zwr2HrlLeN4Nqf81HnXbhfMtmtMN/1yU
jpxhiPr7ptEN15r/LMo/b0d43g02F2a1xr/A+ZrqdMPh24fVUotvEJ53w/lp
E22mnFKm+s827oZftOfbemKx/szb0w2X7ylotn71IzzvBi4nS6XpZgDhuXi8
3Eur/qlGffvYdsPBCTGBJj/xfjvNpVsiH6d7iMdLCv/pqx9NeN4NXvWrzRX6
0P42hXSD+LB/NMZkNeF5N2hkme65fDqIkh/GdUOer2XW2WNRhOfdEvUBudRu
iftvncxuGN9+iLmRie22OeLxFvxmn86PIDzvBup6Td+R8Lwb0icFNXwbh+sb
pHVL5DfL2rohQ5C5Wl0ZZStmN+i/nb766Hz8/rqgW6KeXvitm9z343x6/3SD
zLmypBnHML7Ml2VK3DceVGDC2uxt5xuaUA6cygQe8/ztcvc4wnMm3DvhYnsq
xoPwnAn0jKEA4Ud4zoQKmXevA6Zjfr9dmwlmAw/T9hrcJDxnSty/PjViwiJX
y3+ik70Jz5lwJePwxxNr8fww0ZQJecn2Jv9pTKTaxak4qG1IY+Tp4/xcbJiQ
kX6x5PBT3N8kJyZYhSmG5X8fR8l17kwJ3sv6MWGz+PT+7y0fwnMmvDs5ZY20
hRPhORN6xqmx//hgfI+NZcIJCHmwNRfzt7J7TCheVft2JzeO8JwJQV9HLZln
hf0vSWeCODbtLqA/IDxnwgbLrYGBWmGE50xYGTSB/2OZL+E5k9TbPQjPmbBx
bmPW4BEfwnOmRL18P4MJ3+VWb3qs4U14zoShalRCBPL2Ze+wflcSnjNBs+3I
qU2DyB9lGZbE/b+xPAs+h2w/0NyF43sqsSTyz1RVFihbGn+16EB7a5vHAtlL
UtPXuaH+FZawwL1OmqW2L4zwnCVxP+mkxwJ9/yyX75WYf90zZMH4J+5ze0sS
CM9ZoBrTqpFej/qXOciC97MN418HRhGes2Amew3dMjaQ8JwFFk/0+FdG4vyi
HViQmlywSn42xuMSNxZMet89Xqv3DOE5C9oynla73MX5awayQH3VpVBexxXC
cxZ4Pyq99uomxpvQaJZEPp6bwILgFz+UpBg6hOcsuKTjMdD+EOP5nDQWhHT6
aDY9V6O+35vFAvFhpfnMNLT/y/lifTwru1KWh/PNLBHrVyY55aRdKOE5C06o
rZMJk/EgPGfBGOUj7apPcXwjOgvaNwwdINFe3XtYYJpyN5F7KJHwnAVz58kW
jljEzR2SW36ygDa2tl/l0vD9PRu0JgwRapjnbKCqp8EYjx0U2fDXfIgYWG9K
UGGDca7i1uAj2F6tzpbwz5GabDimEhAetNCZ8JwNv0d60CuvoP+fWM+G/PlS
f6MWOROes8G87kaYi5Yn4Tkb6p65btDdjvbfv48t8Z5roQUbPom1d5vnT3gu
llsa+Vu/4XuPEHs27Hzpt373I6xP57iyJfIrgRcbNO1ls+YcHuY5G57JDb66
MdOT8JxN6tdov3432ST/wPmkx7PhlvrPbXPm4/eMB2yw9OMYx9Lw90pP2RLv
dwxfimXPoRss1K9bLhtsqQNwGOG5WH+l61SPPIgjPGcTvg3znC3x3m99B5u8
V0Me27PZECBzbamjQiDhufj7rDXiExfKlf1sSJBZw+6MxflLSXHgyvnXQaKi
O4TnHDD8Vp9/cEwA4TkHpk5xXld6EMeLVOZIxKOiORxgavpFNb4IJTznwBM1
5/AHEy4SnnNgqLrMcsL80VSHA9xzIfmmHcizYAOOxH14tjGH6FeL8JwDU5g1
P64cciE858DH3k5hatswzzkQqCQ977Y++rOPLQdKPwhHzh+1gPp9mgsHKtwP
97xoQv3QPTjw8l811Qz+PUpWvMyB7RGTdtPlXAjPORDG6/gWm0HeH0Ry4EtW
8tRJ7zG+PIzjQPc2vXEbL/gQnnMI/28SnnPAd2vexZlrownPxf3p5zw9mjZ8
H8iBIx2Bl/01MF7HFXHA9Hr1COPGaMJzDhSeLgjJvYTjDdI48MN5ldFBbx1K
XtbGATFMm/eOxnzQismBkiP+C8se+BGec+Da22lHMz8MvxfggKAhXqj7xYvw
nANZ58f/qmkJJzzvgVOCl+MqznkQnvdA3m1pmbN9qK/AqT3wKqv4VLqPN+F5
DzzzusUuaLtAeN4DUw4uSk7+hfatsqwHplnfi69djPa/XbsHLOvMlqR9iCI8
75F4j/DUqAf+W7VwVJtlIuF5D4wIeuMxZTraz0TTHrAZFZDq8M2L8LwHGhvn
P34lG0B43gM045fZdxTRnpKcekBxMu3zklRPwvMecNXYdMDkgQ/heQ9UVQ2V
ELE+ox3cAzcbtnGWBmP8s7neAznXL3RPkH1IeN4DukHxC10tsb3sXg9oxUm9
+8r2JDzvAf3th9JC3XH+S9J7JN5PWWb3SNQ7wgt7gHq+eT2K8LwH9opS7nyP
sic87wGrLXk/Tq0bT7Wrt/RI5Hv7GeL1n/yxS5vcP1zh9YAhdeDzITzvgWNF
G0YozY0jPO+ReF+iLMOFEatf2P+3DO3dWJ4LYU+HCvw4H08lLjANF3Q2bMX2
VFUuHBtYJaxwRHtom8eFXaNaewdOY71DYQkXfhRPlFL1DCA850KJ/P7ivE/4
eyc9LkQW28w8sMOX8JxL7meHz+dcsDqoUfPnDupP5iBXov632pILxn6jtE52
RhCec0GWOtBjvhftwAXqei0B+y9x40J3QMeOV/y7hOdc6Nvl9DxRNpLwnAtP
oFDLqnSY51z40rfNLIDUY0OjxesJlub0/4kjPOdKxDPRIy4wHD0vFblFE55z
wcmieMf4VcPncy6skNrvzJiK413O54IzZ8ms9rM4/8wSLsTfuZfF2BFGeM4F
lx1+5ZWJgYTnXFin6/+lNiuQ8JwLiTE5I6xzsT/3Hi7kXHi8ySFAk+rv8Rcu
jOz7PVgRgu0tP7kgP3pjuu+Y4fciPFD5Y7P2pEMY4TlP4v21gyIPEsdxD7Nc
LxCe88B56LmNUyjhOQ8yrLrCEyu9CM955D0AjrdyJY/45zVKPrGeB65jAtu7
6Pj9zU08oPB6K4HwnAd6vobefyauJzznSZwnFlrwQPSX4T8m6QLhOQ/KafPE
R9D5hOc88K3ZnRRxIoDwnAcpTdL/5Ufgfgq8eKCb+9auKjqM8JwHty2u+Z1T
TSA858G3vkk/3n16RHjOgzS23a2PW3A/0+N5oJTeu2bNehfCcx64i5KXq7HQ
H5Se8iDhMGebzGOMn4YveSS+oH+65fJg2jVpg0h9OUpOLubB7r1WI0ymxxCe
8yCayVsx8AjXP7aBBy5BWTo35e8SnvMIX7UIz3lw1WxZgEviRcJzHrzdYaM1
xiCJ2r/Kfh44ngyuXBGC+pOS4oPcnBfBkb/PEJ7zgXq++We43s6HH0XrDuSe
QjlSmQ/HVhzQWpSykvCcDyWxC+xheiThOR+0xr8zKorCfPx/y/kS9SxTHT7M
sWxY1jge412wAR/eneJ1WjkmEp7zIYC1LjRzP/KDt4cPWzz2vDk6Cs/HquZ8
eFj/O9StFf13x3E+dOc/YVaaoL/42PKhxvHo6Mrp5H2gCx/SWFIFqnrD53M+
fH1ZY5fxfC/hubjd+c+bDWfRPjaF8OFA0iHpqAB8f+0ayQeveFr0g3jk3cM4
Poz9fpT9sCKG8JwPlXvT7/jXBBKei/UXsXD2pceYb+pk8mGZQ9KInFEuhOd8
ife7cUV8qCgNMcl/5kx4zgex8+VOakN9DtL4EueLZW18ifsKKyYf6uT+mLx1
WE54zoeE8BVdI6twfoXf+BL5ce8fPtj+4vvyrgYTngugUpklc8YF4+9BBQE0
ce4kdK2NIDwXgN2/c78e2XaR8FwAzoeeqSdJo333LBBAm+yLjubgRMJzAeTL
OLRV7EN72q4tkKh3XAQBxJVqt7TG4P4+NRJAw66/Zr2MBMJzAexaP7DaLGn4
fC6A087FWv+ziSQ8F0jUs1xsBLCYKvjjfXKSkwCmz7Ze1rJzmOcCKDRpyUuv
GT6fC+CJnPb0AwGof+1gAXkfjP5oc10Ac7XqtbVe437ExgrgVO9aedYz5HHZ
PQH0P0sVZyAXCc8FQF1vt6D+lqQLJOqDltkCcn+ynPBcACzWjGo9Hu5ffplY
P8ts1EYkDdfbBbDKWvHbpV24XvUWAbRukXYfN+8u4bkAaIurhBHHh3kuAPmh
csIdX8JzAdzWnxSi7BZEeC6A0PFt/AlRcYTnQtDZkm6UPB3t0VheCFbu80vP
XnQkPBfCEo9HI4UX0F9SVYVwfMfJPY2G6E9t84QQZn7sl+UmX8JzIWQY1jj0
LZ9NeC6E0Z6TN7ms8CM8F8KuCqbsppnD9XYhJK/rts4agflH7Q4h7KECBO6P
zEEh5EdOXfokbSHhuRB0T42T+y8Q7cPaWghMDbV1dzWmEZ4LoaXdwVihkfy9
g5sQUks4vvP4uP8/vYUS7+U0A4UQs5O3JvlPAOG5EMYaW39TeBVJeC6EEQP7
Hm9uGn7PIYRxtOOftQR2hOdC6F+vNOrXZgfCcyGoh469Yy+N/r83S9xfXm6F
v+IvKt5ezhfCYYNaRc0k1F9miRC0Gse3TD0ZQHguhANKz9JfLnQgPBfrz+JQ
uZxjAuG5EHY7tPQn53kTngtB7eZxI8ZuzM8efxGC0sbRRwrvRROeC+FjY1XF
oD76t/xIkYT+9caKYOVP67gZtZuodgdFEbnfxf1IUBEBf/uaWfbPh8/nIjjy
K/r+ivf2hOciGG0lrV50c5jnIlCO9T0611if+v7EehE8zPaNnr4mkfBcBEPW
NVthuN4uAocVj+UZDk6E5yKJ9wYLLUTgyi07dWHW8PtSEXzJ9i5waAwgPBdB
fP3QhRvGlxxXEQzsn6ISdDKS8FwE/orWzYM3h9+fimDPN834CZ+G77NFEn+P
4XdTBFbiaL52PPp7erwICqct2DcqaZjnIvjjP1QwjCE8F0m8XzJ8KYLsyfy8
yh3oX265Ilj/u+xyn1Is4blYfwF/XaVHeROei/U1VH6pGz6fi8D4W/zRqLuY
H6zvEMGkva8ynuneJTwXSfw9V7xIJFGvqOwXwT3bPlvfGqe8/wONPDvs
      "]]}, 
    {RGBColor[0.922526, 0.385626, 0.209179], PointSize[0.003666666666666667], 
     AbsoluteThickness[1.6], LineBox[CompressedData["
1:eJxV23VUVM0bB3BURDFQERWxERU70BcR9Ws3YqDYYrci8trdHajYhIjIi0gt
HQIiIAjSXcv2LrsLIgYK/hbm2d856z+eOffujbkzz2fmmWHA5gPLtrXU0tK6
1EpLq+n/pn+dV4XDVRxRfaE2GE3lx0/C8XZF5OBXE2Kay/2Lw7FpT8hXp7/s
+JveEfCaMkiU0DeiuTxmQwQ8u+q+frrao7kc5hoBqfGlwOo6dv48bgT0uvH+
WJlGNZczjCMxwfRpG/9kv+byqq2RGLXqv/ZHn3g3lys8I7EgUG+urSSwubxT
FAnL3ykXvhmw61WrrvP5S0erQklQc/ns7iisv/zXsVXrkOZy27dRsLlZa+7e
Oby5fFcehY3B47iP6gOay4ajozE+f9crz6/s+m720Zg0/VnvqRJOc9k0MBrP
yz7+Pvib3c+/Nhr2R/L2R2b4N5enqeol4nJPI2ttdv3kwzHYl7jr6rA/7PpL
wmKQ0y77h9F5Vh8Fv2JwMX/Uvokj2Pl2lu9xYOR97tGp7Lj45HvYf6n1uiVl
17ePeQ+/k86iuFJ2fy2tWGi12JP7Tpf9PqF/LGr0ql9dSmXPf3V6LExyOni/
POrZXF60ORY2CRKTtetdmsudL8Si9tN1rlSLXT/HIxZGH567WemFNpefJ8Qi
9Pji4+U/2fXsBLHIPHZr/cvjPs1lE504FHc1CYlsE8aed3AcUozqOt9SsPp6
OzcOHEnbiu01rP7td8ahwfXDyWMtWHn8tThscLWQLb/Nvu8f7zjsnbFmSwa9
T2xKHGZaeq12K2X1d1EWB+f7S+pnJLPyvA7x8F40ts30uex5OoyMR93Lw+/b
VbPjGVbx0F+wsa2FkrWHx/vjUXP+ag7nBrvfujvxmHGiribjCGtv/f3joWst
rhtSw37Pz4jHHe/IwPY67PdvauIROsghrucf3+byXv0PaHXEbfExR/a9xph9
gFt8l1fLqlh9/lz+AUcWtJH97c3eN8rxA7RWzr3tqMPKZx9+gGPW78R8F/Y8
s0I+YJTjoJa5YP2hbf4H2MoSBEep/X7+8QEc236dTh1h93tgmICg41eK3Te5
s/5ikYCf/zQU3jFg9dd7TQJc7P7+u7+IPU/F8QQ8Shwd5cRn7efVswQ0LFz2
ZLMe6687oxLAfbzNuuUzVp8jShPQP3BeV6UWe/9vDQkIjO7+rczQifXnvh8x
pMcWuz5JXs3lk/iIB7HC3pO7suedZvcRt9N/Db3dirUn7XMfscZ93o9D7djx
ZPePKNk+LGFgDWtfN+M/4mLdGb1aAat/G95HXPbz+9e7CztuqJ0IG9upqbUV
rFxikojLjkfb8rxY/bnNTkT6X5/bvam/bt2eiLJDdhYzdNj7mV5JxK6KuROq
frDj1V6JCG17s67jIhbPOMmJSJY/sl7ZIbK5fFSSiEGtpnUz38/qd3K7JMyu
y4tdqcvO1xqehMM9TIf6a7HnSViYhMF9BHb/tHjH+t/eJHilTey49BKrnyW3
ktBxvOuhUBl7P4N3SfCtX7fvYyP7fUF6EsrHeaVu3szq/7kyCXafnd9et2ff
265zMobUn3zQpQfrbyZjk/H4e1pDLo/9vmppMva17JDqeoCd7++QjGvr7HXO
vGfv63g/GXHJqU9XVbDvOZGTjDmyN7vPv2H3+5OTjFFC0eXX1H5j65JheGx1
1/YnWXu/2P0Tmnr/Hjt2/UXmn1Dm1Nvf5xP7fedVnxDZ/oHBKi1WfzlHP6H/
hvzRBR0jyY9PGvW7LuITbvyTFG4VRv2v+BPcdwRJDwWz+/F/f8LUwcuepvEo
nvROgfHyqdorPNj59lNSMPrNgSfZ29j3H78hBb/v/yzR/c7e7+fpFAz5+VoS
1Ir6n2sKHGUTppiasv5xNjYF4+6/6XHyqQ95lIKD7zZdTuzK+keHlqn4YXvn
90oZh3xKxc/KG9+PDmC/fzAzFRF7dH+57fAhr1JhFtu6MPAki7e9L6VCq3Ho
ipdVAeRXKi7Jlob1vcTq702i6vxlSu/n39n194pScV3YYsRXGXv+MW0/w3l6
cNw1MfU/08/4e//9ibm32PuGzf+MPRe6Zvr5svo4ufszjjfMP6nQZufPuvEZ
EqVntVthAPn3GZdbLHy3uYYd//z5Mwqy9c5Y5XHIw8/4FdHhr4Tik41eGsIP
3vgV7u5NPqYhzU+oFdebvX+JdRq2PLMZn9fIzn9ln4a1SvOigx/Y8+y8lwbn
1DmiPwbsfiMC0+Abv/1s+0D2fauz0nBOdr0nV86ej1Obhug7HhaBX9n5Rw3S
IUpOGX1hbAz5mo7Br9sH1A9k7V97ZbqGL8mH03HzRbX+83r2PjcfpePg58Ah
59LU/qYj9dvChLUidn2DwnRkL7y5rX5QCHmcrhEP3Yy+4LKt0+T8H+z3Wy2/
QGfn2rRJPPZ703VfkOo+O6S2gfWXqpNfUOSobR90lNWX/4svSK9/sCWQ2rdj
zBd8EnWznpLFzp9Y/gXZcfW48iuEPM/AseaAy45v7pyBIYsVR0zbvSXfMzD1
wc5PvF0sHg0em4HRE2ZguZ8PeZ+BuZb7f5Y6srJ0aQaMbrwOuh/Hnn/x5gxs
63P7XRZ56u+QgYVvb86Z6sfup38hA5tfDCs304+jeJGBwB1ftu3WZ8fzPDKw
f3FTRAyl+JGBN+YeQh8+q4+nCRmY9ufPj4pgdv/GnAwEdTj49kYx+72dIAPl
vWZq2VN/iK9T/f5ObL/TjSwemOhkwmpXw8gWP9n1LnfPRPE1p7vzitn3FA/O
xOE9Tzok1T6h+JOJj8vvjA/zZf3t3dxMJHAOKPz6RlI8ysRaf5se1eNY2WFn
JpadEvUYJPaj+JSJQ+dSt6Qls+f751omZn6ceKZrO3eKV5n4fmrivKtf2fP+
8c6E8dVa+5bZrLwhIhNP9F64HNnCzo9NyUSWBT4erGDHjYszEXNl4W1LT1Yf
F2WZMOo2sVCHxkfC35mQ56zbPyaHnb+gQxZGdLiXnV8bQPEuC6PMDaX+8ays
NzILFQu504NkgRT/stC+Zl7U5Bfs+llWWZA8/WReXOJP8VDz9877s7Dv0Jbj
8fqsfutPZ8Fp0KERyv+YT+vuZCGW88ba4QqrzxjXLKxc8OWbPr1ff/8s9HO9
+yI0gLXv87FZ4I2f1a2xA7sePyMLZzv0sXyTwPr3HG4WpOuj+oVuZP33v5os
dDnw4kxkVRDF12yN8fp+/WwMH985dbteOMXbbKgqa9qLr6y+xpllI7IpPLWL
pfibjWk7p5x8Ysr6z8/l2RhSt22Xl5DVz5qt2ajXO12pVc/ieZRjNpZvGO4e
acLO73spG/ySwSXDa9n5Zx9mI6G98bLsUex5Kz2zcagmdMp08nhWSDZszHuc
Ke4aRfE7Gz+X8zyfJbD6bpefDaPFT54dmBVJ8Tyb4jHrL+k/VM8buyZ4zwya
H7XNwcqm6ZQOez4nwxxYtrC62NGafY/vpjnob9L+cawv+WKRgz0RLqoZGauv
iPk58I535aYZsfrovSYHi8yvTbcTsPo6vTsHVtujfL/9f/yXg5/LjmZURbDr
z7iRo9F/Xj/LwTMLk+Al49zJixz82Wd9t0DB6mt3VA7iGs620ekcQ37kaIzP
R5XmYH1Z73e5NP+7K88B7kYdMp3Jrv+1QXX9Fa4+vgWsPlbq5WLNVsty61vs
ecL65mKwj3HJVht2f6PRuaidHGa5J5S1p5PIRd130csBPFZfZda5ePybbzrN
gL3vNLtcjfb0yj4X7mNMs3c6sPaqcy4Xq39bFnuYR5FPuTjeQ5kkf8TiQYp7
Lr62afUl+ooHeZWL8qbpnoBd73Z8Lq7qnRt4TieU/MqFd/TVkC1S1n5seLlY
6nF360ole56Q2lzctU5OLy5g9W+onYdJtg/0z69g9XHcIA/ts27Ozi5k71Ni
koes8qYOzr731Al58L2cMMV5anxz+eXsPPTst3108WIP8i8PMVZnvg+czd5n
+3bV9QcuOHFhdBR5mIdX458lbRrD2uOwK3mY0TScyA8hH/MQGPY32VHMnk/h
lYeaTmuPj89l918Wlof31QucRPXse3KS85AUEXZLp5q9b/fCPLSaipud+7L+
elSSh3+FffVjfrD6LPqVhx6hmVplLdnxye3yNebvbkb58Ohj/md/BGs/LYfn
w/LAlqCBuX7kbT4c4i9mvt3L2kfiwnzEtXw8zn7ae/I3H0nVBV82D2Xzket7
83Hg29h+ncUc8jgfXd40TjeZydrrklv5OL40cmPrn+z9A1/ka8R3g3f5eK1b
bJ34k9XH4Zh8VLbu4r2rB6u/gnTV9XwQP8aOtc9J5fk4o+9qGdfI2sdzZT4e
vbPrVbPVjzwvwKueTQB7k+cFmHuks+Vy8U3yvAA7ckW7h9N4dfDYAhTO/L0q
7oDa8wKsszixg7PCmzwvQPqbX8N+FfiS5wXwv2fS1nZaOHlegJ63Tm6oyfEh
zwtwcX5NjW6hN3legC59Ws5t2TGCPFedf9jwfuOGp+R5ARboxv13/JcveV6g
Md5vzCmA+e1VN6xbcMhz1fUOHhrWk+Y/8XUFuDatrpNxTyfyvJDG+4/I80IM
bdu3vGyC2vNC7FoZ0ulYqi95Xoj6LWueJX4PJM8L0Tx9/6ueXxQiaWFTgPMk
zwvJk1DyvBCN2R0Njg6JJM8LcWepyzGLKhfyvBDPX/1S3cGZPC9EreM700E0
Xt4QUYjhH8J6zdrjS54XYmBzuiqQPC9E6OBS5+TWkeR5ISz/aVkTcdqbPC/U
aF8LOhRh3rKsDxnSKPK8CNceZiaLukWS50UY6uSnvWyzF3lehEMLfQYcvONJ
nhfBJ333uSmDI8jzInA+Gxusnf6ePC+C62p9t9fOnuR5EUwe/b17+ncIeV6E
hZNS4va2DCPPi7AozmhHdpcw8lz1+1apXcbd9SPPixDYuamBqPMfRWjuvroR
5HmRRj7iv5oi5C/N1V76Qz1fKkb5714c237vyfNimPW8LTJzcyHPi7Fp/w8H
V5o/jDMrxvlDcx58p3j6YGYxGs6X+u9b6kyeF6P7FbP3T1uFkefFcOhpPiHj
pAt5Xgz+paYEQBB5Xgy3/W6xlr/8yfNizDpQU+3SKog8L8alJyFntnmq8y3F
4F3rn/5Bl0OeF0Pv++DL/K1O5HkxFteEveneJZg8L4agndKhS3kAeV6M52M2
jR9erJ6vlUAn6rP/0jw/8rwEFxaNc+hO87vvpiWo7bvjqX9DGHlegj6fBHhV
Hkiel8Bvo3+vkJEx5HkJRqYbCrX3OZHnJZCuW7qg7Upf8rwE9YqVzuIRkeR5
CdIcCsXPXWPJ8xJo8yqyxoqCyfMS/DrnM/mcvw95XoJJAVe+B5z3Is9LEJ6U
dWXUGz/yvASLn+rMrtUKIc9LsGFhcpspzx6S5yVo6DbOVic3kDwvRVDVfLtD
eiHkeSme+QgtjMuDyfNSNPPeM4I8L4WBavbqSvGzzLoUdbkrzq3pEEiel+JE
nJfFsXve5HkpbKe5u0xtGUSel2JtdhTPoE8weV6KlUp7y/EjnMnzUmz/aW2+
hMbjIwJLMbJdpOnxCrXnpRrzweqsUoj25y9crh1Gnpci3210dEO4P3leir2S
TBtrYSR5XgbdN/ba3gaR5HkZAvYK7+bM8CbPy5Azb6FA3jaIPC/DsJsjtS1M
o8nzMsQ5rgmdLg8iz8vgsHSk8fVPQeR5Gdqf8r/ZsZRDnpdpzL+GXVFdr+Fi
0NpUf/K8DAuntJ9xrF8keV6G63eaBiAc8rwMenWR/hPWepPnZfhQMOPuBX21
52Uou22/pvqlF3lehm6tTJ5O6xJKnpchtdM6ge5FX/K8HIOmWY1cS/kKN6Ny
LNhUxltE+b+Ww8sxe+uqj72eeJHn5dj9+sSLnEee5Hk59Hf1OvMy0Js8L4c8
N2lmeelT8rwcio2rdy2jfGHVyXJ0He5x78twF/K8HNvjEvrNfuFOnpdj3m73
rQ67/cjzcvwp79Ltv2ce5Hk5bGdW9l3YL4I8L9d4n0nl5WjF8d3+oiaYPC+H
s/O949Y0nlb1OPQo2GLsWcjqe2zbCvSLWWQw4F8f8r0Cuq8S3snlrD7vG1bA
41+bCdNzgsn7Clg8u621vzurzzrTCsons/Y5ZGwFLpvvqY4ZFknxoQLT9L/L
TYxZe7w2vQJHDERvPHjqeFGByJDQtU6U35ItrUBzuO/gQfGjAu6u3vkjqb9Y
ba5AdB8up2I2u/6Z3RWwH7jtxqtS9j7+DhUa4zvu8QpkL04T6Mxk7VX/QgX2
GRXvma5kzzvzRgUGbv9+7OZXdX6xAi1ed+idkRVA8UdVH8uGHh6vx94/36MC
+0vTlvdx8KB4VIEJ7TmWrwzZ+1lwKhDyPmjK8Q++FJ8qsDHTN/+bG4tnzxIq
YPB4seyfN74Uryowpq72tXE39j0bcyo04tHo0gpYdWq3IDOFPY+dQPV+O/us
sKL1n3vyChyYO3Hk0UxWP/F1qvrZ38VQ1ot5XdtQgdePDFUhgpUH6XAxuX7j
u9ntORTvuLgW/NNAi8euf6U7F9H7Xs+YrO9K8Y+rke+XDOZiR8cyW8EMT4qH
XMy7YXbZYjqrj4XmXMp3s/NPgYuX6y89cLVh7evdXC6+/dnlMakPq69yay4m
9df9fVif1W/nVVxYmzzevX0ku/50Oy6ueNmmjEtgz+ewk4vxBTnHbP6w9udh
z8WFfQn3Sz+z7597lAsHg/7tti9yp/jKxdw1w1RVxK5nfo0LrzXtgzLSn1C8
5WLPc6u5WubM+ydPuLRe5k/xl4uA8q4ym1/se/zx5uJQxIjB/1B8GhnIRc7m
6jFy6p8bIrhInq5rtu8v6/934rka86nYFC7+mz1r7LFWrFyTxYXOi86TxPqs
voyLuUhojtB+FL+50LY91nKTF2s/l2Sq+ndZt7w/za9Cark4rnXjT/0A9nvR
b67GfNBQuxLVP24UOq1g9TG/QyWujB9mH9iR1f8Jg0pkfsmRdT/H4tfb3pWQ
3VqzqX4De59Sk0oIH8r2mXVj99cbWYmOv6cELH7Iro8JleCPbfWwRsmex35K
JXptdboX5M+Ou8+uRM97ppy3v9n3yraqRNctT05fO6qe/1Uir+/3GS2K2fed
sKESO+Y0pSB8yI9K2Lw1uhheytr3o/2VOKjVEHOmVp0vrUR443pXC4rfv06r
7le5SjVlY99v+JVKPHNca9zjuXq9rFIjf3PrUSXE7iEdPfqrx5eV+DstfF+5
B4vPSq9K7DsQatKmit2vv38ljAzSWq2ifOGysEr0n5mkN+wg688XYivxo/W3
+BftQ8mnSjR/vlWs/QkyKnFyjvH487d8yKtKTA0M3+0ykI2X5nIrNfr3UUkl
SqedO/JVwurnv5pKPIjp7FD2l7W/4l+V0Dpo62fsQeuHLXnoNf+8fWsDFk+m
tONh6Q7FAO4J5td+fR7uhY97889EVh+uRjzc/lTZODCb9b9MYx4eDhX2F+/0
Jf94GGyYPuEzrQ+bmfFwZs+QBTOM48hDHkYGlx3gUDx/OJOHaIemCBJFPvLQ
pH9VJ1a/P5bzoNs8IGbPO3QdDxs3nD3lKFXnu3hoo/RxcKf8+Y29PKT04Nw9
m8neP8qRB+0pOSGbKF8iP8nDQZ/+OhHf2fG+l3i4vuLCmNAT3uQrD6fehWw+
Q+sH5x7ysKTn36m8eG/ylocpQ+8bFWmx5+N58nBr1k7tXvmUX3/HQ1Tq7JND
trPvNzuEB7u733Z1awgnj3ka+wHeJPKw606PLO4A9nyF6TwsyNgo7kLrPe3y
ebB9HJPfuTdrH5blPAy5Yj3pnh37/ntFqvdp+pzk4QslT6N9p//g4dndPENH
ql/VDAfTvh//kXTClzznY1C/phUsDnnOR2rM8PN/ff3Jcz48x33srd1H7Tkf
irZerUfXB5LnfMyP2P417Z9I8pwPo7jEOiWtR6yy4MO3aMIA37FR5Dkf9e2n
bP5Wovacj4Zog77jI13Icz7+fXChUNtQPR/gI0dh2yKG8ulWm/mIid6T8ags
hDzn49ei71+yz9L6gwNfYzzOPc6n9Y0Q8pyPp6f6ekym/OfMG3yoJufihQe8
yHM+jR+Pkud8FFtVW2Xv8CPP+Rr5gbZv+Rrr3xYcPh682jO4fK96vqE6brh6
XNLXEPKcj4SHQUfmrFV7zodjh+QNykYOec7XGN+MLuVj00fvvPgRYeQ5Hz3/
26waAvuQ53yNfHp8HR/N02++P3muqo9NVtuWFgST5wKN9caVegIsH/jNrC7C
lzwXIK2lXG+oDoc8F4DfpWReoXE4eS5ATs3jcyk/Q8lzAQqDROMm0PrwQnMB
og+clD8ZFE2eC2Ax82DSsz/q/IYAE5QTZ891cCfPBWgMGTJv7xEv8lyAvkbd
Pd4F+5HnAnAmd1KkF6k9F6D0kVlxt3p/8lyAQ2ftbvd970eeCzS81zknwHmt
npMOL/EmzwUY1/vLjmnRAeS5AJsm5o+ZSeOZJ09U93swYoj7t2DyXICg9e6d
nAPU+zUEeJjt4nRosx95LsC0rps+ZA8PJs8FaN4e0CmYPBegrsvPD1/O+JHn
AqTf6LpRbhpBnguakon7egc4k+cCjXy5DU+AeYY6I8Kve5LnArx+fMHNg/Kp
IbUCWI1KjJ1024s8F2DrF5fUHJMo8lyosf4/v4MQjSebVojUngs1xp9vewth
dZn3q8MbL/JciM7NAc+fPBfC5sbVzV+pfWCCEKUz43806oST50L0OeQSMLqQ
Q54LMXzM1n99RP7kuRC8ZQ9DwhLV8z8hBu/7T3EvTe25EPeTsr+2snUnz4UQ
hMd0aqMbTJ4LkXZoVsxCbx/yXIg3fRqfvl3qRZ4LMXJD04qSH3kuhNc955Ti
Lur8kBDJyn31Qf3cyXOhxng8xlWIrsHjQ2eQv0ovISLnpJ7ru9uDPBcio/2R
UTe/BZLnqvr7PnXFJZ0Y8lyId3WzZ6xN9yXPhehevuTn3j5R5LkQ5/pPu3yb
yt0LhUhYH339pl4YeS7Eym9Xtrus8yHPhRiq7XBtYCcOeS6kfKo/eS7Ey+c7
bQcI/MhzET5aSMVhRuHkuQhH56x9OOt7MHkuwvUjZ4eMXOdMnovQb/jPfVdp
PTnTWKTRP1sOF2HKKe3G6tog8lyElMV4c4PGC1stRei0eUe7F/kc8lyEJP28
xALdUPJcBJe2lZOfx/qT5yIM+WFp0Jp8GLpOhHTzlyfyaH/dmq0i5DyPStb+
E0Keq65XoDs6ztuLPBdpjK/kJ0Vo7h4f1fkwEd7PHrLQ90coeS6Ct4Gl0ZV6
tecibOLVHzkl5JDnIhScL+s1U4tDnovw5MVspU2sL3ku0ti/MztEBNXg3uVe
W7XnIkzs0lBUT+svbxJFGL37h48W5csK00U4pZPzbCmtb7bLF2ns97MsF9F+
G2/yXIQ+DmYlZ794kecitO3jqHulzIk8F8H/7fihrUsDyXMxvhkKnjz6EEie
i/Hok/1k1xbB5LmY9s9wyHOxRjxK6C/GqIP8c8kU3+tMxUhLa/ogvuS5GKJe
mVNkRtHkuRhtqrvPW/JHPT8Xa+yXipgvxhq30gEftYLJczG6ZhldWNxWvT9L
df5J00ynJB/yXAzfnYeeF5NnZ3aLcaKgfeu9bYLIczEe6uX9tfgcRJ6L8ay/
dKqWdwB5Lka7szUdjOpDyXMxuCelqzy/+ZPnYkw9MWr5/Ypg8lyM1q+zIzru
9iLPxdhqu2aOdEo0eS5GkwbX+oeQ52JMOX0g27WBQ56L0atTSIE86Cl5LoZz
+pUduuOcyHMxnh5tczSL1p8bc8S0PyeUPBfjq+xKgR1X7bkYnOTDMa5GkeS5
GMtPdNmXlONLnotxNiT3rVmMH3kuxuxcP8epkz3Icwl6bE39+i/lF1fqSbBj
6OrFM6g9XukuAbfjLpuKrbQfta8EE7ZkOh4eF0WeS6Dt5H9gSBd1vlKC75ne
w11pP9pCcwkmOR/JbSUMJs8lGvsR3s2V4OuMSZMv0v6acmsJ+C/XzDK470ee
q36vOpodpvZcQvtFg8lz1fHVu6PLd3qR56r3KUxXDfuDyXMJbA503PvQTr2e
KcGtnBPDvOh7mV+TILm9pLpzonr/jQQvtvqkDm2h9lyCmc0bEALJcwlOm5cG
zvwTRJ5LNPZHjAyUaOyf2hAh0ch33ImXYNMEZ/9/EgPJcwlsFa23X6L+U5Ml
wfuZS92s+er9EBKN8Z4NT4LL/Z5b9/HxJ88lUK4Y3vU0xbeQWgk2dL739PDY
cPJcorG/xFBbitnzStNjvoaR51IcWysJLlzlTZ5L8d/Tpg4STp5L0bSbbMxj
P/JcCousnobHVm9531TWGynVWP/DBClUnfHEtjL1fgspyuOse097r56fSyEZ
6nA1zCKcPJdiXPL6i0NTPMlzKeT5LxSTazjkuRTDfN8P0vobRp5LKX/pTZ5L
0bz8UBlInkuxe9f+S/5GceS5FE8Ddk6y7BlGnktpf10oeS7Fi4ivq13aqOfn
UriHLx448qEXeS7ViGdKLykGyewdHyoCyXMpqru2yVD+Vs/PVe+7LL3HidEh
5LkUXjpPv4RTvoGTLIXxjfE1etUc8lyKYMPJi34LXchzKbpfTpbIfj0lz6X4
1HpH9Q/af3tUIkXherdXsS3Vnkvx2Orspl+1vuS5FIqAb+7tper9IjIE3HjZ
Zirtx53STqax/3q/vgyOVW76+bRfzNVIhsYzTSs0keS5DKuEvhF6uf7kuQwF
edZ/V//fcxm63e7/cPPc9+S5DIe2R87oNyKUPJdBELZ80qq/QeS5DHZCy5/X
Wqnn5zKN+cTQdTL87menmvJFk+cyzMicfHb2aV/yXIa8Q00bgAPJcxluGC36
UN0lnDyXYeVWx2n6/5+fy1DdI2iQj3EUeS6D93fJ0c+0/nvuoQyPfzVteFGv
b8uofXuQ5zJEWY5b+YzyHwbvZDA8niAOv+RCnsuwujyWP+eeL3kuw7FPf/nK
sgDyXIZFhmkp3we4kucyvLa7FSRpG0aeyxC+5Ff+V2r/luUybGhKX/5W72+U
YdYlqbCS1rdfKGX4dTl+h6zCnzxXlS81bbhTr59XQdG0fGzrRZ5XIflBp+m5
4nDyvAqvvx6+mH3ejzyvQp/Pg2P9/6jn51VoiqZJHdX59irYrNjZ3znNnzyv
0shnrbKogumpAfyov6HkeRXuLHc0efTXnzyvwq2mdMwDD/K8Cmul/f3a3Hci
z6uwvnFmvZz2i1ptrkLag7xy/bN+5HkVuioeHvN550OeV+GPQ1MD45DnVRjG
1Y1uNIknz6tov7Y6316FQZ8Oneqn50SeVyHOxmzP0P7h5HkV6oPrss/Qfs58
jyq069za7DWtl7d9W4WkLntqhmqpPa/CuUxBGneNJ3lepbF/91lCFaKCDhdf
EtL+88+q513ZtADsSZ5XacwvRpdWaaxX2Amq4GY0utSE9jfdk6uOj5l7p5zW
o+LrqjTGx7UNVTS+CCPP5Xhs0LTjzI88lyOy+kKt9xb1/FwO2BiNDfriQ57L
IYqfpxpyhpLncgRtPBJRm+BDnstR6yd4KNunzrfLNfIdpyBH912VfSrme5Dn
ciRvGnPm0mdf8lyOOSG1DTm0v7PzKjnu5l+YX0N/LzDdTq6Rz3LYKYfDvjeG
ogNO5Lkcoafu1Mu6hZDncnCPG7ybyw0hz+V4bvaSY/4zgjyXwzf2bq6viw95
LkfLUcnOAlkIeS5H83a2dLXncuxMu/OeQ+u3f7zlEAqbBqyB5LlcY7/vhgg5
HkRNSjpbpZ6fy5EzPyTiuX4YeS7Hq7+CNRytAPJcjnb5HvZT2gWR53KsXmL4
YNd4d/JcDv6oeANBltpzObJ3leoE0/p2SK0cE3c1ZYCPkudyTHbPd00Qqff3
K7C6VGohOeVBniuQy7mx6zXl504YKNBnQKtjh2k94W1vBRJM1iUPDPMmzxVY
+8jI3dWbvb/eSAUUGf6G//r6kucK3D4yN3F3bSh5rkAyzK52qlLPzxUo9uKN
bfXQnTxXQM/V0TiO1l+0Vyowvb2u4foytecKbOpeZJHWMpg8V2DAu+fRZkWB
5LkCzctVDep8uwKH4yqeWtar8+0Kjf1yw68owJ2T0n1+pDrfrkBKz+uWZXwv
8lxB69Mc8lyB8w354bvMIshzBaz/TU6zb6XOt6vqc/+uCSaKe+S5AhddJ549
Xe5HnitwobgovnaZej1Ygebtxt8CyHMFXmzr7l5A873uhQr6e4UQ8lyBjkb1
Q8JWuZPnChw/0KFFbIAXea7AiZey+E7pfuS5Am4H2jtLW4aQ50qN+p/STgmj
A8Oj/+kVSZ4roTN8cXD37ep8uxK1vQYbvapQ59uV+HBhe350t3DyXKmxn8XM
TIltS/bZG9eHk+dKvN5qoes5Oow8V8JDNZoYvjiaPFdCPrxT1nK+en6uhPtL
qe2kfoHkuRJF5k1/EaDOtyvx1j517rIsH/JcCf68HXb8bZ7kuZL2xwSQ50pE
G7mNzzENI8+V6HW249XOtur1bKXG32Oce6hEBichZSetlwS+UIL77PUXvTAX
8lyJuFsPRjod9iHPVdeLufQvr9SbPFei8UR1kSf5dzhGCb2m6U+vMPJciXdR
/DNfKd9YmK5sSmakxOer8+1Kjb8XsyxXYmjAnhORg9Tzc6XG33O9UCo18hXp
P5Ro93OCkzY3EP8DskZjTw==
      "]]}}, {}, {}, {}, {}},
  AspectRatio->NCache[GoldenRatio^(-1), 0.6180339887498948],
  Axes->{True, True},
  AxesLabel->{None, None},
  AxesOrigin->{0, 0},
  DisplayFunction->Identity,
  Frame->{{False, False}, {False, False}},
  FrameLabel->{{None, None}, {None, None}},
  FrameTicks->{{Automatic, Automatic}, {Automatic, Automatic}},
  GridLines->{None, None},
  GridLinesStyle->Directive[
    GrayLevel[0.5, 0.4]],
  ImagePadding->All,
  ImageSize->{1178., Automatic},
  Method->{"CoordinatesToolOptions" -> {"DisplayFunction" -> ({
        (Identity[#]& )[
         Part[#, 1]], 
        (Identity[#]& )[
         Part[#, 2]]}& ), "CopiedValueFunction" -> ({
        (Identity[#]& )[
         Part[#, 1]], 
        (Identity[#]& )[
         Part[#, 2]]}& )}},
  PlotRange->{{0, 0.9989995956420898}, {-0.059287, 0.149067}},
  PlotRangeClipping->True,
  PlotRangePadding->{{
     Scaled[0.02], 
     Scaled[0.02]}, {
     Scaled[0.05], 
     Scaled[0.05]}},
  Ticks->{Automatic, Automatic}]], "Output",
 CellChangeTimes->{{3.885635457306228*^9, 3.8856354675067677`*^9}, 
   3.885635543166979*^9, {3.885635700615112*^9, 3.885635716527975*^9}, 
   3.885636538348653*^9, 3.885706700107831*^9, 3.8857078770434113`*^9, {
   3.8865780242248898`*^9, 3.886578138041828*^9}, {3.8865788350726347`*^9, 
   3.886578857515959*^9}},ImageCache->GraphicsData["CompressedBitmap", "\<\
eJzsvXm8XlV5932/Zz4ZGNVqR1/fitBioShWkTo8Uhw6WetA68ij5qPUVqvU
4bFa0bbSR+uxDGVKGEJCyADJyckISQgJJAyBQEiYBSJICoiAOIBiz7t/11q/
ta+17rXHe9/nnNj8cXJO7mHvtddwXb/vWte61p+eePLHPvq3J5788Q+f+OI3
f/rET33s4x/+zIuP/+Snk5d6/59Wq+/cVqtn14tb+Hu81eI/v9kaHx9v9Y7P
mjVL/pIf/Bv88yV5pzUBH5dPT24R9n1838f3fXzfx/d9PPvje4eZ/lPzuQse
3/S58d2zf1v+9/J9l9h3icYvMfTfzz3T4SVe/POnH9p3iX2XaPASqx9d8787
vMRVj6x8775LdOcSM8xrb/jpw9cd+rMnviP/+83Slz3RfOTtP37giq88edN/
HPCLZ59q/Vf2XfB/dCl9l0H5NbO1fc6sFu40a9YprVV77N3Gt7fmnLKqtcfe
PfxMj7zap16f1Tpl1Z6+0gX3+nfFgg/Ir+Tf7XNas1jI9O9eeXso6235Oymr
eYTe1p5Vp7TmbDdl7ZmQ8ifv7VmVlOGUU9KfOaZsKExStrQNZs1pbecjDWS9
baudT5Y+Sn9EqH2w+AHQJ8s0gK668fE9rVWnqNLOyHrbNMYs+7d96ORzvY1U
fpWyZ9b09Ky37cBI3rOdftac7a1men3Zguf2+uHsXi8NYEbvwIQUeLDNRsjd
++Mvm6HX71kUWpuJ6Rnlre6+u+w9d9n6X8vf2f273P+9hW+I3WXpY1d+vPt3
QU12dpcjn/3+7dG7TDevoRTuTr9V9y5yxX132XeXbt9ls3kNvVr+j/+9xL8z
lHMzd8YYD+9M2xa784eevvsyOOrktX6UEJ/92A9vv6R+CTxLWrEE+A5eA0Xs
K8G+EvyylOAtP3nw6sktgVy5Ygnw98SV4KffveB3J7MEPfLfXvkQrzdYshix
NYgJu/kUqYPMYmw072JWCH36hc/95NHWnKlSKo4yuXjTpaIMKF+q2ebdIx99
8s6rFl/70Q/t2j3a+n+ncknf8OBjN46PjP7+V7beefa+kkZLCujbO0oKJzD5
JcVY/h9c0rfc/8i1KOnIxp3fDEv6qaduu2DqlBTWCSW9YO32fwpLKjdsuqT8
UtdKun3P0j91r9Up6eefvOXsCSkp9VrtkmqPWbqkS+TPATwlp3mAq7gW4PGR
hp/BFLVX3671wi4+l16F18ah7HOdZV474Jmf/RD25sVP/fh7nC72nvVV9nNa
Ec1Mr+fW0I4xr408cd0/L/j+hk/J//7QryeZkbP15AUR7AX15NnknHry7LSt
JxZfnv+YtE7kMfaSevr8DXefj+eH0pvy9fQr8m8fokvwGu893Hktccoqo5bw
1HtbLXEOr8Fa0oZxitfSHQ8vOT6rluS1fbWkrvc/s5bg0/CarPUck/abfbUk
r/X59xAlMeA/vcxqSs314HKvm7L19Vfmey/80TPfd3Ma/+4/3x0Xrf+LvDok
E01eHUJ/dbMODzNvQDqiwG+/9+ENrf8VeYDX+nVNCRnUNT7q6uu30jpE/WNu
qfU3th4ShYbP3T/nyj/Oq38quqL619Nxzda/53m7UP+/HinsNL8yRc6WaBMU
q2SbsF5hI6Jt8mLzpGi77Quves/49XMP/fqTN35jX7OUbxbGXKBYrIiSzXLC
nQ+t4bLsqx/+wQ4ZOvjf+7Obit8d33TxoajPr9nb2E4hXHegfxuZ6Yk13++Y
1xCR6VaOh7Ob9Kz1t/5LySY9IrXJ6Hv4zRiObjRzT6R5fjW76S9OS+K4/x+q
9QQ2je4J+sl0TxhMm8hV6XHmNcgTzm4gilOa4/Gn78/qMeLcbI9BrxBxgP+9
LOIEn28fSQvGX6vcs/h1aeH9TSNwFuHk2+6+0NVM0MMk5uh3/F5S1MO8Wi3V
w7yK6aCHQS/aHkbpOFk97GWRen9htV6HGa2cXqc7J3udJyMr9jrPxnWv1/G1
U2+5deSXo9fhLrbX6XWnDnvdnofmv2Yyeh2+20Cv+9it9y/uRq/bc+6a40r2
uhN+9J2xvb/XyVXq9zqvgMW9jpfRvc67RMVeh+aewF7HAfKpm++dl9frvO/m
9Lqly2/4tPSw5Kdkr5MiTlCvg8iY9F5H6Vyq10mnq9nXFqza9vlJ7msiwoO+
Jn2ogb7G4nfY18644eZ/6UZfE/qc7L7Gy8T6mnBXjoWba17j2oT0vM9m9zoK
eGnOEr0O6Ndwr/OWyKZOr5NiB73uws3bvlSl18lqpu11XA5vptfJA09cr5MC
Fvc63kHCfHJ6HZutqNehyd3t9/W6kr1OijAcuW6lXme0uVuD+L1q/Y/RI5PT
/+QSe2//E/87Of0PM6rd6H9n/eDaL7H/QeGE/c+LizomVU51+5+3jyW3//Xq
/teS6Afb+SiLS3Y+zIt1t/OZ0Iy+jJ7nLVZU7Hnoce411fNkMUr1PKzF5PY8
U9X9UClSbltH8qw9UhOluqF0K/tcXKzB71Z/cdd84sG5R1XpmvK5Pn/ElOma
MI+T1TW9chZ3TXaNZrqmtKP5sLvRa5rrn6DasH+ysLp/utk51T+9ZYSc/sn6
a++fZl7aPddvVO6uHhcUdlcbbeU2veLn0G70WblRRRE5kT31XCkk2n5givdZ
D0uHfM/dSZ+Vz9k+CzcctgYXqLAubkNH2vqxXNs+q1RSqX48wEdCZhq97N5X
vktL9U9+l5aBX7FLs5G706XRJPYRMFWb1aWF6/eWLi1zVBW7tNf2ga2UZ+i0
S6+fd1ikS6Pb6Gncva9LSyWW6NKysXKiuzQ7mO7Snr4PurS0ZqxL24LDyBFZ
8J2aurewQz/PrxDTAUzP0QGK7PCon6nW39cs+N3q/V2WDIL+vnjd9Sfvhf1d
rtLl/m4efxDL7G4OfzwN6ZMu9+u5Y8LCnKse/O+9kUKUHSf2HoyhkQyH+5lK
YLPzmoZOhl79zCPbyaaxiYs+vwPpkC28ZoNPvaWwPr9gepR9/ZrbT+vSKONi
a1dH2cFpG6KIEuwyWGrk4WlyRp6I7WDkrV615aSORh7jPyqNvP1Tu4mCSBjW
oZM5GjHLUGE0evuioqPRTF7IInra5dwMfJ1xyeqIjUt59AH/Nek3GeNSmQk8
iiwSHGnGKoNwCsYqZtMaGKseoQRjVQyLGqus8NVLt/5NibHqOducscrPdTJW
PfsYGaso/mt90ywf/aPJH798rc749eY1Ko1fVVH9fM1bMHp+qXGMLBXeOPZm
LJsbx64v9PsPPhHjWES1HcdY+4yMY68dSoxjDF47jnWX6NI4llJFxjErZ5LG
sQsfbn4cY162qXGMCZGpMY4FuZsdx9zHIY8aG8ey8+KXYxzLa3YcU2MXjmNZ
eI/AJwpYbQRL63VpBKMKJmgEi6KKzTs1M4JZLCla9ggGYpQewRrbwhEsIi1n
BG+ft/GE5kawFC1nBDPpU4URrF1MdATL9Fb3RrCn6BsYwdS1sREM9V55BBtP
zCoKPbEax7ENS5FxLG24143jvnAc907IEKZeigxheYgmhrDcO2cIe5K09hD2
shNkDmFV3Ck4fmG7uz1+eb3Y+MVUBccvNpOVHL9czXed6plHtndv/JJuy45f
zJ1UHL+IKpka49f7aGT8vmP3Q1f+coxfb3/6RIxfDrbGxm9s+sPGu1DGdzKI
f3r62B+UGcSSeme/oFcVDeI+o6DxUJGRy0jBCiOXq+OSAmzIfzo9cr0tTcHI
xWslRy73kkoRptTIlb0/kZF7wgPfXT0ZI1eyqueMXLa1NNz+kZrk1tDnfvKo
G1eTM4btgJMBzBp4YXcHMr8s82o1B7JcvcRAlpZtdiDr1YGcgbz10k0fcJHI
toRSPcFAFmQOBrIAW2Qgs6/BjOUMZL3OFA5ktdAzCQNZmqjcQPZWwYKBvHnp
phNdHXcykOXzOQPZ25qfM5B1tFitgcxtV1JBkYGMgk7ZgSwXKDuQbfdntKt0
f7lHidGMbEEczWQV/OBiDY5m+N1gNMsQKzGapbGD0SyNbU+dCUezPHnNoazG
nb+BoMJQNmkp+tFr0F9jQ5oDseKQ/tR37pwbDGlvRARDWlKdsAIyh7TteF7Y
9UuyhzklY2yYS5h1g8NcQsiLhjkpr3iY9+vBNX7TRS8b33nhIa3JGuk0T0Uj
3ZtJDOLw8V7hSOfMGCqKI501TNCIjfT903uhd0ls828Go5/r4m70qylv1gbe
M2fryThxyzczq5kD1kNZc4B0L102B0OMPpC42uQVXp/VerDtd9ZqxEyBa4kc
U2BLjwAs10P/oLZ5YH+oZB48w5djHlj7MfMgZe/EPNiyMMxYWmI4fVBXN7/h
P7w8oDUjtBZpE5je7Cf2Pri8GUHTXb7o5RNiRmQHbdAwepJamxHXiHaYDf38
F8+6bLp/7DdMzLSkK67ZpqVP9z5EfczMtS5eZPr+fhtJsULrooMDS1gX19Fr
WBdWRVnrgtdyrctL0nHjXgt2JtaxOCwnnosBr5Ds3bE43g7CiMX57L23zyFw
5VgcfmVqWxw7QvEsshVAnjbbCnl5WYYjPTDTCtmHdrnIpI4qmiLTbQfQBbbf
tuLt4/fOeak2RxNhjTzRW9EaeZXXDWuEFrPWiHNwgTXy2r6qNTKPO6jTOOMj
OIDMabgSVumJ/1z1uq5ZJeMoXQsNZRspSCuZxlVGipH4evLUW7Xbr77h0hOz
bBV7OWbilFbpqWDMxhYe3qExO+uWbV9lqfZmYybTUb8ZeeYpbsyG3EQX0Exr
q+RddOVJsGd6CbGuPZPydmrPsHZp7RlHV4Y9k5YI7Jk8Wgl7prtGOLlTxp5J
RTZsz7AeFsNoZc9ctLa1PxgBqDDVQ9ytxSYGWzkm2MZ5PbCKjUvGQoc2bvbN
N3w5w8bJZEtJGzfE/s9EnJg5xP/5GP9fNRMH51PFxMn1poqJ66OJwxNhQuSg
2lYOZZxwKycGrUHbpiP9PAXy2+VMHYr+y2nqvA0v/RHzZ6aTBzw7l/zw+v1p
Ow5Aasr94BzVCTg96WVdAhS70OcdlDPdL6YkyturzOJAaBbxGdTKayLdrHPz
KOagqnnk00rgTl3zGDMIlIZdspESJlvCRgq/ZNrIvsiNenyTyRHXiMmkE2rC
ZJo0SN6eYoS093fDYErpYxInMJgSxjppBhOCqo7BxHx/scG0j+++jJ+Diq2m
RLEUWE1zz2FMgLIcfEs3u1w+x3p6n7P2BP3f1WFgPXWwQlnrSeiWXjKx1pNN
OfnWczi0nrLKpaynrERVgugJNKHMiikxFiVMqJRskkzogsWhCRWTVd2EiqLI
MKFaMKEUlUyo1GKDJlQK1pgJ5cyiDP/fyG6qDIuqm6qCRfW2MEBg9zZjVF1r
Sjmsd8dvWbENbmL+ZyyrbuFmLKvVuHq86oBLOyq4+FxkVbW1zLOqTNqHdda9
1qrunrv2raWsKidN+DgybF4SKedUsKrs8lPMqjLf3PjWuYc6q3rxkt9rxqrK
HHjyCnM/lbOqJpGCi4NV0Zp7iVX1ELKkVcVTWquKbdedWlU8rO15PFazMavq
LXNNhlXVmBSxqp5Za8CqsjkxCBqwqjwVs3tWVaA2sKqPnbfqjTGr2qutqh0q
fSANbVVzjCqDwLptVL3ci5gH6pkadpULpoFddbfbdHEX7aqXzL+sXeXDTbRd
pR3q3K7K1vzqdpW11ZBdZWNMCbsanv9Y2q6a17xpIsSOBMmJdPBRU+ZVJ/Ju
0Lzq5NyBeZXpp87Nq7RyWfMq0emBecXfuiZyzKvObFHLvCKJR2he4R/yzCv+
jplXawQ4DyWX+M3umlc9ZrPMKyKHlHlFkeuZVy/FVwnziiD4vvbqK7C13vxK
l2ytDvDszNZKiaaWrR1sN1m4TLBEJdvsAkv799/feUGRpZXGj1haDiQdulnH
0uprYrY02PQ+hSztNx++8dSallYuZy0tlsbzLO3ia7Z8poallXAvU+IBeD9e
jm2QqizpVBXtrRziUsfeequhtDW6o9sRGialDOwt9uLTEHi7gKeAvb3j/C7b
WzESEXuLy1e3t54LM/Z2QIdrYHIQAxGf6/8lML0wfJ2aXsTp55he3SgR0ysf
DUzvtx+6XmaaqShlp1VJ0xvLb9Gp6UWxy5pes/NCzvVAxXAD2QSY4Hnf3fSZ
BkywezplgunP8LPs6i2fLDbBvdoEm2Fh7a/unRH7i0rRYRrW/rIeY/ZXrpJv
f2PZJmdWM8J6UjRihOXj2UbY2yWC96fXsMOMgNk77XA/H4n5uyRz6guqGGPV
R5g+GdfPscQS6RNYYm+Ss5Yl9kCpGUvMlzqxxPi7qiW2XZBdy3w7bo49uzXB
5linFJWY/2rmmBuTvMEeM8fGtMwIIz0bMM+Ld2/8uzLmGX3LRkx5m3MOrmay
dYduN9neNhEwehCqErfaV1zyOzAg37130esDq4160qD0Er8XZlpt02P6dLSK
G2ZlbbbJGjSAkY7r8LO4FqJSBmubb4kR3me+Q/PtXaKu+WZnKTDfXvzub0dM
W775ZoRRYL697jNh5ntAm2/eDoZm2oRbci/yqoYl5xptkSVnLShLPszHZLwF
xVqeKZfv55lyy/2Y7EeP0ntEadK9ZYsCkw5x0aBJR1FtJ/c2JtvTJxGbEIYF
eKZ/WqQn1Df9WtOgGJmm39hDeN6/ePB76/FAePXBuxe9LrD+cCba+ltLz3O4
JILtBdU8QrgyVckjvMg3KCgee6lXX/WVvVxCUp/ISWymMfqoSSffSYjcKuEk
xEdUcA06vLUp19CbtpbLvPESvwXFDbxYuRAew1nVhTChts6f8OuV3QrHf/fd
ip77hNEtcisM6kLvq+5WuNpQ1q0wOoFuxXvYGm7FW0PhqmJyD8nzVtKtYDhC
uGHWDqaLCSaL3ApcRpZb4XN5Ky8V3IpOKWhGwDTtVlDV6NCc7tJupZxX8WLw
fy21dKFX8RYys73KgLaSeAhcF7GXr+yGg8GNHpy99i05DgbdOuJgWK/SHgek
VYHi6jDOCXQ6g9oEMfmPq85yLCIR4NkOJ03C2VbTRQ4HWYK653AwTds9KtF2
LM35068Pk67iemTRpDd1B6xCLRQ4pmm4M92Rboca7sgbqiXdEaoowx3ZbcUQ
w/evGzuePTTwSDK18aupW8dV0IKotMjemNQp9Wqn1OqRQeXn8jq83THpCLGI
Y0Ke6xzHpD9awjHNZGcQS2r1PJ9ZT+t06px4nwLnNMA03lK/yfXBPipzhROk
+LGX5oFlqY/qMfEiMQdFtx9xUH2hg7JxkfCNPKScvzP8E2udVy/wT/p4hph/
6vcHopT14HyfxT0x0d3NfeX8mB7kjfixn52+/JVl/Fiqw/t0LRb4Ma96Aozn
eqyXGqx/4vwapXNFvyYfre/XWmKVMAmJvVTABPYkddvmvRoedsK9Gh+pqleT
wZPt1fp4GxQFa7+/7n+0A8c2oB0bZ/tV7G13fJwrX9zHSYP9ql/T+DZ0UIc+
7hDzOYQJ4muyJ8w86iCGJe4keyLHfSRoRZwfSlTS+eFS2vkhu2GW81tx54aP
sRLwm8zM7dkT5Pz6PdWUvIJIONMTA4NaytXpGP6Srg431oWo4eqwzSLIeT2+
cPHLWzlJkAp9no32ZW9RhlRmBJ0oaMDn4b45Pg/gWc7nqQHv+7wliw6v5/Ok
N1TwebFq7cjn2erVGSbcymDED4bZHpv0g0xOnCANiiKprabn+UaIOO0brfLA
RSfaN8ok617nG4XQlW8EFXIhwzqpeZtv+ALe+sj931ni+Ua9uFTBN+rl6Yq+
USdRzvCNIJvOfCM+2qFvfF7aGLiExHnYuzOOBx6Y/tIbA8krXBmq4C/lzCQ7
+vSZSaG/jIx85y9X375eqnHjxqtOZJfTLVPWX+LRavnLfn/466SAoQ+V3x37
UO/wna77UBQt9KFYzy7hQ8W4BD5U+u9BESs6mA6qJnyo3vYe8aFbVmx8Pz8e
8aH4VlkfmlRGjg/lqED3DnyoPE5HPtS0Qb9bv7U/aiNKyaC6YFx20Zty0qLI
m3pDTG3ocWn0psVbrWt+tTe9glhB/M8805Bb1kKkDX3t7MuOCHytm5ecMF+r
z56q62tV2pg+fibwtRSkX71t5xmer9UuTvlaL/C0WV+rc/tm+Nq0IGnnSRqt
pK+F8FW+FvfowNfyqzq/rzfgenzzTuuWnWsyy+XqLckcojREWHTDlW3mU50w
GB/vjzvc8avmHUbxVcfh6nibsg5XhZ37+Yqsw2XPYvyo/O7Y4XqmrprDxcVR
QRPjcNWZSRPucHVGhIjD3T627t2dO9xnTh97VYHD1Y1VwuFi4dk+9jSWVzaR
KofLNmZr9ZT0vQLJZX0vbXUXfa+X2HfIr4cyvleeqmu+F/Hdge/FUfcwXLZc
ngW1vteVYc2C33W+95ylR06s78UQD3wvw9Vr+N5hL7tI8orejusC9gLne+ot
t454zpdxCd11voJwxc63PXA0y/nSncScr6yaFDlfL/oGH/nYD2+/xDXe87Md
L12k5OuLOF6V1KHI8aKgwWkDMceLqyrHqyOMIo53884175UbID3aSLrPSgKe
leOVCahJcrysGMmpm+94E9tpO0XM9zIWtEPfi743NXwvt0J00/fi6bvme1kZ
zfleeS3wvfQInfpeb9GvyPd6Pb+7vjet0+753oWLq/pePGzge1En+Jnyvjdd
+ne+10OQDn2v3hUIjaZ974Y1mz4S9b1uvBT63ml6gsbbAxXc+zf8bim1Ucvv
uglw3++65CvK73Kypp7f1dkk8/wuVB5eg5+O+V3M9scOF6vud3VOwvJ+V84u
Un7X2/Kg/K60WsTv6lMhG/a7kWiBIqfL2WNvdrHfd8h5Tpfr0NWcrpznFzhd
mUjortP1LOygK3aff5WYq5Vus3e6WqmUAyLuN8PVetlqkv9DT3bJ1cobPCvT
Au9e6GBt00yqg8XExYQ7WP3Rmg52MMvBmnNi1bTy5hVXf8h5198y5dIZgVQo
ptcFgwnsSXW2bqjGna20nHW2eqhmOFusJNta1Kn2yjtb0zMHdfCt9rRmrt9U
qRfxPOQXsYKr5QaNiKvForKpJnca963bV/w5Xe2e2TxTqZ+LPnzoyfC07LZq
fPaF/jJ7ktnUaV2fy8mXcj6X+SoZRj0BPldWemv7XK//NO5zsfKa43N1pj4s
2mX4XD2bVt3nDoU+19tKN25XIfIcrgl5qeJwbb/VibPoF71zyq3r1bsgZVJ8
Yl2v5ACIuF7E3k8114v678z18uC3mOvFE9d0vZBUdVyvNFLM9Z675aZT6Ho9
QzsJrrfHxAm6DoSPzZhA55t2mEFtffRH4J+izteeaM985ySiCOyqeZMOPTCj
Elg5EQ+c7vVwHviOrWN/TA/86OzVbzTn1kgf1DNiEeeL/CIT6XzDGeLAxsts
QlXnK4avmvNFMSBdrfNl6SfQ+cprB/mmuDnny+kifKe680V5yjrfM5YdmeF8
dTNhUdU6X0RNlnC+bcAbOl/Gbef5Xy2NK/lfb9t4jv8N92w05H9FOpfwvzpq
M2zAiP/F5fdi/0vHE/O/ujYxsCv4X+k0gf+V7SRV/e+2sfUn4I0LN2/70i+B
/91+0csmxP+K5czxvzojK+gz4n9hU0r6X5Q/x//qQOTy/vferaPH0/9iy315
/wu7OZH+lwv1bPjAzMslq/pf6czW/3LBtMD/snqnlv+Vsrb5Xz5SFf+r12U6
8r+S/fCu8w9RRqFX+1++pv1vK+KAUZBhv/akiWrQr7eWIN1KzIvdCxQu7Fir
ooEWgrsv4oZq+Fk5UYXxGSr2N/Wz3uDHROSg3w9M9WW52pzIkTx/e1EpfwuY
0POvGf7WjmZiiHS53on0t14oTsTfpr24X5um0N/q7BGhv1UTDq6t5TSRPH97
x2VX/Pkk+FtctpK/NeNuEM/KEFeu1rj+HDrfmzpxvrJu14zz1f0Wn404X8xB
Ned8cUXQS3nn+9i1i4+hYLnj0nVvt84XwUyT6HzpwrTzDXMbxQKF8p1vX6Q7
B1uXI56Xh8nBk3XmeV0q0wLPy9xlkvklx/OCC90YHPD7Fg12r//1Om4YXTTi
hu9fsMadaGjdMLN7BG5YvmUNbJ4bfuqueUdNkBv22rmsGw6Hkn08fVhWjhvu
D92w5I+TApT3wai2ifDBiRsMfLD3lNYHo+eU98H85MT7YG+lsL4P1vt5y/hg
+kOOSZmY0D6YQ6hLPtiL0hk3CyqFPtgs93IDL6rD2O5BZ33GTcQGl4eyPDAy
EZTwwLAugQdmuTM8MPYqeB54KL2LO0RxWrZX1sMMAdARr4yCNuOVYcN5ReWV
dX6zPK+cDAnllVHEiFfW2RAn2Cu7KGjaaTFqsRwh3XDNOhSsM9fs7JByzXJa
TjDkvMIErhnCi67ZG5oR14y/g0tiIFR1zSh2OdesA6jSE75Ku2Z8Bt+QA06s
a2ZYXQnXTA1V1jWjF/Wkjo30Rr+D1yDHYNDSOfOYjczw2Z4NwNUH/XqX/RDK
bWvaSOPAuu+2vUMharltXbhfYrdNyuZXZLXZmjf0WXQqiScYruTK+2OunGMC
30Ugr3xyZtr5id5uvcGOxsXrrj+ZvspLiDacDhLnvoe6rgb046pVFVdTL8xW
COw4BQrBi6+2CsEFlSQKQdlfr436fdUgU2aBasBtMEhzVUOvtomtHjE0vU41
iNW0XVxPddpWY1pDrRx4CNUTD849Ci0fUQ7w9yWVA/xFTDmYLj3IFPGC4ojE
n7fxBNoi57mTyzFyJZYkvEBa7Fiy/p250qJfWytKC7u7e0Abb2lyewdbqTTQ
Si10pDToQ7zlu5jSsP5SH9Wx+cGVJ7CzNqQ3mOk3Q2+gtSrqDW/9NUdvsA/J
a7EKU7aoogaRATAhGgSFK9AggTFzGkSMWn9mA7rnlk2CB/ivicjKECC6XtXG
RzH71gdqAUILV0+A6GM48JFAgMgI644A4Q6XUgIkZsOmugBR8FZRgHBbTg0B
wo96897KSrNW8gSIF8lSUoA4lrNB2RyRPNZvmq9BVq/aclKYg0atQPp51ytr
kAFtcogHsrxs6ldc9PVzD0VaVHh8T3EF23uksl7o2xV8X59L0lsoR/gsWXLE
TS/6csRrsUCOyCUjcgRfL5YjkA5FcoTzNEqO9LHqti7a9AFQwUzfjPDxI4oE
5bXEhrhgnqmeGh2vS+PTOaKE3RE3QJgHPh6Kkpjz9vRu8opx9sbv8TBx9flB
OHtRKsknHr9qyWuoWBCl2bKSRSbkG5UsKLXL4JwjWagDtWTxRo59aiZ4K5Qs
9hoeAZgyDejRt/W+Fe9uWMawQYO5scvv2/gJvGxSxfRNnorxDlDBIijn4psX
MtDjVsggqpgjtQtCZvtFL6siZKSggZCRBzTVNowqeuTy5a/PEjM6kD5PzWBA
56sZd36O5NikgbRmmMRUQtJwjbJd0gxYd5q8eNrOm/5VX68V0TUwhYHNNjWd
DgLJFnLX+Yfg/lWkDfzWJEib6Qwyknwy283+Wy1t6FuVH8rWNDa0s4yg8ddV
Swka2LeqgoZrhDFBQ/0VEzS0DbYID85ffXwTggY1md3f99eChhW0ZuOmj8ED
4BPilu1YkJykJRUN11eku6hiZygaMypmegk3k1eyFA4MAu6mJuNTpbN17qET
onScOs1ROp651koHst6WyvSDabzL15+88RuctWX/iUgdJohlF86TOtmhzJ7e
4R3K6B2vK1LvmDqbxsGIyvjBeStf99N5S4/GOz9fe6kEPsFYQedYmSMRf+2L
PjGZo2NTMhd9TBpNFJiiXX/DiqI0WsUtoakcQVGxg0fG4+qTvfLEjneNArFj
HazeChuNTI9oH/CC0j7f3LLzW/jf0T94/DZf+7gpHGb7QwGRJ3ACxQ9up42f
9kfQJBHxAw9YVvxYMApTK3JOVkrzStM98CB9XZE//WAtLVFMvL55j8m52Zm0
WfLkUJ/fCGZMZEskFPnZs0ePjkkkyp4iicSzcPIl0mBUIsFYy+XQDraz0Iqn
ozIQS3YejyivntGdLYoboM5SL2ovxNlPASb7EPqGapXGE0LR3OCm2Z0vtKxc
RUypjDAw3LBjYsCVv+NHawmsYQ3CkBE81IMflX1qVmG5/guFZTOcjJ+2zFNY
zjp1X2F5NBkoLLU1urTC4uNRYaV9W8q6X66ueuK8lX8Y6qqXPflDiS/49rU7
vmE7yACnEeiGWV/DvhSzwGP+TZy687E5+uqJKy57DQ2p1lcn7fzOpRfeueUL
WfpK1KjVV9rslddX3lJERF/RtXk1HOqrpLT5+srZzyfmLz8Wks5GyUTSqfdi
HVOS26WOtktSjHMVbVLMprVUUgxjCXSMQBxcismhJ1aKgSGbkmL439PnjR1D
KUb9ib+R8cpKMVmltN0GcigixRDDWE2KJWPOJkxXpS4rysRPxASV9Y/cL9gF
MRab2cgTY7hFuqwygOZnIs+T9+ya44ux/pgY4120GGuFauyiZtSYC4DJUGO4
dkSN4fKZaizWuYfikoy3lyIdmnpDcqfxCRGZBjHVq/yL3bzoBkCHWs34GfMe
F1e82OJAq4mgraHVOPgk12pwf6XVhrVW07MHkc+Kr4HbQr1g4HNI5Qk2tJVY
yoqazTNEEc2G523TbGwArdmYNqGmZnNdtoZmw1ppIMTkESOaDbcOPgoHka/Z
erVm40e5NMHXe32XSclmu2eTik1KwRWYxOXi//K8nMLLV3GeduiqijMr4Xnz
ZHAo9kwz6rnrll/1Pmf07VMe+4PHbsJ7OEeGuo7F4/4bGqGGdB1LrXXdv123
89s60WCo66QGjK6bGdN1mO0SG2HtI97n6T1m2aecutO7V0uqO29qz06noO9g
1Loum5hgtRspFu5CS9SZymMy5zyVxy0jbSpvweJQ5VE4htXWVZXnUnXiLujG
PVJS/+BZFe8diL3BmNhzo60nLvp+NmfZK8SYWaWLv6FMTPcekqA4xQqIa+ff
6VTAAMekFn4C+1m6z3owmaOlgc8Qfa2Kqo+VrlTf9DDahU/P73qR8r2ToQC5
0lesAPt3XLfyz1nB7qH6AyV4ztIj6ypBbYZiStCt0YyYJDBdUIKcCuTtJanC
oelod4+UpQTxMwWUoF6/tfcc0EpQTyQMlBOFrDZdFDHWEVGox13ks+Ko+FlU
U54o5CkxdUUhmtAd5qREIedfS4tCWrA8Uchd/PY5lm3b9IlWuttN7dWzynBa
XNVF8qPg7/q6UFniNl3IHPGqjWnsp65W1E6PWpHYzYRNE6QVGQpcRiviO/xe
oBWx46gBrejvdKinFTHktFbEFCT/rqMVaan0rJiXuzJHK/LQiSKtyOmcDK2o
PjrAYrio+HpaUWeFKtKKPfLlfrav16ODkraJxPNNrsgSIpEhbAxUaHYqkLXO
VsUKSImpwFrq8Ofnpurw6XPGJCINEQC2Q2t1qI89ozpsdSgP9Q6giZaHGpAm
XB4OhvKQvVLOWZlZrBElrV9DGlGCAitqRL1KigX6fv9py2pEL0FAoBF5S95e
ilRGI9LSl9OIJv52u38ED0Z4X2fSUIuKmDTU/mXA/4qWhmgcucy9c15Ka0GL
OFHSUAdyFUlDzlNqaeh1INNaMvJ6M3UhEyt1qAvX3njVRzxd6HJMltKFKCQD
vbN0oV2HcWcsqquEe4D+R4hDvUFWiUPmncHCUpY4lO3tJcShwGMgDp3TyxKH
9rQM2FcWj4O9NYEKcVU1hSgtV0EhSjUEChGzhTGFyBDgsgpRr96ECjE9dZF1
b+Whqalsjchtpm4KcvZlR9TQiLw0Jtga0IjMZdOmEc9aGmjEwSyNqDrioHaW
oUhsNaQSUQMorqQ9K6ESGYvECb9SKnHh4pfLIIFK3LJxlp1DROPrOUSunDc0
h6gNfCgSf/rdC35Xdlg0IBI5w4wYzIZEIkGhYZEopZ5gkSjXzRSJ9tlEvfIC
0385laJdy+FjocCdKUVv+inNauXEIp6ypFh0VjQZajQaOrBQzHQJsQgPW0cs
IsymvFi0bzg3kXaabMVI59OmGFmxJRSjzhsQKsbrrl9zgqcYwz10VIw28WZE
MTKyFnOQOYpR7hhcZZ9iTBWjzuiQpRj1Xog8xWjavZ5i1LmUXbecpoxeTC7+
xYPfW493b1y9/oRO5GLSKlXkIlZm5UwdOx4Xr77hH/i3yc9lrsRlCyUXh2gD
ZFxH5KLSInlqMRbrE6rFNFEO6/2qeYeVVYvSxhyUifMqUItQuVlqEeUpXn1G
aHo6CZa9+synlIweWjQqLzdFRKP2Qm5OooRoZH+I2KfnZ4rGxJlSNGKdRvdb
3F8rR25/qTi/CBWIlyRcV0tHCZrNkI5p+bOlI8aM5Kkcz5eO3j4Ee+0i6ajH
+x13LXtrIB09c1BPOq7YcK2s437ykdvnTnnp6OVwtKNHn9GUIR3Rwk1IR07z
iJXMlI4mfSB7LHp5T0Q6/vz00VfgZZXzrBPpKJnXxoulY7pRuBvSUe5qhyNk
vk7ZTJdp3j5IW6VC5WhjkfGdUDk2Ixxb/ZhCpVXrpnbEmNFVhHe5xSqUj8zq
EZePlFxF8jG4yj75WE4+cv68cfmIVYSq8vHe+Vf8SSgfT3jgu6vxLg4D6FA+
YvZPddaZWj5yNvyplZe/mnUkhiqQjxqInPHI0o5efo/OtCPmsnQ3imvHxIKU
0Y5cmKigHT2VV0s7aneRpx29TcnW+zHZVofaEZ29Se3IDEuYS4hpR2d9K2hH
2X2boR0l4quEdtSdK6YddWJdpx1jLkZ1rmGXfm68noDUDx4KSNn12JCA3HPL
4mNrCkidxiUQkJvtqYEyqav32gQC8ood6z880QJSFoGKBKQb61bYRAQkrldD
QPaFAlKaukPhiNf9AnQkHNl5mheOIkntXi5XxzsuPEQLRzuCtL/RV2WPVxky
2oQjpjMmSjgyrknOLbXCkdKlXTia3fqBiXR9E5knO9CRezZd/oe0XrilzvWI
9oYli+hIXL1ZHcmFnAZ1JCw90aGcjgR/80C/LupIl+ub0c/SEZinLnkyVEJM
THpLr02KyZtqiEmcMNZFMekMYURM0jY8vXTpH/DSYryuuOR3CsWkWLyImGRB
yMARMYlOmicmGZOsy9ihmLR9WStJ9OsOlCQyPEeUJCYvKypJxgtpJbnizg0f
a0BJSsqKiJLUJ7WUUZKsN34PFVtGSTIoKFSSZgHYKEnXoUMlmbTRnktWvQl/
X7rjms/okY6lcK0k9d8xJamjBnKVZJCvkHWYsQmaBqOmnFS7tCZTTmohkiMn
+TGJAA3k5OYbrnxfN+QkyUXJyX7PKo/7Cbt+CRTlT85d/gcdKso0Uq+8osQc
QDVFqXanD7ijF5KSRBRlKF1DRfl7Tzx5V5ai1Oaru4oy1ocG22UlbFBmnwtk
5T0LrvjTDmTlT9cuOso6X5UAGhnTXNLQ4VKqEi4GU/OBqpQDujNUJUy92z0f
kYU4y7IDVSmW2jZtOVUZKuRuq0o9DKqoStn+211VORBTlcCb4ckTluGOLC0s
sQtabJgdr0gajAXkWsKSFi0iLNWj9uksRsqrdV9X4ksd6Eo8Q0RX4ieqKxGm
G9eVXs4O6ww3blv3wS7qSk0Xoa6UjFe+nRzUtV9FV3peejzVlTJ1nqErpVxW
V+5esvrN+Jvpm3Tf01oSgQTd0pW418TqSndsrxpF7F8VdCWyDnVBV0qpA12J
2K5u6Epv7q2WrqQltGdAqIt3T1maLHruoy+146Oi0JR6S4TmT89d/qqaQpNH
n0jcTCA0OTkt0coRoZlGjhYJTZ3dTM8b92mVmZ5XW6gysSGAKlMDsGSnjahM
vqZVJuc3u6YyeYwLHrpIZfIhsN5SoDL1qggHAZ8Fz6cnLwnt8rPpYtGa5SYv
+TuQmSqxl5GZOy48RF8lT2Zqud8Fmblk0eENyUy2dBMyE26sSGbKsJ0EmSnT
2+Ztnf5Wq0371B+4//7leWJTX70psZn0LPj0NrHpunggNmWWsnOxyUavIjaD
dIDyQ80ZJJEzgd3GVDgnnvw8OHvtW7TsbO3vjwSckdst3WlSxLfrTmujWXE8
Ncz6teuvueKECdCfWBoC89rndFv9duszj9rUJ+7m1KetNiyiuq0ozKWhI5YK
FKlUU0SR/ui8sdc4RXrW0iPuWb7mT2KKFB1UK1J2UuBN04oUvmdiFalY9vvm
vLRDRepnmitWpOgeNRWpqM8JUqSapkJF6u2h9RSpPcwjS5FCCcQUqf0ojzbl
ULGN650EE8kupArgKZXYUci/al+ro1uTWpScqPV0q+c7A92q85sV6FauQmiR
ifEYiwzydOs1Fx9G0SL0Z3SrTt6kL0n41Lo1XL7TRhDhUlm6la8BwruiW5nu
ooxudUGqxbo1ktC8Vz+f1q3aCnRHtzI3d3d0K2ZUC3Srzssy0bp1Zmo0JERY
Gtk3VDEty2HetJalE2a2Rdk4oGbIK2pZbczatezAp75z51ynZa21gE207lLn
4OuGrLW7G0vLWukA1WQtT0uaHFnrHUsJWcvVEW2HeI5oTHy0q9uBUN3iM9h3
YocYLHY5levSs9MLWv2oo3yceqF+HEi7Lr62fcMV78z23a1BHMCDVfE8BQxF
y6CnIgVMUxCp3ogC5u75mAL2BnVnCvhArYB/cdroUU4BJ7/vW75aokbPeOD6
r+L/mNmhMWODmAUruZZIVD2wqIBNpEWfZ2nHS2tgBFhPgga2/qlZDdwn21n4
sKgD9ESeOK8+36EWNvsUm9fCct2IFsZODT114Y0nmxmEY/O5s5eZXgYJaGUd
pyg5jnLkcDhuYgkKqsthr5u8wDRveCIl/SYPTNVmqTcii38+7/KjyshiPHyD
shh8z+RxKr+FNk2FsjjRahFZrHlfX5K1oGTxAejoMVnMHDaQ0nmyuKeyJrYK
Uk+BoZAqDBXlgF5rQhGns9ylFbHLQlWsiFHSQBEz7XEQVtoNRZxcAqd76vGh
JzAKFLFbec1WxG57bNOK2NY+p4hkA1ksEbetMG7h5u88lSwzdw2qZOeU0xQR
kvCnrEq2/ZRvq2PLPeVMf45xZ2psPyrnO8fW/pnYNXtlcsRJj98xPyad7R0x
wPBRqdxYYFtDclqmUgM5PaDlNO0zDJ4tG+c2pWzmPNSyatvTFoHaRmBqjtrm
/sRMtZ3UhHRhOgG1O1wr7+4Lb2gpfkeEkxnJeClDeEsmhIjw5jA2jzSkH5eV
qxO196ceR6KfCrQ3fWu29jbHDveHwvvbD13/L/WENxuRDRIR3u6odUnWtNge
m8vKKiHAIZYDK9qrBbitkhkU4PevG5NsSt98+MZTZa9c0klCAQ5KzNLfOy88
pHP9nVZdU/qbZWzT39Z3nXzb3ReW0d/avGr9rVw4DIJYWCOw+lxRWAd4uvL6
m3P8gf523lh2L1std9c1Y2/TulsOqsnR3QDhUEZ4DiSiu0WFFehutqUcYhDo
7jC0MwjyLaG73TnDTpv5xoByjMMLscrWYzKNoNzlV3zXRU1VVXPTkbRp7msu
Pgyv0ybJnEGqubEcFdHcg0zorDW365XhyvWIDi5x2hsP3ID21jHTKOn2hVe9
B5mPWBtvevSR6zglHXpZ3l7vrc3T3qz0OvI7PODAym80v4RyLTY5xWXfZo78
5vRHlvxOa6a0/Paizovld2+qdtxaiTrdVKfkCSR2VUmuQuQyJXnyVaxHmvHl
f72+JD/6ycd3TpQk9878zZbkTiF6uVbG02h5WFjNjlKOQJZLEJQ1Ml5qxv3a
rR6MkG2rusocRqJdmXt7tlEiTosbyLCX1S7ZdAsnz7HTRkygbRk+HZIYcuYt
Is+96SH7Gs+IRJyg0UxGnsumn3TYdC7P2cpAXf38sYnL5uQ5QUXtKnVjzZ7L
yMpnA/SkleCsmDLcoTpPFxb6XIxW8+pcWrmSOufLNdQ5HRAscZfU+YCnzu0W
RrQE26+CQLcmS6tzUnuoztkJoWKqqPOIQY2p834mHKQ61/Y+VOfKtrfLcxvf
VV2e63jADHnOqAFZXjHPK2/vuPAQ5NoTS4DnGvEmEqPSXHIcR6S5nDc0Xl6a
QzwHVNCgNNe1KyuPwSDU0pwtx5KbyCm/FzlZB4kuw1Z1T3RoaEah9lQCtGlz
qeZsbe5WEBhBQS0aeWwlz70Z4Hx5Tv+kHIxnDXS2GF+y9Wr7nSXP4UBgDWyw
CEYc0ihufnDlCWKpqih0my9HT4gohY7n++aWnd/CK9vG1p9AhU5L3YFCxzO3
K/R+T6GPe7E+fTBmTAqEOxqf6manUGBaAGzwmbq6nEWhLlcwOUTpxePYEefo
FpgTXZ4vy72VrgJZ7hJ8lZblfByRen1pg+FqZAcJze8r0ObXzz00T5trcZ2j
zR8aXXFcTW3+wJwr3xbR5n/x2Hev7FSbc62lSJszhVUT2lyHO8W0uYwma2G8
LEZ2tgLT7G4r5bgnwoc0KMbEegmtjq9xwR5kHkgBjnm6NjPB17lWxxOxCGkU
bFSrO3ElOURSmeqWZTO0OsbQjy67/FWltTqflZuBKmp1LzxyvJJWx+Mq9g+1
uhYCBVpdyzrdO62rdvYm+dkze81x2Vp90NPq4+bQQTd2zN2mcU1T63T81oE6
EuEbUekyuxeodDRZhkpnB2QjQUgEKn3XmrVv70ylJw1qdyJTmJ/w6P0rx09b
diT7QudCHVKVXw+FOmPnVIa5mFCfwdEpxn48Fep4Ip6FooU6dbrd1HLPprG3
pMbYFAH1K0vB1kurZdEGdbq+iqo33XfwtZ5UXZp+aMU2w3vLiHRph4hIdyRb
INIfu3bxMSxTj68NdOtTADUo1uUpA7GOJgvFOoIxK4t1naSjSKzr+R6d9Jhi
nbPizy5Z4voFrtuoWGd7dS7W+0Kx3qOUOiuO523kKXXZkVNNqcsRO8krd65a
82d1lTr20pmXh7OUOt7l3Fa4oyoq2xMfyMkXJdtXr9pyktx169xDud6pZLsu
VBXZzqnHJmW7Xdo89GdPfEduSZ9tdpRre0OxpM0/q/yxC1a6XGQZ8t0b4Jny
3czz9Llgn0C770x3FUa0u5Q50O6etCzS7rYfuj5eT7vvGR17oxlr2V/P0O5u
t5ev3eFFO9Xu7FwF2t3Fi7K5oVvwvoSr2Apn85jZCF8+Zml5WN0MLT/MiTcO
Me0RsRKqNFNU47tZy/H6Gv+qeYcFGr9Xm0d7uf21MOKjUf/LEg6KwvUZ2LyR
0d8PnMyB2odkCX4ypxb8ngvOUfyQhk7xWw3siNgqfzMUpmnRD18q8Iy5I2uq
RaAno5O1NLrwcH68Fch+6GGWMEv29zm3YVqueQDwnBTWkiP6AhA2KQygDUao
ODQDtHqMqtIM0FKiTtwakqgxWU3AARxLlgPC2V32M/qVgANkXbAzDuh/6rwV
xz4xf/mx7Azo5q2YJ7BapzoQDOkFQAcEttv8ZOllrzQdf8BLvqRsQBByTdPD
JjAt0JdFAnaWR4dC05Ng+CDxAklAJcKblkUCAD4es1FmS6e+BkZ2IE5xuSgH
2KCFyhxgv1eSA2ZmcQDe5WIatsTFQADaSbdXFgikg1hA4ObR9e8BaBaBANxQ
CAJsqVwQOGvpEbVAAJNCGgS8/mhBwD0XzWs2CCjZUwQCKpBKN9hkgIA53W3Q
9RcLA7ILK/mtKt4DAuoMxEoQCJKuqIFAlhbNUJ+eCwRKSly7aPOHbHPM9II9
lF2MkYE749L2EU43IHQGZcoiA1zTkoEkPUOlJ3KDI6cBMqAp7oQMtE1JyWDQ
LRTb9tDBvaHG0h6Bj4JThsxdB0MycJpJm6AsJHDFC5BAxcLApARIYL5rnr8M
EsgxkxlIIEv+OUggPX7E7IULkOCRy5e/3oy67K9PVSSwN+Sp8DoJIzV5ZLef
4wGmqOf32Y6PXbn02DYeYIzUcz95lArDttBwOJg1I7iY4oARTMXaHpGUGw+l
0T7kBonJqsgNGIXF3NAXcoM9pTUTGe46X/K2VyAGVlAdYtASnMTgYrxyiGH9
hg9EiSHxY+a5pzuDN2JCN7WNffrMFa8l0kvVTgFkEPFpXtY6Va0w1EAG3R+f
PX350fZK2BfhBujUQoZwolk3G0aJNYOMVGsCGSRZmVrLP/Xu7d9qABmsjGVs
sNZ0MXJA69oRMODSWQRmwFxyBvcYhuiAeAuWIsYO1qWUYQeV4z97FSFtyBqr
COJhrXJTwStRerAFL6IHFSZl6MF+rwl60FN9eg9KVXpIx/OgjHocZ5OYXr2s
2gE9BAmUpc/UQAcUUnL05qCD+7xVg11BB9B8qiFLowNcvrtLRsAPrXkePbSG
v3vvotdzvVqWbSxAPH7eytdHAcLGBjKLIe5GgEh6Y1mAYHB/uGcEiRmaAAjn
YlXXcwChdrvhmlYwuHk8pLWz7V4CJLh0kAcSeJIMkNDKnfZX9xd8bUa7cUE9
RjACN+oCRsiZoCFGwJxrjHBzYevnHYYqt2FLEt2oUEKtITk5J4cbBSzBDiZx
HQFLaMMesoS2m2VYYiAVxlIb85cfy6CXvYQlTEUM6d3UVAoaKUoQhSdgx9N0
pAgUzCIKfdplSBSIV6CPpgdFro4ioojcp40ozA5Ov3trKVGSKHh8XwmikOP5
YkRhjxAtSRTcXyOOWxOFvawmCg6CBohi48arTowSRfIVG9+niYJVKtsVbPXZ
Ak4IUDBQJwAKNldJoEieMw8omDwsBQq/O9pwMrSSG6KTSBOY76YJzaEJPiFm
VfqdVGv1IfJRGwj7JHSddGQ8nHDiCCLc88AOlUcQoTgICIK9LSQI3VQ5BLH7
lsvSA2VKEgRjTqgVJ40g6AgkrDcgCBW/1U4QNgirSYJIZbqJ3QibDMawHkSI
fJ90iFBeKAoRXH/nOg/iVmpBxFAIEXjV7dhNuuWA/Vg5gPA21FQDCDmn9b45
L7UAgYPKWR6pawsQkJX4LbH3GiDU5DrvlgcQdp89OgqPNuPEZxg/pCGiJkNg
v2IWQ6iNsFkM4e3eHDHLTgUMgXPidLavvYohGI6ewxBoNGbyyWaI1gAaGJ9z
HTh5boUR4e5cHYqm+zx2EqjwMjyEp2prkgQrSA4MCUnC9oUBJYhHukESLhK2
BEl81kKBykgbA4ocnqDUclU33jFPuBTCJXhC1osCHUvPpP0prRSeNKbhGkQK
BjUXIIWLy8pAijSJ2KDMuGy1+1ousjbD4kSZmCauk5bkiSFvq0igWmW7lSlt
QzhBIziSixNpWoU01UIcJxB9JfY9QcgcnODhRRon2NQBTmgnVA8nOGvE5AO8
WvM44Y0C4hFiCDWBuz0NiiaeO3fZURGakNYaKU0TEoRrHoovSTimrRuZmuZD
BWsT4SFZk0MWOvxyEsjCzptyh612PM8tXHLEz88cfSWlKnJRa7LwcjPXJgue
PMQeW4MsPIVYhSy0KRqPk4VW1llkAXPH8E1zJrdpspAsGDZq+wxnUWj5CshC
nm7iyCI4mMj2iTzQ8M6jsaCB6pCWpUayWtpWASUzh1kOaOisCRT2bqI2BY1Q
Hmg3hMsGoCG+swZoJM6wJGgoUznA4FotQkqChp4fYiN4hwzz9h5oTK8CGi1x
ahmUoYxjH5YiylBG8jFuIP3bXfdeYilDJ7EspAw79dcMZehDzhRlSLXZjAy4
EY9r0pRBZaJPIOTz5lAGJ9hlxTJGGSoza0gYrRKIwQU3OpBOEIPriSNxxDAa
vBHEkP5UgBjJUFCIwXqMIoYQhgWLsOW1WVcl5Z4/DRa6d4RCFLMFgSk167TG
SRSBBTLgoBTYdJMFFsZxmh6ZBxasRO1LJWUdXs6hCpf0bLwcVdCodEgV6dau
QR3o6VYzS1DFo/NWviGUfPgNTYbPiuisQBWSkj1OFWkdZlOFXV6pSBV2oq0s
VViZJecn2U4kq5HjHlJ43bi7SKEipyI8wWZrkicwQ6NRuIgn0DDVeIJiPez2
OTzhTaYW8ISwhzViz549evTU4olw/20BT3Czgm4JOEOaJ/KE9SLf27XoDwMv
00tnLo3dV5oj5AiV8UKO0OSN32U5wgIQlOhkc4QO6jSrmWbQtcU44eWgo7CM
UwIiUJm2c0dSM7ZBhKwI2c97gtVCBL1+BkToy0G7ZUOEO6owhAi5+YBvHVg6
7XIiBCG1ERAEM9dMGkFcuHnbl/BKEUHwNT1dVUAQlO+VCALWwyMIPta4RxCc
t3fONPnNfoWBZgnCXXlkoglCm6qQIGygI25E6R8jCD4PfHcFgpAWaoggJJ2X
Fd1hbw8IgqJYshlMLYLQrRkSxPmXHVGFIOKLFCVZInKy2FC4aBxqnV5fAaq0
7zM5Y1LEEt6kXg2WwMJEpyyBaV6akxhLQMJpEQFmUkH17hI5LKEncBVLSP8h
SzA+aLs9QtqyBOce8HSn3nLriNTeeWPHaLXDgE+yhA6kymMJkhwFenmW2LxR
baHIYImL2llCzjCyVYed6yO1WEJPOdLeKyvYHEvAbiiWoFKsyxJf/d52l8+r
DkuIScpgCewlUqpwmjghxRLQn/wuwpJZ9SVgAr6yIZjQYXUhSFTnCOyJinCE
njzN5YikAFkcwTGfwRFZrUDTRI6wYxraqCGOoN5Ih0SMI6bxKlzDlINAVMEz
QUIFRDQNEmoLWyWQkNDQZkGCZ3A1ARLpPo4skBCzYHp3EUigzOpZoyCBNpXh
rUAC6wqRKhBVah287RGyVjAxIOFtpBhvCiRUFJEBiTGz+5whghGQGL1i6yfx
ypYtV/41M6JUAYldF2/4S328YZh0Rk7X0AJqPKAImhNa5CyKQNNainBhTLMT
FWh/s1N9Yccdsy1FsFhSkRUogksAFSkCJYhQBK7YAUWg0Fw5ffK8FcfmUASk
TpMUIdeKUER6epyjCM/2WV2ps1/UpYgHdlz2v+SzSxYdjlndHIqgGJQzVPIo
ghoMY0dFXZEhTJ6sXvZz+TGHsnYJJUIbh1fbF0+iKBFdBhpPAxWRNKUOSjDg
Ee9jZUTcUwmU4OPFUILf0wvKvsk3r7n4BvU5qm25Rg5LaL1VxBJJR4cwJEvo
KT2yxI/OG3uNVntsgqosoc99q8YSmN4JWeLJ+y4+Cl/p9+tQ1UMvh1gNgNC9
kXa+MYCQ/VyqfRRAON9QAiBoWTRAyKle7EoNA4SrA6sgpeEUQOB9flf07IgH
EHrimmaFJh0jLQAIMWo5AIFoNAzKIoCA+4OiCQAC+k7tbXOaCLJJJR7S+kcB
RBipxR7Fq+DqAUD0ScRMKEo7pAcLSF2lh/21qcODIdZOF9gNp3GfHpS5HOYM
irxfQBAUhVUIguZVBEFvu0f5wbolr9GVqNYAqRsaBghpqpE4QDy4auy4KgCR
GrUYQEDZ5wPEkB7eBAgqTnzV5v7GS7IpS3EDarQcN6iAjSg3SBZxfLAaN3jZ
CCw3ePsnxjO5YfSeDSc9etclry7JDfKe5gY7hHi3CDcwIerGbes+WIUbWGDM
5PK9GDfoHEgRbqDnsFZYrcT2YXKNgxlXC6GBuyfPWuqgAQ7fuNP9L199/adj
oIBkmfj72cuXHMUy8+sEhVZXSAFzquy2OoI1Rgqsg+dOG30F74bS9KTdQ08d
WLvDKIOmQSFNz9uPiTIQXAwUtOmsCwoS3jpiFpTQFDmgEPv61AAFRTgxUGAE
qqu/8Y5BwRm2pOXrgAJHO4uAvZzdAAUvA002KJhZxa1zD0WAJV6Xub1pPjCg
48eAAVPnFhiuv3vluzgJrzP4KeHogAELBQQGhKlqYOByZ1lgCFu1HjBgrD17
wbJX6n3iRcBgHzIfGFq9iBB3p0z0p85R12MzMAHnZxuJVwlggu1P7ctHsZNB
SgUM6lRB0L6RIeLMgoaK2Xdv/UfX7TKggmHLyodWg4rWDGrEalzRH+MKU/KK
RMGuWUQU8Nm4/+ybb/iyIjrup4U87vUFEyu6OlRo6yQYGECFbv3UWO+vNWAl
trjr/ENcptv5y4+RasOhZiFc2BlVHF/VDFzw4RFSUgYuRFxYuOA1ysCFlwTJ
nprhnJGNkSoCjAhfYEtdBl8wzFqyLObxRavf24ng2/RpoUSKsQYGXIAasg5n
ReujK0dfp1FD2fEyqLHjwkP+8Y5dZ+M5KqAGp2NZbosaTux3BTXcZt8Iaugj
m1nI4cjlq6HG6tvXfxTGKQs1zlh25PjCxS9vADVwp8lHDTN+rFFMXmtHDXeQ
lT2627ymUMOe2bQ/HizGGnxNzlUdaYw1dGxABmsQkZ1GzGMNkwdYiuGtR3Dc
U6/SArk9iQ1jBp5FhaTpS0pzB5hhzttUt7Da5+lzxo7RCafohScGM4azMAOP
wybpMKYpXXWT9UfUIQyv7vvWljETe0yUYhdsJ6ixYHEl1NBFEXNv687irtQr
NLjz+hOCGj1pNI/vDGw6YN0/Y7CRmrnB7beteLtD3fUWOi5K+hcW2wPYQBtk
wQZ/V4UNffw1TEQ12EDV/De6bgXYsCZfsnRZXeWdL2hbTvs1N2DtXLO3pq5y
60exAz22JHakIOE8MWYxUuwYCrFDbgQnZyWJdS7hqTwcKjCKechx6Y5rPsMH
zEIOjYc1kYM9vwxyoJ0C5MBUDrersOTMBayaq5hArAEFoOGJTbpE89SlqCQx
JhEqcfHkIzpgvE9v4ZVBbH1JMZUwlEAbsg6pRB+NLBuvxyNUkgwmuuAfnz9q
0kTaksquCVKJNR9Y6LRUMi2LSrDoqVem1eBpYxJtx2sxiXWtFZjkAOfA7DOJ
ucthEngwDFEEJKaLAf0xLtHmHJdSZj8LTDzbPl4OTCRXC1rPimd1XKobI9bh
xWBFVJ+dDawBK2PpTE4FWNEjBu9N962YHNsQAEu4gAh7gE7dILFQsTKbVRax
7GdeYy4M6U4D9pa1KAYDjwVk9jtJSmKbGFMDeRSDApegGHo9FDyLYmAbcihm
OEYxksPGPqycKqqE5pAGGbzysznLXqFBpid1dlGSwUr7JJOMdvAdkoxsYlQk
M00fpKENBc0/YmtkcPnysi7UiBeNQA18VQWokcbTUGM7JLBbZ8CqATVPXbz8
mLJQE0BzG9Sc9MDdC6pDzYFFUKOnoHVm0Ngqis6BFptv7/WVi0o66tCGEync
uuC6Y1KBMP55aCNu26KNLoo4DNuQunb1qJiwVZREVbXlZGXwfvI5t2UjiHyW
b9vNaCHsUPIw6nrXjtE/dtTjdvI8X6BH+ds64CNnh9hOp8DngBB8dKfle/rg
Pxp9fAYnAATZVVF6GHO7W9IcKztiCSipwVYJBFLFcz0uRCAx4Knr7g8jBkIE
mh4iEMS1dlKfveuO83Gw1ta1G95XkoHwUuoW+mMMZKug382g2R+dAR1F5/ZC
FN8+OQ970Ry0bNumTzhjN3EchOGbxUH4TMBBHMG2tbLklmtbsaU5HKRnQStx
UNK0BRwkYtFcUW9BplrBR5WM79crFviRg0GNpJmmx7SmoGfPXH40roMxjmZW
nsBDIC11OMhdjH02Ak2TnF0jKQKxjBicGoEKCEi3bUBAvZqAeFtmayY2ZhFQ
DIBUWHlHAGSzS8QAiNdAfAiKWAxAkoua0RjYrob5C0g41WB55DM9JJ8H568+
nrISn33yP1f94bb5V/+1OM+B9KKDshSkL9rOPwPkH53EWy4h6afKIJDdFlAB
gSjqKMgjCCSddrsVbuvnHRZDIK7E1kWgICWXXW4L57r17wIi0ouL1sYMRolo
69xDpYHN9OUBGoseusOYP3dOhWIj5t4Q+7PAdAI8mUajJYsO//npo6/Utw3Q
aP3KzR/l3WwXG9YyLuacrYYRjfS92WuP12iUQ0bsoexcPhklTlGTkURdJ0Mj
RkZuMUWR0dn3bf0nXBSb86cAGaVzD4PYGETqyCCjtp0nX3z41rN0u9s5ojw+
QmPx0uzJDpAgiSwgYU7OHRsxtvDwNkBS6s1UrXk6PRLSeT0BpM2LNp949JOP
73S9nfPVGpDgT+AjFiWjPAAkY5CHNR+JYUro2/HRRXb50jrrY3/w2E1OjzYE
SEiJ1CEg0eDr3iZPzQnHCCCpEAfJ8saRxvOyKgKSF+WHOmc2chvonwdIJmzb
dFsNSAf87Gc/5Ps6G3IZQMIxoXUBSXIpjAeAhPDzDEDSpjUHkPaPARKuw6jf
R25Y/FoHSNfPPRSLLTImai4Lnbbzpn9l/UXoqD9GR5zTDeemXBoPvS8nxCPb
raJ4hClzi0c8RdLDI26bz8WjntTTOEHuZUxUwm5GCEW4jIYiVh9cVRrINEBh
QEQpxUfxNSL0mfw1osiQ6mV3LWIjDXDhiCUb6aXUqmxko6UxGYqPsD5KsJHE
YJZgI+m4Ndjo8vs2fkIyyd0356XNs5HLp5nDRiaYWS6byUayAqZcZh02YlL1
TDay6kv7Ox1InbLRDOySbGOjxCqgmJc+dPXf60sgPDFQIirefhr1gfYr2v80
gEc6FWOIR2fccPO/ePZsvB2PKHGchB3JC1yT3Npe0GBSr9BxljF0NGmakzNj
e4wstzP4CReDLvrFt5e/gnZU45EXSz5eEY9MeAz7a4BHrV4GmcpGOTUG9JP0
tZMRio9i4qOSsA/yPeLp+iK0ZKfi0VKalqgGYKtTWhoMwzXxf6hsNfJ6uVAK
YopuIs1BJm6KRWeyao0iXgGaLCLh62K2DA4N6Mg56hmgti15lKhs1yZR0faC
cSgonflJKgqZHmQRURHVI5esfGOMqOzOHR58h5IERLV5xdUf4t3Y2Hp8Sipm
Uzy911f62uw1x3UEU3YJDW+yfgWkRkwaHHwE8tJEf6TmXh5awdSFd275goMp
c80DMcEkjzUloEoeW0EVz7bPgypZPFNNnwNV6KdsL/ae8CwUFXvQz97H3iOt
Yzr6gIYqvZBvLZo+QioNOu3fPeeKtz49f/TVoiXYvzVX7bjwEDgMF9JQnqvw
96Nbl7yWrb4XcxWNtm6jGFeh03P1Q5wc/KjdVVaTq5yhDrhKimqvx0RWWVwl
tW3flw3xFbhK3acyV7Ha1OeGQ66SfcpQINbjpvOJcaZitdJGU36edN89C/C3
pNMhUyVGV9KrjBQzFQ5J0ExFHQE5mcNUB9AisL0kswhC/JLPhkyFNsFJ4pI4
2dajrVpOPONlrB8WIRWruzOkovHmXECIVMNlkErHymhl4+S17TUBV+mAD8VV
ty7c8C5ewZ0s0M5VOssV1i2yuIobPEKukvmjgKs+9sPbLxGZ2M5VB+rhNPfR
Tf+QxVXj9855KbqfqBfVncwwSvera31gRtywViqsa917dBNKDbq1EluLQVxq
CFE47p1daepCFJwRe08ViIJdw0Z4Sss2iGLYTxZA2f0x2Bdo4+tm6Ili+YES
sLZF7EpwjUB2qMcd8oTDeCY5zbrrvsV4slxyMm06gKBe3B2pCPT7GRAl6WSt
AaMgbIMoY13aFpZkZdBqEKZ60NTE/M3hCYHVsEmacey6v3/knDVvQrOWwaYn
ly17TafYRHcG20AlTS/ONlPYRM/AvYocIOrsE8+Z9fsWS4Z5Bja5NZmlW/8G
NjkjgwbvyE3djB/De1+9becZFalJZ3Kx3p97B4w3N6/pEA93wrLeAWBJiq8x
EwxKmz5MnKQWLtYk9RI2VRZJadiQ15KhApXKwY1ZFAwLOeFD4RT7J68/f+MN
n3fx+BGuysAqG9Uva9IZSBWG7jn/cZPNb6qZyo5Yfcq21FDyOVY6cYd4lXpr
09YxvDrjrhu+FuIVcqfK0yWjViflzcIr2C29vlITr/S+dhUVggkLfMo4jThy
sQYaQi5WlN4jLKdvjneGXIwgwHWDbPZsK2u38dDPnmuOEhA4sHWiqcs+P72G
UBfGyBnLjgyoC1udNHVhGVA08EgbdQ141KUU2sBkAthQEYBZD8BGxP/Q3n5K
aXMpPdIICm2lr8lfds95jL90hgY7EPpj/NXqSafeJwG+etDjghhZbRHLYpdr
2+RvWucQu+bvufozMiJT7OrT2JUKzF4tkxm9kkVdFrpYgk/eds88WiUmvIlB
F6yzQIQHXdPcW/ZO0ma4zGnL0o1Oydf6fasD9eQST5619Ai/cPnINai1EH5u
WnjVXyG/gG06R13aYjZIXXpjsKKuOy5d9/ZQWUuFJQZHUZfuGbxCMJB6sXyE
3Vgx6pLPGeM5HTpIF96zPuPFFEYBHqUwq6+WbNr6aUyOVKAwPr2OBMNvCsI2
CpNTYVSdBBSmqmaSKAweAQ8OX4OnktXuAgqDwGJvgt4tS2H4PqWDpjBZ1ipD
YXas33Pr0uO7QGGelsimMGSSxccE9BcsdhT2gYfvk1JIyIT15vrI6nYKG8ii
MGuGoxBm6sjtXQ9hTPWWftlqWB/G0jNe+kIYUxliHHv1KyB77LxVb9RxwHTH
aP2mgAxHdlk7d4Du/Gw+9GinGOx8AesffzNzCX4zBEX7u37fqkknU2RmwiNM
O6IDo/ikAw64AkLT4oPGCta7c0LTTjgkNFO9mYTmfBBLy1gPiefq8SuFuE+M
MgOpGUxDO7P352Ga3h+IwQOTXh7TtL7MwLTBPExrqbygM/Wgwg+mnVidP1x+
eS6jucMJE3nB1ySqIWA0nMANx7t56aYTyzAanjWL0TAdTdlKRtOnsCpG88Lq
U0bzBG+E0dBRvMCiDEY744Hrv6o7SAajwTsxPkpvqpYpqA4ZTYdEWiN50s7v
XMqHxq3tcJdCW0EpdxzJZDSXCB+MZieqA0Zjo+BK+BsT/L+MjLY/5r3cELKn
QjpGU7TBO2tGaymV3Ms5NplDKktoPCZtsghNInDLE9qgJjS88uMzV7xGTj1C
126Y0xjhLblime7uvjmmhUa6xGnOSSHplO2t00NO0+F8Iacxoh7v/dfs1W8K
QY0LX5bTMOys9nDnl/LS9qQTPY+sQa2N07Q1lPGY+LI0U0XKafpzIad9dduu
M2tyGleay3LaiIGb8pw2zC1QPDUZuXHwO8ZqoF0d8FiV1RCVFtv9o1kNiktC
CKqzmnb82otL3Kl81q6axmIO6WzqgNqdF697O/pvI6DWp5PR4RJ2MSbGaK0e
4//wnsvBVAfSZM7Ztoa0jIY0OxKzIA0tUgbSkKm4eUhbvvI6OdVEEJBDAF9V
c8fdgbSjf/D4bSGkPbNi8VFZkEabTEi7Zcn6d3PGUutJTB1TLeE+aaoLb9ao
bdmsCNVkndjCh1ZkP7k0gfyGUA1bzKype0EM1XQsskY1RAFw8Yy6RFsU2fA7
4uXax8KOJFQaiSObHcNs1F1jV7h4HA4hJkeMYZsoQZuXY2phG1cD2MjeRGOA
bXyiCcG2i5b83mMXrHxDEbahTYltG+5e+4Hy2Pb4Oate78VVWavKWVi3Wpvc
xce2Vi9W6aigaNlkBz53nGF6ZcSnNoFepdzYsHwNqSJDantwyao/Qg1tX3jV
ezjCGEJfldq0AiO16V2FEWrj4KlBbSb0Wp5iOjGLJZAQTd0/oBZ2MxO5WAjp
atNYTZrZwl346IgVkY19XnIFmyeWDKa2QVKtWQXZWL4SyKYVj0O2s5YeoZBt
MEQ2ajcJL85JaI4ULlW4DVCEntk8t0EoUYfHuI2xC2wNno0ccJudqtNKEQ2E
6aUQ2ly8WwTaAmbDYkKM2d706CPXtTEbQiKqMBstfF1mwzQoe10ZZnNzQKk1
yWQ2brwRC8WQSc4FJX/vvmLsj2ow2yXbtvyDM922i8GQVmA2NkMRs0ntRJmt
TzMbzLtV1RnY5hLRjafn6kSxTe9/kjFZAtvQ+zW2IbN8TWzTlk9hG7xjG7Yx
vKsmtlnVI0pwJMA2uwYlI58d0DqBRtFt54WHUHnVRDdGgfJcHMdF6AfyWbuE
yOBWaZAhXyTVQTe4aZTnkq1bP9sBuvWlDtuNM3OX6aGpcOtrnOJR71ViN+oz
sS+dsFuEO1V4nnjLVYaIIBUrIBxDWWMIh0UbOxCvX3T1+/CxMginwSgP4eyo
KkA4uOwQ4bjTNYZwIpEUwsk8TAThRFapkqb5xAf1gj785w/PW/HaEOHQxeTs
irIIJ+u01RBOnY0xIEbE9hJ6wDtXrfmzGiCHv7l5DFIiBLmzbtn2VY4enrqM
t1RTF4AcRzU3zUjUFntHsKJFILA9vCbH6fUC9reKHOdNZgz5BoUtzSo0EW7V
OW79LetOpIl1JJSY5iKOQ/17HIeliAVr3hpy3Gnbb/7XLI6De8jnOH1Mtb5q
ynF2jLre1g5xB7FzsmiIkKAbpiiNgRzLBM0gYbym4YVMkwsj/tOtuo2OvTHk
N/abIn6DRG2W37ilpwy/hWl7cvnNjvhMfmOmUPzN1BAV+U1a3PoZPRXSOb9t
nSsX5Xq15jfkJ5JJU6s+k44hRyUH/MbgOIV23DH1psf3bJW+YjFO78PIwzhx
mwrjbLIFHrItPwgoS2qEhCCrvuxDndGcnmKw+kHnGUA6o5DmvHgHyqfSNIf/
hzTnBGMxzUnNR2gOG2baaE4vDkvqekVzSPhRheaY0VDy8wY0xzaAWw9pjt/T
CpU0p2e8YzQHyiW6OMGeQXOPLlv++pDmsMUjn+b6RPcrmjORnsUod+qWXf+h
zXGIchKTmIFyAllnLAtRDormnrlX/lkE5fCNPlcyW7Nh+jGZqdMwp/uHjMwS
MCedPwPmqOL4w5htDXMqJIpmJoA5WWUMYc7qZAVzmvSLYO6ZOy+SFdlcmLtv
zkudusiAOW2GKsMcPfzYwsNx3QfmXPk2PlJJmNNiR/etMjDXNhePMHk9fw9F
o2EuwnLLrt7yScVyOhVEAcvJtJFlOURnBCw3g4aChXQsZ0cTuq7mPNXNu4tz
Nmngf21LcY5GMMQ5fNQOis0717w3vFQOznmLEQHOuUm21jCaAR+T9b4KOEdP
qXDOhSiVwznZbVkB5zCbXAfnJCzK3CaMlpKNNRGck09n4RyiCnWF1sA55Qui
OAdqMm/vp8dDHs6BS/RA6UldHr34RTdc/384fjqjOS/RcgbN+SFjHs2hINY7
cid5DZrzpF7QeEU0RyfChmZhpY/l0dxFcZrbfMOV76ON1eGINBPIFcz+XYfm
JGRnh524s0kut4+tezf9Qz7NaYrRV22M5hwc59Aco8ACmpPgZzPC95eTpzNo
Dtsl6SlZq5rmzMFg1VGO84cByvHTkrFfo5xFpLIoN3r7xpP49FKzWSinzxjn
h/WKTQWUk7LbcurV7ADluKvQjl+aVdwEm+pZwRblwmAx/N518Ya/JMqh1zqU
63Hpe5OSJtd9/Kolr+Fw04twJzx6/0oZHgX0xr1ymt6IEorewjjfLtGbHrBW
LsBuuCa+qZ3etDNmKfC6ZC/ojN7sZp+S9OYWDEdq0BvHZFl6Y1lVqq9sept9
2RFsK37Ps8A59KazF+uAGto7ORs8Qm+y7cHSm8aJgN54Ln2U3hJHGaO3f7tu
57c9ekscB6hGm9+Q3sRaceNgQG/SYaieLbphACPcPIJuzvhrdPN8rRWQHrrp
qWMZlh2im6Zq3WevfWDle1jXabyUO9kMTSxh3cbTanTjtKE7VDVFtzD3NcNM
YujGRVqawHWbNn7EfZboZqVQRXR7YWV0SyoO+4HpT/k+MzriOyAFliUD3yjJ
uJbajm9W3OfhG8sox+lYU9aOb4Ma39ZtvFoeFynAJHWYfKaA3OSaltwkaMMn
t/2KyA3l5HIVSQ1TRBF4C+OvhNznLn0lv5oJbzbdj1bxAji22TAvWQRvcJc8
Uw+xb+XhLTzJhB0hA95kpc9mVz93/S1fLYI3mgkFb04eaXijcWvtH4M3UXx2
8qMMwNFAyeznJAKcl+myAOA4HV0R4O5btvqtJhJ4IAvazBWn6yGCqzMbNNsD
0yPiJ2UDaDu1SSS0jQbHhFaE2h4aXXGcFh8qa2cVaksnavwgm4mjNpfe2H6f
hVUPNBSlNjtzhe8MtoMbrasLQ0mq9hfzLjuScoH9Whab7GvM41MK3ILEMTys
rDq4eVtwpKIsTY1fNe+wLGAjWRQBm5cidCQEthka2PDKf5+2TBrink1jb+Fo
1tBmSjEUYza9/NHbNLEpUzAo2F2R2MSWqhbMJDbWFxyRN08cJzaKIfamLGKj
6ZcohNLEhvphqCFHmiI2KmvpAwGxtaLIxp7B3hEiG3bQa4NRBtm87jHZyIZm
cwkhIshGfcEwSjateigXSC9Bo1b0iggK4E2nkaIQ5hZubrQvZjctz312a/Uy
HEhtf3a4ZhqgGOGwBIxXBKdyEI6LY2yTmy7fcAJP2s1COKmVbIQbYu1mIZyc
62wyndUguOBufaL3CwjOgkzyKZPRcbguvpGYHL7hsJpErD06b+UbRq/Y+smy
+OY53Ri+ud48EsE3Y2eHitCtgNzgsgrILe3bHrm5G1ty++fv3/Qt23AhuZlv
z+AmdnpxDW5Pnj8mLvuGdevcoWVd4jYmDMPZFiG34f+PnrtaVAG5zcV6Jt9h
8LniNkaUxbabOL3TBLdpBR7hNqRpoE8xusu0vD4tWssN6VB2LeKTj9w+t0N6
43s8ZULW34xh1vTmKUNrx39+7jJJ0i5ptq0taKM3iyFawmvV3Bi99ROndFZW
vZveNV1JirNSVbKZTBjF7blo9ZtYzTLbFVCcOeHLmCG2GFtUUxwznzu9VZ/i
3AbJGhQ3jE1ymuI4ltE4bsOaJb4YviGZQwa+wRxg9cjiG5kBbaD9Fhvi6jUb
T3QdWOObUqWaMSL49tjisdej4LF0onsVvmn9AkXEeVX1QHXwjUbW9SoMG2s0
s/CNSR0awjdOMgX49t4nvjMawzejBjS+2Vj8GL6xRkRqjJjJU7foa0U63GKI
b4BlyWtojPJzZy87Cn+FGEdresfWsT+uiHG6AutjHH/nYJx8Ww0YBhOXwTjX
K4owjvmHxBLbLKgO4y5qwzg58mDh4kyM0ys9duMq1gSkJZEqZiQ9iQ2zv5rj
WCtFHIe16ERH+hxnjqLQSZxRwp+uXXSUHfy7H1j4ejf4+3yoo8HtHtQNaKij
jUdFvKgjrnvgu4vIdV6uvgjX6bHqBmMG1ynqmRYmoUALeSa5nesIMB1wHS14
J1xHrWBWQkwv8LjOdO2ZWnAxVBz98pnTx16lZQy7ttRIzrJcHtPJ7BGm2Css
y6W7fnp11l1CnSjaqlA3Z8P2r2iDXxvq4HSSK2JsQ3QFU97saE+es/JYe6p9
KbJLjwcy1WGePgZ2bm/mSDvY4SELwG7XvUvfmgN2mGUuCXZI85oPdnp5G2Ed
GuxoGxlpBH1lfH6fxBZaSZw6jDJs58Us33jnir80Yf+pc8E1YmxHIV+S7UJe
qsV2/DDPN2yO7QZiZIXb2dKcvGfXHGdXbPfDE3fCd3pbre1TYSns5mmac8my
PJIqY4d3yXPH8I4Dobt458WAVsO7XZesfwc+tnHbug+WxTvst6uHd9roE+++
t2DVcTRu0pgB3pnlBGOLyP8xvNOM0CHesT7ldjG8c04rgnciQiN4xwZSeDeY
hXfIB0AEDLWj5MqAtTOMp8PlYox32+iV73B9owTjIegnYDzEBOLrjKpVQQsz
shiPT6Yhb8XV13yiIuRxbhqzvp1DXh/miAh2krJPSjNda4EixmtZyLt20WbR
ICu2Xf3xXMjj8mcR5GGoj617d03I87YEQ56bDqatpi5hR5CH2+ZBnj52JjWt
+xHmCHlUcXz91u0r/rwE5P14/jKZ55u79uZ/7AzyAKFwZBUhT47qUs6zPuSZ
XQDsabwehxAX2xlLiLoJOM8zXprz7AkUnMiQOSFzRy4UUMPQ4WkfmcV5V5mr
epxnv1KG81Jn0IvuUsR5nNCVyLDucZ4eOZ1xHh5K0YW7cYTzdBiI7gNNcF66
sahPjrCuznmypBvhPBMQOjmcJ+G8I+kqZR3O44BnlTx37rKjxE6D9bChkpyX
uN8szlMzlbqHdcR5zA5Omw+u6JTzYGUV59F3Y1YDX7ech5eLOa8/DK8X02Rr
gbwnLGh5TyON4z17Ig8e1oYSZ/Ge8NZucwK7S6plZ8d5SQV82CWoNbtkPa0F
fOwA996zREAvBD581gIfVb98LDGxNYEP6r4Q+BYsbgL4wt+ynaQs8NHw5AEf
huYUA75kYGPfO3dOVgc+HOLIb2YCH7ZqTgrwqeNwywIfRRwWJ4qAD6vKTrFk
A59EsI+UBj49mDTw0TemwMc0lAW0hyKXpD35282f+KCQzidPIO09ftHK14kT
MJ85OIv2cC0efc1moAbXuMdxWRb3ZBeFMT28hBh0e1lYXXijsrjnjmkZN2ct
lMQ9nd+OTZWDe9wgl4l7xka7hAn8vEomP52rKFWYT7JDjJjN1LnMR15LKpjJ
PaifQubbMXblXxYxHyZcJoj5eHAQq2T3hSYuE7dlP4wxnw76UMwnCiv561vb
bvm/Mea7adeKd2Qz3358iX4YhsqrQPWbGVax8Tqf+zguu8R9V+xY/2GvZ5Tg
PnyWEVIce3x41FVZ7rOqB0WF0IVOa4D77FW7w319Ifdl24ym8A8nWrLWu4J/
OhYchoExxRxtPI2zy/h30uN3zM/BPwQg82R2fIvATfxjW3KEpb5iQuiPW4gR
vUnLy4dkivUC+vMiN70xZ+dTeuwJ2HbHMxe7O4Q/ieyuC3/44KOzV7+xIvzN
0PDH+Q2eJYfq0v0E1zAKK7XVpQCQ87E6nTEB0KTqbAdA2TT8vTTZWA4AcgMo
ARBdSRMIe2gAgDCHWsNLFdkpMAWAevEdHJwBgFDGD64aE5VcBIA2WUbazt0B
wKTmygIgzIoCQNQa52NDADTbn8xtqbzcT4csmIKcsCAS1IOSG2RBLM5WYsGk
GBhLVDbcvVaeBVk3uSy4JoMFVa4mei6P0OIsKIFPVtz4LLh/yILsVNwZ41ov
woKtGAzaIyqzYJAdW8NgGj/kYJB6tyQM7lqz9u0svbSm3dnowaB12zxjXMsW
CMdqSKhjEUohofWQOvvaL04blQ0N2GilpR+kWgkwhBkrAkOReNh2XgIMXeWN
ZIMhEgbTPjQAhlSXZcGQPRDv3bh6/QklwZCdWne4HDDka7IJxKodxnFpMKQv
ZK5gmVS2w09vkWFRuBQDx678vyt5f0U+pF2HsVAxRqK/NdZYz6OnXcV5IfNp
kAznwQWrJT3J1Q+v/GvO/t9w9/n4iwdT2972bw9t+0Y5PrR5uzQf0uq4rTM2
PBwhOmX4EDdRfEjKFmuR3GDHkvXvxDAnH8qWDjvMR5647p874EMdrNYRHypD
YfjQLotpPlS7lNr48Lrr15zg9QxsufH5sF9rVSZPIn5xh5Pmw/BgmAggPi8E
RIkmS+qaY5CESJPMjAzYovCzc0dfyeuVIMSHZ6/5ozxCdL2K1bKqNCGmKxaN
E2LSjnQ1skY9UocQwz4VJ8TnMQqB5kB7aHwFQ522VneGUx+98RtS21vnHsqx
iE0PFhBdqufxUoAIXZUDiIruZvJq+OLXbr3t9DZATB4C6k52G457KDvohQmq
ntsBKfZppZg6lMEQFDkgC0BxMAaK3FyVfOb8xBHP5N5UN9GZ/P2jyy5/Fe8D
LxLSYku5i+CevSKGrRn3Jrw5X3nGtbd83eVpGTE4t2LV1r/VntHxjsVFsSIV
cZGnEOskirrXwPrWwkW9R4NP/bM5y15RBRfnr7nJ5mObEeIiRUYWLtqv6QNk
8APjiNcwblz1WRmUgYupfuwPcREVSLsXw8WW5kV1/koFXtRr87m8SByF2ZXP
WGuWGA3JQRnworwdwGIYFsrtDAoWh9ssp20qvd/IDjYnDOm1XFCZzc2BKolB
Y2LjOFncBDTa6CBdk7Z29mODloFGbYmqQaPsnI9D4/5F0ChqyI5v7SjMqeFy
jSg16uw+FaiRSW0zqLGX1Lht4xXv5tRXSI3VoJEbdy7ddP1nU2g8KAsat2y5
8q9ZeGlRWzcaGtnn0iN4e3lURt46omQ3T0oAyaGgUZuPLGj0cv5YaGwbKaou
2qFxIAsarenU08p0XJnsuHDxyy07HljEjlx5wOd0ZJJj+nPGjrH3mwFVKOck
EJEUQx730CNbCxjy2XmXv8Ltl2W4akmGhAnDb/hlTA7bWmHqVc2QnB/WXTzC
kDzbQB384GfRoapUew7JkNxOGtnvNaRnKrxAJeszSjLkvVtHj/d6nPXZ7u+R
doaEXYWLDRmSE3xsazkGMWBIcV/J9U3GPRnXOlReMSTcZDmGZDKRHIZEmji6
cWYZIkMijzVrGmWh385hSAxvVDYTad354GXHkyE5AiaMIVkxtnNhJTfKkIrL
/DOI5BnbGFIsfNgzchgSf8ucvVXPoKj29cUBDx+R63TDFe+U6DFzxZAgTWSA
fHUmiPc/N90iUy34mhsu1oZLMEVAkK0chBQnYxGSK0G5CJl0NDusvrdrkdsA
RIQ86YG7F3BUp32ncYRMHoI2IIaQch5r8jdu+yvlUdIOb9wNG4TkkLNkfJhN
4AfC+ob4GLY9/5733U2foXXWw9DDDwZ9iHkaMB0mgxSx2J5Hioz1pvKURXrV
g0JSpAfrFimmMSmZpCi2O5sUX6ADRxxic1mYhKhIkcEkEjWkvF75dcVsUGQ1
y6mhPalnGeYG6qqUiEw9WZT4J089uEHazp5M0CklTmNjs5Z5UigKBKNESlSQ
SO+FfbIY5iSPVKpVgkTM9SpL4JSCNYeyj5y1YzUOBGIXAdGuWqZtPCjhJMlj
nn3fVpeVFxMB0p8igHjPrUuPl6wiMUAkfwaAiNFNs8d+ibTIGhDhPmKA6KFR
FiAuMLG/erMSAZFz8JRoNQCR/gFJi0JAxB4uFBHDFjyQC4hmT9WBumHL0KGe
5HbWxwoorZUDPJRMsyMpe2Tg4aBMMGfgISd+QzRUavQ389Dwq9t2nSnvK4PK
x9e7qto2k6t7YV+XHKSEzm7ZEBKgGhqicXLQUFJNripEQ50gLw8Nabk1GiYf
zUNDTkMguKIaGvaz86AT4vPmxKBuIGJkgiOKiCylPpADr39nw9ibuU0WJeX+
KGsosgjRugu9ARE/InetSZMzjfPhUMzSHD8FdxYcuqMncGKobWA+IGIqA0Gg
4VB79Rw41LsNqsIh+46XUl157v4YFdLdM4mRwsJf4faXNVs2zoqK/wIsfObM
sVfJNJJdhsDrO9atfYdVn9IHGkJCu+GRqSzUbtFevYbOp0UpQfaKEAdpiZhu
knJGFofs4SE/WGfT9icl1j7I3OpAb1hlEKIYB7vvJ0aIrQxEXDu65SSGm9ZH
xPDwbdvROQHMKEquQmQhYkCIDDWsQ4jyt1XNuE07IfbyAD8JubIt6Cku49Xb
FhtZDK57Md9rWVTMIcVnT19+dBYpip7NJkU5szYgRRc7N1JIigibgUxSBDMQ
kiJtmRkl01l4/MQI0VsxqYeIsn9kxGQqKYmIemOcHJ07UoCILHYJRHRpijIQ
kYMSlQXdqpu4HiIGqcs1H3JqW/HhNLnQ+d+Y1UL9zpr10dYXLzEG6sptn2md
/Jk/aY3u/GZr+5xZffKB3tYpq/a4+/dkc6LGgCY4Ebq/gBM3r9/wgeqcyDN2
2aZlOBE/cgBMhBNdn1SaT8tHxHgUcqKke83gRH42hxO1DBLFZDkxlTKlOJFs
kn6tmBPtiaIZnAiDX5cT7aQEZnIlVsMdKWlaeTptKW7tRoatAD1SYHs5sQgL
qOP1o7SIPF4pLb5I02Jr4ykcOB90A2d8fHtrzimrWnvG/fRKu9Z+pfW3/34M
a1V7bXQa7NQLBmc/DRurXDqdJUe9uatDckR9m6Ax06LayVKmFSwt4nRD16QZ
S4soMXPZ5cGjVVp6UATsKIFRI/6KeZQdLdtpdyQWuQo7IiZzpJ0dJbmsOius
DjvS0+D/yD9FTaDZ0a5qY3oogx1xF8WOCMtsY0fn9T12xBXIjtfftupdMIZZ
7MhIQiC9JC+0nGCDFaqz434hO7ZO+QpH00daq/YY27Rr9znihk63sc73jH6p
Rz40rfWV0Vudxh0xQv9TT912wQSgY0LiFh1dNm1mNwHoWZE+7E4tsPVAKHDs
mMCC7YbPxzcYJeC6qRUCITzCxKE7wRaWoMe+kB4tzj598/zfB6PiIDWchoqe
8NCiVX+UDY/7x+BRUqSPmFAVyiVCXIwivXXcChSZ6vMSFOl5VEuRVN3ojnI0
wkjKaWUoEr9DisRobY4iZYECd7JX0PbEVt908Q/pSPmA+B3MZTyy8oPid25O
amH37CNbo1+a1TJDZUbr5HM8iuS8BsN0y1Ck1RBtFAkTud5O0VWgSCxAZNFj
hCK5dOhTpAj80dXXferyK677e/xthJO4vekaI530tCMKU1B5K4000uRIJ2Iy
OFLWAi1KKI7sDzkSuRXD1ZpMmDTXfyFPxyAOhHCJ92C4uerPbs44EUYIIHz7
x+cufzXh0t8i6c45kXnZpD+ZLtkXsqVFS+0Z8CPhyeXREk7EfpQ7UZSZmY5O
gupyG+3unfNSzG1+8+EbTw3R0hriA0K2bI2MHtP6jy/8XetS03StBx9bLJ5k
szVrCdTYMXQKvM1B2bj5KfOat8ma4fo0v1Yl1ERQPXVYF0H7v/zAjjNpB7GX
T74czKvIYBw3B0kwiz+9vh7ecmRna0DjKE2qO3qwNYjpFtzJ6wUlafRg9nUe
gsM5zdaPbjizNetzH2/9x5rjWhvnfqQ1K2m0U83eQTdek1K3Zv/jLBg248wy
UdQ7stFVWwUUNcsibr8Snq2ARGWsREi0P6xlc4SpfExglEqOxSwLoypLYCUY
3Ta2/oQojPKLeFjTjSYbRlktVWDUPrWCUYpYrKSmy58ORjnsysJopPFnMnX0
navW/Bnvjv9L7PpIAzyKfOgpjw6RR1vfO/2vW7NOPlH8/9rT38VhYyedQgzl
RjC6feYo4GR0HoYqOdIPQ6JHmBrhw9CnwFpc9wfnrTQnoARYyobL4lKr3qsj
6RAqVu8icY1n+68t5NPzR1/NdscY03n8XEVY2QaFjOGAWWm4/CaR1JR8pABJ
f02+b4dQiKRy/zOWeUjK6YZ71q98GyuuLJKSgwAFfLbLV1//ab1rjhskOfOe
AaVhknppaqcXBkMopVaAK+VSvmyPDqDUkQ5XrSI0qqMhMQNagkZbay//Oxk/
c6GrZ//v1iwzn+NFyYyck4yxc9bbhUyAKb2R/OxOo9pzaDTsCiVpFK3rNi2v
yabRt+15eBNpVE8YyQ5RK2ecpkwnRX6NW9HzaJS7rFif0HTO4Zx/2RF3XrT+
7boHur0xzGk2f/mxyLHEwUXNKIYxKYuNofzkbffMK4OhUsTk9/qVm73EIhkY
2qerOD3ao5+1dPx3H9kiE1TweEb09muv568YBSvdjkgB+LZJP3L/d5bg0dQF
PSKVE9ZHAtSIEakNQOJrJNJH77pE7FizRLrizg0fKyDSF7Weuu40ehszKpK/
55isbRRarZtPeV/rK5eulW/InM6sd7UuvuHzdPPc5hcjUgEYc6/hGJKKMFRI
ah1AfxdxVMvpFEcPEtuQDD3G7+I0JmdYd/sb2TWOUuKzZq0ccGfSBTTKtsIE
ToxG2e25xzFGo8+cOypL4kU06rymnX7wIChCo1gixVxlSiytaQxL4T04mfKT
pZe9EnrD32rqSFQS3ysSxVp1glkFJCoPmEGiwV5WlIvWh0nyWE5z9emPXLLy
jR6J2lGnDxrHJ3VKEOYSkFkZ611k7QlEevYXP0ciZTOaatk+h15G/31gZ1Rq
R0icSl8EP86cZaWpdMHilyPuVXdZkhulL7ux/N+23lP/aaa3YY7wGRNxJsV9
nh5NkFb6vrwWfhOb0CBwoDIuRhcervujo9OeNFLZpUUuxaWzr7npK5hH0tOL
8g48/KfPMiXbtPGjYsJOaeNSo2plgu4rxzGNDuZIuciDUWznLHLRFBlDIeYi
aCqLX4VoqqfhPTRF0NBIBpouXnf9yalNkY8NX3/Zxvc2hqbJXziCuQhNUVBT
vnSuqCM05SS+pQPMfoVoShRQaKp3xmqQaAhNYUZ6fauHQqXbN9vQVNnn/t1L
Vr8ZfxFNJYghB005g4hjy2Q8WTSV4KWRFE1lQSBA00duWPzaMmiquCFF01v/
7UOtL4+8X95bs+D1HDl28r+1Z9UpdiaOM9b9GGi4CFMupWv3ZhsJH49VkYeo
OsotRFRcxyUJQcOMVENUNIH1IOwaKHLKl70kVT0KZZ8dvYftkDCQnEZmx4zg
KgEqxFWynMZV3sYdmmAugY/tvuWyN7B7yCnJWbhqI1tzcfXeOS8F/iEnEdy5
wlXBXRY5xFX7mYOw9qQNMdtAdNmlmz6Qhatugyniq3czqmOQkg4/sugRoVW9
/YAVLkDv0yoNQkCrKFARrUqnq0GrYZ5mTatp+MQ0j1YXzzkJUzrpKtCsOa3t
Jn7QLvW1Tv33D7TOui7dbwfJnnzFvl0RVtHQoLkKsOrMkYJVRtMRVjG7EoNV
SDOOIEgKB6v9qf/6lRihSihEUr+3rr1SwkdRIc7vIJvoIpPYxkt4pP7P9osS
auJELaEiY2BAqAflESp6E+sDz4nXHz9v5eu115JxKCn6xJJ6SSVt1fA8MpSm
3+88BFQutdI0ZWEqKtM25rfu2naqmz8yl51RFVN7pJWH5SUbEEQPTI4MKHW/
IkrlU+gnxNNZTBXCKMJU6DcME3xjZPQ48ULfNrnlPEydNfKfBlNv/vfW3yaf
uSRRncl3Ht6xWAJrsGQcw1RlX4aP/sHjt7H5uTSUh6lIEzMBmDpdXj6YM0fI
88cnweKRRlW9e14uYR1siKrcGR0a55BVMXZYOuUdL12z7XNUabQdxAmNq4iK
jeEqMkiHuCoyqCSuclKqDK6CnPB4GbgqkjCpJQNXEtkdBuTiSjLlFWXVIWgs
vAyBQ3OsWdWaIe65ZhktqmI+TdaX7cWlxkfaUVVVda8buQpVkYYgC1VlKgZy
LQ0D3U53Ux5VZcnXGMppMVRl33nu8sWSwBNzGKZtBFl1FvlSyJpcmo5eZ2rW
Jt91Z2lSU8/3Xnjln+KvImTVCQVKIasdSo0h6/Mw34QrR5H1ywtMybZt+pvW
Fz8jwltKNeIjqzGLmL2bs73HNx/y+6p5h5l6mZlLrYyXmX3ZEZgEVgYNzDrI
9hLvZKceiK06difQE4ZbrXuJcqsovYBbb1244V153ConulTgVnBWEbduXbvh
faZ86RFbudzKw+u/uWXnt3SPjHJrj0pfhe5Ev5Cq+76QWK3Ee+queUeFwJrq
yWJg3WHmDDoDVoIqf+u8VPqA8hBYn7p4uTgpAquAjVUVWrNqYIVj6whYz5j9
XgusR3PcWJslVu/LiX07M3lUu56qDQoHvh2xMutfwKtm/tB0xXDxRYfwa16l
LIU/a4/0jeIqKt5+S6+JwKNUxFVtPnJwlWkoquAqJt8CXKUv41czcdXGZ+Xi
aqLZ9HbfEFfhR6WuECJoryMygbgKzWeNsKyGjqS4KtscinDVWh97yycuXu4e
rQqupvs3Ha6y5A3iqplg9HH1rkuv/PMyuLp50eYTs3AVK6UGV9/fWnWK6IfU
Xg6Y6dNz1js7ZhdXFa5SRrXjau/P511+FDsBU1iEG+IiuWc9TEW+fIupbEdi
quCewdTpGlMZp0croHNYqej6F/EYzzxipYHEwGyMWJOxUZJYaYGkiGctPeKe
xWv/RBOrnA1kk5SWIFbGmjC1PtrMHmmnN5a3zHT2NK1guKQQQ9bAOtUiVjvY
NLHal35xhslyLAlKR0w4ZR6xooplLCfKh0NdZwwgk9uex3OOcoh1SMcUiCKH
G1LEarOatZ5e+U9m/vSLX8MaLNUd0Q7ze0XAKh2Q48P6pnlXbvs/nBe1S91F
wHpwXWDVHpqDg/O9EiXH3mrSuR7M3ojGBTbh73+//WYXwpSFsJhl1Qir1u3a
EHbPpssF+AsQFtaWvZx+hBMvGmHFDmCGPUBYFWzmCEkymdpeUISw5mP7MYyS
P6QfCR1mDYxkUiwtdEmKpd5wxiUxPHbky4FfyjJnUKzeFxZQrBY/9Pxrb7zq
I1UoVoAioFiCs9QkKHbOdsrkPfRC5SlWpfyYpuNe8B7ELCnWJZ+4aP1flKRY
fULK8gfWfYymPY9iOakjyZcVxd608Kq/wl+dUCzhqjbFyhAuoNgD0akzKZYL
r9s2ncTlI9g5TA0wjlkLOd28Hsam888zmdc8l2MZHJzDsWzJrnEsDXAWx+r8
UPicTCbX4Fi9BQSeM8qx3F4WciytJpfDczm2NYSKYwJC/CBrn3Ma2JVgem8G
zVK3kWYZPlSCZiUQ1TrdDTes/1A+zboDU0eq0Wyk7R3Nyg7/kZRm5+289rP4
f0izyCNeimaZNskmc2ij2e1fe3/rS//2ZkuzbvnVpjZqLV41q/Xpz81qbTYk
S98FnSrFVEuvZVBWRQu51EwstrbaWCetgLJIc43/8Uj3DJTFtxTKMi1pAyhL
wUuUZToPygYjp0yJtCZVKIsq/a9t1VGWbrQuyooEtk+tiPsg3IOWmPvDaBBQ
bPoUhM2XQFl2bGfH6qMsZ3wKUPYf79hlUpnVRFnI2CKUxWYiyNgKK6/KZJqV
13NOcwEOwFoV5+1KSLVE4TXbTJ6WgVjVU3S65jyIReYrQuy5V93yNV42D2LF
FloFQ1umIdbbga4gVnI+Koi9ceHG9+ZCrH10DiaMmAjEylliORDLoSxfS26L
M0IokgmxAnkj6jikbIhluxNiEfFgNOv+GmJ1XBF/u8rKWXdtmmLVbjjt5pG0
RVFsW3QwKosZaCQ62Iya+hBbbtl19+lvbn3li9+Q6MetKz6H0DlSLGNpsfRU
RLEnPn7rsvF5FxxFM43fsom+JsVKiPuIoVgEPXRCsTpGNUax37/1Uln1vGTb
ln9wNjZGsUsWHS7z3IpizYqn1HAbxbL+2ISPbl3yWjcTmHjHgGKVIB/UeFGH
Yo3jjVOsyMhV6W5cS7FhPrhOKHbBYkuxfegL1A9w2zbwjMmlTIIdM+YIsyxA
d2hW9ubGafZgTbN20BzTOvPsT4Q069Voxppsq0OctUXBLRzO2myWoC5jRJ6H
tcEQZ93ZyeMq7mlc7ZPKwdmedPOZ2xpoaZYnLmGupwzN8rZUMU6aJJ+B8SfN
IhRdd89cmpVnrE2zslsikdunJ4b1hovc9lZswEvnABAB/q1/djR77TmzSLOf
f/KWs3FXpLpQNPsCOhXKdoSpYCUlj2bl74tMLDG+j2lqTbPrNl6tI1rTMW1e
awRm0Sp5MCtqwraquHzCrHV69y2PBxOXgll2mRBmWQkVYJbH1uAHHyHMqhXb
LJjdYZI4Embd1rm05n2YNbqt78H5q4/X8VSWZDHqMPrgFDA9Yh9Xz+sgtrwJ
kpWTAJNXRm/feBL+L6EmI+0ki7yopNIskkX2s/T0i+k09CK5CLK7/+87WrM+
/U7Z4jp2+jvdpiNLsnJ43eIFRmcnkkPTJ353i2T18n4JkiVY8OTQciRLI1mV
ZDk7FiPZ0YWHs4za2JYgWVSdU2MjuSQ7xP4dI9nnzl52FGu/U5i95uLDaIi5
7q1hVk/zZcLsfXNeajUDNj1ogM3gV2b8CCOHrXIs4FcmQUQ4tsevNjChE36l
4An41YvWnXfxiTKIFiV+RO1z1Uuxdpurs1twRW4pNh9h7UMUI+zBmQi7de6h
TIzFsMAQZc++Zvs/M6GNPV9auh0DG2i/mfiL/SFGskwkmUGyaAatjaBG8F3O
MjHdtVODfnxJH8VkMcnO0K2JJ4dFJ8lKagdbQ5JU2W3jTI8AMOeLSUVsfnDl
Cdps4dUv7LhjNkqGGCyjVfs0jquRngWxPOUF66O0SfPvvEY2D8kGsRyIdRGM
SG4WhVhZBMYRnK6zRCA2da25HAvP0gDHxna5nn7ZkT7HwkFpjk0+s9EM8edG
Fx3BWzvLufPCQ7z9SpZjtz759RPHd3/CRc7gt+bYqxdf8+ESHNsf41j73oyq
HJuDsdykIxEztgp5GjwzBQOfPYxNGibEWGmjkhgrVbjbxPApT1kFYxEnkoOx
MzTThXNU5ARtNXrjCHvpQ1dLbioIcmbDwP8fXzZ6rKR89RGW0++CsEklKYSl
cMAdLMKyOssgrD6FmFYMPd8aJ+IRfmDQLMI+Nd/MxIYIK/k24wgbXZBtXX3p
x+0k6Odai8zZvMy+Zg5b7XQHrFnqyibYu64Ze5tz9PbuJNjEZIQEq7VClGBn
X3YEYKwiwfK8p9k33/DlqgQrKgusYbkKrz17wTLZRM1dVkz3VY1g3VneJQhW
nu3Mr7elDIbQUKvYe1r/8QXu5xtszfrKpcyIyjEohYkQrA6gC1M8Rwk2eQ3f
o0DQBJseeVOSYFuD3BIQhVjrUjXAopghwFp+xViWo8dz+BUypohfV1x39Um1
+JVnUjHmLM6v03WQNH7+24oM3erPnTb6CpPIX6Or1W0aXWFHbPViuj2KroI+
984J0LWXpjBNrBFwa1LFT5234tiQW3ePrnyzcyA53Ao749KmjJjzMvDpdZs2
fkQ8Qg1ulapW3GqfCj/kVqnk9V/mgHm/SxVsudU98vbFnye3MhcoPqe5FSnW
2rjVzqOyqoWDe1wzkVzUwpUm1vLAuuei1W/CInN3gZX/jwGrKiMteE1gxVdR
EphOHk7rgFVFhdJhynTbbhMC0wGwmrMW5TMHYd2eassBq42zLw2sSRmsQpCp
0TZg7QuBtaeIVhcuLqJViSrNoVUXRmRpVZZOoPfmrz4+i1YZZBbQqjvohKM7
zXz6YeYIhpXhaWdYbFIrrUFCrYYp1eUMSV7n5nG36hhQ6ugVWz/Jca4pFYXX
64cZlBrTmyGlMh0AJgBjlBpmRihFqQmAU9SdtVQARkrf306pfHpS6uOXjL1O
5+4FCeRQKmRVSKn6AL1cSnV7JjSlutlzjCNmUEp+Nm5b90E3IsxlD4hRqns4
DKqAUp++YvHRbo11yaLDVWR6TUoVldYppQ5FswPbPbQ6ZHjrCD/ySXzkq7ft
PIOPwmp01jJ5njKQ+vMzR1+pIVVgs4uQKnmnS0OqS0rOLAT4W6bIdusDUeXD
r37mke1kVEbcd8KoPHQvYFTxXgGjwhxoRk2POUg0uj0hMItRw9mnCozKzH/e
BNeIEafi3nxGpZHjIYR6mfWqK9/DHlSCUX9y5phkWMB5RlmMCnejVlC017CM
SvZhmz987WUuO7eefChg1Jk2aPi41qkJo46mp5ZpyxLmDW4VJw4mWUcB1SaL
krFuDY8EwCS/kSCBEcN1ADV5QqolXIqyh7cLNyqRUOGq8JdHqK1ejDd2Jzs+
DywLqVBNKDYbig5AH22Dx8OJRay9TFZ158OlrDotj1XZedPl+v4AVb3pItfQ
2ah6QC6qctaSyZsiqPr/M/fmcXZd1b1ntWqS5NnwQvLS/Xn96f4kQBowMRgz
OJgwQwIECJ/wAoEHD/LhMTzoB6ED4fGIA3mQTnITD3g2lqzBmlVSaR4sS7Il
2RpsWfIkeShPYGMFD9jgCfX+rb1+66yz7z7DvVVK+o9SlW7dOvecvddea333
XgO95zyp+oqVFFek4KSkyjul8ZsEqUrYK6BM3RtBjniJU7Kk6myQJ1WeAD5z
wQqZaCsF1wytNhpiRDrklqEKZr3v8vXv9uoAQ/vYFSvP8rMPk+Ks4wzfgS2H
rs6DH6TkFAPu2VXlukd2haeWsisdxCZ2fYu2VeDrdC+2bdn8CS6xybHrDHNN
OmV25cQUqnKosAN4Xt5v9F8G+chQJD78iSm+xq1ry9wabWsdt4o49cyt4iAH
8ajgVmRM/OtyK9+a41acnSTcii5rZqkhqgqcbbjVdx9w3Ir0ySZu/emGZWfx
wd2dnsr6LLj8rvHNkUVVdNgf2j8l8/yNW5Ek08it6XlEHbfKXVgGkuhFjsFk
uJU+YFy23dwKu55y63BZvmi3NYog9bvi+XVUTunvJgWtgdUqoNUeoAW0blq5
zXSabkKJoPlq3AKw/UOrz/nw0Hrw6o0fykGrnVJgBIr42TK0BmlKvLy20IrT
DvbdFHEQMuj0A63ot5FAK+yPg1b2B2oDrVD3VdAKjEEtH46T/E0GWoVPCK22
XCK0ap2mTTdt/FQOWrmruTJGjPQBrbqxRUfUmeVsDwUPrSrhJ1l3JzX71lFE
D3SwtdsrteJJSK1IDSpRa1BU2PMsheJOklop/31SqwR2LVn/gQy12uoJ9EBq
pcVtQ638qAZq9daCbIQ/hUXJUSsXbhW1kmpbUGvJfQvedRO14vYkAq5MrXKC
6ag1yDSbB7akVvbYw9B5C1dBrcx/p4qNy3eUMMTDGUbYSm00hSLvYJja65So
dfq6Dds/x0vnMkNrGqkqoHJBSe5oCqid4sjAAFXvAp+WAVSkRvQKqP4Qlx9X
AajDTA0goAre6yKyMrCOUrGfU0Wp4n00UCrOXDylcqonTak868cyraBUsB0T
VXuk1Om1lGpu/0hLSEUOr4NUX4WMa13QqAJSKcWEVBQ5U66S5xrhHbYkVMRL
62ec1A+h0vEYmFY47IKnPOnBZ8tN9oWnsM0pntJWVOFpyYNzeAo/oS88BfBM
Ek8fXrribLMgiqfd+xPuXPoEgimvQDClvTly8eqzeaxjYKqDWQWm+wpHqDWY
QutWgClk0IMp32YUlAPTozG2fsCzKXdeKFxMlyObhvti9YoKNsVxdsKmvCju
ysWBTwWbShfROKb9sCl0WsKm9B74p5VsescVXUHAFWyKl5vYVD42x6aanCv2
FH4SNuFUE/DJSgOkEmRsqlhRy6YjKZuWt8e78FQYsTc8Fc8qg6eS6VWDp96z
wjMeQzwNowS/pyWelp38+L5qNg3XJptyNdAJeGLh8tjnJEwNFdr5N+z9Xo5N
bbfRSUDCpogfTNkUKjQNgTGzEsgaPbxzbGr6/tiwKdwS799l2FS2U1XLVLGp
zsfJLzzzuPmBSaNY/K/ob2U9cdjVtY5T9+xa8+EqToUwcmuhxKl6spzl1EAz
nlP1LYzcSTmVDmuYUQwbupy049SDN4y/T/7ahWCZouiRU62UdvhbWDrjVEyi
xvXkOFXCIHW53fiz732iilN/ccHKM9eNBROmJzNUAmJJh+JCZCtG9l1DGZhj
wKcMgeDwQT9JXtJEPHXL8WkYhS1Lt/9n75nW8akctXeKyooycjtmvwwWtIFP
KbhiSVVH0dlJ+RSdXnJ8akdV+hrjKz2fDhXu8nF4PPTEZAKkda7tFGBqMKTr
DpBKC4BNB5JpWAM1ZCrlSz2ZIskdY98pyNTjSoZM/d56hkzpu/dLpoxqypEp
YL49mRaRhwPHpWSK/TpzQxyZSoZCvJMSnnJT1fsBPqykLZ4y7J1tmlI8nXXD
rm9yDlI8jXMX8RTPw5H0RUWkRM7VG/+I1qsKT2VdtsFTdU8YOOE9mMLPnIms
MA+pnDDmISaQitARXzeqX0jlVlWp5GHPkCqZhMHM6OIuZ6LH18Sqt4TUwp7W
QCp2viogVRoR9wGpLHBbCakcTXx3Wx1DrFLQDlK5AvwaptMKQ4UM6baQShno
DVI1mlQ1GzY6mMrlIdU+swypg0RMUEF8LRLqqLlRQRk9tXDZ6yi/znMxTmXY
XMqpovDU+Xxu87xXSqPjBk51jhDckWpOHRhlZUt+MQbbc5cHdOjSHpCVfobL
kBz0Uu4TX6yhhsNWGvsKbBUpCdKCyOvElvSArUh/yWErh92zaAZbeY9Q9E3Y
WnT7LWErRz2PrdGXGvLqCwWN27DqNXNenmNVJ4CnopKClUHCgoDtuvvyEqti
Gq0rkEqRt0+OVVHtvIZVxeJ0s2p6jtE7q0Y8SFg11hbqA1Tn7djx9akHVSYp
YQ1PBajyFMuDKuWfxbJopieuXPduguo/7Lvp72pBVTe6ClCd6UOlsDCfvmjF
mR5UsSAgaarVvLtJl5hOujkMFZz66NbFwqmyA+o4VcPRLt+87zttOPWFOUte
nefUUd7BHz5+vxyxPnfemBCOsKpSlmfV1G3ysMqT4LL7Mux9/iys6kknvniq
Jmlc2kOnCVbpj6yf9zv4SWIzrokF+NB9g7+GYW/PqqA10WytWNVCWB2rsgKi
9bj0IURRlF7kU1Vptjl6uLxxarDKND2eUz9/4K6r09W272ff/dOUU1es2vll
Ph0ckTpOpYm07R4Eq1dwKp0bqDI+h1jlRk4d4UjyOJqVRYbyfDq+eseXmvjU
jLqrxYvvMmIKhi60iIsR/m0/fFr4OGU+5e2U6vg08CkmgCrJcg7Dbx8YG387
BrnMp/SbAafQGEE6GCraQKiuMa0RKqtetCRUuIQ+PEUJ9Zk5S19jotg/oY7m
CNVKffx6/3jqIulw2SdWLD3T3wJe80W7esHTw4cWv021jBxMZuhUjmPiHFli
s/XQGb7k+j1/jZ8k2rmCT11gbolPS61O4K1n+PTZS6JSb8OnNMiOT0/1Kor+
EQ5zLBcozB92nnOASoJwgAqt5gHVBYGPMmQeX9wxM0CNwCJ1mEfpWvK5PKEO
UOdjtVFd4ed/W0SVqXFuWQWiiktCRFVVNrF+5TumHlGjrp2OnUsWt+Z8dLPp
CMUfl+JpCJxUHSL8Ra9oKhs1joUYl5FHUz2UU5VGdRlXenzKOjS9bdNqaR4F
e5hHU9ygc9elG2KCphzbHJra1h1BiGgargstOHHvgrNr0JSzk0NTv23ThKbQ
Kw5NEfqRoOmgb45ChYc/5f6Z1+NMfcVrthNUPlDNkWlwwHZcs0lO8Eim8N30
rximhI3CBjJlszRRwhky5ahnyBTeX2lC3MjVkWnhFooA01TwCLs1mYI3SKbB
OYUcIz+ni0zD7f380pVCv9JgLUemVyw5jZqXXRjhFyD+h6VSuSAsDiQIWIlM
D1z52wpxoonUR5ZuzmUypRuKaZo8mT5509zTjwmZwlzWkKnoCU1D9QsI086S
zo5EZSkr7Is2HNTFkiFSv1CqiNTu+vDlXURqmwlKpIjAkF3cMOASQ6VUgi0p
sqIR6Z56ItVKcimRPnXF2JmqzL788K2zbT8tjGVqSuuIlE6i3EkQamoUrUE5
tmbnV+qIVBpZa8WIb+26/RIOyr33LSSRijseLvDRR+5ZJXOhoX2eSDnVnkhZ
acwTqY9x64VI2Y2sUxCprImeiHSIVQCEP8LL2ry3gUQRTuNJFMskQ6J+wiCu
NSRqOq+aRGdUkSgjnc45tJ+pkdOZo+VJVIowd3z/kzKIhqGA4cVy7RdEH/yR
VN+X9/vav3oNUU98BLrsDkLn/vjar+LJJWRI6ySlEGpSj+hqjKDGyOCy/pBL
wpXa0ujqahp1to806mWxFxpFC/kcjXLzaypoVHb33TDlaRROdj2NMp23jkZh
dYWy7599OvmEW2noLxQ/9WQpkKragI1WEHVO51iWs+tkmqJpFZlq2xho0ykm
03iUUk2mKKRsmldf845aL2SKklX6Z7S23KRjyCC+p8ofT6UeNY344q07bMu7
HzSVUKnc0al2KOCRbRea7pj9sjT+oAlNSRfUoLgOH5cZHtzAw3tR0roFmlKc
eJvdaFrU5uuXTl/185/dcWzoFJlDZTodmA5Z8KmoLQFVPJQEUOGI5gDVb5gS
UB9YuPod8fbbAeop0rNMZ4Sz8vwly0Uv/GDngX+SBc5wxk4S4q6UyrGSjklB
6CQvriWmOp0smGr6T2mHcYCeVPGQPZAqIogsaFuD+utJVXfN4f37E16SKjJv
abCbSJWgqpaKHccyoIr10QWq8xdVgipnw6MW3QcMgQNVH+FQA6ojWME+ypcf
qX4R337uzXv/toJTYSfIqeEDdm9ZLziBcxyJ2Fm9Uks0m/+IgS/C76aMU9Vn
g0/t+ZQFgnN8Kseb5ixK3WcYDNQCo5ilfCoDdf7yVz973orXSjq/xhp4VIVT
wmN5egXoS5Cw6smQGOKf11/GnCieEMYwZVXeky443qrvnVFCVRQr1uAdPJoo
JrerP1ABrDw3SYBVZrbTGlgj78QllwNWVhjuJ+y3PbOemDIrVQJvkaUZZGV3
5XpmubXk+cdbODHlVhak8K53jlvdWsDLHlv9HbfF1jB+OWzFA6usf/ve/RdU
YSuWDG7SFEMdttoe3CBFXfz5GmwVM68xTqxAj48r/KtROinEVqky2GnGVqnM
m8FWVvN12Aq9xSFtwtaJ65e9NcXWRy9eLbeE5Ow6bNVByWGrNjYbO7RZ+AdG
ry22ltlT7j1KYCWzSphFH8xKsy0NFvX2qFOl2YpqnL/ad/ul1Cg5Zl3bzKxP
XDr+Js+sPD3hwsF3e38YSzmcLhZklllxmKrCge0BMbvwjpVZqWrZ/JRSIaWb
dSZxa3CMPLMu2rjra55ZJR6pilkZf6/vRTEgbvE4ZuV5lRdEH49ZYtaxBa9I
mRVCmGNW3z/ShCXHrAMnmQJVbOVxE5ty4Hdd2KqMaF4GOzcV5DqIyd+1fX1s
+x5P74apkDmqDl9HUnyV3fujzD0csrtXW6vec5oNlOZXpuRKz7D2UHVBnCe3
STC6Z+nmj1KOfLlwcZkUXaMKAbkm//wQ//wv1Xx7RuVrI/41khdUtM9odd5l
Ff7GMT6B48otAVn/yYhxdWBXO4ZEyQj8hq/b7yU7PUTzo2l+GG7zwmWnAaFK
qyQ8XY6BUbpXssicfsVhEvSSKAY+cnhE3NczF42d4Z/BM7A8q0qBJKV2M/CQ
14EIcdYVlSIwJ547ACAHOmLr7l3/aYfAMko6dy70c8RCin0YZVgpVMgupdcP
qu0h4bSkin47sem6GiFhkC76HaXx9cb5kTnB0had9brIV1LGwsM48p2Joabi
xM93XL3hA7kWD2TxhH7VQ+sFfpmNv/TuLV+Mdm8Yv4YlxfwCH+qQV1ZjJ3pl
gvId5TTVcSY7mLng7OeQN1JUXJnennrkjWeuw94JIvHq+I7QvE7MX/tuur7w
8xPajbXV4pNC13jaFdnSu2PgZxftsoeDFKpwrkGOdqOajqYe/5feNQ20q0In
dtTRrnOisrTr1ColjUuFqtyDG+vvMHegjnb1IWNmb/xz+4iO78I7XYDI5eDi
rrzcOryVOiV8GyxUEFa9isdbGSUVMvLtYDHItjBq0NZ3q3FoS7+GgmGPWIu2
wzhjA2dAko24psnFRkpoG6YVMaqCT5Fs8RxeRdlBhZpGhFUmZDsdl+FRE3UT
lK9F8Ih3MEKwRfAX1lUZbEf8Vo9cKThlIID4ITN995snr1zxBog2ni/l22nO
dfBsiwdL2JZTK07OFUzNa8W2TEnwSq/ISI+rxFJTlG8zeCv6QN0eeIR751/z
0Tq8HRiSeAKVtSIw+jiuB4so1+pZpowWFB5o3ensR++9bw1vzlMulzBUtU1Q
+L8ofz6Iiw+A9GlteLzE7cvUwuFJPOEWYRAzLRQwQ7jcESgIdwSmhXOKLmp0
CQeT0VS4VY2FBe3Z1g8dfm4Nt+E52HM4gVuuP3b35XTvunPVRwac6OO1Odtu
+AbnHM+tBQCQYCg0pH79tMIGUgyyTKtRCvhi2D5MaXwgHTfsIkrFeew+0VC2
A1r91exHtv4FVdnkgRYfJMKWAK0zwDmgHcGIy9kYnsEtSm0LLDHK+iff23nw
PBkf+pLhe6k3XgXQwlBvW7jtUyXhcEALCfVAS38zA7QvknKxl6w4k+uP9yLh
jA5oRfr1kUi0XGM4upani0bfMJC+jTl81Pb6HbrroR+t0Y3aQamFpqtF/ZTj
04oCKdRKNT11rYt5H0RCDZc3JdGWjRqWR+6YJynviIBIc3k81PpULp+OZwLT
DmpZNsnr/BzUXn7/dd8YYMQRByxcmpn8AzRDQRDoFsiAh8cy461+LPalfPWE
sLREYyH1IAwa7EI922JIfR6QJy7p86pJDFz5ZFs8mGdbr66s6UjhhMVYJh1P
5MMz3G/Wpg8afv7apOnVOy4V9Ap/lQE9TKDHsWNCr1wtOXr12tDTK/DMyw6T
UoFyjA9iGnS6pyC3GcaaRecb6PV4TCW3mb1yAw3n6NWdSxq8MmJUT9FBmh5c
M9yKYEHHrZIkr4qWg0LV8OVbDs3BDWLiC99qGBuvnltdc/ReuJWf5n3/Hrj1
8TvmnN6SW+UcpSdunSaDPJ2DYSlqxwRaMQAIHsXvcULuoJVKHKrSQysSq6TV
SQZauUwPHl5m1ZBK0NqJkaKTgFb/6ypolQMp9WdxRJpAq2y0avCKASukGI53
vDHWfi14VbfXZTC9/5Uwq0NWrl+PrLYuO9XIqg4wQ4imCFlxc1JJxJ16ZpAV
TN0CWad7ZMWl8LAwBCIB4f30ysJdSXByGDZY8ypknRW0QDOyQuymHllxVb5V
YkL13hfv3Sbb/AhnLJBVfDoia4xqzfFqEA2JMi7zqo9oM15V74S35Hh1KOVV
7TNlpwFh2LAP1JJXTeDCTWZ4VUab1T+mhlclyTsoryngVTknGkxsSolXZ9Tx
qkRzuqA1y2rRJup6ZVHL7aEVVopm0iTNnZnyQeh8N0ErYt88tPIJWkIreoHU
QWuxdk7dtmnzJzjEGEbsr6bQij7T4mGFnxdtv/6rDJxmta9makVGi3mOY1qg
H1cpgUnUzqiMBPlxxRump+TK6Dws2V/ePkv7v4zy01GQShSVDhsiPlNyhTB4
ravkKnZYa8h8//qD/6z+hjRs7Tg/3pGrSDNNAUZ/3dWvMqlNyVXCoTA4zeTK
varzY4sK2RmFTTg3ll5NCPacB/cVS04J9lfnL5d9lBYEK41CeyPYGcA2sYMJ
wbKGhD+SRchwHcLWEKyoq6kg2KAlJTiEBLsrBlVJwZgGguXpEIWuV4JF/Sfc
i+oEke2jejBZQ7APX7LmrQhhFmEGMqmNKI7iWxHsA7ctfDPvpoZg/4OvlFtL
sDgdDtADRUEvGz/b6g8jjdG0/Ex3NCxKJfw8Z8Pub+L/GIIbbx//cCuUde5C
Fcriu0fZThEJBDAqujCJ9ahAWa9jPbaJZnQ9TT3Kyh5enyiLOdZ5oZ/ThLIa
aFzaY48adARHkj7PHndeWIphH9rKm9Mbn9HEqU/unUt38MWscOc3JWS2w//T
nb4sp6Jp2pWxB3FRTDsXaFyJqbhcCVODUDZhqk4fzo4bMLXwRAVTpbiXhrel
mCoZERoRUPQD78LUOEvRGnCBMYokwVSuRV+nwrsIPWAqvZQEU1FQwgtpa0yd
KAUWzwRGcRwwqp5UrYNCM6mubkeqfgwggS1IFb1Yblyw5WO4GbzuPSuuwj0H
xz/EMvv/lqQ6PyZ0JaTqlOBwGnAv3qySEFmiwNWBwVKlo2nN9OqLJgRdy4/p
kV65N4bTtxb0yiiPNvTqaioZvcIgOnplXVp3463o1YNwQq98ZiwgR6/o2GBz
f5Wn11I8cVH/SDQ2t/H8ybZ5UKqK6WUzp8c0ffiEVz/z6K1FkYGBYbR+51KT
CDYMoxIOY5XlAYzBhj2+WhKEEqwcS2QIdiSydRO11kOrrT5VVIRWdNL++ZUr
Xi/5SOawjrAChQV7lqD1eDpx2BCtg1aEiEXF3M2tHSsoXeqi0NHsehuzk6VI
XgW3sqCreYAJt8pBfWJjEN5UYCvvxUK7lV6ADYKtmNQRFeYwCsxlZWRQnllH
q5hVPHJ1CaygUsdlOQ21Y1VqVLHPGVZl/ayEVamsRVUdLdLRLYSoi1Wn375y
3fs9q2J2OJZowqIaivnm45uv+wItyC/WLTydvk0OVW2tD4s/fLR8UqNLcjrc
i6evDoot/A+nGuIe6g1Yk/CEVtFMZ8mGD9nIhhtKClW2pVTsnymlinTPivUP
i6YAw/SN21Cq/JyjVJRXptzXBAxLk0dHqazugmnT585Q6j89sOt7KaXyZ0ep
3zp84EK8jJJHpFRqmBpKPalkiTuxazq+V5Eq/x7HvzRwkPcqUoUt1dV627/8
9YeP3ndMSPU4G0ySKs9BN+76WkqqDC7mesI9vPPJB7dT4BRUTbnoqjU1RZHQ
j4CD99jFq85KQFW3pG31pqAK/URD6kHV7ZcSVAGjKaiKLx/mRMKzOs2g6gvn
sphJFlRVElNQtb+/qhlU/S5FXKKqCXsB1U7RLV3oLA+qcsyLHsDK1hlQfXbb
3FcmoMq9ibagqgNZD6pXLDktB6qFnugXVOMfu+d2HuEUgqokFSWgCktEafGe
dWmQcqAaPvfJC8bf1AyqM+pAFSlZntpM9znhkERMXErHXrJpe6LUW8fW/xEX
ekqpsouplfUTSpU44TBt0HCeUlnI1DfhwngopfoIa09o5s97SkVnVl5CN4Hf
++OHtiaUCjPnKNXOAZx70g+l8mDOTEd7Sr3k9p1Gqbo+MOgImpC3KDYCnFpQ
6q5bVn9EbnLz+j+WlmqOUnnj7IpKI4DgF7oIHoq93nvs0vGzPKU+ftWKNzrb
OKOKUhnu5TYQB7Epl8t7JarK9GJVdKOqu0zPqFpKKK1C1QNFJztfUSFoW/Zn
rUJV294MwpdBVYk4M1Qd9s4SUVUN9BDNGx9Or+TLh8vL8T64uC0tXoEX9wYS
ZHSjOhyiohRQpSfBpACVfgHNnQPU29eueZ8th8JQcxbdUOYBNRFEvxOAWfOA
iqyvEqC6I7gaQDXHKQFUEQoGC7YDVJSYqAPUYHYbAJWlXhNA5b0ZT5QA9Thf
ZKwOUN0epdEp98T0k0oZVp0uOpUBq6BT2ipPp+wTN3k6feCyde9qRad64z3S
qY9jnWo6ZX56QqeSqdEp6JQaLKXTYvlOx/6/0akaWY5lwWgW0yBHmLqCiDY4
BojPMINUanNdh6XanYbercdSfHIFlt4/PzarSLCUUcEcqUM3L3snsRSqCa95
LMWNK5beNX/dH7AsP1a1rmTukU0KS7FeWmCppJc6LJ2lippZf7OK1IkKLH16
2ZLXrnlk7aepAhyWUpeKcKZY6tZ5gqXTUyxlUj0KxAkGRCRMywI4Kh192yMP
76yiUnWnI5I+8F/O4DhiuGRya5AU574pkvI22yAp62DmkHTL7o2fFAmatfH9
FPUCSY9LkZRVpYxBVCwOzd7wfnoNaHfRK49KTaJZlTzqMsdHWTimi0cLmmjk
UXnF+WVSWbJHHqWjuuLejZ9DI2N5jCYepT1syaMcNpJlFY+qp17IaYlHcWXl
USmX6FQqdSbcnxyPPji+8q2m2pp4FP6CTlLKozQJstHYXJqpLYii1UCfIOqj
dJ3oDBNEfdGhgWkST3BCFYiyzpW4PCvjXFDaBxpI1NtbE2t6N47MUC2N77Vy
OnKMKpNi7ac78TSiKS0V0T6OSPdvXCfbn/cdXni2xZtqup9E6nQR6QiI1Je2
wmVAojofOSAlplQRKZ1WJs47W8OTV5ky7P4lRIqPqiFSAFQVkfI9BDs8WC9E
WtShKREpAr0Gy4YPfn1RAM/iH1sAqUCl6kmRoBZAavXia4DU1+M137kKSHGM
M1GkBeJ9Uh16WrFMy0CqFYDuXr7mPRQB7PYmNBp7usVnnQIaHfQ0Gt4H0zHI
Z49VF+PfQtkmDNWFo54zHI4+e3n0hB9ftfT1CN5qg6M0zp0SjpY2BAsc9bxG
HEVBb+4YJTgal1X8UzyST0foHUe5+0Fr53CUucEtcPT66zf8aROOsgRBBkeH
4CUSUFyBHpKomNxzl+dIlEauRKJue6IFiT6yfMXZeB0D6Ej0yKWrzubblETx
6KgWm5LoCxcv+90aErXxbSZR6N1HL139lkYSXdtFohLDrJ/003njZ1eQKAqc
8KQrS6LBuFDbQcVXkChqr1SQ6IPzV8vmGIgKOislUZZOoqliKCvHogcSpWHn
x+vsVZNosDa9kuizs5e+xpEoXEDTTDUk6kphg9KkcXT4FCGZMDNH5q18s2dC
KiUW0fLlGn1QfJ84Kg0iuAObx1G4PdiCeG7O0tPxJ+gAaeO6b9ZLExyVdsId
3/pI1w5ZFGG3GGtl0SNXjL85w6Ljt2/+HIevLYvKWPTLosGwkUWvciyKlLH5
i17ZwKKoj2K9kUssOuxZlMPGcpC9MCkD4MmkGN8KJoWseCZF/coSk4Zn5VIv
Memjn+5mUo1uGVu/48spk4pmngSTblu29VNVTEoKkvJYupXcC5OyjkTQM/Qd
YI0TJp3ZxaTBkHcxabh9LUCUY9GS0440VFfMql8WtZOyPlgUlkQep5NnUfSg
HUidFbW9U8CiQhF62Q8dmVhfz6JUa1SqbG+J11/27M/uouiwnL4klHfKLEpH
x75asGipdV4ji5YawBaxBSOst85fYZhgllriKM9BfL4Tb9Kfi8ruQYKjvgoq
VQdfL10Tfo/eohBacS5KnV9Fo/7Q3+oPOhqdc9/WWhp1JZTh4+VoVKZYtQJ0
qKNR1vl6aP+i3/N3gu+ivLppFO3SPI3CvkpqcJwOT6M8GCONsvwSpiRHo86k
NtDoqGgrR6NS/6BjVepEH2A8mlCULn+vKFqYqCHxuDIoqgbuju0r35tBUUvL
0j4M+O119676k2YUPemZ81acwZrGKYoiWkX+JoOi8l11LLgqRdBShQxYD5Uj
qg7fvrMSQbFL5s+0FUH52O4arRAUTdMbD0R1I0h2ZtwzFwei0sTG3FUVFTEV
mnrI26MC8cuHLrCUZ7MSqsP2qZ2pRNCJ2eveQzkDeLVA0HS/zRzY4G7TB7ts
yWkVCEoho5FzCCqlDzsaxl6PoGLBGxDUxrc1gr6ICGoe4MXRLfMMasYNmgB5
uhUMOuAgFFX05feapQ8+wOsu5AGX4L5OAqGCVQmEekWZQCgbqnNZeQhVm5FC
qJzD9g6h0mZJP0kavuYhFFeohdDwWlpePwOh0gCrDKEw+PiSunSdBELVQFiO
qdMyTGH1HkAdjKryRxXTAecGmFJXpiWMfung4Xm2cshweipLGEWcbAqjUdbj
zXFJ+/omrNuMelaeRiVDAzZe044cjcrerZ5O8ogfU+UDZwecXsBoik6opNEX
1dIoklgvW/P7IljQddqARkyelt9F+LyBsOKoJEaHj0F87/MXLT8dLXTwG1HZ
e7pwlJ2Yu3AU4bP4CZvg8AYUR6XnUzeOotYCjW4WR+lzOgehFkfp6OI0iOta
CwkIjtom3XSWeLWBdEXTi23nXnH0nN0HL+C66AVHefJGC3lk1qo3c3wLHD2R
/Ua5SKVuk1o4Lmp7oPBxc7fc8JeFTS7T6KY5LzcaVVmTykJTTKPcQq+jUT8P
0BZKoywF1ESjzwb3KEuj8bXjkMBtNZhcpo0n0ttXr32/r4kLAZd6cAHUq5DU
djb3X/nbqcuCwvpVSOrbKqRV03JIyoh+IilPj5A3Sguwaf1WcQ8v277nO/wM
SPwxQNLPH7ltriwoNBnUU9fPPnhoUTOSWmlDR2VSQxIW3NXAxe/l8LVTRtJS
7wovCA5JRXe663DwWiIpbtHPk0dStzcGcKtAUmhPbRNhSJpW3e0FSRm256v9
5pBU4jF10eE9DUgqRaM73UhqmBL0A5FUlGCnGkmdLZIpziCp5TSqL6EPjIfc
u3eVHJBih6cJSe0Q3TWd842pMkzKTyST+qLdvuxqDZOK0tDZ//M77rYOyowj
NSbVu/NMivHqh0kBLz0wqWVQ5pkUJfJbMiku7pj05n3jsvGcMOkoXmP0Cyba
MynlBntitC0UfXyk6li4RccESaEz/D5CgqQRJ+MjtkFSaYDahKRURRPlvN0E
Se3xNCBHqhvgT9DRR/UKNZtfPqJUwuvoW+JbbTr/6Ot33HZFD0gK0XdIyumx
ut0qCeItOyTdH/eM5X/qGDMqjl+1iOqOCTSXPIOo1h6l04WonBPJlQiuwlQh
atB2KaJivoioaBtcgagMoSWiAoV4WcJhG0S1YCudN6yMDKJKGkWnhKjQuagk
0AOilqxogqh6n02IiqM1lptKEZWrBO8pSqsOE1H5ybq/h0uc0A+jdhVCykMq
rSnPeHKQ6rss9QipiJSSX6s1wB1b0oc/IusU6eLKqebRdoxTZ6acij8hp7Ik
EXyCae1QFWOeoioOpT2NKKqCouU40qEqWi1yeCH5HlXhWsn2Y3tUxb6LR1Wq
Gn4cGVEyQ44WZU1yqMruCez4nqAqK8dXoioPL+TwI3yGoirG+vnFsTUxap8l
qErN4Tpmj57xL0duKaGqpvrUoqpZnPBmFziCn1JU5aUZore66PFcaIcuVEVQ
C21JsfxPIqr63j4yPrpr1QZXacZoPdkqPMHVdL0arirkpLjK3YUcroZfS7CT
w1Xp0zjFuHrHvA0fqMDVoRKu7tCD7ciqMywNooZVdYUPfuaBw4sSRh2E1Dnf
RPAYz4TcAg6hIFH51JRLk5LIsy+pBxKULws4upNVyW4Sm4xa2lOEqGZHFVEp
IBM3LXnL3rtWiAcpkQpwT1XLdyEq99eDEUGWKDzgOkRl4idhE6deauIoaJLz
qSGPKMflEFV0YDeiskDgVCGqNDnvlBGVu8y8DgdPYl2bEdXHONUgKq5agags
7T1ViMpjPnqvNP8poqapIxlElXrnelsicPo0LNFQQtSizVIjourG7C/PW/k6
v0xbIip2WvA/LKcsoqoUVCEql2WCqKKhGxDVI5qKb4qoOoSc/L+5+Zbzmgh1
xaqdX/aE+swFK87olVD93U2eUOHY90eoRIIcoW5aFU9NqwhVLG0zocLDbkOo
8IjaEOowCZVBn9KoO37ATC/CZKsuTL1w2WnHjlKtw6VryZX+CY1asYLkAtMw
ZOFR9cjVd+9GQh4LHtGkNkAqxroBUlm22UOqC5GgS4wB9KBaBamH5q9/X3+Q
etfmle+aVp4S1xZo8oQaPrKOULHnVEGopf5cWjimDaFKcpQSKo6mjVB1cisI
1Q+KEqpUMMJBgCNU5sQgDw/nGvgENWW24e2UnCdUdRR8j7Acofr2tFWEivek
hErZ7dQTKo7RcAm2VkwJVfKeBxPb0o5QpQhNQqglF603QrVK/TlCvWLJab0R
6ok5QkXYhidU+lIskY6Zjg/yEvxq/33L/oB3hl/DJ6XUi45w8IFlCziRO8P5
veNF6FEeZ87bff1f6FPNoFKzp1YLw/mRJPO4iroYlcSMKsSYAIlM53aYY1QU
xG7LqAhZNz1eMCoRtIpR7Q3sgCHUpJMOhf/Y8uVvoEFNQFUmWc0Z3QFURZQ1
qC0bWDmxGlTDeJvNMZ+oElS5+jVxG9EOLUCVYZX4AJxZJ6B60fZ93/WSSVvY
D6iyHTvOGipAFeNloBqeMweq61dvlzDqClBFpS58ojRI6ETy8aD61CUrXl8H
qk9cPP6mSlDVMfabtLWgyg7AFaDK0s45UBVvryWoSkhwNahykZZO9ztFtXU6
QtgIj++JM/h/sGyPlwAc6OI70psmQ6k8df/J7kVn0ZznKLUw7cWOexhW6D5X
72MmAsBTSCVLElKlrlEGUlW4Lrxp9zkOUn1TDoVUWBVcVFzSHiAVG3lVkPrY
2qWvp2GvglSynYxzb5AKO+0h1e2U4a5fOH/s9Nw56iXLT2+CVD6I7GU5SMWh
lQCWdsilHuRHljwAFSpph8GZ0mMOfA68oARSvb/mIdXTkPeRaWsvunvH//BP
nkKqKrKDV20W2myEVCna0SGkIpgU/0PmHD+dZQWldFonQqpQp4PUUt2o8B3e
l4NUi+GfUkj9x903/V0OUvev3PBh3tyuhdd+3EOqXArH0gqpvjqMV4lTBKlz
b9/+tVpINVKrglS85vJ2Pawi3iSFVamJkcKq6cMmWB15fO6KN4pLrrsyWHZY
tXT0ElbFJ8DtaoOqWAPU0K7jWqnNCFe8R1W1I30jqqsB6xB1z641H/bLi5/W
ElEHhhELLT4xbWtCqVTWOUqVtlu1lMrmVNZESge9BaXSY+brOUrFe4R0eqfU
+YteCRk6xpSKQJSUUuWvSpT671JK5RmCp1R2eKmjVJ97EOyzrCYjVf1CNCNJ
1dLbG1BVIRPRTkRVKA/OJKNw+eBO1XlUdeLZhaoaMI/MlxRVJfTM5ZcQVdFR
yqNq+OlX5y5vRFUaLqO5BFWjCPSFqkIKPaAqVgBzkx2qfmjigQ2iLutQNXyE
TzNNUNU82Y6h6kkS8K79kYmqqLScQ1XqTVntAZAoKNA+RBSJvYgzz3FLcTWq
zRks82W0ev5yoVUOr+sOIrTqU4FoajhFMapF3ltJq3LdWYtf9dMfrSrsj/rB
tnrztDroaZWvkVQLezAwzDp8N16zQTyNLlxld1kmyMkWiU48nEsMQIKrLL5R
i6vUv67QfxeuosOZ8FoGVzXaRuKRHK66kjEc+h5xtdAEhqtcd5ROxqY/t3qB
9ADrBVfNeQ/CkOCqL7ZnuBocQhQvT3F1m/YLUly968i33+9xFbOFT5QuLp1u
XAXyOVyV5mgSEmdGgqzKXj2HtbeRqlgJEmjDqpwyZVUMnRRAV9tmJd26WXXI
s6rLXanCVXaIhFSWcfX47Vs3/RlXyTMXjZ3hG7p34eqE1iqtodVnLhk7gxPe
F62Gp/Tw89j2Ba/bcs+aj3Oq8H62fIJLXERLDVvOdZjlhFZPhYBU0Sq5k3sf
uCzQVGQTj6ipwwt3Xfff6nFVKrg65epxVTbYElzlBo2oNU3CTnEVp3BkgBRT
GdHZB6YW1mg4h6ms5VhKP9XtwD4Y9Tfk6Puo60IefubBCzfAU0YtFXfWkEFf
Ixfz0hZScZ920FNA6qm+9Tfvy0ovwu1Tt4R1gFDFDY76tgNrP8b7LXTVS3yt
UNt3Covu50uWvi6N4KWesvjNDKUiZdmmRO2SVO2twFS+H997x1TJiMhgKkJR
eHfSxCfF1PD3FFEKDD+mX0yFJsxgKuxOLabO4HD5x2ceJDF1YFqhNEugCuXo
wkqn0/On5sHRjT21tbyLrKqDKIEcnlWnyeoepE7wBZdzlFoY+qESa5yvJWoc
qOJxeOdVoMrFxFD/BlDlLoMD1UEPqgMUGf0IxxgnYePQh/SasCekKilywXhL
9MNRbYymkyEtd+AVcyH1AKuFShtiZhTmtsD+6RRO3HUKq2jrWAOr4FsMDh8Q
l+KnQLH0CKvbr3r5tvtXFUGYYbimCFa5DZ+DVbOK/cGqpBiHCUFKuBnRHKwG
BelhNR64RFhFUzFv3uhuOUE6+cn1i86w98DLgjDsmv0ynGNJvQ/9HHiCkv0f
3oOSMVNIqxR3JVFPq77lK/4WeySIE3Idq0mrzOhMaXXOthu+QRXSRavBqvVI
q76qUF+0GoNBB0t1IBRVmVxai6rhdjyqXrto+3/Gd/WgzZHtlFH1ls1rP4hQ
JYv71cTRWlR1vQowMsQTpAq0RNUl1/5ZCVXVBOdQFQNiWTObIj+hF4rECuRQ
dVfRiK+EqrqdkkNVznVbVJXuQGVUNb9Q9IGaRFxT2oEx90OzfneNbxZRF7mL
Q3Y8+hnR/JFYZdKDpmZ5XI+s6iPInCOzNDyKdF+pI1YRygpiVSUuyfqOWBkB
zOTVMLoZYv3uo3v+EZ/6+A9XnfXEwuWvt1plZWJllWceDnAh2IJgh5oWxErK
ZbXLDLH6jUwj1pULXsHlnhKrBMvF5XzPkf/+hymxQvW1I9Zpsf10Rzl1mjNp
Cqm2J5hAao5Rw3LLbWHzTql0WiArH7yMrMfh5q3hqm5slpA1yAYroOhSO1HK
XWhnFXn4cLmUWRmLgPc8cskaWR412EpN3Su2Mhg0xVbMG2MTrt666+t4/7n7
9v6tSVYrbD0eUrJ+/ybRpkyNrMJW+Pw6s/DESEyxHHk3tV4z5+UtqFX8LddF
E7+nO1BHrYd3jL1Tq3gYQ3L1yHV6o1V4Hp5W0TdHA5eOAa3+rzla5d17R7qS
VtVxwo6+6HtsEV225DRPq/Ke8Jnn37vrHFWTHlYt8NJKstSzarg6BQlJm9Dc
OGqmRfKVhetYVavLV7Eqy1lyOWAVwv/Bx5XKYam3wWpROVb1k5FjVeeER4c6
Kjw1w1WsyoQTMeuI0tAlgTu0xRqUYA+4igdswtVCo/WGq8McMT8ChBviKg/K
+gBWXML84API+41OxOqVb5fNQJRbV8yzO+gQMKaIXK1MyyhLO6fwGqv/dsMr
d4ao+vC+Gnj1y78Er9pJvQ5eoZD9foZJfwKvbM7IEEtRAzrFKbjqbeGopsyt
g2Xh80qXaoQWoA5ZfTlIyo7L8LNi9KpKBqbJxY73H2PIqvtc8GxwxsbKEZ5Z
wyqzgiCdSmaVUsE1zAqvH9Gvnlnp2bRh1vHd1/6XHphVHh5ZtWHRUsIRO9LF
rDwzyzBradssfGGfPGHWQdsjLx7VivBKppdjVvlc1aqcS3bd8KuQsuihFZZP
RZNHff1AK0c4A61yYtjphlbrAxLovgtaVTZKx/cZaBWtIi/PbAOtOJjUuytx
qxYQr+NW3hk6fPAOE24dxZk0em3wuluWRm6VMiiDGXjVEis8hDZACbdaBbED
06KDUoJY0w3CsGz6IMUL5e5PMavgGBZmCFeBAyIhmdgZqYDYv7nr5nNVh8tK
l4gbBqr6amRdBOsaI7QlWNJwTwSrKUopwUqx705BsKWCeq4LkdhoVHhSgpVt
IMjzpki3DD5j6TT8jLT2cv7HsBCsPoqkHcvRQFFZeIavC4oD4RzFGk9VYCy7
ELA9zb5ZLyXGzl6391v6NjrmGB1ZihNF51SHsYQKZo9OBmP5N37bwJUD9gsa
tkQy7TV6zzCWJRIcxg7UcCx+PhYcS3kuAgzLHGs+SG8cy52HRo6diZQAOuW4
hMQdZjhWswqkPIb6BCnCYqy5ZqQkoEpFoTxPyCEsd+h84w+4/ZAAnOqH4cLm
2YtShPXBY76iLFwCSpsc84f3X7b3hm9Tqlwd4kaG9Q1rZZlqPG/KsEBDHVA5
U9E1gIbPojHCrJcgNvzfQaz1/OuUSzt5iKWLkYPYtHWTYGACsZgkXEMOStpB
LEsCYifRQ+wsVaGdMsR6AZ1qiOXfMv1dMvFqIBYNCWQbFipUF0MXxIbXEMha
B7G2jVSC2Md+uPrN+ORt+9bJMYQd5miBNzuw1dAV7hMVOurFKcSK39oAsRbW
ooqfFUSwWPQh0qODctXjmaXyB51yz50eUFZVtEPZF9FNgW+XoqyfIPsUuq8I
4FPf0LBCNd5TF4y/Ae+T/s7KtBRj/A8bRw1MK4EK6l1DJ/TNtMdRgrF+MODc
NRBR0QEB1MrhYBuoNUM7yF680jesLdRKblQGarFC2kOtSPPy5W/wUOu80RLU
8hL8jr2tBGrhYLL2SAlqwxeWLOr+SXKY3EWJaWWN1DCtRJn1wLRgHU7zrwor
Cvc6y7SfuOeeFfhF52c7v1vFtLAwpcGciPll9Ux7sh8J33Ur/RhjWn1kKjcN
iKIbwq9n9lz1iri25QGItfw1i+m6ba0y12oglZg4XSJNPAvhTxqi4m1zNuz+
ZgXOoqWHLZMEZxEe1QPOlistqwGHvvSVfIGz+mS9YWz0qIZLClQRllgsVXec
Um3DsFAHnmF9MlSGYekLVTLsRNGuZAoYFosOVj7LsLZoygyrir4Nw5q5yTFs
GFxZ03pda1gW21VVMqwVG2ZY6GVLToPAQB/3wbAyOOElFNWuYViMLQYLmp/m
WAZJDyvQJpBj7bqPyEGseWeu4wrdfkm8rcBY9MauxFjdGeTJE2JFRLmG+0kx
FpiL/W8WTfWfkeaRkT3qMJb1BFGbpZQT0onFfmSmtdAHMVattxckQVi4ksEe
EGHZ4Ush1h/O4A77gVjqDLpoQbykJpruwk0OYrnPm0LsE9csPIOrvU+Ixayl
bZS6IJb+WZjR3Ss3fXTqIHZg0M4hTUoacVbzqupw1vqVZXEWPg2yDqhcUSyR
a9zmm7FOWAHhvl04wAn+5A16wnOtrJogainXDmTAFivPgy2DN1F2WxqRhfc8
dNnadxQatXQ2e93Cbf/JK3NMHxGPtyi55KqOmsDWxD0M9g8f2CmVg6vAtplr
fz3HtdSQXAfIbMH/LSwuuOgGthcuO00iKxmHlAdbj/P44iFWP2BLEkVOGbum
lfzLf98KaBn+IMDkgBZ59lwCxb5iHdDKEZcPWlW33SxZwbMj6DSS8iwUw2Ah
PjM4D8xKoyTCGGPAXBWwEc+xDPDH4NVxbOEAb9y65TOJ9j8BZeBLHKsBA8y8
Zg6U0bisORmIl9juIIUb1wmvIXsv7UezZ+lmYSYDWWzC7Zv1UoIsrBiDp7Kn
sXi/bq+nDQa8uFlx1R74dUfcmpcan73wKz5Crwexcs1cTqSV4JdnV9nerGdX
BjX1xq52VhxLohu7ehQrVQ1z7Or6WUxn8sDKbdu+wBtkop+V1SvYVarlVbLr
wBBWNZLbqWgUPjy58gk4DPKOenRlrX9mElahK9UYL4UHV3R9duecVyY3O5yi
q8t2GuGE0UOgvMZfn4KFiv+Km6oyAjwSHaNnBzl0ZUiu7+3KmfZHxd38GqUN
JdPwHYpdX2ZkIwO7FWKp1Txgy6lDe4hFqCGHcZIQi5mrgVhO7GQg1qRWbSEG
QCFWNvXU6gJOUohlyVSlM1kv6NkTFi7DK9lYqS+IVVOWOYM9nteS2mj6M7xq
KSCvrwMucdXpv3r+lwp8flbd8SvPRqFhPbo+hqJTFeiKNenR1YeYbb5znWY5
vPjJuWNSlsKjqwye/hmL4+A15BLhYxDpI68pur70sSdk6x5z0I5ceSNSEi98
Pzx3veTgyV7iZUuyp6/N5HpcFblevnmfuF1yghukAuTKJdkzuao1xTmolJh2
vWdScpVdProfVkhi6Ls7bruA4u5qRuPdOXJVJ0NMP11pFW3oqxy4+v0pbqCj
XgcdfHEFKsCVXWDluhribi44y4cCnMNr77zv4eu5OHdcs+ljfpGLLcZhTQ24
stB2G3DdujS23IyJjdFKfPnhW2fjd9KRoxJcR7vAFeo8EIjvgyY+H63GtP4J
VnTZfoY8mSG2gmd3F72If7j1pu9VEazuTMjheTfBilpxFtGKuSnB+joScJtz
BMsE8d1b1sd+S+sXnQH1pB4Jpo+VTdoQLMSkjmDlMK1TQbBhLlBvCDHUPRJs
MQOjKcHi9why2Llr7UdZbYl7wJ5bOZDUrLIT0yk2HbDDbtyqnyuqsC23husc
vHrjh6Dn8fOhRev+0HMr5x7zjslKuRU1R9jBjg5thlslGb4TcxLwHSYuLefV
C7eyXBzWPNdVjltRbpzcSvUU9Cx21j9/96H5VEltuJUjKtVSz1shOlXylSZi
qKm49hXcOlABrkR3vIaK572AK4cNs9QnuPKjodyxSj246mAn4DpaAlcX8KIW
qjOmUaz2nvDK2JqdXyn8+hEBTjzcJWvfjk+lTvXQunTNLisQ4aEVWyPiBsYB
6aTQysAf1AJIzi1xKWsIeb5tFrHyntP8J7B5OLNroOgwpV3brVpZykHrST77
zqA1DBQWn4dWa4jRKaCV+emEVgHXF555HKL0zicf3K7r3GIwYRXiWh1eeveW
L1JyemRVZH9YTrhCU4lVg0FqYtXH7r3qdF4P21iqQY4RpmqVAVRtKzB1CGgA
2Zi7ds83TSU3EKqGeHYRqnrS9NZx9GyPHP5GZYdl6CQyWgn1+9cftExrT6iS
0pwh1GCNucprCdXCBdoQatLppszOModqcjLtXETBYFjZgqFUM8chKmRiWgOf
Uu+z3mSOTzkhbk0P+hyUJj5lHJDjU+h2rz6SjWGJx9XRFM81/FHnhpt+4NWq
BjziPSd7pcfuqRhFf+LaDKgzxVl1q4GAaoeM5ejhKkClCSagbrpp46eqANWE
VnMKJwmoelTkBRNnwWJ5uS1cB6j7WgKqevLrNmz/HMcSu9PMuxtfveNLPkxK
uc47BUWdJIMjWVoOUMVh7gFQOZtRzvBHv0kwbQOoVOqWFaqAypNKDDzKw7Cq
rBTHcJTKZewxlREJ1rYW7y0aFtchKjdgY5OF6H1XISoxVM1T1dmqOsyXXL/n
r21GVW6tRY4rhvjZn92x0AMqLfE0F/lFPi0SIyWkq5tPOSIVfIrQC2O8DJ/i
XugMghsJF2wXjFVf4tNhZy87GTbtFDWQZCVoio6sgPCaCUF4Had0CZpi1zyL
pnp8wPy3DJKeTCSVyQ8fhZ0ckAVEmFmXHMQUSQu/qISltqcS/CCvkSeJpaPk
TnG9dVYkurNwJksZmbjtKialj7PWM+kJZFJ2pU13a8mkLIAay/CLUSsDKZeE
HTlq+VcHpN6xENtZA6SYpEogDbqaa4H6XA/eoxZ1BRInAaRBElMgxf8lRFK9
gxJOtARS2VVJgDTieQKk4f1VQAq16Uvu5YAU5/kUfVo8AdKrVryRzSrgocC4
xo/+Pw9tXfluDhJLrHLgmPDJ1cBBrwJSS4FXICXr4P8/eGC3NFbixs+sPTu+
SSMislqcMQ1a/EqMRhYFhKmpolFRZI5G8Xtxzjl8ihuPzhk/27o35Gn011Ia
5WeZHnVOGz6NPYmpsKG8+PeI2se11960+bOTg1HErQCsFEYtUTxcfCpgVJDE
ipEYjPLTUbDu7x+68fseRlmEDSUKPYxC99TB6H2HF0prXilLEbWZh1F8uQLZ
8pBF1cETLFZE7R8lL4VQCHgCoad6CJXKEyoVeD2FUNqLZ5YulvQ2FgYS7Ran
SzJJuLuZQiiaxiiE+hZpPUKoxE4QMhIInSa9k44ng+JMvOTb6kCIRtLLQbOo
0pDdB36w+hR+f74HBl137/pPx6tOh3Nuac3YH1P4pD/UAJ+fPXCP9Wpqgk88
l+dt9d8/dGRiPS+LDhT6smfNwtuPcbzufMjieON6Ko2nOZCjdJ2hJSUCWJFE
psCh5sGV6z8orcnrULO7gpCgJgOzzLVqRk1ZteY6qmt1+MoN79PmCznKJKsd
WbDi99QsYvcNq6cNZOLqdFX05W8dPnAhhcggU8+S/Dn1LWMbPoS/YF1IaSeh
9lsjDaD9eYBFwByIaWoz/EdUAeYAa9fqWuYXCdOMbpkwOSWyj1VDmKyJVEuY
e2KwhSPMf7xj9/e7CfOElDBxdk9h8YTJtSJOrg5ULV16AVMb9MSKpYlfFOhS
9YUEvupA/vL2WdKwsWT+9NaHCjnHn2IABnpES5HvFC21DEEeLf/3F3609NVm
bDsOLVXc26Al/8/5k8iiIGZsmcRb5B7jLVdv+mOClLrfEpNGJduOLEvH9lNK
llbRuFOQJcfHqY6Rb9x/4BI8B4LqKshSZgD40RtZamSwI0ufWEgF68lSj6bw
CTMwH77PtBi+FmSJdiGeLKFucW3ZD2F9JaRUerIMkp0hS/F3asiSfmcTWeJa
0Pgs/YHsWnw/Z/dBOT6WCkSqWujWZ8hS3o6fw8CWyDI8TSuyXLzwFSWy9I/B
HSwozKL95TCDmz1VDvSHlVyEVIJS3rhTYCXpIj5GgZUnsZsh18OW3Rs/yc+x
AL3giHmulAKWReHcVlz52JEvn21cGaSTK+HwocWy5dzElbKCSvqzgSvlKC3H
lXYaeHHRX70fvoypSvr5d1/exZcMxPR8KYebE7FUZYkvNWuE+7y/uCDGgkJf
ErT4LL5BFSQHLOI5U1zGyJko9MNB4+Z0HWdu27T5EznOBIvY/sPKBa8g8lJw
0t0cMawdx5luqLnbW+JMBKwnnEmaSGowyLBKVfyEMyVIr54zpzdxpuoFehTM
GDHMPN+a0sRuZBOxGpva+CFJnQtDxZoOv9EaNZmjoqjJ2DMoIzyXjEUTagZW
r0JNaUBdjZpc5znUlMNph5o4R0lRE4WGOFX0yhxqcpSrULPoRzuD3cVNI6Wo
uWAR17eUsJNAMbWU7jonyWlPC9T0RfGS9TtIu9mWNSH8KWtaubvOZFmTU9qO
NU8wn4Uqs4I1EVuNM8XCsyyDJjomV4DmE5eOvwlTyxPyBtCUBdMPaK420PTZ
/bhcrOAb9/l8KoM+SDzW3FFUfSRqQoVYUEV71nRupHzAkeVjZ8XD8t5ZUwyR
L/NBKbgsdhXMsOZQiTXDo+m85BjTqvdbJTupB42/Ro96r8R4uuMZk4eljjEv
vOWGv/ZyWMWY989e+y7PmBYQWDAmxoQ1NhLGPN5/hDGmHsJZ1LeG1UGGVeG1
xEtXJCt/gLlz86f7wEtR1814SctbhZdSTL5PvOx2jxK8vKZ87OOtXgVexpYa
cqksXv503vjZrfBSF7fHS3iZ8dIv4dEL8Ulq2k4UHRtSvISBPefQfutQ4vES
cRgcLVfCatRHQ+GVR+aseguUQOyLGidRJI2K1aJQR3J8icShwX8rxESoh9MY
x8MBkRJNkC6HmD7HX55b76iZMfHIIheu0lqOMbV0Ds7N+2FMSYbPMCZkyjMm
zZF8NuNEES4TXkODcfl/DWOqDnjuvLHXUmZYN6QXxpReG9q2edYNu75pNk1d
BL63hjF9gHWJMcMtgQyqGJM+AKbvVT977A7+nGNMabrjGTPZUG7DmBIJMdEV
TpsyJm7huQvCqAanLGVMPLZvVZ66LRx5j5mxtlN0o6kwitK3WcqEo+Qp88kj
//X3PGVu3HKtfMyuO1d9RPROA2VaIW1To2zUwkhjr0NtNc3AWqhlTfitk2BN
OdEfLO7nZB+YZyLmQJOaTm4mvI58boImDrbVblLpgTP9fbv0Io+ZLO6VYCYr
Y+ALhZ5pzPhUKWZKPEIGM31zDQgGR5TZ+ilmXr1/uzRswn5EipkiRGXMHEox
U5dfjjKx0oWaPGVqFCpDMc547MiBHGXioy2ntFNFmSP0Rh/TnuhIJiy8pEEJ
dcgAJlcLBqsRMK0vJO/HAs+0hQ5UEZ4p6mGDS9mn8HC5Jw+X1qLO4HLGo2uX
vSkHl0xiAOYOJJD59btvvSwHmU9eueINhEwkMdRAJsvaJ5BpqViFaEzPAabV
1SoKQmAsPO+4I9GCL7Wqj+dLKdKg+zdMTECiexu+pNR6vtw8sVacceRBpHxp
DcDUHid8iW30yoBaLVHTCjDVhUPR4nhXM9sC5rSi3rx/O2ZevbNBzqY+WCcH
m5hpqbQLYbsYDdxbwybKI5VgU/epF+/d9pUu2AwPrU6917A52KTEUC3bCpju
22PWYCYLVf58fPEZdZgJsyopH71h5hDi6jxm+tTaGsLkRyaEKWEqQWRaEKZL
7zwFI1dqFKw3SsKEQyglNpNdQ8qL5IZp3prHTNEmMAEo394p6qImC7Un1vR5
gr46VgVr2v5uWONo51fDmhiZlDXFT+c8+KnvizXXXr/lz/34Mpj18wfuujrH
mlJCqE/W7HaSEtb0h1CHY99cSRtvx5pcF541/XGG/10b1lx34zWfiYP373jn
9NupIiRvqFMwptSHdD0gMCK+ElEbxqTGcm2Cyoxp3mOWMYto4nrGZJ6lpvZP
DWPanrOaO6xMz5gs51LFmBI62dG2JFodkWqIbkOOMvXpXlzCTP2O4kUeMxm8
8JmJu5bUYSbuMaXMc5e/+umLVpyJX//h4/dLfYuDa9fJCYqUOtNmzzK4E67i
aJkykTKUUOawzbDut6DzCjGNHEXajIXV4+8m5q+V0xnSJoCFIM1aTHW0OZDB
TZTUlZ8DNEM/Gm5umvNy1vRswk0ToArcFCbsAzexedQHbvKQBwKCLS8UwCuZ
2j5wk/HnCW7S/vMun9s875Xwm+RovAI3WcGMlqZ/3PQxanu6cRMHrHW4udpo
ZJBBam62ZyK4GL8FFVhZXZ45OeRUt0DaB6mpKoLxjvfcCfnKcScqNpE7NQDM
M6ecg1Yzp7wty5yDnjnp8Ty1fb7t8+Nm4gi8pFfcfOSyNb+P9/75T+5cQC1G
EqMeTnGTB0PNuHlqCTePxj5Q+M3cLTf8ZYqbfkKwFK2sq5UgEtr0npFF8ATt
hKPjhDY5+rKjG/Sc3r9sOIQL/9VDN1+ozzRqPXR1cXjyHGiPniwUS1dr0fbr
hdqR8YVhTNCT0mLoiQCMdugpdcwz6MmkFK8hiJ7nPLjvn1P0TJzYEakZgB3L
IK0Z9KQvy35zip4QfXnOosGbFUv16OmNl14RSR+efvSvjTpVMlj0AxEBhYAN
M0SEguShk1eFZHRBZ7ALhE6uPjgNSIFHCYosdEoVuqjglKugt7mJ2gWdOrGS
tuxkwnd/lZlS6JTS+OXTTCm/msAmeh7isj6CM3eaicmrOM2cBGA+PG/V75cA
U92Mubdv/xpeAd94g0S3O2BKCpkDnjL5dGq1O2OsmOI2y5tYM8riTPwZblE6
5HYK0GAsCRi0MMGtERO/x9NhzC1xui/ExJXYp56IycyGW/asfF+CmDgEIWIi
cqsJMWnkmDRDucNmlNMKJcSUr+A6oWKHGEQa64lSrEFrxOQyaoGYh25e9k6c
zJuFheMZLj0JxDy4f+wP/My3REy4voqYdrUEMWUp1CPmKNUQ7RdVEx7SHKS2
qLlgUR41XdHkJtTUUp04vWiDmRWUCbjmFAGRGijTciPDa0jLkk/dV0GZOOj6
/w9lsuaTqvMaysQupfwcHqyGMrH8WVaNlIkE6BxlwkuluL7q5z+z4y8+ZxVl
YiO2V8pkgVIKLOcMifXWbkRPrG+8ffzDOcp0RXspRBwh0X5EON2qkspDnjID
dTrK5LFQljL1qeTIVOkMqSH4CbzM5ci/w7k3fiJlQrOSMh+7OB7c9EqZLMqG
v3lhzhILkGM7iJ4oE65SFWXeccVvm8qdFQ1ME2WKy8GD0Q3LznKUyWG64+oN
Hyhp43A7z1wSy6rDSeJ2SIYyT5IKVU5d7Lh1zZ/I/1cueAV9CwwzTKR3V3zs
bIqZ0JptMRPTh+/Y/OsNM+O7RQEV8G4pgJBIJn/BKaxFTY0CYAUKUR9R5c70
GZEtMFOCSeoxE0+Sw0wgnrwW7lwxUw7Cw0+oa0RzU4OZ45uv+0JLzISuYBXf
Csx8/S8f3ucxk1VUPWZKNbegI6Ba8Lu/v/6AmN1Ft2398tFNP3jNZXePnVOF
mdgjaYmZaDkuXKWTcf4Ne78noIM9Toy2Np7qEzOljKkUQu5UYqYVWDTMFKKi
b+BSBBEz0idm0n6xEaqUbMBlD1/+W6gN1YSZOHGbHGbymXOYefn9132jLWb6
Uiq/vGjsjAxmFt7aIHcHn1+66DTDTO5d12Mm+PHb9+63Knv617sWXvtxj5l2
6KgqsBkzh/iYkAyJa473irxVyhX1tYXsBVPIxYiQUnzSzy9d+YYG6NQnddA5
UgWd0wpJ9gDJoPEa5pRgnYQ5pTp08ARwzylz3r1izXt4qoXc2wbmFPNWzZws
m/rdPQfOo8WHYnDMaSe+UARqWqbbcmWjLM2iZlsdVXHm5DkVB0cY4a182Iil
+PCWZ5wJd3LXJG2LVM5m6Yk7OcO4PbaIcdyJNctjBvdQMpurF7yqAT15Iw66
iJ7uPmbA72hCT24z79+5ShwN2fU/qvmuKXZyhnbMftmhTavei59/vmSp+VfO
B3tRDjuRfVuq+HnU1W2qwE6sECo+uQ6WdD136v9sWFLulCKGnAdXpWhquBMV
GPGd3IliRriyhXAE78tzJyaIBk3y1FRw6riT9V7dZB/PIuCyf1nBnd521XAn
Hcou7tTW2RnulMx3VXZ48m0Lt0mYp+NOljQUkKjgTgi4JCW4IDromx/sPPBP
XirwGpIzjTvVS6jjTouwhKSZqvhX4k7ZpNdP0ImVPh2JuMJ2ozCHm9iRHes2
y6ZQyp3T5OHEHNgnBTZ7av0P3whvfPG+1X/BEBaPnTG9bmAoH0J7Qhvq5Hn0
Jx++a5m3Kyh2nCNODpNaslrinFX4PEacYcIS4uQ4kLgsYSZDnLgrLsyEOEeZ
QoUhQQo0JT3GdcT3MNINt0iVzU4WOeKkDZPHie0K4gyvridObjq3IU6eOhlx
XtU7cXLolRY5TBzKUhgt3OTwuDhiwlGaBL5liPP86276n16Z85r4P3WPxZqp
IZAO6Q3EiS3sNsTJsuXQOnXE6Tv/2fQER7ySOItpPMEzUpY4tUEC6ieY4sgQ
J8uHGHHqcVZ/xMltEYkPCFcy4rSIsRFW1cMgVRAnPO47Jxa/Q8ZQG+a1JE5b
GQVx3r5y3ftJnFAfPE3Fz5Yx50ZT9jrC+0mc7A0lgh9m+7aHzvnj/onzOBwm
gLZxMO83gtHyz7Yb6P2rRmtJm+yNUkGbDLdMaFPqYoQL4yC3iTalX3ENbX5R
/j0RzI9JxP/8KXqpL1n4nXQB0fRuiFC84Zn+SLVEonDR4fxhGNbP+x31x3wd
ZoSbHZy36UMJiPoPlsK9E/EkQTRNBkRX3Lvxcx5EYVITEB1KQVT9swYAdQWg
i7bKGv8KiTRVHIZFJ4hpy6o05E+Z29uSPinznj45DlKH1wroDFrhihx9BrEg
faIwEz4pKgrc2jAz4M38xNY3JQSFm2UIqvkpON84dgjKOc0hqFTe0QWH7w0I
ys2oCgTl3MlWvkNQ6TLWBkFpD7j6rogN7RoQlBkl2D6rRFAclhOqKhAUSpsI
yv2hCgRlPQR5W0sExc+9ISiPcVsgKCLBqhH0FDgirIrlKWnFqp0WisT0pYnr
l73Vax42rOfpZ3oKDymWbXPI34b5r7KHSzBUQCFcgd4I7mkyGLrrltUfqcbQ
6aVcnE7RL5koGgf1eFa9xNemg+v/k/kKk6NQZqCxXQm4g23WvFgVbdy6KJQV
HaSMQlw9w17GYO1kPFTDsvKtm/fjuZKkxvzkaFT6O+RoVJVWhkYFVvYVNLp3
/jUS64IjPG2YwbVrNKpZvCmNeqEljRrMHY5lNQJShVeJomvLKIqaNJAUt2k0
TAQVPaWNrM3n1KNVQYXo755AVwWrHz/DtKcQKo6ZLmvN3sP9zPQUalVkGPqs
MwJfT5UJxoUTSnNBz5EEymYTOQINd0MCnX/z2m9E+ZEFnOFOuGQ57tRq4yl3
iu3txAayVdyJW0q5U0/kMWqV3KmZMviZfRFacOf989e800+C484hgx9sMlqh
KENOaDc5yVMZcM2XR+kKwDDgfQiWE/NfcEg3clL7eeQMTw4m8xXPPXKaxxye
9KW/eDzuTwUz24Y4F8RjYZpiCQ/qiTinp8QJ/S5PHlYAJFg/CT9KOY8McNrZ
PcuoZ4DTDgBU5Utt/QbgfOqKsTMdcJ6YAidFhMA5vvtaKRTGXXWaEaYp5HhT
G51MmjfVQpV2MofKc63N00STy4mKkxupmaVyIMVQu4BzKAVOepETMVBE7Hg3
b0pgUrh5xiFkeBPLgo7PvB07vk7eLMqa9sCbv259GJQ3OfFVvIkWLqAa6oQc
b8pOa7gmEnp0koSrwtvm/vjar3rk3HZgrfjnDjlpxzFo3jv+/L13zi8hJ0Ib
a5Fz0HeEoCNC3OT4lHvODwpuqvdPCaP7IJ0YMsyJdAUuHFkYzczpe2p6gUuZ
86FZa97B+iGeOd2nwx4Yc7p9m2IcRnx9IavpWzAnslRZk9xHWuWYU8xYkJXd
96z4YMqccNpcFN+QD51vZk7mBjwwNv52TpZ13VpbMCc+ddj9CR61aKdQsGZa
xfJoLE+QsCalxrMmnz9hTWs3URQk62bN85e/etuyrZ9KWBMyi5I8z1+0/HSq
w5Q1n7pg3BJjeXf0optYU7OXsU14ZN/VZ7ZgTdCVZ03kdvvSGRWsSec6Zc1/
uXTVm3GT0Z88vpY1VUZhnki5HAotPzl2aPPniZsWkBOeUZIWKPpaGqcaN4/z
uMnnxnKXvCBKlSZbDYyUjyvh2ww43MRHpeVjKnCTHyVvq8FNbj8yWTWDmxDw
BtzUZ7VjRn3WFD1ZaOfah1b9KfUaXsuxJ71w78ZTltBLD2KGPZrHti94HRcy
2TN65TIQoyaedFGxmnVZKiP9mtdk+CxKjudOn4ld4s7gTsELtHLpWsQBK0YH
k/012QsLHw9VROyc0LRx/eJoJNjJIrtm6DoFdmItCkiGm//Lx266qBk7b7xm
Q9RQjOhows6iQNp0bih69PTqKkOeUmIUh8rHgDzVcSjF36qi6ZU89ZOwKFjW
cOOmaz+rXnUXeRYoPiNLnYGGIEpXb7rh/9EHxQLNIKeMenhUaOsscqpOwjA6
3LDylDnkpM3BtVoi57BHTv5N+J0VacDfS+fAeG8vxojwuES+gmTQYJM5GRov
06eL0UPnv2y58C1w2i68Y+P3CuaMBXjxvB47+YwidYnkVjHn54/cNrcX5lTJ
w61+8P4HN+FnNCEvTbDrw+mZEzq9hjlN5au6r2JOQKNeRoxNh96P+DWj2Fmz
HbVOUTc5hnPr4Clz8j0RiVRoNHirxJsaUxx5o543LSE3LCTPm4cv/y1s6p17
YM/flnhTP45KFaWVcrwpKQx6jHHL5rUfrOFNzA3twwsXL/td/aTnzx97zVNz
l59Z5k15pJNsdyisGKwQmCDRY443JZImrDSv6ut488cblp/NFduWN1mo2gCi
H96U3eqBk+GNcFMC17ECWMEsMnsmhU0WLMKGVA1rWk8K/RJRVRmwtg3VrFlU
oxjhu/A/nCvKnnLBmr5wdzdrjtIO0us5d99eES4pJT9YD5oUgRQ0dbTagCar
vNSBpjR+CssHEjatUFLFitQ7wr6syjH2YePzz6Cl4vGAHKFOFD0qXPhoHjCn
iUMywmRjv+Cxfa6zIIrUnXti1cSIFrnhHxze+w+46gd/et+GkpX3h5rhzngA
hgmdOr6U+FZY8PDMBV8mayHqtS6+LGKyTqkCTFmq6gAgdYMfTeVz69j6Pyp0
bJQ7DrPURzlatEiFB0qV7aPlUSAwvvxiOg64HevXhnFUA/PQj9a8nYuBH0uZ
NHtWg5lF55dazMSqoQbWQ0N2PHeYOcP7bcAx1nMyzixiZUqcKVHe8BPDLWQ4
EwvLKnRmONOt1ciZiL0I39lLC9FEVZypMlk+RB7lST6+yAkTi9e8S4pfRk03
5FkTFKwTWYWZYaRzmElxVcwEiPSDmTpnGv8gfqhtioZHtJHA/+cvemULzGQr
CL9fyqIH8nFIQUG+bcTMYVMIikQ/nrXmbQPc3PnXxM0hc0kUN2PPlhHfccs+
1HDzJO448JlT3CSicU+EN+icoS7U5PNShBhz49vredSU9r4pau6a/bJHLlnz
+3I0MZWoiWLu4TPtc/ZUoqb9ST+oOSJ+VgY1k60pKUdekCYj/hPSlKhHT5qa
xlZJmoVbOp3ReDnSxIzEQS0VUbStVYl77/wrwCb3iPuETQwVbQbOalrCpjkC
rn8DhEm6f50r9eRFG2PHzyo/TJSCVIbYcYzI6YlTx8T6cKrjiWueYsGQR8vJ
6x457cRyCpBz89qtn/HIaSOMr1mxwwF+lh6HLZDzp9de9NY65JRYvDJyntgG
OVeNXy+FxrAFQ8dGbbCnTkq7OhIFeqKeTtDPiAVj5WHhBo+efG+YdlaLhaDB
tCXoKW3T9eMZekyD9PQlK84cYL2AIC3S5p1StMh6tMykgsCI4/gEqaoswuS5
sw12asiWi4wdolXhiAwVcpmhzEvu3fHfyQqug1W0VwllWghy0PueMrXcAZUS
P/y6e1fJZgFTrdBLy8yCaZIhZmhRUOKNncArMZ3VQyXPttpCJYAthcpfPPql
NxhUBk+JUMnUjyqoZAAV7BBsPJQRO+N0H2LO8MFUnitZ+1XGNmadjKZcSfsl
M1oNltNzYInv6Lx4/+qVb9ce875+hW2bYmRXR/mU/zuyhPjLSkSBogxa8ni3
Bi2paOWjFS2lrEUQRtSnnARaAgOkyI8OOi4uHY7C+1l3GYOEqD45jFS0FA86
TEo9Wg768eeuodzx0SIgSY8NZQ4siFK/ag4uTcu7AtgMZzQ/D/Oi5oK3JG13
w+VwaZqOIj8Q6QdclMcGJTHKSHBy4RSFB1CBkoWBNZTEzcF7kJpw7K2BypLB
5LNmt0dJAwx3AGEjq0qC752zYfc3U5SEtodRUZRkzWPejiwWLDimd+imFqtR
W1BLBUpS4Qd9ADuTQ0pUdsVrz627+lXepKdIqYkzfhaJlHxgJpExR5lP46L8
Skgp6ih8v3nB5o9gj/Ppy8daIOWoR0qDQAUFit5V9TSp2ZaOJu2+OgUKQJ/I
foCqN0+TuhbaoiS0HbYipDJogZLUDcjyxhelWxKOmlFSQrCbUDJcpgVKsgYL
t6U8SuKg6ZnFi+OeYIKSIjbwPTZt/sQAMa0lStKrlNKinZi3XsOS079988EL
PUviVRaDjuVJMBIzeHwpU5oDyh2zX2a36nyXOqKEU81rJUR5Is6KPVGyNFJK
lHASfRrXcFQX8LLEVhy+/LekNi5u6V8XImWi6yGSobFeRUwJRIp/EF6G+COp
P4HIOQeuk7K81IAtIHJmHURiQ1OWfljX8XSusHOkyIE6jNQTb/HIfJ/CnjFy
BrIsmzBS06BmpgyJ2gsPXLbuXaKmNG0Ce9KqrbmaSyzJ0dFkEuuYmfAkAkmi
6S5p4iqcROFM7IkUODmaw0n5hIJSWxGlBe/qBkJV3KyV8ukURClSzvkJt4lB
qgJKOFxa44MVRHNA+d4fP7SVl6sCSqnkqkff/QClZDCq+kyAEsTmgRJk1gWU
YS5RTgBm8ZOH711B9VMCSrf5MX7t9i9yCAqgnOmBUn6NNLUEKBF3SffCpbwk
PDnoeZKOmJTnDi6JEPpED+eYuq3tgZIpVPgqSiZWASW9VHaNLQGlq0JRAko1
B2WgHN557Yb/iJfYbkX+TH8nrQOYzY+T/CKWoo4ocalJEaWWyAaqoTmXbFWq
8D3z6Bdfb0QZpIREyQDxJqJU/ZUSpaSIRt9MdJpPS4PPI8fZYapRa7GJKNEh
ztwF1ZsMEESwTRNRwuYUoRYlojQNpJbB/h80BCMAIeAyaWuNKAc9UVLb+DWI
dYZr0eR7pFSi5IC6Nj1ClNjzYUJBC6L0IGFRseqPptWREMaLuT704F9/sB+i
VJx+wZVPp+ihyHXSao9fUF2iJDCdVpwyC5VyhjRpqIQcHBuolCzQsGYxmFiv
HCRSltwiHJYMVBb9eWbw0eUm5y+KxcwTqOSZmIdKho1I/F03U/qepJI9rjqP
UIjkLPRrlQoU8e9PoYfnQRKjYZUNqHL5PQFJ17B0mCpJYDShSRImHRBpYYI+
LQlN7ppdRZPDKU0KwMXLH+f9YE+S3LWj668jaw4MD2/k/Qeu/O0cStrvkRez
ff7vdqHkEFESe4UmjMF1DJJ8/h03/I0KSSfFSZ6sUpmkOIl11ytOzlv5ZslK
QQhNkLgEJ9msg3Ituw3NOCk30htO0slwq7aEk9Qb2BCb/cjWv+BrmKAcTrK2
ntQ7T3Dy3vsWvsWv0iqcpOFeu2Xr5+pwUh4xwUmLGipwcv/iTX8M+qnEycL8
RZxUEwi3kQhId44H5zLFLgLL4yT+z+7OstS0gJfHSTOdLOIZhiKO5AiXFIw/
HYnCkDeS5EXb9323iSStBp22iqgjyeD9JCTpl4YnSXCwkqR4432TJHRWhiSN
f3UzlCS5a3zzx+hPy+8vswCILEmSIH2vYkeSo54kvV6RxKhYFWimeF+uLQgz
IOHm0C9FHYFqenwJ/cg6epTxe2Ttp3H7AN6UIrECWD3TKLIA6TqMHOTQiM5h
s4FOgZESqhKGUmKSYuEqqh3M2y/WLTzdUSSFACqWFIkDDB2jEkXG3cTeKdKV
yMlRpOFCJ6FI8lI3RU6sX/kOW0xh3ErVVCsoUqIlO2WKvPT29ec4ivw1pmeL
GGm9JM416/hSLTC2FP/3JInWomKJ7599Or4jN5d7HT7LXz5SMZLzDfkg73Eo
ujCSZwpBCVgD7gaMxL4NMVLtCcS2AiMlJCTByAfHV76VjoIvzZzFSHcGgDQ1
w0jdynadSIaYj0UhqsXIUzxGGucxFaIlRtLxw7z5JyFL5lASX8Xm5RBOvytQ
ElcylAxDnaIk81ug9n11LkPJiRg3AkODRSLjoyj53KNfeF0OJTm1faKk3C5s
qRoBVBLynoc478A7Ed0TU3r0m83sQYU14NWC2BC5i+OaIJI37zzT0UqKtIOH
gDYZitx008ZPJRR5vKdIajcu6dLBpFqYOHjWUZwfy1uQ4gtRZP43hpBDc/SC
kX6U8DtxCcI833P/d97vMRLvkbQx1UhNHElHBwaergXgqYIjff0148jB4jRL
wkTleDdePRoLzUO3i3SRo8YWuQiynvnxlCp+9PV7ZPV0xiw+m2E99MUUK2Tw
hxkbLW/gzpbSIwq9YurkFvkeR4847aQSQXaAxLBMFEXnKugRUpCjR1tPwWOD
rvf0aH+f0COcRfkbpuQTErDn5enRNzlQLSQnrLjm/oBjSRUf6Ws1rdD8uIaM
La+hKVefe+LWeSk+clu7hI9RSqZ3IeOsxa9CdC6RsYoYY8hEJEZfXUPLzmOt
P7p18RuriZFLyxFj0o+jJ2Lcc3D8Q1XEqEPkz2tIj/oMEs/vg5B7oEfJtm+m
xznbbvgGB1o0KwvHro5VXJUeGfMkt6z0CJ+Kfghjk6kEud4wV7HMi1xnOiID
WTqGGoYVDOCbOJDEIRzrL7UFSYHRliDJW2bQtwNJetgy9KoTH106VniMKUgq
QDSCpK66HEiaLc+A5EPXLZEIHN4mvgtOxUGlomCNGTE15y5/Nav5VgCllKJx
QInB8SV6cMkUKC0TQz0zB5Q/fGDnd/CS1DTXtyRAOXH5+vfwDoR6O0V+vfoS
4phPEVDO6AJKLeQjhguZ2GGe2R/NtA1HKAOU+Fk3i0uhI7qlXsWTqOwol8TW
nOYMS+6n50r9Gbfq4SB+3JBsMzi2VLSkX9mEllSxdAI8WkIDEC2vW7HlE/z7
SrQsjkjEQ2T8FjUKFwk+S4rXqVNrykicq+m4HRaaki9N3EvZUpcbx9MEcpbc
4VSz5fCrn3n0Vt4Sld7AtCLVh2zpY15pkGW+g4G1TtA1cOlZ9cc7LnoH3Ld5
t63+SweXp5bgMmlP0wWX+vsULqM3Jo/mPVLa3qiXa6CSvV3kc/SaIgVOdg0q
Z5Wgcva6vd/CWzffsMlOvfuEStpI6S/UAiplPbgzACk9S6dUd7T7h0p+cgkq
qTrUocpBJfXznbM2fqBfqCwsz5AMRjuoZHIYDvrwmq0G7iuqz0SjRahEsmcK
lb/66edf46GST1gFlU8vW/LawgoNWu5aA1TC9ekBKukpSHtahwr4zmqwDiqF
Oqh5Ov1BJUsmeKhEBfcUKpn4cQygcu7aPd/k4OjA/SY+ug1M0la0gclHL10t
oyv1LtvCpKIGzDR9LakBHmeg1O40fM26dvdfmWLk0tWuSzoDI9jI9X/DUhij
zla4X9Mjkc0Fj5YuagGC0D9alg69FSepS6iVS2iJStwpWoq8eLREXp+ipQwq
9/IyaCl7y6pKMIF0S/ZvW113MImd6xJa6iWY7GKrK4zoXZtXviuLmLqtiCZS
pRxW3CZGWWvn01WUaOsXnnk8h5jm9VluST1iath6vIZqgFKFJb+5OBEjqBoR
UzdNKhAT+zZUODnEZNk5DFk0UzJmxx4xUXGlATH95Yohihd7eOmKs+133YiJ
TWmPmHJ0rYIouRDNiMkIajwuklt8CHQDYkIO6ZX4osAeMaGjPGJyzlsgJsaB
hgPavA1iojqLIaaG8bhbns4S36Ii9ZZ3rrjm4xzfHGKqPjLtrjxgiAlNqhia
Q0yIJnC/H8REqLto9rDK0laIOGdTxPS5yKKPdGDHx3b+18K4dyGmLZ6pQUzu
FXpn/qH9i37PISY1GKfUa2T1LCS4Q4eB/Z1xdjIpxLSqH6oSeItdiOnCrqYQ
MW2Dq/CqekVMcXS7EZNeZi+ICXUrn3B3XB9YE0RM1n7xiIkjRvxkiOnLnzD9
IEXMwIt4Xa6riInPTRDTLJmT6xxi7ssg5lXtERMOQIqYPIcDBKOEHo8vZWQ6
ZcSUv2ETydLxpWSbwgbbdBdHuyfnCLO0fvRyD++86G0kTO+bO9CUALkeQBN1
5CpA0/cetK7nHjQfX7U0ttoJ+pO3bqOuQe88XPfFlw00g0w40BR9GN4q0ao6
cW1BE1IEpyK6kNMp7d5h9oCptsrzpRkD3er2XClxnVPDlaoNyZXSYEH/nDDv
Kh6P3HnL8nc1cKV40+TKItdwSMoyNHAlrJEW2MPrgk9Bs9kSCAu/jisxO8aV
WnZWtrgStvzWbQcv4vtFm6oPxH4n9KutHj21agu4fOyKlWdRGydwaTpOR2eS
cMljvl7g0qykg0voMpELvJbApZS6ULhkZZQcXH79jtuuaAmXdDPawKUvolsF
l9hvPnxo8dtSuGQsRi9weeuGNR/g9Tl0NXApmfdcRXQ/dWURLpmval/h1vCY
hEsWFtMvxk/JH08ZXMKVkwiIo+WzcA+XVrlGLaDBJY5uVjPnw8Mlbx3uapE1
M4OTWAWXKFqSg0sWzKqAS5z18anRY4yXIMigNhc1OkTawWXh87h9rhJcji14
ReSmE7xWlF4j9F862pm2hi0PzV//PryGgxWKmRzMl9hSmQbhXVVgSXXswPKk
HFhiAwWvPzdn6emM8+HfWtJ0BVk+f4kWhUX/6xxZDnqy9H4T0XIgkzopCWyd
aqzEJOuqH02xEvsyxH6P8qWSPMXOxMm+hozXEvyZzCX2XWOBWsKlFVoItyRO
MN2TYMR6gEsYamwy5+ASaTqES3bQlcju9nBJAmmCS+y3mj8xURSESeFS3BFV
exYOuBZtUnqHSwyYvicHl7iGHEM7lyeByxOq4JIdBnNwOTCcJ0sWa+WqaCBL
VsdYtHHX12xDNngfniyfmbP0NXgM7tZxj76BLBGnVEGWnHrO64hTFx4pWTGa
5b3KTDmSMiVVl+pnsmWpb0onx5bccnVAySCTf2OghKM4qwSUsp/XI1CWPOJO
BMqfXzAuW/aHZm94P//elJEGGVUBpe0RqcdEwcRnHbl49dnM6ZIK3w/G2txU
11jujIdVXYXUNuhZxiK7Wsuy0lk/xMOlbQWdIukpNWyJ6a9iS9CvS6GoZktu
jXezJa251N/LsOWW3Rs/ydvonS1fxAduxZaMAw2ClbKlOLXTWgLmI8t1U9Ox
cQqYJk+sUBVcJ2mv0JkkYA6VADM88vSoRPpnS9vj5utoa0m3imcRXnTANS5m
27NmvMdTcSJay5vY3XdOCtWTXz1F1fERmOQG3PTOATxR3j/1AXFTxBu9Kgoz
SOwcEKdnYDrVKU/tbHXoDddQp2ltpU4ZmoQ6+ax8/55daz4Mp43PTY3VD3X+
dN64bbfXUCdrxPJ2fRuCPHUOeupkeuuxJE65aReuMIMVsLmaZRgT1Bxoz5r/
AfthbVgTkeb4CyZ7YUzwNxJnnLDmT+askjH+yWVr3kYthLwLeLOyGaCsySmT
gOBO7EbHXTLPme4AAF/GmfAw6jjT7wKH28IjkTNd2EJJv6Wc6d43576tX+Xq
Q9hcM2f6Hu5VnOmdVYyT7dppo61uznS57bCBWc70HTvCd2TAFlBT5syDN4y/
jzeT8qEYb1ngM/GzL5ZCzrRwFnByEGQWv9DH9qKEVerOymwzHzdZHFce34Wb
s5xvncFNpU2W2xCk0o+h1rZVd75VXBgsmT4f0VIBnCBXOdSYpZ0hNIOV7n/6
t03A6TMIJwecrOmLL/rP62685jM54MQUVQJnuDbPZquA0+9WWEG7BDgVGku8
qQ/LGE0QXg1vWk15/RMuQ1gxFPduyZsYGAqi503UBpMCDMqbHAT4iFPAm1Sh
5E0ElZZ40wIuoqJBYmbKm+s2bP8cr6m8icQ8au9WvKlBxtCqY2t2fkWsxeO3
/KiKN7EekYWf8qYhhFocagFMhvU+aOBNVufG52KjNsebd19enGRiA0A1vVlQ
1W2cIEwiJjgd/YI3TyZvWilO5U35Wcu+cMGIq9YjcPpiOsh5yADnJx66e4xS
XAWcen7XCjg5sA3AiZ0WeV0PtOnySWRAZ/LAqRRZAOepD9+w6E1TAZyq53iQ
6VhpmDxUxZsWbklt2yl4kz+TN7XoxqDnTW6F+tN9SJdPfqWwVgHnSuycCnBS
C/CL+yLwunn1y7bv+Y782Y5YmUdOIPsEzuvHt/xZBjjFDHng1KIxDPsuAeem
4myUwLnwthVfzwCnnfo74MTZkgdOBA2ULF0GOF267PALc5bEPvI8JE2Ac6b3
3QmcVhxzXwGcPv1WO2FS6Ot40781w5tXLDlNyp51GnmTuaZNvHn35SXexKzX
8mZR6wOzaLwZnEBdhNYupoo3lcqnhDcHPW8OuJTvLGxCI9XAJudbCgJ2WsOm
dHHqlGFTgssJmxcszsKmFA1wlbwqYdPX+eCGUwY6f7po5dm+PBpEuIDOQS+4
qnlm4C0Q3jropK/69w/d+H1eug112h6tNi00UxPEJkud+poP0I2+n6NOaSlR
QZ2uXfno85cvLY73qqgzvN6GOhlYwoD+OupkuSDEvngLIzmaakLFyVS3GR4A
etzxukwEEEmXOnMaJ2i8qS0EKBwxbdnxpjcQ4YbQZtNX88HLaGjHMtUtmBPn
nz5U6tgwpzFccOhRwNIcfJ2JFDu1dUuJOPlrvXkMdBVxst9rQZyj7NiDL7yN
z4xSmOnJpt0tTHueOK1AX0GcMLuWFtJEnK4OdBdxBlOdECeeh0qCsSgGt0V1
hp6J0/fa8HZCirwGQZoMcd6/ccXbuomTFU7QCKWOOH0HZzrQYkYzxCklCvok
TuwHImzNBHJtN3Ei2jkhTtHyCXEWRsSIE0qExDlv9/XWpVOIU8tIwJTJn1YS
5+Btm1a/jzI5oI078G7INF6j8sVAJMCJQ+864Az+GIETJ1ZNwHnh3t3n4HWk
JJaA0zbHopYRIk+A0+KHC+Bk86dm4JwmHqYEC0BMqDBpHcBWsJDy2Fq/gxqX
tMnI4DraNAurO0IpbcqIYzxU72GhPHHp+Ju0Ap60lPI62hsaZYQq4tShE8lP
h1/yfc41R8Gw07bLPHaqSrEcABd2UW6CPIP1te0LRygT5Whamh9PotT0+Pt4
qVM9kUqDrU5x9sisL2Ips0joYjF2GViqIbZsgGBfvQOqbbe7xCN8t7L7NYCK
oEiKELZscF2Ew9QC6siTe+f+rhcwuhYx0GVmGz7dvXLTR3XRP3TZ2ndQl6Z8
imK0OT7lgYrpZm2/Z3yqBSoa+fSKolKW51MXEyWiqfsKJT611d3Fp5RqzgSu
blXPmBuqOqqOTz9xzz0rTEO4fWhoE8enW25eL9ZcTInFUwU+VVvs05J9Zzpb
UHsvehc8wFWH5n8pw6e2psinYX1CMKADyKe2Jmv41EX8DXNDzbJF6/iUB7q2
OauHi45PUTQE17S2mAE2Mny6eO+2r1DU6viUe9Cd6GYqn0ohhoRPvax7PtXZ
Yvgfzj/N2qrvcdP8zX+ixpgRdHlElbJCRFTW5a3kU5Yh6Y1PUe+9hk9R/7bM
pwMvYcEWKR2WIKotEm3va3G4GOxwh5xzqj/PqG4fowtSd6zbbGfjhFR5ckLq
pfNP95BKeWgNqYVpHzb7RkjdNftllt8b/h5m2L1/hAQpQf5OfBVSyX0ppP7D
rXv/jquT7q3MRKceUqGmCakGpere2v8LbTD4yKalMdF6+1Uv52sSUtzR/uQ5
SH1kx+I34Q0ppGpJ4qh7vbJsCanw1vqFVOxWI/CiZ0gNr6HyDf6HXgTdkDow
81damJb+i6lKrFlNBIa/UYWqwZsCZ2p2m/1KazfqqFfS6lgRsbvu3vWfnnpa
BYzIJwRvuESr6+f9jkfMLK0euPK3W9KqBOTrpXDIzQeeuGmJnfao5PpFg50P
iz6Oq0EusW4sToSnVSywdrTKhmRmSGeZK3E8y0y2otXwt9W0OpMeJz9KdmAn
YtdPbwkVVlmEguo5dl4t7vhfLg2OsINVk5PwM2M6u2A1eLUVrPr0BStfT8in
/y2Xd4XsSKzyfYqIFV0zVQecCGjjVBOlSKx4h/irE0UZQJlLcbI6VcCKOYtP
fEITsFoT3Ayx2rZ1J9bS5Htg2eqJ9Th8HOXSJ1oznIqGUAZekZXx1DhBTJEV
1yOyBoEjsuJJKGGwxVy0HllpSJ6+OniT6snY2c+E7z02HS1VppRa9ZhUFRik
BfGt+Jkt02U8uWexNg+ufEJKCLsxe3C1Sua01hFch0tSA4+jkOJhX6OHeyWc
wBy5gs88uYI2UnJlYTae3Iv0Fg1up4pc/WKjMwLdQZGFTNaRKy5dQ66PX7Xi
jTbDnYJc/dPju/UtKsjVKpLy69iSq3QEdf1EuKnh+7fjY+uPVqVCd4Zc5Qg7
zB6rI6foanEbGKOwKoYKbWzPr8jKkl24nNOiBgyM4NXtaZOJtQWxMoc9F8F7
cdEpqA5Y9V5LwHrNnJc3ACs3MPoFVoMMn7YUbufQonV/6ICVQCoHjmt7B9aJ
fRe/2wMrDWIVsIYxo4jUASvzZqQhPJ1cAqs+TStgnXv79q95ee4G1kFxUrX8
EFURjSa/BIomil0qqJpd29d/VO0PAtamY/MZ/5d4QH0eZrzgZ0VXHiOm6MrU
NY+u7C2j6ComhHZXFfyKVTs1uqDkfbVEV+g0r66lVKVu8sifI4PW+TffOnzg
Ql42g67+YCeDrpBtVnPU2TyFJfS4kQVB9Js1Xp+V0DW8ZrOvK9Kjq7V+ysTy
qi09b8stPyC5ilbx5Hr48uJ4Vd/filzPX14mV1Yy2TfrpfJ3OJeU9Tet2OXo
l1e5va+hdK15NbaVyfPq968/GP/eVQGHyMpnFk7GII2/NDrP8So9hta8Gpg+
y6sBDDyv+pDgJl7F1vkv77ry/8Ks3j/xP6wWZs+8Gmbxu4/u+UcKJQHP8Wop
LNl4FYs0DiTs57CcreoKJbB6/569+Ihb1viQ9AppKg62KunVFTPy0Q4pvQq8
Rmb9jTpmxZ47Yuh8CkeJWcP/+TN1VBezQnZaQqsr2zOCz+T7aSky0IrviGPh
oyI0j5egVD2zdHFMhsSORf/QepWDVpcPIqqVFVCviBEKFdB6+8p178dLY7du
+XwVtKJvXGkcPbTqWq8iVhHjbmKV+HCeJvFvMa9OiY36puu4hoSulHB1Wsw/
Mo2eA1V8Sr+gKgV5FFTxqT2DqjhXnSkAVfvUHkAVGxE9gKqE1CSgysEqQFW3
1pGXxxzHCkqlpsRjSNir9wVcQABeZ0wO9kcaKJUS64HEwpkLSuWeMM/y8XOJ
UvdLV554t9iX10HDHdLJBRt1UaqG8PVDqZ5g4hLJU6p02mukVH3QOkSVSI8E
UflAzGZmdcJeEHXv/GvE30TIPq02G+NVIWpw33CbfSDqn//kzgUponKbPYeo
kvqoDtb46h1fwvfNa7d+pgdEleQYefuJHlE5gY2IGl5XAhC+doTKvXMEjTcQ
6jN7rnoFi70g4uRoTB8kodpeRXi7v1KWUIPjLx1MFVGfX7qoyO1URLWsbOen
hx+TA56IqGFBmUxsivlN3glioTqPqBqTD6XRgKhosVtC1HCDClw5RGV+Tr94
+pkHDi/ig3g8xX6uw9Px2zd/jnPfhKelAIZOGU/H7lrwFb/YEzy9+oFr/+/W
eOq6dHFk+sZT8mQNnqJ19wsXL/vdibFV76Kz0IinSNW9YcPHVS3gsWhwJmav
ew8fh6otBqtGIZ0EnkrFZlpb/d3lm/d9pz2esoKyx1PWn4VLYQ2Y3Vx4Z4YW
rQJPfa5bBZ4me0OnsG8kd6ukHo7bmrGStM14OrhoQ9yHVVqsZdNYWVOG62RB
Zs+m4b1kU2zn4Ptte1e817OpNS3iQQSjs90my6R5VHZAHI/SzDTx6LYDaz+G
jaI2PGpMP1kefXbb3FfSBnqtXcmj4eKMEpLyHuRRjafoh0fNrIWZ/PE93343
H4w3v2vJlo9V8eh19676E+PRQDAcWEhkhkdLJbul23NHPFDx3fuB0eNKtWnw
HaIfBuyX562UkCvYH2yX1tHotQ+t+tOezlJ/03Mps3QF7o7GfC/8vpJLd81u
5lJtH42jbG6Gl/iU2SN6PIfoDIhSj3wK7QU/wrbji+xH41Ozgwj7LvjUJ000
8OmzO+e8Msen2E4t9TDVxQU7IhXny3wq5kXNCS9FT5MfJZWjJmLxMFHbE/EU
De/B1n0viBpIwCMqVwn/1qq3imTTtQl/LJ5f+ANU9GqNpri6vKZryRyeTjOa
SjPLPtFUwFucKplV60/mMANhf4qm0jVbfSmWrMiiqQae3nd44dlNaLrrzlUf
kRTVejRFbBVfZ+B3iqaSjuzRFKNK0WCBkRo0pUw3oalrlTQkx5gE+gJNKaxZ
NLVzlhlW/9EttBKaWhXDaeJoWtiv51KeNMK6ygyoF1/FpVyu5NJv7L/tMnxP
uVRqciRhv1Zn5mjsQC2zKY3iRTDl1y7e5RiB6V89dPOFnBjKXAqmTGGQwwQ1
30yzTcDUSgMFxQSRlfCNTk9g+s4nH9zOO/rkw3ctE+WuPgrXnsSaYc2t3v2X
EtOq3hX3ZSUlswJMVSlNFkwDeT19UUxLxfpV3/+cB/f9swdThOdQ0BrAtCgK
MEyxMN3RK5iGywmYKsThhq0SINdDpwynXoWyvmqJTsPnWmqkrnbvEtkxbrjX
OBjDPiTKFjvtgC50alRfgWegBZci8L4fLuVWh3w+I3K6uZS+kaSkFVz6W9Rj
u25Z/REqhpc+9sQ9dkkdnftv/qFw6bz7F3/DL3ZSCZeRfE4TmLrgyBRMYXSa
wXTgRDto0K8co1qzMY3Yd4wK/9LKD1QwqrSRC+9mE+2nN18t1XEot45RDbo8
o2owrbRj0TL8vbBq+JWggbIqPO2UVZFQL+Kjf+ch1cRfRVudENFI2GflwIt3
kVKqDlhLSsVBU2+UOmxF4nXHKsbkxnmQJqAYvJRSsT/rKFUfcP1qLdHgIBX7
zh5SWbPBQeqpcksJpH7+3jvni8Splkf0h4dU3+D6l3fOegVi+xs5NUb8km/p
Qx+4e/kf4PyngljZoV5aqaun2guxYlffO3tTQayoDYmfttyz5uOOWKeJWR6l
DhZH0OlyPKTOy3CKqzIfsRbQMcVUmNEqTBUhJ6aOLXgF7hsaB4sET4bda2mq
opjq67GxvnsJU+FdlDC16Nw96OOI+ZpZiitch29E9wTfHsqD3jOu99x5Y681
FbqJx0ZD+HVPlPoiT6kcSRa6IaWyWgiIU8Q0rAaRlbBoqfmkjrGLDPI2g66E
fNdMbAMMFtVTiRC74ergekoFhg6V6ZTdpXJ0auNJaxg+Ao0/2tMpakRgkYjB
ytApZrWKTrmOMTsJneLMhJeiu8kdAhlPlcbUGyoOACvptFRvrjDvQqfMd5Lk
8Eo6DVgmVUmCksX9tqPTWbGal6PT6Tk6vXr/9q+W3dIhDpWUC79w2Wnxr09E
uWRqxTaMKgu/nlELq39yjlGfu2DsNV2MSscDWzMacIvGbioiT84dez1EAQ4C
SrLGpJO41t7744e2mi52jEqgwlcJtjpFKZJYMituArJ2BWUih6p2MNmSVZk4
kWNVBr0krHr3ijXvSVnVWsXbgUsPrBrLN6EUNTWOx1VLftOtCrZdasJVVlmR
gu/h+2PbF7xOLKeqSinpUYOrFK/ecRVWQhLIanBVCnTDecngqg+sbYOrTGiX
GE7RCx2Pq09dsiKWrQsD98yPlr9WUgE6MRtQRevf01hCL3hc5dkbgzfw/bM/
u2MhRJ21AjhQVGn4XFnlU8Wrx7XmVefjepPM1+SAWsGVQt4SWvUKopomLFgJ
PxWd+PRB2oBrkUvYM7cyrTblVjTZpmU+VtwaIx8auRXvr+LWJy8Yf9PzCxaf
1sitdAvL3IpmiuRW8VmvmcPsM+NWCiYekerdcqHArXf8Yy23IpnL/I+EW7FT
DB5tw63awyF6uZrAmeHWohFbp5tbL7p7x/8YLHTNiO+FyYWF96uP+MDC1e/w
l2LwOKLdsS5/snvRWVCMnGikn+FJwiQZfimvarjfEEcaCwX0rDadRcV6x9YZ
ct8Jtso+LsLwZ615W1yyzfiK5DrvYtThq+4q01eS6P9OBb3GsppDXiQw7TXo
umj79V8VrgiQnKKreMdh9n+xZMlrS+iqkpWgq1Wzd+iKtzCTgEYG3x26nige
XYKu5tsk6MpqbMXe9qAkQWr/JR3TWnyV5CtVfDxxgiTRZfIyzFNS356Hxibl
V/Vp4Zea9p4ifH1q+3wpe+Hit+xMROJk42gP8fqU7gaWjcUA8iwLb9BYNnzs
VLMslztZlmXahWW1wJQeDcu8yrCE+8K9YzdhMDYx8NuwKtKj6BnAR/Ety3wk
cBfVJlUVWJGZr/lZSqmWtaA5DOYiQMGaNz+Ugl4z1fq2iVVUa6GxYWzo4FOD
5KhWHpbdyrTUPh0OPgjeKXfaA9XiK6FaqhouFk+1Vg+EYnfFktOOzFv55vZU
y1+LzKMAVj9UG9R2C6qlJn/g2mVWGqmGaqE0eqDaIW7T0ACo/fAjO+CKD4r/
HbQ1K5QZ3w6MijPmErGylHtVPeXed/l6WaSy7ZynXAq3Ui7ErMSbCeXeP3/N
O02kKA82mUK5xNJuyh2iJUB6Dx5ZF18V5HqvqAjBittczoR5yH3bkR/vMI2t
kIvQmjrI5bPdsmfl+wi5Zrj1IXqBXF7PIkjVIaSqbQO5asuwNyWdYcnbujcm
jgMWAYo39Em6Xs3Vkm6wGPAqJOW9IN0ZVaRr2XLFshhEKo+QrsheNe2yFkrv
tGuBEDW0KyemqjomQ7vi5alAlGl3kHMemxXF11hRBAOTki6RyORQn9STLnUN
m6/lSFcCmsPPRy5ddXaGdOl62Vd/pCurvYJ05fg1aIJnZy99Tb+ki50IoH5B
utxVqyNdomgd6RY1n3smXd6skS4OgHRDggyBcaRKbEu6RaTOTJLu39x187ko
ZmE6XDss8SPiWFmuhVdoKeiarHfM/SyBLrbvW4Au/nT2I1v/QmYNH1vUAjXQ
lbSosAywN22gy8uF9zx85//7VriMS+5b8N9yoMulJC6JbnZw0DmXthTZsSED
urJrRNBVoPOpflWgKyXKtekEJNaDriVxhq+5W26QQsKIA9KJs7T9Thl0ffHi
AnRPwJNxPo2wWN8LK18LyHrHkHYdwfQ9kC5i62wTKlgRXBKlxskI3u+Rugmd
drQLi9In7YqKxWUv0zrJE6WzWqkbkZzV4mkc8HKJcZZZq5tj0QW8ibRJv1IP
vEGK9PlQuY0+hwdee6ZOcZaOotwEXrzn+Ue/cAYEfOf1Kz+eA15MHRxJK28a
nAd9Ku/hkTDrgBcK5acblp3l/JtK4LV8Pg+84Yl5GxngpUvkbwehbpMBXhb8
cP7HILw5/C1iWAm8bCY7BcCLZajA+xv4WATZNAHvxOYxWcrcxoZWojimwEvn
mcA7EDtdD3kqKMIMhry5E4GXwmiDFjNWiNxMOFsMk01510cdxPE/nrhrD+9w
l8RjVGnJrjNhe+DMtKRd1tw9drTr+zniO+Mmu2jXNTwTK5ehXR68eTMkpqXY
cBmCqaqhXc4jd6jwdq6gksjrWMEMtKNd5hGa+1oslFNZoB6fLnaHtRE1ntCv
bQvLVkfkgbHxtwO8MPlKvHQ40KcWBTE3T6yV6jg++YOLqYiWHaQs1BJvsd0t
jc1YiMDZIebGlog3zAqqHgoh6nmBI155vgzxumzCRuKlbc8Qrw1fp554w+qb
t2PH13klVsXyC8ARL9Lh7E8Ji8gtLhMvPgUu2eSJl70QaazNiSsswnH4U0+8
DDinemfh2FjpKxKv93Sw4Lk89+9c9QG8BorOEe/TPxp7Ha83eeIdZd+ZlHjl
UkNTS7r0c1iMwgMZNrVS0pXt4CrSVYNulCuTU026HKoeSDc4h3fNX/cHnnSx
yjzpUr140pXYiYJ0f00OTidBunRS+QQQNlTP4P42jpzDT4hNrKNdCS2ooV24
Bn5Fk3YR9CS3By0YBu/Y0C5WjLxVM69T2pU6TROl9sqxBwNpV1cuotxFh/kK
TB55Xb9vvcwjc1YVG/8VyMsBq0NePEoV8mrwgiFv0cRihPQF22fqyVyHGaJu
krGEPufUokENT24+fPeDG0QaGRFb7AjNZGNLqgiUf5PTN23yVEbe6Tnktcog
+1nC8QTf4Zqki4cvkS5LyYafJ+avffeAQ10+hQipa3tRKjsbpewlOdQ9ets5
p8FZvPGeK/5jHeouvXvLF4m63L7wqKvaZCSHuRj1PihXaqLp8k4pF7fH0o1U
kE/NXX6mzpVvlinGtZZyp4PvuAk8vvm6L1BNy7QW5cNykCsnEu0hVzvC/X/k
vXm0X1WV73tGTpOTEBCsq+UY797x7hvjSYkXpBcsQMoeG1S0rKKaZ1kl1rUQ
FRQpu7JBi0JLOQqRICQxCQkhfXPSQ0JCAmkIBEJiiISEX1oIBBJCj5C3v3PP
79pzr9/a3a85hFt/nJyTX7P32quZc37Wmo1cziVcQTepNW0BjkqDVoWD3CQH
DNPjGMbthh7wGVejBurB9mZT5M+B7WB8PQS2kurK+LCZGNdCupW6UN4Eoz0p
6yNNt+v7b/ss7YsQ3SJhMelW4EnpFpd/+clLzsCc/tX+O64K0S0xtSrdTpwi
iVDgC2nplqa/PukxpFvsGKBsgTWTJBpw3tpvuxOoSBKE6LYjB28xh7Lw1tXo
qIi3grWHUvGwXVb5W7zVJdwg3g6mhAjhrT720fg/zUHiSxm8RZRY3NSydIvB
iAtcpOlWDTduTrrMKMjBhDw/hmy173vz0BY5GHSGysf07JNSHZ6O2EbNRNvV
44i21rLH/mFr0JauO4h0tysUvzkQRWhLfW3RVgxQrQTHwn2Ctsnc64Ik4VYK
fmJHeClu7vj2vOd3LEtJj+RMsYhvaQun+NYJmm77NnfbHN9qhgE8bcohO49v
1ULcP3Pme9DyAN9ykrEqEDZ7fL418TWcEMDiTL5Nkol3saanx7de4k92tG5j
1cFtdxBuNQFVXxbZOgunrzzZuswtnZZseUgoooI5kUJkm2yS9NBPJwNtL3hi
+234oIe2vGKDaBvXl89E214fbbnLhUvDe0gnh5CtTg4ay2wRVy0uBTslaU0X
FiFAWI5yo5Z5PqxNcK2kTbhx1mlBrtWpyeQ4qFnnzPEMviXeRqJPGhtZb/i9
fGm8lZ+Ft9hBF+Mqgcahf7xhpiscxLnw8J39og4c4s6adHxFwmU2NJ9wxyYy
XSclPMp5BIJJaQkXX7GEy4YK4WqhZdKufuZPrcXMB+dZMVXNvZPu+BsRn7et
vpymgiNcFTqWcF3EUdwL/wN/o9OBSSG8le/mHeZqAVsfb/H/5ZOX/2MIbxnV
m8W3g2LbF4OBmlcxQGYzLh5XBs4EMxYxrnw+xbiaCNk+f8qJwgAufi+4e+k/
S029Zgk3Agm4lGs0AHYFXGH0vvh8kN2Gj5OnxsaO0ZYvEgDo+tyBbfMs3Oq6
5HNJFITGY0mU9aHEPx9qAn5wwx9dfaU+Uy/FhGynmgPNKmzriul1+Wwb21mD
U2jL3SMNMMtCW/gg5qGt7AVaG8Cg7fqtN302D20ljZSirZW8+LxkVmA1Gg9t
1eRm/osqaCvr36CtSm1xJtUOc3wU/c2auoJ5KgNtaU7RsgWIy3QbAA1mmCfi
RkCjfStV8nIQ19V7ahhx35SFuDD4fvLAg9dJy6JbIrcx//YZF4LAmjgSU9gi
xjXyBEPrMy4Cf7IYl2PAbdcCxkVRBhbm4QrkyZXzoowk6gOTlnyOQ6wQAbZ8
4cmvvqcK5kLTEnNNuQnuA1t0UVaLD2/VdiHe7to4+RxcFj+InWBoBw03mKn2
pIy3v/3OpRfhNeybpfCWpeOL8XaYPRnEey5jIhUCHj1iJeItfZx0Shi6PdKn
W1c1KQNvxcwrg7ebRx9bgLd/UhVvJXKsT4/x9TlgtRtTbJjdKZAlZYACcxQn
HgzFxTW6MwBXQaAq4KL5FnDJhirnbSi7D7ivpUKFUoCL380BLvzzsHHvIJFF
pAKAiwCvqoArv1nIT5WZB7g9kG4WS2jqxOHpjnF9qz+XcaNFgxqN1RmXIRSt
YFx0CH2t9VbMzmUZl4VhQ4zb4UFubC/G16qDXBM/j2ayPkBHuLRFQrjOis8/
vpVxS6w8JxV9yLX1oajZb3xo1Q9aA7mS1M+sAclWYGZTAeTSujq4aMrpOEgr
Abk8+cbBaQbkxl3aGOS+eOOsd+dALj0pLOSilR7k0ne6QcjlKZAHudj+k1pj
OZDLLjMe1A5yxWLr0/MpA7lRi6y3Bp4F76BljFLfuGbO+Skd50Eu7B0fcskc
DnKjZpSAXHYx7RV8w0Dut/fff8PDExedz8HTSemslwzIxV6zD7lilarqqAS5
qtDpQSQmqopfCaLDZFGpQ0x3kCujJPf4H2QDX4mUhVy2x0KuGCOqOWmSBSB3
sO1C+0wi5npiqkUyFbavCap1+at5Lwnpqwi22JfzigjUGgLb6DMYawVbKfFN
RdGXBbbDGPHrgy2fxs6WqmSrVmdsOcZ2NRtfkWxnzV91aT3Z1p3a4s67Ri78
sGT4osVQEm0RWpqHti7Q16Ltth+/S05td41KndriKaEvKEsXb1z0hSy01fOa
PqIts+IYtHWupOrfVwZtJWpeJUBiF8QFMmr1aCsVnzU/mssP19cU0sqmZKSi
zUGlh7RHWqS1S4BIC42IjcdGmBb7RfgkOAffd2oxuuefvXBgm+RgZlneZJkP
JgfhKMaybWw7xVZpEdviNaQThIVZBLepw1oTnJ4Ft9esvf/nVqy6UVRrSFwP
E+ZCPB3nARchu9fCLSU+Lq9bf/jYq09+6d2Y4f/z1Sd2y5rVhcmKQYRb2pYp
DyvqftaLL0m2LDNIM4OhHLZHbB4Qvp46qLdkqxJAV9mfkGx52GWj9+ihlUW2
HE2uUo5iAG2HFaHt6fv3baAkwEzXZEy5VKvL0BlrFagW5oWs02g4Dzz8PVcX
nPaxRGMbNqxCtdSXtD/aR7WS9tBSbSQTbZQ74y5JtSLw1rWBakVuRO3FjcpQ
LT4XpFpNHvvM7OnlqTaZeW/yqZadgR0sq2NysLbT7ufwNZcaNVk5lfk2iVTK
5luIrVplvuW+Qqv4ltk05WdDEmC/YOmdX3apQor4VvYbbw7zbX+6lrEx9pxs
rONbk7Ob6l2YqtYo32LTlPpJktyb1eC5ogT5NjEAuz6zr7aI0xdTpQTf8k6J
7dD9x6lTXD30RvhW2EdnW3KUPAyRJxxljqzbCKzMt8xlhcMPyv6KfAuvUPno
llFvp5Hg8y1l+t133/a3Pt9afVCSb/mcTDthV0SL+ZY0xe1ivErPKiRE0SmD
h3WhKX25fCs5nmpJmrA8vn3pxlmn24DcZvlWk0NQ7uNYqireLpuy4ouN4C3y
08h91SirjYmTzRnPusEuL6tZ8rw+8daBXC0bbyXFlbFDpRh5LR9v0dUtwtte
BqPxGehaBDNFdmXTvmOoj/XSDbNON3TLWp/UvG5Aa6XoFhN/AOjWHkBk0C2G
tJ5ujwrRrbDZ1lFvd6qTYa3RZ7nRw/Q3HuBCoOcA7hEOcOnmDH+x3T88Afbi
8n2jXQhQLKNlnQ+lGS4pq9CvI6edaCc5FRD5tmbSWwb4VqdMGb6VaT3gfAtz
gN0try265Z15fKupgEN8C2PBj+Ypw7e0eKybqs+3eHJh0w1xzp5UcjSVSxCr
zfAt20eswNF/Ft8yHK4M30rZgFqAb3muj/XkDPojZYdc5wF+aPZm8e3V9z/Q
12EAV/JNBQCXuReaBdy9i6efzdrcWYCLvRqGQrBLEDko14r4plHAtdtRbqvf
BjjWDOBq1cxUFtIEM0KA60q0IEYlBLgx3iWGd9poLke6zvfOVq4tIF23IxqN
6wsPfUeqzqFNPDhslHR5D5zhpkm3t450h89MkW4sL0WWSeuSXEVdGaCbGizV
pyQRDm4d6DrTsEnQ5ZNiplnQtZUsKoOuGgbP3D65LvS2UdDFBpuva3zQFX9d
ncWoPehWrQFdqb+TrKAU6NIuzwPdJD6pHnTt6XUtDboutMrk22AB3TaBrk3A
KOn+6J8Xjbjz/SsCXXlDQXfrtAUfNaBr5aPknUnMPicjWwG6UU/lgK7EmOaB
bmRCkbHgSJMDus4siu4YAF3mo7CgSx4yoEuDAY+TZF+MzR8Lunx8kBwy/lJI
0GfdA10xGHSUKfUaB13eXFaymVcVQNfthLFmfQB0rTN3LuhK2by+doAu/ecI
uiySgCdU0EUhRR90beoHLjA+MYz4aqAL19MnfjfXZZMrAl3meiPo2orUWaDL
onP9d995MYM3GwRdGnEWdCWe1gNdbLj4oMstFIIu/ragS7VpQdfluTGWFsEh
BLpMqVMEusIq0ecRGZIFulhilII4x6KyLQLd1GGPQmHqEDZ6BvYNLZoYdDv5
shTFUcEoq8ceAxdTLg8m6FqIy2VQLiuKrFq94EJSLtzthHx1wNpFuZH81Wy6
mZTL4bAhc4ZyO5rFXJ4L4zOKuZv2Xn9+2viNzTaLudG1xeQPYW5HLuf2+pwL
rxfeSsr1tQ5140KyPVPvXCm+EthcoeEIh5cA2jrFrRvyJrBcLKgKaMvuaBfa
2vmcQluNEMlDW54PlUFbP4DaR1ugrzvkC6AtxjSEtsxGFUTbxAPTR1v1U2wl
2Vprso5sx+aTLUaliGxZLdHOEFsiulGy5T4URREONjLJVttOyViFbJ2/7BuE
bL+37qGbMsi2N4tskYMH99DuoOURmzJqDKyL0Qz15a0hnzgWeHibyOxW4a0s
hoHEW04xH293TJj/Ye3StzC2y04zPhSsO5esLgdvmeMCQjZBmEEyw4b4CoY2
FnMuWLKyeQn4GoIC2INkW/qEOolWK8u2byliW1fwuhZmW4nJg15UH5s4BiE2
qVLC2lgWJeG2E26B7B7tw/gNnhEaQ77bkq3YjknwaAK3o6edGBv1YmSBPh3d
9KXhVlxX9VmBFphX1dh2x7z+D7ql0Djb8hCFWIUcCD7bwuxTUJGzUb3jczf0
n+mxrSMuw7Y0a+wGeYBtuSUITNQla9HW5IirQLZ8yq8/+PB4Xqk5sv3PbWt/
Lk+GOmX5ZGtjaWgslCJbc/Jvv8++ziFbZCvA3/c8NOezpi5eCGyZNIH9T2qw
XosKtrAXyoCty1ydBlvGv+InALZIjINuYYx4FtjabbAyYCt5YaJ3Xxk/XWLz
nOcvbEUVreXB9kgLtpTSdWCr5mQiVWSsj2JH4bQW/Y7fFmzlsD/6zIGb5pxt
wXaAuBZCuAzXWi1LISxBlAyr0AIBTXItza7nb024FuCTybURGga41lk++vTP
TZ7x7gyu5RqRVahc+7Endy6jISd3XNcero0+Sq6dp1WyawPDtSL6jX1RhWvj
Km0x1zIlYxNci4XHPdAk5+gRRVxLS+jFcTNO0zHp8sFWuZYbINZixPz3NBJ+
6AfsqpYTsBgva1pFiVoWbjULlkuC15ewozizy9sptJWygdHHEH1SCW3VisL3
+BkWOyPaUnCjdi0XJfsONeRt84rQVjLOBtDWDqtF27H3rvyunR0+2q7fPuPj
1dEWe7CiDFuNtqIfdE5roj78wFlJzUkMzJMP3HqGmRZSMyqPblXAc3X7cPuu
p/dvzoHbtxFubVoVt6XnwS16xK5230R68br+d8MqtXCrbMt9XEpWEcZYBOqI
KqabNpOcYaeBz7YyOFoMmmOaxbcN4u3+BXGCBtnaqoi3+Ax8+XVio1h4Hd6y
GLwZa4u3uBXsD4u3FelWi9r5dMtyYbIetoyydMvg9XJ0a4m2DN1a7wr85mjs
mjjvg6Rb8ezIoFuxfrltlkO3lK6C8uhCLc+ELAOhSBizJdhDW4xZ6NN2bE+q
CKPeVvYxEvNG5lLi0yo5+VJy3bFt3Kw/zQJbZ6xsHn1sLthqO1zNHQuxGae2
UsI0BLZdyRSjVk20Sic9v8S47g5jbYyN8cVk01EndQ7Wbnl46geo7lzqoOhr
aK3FWlaP6svD2u6UkRf1E8oWMdFBgG2PtGx7z/zFF9qpyunCetFkW04pm2yc
C98ZWp2q2KM1VkS2ATvCki3FZhbZrnQp4qCrC8iWzlNsN/csQ2S74ubjcECP
qyHfQwHZUiiJqssnW2RbdWu7VoFsbXSdKgM02pAtdQ2/ymnCGYe+aJZsx1Ym
WxYB98iWuYsTeSA8RNMIHGbJVhRQgGxtbTGPbLt8stXaKk4F1BKwnbN22b9Y
sIWYiMHWVQOf89CSL1NlwjVXXeIs21IK1rFt1CgspCy2ZUJC/MYDPbp98l84
bV2LvYpz2Jb+NJXZVtnTY9vBZFsOPm5tiljG+mDC7LPd6B9KooHiiTAkFXSi
vzPQ9kgbYgAZ4KMtxRa/Kz7TJql8JttGf5dgW4QCVWBbLOsU22qpjjay7YIC
tp04JcW2kr/Osm3/pOMt2+7cNPm97vPr1XPEsK10BiQNA4Lum3Cyz7bJdMhm
WydDGmDb1eMc29opU5Jt+b6c7gfY9m8e2TGvOtvyoNSNB7fxB4xtmRYQ/5uy
6c6v0yJphG1dVJ1RYz7bStf3pdnWBiCWYVswbIht7bBatpVermWzLSsQq4x/
9XfTTyrBtogPFnVYwLZIBC8K3rBtXLCqBNtS3o2YcSLUlmFbL998L14rwbaS
aGPSFMe2K+9YLNQlfiMWGkuyrewnlGRbGhNQDmIZ1LOtxRqZ4BDGWAQqWRXQ
ayGOvXbdfVc1wbEM8YKLqRxH1+o5llumjXKsEGbcrTzFk8mVx7F4ktFxKV0+
SRMcqwHzPscy1xmNGMOxXGmt41joOT8m3OdYyfQQ9+h/k89U5Vilqwl7ln1T
us5wrKZBR5M40EUIi68XIaymZS5AWHt6Kw+2mBV1fIRVbz9JGmFMJ1ysDMKy
AEUAYXt9hHW+a9HKx1GqfKwAX00YShl8laYV42vt0UlS8xSk5PA1klc+vpo5
zRo0xFfY/Bn4Gh+fxAuwCF9FLpsZymoN+2+acza1Bk6eOFWy0JXkqkZdA+RK
yKRQ/MSBHUtC5JqoMDqd55Ar70lfJpIryjShS5Lz4S5m+cDVMPNaR67I1y4f
RR736C14LcLvollyNekS+VXOkBxyNTBYjlyjFtDZ+NbbSzkbO6M2g1wjPW+8
BER+RGIFhWHyyJVVnsqSK5Z5DrkuWr/4i5Zc46xoKXLF9qATGm6CFZLrlPlr
vkUtUJZcacCSXPeP7s87lXUiWY0RCWvLIVd4l8jramptGXPb+c2Sq4uabD+5
ihN0AbkuvG3Fl0uSK4SiNb9xdJFDrkgi0Cy5dsUqWSZpDq5aK64OV43H1PMz
pp32mqYpcbiqnopshhTaIa6qS1QeroqXZAGuwhVKVnaLcFXXXwauQkhaI/OV
62adyqToFldlZgZwFXJIcXXsmtXf9WkrUURDc3FVA5n33jj/fXnEimCdlhEr
55NILKSc7kuI9eXlE06gPrDEKn5SyXl9w8TK4kZVidUGGlUhVp7lB4mVG9WD
YoVaI6l2+aSqGkD4SIch1gDRdI5mnHIqZbTlVNm4qsdU2R28dmY9pkacUoCp
2PlGkZwCTKX24ssbFyyUpAnvevbpzR2eBWoun4mpdQhRy8ZUCicMbiswdWKS
IxpNgBN5HqZizAOYSk9tilo3dXcMPxYD+cftX3Wl1spiKi1nHNCxCmQzmKod
m4ep0ayROiZ9FlP/W6OYir//eOPMU+ywNcepIinUoyCPU5FtUFRDwqnDgpyq
244hTtVE3W4rRmW6NrpGRg059PiMChe2DEZN1YzQVlVlVFcQL37SNztG5dPq
yZNl1L0zZ8e14zj/o1mAHSDLqNqGKojK9mbE2pDCfVq9OYksaSGtsjForKPV
6DnTtNpppzZVAmk1HskArvZPOj5O1xJ/viqusv+YPgYHQCZCosee7DWIqxvX
zwq5EHOkKBxjj05Z/pzigMxiXL3r0bnuOJB+S7w3cRUWAPeq83GV3mmP3Dfz
Q7gCd74DuHokk9bLj85VxE5Ixj8dHKoIKfuFnDeGV6FeJSqvMV6977654jZ1
7YZ7r4K/C/6G0izJq/TYRGloURX1vIo5XYZXUcdCrNoMXqXlYXg1WjWYc3m8
Svmy/vaFn6G48Hi10/Kqq5HeVw+rYgI2Bqsa4mylSqtgVTy/lTIDsLpkwZ1S
w4F7SXb5hGB1x8T5H6b4srDK8F3OgjxYZcwGkEA9iJ08OZR4ELcTViE+M2F1
8+hj8VsiItKwyonqwyoKRlrLOx76Whas0qCgK2UIVikUysDqlgmLPtEkrMo+
bqtgVTuyBKwO5TGxZEvV+/uwKkfvKlFrTbBqp9scSLRfD01Fn1VVxri6YLUU
qjL+MoyqPVmoSr/HETNOxNETO9ZEw0rEDENeSiCq7FLTBshHVCl5pRJBHom2
gIeoXthdLy0Wd3hibCFgqCabDVGqTuajKP+gdfMolZKceR+1OkseoC68546L
XKtrJlefupWJHExihHD11+qOVLNAVQiJRIpPh0F1/2/nxsJznQXVLoIqfBZw
0R5tAmXapCknQMbE9zrm4G/mnGXtRxFpKoooMTFxHp477+NkVhRigHOKl/By
MJ2i+Tq3Y0VkNgCtqfMspAOopaEVk9nPjlkRWrePWnSeHIxERJ+CVpvOg9Cq
a4XUyDVs4dU2vQK8HqpdchpXK+GV+fo4K314pdgQ7DHGAs5vc+B17+ZbzvQG
oFeKR2XBa1L/0IJrhyVXntThRzO2ce5SkrOogSPX6JZMAMCxg8dw4+RKAcIV
n0WuHItMcmX6QI0ZriPXdXXkymE15NplpYeYunJW1u2qvNXikLDY9IgLBzt4
TYL5ejZNW/Qp17cG4pqhV9jHMm7QphAL6rFEc+TA5vGnuPA2LgSNB5BHUsZs
Ib2yNKY+oU+vmgvE0ivP7awFS3p1UyFFr1275vS/39KrKrN2wGvUqy+Pmnmq
D6+QmlXgFQdfssa5B6TwagMuZXukLxdeEXPIbSLupmAZ5MArsyEaeGVjSRz6
ssRAH4rTjBl4dZF5xqIgmFWAV7VdadhTnDhoxS5sCFp1QgEA5OAan8W2Vi2B
VmP3OhLQ04u+MtC6+WfH73nyex8+tP16WT3SxOgdqApaHojBLwmt7HgqTQet
w2dWhVZn3ZaCVumuYmgdRrGC8kVymWiSiTeVeuK6RqseymHW5RsW/F0Gs966
YO2/4uXrd676UYhZFQCsLGmWWeG8SekiDiCGWWFuqHXD0iA4f3WSsZbNrNx3
LGJWxuEHmZUHcJE0VmbFvlWiONrPrBCaZFaEnzy8eO7H3PcV6cowqzpG7105
9Sy7QVaSWV3oj0o2Sf2kxlAo6UIWs+Jwpyqzwgo2Z1ktYNa3VGFWJoTlqpZ5
EmDWjjheefBLv4n9MvmIFlx99cxFiIFtgFxRFBGvPj599rkqaBxX1WJy1U5w
9c3iLukL0SyUY7Kl2mPjj0M0GxlJlmZFjhqadVa+ms+WZlkzXA0AaW9fKZqV
sDCVWhVodkgezeI6sqKVO8sgra81spAW0qIk0oqTUC2AtPqImNPI6GiQ1mbw
ykfaX/7+vp/XI22nRVqdFr2sIcXXybNYjyGejQRLwrO9Ln+tsiuLnslrkd1K
szrS89BKREU/AhYGZ6R4W0WycvZNvlC94ZMspwVFFxaXJdlkGIMki4BZXFqy
12aRbARnlmSd+V2eZF+692Z3Nigav40ka+RHiGStn4ROnsEhihWrE4GSRRjL
AVI9E8JYFi9wGGtWAQcOv6thLM84el959SWLsegQ8dMKoAEx9olb5pybwljF
VmF6fRIOGHtFMgI7fX0ELw03OgoW24lokpd54Qg8pNMi1EC6qYiZ61g2OVXq
mbNq2cWug8MsKy1LctumWFYEl8eyclBpvXe1J2hMYY5AO+FveEZxATqUjZpx
4Pq5Z7cQZfsnHX/rnauvcLW6PZTVl7FLQ5S1WjzR5rkoi+ergLI0XbjZh15U
vC2DshL046GsyfaWQlkpz+3NV2g3qePWl4+yTuOlURbRIvyYTbzAkShAWa7j
YpR1JRCiNuagLDzEefHKKNsttRRraZRVR6I0wt6cIKyIJ+thkoOwmuOzrwzC
bonLP4rwroURFs3MRtjel34387SUMbJy3DtQUFp0Q9Rqzb947/QlF5ZBVySR
wzc8dHWGaD66UlaWQVf5PXHKCfSX5fWwPxIrmCFcjwQGITWDrXrqLdz6gb2P
iwJB7pKS3IrtTpmXkaiUrxdwK86iUVWB3EoNQOc/PD2d1wLcSoffVnHr7Edv
/zI+/8iS/o9wnuZwqz1VyuNW8VFvAbdChpFbMVhu7Ps8bo1sojxuZc32+yac
XJ5bu1lS3HJrx6BkLbUAWntzoTVxdSjDqzjPy+HVodZnyVnVAV7VtQkBWRZX
XZk+2Cs1D1c7E0uWa9ZFWrv5UcyqVoRgShpWZZ9jYWkHOAWa2JV1rIqvJWqn
x8YTT71v+aXy9cXjj9OzANrp5NSSmMpRUOUuYYl97cTUwWgzBgxiuM4veJAB
yVYyqosWiC+N7do8RiVB8JI+o1oNHGZUa7saRoXkqcCoFDz4mbNshexPYG8w
xKiLbnknsoGoUesYlZvUcWa0mmyXGt9S/CDhCE4SskCVVmYeqNrcxwqqcC0L
garUPC4Jqi45bDTO8NQLgGpqoVpxWASqUS9YUHXu/uVBlU9hQVUO33xQxYm9
jhP98NArsFkbAFUmay0Lqvxxi6nFoCr1F3CPkdPceavN6lsNVJFqC36Eblnn
gCrjBbGlx5bQVpXPpD3jB4dAVX5DdXqkyjbCZQX/ZyVktCmp1SVjMCSPVKWg
DAZdt5sP/rb/z6+q3XeN613rNmsw1UTfy/fqMJUn4pFS6wiQamyD13xSZbEM
e/jqSDXiytlzV31dW5FyD2yQVDVjtc16iGM/ig27KEqQqoQSK6nu+t2CDxlS
RfoydqkhVeRJ5GOmSTURkdHg+8EkZYjVVHoJEasUUaAfHINNLLHKnixGQyZo
4kTSg7XDKJgMXMXLZXFV/WhxS4ZitxRXuf/r4ypSXXi4ip09ylEkcFFTUe5Z
C+MqytA7ITbwuEoAgoLigV4BrmI88FEEh6+fuliIQA5MooVqcBXBlB6udlkH
ZWlUvJrwBRG2+pYtUWxw1dVnjrrk+Rtniye2KOtavG+FlE4+rqKQrlxmXaKQ
iat2rSuuUggumrdCajwKrm4Z9XaoETyv6f0e+/V6XO0J4aro13i1ybcjqYHU
pFm0yu7zaRUbXyVodevM+R+1RkiztMp8fuLxGb2CzJxtpNVUME/0CPR8kFx5
AVoFnZaiVRc2k0urtE/ZrCxaVbrBYQnNWUusrw+wusAZgEkGsGoUSF8usBq7
V2bfY98X8bH7sV85wzGW6r3MUWNh1ZXYwlpPs+qrv51Rf7Q6cKxqdnRfs4dQ
OprUZ672Rzar0sLEdM1gVbW8JOSxVo5XY/DQFoZq5VhUlQQlfXH6md3rp5zD
LK5EVapF8Vua50o5iLlITTegqApprZf20ypKblYVOOtXzf1UHqpiRPbdMfU9
RNVIAWEvlSPTNlSlgEVIhUVVNEt9AXHi6tthMFSit9WxoRYOgxwEwohVu+8b
TMlEOVwSVI+moOT1bC5qH1Sv2LxpNEeKoKojhe2dezfO+YxlVNbKsUHGKQmo
u8NlIdWtavUzy4fUI7IgVYbbg9SoN3BkczR6iP52Ft1lekRWKazTLEg1O1ws
WVEVUt18rwqpW0eVg1S4kimkWrOjGFJJGOgcmoI+pCJGdOfkeR+ytr7by9CT
jzKQanUQzTcLqf6mR0hbsiZrEaRyz18gTHscjgnYTUIFMKcDS4IqR94JRJP2
uBlQjQQzXLJo5mCjpXWg+tyKiSf7oCpeSnF7Zc9qcRx3gX4qwapyNUyLyPCB
iDOs6sqk9KVYVUCuL2FVXEdlJOLahJKiWe6z6hVbfj/KsxCOqGNVFb3ioauv
0XvX8irlUhavJtGxjlcHJSvcqb9IqjUIq2o44H4c1bKwquBAUuXjG5NtiA3S
x6WJqhAweB2eg0zmIzumKk6B9yVY1a4uy6p0xaNHR4hV4cbrseqbs1jVBc3U
fnRCc7DaCUTCR+U1Lv7olnQN5ueYiVGotTuXViEDLa3ak/uEVnscT0QdxfGC
xo7ffpNz7lAblzzBfuBCgfZEtExqvSutctIhxhfX+ENtqkhmFvUsotXnRs86
oxStDrHf5qYkrmLzCtBMwagAPZnegBUcNVhElo0kvPSsKZd5yuBqgFYF4frq
aVVqEuXQKhJD+7QKR1ylVQaHI2wwRasqFVnCqRStRp9NcU2AVmEgtoJWo7fF
R2zLqCxaZTKQFK1GHUCLFnpflBFqD2TQKjN7sCCBOKfHy0HKr7PhfXHul/un
Lv4rWcS1BFyj/ikBrnbbthS4Is6uFu/HZ4GrINHj3z4RouT53Vefxoms4CoW
VV8aXPmcAXClcVUProMCsFRrGbXSf5kP3hy1TnhoxeXy9UJqld2yWpha0etV
qHWw9dcV8aqmiEAPm6nUaok0dlp25qNz+8iB1k47Diox31QKVjU0S9zFdD/Q
lK2oI1abrP6BdXM+he/4xMqkUhgNLFf6FUyYdSZHpCOAq6gz6eEqj2sKcJXF
fq2AxT6fxVWTaC+Eq5qPxTx6KGtPN9zScbraSmKlaW+J1fe3p5q49JGHxnG4
QKxQT0qsXAMhYvUzjDhiVQ+iysSqzckn1mFViDUOfna2fJdPq5pUOgtWtY5u
X6tp9caHVv2ACjiTVs2astZkHa2uH3OsiOdaRVrtJWOg85DyE5kU8E2JaXTJ
oobwfIB9x60wCZ+KPoEVmAOrXT6sqvXmuxhk8SoPUgF1zp86HrfuIK/qDqi1
DtmfuEeIV4Vr28Krx2xe0S+BSkFejaaE/Rpksr+Z2ASwos4WEJjmmwes8q1I
91+07ZGp8LSpAqxKLfnAik/nACsMWOt8aYFVJFLKMojv4gbTROBQi0dWpser
Qyyv0nfKbV+/Epc3jedSPqy6NF4OVrFGmIigIqxSrxhYhUMD/sqCVVAGHz2B
VbWqbKwsWy2wkFQ6TJHqKwtvfZchVewbgSwrkerYqe+CwpKhC5AqDZwiUpWx
4Gs5pArHG0ioxLTu5mTCQR5Fd8cgMUp67FzkMjW9/fJ1s0+jigas5rMq9r6+
smvzBL7VflbFo+SxKtO3uTSYqhmKWDXO7NJHVmVROv7OYFX+jaukPScTVpVT
VPWMLWLVKSvu/iY7R+bEynHv4BIpw6qa2gQsWpVVAYjKqgGyGJJKf6hSDjYj
E39LMHqIVVWMW42dx6rIQVPMql1S/UU7La5aJCNrCZBPYFCVSJqFqmyciLoM
VKWk4tkj8FdR1YlE/dl309xzxSJRGZiBqlhED26YfT5HQx/Roiq2jzShRTat
enzo9HFSKKdH/A0UVcU5uBZEVQQUS6M1Z79b9bFQPaApwcjX7IqWoirFPjRb
AaoyG0hiaBaiqhYswA8Wh6jP9fAyr2Wj6mCMZ8qmN6iqvtJyAVJdvB5ycJVb
J7m4Gkkj7IGk5l0aVzkdyuNq/NrREJKugvWMlV8JISsk4Evjp4u7NQ7VrekT
IFZxDTbECi2HnvGJFVvFojXTxOoM98SQTRErGNMjVr5VQKx8HkusCHkBAweI
FYFw3OM1xOryyzL/UjLnpOBsyP+3MUgdxo62kMq9UUkHQ0lciyFVWwtGZZdw
S6EKqLLGTBlQlZBhBVWXsu6/DKiKk2NfClSPxEq98uH111r15XL51JJ6yqtm
3yHmjTnM7E551KrN0VGNVHF28MiUBR9ztrwTFJ2WVDntmJv8xYnTT6V5KkgZ
oFReMln3f1KWUu14WcOKNGn2uVPaS2Racqray2uAUmlhWkotCalyqFAeUmk0
IQeJD6nQG1iTPmw2Can0pSeZcIjTkCp2Gu4iWQFj87CbMMUtLkuo4luvvjst
JVRW42Jvk1CJnHLogVWHgC+P/qwNioXO7wQodcT9a690M7uWTakdR5Db3OxT
gYbfLvlGJENjKpDe6bG0SlfQAK3iWVJDm6ZVp04zaJUey6/8ZtZpGCPa17AZ
fD3JmULjhctx+OY1P3GmatQsA6yc+2WBVdZC9H+pnlirAKyohmOBdcOYY6Wj
SwAr7xEAVpJgBWDFeVAJYOXGF0NSa/Ww2lGdVkEruPDi+2+PKw8wqCCfVl3B
INX+rptFASO/qzbFblvUk2qnc71PdH3KtbwMqhaQqiooMUUtqY64L1qL2jH6
ANZqjo31MK3i0oKNioktotWYQPNpNWXcNkirQAvSKuamT6vQwT6t4rTR8OPA
0yobL7AXKxkBCbOu4D5aglZpPXE0ArSK5Ug7KkCrrw2fSUO3TuXLsk2iHYuA
lW4W+2bOOjsHWOmRT2C1rmUtA1ZXcCUNrFjOUEXwX6Y5NSkpt4F1pxcLMSts
U1W4PDCzilXlSQpYl01Z8UXtfXHerxUDa1qG5ACrnQCiX/vCwGqnnnR2E8Aq
8lCBVUCZWQ+0FrYPrLIGNZCepVvSJp0YSXQtgalww4p1P6X0gaYKASs12L51
t57RGLD+4NH1v2kQWKUAUvQO4kY233rbpwLAitmjI1cbs/A8mV/IbiGlgtQK
eHX8tJMwbDZ0Qvwr1AllyR8Wfp7dR9VVFVGdhiUcKA+CiszMqoCoR/iI6rKq
RE3aOmHhx/jdOH1rfD0fVcVmUlQF4opTy+p4d7UMqurTkDGhw6TnWoeqOPpA
diGiqqSf0ZbQbmCJdFX/fbmoiu0KD1VjmopnGu0YCAm9vrPDXKW61uIpDQZn
xDux0CXVk1SLY8WrDiShqk5wgqGOULeMChDqkY0QaoeRPxXo9MiUnaYmJSU9
I5sZnJCHp/L96ngqG2mKp9xi4mFKSTx9cxaeckOT6eedG1E+nzLDRjwRVIsa
7UwuldvqLtnukS4s9cElCy7I4FIKI0QwcSwNl9rCMbYKOLnUAmQLuJTRrmEu
jZ/ZhTxrzlUrMinL8Nvl2kiVNkvBKUcuAKf4sPWfTMOpqzYiAQEasSgGSD2f
UnPSouZqKMOntlZOk3xKXztabnBVnTF7zTcK+RTGkuVTtTr42ms7/u1ky6fc
A4SjeD2f9ob4FB+RQrDRFKXaNp6/FK1tYtNIsCDvBCWqsukntu9ZxptTprC6
gyB7X3NsKr/tOqxVYdOhZdnUaNDKYMpUGA2CqTyJBdOxTnw4ML139fzP4hXQ
kruOHkIhIDgez6PsUkkFsxSAaYhL7xh/HLOpl+VSd4LeF3OppP3Dk0ZWT3Uu
TQ5Zey2XpkRW1AVSjDUeOM4jPDofH3EgJqCgO4SnHTa+N21wdlk+TeCzLKNu
nZ0ELOcwKgQoAz0aZVQ5FU5kh3QTkzwdBoyKPQu5XFeiObusydwaLLUIg2jv
gcBSMbGu6z8D58eFWBpxjzry8SUiET7G9mFCwHrr8MjUHKUcWZVMTWmLXu7V
2z6hI6FU5IrFT4hMJRm6kilMhv0Lpp9ZkkzBkTry4vZXR6ZdlkzRpTQ2op60
ItVaf1igmrWSCeeFQlWyuCTRI2acKNJV3+9OBvhoJ07UKkIvU/ZhZJjZgAYo
e5X6rEW8CqmsU8dqSme7HqKPWaeVNh1GRuIv1miwyCqJE5XBjMpnbmmfXGGs
kVxdsjD9TohcYawXkKu83jpydctcl6i1/ygKpJV8qmtnnsTdoAGCV5rf1p+r
Arwi9Qd+P7Jo7nnO0k/gVbaA1fwGxqthOn3r0ks4pVLwumWUgVdtIdW5640k
XLUuR1cLsXVIyoRTa5NTkJmjO0wbpW3WxLRZcLmGIkugOrUiYBavNUutdEnj
AaBTXB61cg551GqVVllqRWZvMxfqqTX2DtYys7jhIA9ZrdUdQlbqCD7Mnttm
nttmZHW7hO1A1qMtslr7342yBmmmmNXIsgaYFUuTE6VBZpXQx5LMKjmEdLWw
7qDPrEh4UJZZX97x3TOymJUWTwlmxW+kwMtgVminnSMXSr7YljBrJ3fajc0c
m+L6PfjYq4ImszLjCEuSZDHr64Os4lRUAVklI3B0XWQ5pzn6kwcevM5HVtSa
bQWy3lyPrIvWL/4iXoHHG40plJySUY44rg3IqgLIGgiI4XC+jtHrY+9d+V22
FHn9qFOkdKMaCvgcSgDKE0s0oYOVHHRllgO6w2SgqysUpJlvc9AVhwtxbbBi
dJXvp23PPHSlbK9D19EshtFlM0Mn6NqZQldtmBPH1lrV0FV89sDc6a66YAhd
QR4WXaO2htBVMvlXRFfpvwx0df6DSZ/1WF9C6oG1Sxf91euHrgzM5xWZvK8S
uso4a7JCH10ppXneH6JWV7S0ky/FGhf/5iAqZnCjiGp31PnsbFMBolLvy/is
HPcOTCadviiM4eR2AFFNNYUSiJoMfCaiooiSQVROXIuoLt9WNN8toiqdMa6E
sw0SxB1CKa06ZJImDM6D1UZPV198aKxTjPi/R6scSrf+y9EqZ0EGrdrCmLm0
qrOTVVhjf/CYHykqfWrVMIba4YytI0E1fSFsdQmxC7AVlgBeK4ut1uqSBQEB
Wh5bYebht+T/Vx2Wga14ArXXmJm8Dlt12jeMrWGVmdygFLaqpLG56EPoyipe
GeQa5/IMkGs0sOXJ9cDNs/8cN2X9qzxy5YaeRDhmkCs7xqYNsuSKUGZr0sOR
oQq56ix0KSiNeZKHrdqleDqLrQgazcLWi3ZumWInLp8EbhdvLGyFwEdliRxs
ZRiPdJY+SAhbEaVpsPXxW+a+j2aTj61oLGcRfxdi6+Lxx2Vgq5gBBdgqWIBa
S4juqmVjK4TIxi0zPloWW1/alY2tvEdJbMUMpN0cCWP0N49XoaYQ+oK/Ed7T
PLY63DLYWlvU/yF+L4m5cdgqdxseMYtu9OCrT940T8qZwm8cX0M3twBbMXkM
tqZDzhrHVlyW2AoRKp5vs/rfR4scGb98bBVf3Lj1rcJWqR0cfZ7uP9CNLthA
YxIMttJdH7+561eErYmj7ZGp4ugBbOVmDV+X/By0eMfOF2MZ3lrudEPFB+Zj
NWy1GjOArbN+v/RiWuYUZQXYCuTGqWsZbBXzwNMLOdjK29Vhq+hQkUOvXTsz
VdRo18iFH+5ogl1ZrhA/UtzIY1c8nYIV2fXlSdNOQTNw+0SNDwFzizDV8RNV
XksyUMnBjWVXrqgQu7rkLknHpdiV9jSmbJhdh8ebnRXYFXO21hS70nQz7Npt
rRaeldA+bgBfgSmtwlfR7RXwddfEeR8k4DBCOWSNBvCV8qQOX6OmG3xlOY24
kxrB1zNf2fJgBr7iqNPHV8yjEL5uGHNsSXzl2DIfoUlEUBZfoSKaxVcXclkV
X49MCRp9OxNfo1UlBdm90pFG3+byK6FxIPmVm7Npfh1m+ZXHGHxc/xboqBC+
OrFch6+4Uhl8tVXrG8FXeZby+MpxFIOEginBV6m9YEzxluArCps2ga+6n+DW
msVXE4c8lCo1D18TC6UOX01Opi4RVmF85clL4hIw1OKr7NdG37h96bIvuXmu
UlUzIfhCNp4Ix1jBXQStko/cGPS4i6H88tTKTJnGOsmgVlkhGdSKeZ1FrRfu
3TbXztcgtcKNslaJWhH4gVerUivsNrFHcAstROZOLLKpFVs5MqddGRqhVqhz
q4IcaAWoVexvU+zJUKsfWuNTqz2h521yqTXqO49aJS62JLVKv2mqAq6QELXS
fCpNrbvD1Dph6RpJS4I6Ag1Qa9RSS604jpMyKH3tpFbJblLzqbXTUmv00dHT
Tow0gwpObFBaTSyfycFWnA/gs/I7B1sxewy20tpuFluhdCy2YgZlYeuVD24Y
jlfbgK38Th624iRWsdUuFXZqFWy1CRGjv4uwVRKmxC09ijV58ER52IrXEarO
5tj4WjNBrVoku3Z48ErLtABebXyaE4ol4NWaOkXwGrFTCXiF96iFV/RLHryy
pnLK2lF4xe0svIqRUgyvzq5Ow6ujLR1Funqm4lpUaEjqfX2vAr/2ZvErn6wO
YVVwVkBYE71YEWF9H/gshDUHXTJsNi9vSYR15ovOPdlfGiCExfhyGdGjIWSR
eggLqWoPueSSQYQdgjvxSJOq10dYrqaL922agLvyGFAZ9i9efmhtBsNa67eI
YaX6cjwiI/+w8vsUSI5hNzA7VzdrYz4+cv778RaSwVdkWCyYOoZFTZj0ImiU
YTnNuIOSZtihZRnWSDGrFDMiXFtArkdVIlddvhAwiiJWLkvvx/DKdDbrxi+9
0H9O3gVJ8NLwOtiH1z/eoMU3kNBOB+0wI1f6CSNEDb+fvecWWVqyxCJw0BGl
HOXXGyDXTkuu8YcHGFuFO2k2FGCrbm9abJVm+dg6SBp3lNVlIoUC0Mocbu2B
Vjng8qBVol8rQisTs1urBIYnJ0oyoPExdElohTGZBa0MOUhBq/F0KgmtkmSr
Vh1aOaXc1LAmXza04vIyndcl0BotGE5Gnp6FoJXWSZuhlaVcuYdtoNWaIaWh
leK71jpofXn3d4LQykKP6KnGoBWLndC6dO6d/1QArTAj2gKt6aNWRNeraMmC
1hxmpeCLZ3VselhhyVMAFCQzzJpASTzpW8WsMt8ymJVFCJphVj3kzGJWlBsW
Gz/ArJjjRcxKGNXqFt/ZseHGEsxKv0IJrytgVib3L8OsroJVa5jV1Q6KbMRE
gB3FDrCysIz65Y5mLdnRLUJWJgSvFSIrqkby0YuQVeSielI51WWQFdUv2cKB
Q1Y+mI+sJsNX48gaEZ26iWRQ663rV3wzZRIMGLUS1ctQK6sUl6RW6eaV4xqi
VtmR0e6GA629LueiND9ArXbR+Svi1jtXX2Go1eph/kbOTdoqCbWKN7xFfHVt
DUFrKqSo1ii0Sjx9JBg9aJXjbdUcNimpg9bocp1pU5j1tJcvXvJ5C6049/Oh
VSW2FDqrZUCrgUAfWnFJylLqshLQaju2NdAKw7kCtMZRheWh1ZKED60v7hxx
QghaZdakoZUnr/Gdj6KdItX9vOeEIx/VNv6/7PHZf3to5zXvgN0VN6oOXqWs
F9nOh9doYVaFV2wHtRZeu2kGAtOlqeucV3y3jexx9KpKhPtH9fg6CG91Jowj
JhelXCloZSynxN01Ca24llwXJqMHrTgp1UvJmcTjV5x4aNVPT3UjYaGVWrsC
tD57U/972getDJ1BNI8PraaTSkMrrVJrl8DytJlPWwytbNphCq0yPWJlKeVm
xsb+Ew5aI+lDaNVUJOxnK7TEBTwHWjGOAWgVuW+glVMgC1pfuvfm4wugdc5D
S75cB63xe0chlNSCKyEAmgvfeX7GtFiU1tLgarj14b2//thTtT7Wgg1yq4hb
cusu5dadfe+wWqqAW1FJGm8fWPOzcx///U8/HOBW9A25ddailV8v4FY8X7wI
hvncynoUkv5bRZjl1lxs7SK2ylP3TzreOAnmUKuNusqjVsYWYJqy3XFWqL5W
Uiv2cTEZeZBVllqlDGrc+iJqhVmEr2A72CbCy6JWAloBtTKPMlQAZYOYRCbP
HuVHEbWuS0jMJrDBXj9b8P0tG0aUpVacXrBuTwG18rZZ1MriWeyUnbPmfJCX
k5yK2dRKTyH4jmRRq5IXK0T+8dpZp7L0xe7fzf9gPbW+qYhapXERfsq2nIJh
aWzl7Wr12ErVi58y2Apxno+tSJZDWewrmCxsTSebLoetKJaLV5euvf0f+GSK
rbVRi1wHBbBVBr3WSmyVGhW1PGztNLZuLdnLCPBqtzOdNc+9fCbWOGFYdc5L
1WAVf8M3h2rj6Neee2bMgfE/PLTjF8eFYBUDS/so5R/qZeiBwugooFUHV5G6
gxDSGYwNGYf0ndmomtrbrhWh6t7Nt5xZAlUfnrJQdq50G7nWAKpKYrn4rkfS
acOKIEk4qRKSrpqwkqAuyrIqGc/GPTmEqmPVN2exKpqOvefzXnrw7hf2Xn7m
oR2/driXA6tSld30ZZOwSiCqCqs7do85tySsUm6XgFW+R1Nw5d7Jf01hmAGr
1EMw9epgFbHSOrOZljoEq9KnCqsu7ULrYZV9aPwHUrC6eOOiL5j17BzgU7Cq
CJbqhuEzTzLQmoiFeGWKHDhw/dyzs8CVowCabIxbu2zpzDgYCEcmLtcBidD2
4xMXn3po0xWnuTEJYeukKTrsXYBqtj8BqqEP3tsvYUAQcxKQkw+uCFRoEFyp
DQmuNOjbBq6uJGUhuNqtLguuH3ty5zI7XQvBVf1268H1yBC4Oj1xKPalhCjh
vDE+mKWgVQzYWGny0JydXwJaZceFVkwOtLpkVs1Bq6Zg6MuBVizZLGj1U/T5
0CoZTPoyoRXW8QtPfvU9Lz72rTNT0Do2iWthdVtaigm0XiOjXXt00rl4feMt
iz+D3wi+T6D1T6gMKB9feOg7Zz27+9JzCK3yWoTelMGWXOHfZcm1oxq6OqMz
ehr/5CsDXT+/e+us+OVjmId+/FMz/vXQo9885dCkm06h5Ayxq+jcxy87+dCu
q97phEC3MX48eLW8FYLXLaPezvAtgk4RvA7yyRU6sIhc/2HLo7N9coVAKUmu
zAFAFxhaRA/euvgvQ+RKJ7clC+68yCfXidvuvEzJ1XrrW5RqhFyjCRwiVw4S
ZA0e3CdXsHiIXGWpayqBAnINHY5acqUUJbm6ctbR5WQNZZOrjf0tIFf2pZQ1
VHIVI7dBco0+XkSurPfnzA98toXkiqaw/ClypEVD6JErR7Hd5Er+EN/3Wopc
nY2G2nPaWsmFEC88n1xhMoFuMshVuixWg0f75Ipv7P/t3LNpgKbsYKM6+LcC
LKPnKW/zAFbgtX0Ae7R4r6o+kFCpV5/YLTMgmgkhgOXhMvYkXRRck/B6cMIs
ZhEGP7YeXqErQ/AKtzgDr/RhsfD6uQPb5nH1LZ9x5z9SsmXAK07z8+DV+q4Q
XrGoMbzNwKszzHSJIAZMDYvlM+74J/TLhj23ftzJADMpv/Diin5rWITgFftE
BfDK1InaP8MfXX0ljVguyIs3bZ709GP/ftbje647hw/SYUwiD147LUfotYaU
gdeOAaVXpgOFzafDNwTagfQq7/1mzlm0phwtlSBYfn7fpNnntIhg3Q9CTwME
i7IWsfETf48zPItgX7xh1ulp2MkmWKgrn2BtoiJnWCbyqsrJqxx6W9OO/kHV
EdblHqORET+w9fU3CCt91lcaYfHoTSIsu4WTx0dYeuUWIezWtTM+6MmZXITV
cq5VEPbsp564187XQoS9ORdhwQe4PcJD+DTyrjEvWY/VR1gm1ZRc8fBDi25T
mzpfks/CKyIDYeENXAJhOXYWYaFpIFN+sfueqxtAWNhzvm8Czk7agLDPTZgp
MAhNhj3N/TNnxr54tSDC4k8PYY+QUbw5jLCvDp91ikVYJ3r6Yh9ldpZGh9ay
GBbftwzr/HubY1hX6bzmMWx0Wa4b99Uww165a92vlWGppGY+PeFr8sCzr3Pe
OD7DSoAXVK8xuzXtc2IDQRNJ9d7YKCli2FrCI0QeKVbXCobFvCDDXvjo9vnV
GPZPyzCs2Jg6j7BHwe/IPpCOJwfjuckzhASlupMHsejGNkMsVhY2L3yIxSMV
Qay4dlC/xGveTsM2Qixvk8okVwtCLD+676a55yppvtWHWLkrHeObIFkDslz6
tEKkL5GRoVYPsvj7gXVzPsUxk6fMBNluB7JseaTTaLf5FCs582rto9jztj1+
FxbalC3LvsbH8ikWs0U7TsJM4qXnU6w8tNNP3YhftGIui2JXT17295T6+I1g
i5Q9nE2x7JNGKRa78G97df+Tlz57182Htl9/bDMUK0cLFSiWsA6hWoZi4Ric
S7HRIEFYdiYg6VHsEEuxXDA+xXbkY6xv+9palwUYK3dQfTZl/ppvyd9bRvkY
y8aZo8dmMPaY1JFm9PPSb2afXgVjJY+Vcuy626b9Dbpn097rz3ciIIdjofHs
eLHHdIX4HGtWSLfNWIpFNWrHXd/xYfbyhx4Yh9sd3PtvzjnLBlMdBjDLsFBa
h1P2zft6AzBL3ywOOBd8HsximzkLZnUXvNY4zHZZmEVuMWbXMhyLUhem/1xJ
niyOdbkAG+RYPwd5Ozi2lhzyJ0Vru8XJz3Assj6nqsbUqnLs3pVTz2oPx5JL
fY5FuXKZwqxMa3xkynAsW245Fgm7OFFQYM9y7ILXk2OHWA0cSt5sIEhkCWMF
OF95OXwHpwu6QejCxqI7QrzBMQklni3LOnvM2QpDmVyTLaJroc+yVhApyuIO
JVEWX/PtTBfVl4Wy0eslUZYaHj8UYnATlGZFAocKj60OoOwLj1+eQtmXxk8/
NYSyWJ5ZKLvvt/POrYKytXFzP5qFso+NjHOFXrP2/p8vnBW7Jt+ycuUVBShr
ob4QZZP0djuXzXDTHjDVAMrK1T2UlQf3UNaoxUZQ1orOhlBWhI2e0odQVqIF
op7ZtXHyOS1E2Uvv2zKeaVVCKEunAUHZ+B5HcrB4ZCTfD2Asd0+xSdQR4tho
6hdxLB6bHMts2Xge5B8OcuzEuCjwgVt1pyjhWDsHQxwrfr8ZHLt5Rf/HJHGK
upEHOJaCIJhbrpa4FydeyM78klIIsZn+fwU5lr9NtDCDn5xmoFWrvms7xy6I
ybt/0vEO23gdwmy8OrvtpPFMPAFZq8iqguyCbJAV1K61FGQ7Lcjyc3y82JqO
2Y35WDJIVrJM15Jq7/LUW0c5koWqqRWTLD1LSbISzFHLJlloOY9kKXCLSFac
ij2SdfSx66p3yvXWpUiW7k0xySYZuF1f6YMrzwpvGZ496ZXa5jye5cNixpbh
WZx3h3j2vkdmf6pRno1mYUWetUYHjUDom6NffPkZw7PY+0EnyCnuoGQ4fJ4l
bzDLn7RsxIwTUzA7acoJrYJZWMiFMBt15Etrxss6+d7uB0Zkwaz1VArBLF5v
BczWYgA6PGF2SB7MUgJR0liY7bA0y43IaGbg2LQVNCtLpwTNYpXXCfdqNIss
YwGahYixNEsXtXF77/yWPAlycg8MzcLph/k3+eBModoozSaOi7FWMzQbXypN
s2IqRE+cT7PMQVe7e8b7sfEksmLF3d/MoVmesQFT4znQy2lqaZa/xU06HtcU
42uywnrLsSLBIvSZkwPdqM8rrXwdCBaj3iDBOhteO5v+hZyrqiodwcbZeqTV
iA/PItiODISlKC6BsK4DO7rh09Qwwq4rhbAuLrIAYZ+Y0n8u+QHN2DWn//3S
MdjX11aHEHavQdjozvTwLIewsbb/U8w4y5ZZ7Lpj4kzHrtxqRMYadAmtMBRt
oX6WOibNsyvVO46DtMOptfGTx65rfulcFxFthhhbbnhIlsccdqWR9nqzK42E
LHZlO5KDmkJ2RY+hq7BVVMeu0aTBGNp1fvXeSMtF4geixmdXvOeza8oH3GNX
MKddUkF2rXncEmDXC57YflsuuyJPVC1mV0SSChPd3v9h56hfjl3BKCaZfB27
YiLycQvYlaudYsqPVEi+3smXYKqQXZ/7zZz38KEcAFJem+zMXLyukKTHrlyo
GFAHag2yK/NQl2VX5FMrwa4PzrrtM1a/tJJdJa9RDru6Pbkwu9L7mMvL2bOF
7HqE1aBMPCDhI9HVh6+579+tgu4wxTQ5lzo8eOVAFsEr2iCCLwNeZafJbQ53
2jmk8DrY2hf+KZyujDqCBQKWIVgYtmUIlrtDPsHe9ejcv+aAwcFCCXZt/+IL
swiWYYKWYMUrcfsNbw8RbOJL3pki2HjKdOLoy59usqWX1h7d1hb+2aoNv5Io
RYUMziNOZ0RvOISNpi4swAFDWLP05Dk8hF315E1/a5dgKxFWYw9EeAUwVi1E
7OdDgZ1+cNdG3HHvEz96n6dQSlMsbbcWU6zvv1lIsZSLE6ecQKO4UYqFXsf/
v7pn081lKNYX81LJoxrFQhiRYk21O49iO20HqqHVNno1K8sa2olg7TiSBi5x
K2XbZVBrh4+t2752uoetnaltanOEl8OsLjAnWrC0YTKY1T78ADOrVfgFzCq3
z2DWnzzywLVlmZVxV2WYFbok2VkYwqSfrWXWYRsXLHTgDpOFKFTx1BVvc1tF
WqeZTa2s2Trq7bD1Mbfil4+2KvSxKXPeR3XMrCm5yOoa0wpi5SErugDyetPi
eec7wdkksepABQ9dud2nQi/v0PXpLd97H76/e8bEj9A2ccZhtNAsuKJsC8F1
ytoVl7UAXJ0Ic+UcMsC1tw5cEdu6LurHCHmdj3qsbbrbAK3cBWs5tJpF2wC0
dlnFlLioHlPHrNbAMHHfbLbPrNJjyqzc3BwIZoVoI7OCsdFrOAJxzKrCwyWQ
HTHjxGW75/5tRWblqPnMKhgfNXn7lsnniiOJProyqyUry6ysEubMzlqQWXnQ
LSVYu3R9sw4gQ0gjfSBF4TePPtbnVdeptFgjQ8jnVZvbuxFeda5gjlcvz+VV
NEWjRkK8KgmMovfE/7LWPK9KxisuS4TXeZ8r5FUtC91eXrXrt128KsVr4kk0
FCvA8irVqjz1tTNdvYjB5VkV7gLUByCSLFalIT5r/qpLcQ28B0VrWZX+8mVY
1Xm7olxeNLeVVUFCVVhV5tCO4ceGWDUZ+04sWp9Vaf6XYlW430eqyyW5zGBV
w4hHUqvWsapuYz91+1Q5b2wFq9JJLsSqG5fd/JfonOX7Rn/eLj+fVV/a+asT
+H4Oq4p3q2HVeLbH+lVun82q2HTEFemhvufJH3/AUySVWdUFqZJV17WEVZEe
x8REBlkVB39O/EYDlsuq+pjcn02xand6q8eYH93MMxhgVbc1mny+GFThH8vR
2TFh/ocJqkZ9L98x90ILqnQosqAqu/D1oCo9kn6CYSKXcLfGWDVVUy1WJF2W
VQVGYq1t+4+LQiS21mWXqQdZAlTdfok7YdXnRKQjJVsDpHrtuvuuapxUOTXZ
2YZUsQXhzpwbIdXLtm8ak0eqEEABUoXLniXVn+1c+59uJ72WT6rUHChqUESq
uKchVftUjI92eaxLkirTORlSFVtLO0HywKih0QCppuwXfRDPLDFmz9FWe+I3
NbHdGWHItTXVxQMv2Yy2mNrBxCMMIuuLU5j4vIq1p4cmf5LHrPi/6yCPWe16
LYRW8wiZ0Kpsjx9IIwutnDYgAQutB6eMPYuZJrOgFTGYhFZJo9hCaHWRWRnQ
2h2CVium3TLNA1eFVF8/UwrmMOxD8xZ80jAsP9JShpU11T6GVaNo/dTFf2kN
D+g/dASRyjKsNYjIsFyfzTDsS8jqUMtmWDLyn71wYBsZ1hJCFsO+PG76qTy+
lvfnTfxf1RnWpZDl+/FOR7cvpeIJIK+6gBsc9ONvnHNxcjCpEzURepoe12i5
z6+Bc9ZCfo1+V+VXKkL8MDMf+ZVmZZpfLzu5iF8ppQL8SrbI41cWw8zjVxRt
oVni+BUKtVaRX7W9FfgVAR618vy6d+T8yvzKW+bxK3eaQ/yKeH/Lr6LXya+m
3mF5fj1SDGzDrxe+uHphHr9KczqdFeWdUpQhV0laUECucR8OZogtXnP0Onbq
uyRV2SAFSdb6jH5Ar8osbjLo/O7Jhlbk1whCq3Zds9Aqn9NREo0QvY5C1djs
l2AGQqsmSNlzY3weVwStdg147XjzphVjPlsGWvfsueEcvu/PZGRL0cUxfvma
7zQIrTRbv3rw3vFtg1bde4rlch609mRBa3c2p8oqNpzKQ5tWcir7vJBT1Txw
qgI/bzHYKtR6ST3n1SYuOC8Aq4k4iNtGe8GMjivLzXniwHWspIqs8bTAe6Zh
7DNowbqkYHpMAGkHQMNK98g1td0ZINdnbppzVtzqXtZMsCYApym0jk4JH1y7
4w6rkVTpGA0JlUOq2G9vnlRtj2jn249xly2lSIemIVU8pz13c7NchgJSkRET
/4PKoREoLVx0yzsp8/X2tLPidCjxA1k6AaR2JlMSX4I5X41Pu6xhmxgZvbZr
2A9WwBnAdmcwYTqVsDiPTu1hlkenrsMPJRn/W0yn/Ju7jM4IL0+nGJM6OoWj
cwvp9Lknv3rWK3u/yU2JOjrFOrVD8srufxU6vXTL0iWOTvXcgEssRKfSTkOn
CAvlgPUt3fCLNtMpvgKRRiM9Dgaoo9Px2+/8ZuvptDtEp9SkFIoWTTFwBk1N
dJTIpyI0xa1duL+h0wM3z/7zZ2ZPP4N0ik7JolNK14botMdaPzbPqYpGewwY
AtMWcqkIg1qc3AO/kQ3eih0bGUoutbnwfC7dePOSz+L/B6bNODPFpQsGiEvd
Gb14onYlloRVJNamenTUbR/zlERvEZjqOZf1ofK5FHFHdVxqzmnxRIql1pZB
y7AQLZbeunPZZWyhqGODpZA/sBfUjJG3DZa+svDWd1ksxTYD1z09RENYaner
srCUhFQWSyVjmmKpq8ZlsBS5ocpgqSmklZzqybtyV6lFuHju8rgO/C2LP2OB
lGVXc4D0TQw6CwGpqBE1/bjeQ1AqSGKgVIa3tVDqLt8slB7hQyl3yKXXDZSK
Ph2USaZDKSfwmiNTVS54TTb6pcRm3rFqKtNmzrEqrf0WEOr/U5ZQ2a9WQGOv
i5YEwz+xJLAyOcxoI06MqlCqKNZaNqWu2zv2Ar7P9vBkDwauLiVAl6VUKL7k
1KksqF5+8J7RRaAqbq2ZoMoadBmUKk+pSGK9X2Tq1lMqd/JClPrY90lgg2Vb
xVAqxymh1Lj4pyv9Q4zhhENHthJRmfmgDlHDJ6sWYFDGPg9W1eKwrTSMgI+5
4iKsfBpE1KNscTIfUSkbmcGVkzw5SyiNqpJnJ7Z3rEVg1TRYTuaqQdUdIVQd
JN+QEq7kCWlVDqjiJJJmQh6oegndQorQNtlHVHSUj6imR95ke+SPN8yUyhxA
VL5uGUbapjHMcd2qNzyjrrxj8d+xmahGVY5Ru2iPsT267dlCRMVC5d9Wc5RA
VLfMAojKbbNWIurBfV87ByZhFqLi0eyI/HHPN+oR1diMHqK+NRNR5/7aISoN
Ex9RMfXG37b2uw5R9VkTx8YMWu0tolViJT6yefSxbLxObJma9jhHcrh5uNoG
WrVn7ZTESGVUklbp7ObTqnFlIKBBC2KVELCKgJWXex2BtYfAmqq/K7UfZFX7
rKomio+qvLAGmfukKhJXSdU+4bUb7hVfmlfGTxd3Eyazri3q/1DzpNpDs5Xv
QzOK/Ev2WrutSvQ2mYdZvWWnia9O0XeQGl0ZpLphjHP9LSLVebFZz1CnFxZO
PsWmTCtBqvE8TkjVEUNf7AVuSZV00JmYCbbGhcxbQ6p4//Ui1USbdPQ4uQMt
qT0H6doUqcanpzSm3DnxpDv+2sKqE0w5sMomw5oKwWqqy4zQwp6iwmqXD6uq
sptgVTxBHqtijeKT6/tv+2wxq0qeA8OqWCohT3k7qRF6zaFGDmZ6EfIUNY9V
ufkUPkXttKeoHXGn9FpAZQSNzXLWHJ++hWrVplMpy6cilHQsLJ9S/5BP6aZo
hRx3BROvpDcvX3vLF6vgKRDMb444SMZjk8LTZAa0FEyNtu1kXr9nfjvnzxsG
U+axC4CpNc58MI0mP8GURxWVwRSHzjTSWgmmKSOoGpjCfPbAFPOs5WB6RB6Y
WiPbSKJee50QmQbA9Infzf2LAjDlegmAKYKDg2BqLavd66eckwWmzNibMFZb
wDRW2uXAlDSRBaaiyNoApqZy3ECDKfOP4mfE/WuvLHt46oEpD9stmSK/dhNk
atmgIplunTk/8/AULUV48WFHpkYHeM9TR6YHH/3We0XSLv5ZJpkyCQrm3q/u
Wv+fzZEpjl6CZGoi6ruQ/ZtfWPjoon/SE1SOUCtPUBmWUJFJyZ0hJvWVN28d
cK8fWCYVJ9OmmdQa505MFzPpunjWs55Jmkl7fSblBIXvvCRjkY8d8f0tG0Y4
+VpLkPT+u+Z/xiKpnOJVZ1LXmdYo4p6qYc8wl8bdeARNTvZuSA3K35AXWVCq
B0xufUlT0lBKFFyQhlJMnSahVHqnHJTKeYERODtun/2Bwx5KtedaBKX87EBC
KZ3fxXlswKD028/PHWOhlCuL5V6kNTqg9rpWco29d+V3LZqiSZloqp4B0huM
IY0mkeu9AUBTVtE7mBSSKoGm3KjguCJqy0dTO8Xbiab012OvJWh6NNH0lqcn
OelrJwIHnGhqz7yTLBANcOmEPcu+6XHpr/bfcVUFLnVCjBvnKNPW0QCaslsU
TSko4G/RIJouXrXkn9JoGrtYWOVDdrGZAsvQKb2HWkunw3w6FVnEKEO1V8Em
nBgBQk2OyFtFqNz4bgGhwgmyBKGKy672kiFUU/wrA09ZheswxlNG85XBU5mp
JfHUnQKUx1M5zaCLZyU8tX1eDU8X3L30n9lMuIFynT9/4+wzKuIpP0o83Tly
4UdahKdiTtVK46lLVqxjYm/v8FS/j3g6mhX0pfURFfWK5Horx72jCFGfv2H2
GcRZSRzI9AJlEPWO8S4jm2du1yHqCzu/Lrl+D919pUPULz+wbYp8P7LkLKK+
69mnNxNRJed+PaJaEzoDUfF3NqJGKMMMLNGT82AOSR/bQKnMmGH3HSpQKp+q
hZQqalZbdHDRFLp593xi+55lOZQqZ4zlKFUaprbQ3XOW/n8UggNCqXpf0V61
OkqlWZeiVBxeRFrMUCoL0fqUCsrAV+kyHVN+KyjVizC1GtGPPrXjT41ahKlN
UCoNvzKUqqqgAqU+ff2895agVGmRMUGRGa4ZSoWYbpZSuU2QSana3oRSe7Mo
Fe+iDFIOqNrVUgVUqZAIqnzisqCKe/qgitPI9oGqVGd/buaNzYKqbHEOBKhO
nXx8g6CKUmzFoDo4BKoyhpGB79MU5whq21tgxSlgHbBqMbsDc6efyWnYDLDS
RdUnswCwjjww7Udu8ZgJwYHPBdaOzv2/nXs26SumrgxWdRnpWsuqsV94PP8W
PDn1S7HY+t+nN8iq+B1g1ev3L/lxEauyQvjryapMqNoAq0oQrRE7h9bHCSy2
jLnt/BxWNbCB0S3HqoPzWLVDvJbiXqmTWCX8fHEIWgFWMS8To7ZBWLXl2gtg
lTGtyDVnYZXRby2DVc2sJMhGSl14zx0XlaFU5hRWMZMFqbiUF/8cglRpFh2/
Ih5qHFIp14ohlasRP5/fvXUWs+1I7aBJU05gkaMApLryboeS3WELqUD3kpCK
g0p+PeRfaXcoUpAaOAVM8rr2ZAGq6kunPw2fskUIO8crS9YsjnWm8mMmn+79
6ikuvrwRPl0d8y/My9J8uuZHwqf4DsuiQ5VYPkUbQ3ya7Du1hE+Z2yl6citr
ivl0qE1RAoEm0QoBPtU7cXnLiNNuibSNeZtSYeAIlSJC7o4kMzr/GH8bJNTB
aUXrnrMeSZmbxgTm27xhPpLiii1B0q3T4vqZ3HHQk0h72OU6b5B4zB/Fepb4
8Zl09eRlkir2+p2rfoTvMskUfucgqeOB6BPqN1yzSApZx9dwWeaAK3Nw6juw
WwXSyoNT2neR6kAA80vXzX53OSQ9hnF+doDxjs11jtZBBmQhaUcGk65esejC
LCadsHTNt+09Q0zKnmqGSa2dSSZ1sfRhJp318JKLnUb3mDTOy1NTezU+GhOC
5Cwij2WRKEQQR12ez1wDf1WhUMxCS6EYn9IU+tY8CmVIl+zqa09D2JShUB1E
+r5XgVCe67UEQqPvNgihI+5be2UTEGoNZB9C5TIGQh146rRlD+ATf5w+5UT+
3QyE2l1V/GatN6R3yoBQrjzM6goQWhu3UHzL+tbc/7NcCHW+k+2D0Pn7Jv8z
x7u1EMpW5kHo1PuWX0oJ3CoI5dIPQWjq853Jaw1CqDj2GalDjY1tXw9CaU7j
B0ylyw0P2oIDU5gGTklWODA10NUF+LRSSLsTl7aTKhYWCX2+tvOS06vRJ8+e
MNNR6iJMn2JYuNOPLoOefIDUQm8Vej43YabwIuSvj55QJKLAstFTChy3CD2j
1xpHT6sQc9Gz26LnZ/bVFomqZFLDqC12XqXqnmr7rP5vgD0Z12LZ047s68ee
PApyHaSSGcMeZM9oNcihcgn2fHXPZe+uY0/dwuJ0K8WeG684DfJXhILHnpL/
Sb0oQ+xpvPIz2JPWLZ80lz1N/hfGwkg8XzX2dC1plD2HZrGnNG787045tLPv
HckJ0eHMnRqrG+BOP+DVKqFq3Em9hF0kVT6WdzXApp44KRVi4lSOI2o+f2uM
mrDu8X+ceDF/caLuE8PHLV5nYSTvOcBUm7BGwHS6oQRgIhKYnYCuhdVdGTC3
jgoA5mC7dCxg2tWfB5jaxCF+zA81lh3qjkHSwJ4UYUYzv+DQU1giAzDFqqq9
PoDp4g3CgCkx6dTbFjCHzzwpEzDZZh8wrc+NP+ohwOQmog+Y3Pe2gIn/f3vN
H0ZbwLz0+UW3YHie2/NzlqGTvKx1gNnDnseclLwwKgVjK/so3szy5e+eHfXj
UnwZC+h4BIJkGc1pS5Zc4ZYskWrWkuXIFff+KESWvIYlSzkur06WNPlfB7J0
dpQ+Af9uJVlaulGyXPvAyL9Hx/zymf5f2CVHo+qnz80YUYIsJX17dMHLH/zD
mCpkuX/FJMkXQCfXrfv+/eP4f5woOZa5Zchy3filFx4GZDlr0vGsim3DEliT
kX3PaTbl9tWXN0KWMBRbSJZHv/jyMxyfhxfP/ZikLygmS7t5mlhJolKRB0mu
OHXy8Q2SpZ2MLSZLqiJraWWTpX6JmtuOI9dcCDBpklQAzCFBwDwUb3vTVuI8
CcElNznr4BI2QRZcckXyBCoAl0huWBIuX14+4YT2wCUePgCXMPHYmc/e1P8e
NftvXb/im2wmfXVCcClt2zIqFy7lNKEaXDoroCRcuqieMnAZh513We1jyBLK
oJVkKdG0+OyGMcdWJksliSKyxOmFI8tNlzuyPG/b43fVkaV6PlYkS1NAqdtH
SikYlWJKzNZJN0XI9o1THnh89KeTOdcSphTFGd+pAaZ0fuW1S057LRqg1jHl
vpmzzk4x5eLxx5EpJcteE0yp5kzjTEnhZm/gMaUNuS5gysEhppT615L5K42V
IvOizz5462Ip/MatoIHHSjOLxYUWL9Jju6wLrTEEi3Byxc3HVcTJY8rgJBK/
oIVZOJk6sNQ9T/zcsvbub/k8ycIrryNPDk3xpOanB08yWSCB0hfq0VRyPOlZ
SMb5tYgsp+wf+607Dvz8yxlkOZQt3j+6/+wQWaYmaWxuy9KD4WLAkmdMTzx2
zdk6zcU+qANLN3NTJkrsrfYmOzxVybKjHFrWwhXAnaFuKuxwoKFLyqJljBFx
B2Sg5fwZK7+SiZZoAn5GzDjx9UJLlYno02bR0laRwu/4iEnQcv39I/4GHXPd
kzOusauPaPmrg5N/6aOldf7SzmTfV0VL5sQnWj6876pPumZUQMt4nmSgpdZe
aiNamnj64ZvX/EQe9Pb+D3eYA6+6BEQs9dRqrkylfc7hyq8m6DEE8YnoAR8o
F86K/QQStZZLlC7uDPW/A/KygCh5ZfosFhEld9t8onxk4sKP5xAlQa0UUXK+
liXKi7Y9MrVVRJna3NUZwme2RGkNGR2loxCPhXY8Pn32uT5Uyj6MhUqN5A1A
pXR1OaiEXm0PVIpLTj1U2tiVuEqq2P3c24HsLoTKeFZmQiV7ukVQiWiJNkIl
shJJOsJWQ2XUNGthYg5mQqVOlhev63dHp4mUSPEk5pjjyQiTULEMr7Hyrc+T
VEWHbpp4Sgt4Uo9MMERSQkni2vsnHY+CMbjNpr3Xn5/MuMMAKd3QRX31ypNf
ebdBSm5+NIqUk2afk0LKZCl38ZkpkCRRcMtR0gYMMOjNLABnIpZGyeWLl3w+
iJLWd/Cl3808LQ8l+Xywn1qJksI6zFPLPMTOEPfKr8SrOZb3VlOkSNL8Deme
Q5VsYrIow1TpuyhE5gxki8iRBqkSfnmYco1QpaQuVX3JKBeawcPvuv8/8E6q
nkgGVdJVV4KLsqmyl1R59cE5vwa3ve3V/U9ao9GHSkTGa3NfGj/9VNmkqIdK
p9XKQaXzlMiAyuVP9/0TOjAPKvEefciqQKXuKNkcrAVwiat6brF2FrCR9rUs
uEQ/NX5sWWsjW86b+L9KsCX1DA51lS2PSLElVpDuUVlLlrfsMAaShUtVZT7P
pdgyUmHNsCXKOdBIpOFAHYdtfJ8trUd+IouFLR++51pJtzP396N/atdgFlva
UTdsuWDpnV9uhC1rd894Pz44+8nZ/9Iituzy2dJIUMpqf3Exn0OILTt6yoPl
Dx5d/5tSYLl62tK/axYsrUNqh+GXRsHSqRideXPmrfxqHlhC3OSDpa0b6sBy
bNxdm8YuvsDOfwbiMJG0WcG9zGdtJ6j1/7RgiXgt95hpRsRX+QBYJhYsD+29
6PTYNScAloyEKQJLpHtsJ1iiLc6MzAFLkiGy/ftgSf2C+4pIywZLPPbhDJb8
WIJXCViOnBYES2Z/CIGlxD9pg2j4WWGRZAnptBWZyoKlPY9vA1g6n+mKYGmL
HJUBS6tXssDygh27FrMGSRmw3P2/T6fN6YPlDVtX/hD5R0cdHHdlCCwhGgJg
iambCZZTJx/vg6VTU9lgCecOXHHs/snfrwSWkb7A/2HVemApfV8NLF/bHoMl
HHu7ErtwcB5RdnhICYjH8GJY7YHywCElBap1Cc9ASlmJxUiJ8/FIEauNKd3o
UgMbiWKtcDlYunHmKRlgySQvXKMtBUt/O6cEWA4jafhgmdKKeqj42vCZJ1Mc
lwNMq6uzAPORJf0fcfsPJQDT1aE4lHbfbBQwYT0pN3VZuAQZaLKclAF0KNkh
ZAeFQk6CbLl4/HH43JgD43+I5v3PV5/YHWBLOI2yp1xLo54pwZbo2AK25OuM
sEDg78Cy5TDrvEm23LJ3uIT0szpPi+ASCP96weUwC5c8SwjC5YIYLsuxpUjX
Emxp+bEEW/o8l2LLqIEgg0bZkjEoUBI+W+IzTKldgS1v3TDuOrsGfbYUYKtl
suWcVcsuboQtwTWYoswoG2JLunyoLVizbLllwiKxnpBOlmw55akZlwbY0hpf
7WLLy/dsHJXLlmRExmw0w5aW85phy41r5pwfYksGN2exZbILL4KeAhCTd3As
6Nk1WMR2rrPmjV1a5EhrIRZw5BE+R+IzMFl8kLSKBE5kIo+zQJKPXASSH9uz
+048GNz2CkEyFva9VlqFINIwpLMushlyCCGQmYYQ6Cv9YPSITu1O3sJYKw4i
Y3smbq2FSJjT+kjiNXg4QmQ0xUIQ6U8dB5EbxhxrGcet8jBE2pdCEImsEqT9
dkAknBCKIfIIHyJd72gqfigMz+WuJwSRT0zpP1cHN48hzfDYwU0s1W7bxZDN
B/ZcBheE6PtxcNWRLsBbGZK3GvfsyB+IlL1j9AmSYUo7MvZhqIdIPFUmREbz
IAiR0W8JAYnus/6JGy6g2DAD0ynJBxogSHxGP84lI49mCJKJvzkgcZX4HlpI
liCd6GiAINELbSTIq/+w7prhj66+kqsjQJAUYyUIkmsjgyCVJ6y4SOxLdyRp
4/ORNDFOuhdbdtz2IzlySwULrEFyjO9+pO2nPGzEe9jMkyRjcTcMs+KhCBcT
EZDg4voxx8qD1dK42B03HR267sE5n4bjFmaBsbkKCDEVJ+lEqEeIFCRl4iSB
XcNnnoQ9t3OeeWxtGwCRNvGLN856t1NQmsojBIiwKhUQXUh3dUDcd0v/e0sC
ImU0gotsV9799DX/UAYQGdYipm4xIF740M4FeYBod8/g7i4FhGoWEIdwMyMX
ENUUKQJD4dU6MmTEcIgMeXSSRYbwO+UD/uLuDdewH7B97JOhKzkSaRujvCqQ
4RWbN412ZAjvlqmTj2+MDP97iAxdNr2ogfhakAwJpSXI0B2cRgaBAUPat7wk
D3TaB4YMTQqDoS62166dGQJDvJQHhlZa+mDIlIBSyFUX7pin+79bAIY8EW4E
DA/u/bf3DBgY8iiAqV2KwNDmqisLhtAdKTDcOurtkJF3PjxfagiWAEM8GkVA
CTD04yIbBMPuEBjqUEpG2kBQL8ytqlzYs33L5HN9LkyMoZR/O02CgeRCUf61
hPuqcqFEMQS4EJ/SeeUO/g83LozkcyUujIRqiAuhoRrgQlR+ocoMBfvWcWFN
i6GFuHDuvI+rF5HtC3wVl3lx3IzTVGZbScaseZloqANj0TC++dEH9n39XJDh
wQmzziQZuhl+7cyTWoeGYlE8fcUnU2iIXQeJd4wsEjvKzrEp0tpW25REw54Q
GibbxC6Qh+S3fN/oz8frvMVcyNXmcyEbkM+Fpz+772tnl+FCxuEPMBfaEavO
hcQyO4aGCy94YvttvJIcHydaht8IcKETj9GroK9Y8IW5kJ0P/do6LkRbmU0R
NpflQmpSI8CHMfyzDBe+PCrhQqbS0AfAb57voTN6ErsJf6V80UtAIVjZ9icF
HK3IqlCI8+AtcbofMWfaB4XinFwCCp3IaBwKI6GFnK0FUOhLZx8KxdytAIVi
5hZDoeTKUutOEqHdqyI2AIWxQRA3PCWzY2PEeQSH6DA2LgrQcOXCJX8fQEOt
p2bFnvzU0oxRh4Va8AwhsvRGxSxKFH1scOdhYUlvVMOFnfRI0BkmiiaLC41e
ZNrTJrCQNQMawUIpgZDMJB8LKTvQFKYCURNj26q+C9EtEzaMv96uvopYePXe
SM5Hk+//Pvjcbp1Qx3Bf1JIhVhsnFUOxVq1ecCFe27Jn3Adxq41PXf1Z15SW
ouFR1qBin1KgYi9P0nYaNKRLWgUy/NLTmyejJ1ZunfNXdMznFgY7sBocqgTm
zISIsR79osvfVooAOzeun/VxPKd0Z3ci0tyHB9XTHw73GqM/evMw8rId9IfP
sssA+x79xV1Xkv5kokZ3RNgPfiP/IXghg/6gJl05dFX01APWeikBgphndJPM
AcEj4cBbBIJ2N89oeweBCSZ2dDkKGAgIdOmna1UhcOQfVn5fJtmiW94pEwtp
45qAQCt6Ewh0ljBGQ+R7woEImyrDgQxYKMOB2DvK4cAkp9/RNnTZ336uwIEv
PPkvZ8kJoRaKSXFgpHXazIF27tuBnv/MNV8bQA5EkGJ1DoTFLw3I5MA3l+VA
hnTb2IRXdnz1DOmwNAh2h0AwtnxyKNDGlw4MBUJ2We7hV5iy0oCb64mEAv/s
hQPbbPhvdQp0G2kZFMjRo2VDCnzq9qnVKHCo7Sd82BcCHGzdjWMDjXIdRkOv
DAyaxJ4WBvlxK+ebhEGr8i0MBjBMZsXTO644jzMcQ+/DoKfbQzD4vXUP3RR/
5egqMEiNM2ftsn+h6MphQUY24iuxuk1OQzUOI8SBHT4I6iUKQJCvZYGgyI0C
EIRF6oMgm+GBIA3UBATVLMVTkwKx8+UEaqsoENIqHv/LUxTIpNGGAnHyl0OB
COzIpECdrWbbVygwcX7JocBoMlgKPLDrxlPbS4FsVRMU6AyEEhQITzUICpac
KaBAK2PoUacGxkNrfv0FdMvI9beMs8vOp8BZ+6Z9hcMUoEB7J51QLlGvYJah
wDilkjvaWLR+8RelZ1Vxrnvq5xdScudBIBeAZDdz2wWVIdA6dUgHGAjkkCgE
fu+ZlTcUQaDdtiEE0sMZ/4MKaBoC2eaqELhz0+T3ojECHCUhEBaogUBu9eBZ
CyCQA8QDTguB1hpmcht77F8FAumDmhjuDUFgNyGQAjjOJBYmQJrq5uB0mFUM
VkzYhWul3ZuzaY9GwOoH532OHx8o2tsw5liOgqU9MFyS9D6P9nyDEuPPba58
2oObIL8pXvVJaITQHv3wQrRna6OSN8O091bbQMnYfCgpTEYlVoR7xH28xqOO
BnAP1OgsvXgAj+SgPjRvwSfxMpLYiGnjcR5sO+4+dpBYIfA80KvNmvuR1xn0
Nm3/wT+GQE82UEqCniuvVg96dG9qDvTckGWC3hFZoEf4t6c9TIjJHVsLeh1v
INLD8rXhalVIb+uomPQGJXFmbu12JqLAXjqH9bDtBrFA1vvE9j3LcPWH+hd+
kp+jCzduL6n0ovelclAW6+HR2sF6NmKniPUAqx7r8TmsiVLAeqj+y1a4dKeN
sF782e4ntl/2KU5wfFbS8sSjNthfrLyG2blPAR+cxhT4Uv5LJYBPbsNju3rg
u2PzdWLqnb6/9qg1ueM5P1j2S/tiL5JXfzvj5BaC3iOL5p4nm8XTV3wxC/S4
teuDnkzVDNCDSoJc90zrOtATp5iWg56zvizoXXZyJuj1ZuMdbu7jHXQlZVij
eIfqCxbvduwec+5A491b2SiK/FbhnVpx1BpSC6AA7fB/JqJJ0K5z2wNX/zXR
Ttf0UB/rbnx67g/xdTtUoPJsrDsmBUwG62iP0v6c//vFX7JcJ97RlOb6RPib
R5TUMewo0hE6qHmsY4HwANZdfvCe0UVYR8EvvwNYh98j7o/rewawrtvyA4eP
rg2ckxsXLPw0fflSjp+6lm2EfcdbC4ivY7CUz4kui4g321SpmaOXhEHtXAY7
6+EPY2Pgz5UFc/DXmwV/6QOIOuNODTfe28G3iMkK7MdbwjRQLR6N5GCnz2PV
PISoZw0N3OC50bPOaBXqpVLIHEoKwmM5lUA9LBf7dR/1uDwKUK/bR73YxI6H
O8h7WmZGaN1kIqD6DRABOlvvFuK9joAJ5wNfR4D4RGJ6xOdPEEt81na3lGfp
T7HINpEq2ddmIeLjU6tFgAd3IrGY9np92sM4HZgwW3QEfCA84JPyqLrFg//b
yEj5vXrcO5KOSAPfK+Onn0Lgc7mhAsD32uOXtBD4jvCBjycc2x757j/4wGe3
swppj4YjQpcZfaGN4lfraa9jMONj2OA2Mp/1WeBXyHyf3rJ7SSnm465FYvI0
yXyQ2BWZj30Aw9zEdXRZ0MMeWwbo8SONgV7K+MZXYqXcxcxEkgmiRtLqroR2
yV26ra3LBW51PaNFOB7u89mE9zY8KvoRXFSG8F66Ydbpbv+mltjq1lyxtmiM
Cw71Hr9l7vuIekx51gzqYUiJek/v+tpH7bxWq0J61K7UZAalpLtPevFXVVeW
4bv1q+Z+KoPvVt3f929o2tlPPrI1j+/Qqbr4S/Kd9dgh39FxiYJcLjd/zbey
+M4elyjfDaGZzj04n+9MpIEzsHFsnQl3S/aNkU0+7DI1BXfx2hqy56nLzqvC
dUvWLP5CEdeJG2ukEjgbG+E6LOZmuS5SlXlcJ3aivP3ffa7jb7aKX4NIqAR2
6+Kj5S8/sG1KObDrDoKd+p5xlnEAahv+/XMe1XX7VHf1gdv7SBcps9RzIq6C
dUj0jtdglFisW7r/VxfxexbrrC8PF54YOS3FOkodO8UawLp4VzFevj7WITw+
A+u6LCuggzvTsxEGXR7Rpc7eiomO5r5PdBKHrpdkQs8sojOqsgTR0YMCuqJF
RLfx1ts/k0d01nO5AaJjDox2EJ1dzdlEN7Qs0emcTI3YoThX46vDZ52SB3VG
SuZCnfRQOagzXjzNQt0vdt9zNT/TCqjD6rTK03PaZP/Hk2io1WQlmI7+eElD
qjMdNzMxdB7TsSWoUYf/9z289j9STBeNShbTuc8UMd3ei08vYLoke3AO00Wt
jh4AVc6suYOvsi8Obr/kvOpY19HLgABLdjSLkqUwhM56tzw96V9Jdm5hkuxa
f5onwxkgO8YHiHYguCmXFJKdPSzOJbuDY2a/pwzZ4SeL7JIt2+4Q2anh12PN
HIutSnbWTdsq2ZaSXSd7EFYfTTXrD4dSrLQGO9Pt5kF7RbjzD1hz4S7W7G8p
A3QYuSpA1+ERnSb7a4jo3MH/IS9dVeuIjpZqQ0T3y3X3/7x1RLd02/y/lxPR
DKIbIg/2ppRB4NEbHTxaSG/dfO3sp5641ztVSgHcnKfGXuKshEPNAlwsqweX
pTfRgSXojdUt20FvF764emEJesMmZh69ifKXt/+7FfF59Ib/s4IkLCFMgyC9
IVH+yGkn2gTtraS3a+OiIVn0hsndCnoTDVpAb/J9VXfzDwxPZmYFekvy13eh
uY7ehs88KYfeuOPCM9Nm6C16SKrYRDMV05vkFX9d6Y2LOYUOeknwVkl6g8ov
oLeQKRAwbnHyU5beFvcv/5I1SOLDxESNcv+fe7JvUHSbvnXpJfbrGejmm9L4
CONcy6CbMzBeV3SDpiOe2c/UoVv/pOOroptowTp0S53HiQtkNI18YiI+4xup
ChCHitnNNwQaYzdqNsYSMfUTrZJS7LZlVIrdZKs8wG7f37qgP4PdxM0+UTVZ
7IZi9Jyjdvo3y27W2TyH3XgbVgL02e3A9XPPpgZD6ecm2c3Fw2ewm211WXYb
HGI3tMWGIvC9OOYcMivqOYtvq8e9oyK9JXEUzdCbvaK1gDTUDh3BJH1YcrG5
W7+JUr+A8PSqld+x7+C2PHaj6RFgNxsY0WZ2Y9L0PHZjpPdAsRu73hpThyu7
udz5kQyrxm5IfeCzG16LlV4eu/X4Ipvspg8obxWgGxoE07IV6Dbi2XH/Iccb
T434orMSDpVDN3va2hJ023vj/PdxkELoxgofPrrhCKoMuu25f8rZWej2hRdX
9KvYpg+dRTfk9xXjLTYiZCgpIluAbqylAUvIn65OS2h5hybRzXWUQTfBKZ3H
IXTjhtQNz0y8qiy6icmczBqHblZ+IvUtBeXOkQslfOPGh1b9wKLbrGeu/4ab
mSXQDaZ7HrrJRk2NPhQW3ToTcSwPFKC2jiJsmzr5+Bxs6y3CNnqFNEdsclDG
RVud2BjQZonNmi0+sdGH3wQ9hYhN0x35xCaSLJorAWIzHlo0yFNy3RBbFxyo
rBESJ+2VR+jE9HYU6x22Jf4R8eMe9uzGjSV6f4TYDQ/s7S/57BbrksMU2+CL
QBZ6dfw0ZkLr5mvUcilsi1pjyzzqgnDYxix2+KEbVBjbjrFN5OzIw7aU4o3+
H2/hxo9s2Y06LmQiGHyDc449kW4nvumixHtl8O3qbTMnNodvdpoW4Rt2WRJ8
S1ICW8Fkhbg+XVWUW/jUOCntiuM4RrihE2qjFn2UGm3m06Mvi1HuSnqV/2lZ
lOOpYAMs1xNiOUxJW+A8C+dMNw2xOEdBxmGQ87BoklQ9jSvJc7bEcWM8Z4Gl
DM/d+HYMw5R9876u6pq1OwaO5/zCs2V4Dq+hs8hQLgzY8JyT1yV4TnC+UZ6z
jsocUYwFBZMYTHHr3ZINcJwtsms4zh7B5nIcLU/GL7ef4+56dO5fZ3EcRmRI
uk/ws+P22WK9T1hw73crcpxYyk1ynHj4aarhBU/deLGzGA5V5zhnW8WfGdr7
2ssvOdNZcc7HKsioAM3tGbnggxyqKjSXLv0T0xxEXoM0RwXQQpqzEo0LnYtv
AGkO4eAhmpMn0Nm8c/1P/xIdMvbBm0dyLtGKGn9g3PfK0pwzn3NoTnSKikkZ
/Og1AI4clqi+m/LMDf5pUC7NwazHdVAcJJ/mmF6jAZr7wYHl1+NqL+y9/MwU
zTEvRAbNuVPPWprm7pkU12FvDc2lVEU5msMeOZYM2IpLzhpNNt2eT3Mc6QKa
M9Uu7bRNq8nqNNfR+cp1s04TAxtAZ5LsxgwkOXWMbWJAbrB1mmU7eFjtJz85
jEGO7uXsoLaA3BFFICepsB/7/rusMWpnJxVGYvZ3WQ/PxBFPpr8z15yK7rYW
XIjlfMcIx3JbRr3dz8rC0apnuU57G+0PN4hlWC6hnTqUg7NBAcrh7nY6tBPl
KKxq2SiHIMnXHr/43QUol5w/5aFcbx7KxdXp8LFOiH68ZEmOd2sxyUl6AOxd
Hpj2I3eCEPWB6H6f5Hb/8ISqJOdb2M2SnAg2fLBFJCftaY7kLLj4JGcfr90k
Z7t23ZPX/lWbSM7U9hpKtGGv+3KdFypAuJBKsAhXW9T/obIIZ3ChEOFchtgi
hLOuASUQzqo8g3B23CzCfWnDtmkphKPwCanHOoSbOvn4agg3+9Hbv+wjnFPa
AeGMuwYQjvlS0YkphLu8FMJhk7IJhBtqEU4EVC1BOPY/Ni0Hlyc3ZAatQm47
fv1nT+36zl8cmn3dqa0kN040e1uf3Fgyrf3kZs/jfOTAZWoTF5w3AORmwSGL
3Pbc/5PPynTYdMMvOIW4by2UPwDkJoOuQlimZ606uWGO5ZMbBUNJcpMHUnXA
K7aK3JDMtpjcLtq5ZYpPbtbxoSFyizMNdLNFIWxjhsmS2MYS9+iEtmPb0zfN
PSeAbXoChz/hyp/Ydmocvu3V/U+6R+qqznH8sRznYwoe1K9je9hyHH1CWsZx
Kv4rcJxtoXm5JMeZMq75HFdLIMv2tuR1LuC4uK+G5vEb14rhN/u2x29Hhdxy
4OXdfoAbGgI4V4PEAJwOw2uP/csZ9fw2uK4rI30OxIGnAhMJukRnGoCcBW86
594o9GYf3ZVjOwzoDQxcht5SpbCao7fQiWpJeqNtwZ83Gr1ZXY1zmjbQG0q0
P3xn/3lvCHrrqTeujDC3xIYsPlWB7fubNt7AbiCwrR5XBthETTYGbPYwMRPY
Lju5DLDRb70MsKF6h7R4rEu6UQrYcK82Ahsl3OKflQI2nAk4S6kBYDNOLa8D
sGHoQ8AGupKxuWP8cf5cdRVtqgHbw1MWfqIssMmMzAE27qZBBvrAxoSQFthS
nmoFwEbHucdGzpfTxisfXn+tDLpODKliWHsDAhtVTRlgY8BfPrBxElpg4xJU
m7TeiGkQ2MRTQa7XkyY0emUaK9tlkn19CC3WrsQs/LB2YhLWFintSC6lEU2T
lNFfhRfBuXKKz2j06qTK4zNeI4vP7MRtkM/Gb7/zmymD4A3FZ8CilvCZqaja
EJ9ZKyCfzwbn8ZnPCP77XNwBPnMmWDS/3jB8JlnFtStFK+y66p1OIyifvfDo
xR8pw2eP7pr4evMZ8zJU5TM3jiX4TIjE8JndvHWzswyfxWFJdhLTAqFaaQzR
ulpAZTRSMqjM90lIU1mPT2X4Lc70iaSw30zR2XVtoDMWK8+lM3SD7+PYAjqD
F96uVdPPbYbOUIOkJXQmTu8N0xlsCJqjmNlV6ezz27bN9ulMq5taOmPqZmya
KKjIsxTQmT/Llc6sJC+gM5oZITqTHZxJsVt6GTqT6dCXSomYojPxcqtpna3G
6eykV2qby9PZsCI6Y4wN6Uzr5rga7n1efVNpSg/bbW+KLHl6Urv68Vs/N7BY
FuIJi2VIcuRPUre1h9iD4TOLsIw5hqFyi7FMTVNO3X2bvvsJn8nIXdv2/ud5
ngbusQuLXYEr9uSjmHMM1ULdcO0TF+cmUeykvfsf0kV3xcHlowtQLAm0KYVi
3z+47AYfxWRatgbF4GNoJX42ivVYFGOwBK5cVO6tY8iZu59aj07iN6xwxG/J
Ch83aCg7mzKYd4JlTRCDanvdQYxlnlyvlQEx/MWLmGCEbsmn32YQo0JAsFIO
iHEyMhk+4pzaA2L0Ej204ubjfBCTdZkDYhJkFAAxmhKJc1zrQGwIGsSkOE4+
jphxInlDTrO0UVxYFUBszrIVMr1v/cPyb1DBtQDEtqyc9eEWgdiXnt48WS7F
h64HsU4HYjW3Y9MdArEOj8SufWjKBEdi9tjcIJgS2Es7vvyBMgSGWIM8AqOD
dVkCw6TzCSxZCkECc4KnDQTGqRgfJJYjMBHD2QTGJrSWwDjnI2NH2hg9Uzzn
Gwcy+4ytAbJkFyDVHgnSNc3U8QCQxffqhs2J3HpnH9i+LhfM1IJKwMw57fGG
CYvlUVnK8G0NlUFM4/igGSqDO/NhQGV4uRkq4x5FAZXZnmwtlb2wcPIpOVRm
R152sQ2VyTOoRZRHZTaDlU9lEHKkMqlfHphpFakM6fIrUNnBXdeekkdl3IwJ
UBnLTOFvZn8rR2Xr9o69IIfKRMUolX1mX20RtaL22v8borKV+//jHw/t/vHx
7JayWLZp2qJPUVBkYpkphssHrj9zdult87BMUoDoaRl3hjh9n9r87Y87MosX
URc+f2Dvj/88rZSLoIynwmWgzAraRqEM22S65i599q6bm4Myd+CnUMYrWiiz
a69JKLMGLQxh7WELZQ4AnCjttD3RkQNlX09kivgX6KyhnBCrPAPG7CwljMG8
LIAxNrZ5GJs1f9WlIRgjJUKwNQ5jKgp8EGuSw3x1bZdpBQ6j6gVMI/NZ6zjM
KfrEq2koOUwam8NhnQOLYL22TobzHOB41QgOrj0V6Is6gf2NT3L/rwn6Ym2o
LPpiRGBCX86z1qcvnaPoh85D68cc2yryQg6pUuTVmR9RhvEAcuUQl1WTZYhL
OjmbuOhHuP6JGy5oPXFdXkdcbH4V4uJ5zQs7v35Wi4kLNbz+zyAueuBQTuYT
Fx/rwv0PLGwZcSU6gTNCutto9yzuKsoWEgKvifPWfpvgBSu0VeAlsjIXvJLF
ZdnLEsFhyV7rN/7H19GaC564f20We+GjG8YcW5G9bDl5qroS7BX3aLIwy7IX
WyHHeh57yai9ruy1Z88N5/jshY9bS5D957EXY83wNx88wF62qGF19pKrFLCX
SzGie2ZV2Iv6Mou95LO08leOE4zB2VeD7JU4ucWjadnriT9851M+e+H9Pz7+
HZmMI/bP+kkOewG4lL3YMVns9fDERefjtYu2PTLVZy9Y1oIEOkVDLp68PjKk
tpy93CrOYS85Lchnr248CP1hyF6xNRWgruRks+cTB3YsgViAe1SAusi18kQ5
1PW1WPay8If4DnjkhSt74BVa/FPWrrgMzd60sv/jHnjNn7HyKzngZe1SU4Op
DHhJ4RIWejbgRVsyVSvg0BuVv2JppdLHeGZz+fke78YneeeyGbExoNPNBy4p
l2mASyaCBa6toxLgil4X34zNo48daOBCu7KAy5rWGcCF08ImgCtxc0+bKqw2
7wZgxIwTBxi4IiBODL4SwDV26ruAJ1nAhfkwKDGPOus9DQtoC1N71+6b3tsm
2upbuuEXHm2xlzftvf580hY3WQ8tHn/cpfdtGe/T1tOP/ftZ5WjrspPtoubf
dbS19xsnlaWtp/dd8v7GacvLrS+zoMunrVbBFhSThG4obBFsLWzhtFJhiy5h
VszJYiwFW1Z2FMPWpc8vugUvwZDko7cXtoZSIaFHfIcwObHW1wfnM5Yr7hSJ
4ke3T/4LqWAPPqi1h7HEsz6HsaxcDDAWn7QEY1lNm8dYxGorlXMYa+NDP/2K
cPUTa+/KYizOupKMNUx1ouGqjvJg1VsEVtwQMCr9V3et/0917a/5TDX84K0/
yzKrmmAqCEGfqbBN2wBTwYKrzlRWjNHLcO/Nf1WSqWSWRK/tnTn7XJ+paDE/
+PiYTw4IUymeYJYOEFNJ92sSUKg0FV52HYnhmpjnbyoCKjpWopC6+McboIp3
i3RyWrHl09Q/b946BcOFImEhmloH9VMnElpAU9Lv5nwxRVPxwuyyPQCSKgFS
Nso0AFK8YkmQsvLJByncoQRIjbxvzQ/Q7I1r5pzvgRTkTEmQSkRzZZBCbCCO
GCxIceH91wIp7SR3ul1zBvVQH6T4GSCBWz7OFIuHES6OvmZ3ELX3K6c2A1GD
fYgiTBjDaJhciYq2b9bJFSkKbWUXudLjYYqSBEDRwr56b2wx5lEUn9H1ftSC
khRFixPbBjC/SlDU8zOmnebGvRpFdTqKks3RQNwWEMoFP3kIBZfpOoSCYg0h
FJRzmxBKkm6lEKqXXfzEY9ecjZv+8pn+X/A1dKsKBpZqRb2fKvSEUco/q7rs
5LL0JH3SPD1df8cDVwXpaV3r6MlTaq56k6UnfD5D/nEL78XfzH63NrW1CMXh
zEMoaXM9QrFtjSKUVbT2OdjwCgiF93kgjrnaDoQyOsItKd6zBEK5ldkwQrm5
w8+wRwYlWAKDTIZqxc3H5RAUBDc1coMEBdsxh6Ck6kkJgpLDvVyC6rK6PDEh
U/AkFYEzTCl9PpbSzYGnXh+e8J41tYZWhyY5rWsFNM3fN/mfS0KTtCMakwfv
7T/fhyYO8wOPj/50ETQBsPhM9GJqFJrgO8edowJowttloWn/pivO96FJmq/Q
NOLAjJ9WhSaVdCha70PTB/Y+vkqeNgOaevOgKRHznRaWaBEXkBJ2MKUjo9/t
ICVUTTssSAlmHP4PAaOkRHHl4n3M8ubX8H7jpISbeaRE2Z5JSloc24KBk/3/
ldCox/YA5USSwrzTkpH6o3SRjPicgxKN4OtsB0eRHd40HLkMzS2AIzyTKnoe
nVo4IkmHyIgtdJ/Vy8cpksJkhMnP25ckI7u88HvnrDkfLCAjOvqIK0RFMrpn
/uILK5PRc3t+firegwyrIyNaBBXJCIxdhoysLVCBjK4+OOfX1o5vkozwmSbI
6M1ZZITP0YGoDB4ZOoIM3nPbzHN9OpLlE82Gw4SO+JQQy6Qjpu2077efjraM
evu6B+d8eu222Rd0poUie4FYEt/wGB+Q0C4OVllAUntvGOw0vM64TqpJn5A4
iQbBFo6/bOcI/SRM5E7TgGShyO4aaSc5QNKjU7yKjuquN4lKHjNRSvqMhP/z
QJgP7rbm/n/23jRKq+pa969BNTSa/twxcu8d99N/pDk56W5ykmiiMTZR4yE5
msQTz0liYlRUWkFUxBZswGjABtGooGIvKCo2aERRogQ7IoiAIlBUUQXV0YPY
1f995l7P2nOvd/fvfquKnPuhqOJt9l57NXP+nrXmmqumPkwkeRIjuzLCAPIe
wJ4Mqmx/qFqS6kqhljTUhaulz2j3zg6BDmI7RQrJVONowjjNdOaahc9WTTN9
Mkoz4S4ENNemIXwhXjSNe/ntmaGiqTGwmedTrudndAHjr8NEk/VFXhE+hTbI
I5hMAI4lF93ho1QT9wLlUU0izoxqgoNT4Xv6YCzapBjhhE3brI2N9z4hxPGl
rdvXJQonm+vQpC8IEU6n7H75QVc46VODQoQTg37xO7VweuT+r4YKJ2P7XWmH
e2EJP1lA1WoBZTKOBE2tmNFE6RSYj4dFxXXxe3/v7SSJ9IRvhHRv5JlfIRLJ
B2wrkfRopETiaBXzFCKRgMqpJBKKgb9QJHTsnBKJT5QkkeznqiqRcBfryq1E
6q8lEhMiUiLV6NWjKgqkfmJlxHFFqCNpTQQPsOq9ozu8B9fqaO/1j37HND0T
NbFenEhzDm+pVjUAw8SR8reW3Plw9nr5xRGPvFLiiMc0uuJIaipaHA3S4gjG
DLeYv/CF0ymO8H9MfFIebT4tUh5Rc8TKI+ZCI1I3b7rhUDO8tjRPO8CVR3gs
dHUtjwJMVbk8IoZlkEew/sJLKeSRgI2SR5xZJG+pbCeh8ohPRk/DcnBxNkYe
kZYRBEt5NOmvb11n/XoV5RG/klsembGqbWBabTT5K+m1UZ3mV7Et/lxJ0M85
2zy9K3u3RRty8Ihb8Hf/ukeq+6tF+9NQaKcWp4VqrYDw1wVVXGw9ehZeJ2xm
FEJ2fiVMCJnP+CrI4DN7XqwKqndVkOyVV6Zjfx164kohuwzfbdJY5ZBCMx/8
RgYppPucK4Vk/FQghcDBNhzPVkCDduO6P5iRKdv3S3dBR9b7B6wBiFBBgcyT
+VXQynueOZa3yqCCjl63+UU+J0pgYycdFeSbrHos1N685fGLtRLiPB7pOKsU
Yu47Wuk0Ugh/Uwpha36kFOKmbrW5O6sUoh0Ik0IaccKkkKxJhkshPYuYUgrR
N3XeM0+2UsIfoQtRe4RKIVaLG/KppNAJe5bOd6WQBruipJBqhDAp5Io13Oum
tYsvrkQKoV9TzyRLoeDBZZ8K6h+QQpj+mR+ufxzXV4z+qdX0zxRD8eKH3ZZX
jxI/6Ewx4scpXKT40TONKcUPCU+LH+7U5euO+OGCl/wdLn50P48UP/oJC1sd
QkexN4jRP8RJ/GAeKUz/QIHU+6gF9RqjfySrUU79wzyFVdE/9i5h+qf9licO
7ZckgU7/tjaa9jKl6sWkjS89ZTTUUf+wxFkkEH74NLgGpurMIGtrnn6Q44rq
NUFb01FXsezRgB4tez6nZQ9+dBx2mOyBNLIEh2O5OvwN094T1Qa1zt6W4d93
tY4eWu44pw1AT8XnzDJl53NzDgxofaVxKkrmoLeaxokchvinEDnoj1lFjixR
qoKaIE00lRE5k3bNmaZFjopjq0zkmIdFRSAykg3Fz6iv2BGkFI6275UqHNfc
JCqcxbMCCkcnm2VbBRWOGd6VyRvP+vlmIbW8kToslzfrll0s9H9i65JFofLG
+IAC5I2aJksjb+pdeYPf3nq6MV+sln5V1TkBrKpA59yXVuc0IFsB+Qldz44s
KUJohJySObi4juAbuv25hyuVORvbLzsij8zhwSXYCF+kzHnpsYW/DZM5XAKm
zGG0I3vx7nWjjnBljniddDIHl4+ROTiSzoaKm5S9PHuQLdKLMkf2tzsyZ0v7
uYdkkTluCXEv7A6vROYETFxlMgfvFS5zZNOo8gyyDujInBsXvHE5ZY4OUilA
5tzhdd0CZY72sNpdxcgc1paWOS7UODLHJqpsLE7myC2DMocMZWu8O43MESOZ
UeZ4B/7FyhxAAB4qRubQdMbJHGvGHJnjalPcfcOMp3tb5vQzOqQxXOMgoCal
xmFkQWqNg4KEaBxJG16cxqHIZ5DeRTvn/zmdxqkNaBzTTvPW3Xeuq3G4i0Qb
Xa2FUGolcT494IOP9koF0ydEDCvdXbTE6af0je0rafUN0v+a6g1ds3Atgwo9
5zISvmbgn8Go8E8cVyh6vSL26sobBgMVIW84FSE/A/3P2Xrqy5rGpA+lptFh
7GwVm3AzhaZhsFXQ+FZd06xZevEIsSIlSq9E05ge4HYxb+dSLU5KTZI1DBly
ZY0ssFLWzLv/q/8tZA16XHGyZmzH0w9WKms2t190WF+SNYsee/73YbLGdtRa
pzObjrxnw/BDXVkj24HTyRr8P6Ws2fzQo4cUKGvqxu5eMMv2uA3TvxhCbb6y
qQ9TNjVqA5ONi+tVWeMHR0jH/l+JioY7t0VoGEXDmJuqKBrXLygksopGzJqj
aOTkXa1oDvhgzfLsiubOVIqGWBCnaADKeAcTtrKq1F0FRWMHBeNKxRGYnAc4
DTyTpNGx0K6kMVUb4CpBWTMsdAq/6osZzhk4YkbmSxrTixnHy8aKmcX3vXBi
iJix555kFzN3vLxkvDXDjfnEzJwXFo+hmGGTVSRmbrn3W9FiZuqxjpgxYXaN
BYkZBneRg2GCOdZyiBnLDErMuALEFTNyYoJfU5+qRMjU5FIy43Y/fjvuBpQp
Tsloh7dvKhn1+WCybKNkOKFaqZLB0dNlSqamgdsmdSP7G+iqomesnkihZ8In
k6qnZ8wJD++8fsmZPaBnzI6LOD2jIz68UdDPWCeKmZKZrZKYEUfYe2IGbq9P
iRmuhrMuwLyumNGbt/k7Scxw+wmMdG+KmWeWXnclwUyev3AxwwxJVREzTdPC
xAwi3tKKGS75FCVmDPLIiRsBZs+kbXQkbwptE3AARtvoqkvQNuyMjB5EhzbW
jVFW8BkFaBuRElrb0IX69VScttFSLUrbsGNzu6YcbVmubQL5GWK0jV5OCdE2
uIurbdhTAuOoMVzbCPvoR/BBuVSbYcJGddlASr3qCxu8DInuCBtdQzSsRQkb
OYjBA+Y8wmbpXQtPcIQNUyNGCZvVM7+YKGxuX/TqhRQ2HIwphM1rHTcfn0nY
oLJXbJp6fIKwYQiNM2xjhQ36rbtguPGyf6Gw0RvFMgqbyesevjersBHb6ddU
ccJm88uzf5BK2PDpcgobOugcwobsvm8KG43h/Jw+Qj2tsAFFhQgb1zKyuAUL
Gy5U9nFh07b6ngPkMVMIG+ySzyls6nzTIi8nCpybv1CxwOHsCn5nFDhiDPIK
nLYR38oocGig9QjpUwKHxpF1sadjxIGuwNFbD1g/SuAM0AIHmUncTurtpqu3
SG32gyP1ZVH6huhKgNnbOOxHYtxeu3YyIVRrm5oIcQNr5Iub4IlBIeIGqcKj
xA2K5++TS61vRu1+9p4EfeP7g/+nb8r0jTfRMhDrXN0vTv9a9033i8Zh4XQf
di0dW6hCkePrjT4mcsKippXICewwyi9yOMmOv5c/O/+4ikWOD819TuRQF0aI
HB7XIxEKCSJHlv3yi5wdr9/9f7XI0RtHCTv0BxlFTqO/8aFM5NCVa5EDDZ1S
5CzqnHli0CQniBz8jhU5akYpc54BnxV9mdNy8ddcmQNv1vMy5zOVyBwbmWyU
jpXECUqnPx+ws/WPktBA6sN0iJqIfTfxKoeTTaEqx2xwQO+T4t049xs1IQLH
HhoVKXBkra1c4Ny746bze0LgYAhwZ4bGC+MqEgXO35bMP4HZTHy7kiRwmIqw
UoHDBqXAkUyRPSBwmFwppcCR82IbixE46JXxAoexo4kCp8Rs5QLHwDqaO6XG
0V2jJzVO+9BvZ9A43E+mbxGicTC1Ro0jh1Q29qbG+ajj1O9GaZwA7HlAaq9B
jbNk+RPHu/3Uxgws8AIWu++d7TWzZ1Ebw0TON9u2rsJnHnv2xWFpRI719wZg
3l8/7FBX5OxuO/+7rsihJdHO1Bc5n2a1iIYKETlyDGCMyDEqUOsbrmCzR2Jz
PcN/uH0zjb4J3WbD+P+atBKn1ARxEodRYCh0GonTPPXL2BiLZw2TOMa6fPnD
lnUyYkwH0SpHRE4KbYNqC9M2xrF1P3r9t6ugbRAfFKVt/G05kdrGM4cwl/Qd
LFuV5Y0GnwrkjT5UMETeYEWMvmDps0//MkzecDZCWKe35A2aUYggv7xhlXF1
zJE3LGBcNDx0iDch4QC422ox2sYm7y49Ga+v+/uK+U8dm0HbtNz25BF5tM0H
dz30rUC9x2ublzpu+U1mbbOy/YpfmpHV0XzDDzJpm89qbcMU/lrbSAFLtoNH
qlPczNgxa+IrWy4/sbtlwlcV9IaJG2Y8VrfNLW7MJSmS1SUTtQ7DMqK0jvRM
D7wGxmkdmSq86ZHv1DhyB8e1ekX1TqxIIXfgRWAX4J3wt5E7mkfYXzEm6oPI
5nVAr0Ks+imNiABhNvo7DFkoZRv6cwulfUDTvNJ+RgARG0MEUIMrgPA0WTTQ
AGM0SnX48Ja7R7L5K5BBi17+y2/0QE8ng/RLeKVSGQSHQCTrCRnE70fJIPE+
xckgG6pq2iteBllDV4EMkoyK+4YM0gbGyKAVm2cOdmUQzZy+hWBIqXaUDIKD
ogzilXtMBtUFZdDNX/B68cAwFeQuOZq2+Swu8cwLC0/B7Z58a0HZYdxWBTGx
NCnPBFl2b7rg6wu2Tj3dtBRxBBtZ8wigveuHHeYKoM72i3/oCiCuFWuPGyKA
ZGE3twCSEcO4fUy7ysuMBKhY9bA+XNWzrf3sg/OoHo4S/D9e9XiHhyLFbKmn
SNTmR+0tqIMBH7+/V0sfwqSJIsDLEPuVre9oN18dDRRI42/gjSM1TAPJhkvj
9T/98a7tbFdUSYNvgujx6Su1OeGQTKmCWEKVFGF/HcfDB8c77IGYAa1ABeki
wEOYSWjWAe7CFnJVkG4Ca9bMsNo2/fGDaqonhPYLE0JoS1eyfH7nex1kAhFC
ZAJHCDGSh3GQQRLJpIS80ldXCbEpUiohuK88SmjX3Q9/L1Dx8UoIAJpaCXHB
6u1Nl3OVp7OpEiVEI1qmhGxEiq+ErOkqcX+sEvK6Rf846UMTESF7AvFiKWUP
O30a2bNxxQMH07RADFpVsGaGyB6c0x0le/a0nfc9262N7LGnWTUGZA9vyyJ4
JqU+TPbUKOPIK1WqebQDLULz8DFMw3MeM0nz4PLrOi8czD7QM5oHbqEgzSN3
M3UHPtEU1hc0j7R/Ks1TH6Z5aiQEyeCAjl9Qgkc71MIETz8TJ/WEv7WjF9QO
JZ4ssGVTO0vb7jiuT6odOcg6rdoR4jZqZ1QmtfPwqy8Mz612Sl2jteuso6LV
Ti3HmUyCqRXn/hYGYqROY8elP0kjdYCNjtSRyyupQ7758KHZ30gpdXStpZA6
elu1hwCNWaUOYhOjpI6suHcXLnXoGUXyxEsdlChZ6nAoSnVUJnWwUx6/RY+k
kzqBnp5C6ngrNkYRlKogpdTBeoEjdWq11DG3KdM5IatR+2ueZO3jHS7T8AhX
GqYYnUOEidI5qDBH5+AllkA8c0qdI9rBdEPcolid43mV/to+lIkcw/CpFQ4r
h0+brHDKQtn4oJ4Z9twMO2lOkcOQFk1EPSRykFwyWOv5RQ4PbXEf5Z3Wy36Z
W+TobeL7sMhxD0vPInKEA/V6Zrc5rwePmyhyxh5ge3b/cjRMFjnMiphS5DRo
kbNuyzk/o1M1Q93VOD0jcbSlS5I473ReLACI5bcUEocmhYM4g8TRwYwREmfV
vKd+Ronz5c4d61iKqQvfvDqtxLE5IF2Jw5xiBUgcV+i5EodjJL3ECV3WcQxv
f1flMF2SYuSwThqrd+S9FHqnQW9l11LOq5I8MieQutGRObQgATHZV2SOa8aU
zJGjFCNkzgmrmufjqjI95j3vQC1zGFfjypwa6pzSs2qfrYvi6JzPF6VzZGQY
+j9h6xtPUew4WsfrbTFa56PNpxzgap1VXZOOTaN1UN4ErWNvZ5Ygi9c6bqBf
ZVqnztU6/YLdQfdPV+rU9KbWCXT9yrSOXpOvktYRL5Vd6+DyabSOTqHMYjnF
2y9K64TOin3OYFuI0Am4HCN0uCGEDeIIHQ11UUKHkbtphY7vKYsQOma0xgmd
OlfohG3JqA2iHg2po3eYYTar3glsAlO9EHHBKF2C3mEtaLdWrnc+wZaa/Pc3
pmq9A/YV94WltscfsnzrdU6fcUIFj8wZd6cWPPO7bh4aKXioQ/gsrJZlLZNP
VIIH/JVe8OgJ4X1I8MheViV43NnZKMGDKDJX8Ly36o6vuoLH+gFH8Fzd9cCN
uOfWTZfLAT3vt48sW9WJEDxoFwwM9m7zaZaaTxCjdRBk6WodmYP3Rnvf1zor
uyb8wtpK76NhWoehvm7j4ayC4rTO4qee/Q21DnFF3jc72NJoHdR+qNbhUIvQ
OljqN83jah3dijV9S+5oENJN7fTTent4Se/JncVbLz+JZopyJxA/68idANc2
9qTcwXnc+eWOZmxX7nC/f5TcCaxydWeTO9xWRrkD2YVTI9FasxsXjnR7aZXl
jh9AbK5r/KGonSCk1C7t+uMJ/yiqByE3aGb8Tq16Gn0YVqfZVLayMyqT2tkw
/YvVUzs00T2vdmTjXkFqZ/GsL2+dOe8gz0b4LV8bInHqtQ1mlfMR+X+WMa3C
qfd7Rm2gExoA4/UgwZI0jm5FDp/GGU//JJXG8apSj4E+JHi48TownnzBQw7S
gsfdUBwieGy4BWdMvT7r3yCV1HFDCVNIHZRFXFfpUus3PPAjbQ4Spc6yeX/5
RbDeY6XOXdtmybZxHEmTKHV4jqQjdXDZ6kgdeepKpU7bsG+zVvNInVq/wvfT
wylJ43iO0bsYZ6hN7xvISLU0WgeHMuDuO1ouFa3zQcew79oBE691WNR0Wsdu
A/cL2kDFrbWOzz2VaB1cLUrrYJFddwfs8g3ROsrkZNE6vLpXDo8aXbCyKsWo
kGK0DnZZV6J1dHtm1Tq+Y+0TWsfUcVFax147l9bx8nzJNGZFcod9upfkzuuP
LPiV7omulVJyB72PDIW9+vuG3LH92cgd/ZmwCWUrd/56p5e54I5i5Y7trXMe
+GqC3Hlk+/QxUlW7F8wKkzu62GnlTglOm5559HAc5aZbxJE7mOwqRO44OS6D
JK2Mae3gvW++IOEInWf+qNqSp/SD0t7eeLucX//1nc0b2CrANlfylJ4xt+Sx
Q1k/v34uzmRq7YPJsjjtw6A5TGEVoH28mFzv0hm1D0MaalRrY1bEb9mc2gfw
A3IsWvtg9o62PEr7IIAQ74VpH/lMjPY5dftbD6TTPrJ1PGTs+POLAwOEl1X+
+EmKQ+WPG2uYQv64ZMLnV+1mfSrrOF7+LI2XP4sWPntiUP4MipM/f3v0ud8w
BXXo+kO0AFry2LM2s5wrgChgfJdu9QNMYaIAYj6VVY2XGwHUoAUQ3sKsq6wG
5JBB3MySQwbx5WgZBGvZmEkGSVq1QF/LLYP62W0HBkCiVI8xq4+tumESRY9p
bBvi6DlPxwM3phE+/C/WEvHNhqBdV0CZU/joSHAp2qYLvo7CIy1FCuFTG0BT
c82AslEVn0b9vLHl0hPwCZSrLqQvOupn7Lblt+q261X1U+eqH/Oskk0yMJi8
/lGvRRBHoXHJPaGExLYUpoQGxSkh/IYmxlOavTxFCCCxcj0igOiWmX2nCAH0
18v/dem8Z/5Dd0aCFb8SIYDw974vgDhLGSqAODlZsmauAOLaPbUA7ZJyBMkC
yBBNjACig/L9rGdA0IfdYjcEh4kWQBvvfeIIH0SC1tEVQExTGYDo/PJHH6Si
5Q8PkSSLsxiiLFPIHzejXA75gwoX8dr+6oucDMfTGgKfu/36sRXIn38KvuY9
kYe1WupgdLEVOZcoDtHZnIjn831mbqkjzRAvdbAShOqQGT/lYlkSLXWCPjGn
1NHaCu/FSB0EraEckkXMPBqniaXW+wdvF1A2ZvywykS6KVWjRE1gUrf0pbE7
XpmZTtR4/rV8RPjuszJRI/3Tu2VA1NTZ+q+SjoEqi9YxJnWW1jGYQSH5M1Fm
Sh0ztHPl3ayJlDqGOMTsAa6OuefN26bzkdBhInVMiYgwJDad7J16QDmjuir7
27L1V5wSIWdo+vPIGbZ2GjmDcAAf4LPJGeRV8NZaDPkqOYOhEQbJUXKGRj7N
qg77hFn3SiVsFr171TnlwubmL6QUNkwhQWvSP2jovDryXsP/GdaaQ9X4FiGQ
3BWP9eS2acNRctnEkE/VhDRGcB4D7w8yzYnuseWy/2JV7HNCBnJTEhMGhUyg
CqKEjK3LyoUMPQ4THTJsG5XBo6ntUPCFTOP6+w/Bx9IIGYy2OCGDW7KyoQFY
FL9ZxVqLXTJCRuZEjJBB79/Rfs4P+oCQ8bKi14cCeoiA+bht6HfAiXEC5uVL
vh0mYFhflQsYNHIVBIzYJF/ANGgBI4UuFUjOrfTBKiBc2IphwmXva3d+Nb9w
sRnX8D+bW9lYG5sMN7924QhmydGlw7SLYYqnHnlpaFHapb+rXXQ3qVFVXavR
SMsWC72ObGnpOuvoNLJFByKza1QgW3TrG0RhOHTPyZZAJRYkW/Yzzk1JlBPe
W/LUgKAB4SWUra9Mlniax7s3RABgBUoT80ZhsuSTfs+wNZBBgmiN7kgQlyp6
V4LolEGxEsQ/v8/7hFcXvC5sKV6RCNwYMQJXFidGfE4y+/0DQy5EjPTzrUNG
LaLDLKO1yCDrxrrDtYgUbMN0k3WmDuFJero9SY68M+THYXKELI2fSuSIZ8w+
mUeC4Hdd0OA/tuXWkVp+1IfJD6aZ2Nt8zdcoO3xDkU52sHyu7LDdUskOf/XG
I56Ppj3yrahAsp23zDswTnkYx+GN5aC9Yz8w7lIbKnj8z5bTHX6oMD7OrTCk
Wkz973sKY8HfnzmJNtUf1VVTGPXB0fZe841fC33+CuWF5OFR7RNoRg+F+/Op
iYi2e9tTAvyjNNNoCRQlLjwMr/B6KqIi6O9N/aLDymeNqJChYppmZdslJ7iC
AlY9m57Q+JJRT4gIyqgnPirpCTeugUmc2/78szg9oScZs+kJ10j5UdlleuKa
9vum59UTchtfT9RqPaGD8PfTIyZORCBNfukyU3lOxYCU6gG63V1JLrMkyeqB
s+9J6gF3jlEPqL406kFeNxaM8z9CKdnUQ9BmaaRJoSGausYytKaOWXv5k6Qh
rup45cre1BDMSIzWj9UQm8Z/vRc1BFowhYaA5Qv6sFr/Dds1IjSE505NRZqR
yt9V0BA6SXlVNASP9Ap6t1ANce8Tr44r1xA1tXuun/c97hFk1ej6x3XC9g47
8kHvoY+TD/azjnygQ+5B+cBIRQjISuWDTVqZSj6YDKK29zsSQnVQPvnyNZef
VrCCoCnNqCAWbZn6B60g6lwFYajbnkCXUjx8/qOtHUWIhw9ufvjbeMxj17Q8
GxgHpde23/LYD2LFw7VfyiEe8HeIeJAFFSMeUKjWrtFHFyUeTIGP3rv8peCg
KUQ5LN466SQ+WAXKAemJONz9Ad1TyuFLH25aT1p2I85wGEJNfvGgX8ZPJvFg
T22NFw/2kPTG4sUDUTJMPGxbf+YxrnjwFaQVDzuenv2d/OKhvdW7CQahKx7k
f454IMHIHkcjHqzZiRUP/Ve2Tf9plHgwJkNG7elvrJvNDWz7qHIIQFd3scoB
18qoHJa+dflZjtGx2eIyKAcdUTdx49JrWX3K5qVSDlqI9pZycOeWkpSD16tS
KQeQYOHKIbDSEqcccPRa9ZUDxmiCcrBQ01iuHMp9mLMNSC1xF6UcGK2UVjlw
z4pcK7NywDmm2jHFKAe9PJCgHDja7E3Z60vl6gPKgT0nUjnI/FBW5WCTIYcp
B1yhLrRuyxQD/UqPKAabIKf0s2LVZcMKVgy27FVWDG0jvpVGMaAyMiqGT2rF
oC0UVQMX07Rq2HLL4wfHqYbmKV9OqRqYuR8/+DuFatCuzFEN3M2SVTVIh+oO
Vw1efvqoiv+HVQ0NOsOM9sDGVmlvYwUDmU5TuAozKLeuPSIcArGfjdmEg3cE
sdcptZ/HDIkmSS0cTPvsbh5+eArdsOXpBw/sOd0QsAohuuHDzUMPwPOk1A08
t0LrBtpIagUcdcK/OcFUsG7wUGcAO0qUZrCS4fR8kgHBAnCCsZKB4yZCMhDe
XclgE5wCMUo+rALJwN0BSjKwklH/PMjFlQx2j0N3SslgjCJqxSliEQoCl3UV
BIJq8igInT08g4LA32gA3HLo+kUL91UFwVEXpiCEZOIVhC5d1RSEDuHDT4yC
CGxHTaEgWDsZFMSIHa/d5Y3A/hzH/GH966ijxgT9YLMnh+gHYZY+oR/6h+kH
Dp8aR0LI/TNLCN6hQglBF5NfQozb/fjtKSUELTZ+MkoIfaZ5b0sIY8/SSAiu
G1YqIfbe9vC/aglhfdyf534Tp4k4EqJt4xWH+xJi8ldSSghtnjBZkE9CUNyy
YoqUENpbZpQQL26dfDJexuR3Cgkxccur1+A3N4oQ7u9e9dexeJ3JEUJcMFHO
N131AX5qzC4hdMYW7tFFCVJICJ3ubx+XEMpRByQE34+REDubhx9ZrITQh9r0
uISoD5MQXtWYMwvR7K5+4Lk7+Jt1DFHOqYOeEhDNU7/spQ0JuicFPQEBweV7
hH5xBPP6ON02r4DQs+IemhvWbPTFQ00F6kGLTEc94K0o9aAD2Y/d+/pCb/7j
8pOS1EOgLhPUgzRHOvWgMYjqgZfNqh60aVbqYeUdC44L9oJ+cLLeuYCUDTAi
evzVuLqhecqX8+sGfaqxqeR6qxv+crXVDUae93cRlU+l8ozYeSPdDyoUDRip
VRUN7L/VEg2Gc9Hipm9gVPPrHDkn7F7xRIRoIIXh9LZk0dDPd1phikE5nSyK
QZ8Q7CoG5ssMUwy0s+zGkoSiX9AyuIpBRnV2xfDY354f2lcVgxBfOsWgG+CN
ty4fnUExBGAmpWKQflh1xcAkHr6h9h7rU6iMUDboLlcMKCoWAH128owOrfme
u+Z+x+nOnmMrKYbNtz55GF+jeW3dOOlIOrv3WyZ/I4dkwEdSSoalWy/5tZIM
Oj2WP6T7S1CpGvtPbp8ysjjJUOffqZYblLyR4r1NaUP7l0I0XNO1+LIA7Ric
v33VS+fhdRgOzMYZgAjMPJhzg3TNhamGDKKBS/YHdby7lhYWD5JCNGgdRQfv
puuKEA2Uf0miQShOiQbM3uC9okTD5tbrD8ZYThINoEv5e/GsONHAwyOyiwZO
WenDkKX+vKruQdHwt45b/itONMiUbRrR0E8aPc2igwZQrRmQK9PRDHXsJWyZ
fopBTJIKWqgo3VCnTaW/uFPPS/M38o2llg1+YsqqyQYe8eTiYk7ZMGrLgrm4
RdfGkcdUSzZommRkDERnz8kGsI1jiQdqd9szyiFgd6xyGOsphwVXxioHzs3A
ZlZBOXC1gpeoinLgpC6mtkOUg/CwUQ68tFYOnEdLqxzkrHCvexCDNDn0ceWg
K9JVDiHAYpXD5G3PTEXZkRDbaQBrHIbuWHY3nvnnu1c/bR1wnHK4f/bXQpQD
D4ANUQ4XrFzhgcaCu/6ZD1ascnhm6XVXVqAc/IMV63Sw3qq/TzjTKIempuuO
3HeVQyDHgVIO+4cpB8nc1R2uHLz2HhC21KCFg6Mb3r7zmX+P0w0YWSl1gzZN
wPyUukE2SSfqBj4ptn1gREBt2O5jbAve0yYzSLXZ1EOgWTKrh0GMQE9SD9Jo
PS8dNDeFSYe2Ed9Kkg567SdGOuiRHycd6A8oHfheXumADmiLXHplR9uFkgUu
TDrAzem9EPK3WQqPkA46/NiRDjiRIEw61AexVbN8TYG64cYV99/Jdnx/07Af
8KH4OaMbFnXOPDGTbsAhC9G6YVBZcVTbMwYGY9LY7FubZ13HLqLptwjZUNM/
kLekO6geaoqQD84yoJYPMhOk86fkkg/9fBXCioZ5zakdkNwK19+xYfjRCdqh
Xtcn4b6mn990da54CNEOIZKY1ayaqce0Q8cp/5pVO8DRJmsHrlpJAoNY7WBy
TxvtIClPQ7SDDjtJqx0YQCgUY157ZfNlp7S0jxnse7UoPTHI9eX2/wCf5j9+
hZXU3zcNmeWEbjcMD0dOyEej5UQDX6Oc2PnGhIOn7rp3ioFGHdeTWVHsH6so
Sv+/d8dN53dvPucb7O2hQby+W9O6QqC91PLvtk35SQW6QjF/YbrizJ0vipPA
2aPOPQaG6orSY/H6kn7eUJIWFjWOsjjz3VWz5LtYuTeGOKeywMicvfWOs6WW
fGUBoilGWehJRBCHyUrb2HztMWHKgsDwjyUu3C1VCeKCf+96YO53I8TF4gde
ODFOXGzdfNn3U4oL/TLMbQZx4U9fRogLm/vM879StnrpPcowSJaF6LWJBj0k
ySiI6GhQ94kTFQyfjhEVbJg+KioYGBclKkpdUwFYBlExKFZUdHshFWivBt8Q
V6AvPh2lLxigA5/B0kv0Z3dQXzjyAl/NIi9KXvfhLTNHo+6UvGCm2HXPzDvS
lRe4Ygp5sWvzGT+qVF7gEKFqyAtp1nzygk2s5AVi6+zALVxeBMZUd4HyonzS
okxeiAmpU2O7KHmB3/uAvMDWovzyQgBKdidtvOIrVtCpiePsGsPMTKOomJMU
qir56CSBgYIkCwz2IPlfBoHhV0rlAoOjUguMHatHHvfBu6d7h2PlFBgd3hFe
rCQtMNjYeQQGHi1GYATS20cIjA+aRnwPbZVeYLjx0SkERvvmST8Ue14ilA87
hn2H/d0RGDJ3EiEwcBdBqo4Jh/eCwMCJ2U5LZBcYa2eUCQwV+mIFBrJRVUlg
4IBKorbUUjUEhg79alx+/hBHYHDqnAKDH62awKjXAsP2s3iN8c6mW4/KoDFC
Q5/iNAYemAdd0zBxKXHH3Llu1jGrMp6f/deTbfd/d/zvZHQ1Xf5jukSgWTqV
EbStnys3YPu2xOAceQqJMa3rxUsC8qA6EuPzO9/rYBHSSAwdu9qzEoPjpUoS
A0ubURKD188gMSSaNUZiGLuAu1iJYQzZysXzxIF0P33PVzLpC4PeIi5URdLL
GGGQVVtwzRf5akK0xevP/OV4v9+l0BboccVri0l/feu6YrWFXTPJpS1guEu3
QN6ySrTFvPu/2pe0hVc+z3hxssE/y6pybdG+acpBUN4sXw5tIVevhragEelb
2sJmOOguTlvsWT/0qJTaQi/yptUWDPSXjuNoC73pjBWrg04gHmK0RcCIZNMW
UoJwbaFHOv6vtAXzOfKH2mJd21VH4/9Akw86hn2X/d3RFjJeIrTFQe83vu5q
C+zwSKktAhHDjrbg3i/vaESvI7GT3LrtwUu0bsirLaxaTKEtJHapGG0hCVG6
fW0hTFN6962mK34rxamGtmDEIa7Suuqc3zjaQnvq3tEWUlvx2sKeAVVFbWGp
3BgmVga1BeKXtbb46M9zvYWtYrRFYMb4c+UGDJeRU997RVtwUGptAdCqgra4
veP5cwK6IEZbBIIrs2gL5t11REWIpmCxCtcU+6XVFJ/+eNd28h9LUpSwwP8L
Ehaw19IeFQqLkkkNERYYFu4BcXmEBStZNhqFCIu9rcMO1p9DZYQtWjz79C/9
TpdCWGjEKU5YoP8WKyzsjdMKC6/T7dd949xv2I5l9IVY4RB9UZNCYEimS2xX
rERg6M6SIDAUkvbnSeH4iRIYgUiUCgUG8yzuaRt7gHSwxjKBYY8pyCAw/EyP
+7jAGBUhMJwMIFQWOYUF7pFSWGgjn1ZYsN2lWCmEhY45wesVCou9zSMPLExY
cDDzpyBhMXXhm1efsGfpfFdYcP9LCmERsJ+OsND7rHtTWMx+9a+jKxQWKuP8
IO0+XGGxadWFv5LiFCMsbp+lhQVHAXay9Z6wQAReMcICYZemcNzS73uaKgiL
bY8/dADjGbSwAN1XKiygNB1hIbnSPlduwHCZRY89//vswsKeThwjLL75QePq
OGERqLwcwoJHd+4bwoJRbkipznOf4Np7R1iI6DNDj5YeD85m1pvwWm+ef0SY
sKi+rsDbFeiKvy2ZfwItKqra0RUUpkXpCukYrq5Yd+qhH7Wf8j33c1l0Bc6f
KVBXAGt7VVeo3MBlusLjA6MrcLB1Y3G6QpoPuuKemT2uK7RxKtMVpuzMtlqk
vuC1YvSFLZqjL97rPO37qfWFngunuyhKXyAdlpS96ep/LlhfmF5VNX1hehS3
H4rGMFSiDT6yalZZX3iHMXu3zqAv2K5h+kLyq8MuGX9srC5nLvuUvkDrptQX
tdqhmWeuqriQaKnSZ27fdtfFzj0yiYtbX3/5ogrFhZoL7glxsWTo8fK7ZJCV
uGAKFTxbz4sLZlVFj84kLk6PEhcKZwOM6j3uZ7UhyKsxsKhmbBO/xjw1rsTY
c/Oj361UYuBvmjaTplE6YoESw/BBIDdJR3BTt85QWR7DEJQXJdeRVV6wfnPI
C1gTDJVrmpdcLg/Ts/JCh2r2rLygK0+SF1JxxjcgLrXPywsUyJEXtZxfg02t
6SddKSy/Ts/oDM7TNHobKfm5RJ3hYye/4rlC4TbPWfeU3MBj2/xcjYXJDb+6
qys3UI/FyA0v7kh2U6rnQJxbwYqDVVag4hgUpjjwCPDqmu7NrK028KnVhgZY
eg6lNuY++vKYYO/IoDY2bx79b1Kg0s0T1MZw7xuYWkC/5ZP/jyCSegbVe7JM
gsOflLSCg/1N8pTHCA4c3xYnONCnB/oV2j9OadRklRrKtwQyv0BLxEiNwHh1
pMbslS+MKpcan2RtuVKDJdH2qLpaQ3YOKa3xu90vS7fe3H7RYa7W+HLnjnWp
tYb32iCXvvCqBCQqbYEKdKSF7PSOkBboQ1xtl/funf8ThPb2hLQomY6elRZm
XHATAWRFTfG6gvO61BVymQp1hTGhhsJtJvj8uoIJiNLoCp/SE3VF49wnjsIq
Hl9DFePWHc2XHZFFV6j8ijZPq9nSHaUr3ps191+pK2CMU+gKzLgUoSuMh7K6
ovTcahavRp1IESIpQrpUfaikIPqric0QRaE2hA3Q4WNsWDb8/JcWDglTFEuX
P3Ys7HWIotCOMkRRIHJGXFLfURT4PxwOu+HEtY89WIGiaGu/5NDKFMWe9UN7
T1Hgg3jMnIqCPSylomBt5FQUDOCvQFF4hRykOQA/Wkrw+Zpabj/Ec7K9riCs
2SDZ4T6Oglix7NIxTnewCkIbMQTMuc/hB0vI/CRui+mbShQETyXmbjyJrcui
IHjGAeSByUcbpSBU2YIOz1RXHikxUAOqlhKoEOgIJDfzIMxoCBQ0SUOglrJp
COZTFTgp/Z1CQ+xYcvVBBA/zuAMCZwp2eydHoWDMDmlqT9viGobPhMgIesK0
MgK3iZcRNQ06A5s2mynEhBs+HSYmPu/dhX1IFvgrEw7satURDnJHJRxI7Fva
zz3EFQ4aucKEAw1nlHAgCMQIB9qFoXsWPoCPXLPjgT85aNqfB1twzGtw7FXB
cO2XlGDQlZFfMAAhUD1aMLQ0Tjk6p2D4ZtvWVSg3fmvvVzXB0N8VDMRT6dUh
oY7426ua/TlI+CDkx5RCASHCWCL0LagvCra2XHgoPdru9nMO4FxXgijAn/aY
iAhRsODxRTJYJLNt6QYb288ajCI5ooDHcmhRwP7BH6SSixMFkgA9lSjQ1WRE
QS3bVl6rj+wzdrX2ybanpNFNoyWIAWVjBugqsjtCzFWx1UnwZX/vOTX103v4
yz2BrgIvZ2pH3wFmAd+Q6atww+04epf1D29fvdKmaTS1hh4Sxfqu5MRQiNv1
ABe0rvWPP3XVDcuBBeIg7A+Mhf3gcALpH1UU6TPGLYr0awOk/wnTj4vD+yc3
3zBiduPCkao7xeG9lHrcy2/PlBVGrz7209toNNfrHkzGrKkG2Ndi6hyR/XJU
szckexTkwUUgkTlLHr+AZg+d3Wltyc4pXhdnZ6gIHkxb4X/6SKmBZkA68J6B
3XXuS9tNzPetQe722R2/T9/zHNuotrvpeuuUzZP2Z95Tl91VTeVm9zN3P32P
ZvfAITDsSHhARNfWDPQHSX9tXDAAwPCydiJP7JUjO7NjXPLYZfwdxuxOaJek
8yndZGnHdf+hHyVkQSsjqvOI70RUrxkoc9VmHCbRuh7rPUvrK7ecf7xD63KX
zLS+XxZat8onA6pv7hh/RFZUD9i+jKhu6p5DJgzR3bAhXk6oJwWiD97W9KyE
d62e+cUCEL1t9XjJxQETrRBdV0IORPeedT96ffwkoXlNGJsPdKo/HYs/3TT1
PLz05sZJv83J4uy/OVicVceG1WG6KrTGDYUdEASlnZvO+SGtOSw2ASsKw/+n
V1Mucj/5xEtDNXIDgERTBgvBFbg45IbCoefjcaj4ETbo9hZAK0Nu+Ng+hdy1
GrlZ8+GcHTjxGg9RF25qDV+7gIX0YvZGiq9hFTilbAtaAV/jd2PjlccRfvVs
C76FRdEUfI2v5eXrx159/ow0fE0NW1W+ZmKREL5Gf/fpU/kZU51CKubE5S3T
n/ih8RUVMzWSHcFXwY5mZOpP+/zMSCPsmSqCn3Vch7SZGQ3osBwN4DgTqb5y
w0USGC4PZowGAdQ1kgaXMRmB+sQavMJl5jjIi8vWcDq47Lkxg8tme6zC3kEs
oYvLXEjGxnrMMmQIlvE9ZwIlS4MpSq7DzkJNyfV5wZiDijYlBoxtXzdPVQwY
n7CqeT5JDqrBBeMDPlizPASMNeBWEYy1EcfygwFjTq8lgTEmtBwwFnnhgDE1
YwwYi5irAhhP3DnvRlynteP8I+PAmHI2DxjLFGjpHjdue/AyB4y5tp8FjNVA
r73x769OdMC4TttZn69qacS8/+WD461rxw7OBseTds2ZFgfH2DAWAcfuXFKV
4Jgvvd142W9SwrFdUM4Mx5/lMOCprXFwzCy/+H8CHe/aNPbgAul4x92PHEA6
xrCvkI61LxAgC6djOeo+PR3vWjN8cE465miG4YmnYyc+xPg2Rcc1xeIxpv9S
4DHbXeMxXVi18BhhKS4eY+mvynjMBGd9Ao/1A2XEY7G/Bo+lKfLjca3GY/Mo
g2AuNRPLdjiHiRe3PfArj4kHaM/CqKLu6x7+plR1iYnNKn0SEhdLxNoa6r/3
Lx8z/kJwnaZgf/nMcg3PNi8AggeWQbA5RU/PdhMPqkvAaBAS8Oy3br02NwFT
GOEHf2cg4BWdV/88QMC6WlMTsKzJ1AaxQROwXs6sDgHrtZU4AsZXPhd0AUkE
DAtH/FFXok1GHXinEkml0OOHALCbsaKt9dqDXAB+v2P491IBMAK1DNYJeToA
jGAiF4D16M4LwM90/fk0B4DZ4HkBePLbS6dEATCW31GjvQrAwkExAIzeHwHA
rjerCIA3XfB1/L2s8ZIhGQD4T+88dE8GAIYZTAnA7OJxAKyr1d26ZAB467pR
P6sCAG994MEfcPgCyaIAGKUpDoClkOkBGIXTAMy8rRqAGTPoALAezdUGYOTW
SQ/Aro+vEIBldioEgDvfPOvXSQDM+TkCsA6hdAH4mPfefsEAMKvcBWDGoIUC
8KbxX686AGPsRwEwW15yYWcD4Me23DWsmgAMfksDwHwEy3U7/FxNaQEYk8HR
AIwgqwgARgRR5QBst1Rww5Nc/JOKD7W9d7nXnf1lB6wW+MLa83U5DLbHwffh
lTddbQzdrsZhGcGXsIUf/B0DvlwVsa3YecXPigVfhkumAF8KPVyaWbPTgC8D
O+DPUoAvsyXwK1UFXzeBRAz4tmy6Rs7/a2y/8iiC756OEQcWAb767L448GWq
GQ2+eubGBd+FXTeenAC+kveuMvAdoGcxXIeZIiRCtkWFQO/ONWf9Wwz0Sl67
qkAvqlRPgmaGXoyI0t+0tCHQ+9b6y3/vQq9OtIzXE6BXShMLvZ+qBHr50IH8
H8aSUO1npV/jgZCUUgKH8b/PlBMxLkMi3vbQfZaIfXQtJ2IUu2eJeGCw6knF
9SEGuD5YHdWBYgQrJUKxtu2FQ/GZ65/7SxwUy/OHQPGW5WP+KwmKaWPSQDGO
3zBQrC2yZsjAkp8LxW1jvlkhFPfHvlxM/gWguPQO0pzZ8NZ1F/zegck6l4sb
opGYu4QUEj+85e6ReHvWzlsvKgKJaZl1qXoAiQV7iMQzH/xGCBKTW0KQ2N7Q
PKwkBzfdn+iaAokZX8DtPoUjMbdXaCTGuqyLxGwE000HEAI0EuOe8FhYWBqQ
nobVKmktu5P0VDVNZXdJpoBhO4I2TvyXdDCshzn+NjA8eM/aZ2VxpvmPX3Hr
MhKGJXS9Ehieu/36sbjyx5tPOTABhlkYhkjHwLBzxJ9XJHpg+TF+K5SKa9Vz
BL70maD1j+TiW+79lsPF0EzFcTEjNiVlYHc4F1MuSMh8CBdjO8Rd22dcgOt0
dp59aFYu1mt/5OKw8MJlWy77VUouFlNXIRdzf11OLuZtmNyWXLzrnTFxXIxS
VoeL3VROWbj4jq6/nJOCi5etv+KU6nMx0ydWi4u3tp5zeA4uxtBBnajx/ek0
XIxPinstWczJW1+6Kg8YI9Cp18F4weYnfvuPBMYBsO1BMKaFzwjG7PqRYGzG
cggYN9zx2uLxBGMmHsF1jQnVPk3zsD5ZC2k2HZKM4OE6l4c9Xqnn+GXUgBwi
aTazkY1nb7/JPx+qAjbmvfKwsc5BkMDGsLOcecOtpCLIxnfO+brDxlj0SGBj
m4GJrWzq9NIN8+5PycbsPIic4kQJc5RhjzmeR8/pJURKhNBxvTavfmYMNKpC
YwtEBo3ZRi4aQ43hBgaNR21ZMDcJjZXLDGZ0U2hsu1EWNC7ZaOBQIhr316Gf
+Bu1AO8gZ0Z4O7treYg9PGuAkzdM/2IkJwc8VyQnG8eMuyEWOIyXbdZxPHhW
Xr75C2W8bPI74RLIzifV3nT9F9HS5uEGaQTmNFIYN+fBZq67udisr6V5uSYG
mH+7+7V5KYF5R/vQQ99vP+MADcyBmY0QYMZUKQyZDKrOkQdXC5hXdk34hQZm
FbwyfdudV+Ote7pmXJIDmOsIzBxsZldQWChWDmamBZ/88t+vzcTM+xGSntw+
ZSSGG4ZdFDPTp6eBZh6NlgaWr9n63BWE5bamMcfi97trz/9dz8EyxqDXFz+Z
FZRRl76RD+Xk3Y3DjiqKk41Nh8EQd+9/PTU7v7f5gm/bas/Bzvq9cnYeGMXO
2oZZk2qSRVUI0os2PXZCD4L0ia1LFplKH6AdwIdtp36fYyhYKWHpGJOo2tJs
QVSNoWKo+n+noWp8MoqqSZyn7HptDqtUz4KmxWpr4gxWcwdyb2J1gzWqpmnp
0fph45BBQuL14q2TTkrCayZkqBZe6wn5WLz2HPino9haGqZlwlcJ13j+BLjW
FkvDtd7RoeB6TdP4X7twzbyUYD7WRs3+PhpJXJPpMn0JspmQ2xhkPdVeFche
+/cLh8VANoqdDNmy98O0F/6mKRdXYrZx4qB4WLEp2x++OhS2SxWQHbYDVMot
cTgLGic/hMA2Xo+D7au7HrjRwDbPj7ewzQKGwDZeX9A4ZZxUv0GOMNimz42E
bX8FQWJyvKLUsu5EtDjwqdmbw7wI9sYhNiYPWRJ7m+QnNEz82Qfw+8mN147H
W6+su3KkLaoZoahs+WrT1f8chuA9SuDnr1g6Ix+B65yddjvqc8N+WymBM9Oj
902v9uMIfMvGkT+RTlO6h6l9TorkIHDsFpUB1asETkvpEvgrm+/+Jeo6B4HT
M6rblBH47GeWjA0j8O1t532/igTOFg8jcPsoZsZXW3RcdkCwaRwIt6n2rHnP
C+ESiGVshl6hS4TwZW9eNob4yObVjoHNS1uoAKCnKVwfqpSFwlvfveLf01A4
MzzpM4jDKFxyGWSgcG537psUjh5cEIUTh6pK4a+dIZLqtbZZv0hF4SQXQ+FH
7l7xSrEU3tky6hiXwhmGiq+jNmTKfn+fmZreHnciu4w6rbNSCufGfI/CJSu+
iYqPwm7GaMRgN+abC8NuetqKsNt1K2HYTUEiB3NkxW7M5QbtcgrsZpb/LNh9
V8ctlxrs1hsJ0mA3emBe7IZHqw22oMIZG/wj9ZkRuz/afMqBWbCb1k5htw3u
7K4Yu6WlFXYv3HbVkLzYzZWvJOxu6Tz76BzYbbtFaZi52O2bgh7C7rGr3piV
DbtpUzV220d6cuSpYdjdvmLsr7s3nXxgGuwOzFdGYPfM1vkTi8XuZztvl1D4
DzvOCGA3PF0K7OZR91XGbkAMhnox2P1ZF7tvX/TqhWHYTXZysRtPhiDMysmb
jS4PhKk0Rd57Ok/7QRR5wxXHk3fAkDvkvaz1oX/Dwnk68pYx7Fs889Caty0m
GeTWZzCmQW75SYnceIYE5L5x9b239RRyX7dq9t34pO4eGrmZOyoJuZXMHRSF
3PicJJ7eqE83bLAGM5y+GWWno+0cC5mFvpHUQAq37PSf9jB9sw6qSt9mCROn
70bS9x0l6o6gb8RM3dd100X4e+j25x7GJfwk73nom3ZensSMWLYnzawCb+nE
bSMEVfytpnnAW3oO60hnVcVUao1mb4KDz97Xfgn3QLi12hQext64Xxx7o7/3
LHvrc6/wd3Hs7Z/s5Yc/x2A30oy2tI8ZnAe7Z3fceJGD3bhFELtL1qUxuOT2
6Y93bQ9D7xDy3t46/MctG886jpdnnJNvnysh7zqXvKWVK8Ru6Vus5O5CsRsm
LS92B3ZFxmB3e+foI4StO6//z+Kx+5w1b82oPnZfuPzV2yKwe9HSKZfGYPei
rsmn0QwmYbfYQDM7lAe7rQnIh92yMz4eu+kKSaaBaYZk7CZphGE3c7NXiN17
28/8Xg9j9951ZxyJT+7sHHmQxm6KDNr+jNhNBAjBbtkczByEBrup8cKwG9Iw
P3ZjChvP0NvYHWCi7NjNwEsXu+F147BbRlVB2C2fRWNFYDd2boVht2zL6A7F
7v4udp+z5pn5NjGR52EGMiUqfqzFdLibUX56D24e8Gaskxl8qF5NqBnAWyZq
FHirtZSqgfdda2de4zxZBHhPFvDr/suIkxLB+8548GbgX7nQrrejvTLwBo6i
FhgxrcAbeS8/ZiRMBHhLdrwgeKNHoaU1eOvBqMFbDnXR4M2GseBdcqc6lCoD
eIvJ6+dXfGjmj0Tynr9s2h/Vcem1xG4ph5fcKY69dXIL/J2Pva/9Uhh76+mo
RPaGTULOjwrZW2vuMPaWdLOGvelQUrC39ju0Yg57o0vR2P03ZG/sCUTbffq9
97cXyd5ILu6w94KNf5JdsX9/54rhcezN/hfC3vY4w6qy9+Wv/y0q0gSBqjHs
3dQx9qfEHywvVpO9be3nY28VZl88ew9IYu+Q7Bs50BshMBnQG9tMvOJ5r+VB
b8lvVPrkBx2nfk+jNz2Rg9437pw1qUL0lhL990DvplNsFhg8hS1jdvTWG0fw
ShJ6c8u/XA4HMfUAerP7uehNM5UGvUFkFr1r/SCnBn3wa8hcd17k5sEJ8pwl
r8k9kQ5yq03dDcATsa7R3F2rubumnz9+IqFb2qYC6JZ+EHy2cOg20EcjXkXo
1j05J3SzB/FJFHSj48j5Etmgm/VXGHTzwgC6HoFuBCESuhe/cdVFeaB7hI90
dfqp0aXTwjaXTSJgWwa5YS1OTEnRzAiDAfqw8bTDKuRs7YvDOFvZmoav72ze
UBxn4yUeGvGPxdn1LmcLjsj3nWfKA9Tvdw45IAKol7ZOFKu5YtVlw1ygZgRj
GFCjGfZBoLZpSFMA9fr1Vx/bQ0D9btOF/1l9oMZHiwXqDzYOOSQNUOvJIAvU
4rzNKA7B6LIsfC5Gw5RhDc0cl3b+9sX+eUzd3gSULAZ7Vc079CmKlt0prNP0
FI01j+pSdGkIsD1fWT55nC1j9Sma3cxeLgVF6+wEcRSNYjP8XlM0o8yyUPTe
ptMPT0XRgze0Pi/p1P96/3cLpGhXVUVQtBf24XeJuooQmpNcRSH0Y6tumOQ8
WCqEnrztmak9jND6FABY8BiE5uZDzv4rhH5v3dCjPu445TtRCB08irVYhH6v
bcz3iNA68rBHEBrdbvPKswWh4a81Qm/aPPFwKrxkhJY+mAehgSy3b5k3Pi1C
B5BHIbRUdAhCkzMKRuiDOt5dmwGh0cPCEPpTXiGZWisTLt91WxIuC5U3cPzg
fpJEvzsPLsNx648VhsvM/KdwuT4Ml2mdiMtSIENsK5ou9qZAV14+yuFlP5+v
w8vGEVjZWhVetlMkVedlnMUaxstIT1ApL1++6YU/b2258NAEXm5sOv/4OF5u
bLnrkAhe1pnjc/Ayic3hZWuI43jZgCpg2YK9iebAb56V53CUcTStXaOPll4u
RfNeC6HmwKqeS82mvzTo5x2745WZHPxmPwiPSi8QlRnrhv6SAZWxc0ZQ2bxH
HRHDxrhqJBt752fruII4Qm5+a9xJaQgZ48m2dHGE/Nib069i53YJ2XzVMpi5
UwgcD9SVw9vgd9v6iYPtZ72K/KSG4qVbL/m1hmLUuWYzvdO9zu/e9RzKAKZQ
IKaFan9x9vdDgJgphZk4oEIgxiJ59YDYWuMMQMz5b7Y3ct3xwULOZxwEt6V9
YhgQ+wj0WRSJoa+4lWbizvsfPbhAJr7nzdump2RiZm7m1PJ+3keRglxBZ5n/
58Q1ubgmBRjrw8FjwZjWhHPacJE687RndAZpMJZUcaYtXTDWXKxrTHOxRCu6
XMxR63IxgNF2Bs3FgsUeDUvi7jw0LJym6DSMhmVfUvVpWCMjfkZsfuXh9DTs
WZsIGsZSKxQ/ei08I24DF25oOBDykoKGr2lecjkQyKdhdSDk2hlf4FH15lp1
gF/tRY3nCwVf7wHDsu2V0S5YIJF2eSHpkAO828jbrCMWjJgrrzugJUm1smEu
qhkvn9K8ZrbGXAMXNO8SFmfQloTIU65ctmWLIsAEVfyz5tWv492db4/xTiIs
laQYtpXw8Ri21WecpmbbtmFiaNF1aWgzsu0dy++8lc3V1HJ7FNvSKiazbX0Y
25JT6LA4CvoFBwF92oCKmZafjmRaFTlW58KsubO2Kb/btfxhh2VZ4QWyLGtU
s6wcIBvPslIoxbKsE4dleXKew7I8OM9l2bKZsgiWtceiKJb9+Zali3uIZeWy
1WPZzg0X/iSOZWEw8ffN2++7lN/Ti4lJLIvr5mHZqNyjOVkWPUuzrOcjepNl
WVCeHyIAGcaynzG+I5ld+dz4qNTbvbO/xommAtnVTpQnsys3ejjsqi0r2RWd
LYldtXl12VUnZA1n15raAR+/v9cZjnYaS6Msh2/ANzWEMC3slmZaszV65Zbz
j1dMWx/GtF5HqhhonYneM0PozEHam7bfewV+72i78ECNtMjxFoe0UhkxSMvg
qDxIi41h5khRYmoIwg48vH31yjCElTzZjWaKqZ/vIbHOKf/7XLBa8Kg5oTV4
DMzAcljF6TPGtb3Tdu0xGWC1TsMqaq82JacK/LmcqvVhHKcuXznR3Yvnc2rJ
d+umNgQE9Xdc+4a/aEZlRhTXjXm39IaTfU3ZcA2pHJLsAjtWjTmWkFqjKFXv
7HEolT95KdWdSk5FqcakhlFq57ujf56CUrVJTUGpkq4smVJZ3wVS6t6OoQdW
Rqk8nSktpdpQGiDYzhfvzECp2ACekVJf6rjlN2GUKlVWCKXqdT9FqWyTNJTK
PGZJlGoHgKLUVX+fYI8rqzKlsh9Vh1JrNaXaLYOYrgnWYq0m1JpMiErR3Lj+
/kMyIKo43coRFbO4AUSlVQ7PWTFzNBGVC+ju1jl2pQEffLQ3K6VS8N7ceNf0
CijVnoSsKfWhB4RS737mb+PDKPWld66Mo1QeAlUBpepDYvsApYp7rJBScb1o
SvVsHbpPOkr1LFp/LkWxUcsHf/G0ynOWd7WNO0DTqj4XUZ/BnJdWZe6xUFod
QPNbRqumPWptjf1TsB4kHaLDfTI1H4enNXVyKKmpWrFi+EwIocJ3G7e2ru2q
o5MI1TvtozJCFXOkCZUYGEeo7a1nCj7DhqYlVEKREeIkggxwirjrSuBU38PA
6SObp13QF+EUuw7yw+k9W+4/NwxOVRP2EJxuazFw2j78wOaOswZjp1k+OGU4
Y1o41cftZYRTbaFTwikGSQVwanqLPrWsxqmidzY+cHg+VmXCL16Zw4BZv/Kw
KgynP/wqZtUdq0ce10us2t5x3mHCMyUzXDCrqs1HPcioJgsCjgPNzKhLt1z2
X9YCOG7bYw4zQHUjeAVIzakyotJy6kNnjpDGKSlNw6l6kdzl1NkLnz/H5dQR
7c/N4yk6ZZyqE9rqFXYayQykqqPbMpAqLoFXselAkypXFNOSKvbTZiXVttZr
D+LgDaRZryapun6nKFJl/xfLFUGq2G8XRarrOi8c7HZ5qZQMpCqUUB1SbVx+
/hCJ8nNIlfnsFf/XpGBWuUUsszboHqRtQLHYKgFRBlsHN294vtZr/MByQF2w
7JpiA+ewxlGslCsnxTLwCEEAlVMsWjsvxcLthlCsCzMBijUmtJcpFofrZaTY
W7c9eEkWih28Y5nhi3qG9YmFTEex2uA6FFu3Y+PZwgjdrWd8D8/UrzKExWCN
RNiuuff/0IxAvZSfEWFvarnr+hQIK8NHISzO+AtHWC8jTjLCatB0EbZp470H
oWXSIaxYiVrrWpzNX30IXukFNLziMfVJg95XB6HET85dPIx3CsBrN2bM3t+L
fdmedcvEsZhpEd7Z9fy9aTjWD6fJw7H4MRzLEy34uEVxrFHfyCPSKxzrcnlF
HHv36LPpinNyLBa3ybFlI1pzrKbDCjiWjxrNsXUux3KxXI1rte0L0RR6REkc
JqcQjKWDCQN1xkAstwIQYts3TbEQqwMl+wbEPtR+wwW2RL0DsVIpOSEWUzYF
Qmznm2eJ5YiA2EAf6wsQ295+waG2MWMgVlyWgdgTNr79VG1I9zVf18chkgu0
M9FcIB3AnsvmQmzpPX0kb0erd8RO45rzTgziYa1mWa/nmKbsAYrd2zT0sCIo
1hjQ7rnTe5NiRSmAUpvGV4ti8cQe9fhe20VYnqOOH8lZUe5Rq4yw0rWjELbj
iTt/5N12oA7+0AiLb9qTmU2XWbJ6srQxKnJL5/DDNM9ymgQ/9625dWrA+/k8
ix8a9cWdN/yWtqqMZ03SmRieNS6F2s8POPfra0vTnd/y+2/P8CymswrmWZok
l2dxe3Zuzl2G8Kzsle0O51kc8Y6J+Ap4Fl/vUZ7V+Wfy8iwuF8GzyOhRCM9y
wb6neFaOaCiOZ7FB7J13LjilMp5dd+qhCTzr6vrCeBYXc0dUFp415shl2QpR
FoazOigL1rMlyoeyPHuvN1C2tW1MLMouab38jAwoi2qqMspO3Lj02opRdmX7
FMkWg5As25jFoKweF6lQVle3i7J6h4zeR4TPYI44EmVNJBXewGMj0uLzO9/r
gBXEBxHTmCUAtre49tHrv61O+dgffeXYva8vtE41gXFzIu625hFRiNu6ftwv
ehFx9TSEGN1yJ1sWa9B89o814sKPYo9MwZR780uvTcDo2PzMHYeloFx7tIXp
QJzD+f0LS5vkJHpFuch4z+swEaeiXOyZZusyYQo2wGibFEa5uGU85W5queFg
WDL8LoxyW1r//MOclGt3chRHuRqD8EpBlMs8xhiwEZRLUGtbf9FPoyhX4O8f
iHJH7HjtrkIol7bEpdx7n3h1nGKjwihXrhNJuf+UjnLHWspFxAEtqtat+D52
XzH/m9mgLxjgRsmWxoDPuAMCjNvtBQDAU6CQ92y5e1xYohaTjzDkJJe6L324
aT0/F8G82LypmFcfnZ6CecWhsiBxzOsVckAU5EpNl7y+FDAd4ZpRjeU2PDrQ
APbPPCJ2GnEkY6eNZl0kELWFzse6rI4w1tUHU0Sxrk9QxbAuVkf5Gh4vBesO
Xb9ooWbdjzeP/nYS637WuyxIH14vLfPytbGtK2Z0z7np2xUxr0SsGub1G7x/
gGHVOFT4O0Dj7ynNb8ylpCINMGFOBvTdj2bVRV+bdUlvDjcdkOgrZTO+ggeB
uuxrhYW3ecvHGnuiVl3QC/ch/t0x59zzwviXhsS6W8O/SH4Zxr8m6kP6SKnU
cKGYHMfXMYH+zQ8aVzOXsN2VEMLDwMacPLy47YFfJfCwZDMjRqkOYXnYS4rB
hBE5kBinxZjJAq4N8CY7WkYfTjom8+J3gXSMFb7Jf39jKgZP67N3/DiGjrlH
PQsdP/X2dRNj6DiQJSUDHS9787Ix8XQMF4WXWzZdU9wcMPxf36VjpJhJR8f9
o+j42XemXMDSgZJtSczSjYvJvHTruouPs01cECYPCMNknbJBwTJ6cc/A8t6/
jJYDKU/YveKJ3LDs7UUzIzMClm3z9AFYnnf/V4OwXGqYEFjWA5yPFJbWNBaW
93dhmW4FJkcOZDIeDK+jMb34cT9oSIGypocIUMbfCpTlhn0BlL0qg1uRhjbn
IPPYOO3Q6DDQiAqV8V8Oa1u7PYPK4ggrRGUas7SorJs/JSpPXPvYgxqVP2w1
aYkDqByYBYMs8cZRPbOW56LlEjmF0DKjsSJoGXkQi6Xlm5bOkx3dHHIhtKzW
UEXxhtGyfEVvLCctmzZPC8u2z/QFWP6w8YxD08Hy/3RhGYnqLcHMPW98AJa7
vYjBMlhedvpPCcsY5WUBEZqWzeGZo7YsmBsAMq+dBrqkzC2/mpRrHFRuWTcu
NjrCR+WGKFQOWaBxKJmBpjkoGR8xlOwmp9izafgPq0zJ6KUpKZlLn1GUPG7e
ojUuJesOlIGSf9f+N6v16X0kzMRQMrprOkpGHsCeoOTF971wYrUoWecbri4l
C1aZ0iEgxpYkhJIRi8IjkNrfveDfXUrG8ZVpKFlnUM9LySRkRcnMPMqQmTBK
lpriI6aj5B3PjT1DrI+XTMJa8gaXkvd0nvaDGFBWjquvgbIk2nNB2fjV3gfl
TV1jjswAygxIZL0UDsrHtL+5zFawsXoalCHT8X8MlZysbHfcqV0NllacGZwE
VjafDuR8KjHl/5aXiyZl7WVdUrabix1Sllkplcq9Ftuw7Mm3MZhMlyFGf8NF
J6XAZOblSMBkHrBG/2kwmanLublFDl3JjsmSRsBUtjYEA8uZwzcnFpM7O8Yd
WgEm3/Pm/ZK5m8M3AZMDHc/k36V9xf8QHWdKQlBmSfosKWNd2HG4RZAyoMgl
5TXPz/g5okGkWAZbAqTMYzlxppIhw0hS3jjxX+gcA1AWQcqEtDhSblp7XtkR
aRGkjLW93iRl8uy+RcoSYbju1EMveWjh2y4ps4EykvJ5m+bPcUlZqrLPkrJE
hGYk5QCohUViqmNz9guEHXV76a/DOHl347CjEjgZZR338tszeakwTrYGqNty
ctluMlPkzjXn9zVMdterC8bkr3/Q8nYsJgf9WipM1gEZcZjszo/HYHKDxmSO
ExTxk96FNTFzkVARs97Ei7sIQRsXe82rS66OI2Y6DoGoZGK2Z22URgd6oyHm
7U0jjo4i5taus44qlphVZjWXmL3MEF5ZGY3kEDNuGhy4NQ14VBLz6rbrBwcp
qA8QcyAHVSZiPmfNM/PTErMNXAoQs4SWDAj2Cb/Dm0EaEs0dysk6LXGxnGwv
EeRk2niShKQ9yc7Jx7X/3XZLWgLsa07HyViyy8PJpp/NXDvrBnwT85/4jVX8
jJysGw7dwJRkY/tlRxTKydjDVA1Obm296WDfBQc7TRIn+yHTg9JwMrqod4dP
uJgMdtnz+sgTwjBZ4phcTG698GuVYLIwQn5MvmvbrPNTYvKQ9kVPGyeI6ioE
k2t5wJTXhF7D9D1ERhZ0dimp5JJvKxCRtflKQGRKfSBiCCIjTzcRmYE7vYrI
r51xXFURGcMtCpGNCaevXLHs0jEsizQoL18MEksy+kqQmIvLxSAx0nXbJ4xF
4v4uEmPUcN7c9PoGBtMVRMWYLzt2TcuzPiRUnYppu2OoWE88Bal4yL9WSMX0
y5hBUVRMKz5n9c1/YrX2OhXTGuL3tM33TEtJxZxQU1R8a/Os6xKpuKaesNPX
wFhAsHfAeGfbGYf2HBhjiSAEjO0hlKtumFQBGOuOo41Bj4Axy/7MK9Ou5iiq
AIzlrF6vJDh1JAyMJXmxadqt60b9LDUY8wJJYCw7iw20sgqqBcYoeAQYI/9+
QWBMjgyAsQGkWDBuO+Nfo8BYyCACjOWkongwtsclJoMxHtr4QVRXMWDM06oC
YLxx6AFSfea9ZDBGLL43JowvzgbG/ePAuKafzQNUGBXvbjv/uzmoWAv7MCpu
/9NgburBO3s33PYViRrPjMQ7O0ceVCkSlwiAI3PzyrN7FYklvoNWAudJ8vLZ
kXhz15gfu0hMNkqDxPXdbSO+xfHO0Igas+M1kCWvn2+VM7CxHJRkyiVLS7xc
dja2/sCwsT79gBCXh429VAuJHIwwI0JeDg7uvPcC2RYAovfYZpDmYGQ3ieJg
I15SYjCfTWOwNQXhGEzroDG4qWvsv0VgMGYk0mHwAN0t8Df1DSvTORZV+3P8
9jJkZONgf+5vgE7HUyAHc6kCTelw8K41wwf3JQ7GiDY+iKG2Xs35FiAkolt8
WDH0i60+e5rO+hGbAFEBxpJoNRVCvzxQoC/SL2YUcTFJxm3ol+d94z0Oz4df
nHFrCvrFNiPrf7xHHaDpF9khRJZ2eIfuRcKrb2fT0m//wAWUGRPmMxkpdM50
UkQc+bY1Tz/I8RtFkC8+ViD54hA4ki9eX958yR+SyPfjzWd8Jw/5Ss31ZfJt
MKjbOOr7usrjUFcaz+BdJTO/g/e++QIuKhFepW8CnmVmuVjGlYFTGeNiiDuM
C4OhGbe7ccYXJITNWH/kZo9hXPGDJtuaT/XIoIHinLhu3aMu49I8hjLuX0ac
RDSRRzOPTq+Llq/3G6ditMWxV2Foqw71iWLZrnfPk+D/x96cfhVtFBceZBte
DMvqw+SD07tmwQYjmF0WX0QZYGOzTe9y47Nsc0mJsGjXGIS1Pjg7wqINkxAW
/SYOYRlDnhNh22+/+I98OwRh8dEEhJ2ybs4sF2Gv3jnnmvwIu3vj0CNyIKym
mowIy8plZSYg7CPNN1ycFWF9TsmLsN7QSEZYNKWDsDrjTAjCrmi96LfFIOzW
jtE/ikXY/YO9ofrgOm39fbdYt1B6RaYRTcX73TMKXMn+PEOgOuCqD1lW4Lqs
c+ovy8E1OMftXaH+zXUXD0Gw4aKnr5/OYVETRqefLSdRHIy1ouuS470aHPeN
BBJFX8Il1XGzySTKjAhFkGhgxEWS6MR/yUGiVMEhJMpkyGlJVHqFItGWjWcd
l4dE97aedkgVSBRuxZ/gjCNROCl88sm2+X/IQaJmBlVvQjCmszpgOnb527cH
wbSOhwtzYJjDyTja2JfIpJMeWLDKYdI6l0n7+XeNBFKmVMsIpH6ez0ggXbRp
3gnf2Nux0ma4UzUWAqTi1XwgZQ7FpvZX0oAouRr5tcJAVC/R5gHRjzafcmAY
iKLUnqXtr0FUatRsGZLloYZYJt3ROFY8HxyRy6TSwGFMOsh3SA3kT7S65s+G
cO5s8FxWY1lCBcHGEml+KjNgYroFgy8lYHKkN3eec4w1DtGA+Um9e0sDJpfG
NGDKg8DNlGynk4JJSuM9XD27jIZLQwyDeKxugC5fuPPLEXSJu7p0KRWQky69
yw5Ca/LgqgWNU8bBpGzYcnbPoSUiisLQUlLdhqElTb/puxorazJxZcjRFlWB
SsSjVgaVM3bMkul1hAiFQmX76d9u7zzriJ6HStY07SCrIgYqEdJqoJKfbnp7
3IkuVNJKRkLl49emhMpARmMfKt/pvOJnKaGyae25/9n91mk/yQOVuOOSrZNO
JFRi/sSBSmFCBZVOV0+GSo7AHoNKryBxUMmDBDRUsn+FQCWxKy9U7tp8xo9i
oLI+DCrNCniwyvW0XAqwfK1t1i+MldVgiYwQ/eOAslbPLQTyDmmahOeJp0kk
VestmtS70VLQ5G23PPJGETTJ6k9BkzA1MTQJWUma5JqdNvl9kSYHujTJOVhN
k9714lFy21tnHq9RErGd+C1p+opBSXFbvY6SZbuzpH97xU6LkMxTlRchaYTL
ELI0Ll5decXYnAipbUUKhIQOo6stDiHFHrLk6E0yGjwXQ4JEg1VOkEziHCBI
ZhM0rhASF+iYghyXd1wj2SQl5C2GHDHd6JAj5kD2CXKcvf2mc+PJcei3t3Se
+aO85Oideut4zzwgGbDq3alAEn87IMkYqUwgueBKguSJrUsW8VnkUNyiQVL0
emkI5QFJpFZ5ctu04QRJNWLZ+eW0ghiQnLRrzjT5euuF6UASs729DJIaEWhh
Ltr4+APaJhYEkpdteXkKb5MWJLG5vQiQXNp2x3EhIImGKAAkJdlLuZNUIBnI
S943QVJcV4UgubNtfCxIImwiBCS12QkBSVgAL82Q6UnWBZif7MjI9ZYL1s6f
VykyBs6V7/bD22UurTsEGWH7uKyukNG1svytrFgeZJTjYYzREH8VQEbTF7GU
HoOK/F0hKi5aOuVSfHL702cPj0JFGFG8koCKmN4rAhWxi4eoiF7uoKKUxqAi
59k3TbvsxgpREWODzRuDikyaJaJEo2KpsB+9POw/XFTEpaJQsWXCV1OgItJS
sh/HoCJrPA4VYXYUKuJUP8dhWlSUyDla7xhUxDsOKmq2LUNFjkB78O+2R2bg
a1d3PXCjQkVk8ufg89Oi50DFxW9cdVEUKi7eOumk3KhoDIde3IJ3rFegGHKQ
cAAU2zeM/vceB8UbV9x/ZxpQlN8+KIqQd2x7oaAo3/7LiJOenDvzAY6KNKDI
VKSWIcJBUUf9hIGijWArfT0VKKrsiz0CijgPJQUouuI5ARS3vTH6P9OAIs5D
zwKKh7evXim5yWNAkUt5lYPiz7csXRwCivrA2gpAUfftPgqKMrhTgCKy40eB
IkLQ40BRaiczKC7t+uMJBYMiLZqY9ApBUVeABkWO5DJQ1OIjBhSbl5w/wrFi
ge6FXQ0pQNFLKpYAivhi9UGR3YhLGRoUJ2+dcxNem91x40UpQNHbo1g5KOqs
oiGgKIPAgCI/2nrNFbdUARQlA1IQFNlRwkAR8jwlKEraRXPKagIoSl+rCiji
1FwXFDE5g3dXdF7981hQbJ765TygaI8SM+jHa3Lu1Tw0GpKDb1fjsPygyP6t
QZE5dooARV2irKAIT1kJKJastgLFU5pfeiEEFBGMo02YuPnsoIgzCVzbDnVd
OSh6DqeBsRvdj446Q8NiDCtyGp1tMG37nEnlrNigWVHe3nTygajDhn0EEfU9
8iEio1E1InIpb+PaS38Zh4i3b5k3PgkRUdlERDxhFRCR4cgOImpMQS5N5+ie
WETEbFI8IvKI6QAirj3roBSIaDw+ZYx818AionODsFjTwDS8PcOLNtjL4JIO
XdK8+PzqP50fx4u4XzwvSvrsAC96Z8VYNki1FH1AS9ey3sTFjxHQaEawRCg6
Rj2BHtveHvsr6e4LLxKswI7UMHpEhfzj0CM9u0SoGHoEd+/79Hj+iqUzUtCj
+I+q0KPUQTk9Xtn+4C3p6HGQS4+c/2Qt4m/YpHiAlLEXAEjTLcXvN5qNc6H0
OKXa9Kh3xYXQY3vrmcfko0fWRRQ9WkNb6h37Dj3yzKkAPTL5hUoBmgMddS/R
WUPSoWNn59mHJqCjrcW7R5+95K4b7opDR6/GJNwMndlLfOFdjHaRE2oTdzx1
QxqcxNj1cfKRzdMuCMVJHMiyD+LkmvsnTXVwkk8ehpNy4GIMTs7pum+0i5M7
S34Ga6J9CydRAVlwUjY0x+KkjVrQOPnu2Uk4CU6tC3oxjZPEAo2TOqvNCes3
PAmv1bRg1jEhOIkRUChOmh2T29rPPZgcaTGh1ElyYSSS27sYyWeUpadUGIlj
zvJiJKIMEzByQBJGxhj2CIJ8b52/VqYHo5BKLEEOChAk3GypzaFn5AEUSeYE
Scx0loGkf/a8N1KKRsq7N8y4KgYpGVQUh5TSW/oQUi6eJUg5dtUbs4JI+QmN
lMyyopFSSlryJbKku+GmL1SHKXXq9gSmJDeyKtmnJYOHeQ93qZAppVWyMaWE
k/13ZErEjWum1KcVlTHlppMP9JnyM1jq00yJEH50N0krYEIlqXSi2JK3sAa1
Arjk5rVC4RL1jDoyZZGQcQcubTzZtLMvX3r7dXemgEt+BecpuXCJroj3JF9g
NFziqzQ5H2wccoi5G8ZJKFzSo+eFS+wrxudlqScGLpkLtSC4XPngldfmgEvs
nwyDy4e33D3ShUuMWemfcXAptsesgGxrHpGaJk134rhArYMsw7RKyHHAxRMm
Kg2JeTISJv4ugDA3/3X6UaYvIIW45bhSiyYQ5nOT7vhbKGGuO/XQSMLEGcMp
CbPzzbN+nY4wJaWFGW1AYysSnTzFftpLPyDBp04n8X5tNv60Xk3xp9Y9Pcef
dHjkT2LNQ+03XJCBP91zhSvmT5X50gYe1AcbKCOBSmJUr5PSlrKO4oiUBlkT
6UfNp/7Qa/FBJNKuzjMP1URp15xM6xQDpIGEFg6Qvn3D1TIvcl3XPdcSSJFs
qQxIX7vjS+ijl7794vQQIGVHiAJSu8OzadoXw4B019JRaYGUDBcEUjut3D31
nCvvefO26XzbNDVDR9mAKu8P+zhz+Nly9zyQaoJOBFKqngQgNSII00xa32ND
aU31qRSaKy2VwgRrKg1syXGpFAdl+VRqrbehUvSxwNGS3fmoFBsx8lCpfq1i
Kl3WdeXxrGc8aNiMuKFSYmT3VeP+lJFKvRzEQSolbp64641HZE9jOJXa0V1q
FB8lep9K2Ss+ajn1By6V4l49Q6Vs6EqpFJu3yqiUhjcDlbK1UPvFUmnwDYNj
2pve1TX3XDQ+BJW5Fv5Lv9+raMqvBNBU3jO9SfKJvXbGcZFQanp/pVCKl9NB
6cquCb8gHOq0xoRSTMa5UMomgpNPA6VzH315zL4JpTuuvOQmDmG2EzoeFZlf
oZ+gZ8KPBlQ3KW3cUrsUPI5QDRrimijCK5vv/mXITGnxnMoN8OuemnCxw6l1
LqfKMzmQiomlDJAqISvNf/wKTEsGSA2Eqw/w+yWrnoGI/PriaX9+wvoAA666
QlxwnfzOC9cVCK5M+oDBWhC4nnnh3ZNffexJB1y1EXfAlUO5KHDFKoq9Xhpw
bb0wF7guXHe17NmWLW9J4Fqr7bI35tJTq+x+qTK1Ir4yNbWW3EcCtXIxsBJq
xd/eUzfoDUuMN0KXqiq7draMOoaOEX0qHbvaK0wYf8MrN98wh97MGEbmAUnL
rhy5c56fM4Psigy+qdi1noZx76bzxNBJVugM+MpkvpiSdPF1yeb7js+CrzS2
fR9fP2w87bAofMWWskh8bdtw1rG9j6/IEB6Hr3xkP9TS4ut7HUN+YPH1rfMP
6Xv4KlW9ZOjxYfiKU6k4AF5658p4fF23evwfqoavst2X5y4ZyxuGr9ITU+Cr
nCKeEV/fX3vGkb2Hr9jWQDPo4itrCR1QdrKV4+uudWcd6eLrk9unjCwKX2ly
0Ygp8dUuWjWdcnB+fF398CQxB5Kapnr4Kj/mFDWNr4SsnsbXlTO/sHDhcyed
0vba3Bz4yi0tcfiKYeHi63e2Nq7H/9b+/cJhBl8lK7DBV9jgivAVf4bhqxww
VgS+GjeMzINu8iXT8+vLcNabpsrOs0Q0bD6vLs+Kn60yz8JPJ/Es89PAn2xt
juVZ94QauJconpU1m3ie1SXVpwek5dmXLyHPklnEJsTzrB9LlJdnOdzRJ4yl
1Is6Ls+KF4zg2e6rL72CPCvrat7dEnj26aap50lHbB1/gL1rBp5laWlFNc8C
zqQndlwxpGCeXbn6YrtigZ/mt8adxJ6x4v6rbnB4lhtziuJZ21Gz8uyOjSP8
mbcQnl3Qce9JpkfJZtKKeFb7jQDP8g3srEnJs3jaD0vdvalj7E8tz/59/JHV
41mskhfBswI1jOMBM5gBYJ10FM9yTUfxrAQVFcKzWHbrbZ6VXe3d2XgWOQFD
eDZkWNcx6iaCZ62BD+FZHpDu8Cx3nUjfXTvG8iy8ueXX7hQ8OzCkS5r+VRze
2vDtZaf/ND/eUp2LEQ7BW0zkxOGtHGbX3dN4656ynBZvcbKhDsq20XQ+3j71
9nUTo/CWwR32YR28ZfxQFN5yLwQ+Z/BWShOPt+cteVbyjsDLJOMtoyg03qqt
jZYa8WwKb4VQOcLC8BZnjdIr8/n5hbR4O3T7cw8Hh3EKvEV36DG83d/F2w87
Tv2eVjYrll06hj0GeBtDt4x/oddOoluLniXvgh6Ygm556o1e2iOAyHdS0W2Y
oarl2VjqiRIx952Vk38Vgrl0NlXD3BV/vO5RDqAUmOvlUvYulhdz3zrtJz6T
1P9t7STZRtSbmKsTLqTEXCbR5A8+xi7CMA6FuXx4Yu7edWcc2bp4vPiDHsXc
nc3DYzH3yc4HhjhqHrWPQ+OqgLlq7SsN5sJBIFmIxdzXxx+tG6FYzEWP6jXM
Xdx17YkhmCs9senqf+bL8ZgrB5GUXmrpPPtoF3NV1odaJhbug5hbG8Bc0300
5tbEcK5eNgjhXP4O41wOWEQMK87VM8HkXGTopH3sW5wrG1U3nXwgeuPuxmFH
Fce5XBAOEIbh3Me23TAK/93aOeoQjVMFci4mGarEuTq+NIJzgVe9z7k2Vu/E
CY9f88RjL/HtZM4NHI4IZ+Jw7mvrLhvGZ0vDuYi0J17RLbudKS3nTmx/5I7g
MDa+3J7H6rdpFOdC3tmxbftlUZxr0ww9v+1KUkV/zbkcN+40LlS3E+MeyKBd
JdAlPCEtOP6Pnaj4fy+BLjqUMf/66zTVmFuKB93lXZPSxtZq0G2aeNWDHCKV
gu6Yy25PA7qlNvKppJ6WojdBF13MAlPloMvsXue3P3GfA7qSQbvbC4+tFHSR
eLwQ0EX4Em8QAbpiQb0K7GXQXb9x3H/kAt3A2hA2eHLDk7F/0skKZt2V597w
fG7WhXQl62J3vmZdc1pLMus+0/Xn0/ASTgp0WVf8qKkFvXBUdda9e/TZcayL
lMF9iHVRXRGsu/vdMUexHavFuphDTse6OnqCzy8mFFMLpd6INsnHuoFTUOIo
w7CuPsymQNbFTKp8vTR8YOF6j3VxFFRFrFtqkgysKysTPcm6fKZKWJdbZPmF
tKyLjAzBYVzv2QE73n3bU7d6/YW/Zy/E3KWpR9R9D7CuGtv9EVhZxrptY765
tXPkj2r+ydjuorl2VCTXElBoYPc2nX64fMfh2vvW3DqVRZqybs4s84R6qjmO
axm+jTBRci3+xi1gxxO4Fr/juVZ6VkcZ1yJ1ui1L5Vwrq5uGazEmsOZhgXXI
pXP+23ItjJTLtRigDtfS1Gqu3bTuIhsKm4VrZdNN5jiFpuFH4XGkmgyV2jTH
HQGuRRAh/Xourq3XzgI/2ClS46CtCgBr4BkICWgLW1Y52uLvlGh75IbNLwHc
3nhp5u/Sou1Og7brxlz7bCTabjr5wFC03dox2mZL3frOmcexudOjLarSYOHD
W2aOtjjqoC2yfFcbbf/0zkPMclprXW0C2qrDFfog2uor7m0cfjgdK9MrF422
vt3Jg7ZSiheH/mf3c8N+25fQ9uYv5EBb3jIObfsHa1WfHR2HtrxVSrTFQ1eE
tubg0ZRoiwrggkxqtP2Ei7b6+MXPf7i7DYXCb7KGGueWbdc0jf/1gsYp4xLj
FbZc9l+4hnIt9TYHjfkCUhikYdvATUwbMzW2P0sSjrp0zRSbxaOu7J7oSELd
foIy9XoQ2Z4dx7mea0PsPH6jK9TFUe4nrNkHexnbSd8dRbm6DfSJLcKeYW3w
yeA4U5YqiLv/n2EHdssOdXqh705UpoyMPBsw8JXzrLSWMa0WUEtDKYRjmbY1
iWNbxh+Yh2MRfyeWxpyGLaMyG8fuV8axprvJwrfDsTX5QJaxb2UgW+qunWvO
l0OmZONATpDFLM7HLWccyBHhgmytBdnSb2PpowCW1V4cwKpGtQCrpgMatAuJ
AVj/oXoIYHnM0l+XzBoRAbDmqezpGzLAvVoQkEtCWR0+qFFW/H+Hh7IkQj9t
ok2xqqJRAo3hU1cYxwaMB4puXD8TcRWNstJrq4Cy6EOM5yTK6qObw1AW0jsD
ynLgxqDs+81DD6HjDMR5dHtnNQfdW1VQ1s//GoqycuUnR56KHx9la0kysKHm
eQvn2N0dI74fyrEltPM5tj6UY+uDt8nArpgbzMOuHABIuRrBrojowP9wSiVv
H8auJ+xe8YRUbH52Fbo0bjM1uzbYWeyOILsOCuIpkq3ivgZPMU8Xiqd2ltu+
4ZzKYqa1NLqEIWoMoQaDaAoi1AZtqZkHEcHh/yuRU9nnkR6tapxqluiSORUG
TV5WnOqSUR5ODfDnvsKp68+e+jT+xmagjJxqt3iWhs1H7UO/43AqqzSBU3c0
n/8jl1O5EuFyqjhns1VYOvXytlvEZlQCpLhoAUAa6M/dCkhLtyCQ6hjx1EBq
mp0DkjCahUWf7rj3lMpY9ObGu6YbFsU2gKJZtNQ1sOG3j7JokCUKZNGXtkz5
XTEsKvOnISyKtFP9g7YkDYvK5XxHUT0W9X2V4Gh/Zc8R8Fn6fc6aZ+bXlVMn
SpyBOvUZKX71DUqiTjK5eRSdxvLR7dPGsDqLZs6BAeZUBhD1Suas+R/ZAXNZ
4yVD+IxRgLmnY8SBGjCRWlfuHQeYo/+v5x9zA6bUdARgPtpx3bgowNQ9uBww
98eDsqPyVBYXMDlHpY5dSWJLpGjH/7Kx5YyHHnqBbxsnaWvKsFQ6tgwQRAJb
Bjau86w4xD2nmP0MMKzDlt4aWi62RLIelshYxNau0b7FNySHgqdnS6kTw5aI
2rO+OC1b6sO94WTNgqXNY6X4siYEMPHbAKaljT4KmM8sve7KqgImdvnREm85
/cqnOepSACbOomTPtdK2NHY+bBv6XbQYupozm2kBE4Lc9Bsb0xJDmQFAiKNM
brMuijLlELoMlHlr86zrMlKmZA2LoUxRYgVT5qLOmSeyr5iqTUGZI9qfs70N
WtZQprbzUZSJOdowynys647hvLtDmY2vXDgygTK5AX2fpExvNVpss98xLW8u
2jL1DzG8qea/k3jT46Fye4GV5xS8KVuJ/VAF5zgsTZnYYShjQFHmY6tukMQV
yH9PyoRPyUOZxqqjCnqcMpmEIIYyZRNyMmW+snzyuBDKZMukpEx9soxLma9s
vky2XaShTBrdLJRpvXKJMm/sevHCHqbM0iXEulePMtmqDmV+8MrwX4VQ5iA8
HMcg3kfJsYitMRNzNgYzF228cqSs1JZc5ex77n2WfjEEM1GAdJiJcZYaMzWI
6BSiKTAzwCsOZnp2PxozWxvH/pJ9zcFMbdvl02ZBQ/NlTT7AZGOGAqaIh8bT
fugCpru2ZwDTjucQwJy2/j7vAN3sgNm09tz/pL2qBDBPeG/JU465CQXMpa0T
T+asMKigqoBp09rCCGOZvCM1YPpqLQiYH7QNO6B781gNmMubL/kDB5J8LAYw
d20894dRgMmcbpGACXISU1QQYEplZwBMOTMvG2AycloD5jNdtwzhbeYvm/bH
vgGY+ojijICp0CUAmC+1TZOOAZ3jACbqygBmvQuYUjrvuKDIJdi8nPnlzh3r
yJn1ng3UqQT9baX9sdaEl8iWrSP+9EwGtmTDh7HlhxuH/JANXjxb4m/jz7Gc
GMWWEriSii3ZFzVb0lN23HXRJG8u1Dw7Mjjby2enSn20UfWoEgFhtFYxVPni
1sknp6BKtPyAjz98L4YqUSsOVTILA0WIXm2CBcXpgaRKpshLQ5XvrLvA7hxx
qfLuHbfIHOV7HcMPtPrCoUrU1/5q8BEn5exIZwE+AillN2jvIqU+YSwEKZFp
nWesJiGljonUiV0MUopDR0cuOce7b58jc2NY8suGlF0bR2qkxJ+hSLl06yW/
Dr5R06DRIwEpJXGbQsrAfTIiJd1QhUjptcgnapbOGFIDrBwyZELNE63Mc7e0
ZsaEJ2pazZ3dzxhfoF4fUjPhida6HqDUIe2LnuYjpqRUu080mVLRzHZglz7F
sy0rpdRRWxbMdcxXLaY5QynVPIKiVPqTUEotySr/BL0slHpl+4MevY+94I4Y
SpXnTEmpezcP+z6shKJUbjlOQ6l7Ws46uNco9aM1pwmlfun9rnVo32u2PndF
L1AqMm/yNjyL3BJKsZTKVQ1M9BRAqZvP+ca2tgnfT6TUpuu/iPpdte6q33AU
O5T6wZyzxlhK/dvFg3XVV5NSSWFLXrxteDylso5Iqej8+Sm1VlMq+y6mFl0f
wT4n71WGq2jw/pEtlQNXYYTwkTBcbb/94j8GcJVzezlx9dZtD17SvXHiv6TE
VQneMK3C+HQk30/AVTRgClyVv5NxFYkZZTAHcLVW42qN5wCDbt/73EBus2HX
YUpnsd7GpubhVr0Q6nIr7dgHHcO+a1urO5Zb9yO3coRAz+F++P+S1ZPPZotK
cLcDsDJ6HICVWUUHYJ+acftTLsAic2qFAIuukQCwsKoEWAxCd+VdA6x5GZ9I
4NfbbnnkDb6djV9R9DT8qg+RpuPm/L5uLZ9fB4hf3HjFV/CydD78v/VUiXqR
WwZHbVpsXfbmZWPSYqvJYamx1TMspX+XzqgZQkT1/64l4IS/LX+XSNX0u5rW
JybUzFga3C5ZTXrVbhR2slh6dVeMWeVh9IrNJ2H0+uw7Uy5wnL89y4dVj9f0
k/C7xBX5+T/e53DwqpxCpbqCplzlGANJJFzKNR93KBfJbxGBFUO5WJ2WK5x5
4d0pKZc3FdOjKFfsRekS728a9oMslGsipmGxSYTMM6GJNwF4kbMnALwvdswQ
4EV1sgmwXO1AQyTw8kzV495bLu+DPOOAF+kc8HcI8DJGKQ3wIhXEudtfvCUv
8DauOe/EXMDrDdIMoItxEQa6pSG3p23sAS7oquPsPdA19RwDuhKISNBdPOGn
usp7AnRff2HG0HSg+9HmUw7Ezugw0GW2xRSgu71zlECiBl0dgcnPXbdq9t3W
dBnQHbp+0UI+65G7N/zVq5Y6DbqYLKt3LEdHIuvevmXeeOSywBYOFiCwwSuS
eo1B1bmkUeWS9dpcyKYzf/DKa7MhsIlEtxFer51xHLuRXcrumvALeoAkDsZQ
fPMsm5JHhyel4GBG01fOwTJ3jDFeDAfzmJDuP1zySJU4eL8oDm5cfr63omRy
Kcn19vOHbBkMsz5Q6fYcIrPrNA0Me93N6xeE4enzHvmrjDy4AQPDbii6hmEb
SNg24lsxMCxOPz0Mo6t5NdlfFxanGmkmrlFQzK12PhQPFKx1oBhzcjyaWPhW
WW+7T79ALLbHVnQEsdiD0v5oUrxkkbjp9IMQDC73cJZErGf3DDhz72gWovfC
AT4+Fte7WCyRsdJByMYGB8PYGFRbglxzq6U1M4bMqFlKNo58u47F8hDZt8b1
QOKR3rsBEqYhK/UMmAdvrPiv2U6cSMc8pEqfWlofNAsytAxtuBTNkYXvYUdB
Fpw2t8bX5AA9v2liEZveMhKxS8JJWy/dcQO9MRti12vEtm7YfB6PD9yW/33W
ey1wEIbGbyOtKsNvuiPzYCiwfTCD3/qckIz4rVyv4DeOn5RJ5tZhB0fgtx27
948ebUeHwW9dFTRyu1rGHpISvwVHNX6/sulmuefWdaN+VhNWAynx+3e7X5bH
faVryn/F4fec1Tf/CX+H4HdgtHXH4zeeDylI8uI3qrrOx5h6Cry9racJLKTD
8Jp6fEdbOWkqM0i1IZDjHbyvBFZWur2kN3wMC+XmvX0Yype/dOMp6aBcbgLm
iYByHFiWAsrlqKSOZCiHrbXGzmA2DCdui8hadA/j34HSBBAAepjiqnVsTEcA
1AN7Hk0Lsa+eufPFO1moABplAXVaosJA3VqKEhJZ12SYyAV1yAv0A/Hr5jMu
tWOgc1EqJ7VzgGGlx6+GPkDtetHQpXZMdFif1V05tX/UflqA2uksiqT2hgC1
d3thJZhgrQupUgfgZU9/BoDXiYwMwCPrPAJXxFdkB3j4igiAx/NGATwr2Af4
Og3wT15998sGmlE77oy23W1svsoAmjh2N6NA5yOA3WvwISFgqLuTyb1UVqxK
5CB3nrIqGYN8ctdjK4ggKcmd89GljlrzxARF7vtHve3NcA8xf5d+zOe4YzZp
RpuuQXXfaI6v6d/UcvshHMfVQHl+F5/PgfLogp0to45RbVUoykt3Mf5M/mbV
emtBuKwpiQ2w8O1oPbZC8BsuwFuP1J0C4M1DJwC8XSU0k0f5Af69sy+5F6N6
fdfZUugcAC+OrXSJ91qGHRIB8Pd13XSRfBU7iTuSAX7HxrMPSwB4HtldBvDL
N133H3INEGsFAD929wLBIqRu4lji+dqyyukN/AZ8lja/YIif33XzUBYxCuI/
xgxuRzjEu9MNcRBvvqJtMPJMeCjl1WLglBADxSmZ/svvb3k3ieklBVQqpq+3
TA/OwE+pMu3ALpDtmfcpie1XvXzt74th+w+qz/baEFeb7RvI9tO2z5mEZ6X1
l6t/zmuVjlQMv+nkAytm+J0vjBEmnf3WrddGMbyuniiGR7XRTsQzfH8dgu0y
vGm5gbZjdHhML7zUOfwwDfFxKcbCKT4QMo1awfZcFTKdBd45jcwWqhTeaXTT
w3vbiG9pAMwD75yNi4F30uwlDy18Ow7ekXMtAd6xoMnLR8G7PkGxR+Adxypm
gHc2ZRDeJSSGncvfSxwwoorfNTqH8PsHbWdJt3L5HU+Zmd+NMSG887aelQ3x
YpVOu+8X9bb394TSeyaQesiMpZzH6GvkLpaueuTOdSTlQQold+koDOjH36za
MnIH0Di2M/iNfn63DcV2pvjQzlCGl3liBAPGYLublIxXgAfqSIXtnC1+feoN
8zCemzrG/jQe28uShBrHjNgOkvuelmE/iiB3pFmUbxty/9LeTc0VkjtTJJaR
+zsbr5Z6yE7uo/9v98Yh36dHvnLnXIkN0uTOlosi90cemPUYfhdE7jp6QZO7
9OWBvqWqJbYbO9RRCbtr+4vnKIjdBaQUu+9tP/N7fC/Qy0PYfU3jFSewWxt2
17HVhbA7RJn+wgBVvYHHrjf+yDi5/wfwWQD+9m13XcyP5wN4HD2bBeBV2lXb
tXc8N/YM6yY1wBtToAEeoeAFALzOgv2BAnjZlmfq2HYM37HUsXPknoUv43e+
vU/yOxx9R2X8zinAuvJxj2kLE3WbFuHxSgLC26fqyITwOPxm98ujflMcwrds
POs4mevrmwj/fvtI8QguwuOk6UIR3iwe0ESrMRSL8LFR5QOjo8plLt7bG0ko
LADdJdlYX0V3Yzei0b0+DN2ZD0k3jPVafpv2Irmz8iUPQQi5oxGrSu6BXdrZ
yR2NV6sGo9Hz7zUPOwz46x9hFEnu0tzZyJ17tXOR+3mb5s9xaMYh95u/IORe
MhZ0xTN2zJoordF1yb9zKGG4iDmKIHcmHlLkzq+45I7Aifa3x/+iSuTuZVSn
CedrUieBjl0VgL9o4+MPpAR4xLvyvSSAb2ya8HP27moBvJvEKQHgazXAcz+x
PupJuqiZuRcI7Ge8vzPJby2VwXkc7g6bEELzWImPpHluFCuhvDZ8ZrYnjOC1
+U4meIk7D/jISILX6dh6n+DpftF0XK9re3HcMOstEwhePF4GgieLxRD8hxvO
sASvT/PQXqt4gn+n7dpjQgie+MnuBEmxrWPYoWkIHpHFyHwVRvDMwtWzBI9E
cMtO/2kcwQdDyssGfnUJfkfLsB+zMAkEj8qG1KyQ4DHHZjAcSe5oNCsg+L+t
nTTaEDz+LG4S3rgEl+A9p+tduTcI3rSHm6qkPvxl40YDCUyY3CQ6aqZ/AOBL
r3CTkBR4/yA/SjR3FLyvOe3wzqXn/dZ71/teGLzTI8iWn6zwXhph+N3X4d2P
i1VOoPamlruud0xnvf4uFj/1Qa3WC3WXk7x0E9M1RR+j+5RsUD6Sb+8cfQRL
VhnJM5NvRpLfu2Ho4REkj/3wYgDmnifZtI9pf3NZJpI3NZ0L46WTBoEtiPFN
077oYjzTrSIeyeZBMt0By6LE+F1rhg+OwfjAAbKlVxDqQou8de3YwVXDeBrI
JIxH1BdvojAewdN8GRnQs2C83/dyYfyxu9Y/nQHjdy0ddcKeky9/ss9ivCa6
tBhPvxWC8Sq7WtEYf8Ha+fPiMT648FxuGHoC47FxryKMt+ebmePbNcYv75r4
KwJCH8J4hjZWjvE4gTgFxuNmcAppMJ6brMMwPjQlXATGI0+KvV5HJRgPf4QE
nQkYj7xA8Rj/6sorZMmVGL+i9aLfEuOZ4DEM4y0KWYyv1RhP+orD+JpsHH9K
80sviION4HjcyoPxes3xiyfMeFGSSZgSZYH5nS3DjsBcg4F5JI5IgHnMaFQH
5pFOs3CYN/1e+l9iuusyBOeDhyG4us2AMgQvPWbjgksEk7AJxzBZWgqf2P7I
HbxFLIUbeDy8ffVKjlaGZlSVwgeEUbh81LSvuSunv5Tprn2k+YaLnfoLwDf9
bVb4tkMC82Q+fB+9u+l59H55uKrDd3/fq9sMjvuX+1igmfGni7omnyb7ZTHz
1zj0xynhW5LRVBO+cTJpJfAdjBDzSzBIG1GWIAN9091q+l7aOvenvUbftuuX
fs7b9fRMQ9/aSuWn74Fh9I2H27Phtn+x9O3oTD+rXpC+N288799oUhR9o7XG
zVu0BikRsCPQ0vdzk47TDZWZvrHlPS19Iz655+kbtVgkffsNV3fMe2+/UBl9
I7jXnkltmlMfssbfmembfFUxfa999aJR+C3JZg3UYPzRo1dA3zZcD7kfGBCE
5lLZTOs+bj31+7QHSOQRQ9943jc2TkiT+bs4+m7uOGtwUfSNUiXRNwdkj9E3
/h9P37SOQt+4YtuYwTWf8YsifT0Ku2sSuBtqQ7b0dPvcLatU2bibrgzzQBm4
m+dSZeFuLongR3E3TBL7l39yTYC78VMBd792xnGh3L1h+hfl2OIQ7g5ZDSZ+
s2FCWLgIDEdGVWtXutNj+HF7Vj1DBSrdE9b+qQkXs6JSYLicKG7Qwyb3K/3c
sfzOW/FqHIYLk5nhYH1YOYbbkZ8TwyEoIjB8+cqJI+XsWI3h/dT99UmIUfCN
ZGysFu7DE/fxuWDNR8E3OomXmbxA0F54063zMehgUjOAtn/WcoMQtBm6JcNw
JBwVDKYD2kvaL5cGa33swgtso8aA9pb/n7wzDdOquvI9D0UxaZIebj/dz3O/
3C/dye37dHe607c7Jm0nxu4MRjutSSfa3WZQkXkSBARxABGRKSIqDkQccEJR
xBZFUQlRQDAoCqiFIBRFQdXLJKIimrrnv87+77POfvcZ37cK7PuhqOIdztln
77XX/v/2sFbzmO9aelUDcKbQfmfX9HPsG8lC+3NVQhtm8taw0zlgMqo88obj
G5LSIUFrY2sBa5QJWSOt3SeP1jZxGBqptbXGofN0tbYrtZGowTiGSlmpHU1P
xKQ2/GCdpbYM9pTaxiy1rG7fPVYswSOreSnRi/WS1fg7r6wO1VJo4XWR1QGp
JshqSQcsxUKFqUmbOojpf/h4x29zimnstOHN8GTh0peNu8ZIg7mFc8Sv3RrE
vcaEc7dG6W4dJq9bAe385rpJMi25asOsydTFO/aPDQ/OO9pZ4p852pl5hNO0
MzoCtTPKEmln87Do3DojZ5gOJqxzLPHK1sRMxdxAxawssIxchjasl1yORbwz
cpnB2VnF/63kcuWiv82Sy9q58XyvOlJeVC6rgauMXEZoL1cuzz6w5hoZzo1c
5iAr41tZuczsnfhhFL4suYy0sz65HIy/J55cZntz2PXJZe5FVbfprY/kSFik
4nL53m2/+iWFit3/UYkm0AvLZRNar4BcPueDt5anyeXo8FTV3pEwS4CsODfI
3zEflqGbnY3feK0x7iKPu2iW6dSg68GLlBLNjVo0H35j+I/UMTNrdpuarwx3
RhvTyauYpSOpkTdTMe9pufIMx/GUUswc8RgSMwyoLNerUsz4TiyUVuW4KGYO
a2mKWWbs46NwkmLWycXyKGZ+Pq6Y48mozM42mYROUcu7d132A/zOq5ZXXPdD
3R4nrFrmyCL/p1o2w0iaWg5Vou2OehJ644FrfqLt0NHNYQXFu2+Kbn7iwO1D
U3Sz3hOndLM+Bca3CutmWW12dDMtmHX/5aOVzXl084ZV0ybLb3hfo1Ba948S
gcg2ZG2IWTu6mT/nvr1hU1w3mwcpLJrlSSiagxaHUMEFMDPZuaIZg/qOvWPO
ySOaEZ0dB08YG0rFlbGiORZszojmWMQ5JZr3brk0dJStE4uJZtQvRfPR9UN/
UlI04++colkq1xXN3DXgEcs9XLGc7Dp6IC5ifTXzwT1DBCagl3m6u5saIm2a
I9atGcHropVZ4bZFO/6ba2We3pUUnEYr687t08o8ecS1eKWV2c5yeUcrq4OZ
Ma3MbNFFtfLhh8deht9G1cUCmyZoZSxKUisjfqjOQ1FAK7e8Nfb8eEeoWSuv
2DFrHLUyZjJtk2qtjKYOCgDXU0orT9659EFbCqNNiKCSEKC4VgbFmsp+Zc/k
i+wE82+HnevTykwh8M6TkyfbdvVo5WNt4cpmZ2vl3lla2XyVUln10FSpPO2Z
ZZIGQkll7gUSf286ca1SGZNgWipj92seqSy14njyBKmsGzuPVObnMWeXIZWx
SzpNKrftHCt+SEllq1g6PFL5qZk/0e1xQkllHSWB15X/10cq6xPQGVKZielS
pDImrJ0hR7VbD/28HqmsA3iUlsobH5sxh1IZZxbxLute2rFmqXzbn8L+Olcq
I4UNT29bkzTCi1I5tI/4aKCHjhI6mcEOqZPFnSCsbQ6dzI2Si5bdKxOrg957
/jGfTj7z8MY1eXSyVVSmUzs62aw9pYlkCcOnRDIfniqVA/+JK5JFrdRVJNN1
JIlk7cyTRLLNbRyKZGbRnrH/oVvqJ5LbLvlyx84Bp6LGZUUzXSTLVq+4h46J
ZCgfLZK59qv7ixw1N56lTiKZJiW13DkiGfsr8FqSSHaLklck8/bckKx7e4JI
xkhAkYyAH7oBPCIZaxZ8aDlVZkQydU5YnvCGsbxvpkhrW6cMdNswUy6LU/zD
eEsoudyo5TLMVVrGnAIsppljojFBM+NIBUR7Ts2Mv005ZckvKAdOf2Vp5leW
zrrRNjN3LBqvG1VUt4b3doz+ji1Cl4tmbCIzX4XixRcwe5pHNP/81xua8duK
ZrNSlkcx4155FDN+tGLG4yUpZh2uNEsxQ1V5FPMr268ZnFcx43MZilnERopi
3r9ztDSgo5gx7vBSH7029IefCcXs3se2YJcrZjqME1sxYzcAFbMcS++os2IO
Ojpsra6K+dz331kaU8yuf3AVs809UVIxb6jM+TFrYOrBddONYubRgVTF/Plo
EHMGtkQVvWDFg4/h9VBMht/QKhq+/MRQ0XyCsiq6Wy85kpFwkLCOQhrOjKNA
gpBGJ3XGsSwhjUOEaOyd+0afVaOQRlR7/E+yvYefLiekf1e5SIXkHvnXEpUu
n5AWZxt33LHz8KgZLaQ9araBicX1ayewkFZ2zZLT7UYtUYumbnQ1dTRc1ltY
y8ZmvWJgk0Bv7v897B5luDrt/Yz6FLflNGW1nu7WIMnR4iZSSl5D8EkX7jR5
jSdSQQhLyGtgcpa85m46tJorr6WlTYkPd7a87lUlr/H71UvOwBMwdSI+yZk8
/MAoGM8jj6be987Ic9i5kzS1uNPjqKmj5bpGm2kp+Hln24SfdYmmDvPUHWkd
chp+p2hqaZjjrKn7YhlN3zh2gOzjMBmiXdwOT+tYHF88YqiW1DqQ9sdvDfp+
J2rq+I6aspoaz3iiaurVa2Zei99vvnr1iCxNLcGszWcQ2UG3Z25NHSVuzamp
oWVCG/KMKgU1NQatBE2NoyuShtCjqeXBeXlHUzOaZ5qmPrJjcM2aWqYpTgBN
vWfvyO9TU2vDStLUdLWquTpRU+MIjU9TY/7L0dRIUcngADVo6tYdo39UreQa
XU0tZmIsM0lYh1cU+4yJ6hcHnYdaLK6pdZOW1tRmz2/nauo+uu19mjp8LGzj
MwOjT13r+caC6pqOWN7vBHV9+tGta5LUNXxpHnVt4CpFXVMt6gb0qWtNMEXV
9ZG9A78pDtKkkZeWza+ub9n04D11UtdmAId0YNY4ug19zghCVJOBUdzY3VZU
cUPc2dbnPPKuod8qp7grOyd+z75RVHG/cslZruLmKSr8hBQe2lsexc0DfbSA
46G4jzYPON31/wmK2xqaccadoLhlfiNFcWMipazi7hH5Z9l6sSPK9twtYTjW
ohvbmpyK8opuHUGcXZUKQIwhqBVHdFuvgoDwHtHdvmn0f0iS85yie2v7Fefw
9kp0cxYqMt56i260dIroRrVnim5095jo3jjgLC2651cWXI9yFBXdbBdxtUbR
tOwf/T12cC26wxhaodeQB48pbbPkBReoH1wfjrXB8cxDHtw+/F+0USTqbdNU
sdTNDZ6xxzQIdpM4RmkDouTU4OIkGDSeGtxJLKwu3+fo9oHf1gIhTYNzkM6j
wRHbhdeT1/aO/iv2l/pocO7Y49KEp9ND8DsaXJx3UD8YxnwaXIcY0hocZ0+c
5pK5YIyM7Ec5NXhU2JgGx9WowdWut5gGxzM7Gnz2wqc3ywaRtrF22Q8FT9Lg
GiaUBofJ5tDgcqWSGjwobN01uD0JjBDtzNJNDW6zTprMHAX1N1Xfd4++/pI1
uJr1N75pXAA2c9KX5dTfC3fOn877Ui+wfPTJ8r5Rj0p59cJkED5Ddda+ZMIE
WzajiNmZ1JDQyGJSh5/74Yan6LGggWgj5rWTYjYTCPHrDr40nfNTrhDv5lPi
Sk2jvFjW4Gs+dS7zLtZkwteKqnOZGmiI9ywZoythQMgC6lxaKyzFouZbrxXh
AXKVjtw92kbQMxZ+P+jBeLYMna7PZbtjPl/XOv35wedvuPzWVSitT6dTiy9f
cvtC/B6z9dmnWFv8jNLpjZK/UhVLv4cJXLyWKNX375wgHhQjTppUt+ZWUVL9
5ZFnK0XYg1suYdJwJOHLJ2vfRjfqqnZEZ8SN0CbGYF3hjhnR994Z9X2UmwHU
xCFEkfcafZH3wtIVku3iK83p9M7V6ThV44g9q9PlEyk6HXVYo05niYrq9JhG
LaDTuXGwBp2O8a1apzfGdLoxJNplS/vYM7TxOTMf4pEpGBri3TeXZO/FXsYf
+Hs8yxNv3jSVRmFjiTqOQ8I8R5EkvJreVlGapldqrEGybwcVJ5o+HPlFC8b0
fEc8ogT+bzVXaPxxXd980akihY1Kat4/+vv0Bqm6Hhdxdb0eWZ49MGNomq63
Gzd07IiCuh7za+4IFdspWU7XyyWfGfoLMVSjZyhGYAQ2EK35PgfyPLoe8bDY
rlbXd+uht8Ggqjm3RiILfrA0LCUzDgMVUou475Uk7nU6OaA7axifz6nw4cnx
vySFT7pRDScKn9mJUB0ZCr/5hSvG5FT4ONiTU+FTH0h6HlOnuEyVwlf+QOor
9Oh5FD9CiJdU/PhqguI/+szI/tmKX3aIxcewVMX/kbF0mVUfMXEhvYqYa30U
f8wK66n42fpJip9LvErx68OGFBr6uKutKo/id9tSxz5JU/wsZlnFv+DA0vHs
nRIKDfPcccXf280qi1f1Pp0UwR9bqiwp+NUQ3MCOFmkZI8Gx6mwX2pzxOoMA
eiQVS8yhSwig0jr8DLtKl0AADJO/ZOldi/BbBWkvTAA0ZOYQrSIACdldic1u
eAnAml8lmQB0FgKk/ypAAOhRLLtZTnIJAHc60nTJ942LIgA07Z9wdjEAmPPm
ooVJAIBAjHkAwPpNE/OyJADEFrFyAsBHewbJFoVaAMDcKhZos+ROmbIwICHo
K7lg4MOHLh0nW0WTYMBEQXNggG2k+kOP/ZURp2s79MAANjvLEcH8MLDs0Nwh
ptx2nsv8sBBwK2kwEIt3ZWCAoePITTEYCJMS9GYT4ofhYrnDSC1kiN/wIMGy
tqcuSEMCG0rYIMHZ7a9KMZ9YfdstNmV5vZEAoioNCbjvJDZuFEQCbdJsFywC
OaZcCgl4ViKOBD2w3Ub3QjPbn58K1M4im+7R2nd4D3fK33QJq6MVE5jU3J/j
DnJ+DWvMuAwlPax108bJlxRBA+VkqnaJZqKBWZYVUVWAC9p3jvwBuSAaRnxc
0EeKHOgucgFetd0+PoI2aEAwo0UVHISdozf6nV37ROkWjxiKHAcwBoSBNwp1
1vaH7/ZxAksje97yc0KUWaAwJ6AUCZyAk7NHW/t/I50TmEBVDRaNnPoWz01O
MMv50iUUH4R2Yqr2+PHBsftHjdEtUYgPOLDBeE5gPqBR5uEDLlh++vLgH7+v
+MCNH4pXC/KBChTdIIsIcetp+Mv3d+3EuxEfmHaL6QzlaQ8tGzsSjB8Ov0Z/
6AOa9WIEVESXMILsyAueTPYKZTACB4m6M4IjSyI0q4Ubds36kvxeMebfk7gh
mtTqJG5A2h68hd3AxbgBU65J3BDqILyWnxswTZvFDdyCn4MbRDHFuSF8zYz5
3KbnRhwnPJg7coVNfgJ2MMeiYh2iIz5x2NnooFON4ufQayMln8WL+6ZeTONM
QAecrfxf7Qc+SEIHCppsdOjjogOdH+e5wiAC4ZPFIuZ0jw+hXc8R7OCcQvdx
hB4O3ER0OThCpIOHI7B3D/93OYL69bEX59+RlyMk10A9OYLDKLdA14sjdKyk
nBzBowT0zxzdfBzhZmIxopZHF44XR4RPddufaq/Hz9BTSI6VTuSIFwedh0iG
uTmCqyyq9URb18ARSNRMAyjJETrwrZQuMAB5PCM1jEOCqvtMcATe8XDEo+3P
DEzhCNvesJfPBkfw1jVxRNQOJyRH8J5ejth95V+QI1A+coSMtFCV9eMI3bXO
ObBhtWM9DVy7zscRD44c+e6ls5dznagER3y872LrSRRH8PxaVLTuqHTT/DHf
FXRuKMKW9lFn1pcjblnwX6+jtCsPTutPjmAynM80R3z6/Lj/0BzBdAPgyk7n
CFE0lePFEQ/sn3eFvPzKwLOx8zmLI2giJyxHYL2oszlC16Xuwkxzm8ERf3Lw
8EedxBE84oLPaY7QYuLE4QhtjzVyxNMvzLs1D0ewiGkc8bum/v8sU/hVHHFj
jCNkZM/iCL1l6PVdV12QhyPYqT/LHNE93k1rggj2K/kpABFcXq5EmbMYdQF2
wP3K6HMHm0acnQUREsnUAxG4pg8ieELD7FNinmcRXy5H9Ak7H5kBI1AJZsDv
GpmBE0Wdzwx4mcNn89vjftqlzICPpTCDTUxlmEG2kNefGeBlpBM6zIAJlsLM
cMeoiXjXTob7mGH1a9OvIDPwwti672EGxDSXgxf8WkcCMwSsLL0ghRkYMLwo
Mww9svJ+2jBORxxnZkBaNrdrySHouPUkMwM8hR5E2cGwj780MxjT09nIWLhq
aujWF/UuGxTN6y47SJ0F9VUfduC4wfAIcOVkB/rvPOwQnhMJO2AedsDRQ/zW
7KDTzMTY4YPmUaXZ4ciqCedrdqCTgUkpdvigZZBdHuKtXHaQLAIdJzg7RAGG
GxdVbrmC1ohrnQDsIJWRwA6PXH9BBjuEQWTys4OpHh0Xt9+RXz/ODlyAHDZV
Jp5H00whB3nE2slhX2WENUaSg/6c1GpYV71j2lF97vhTwy3v3z01qqv4SusX
Ql+fEyIQTgtL1A+svOf+ekGE5QAXIgK/URgitOFhYDoRIaJ118JT4hDRV0NE
VbQqo5Sw7yzU7J3PETq4XkmO0ObP/2uOCGNVhE2exBEyKns4AtfMwRGoTR9H
XLbnqYfJEe81D/0uztHh1gU5ghsBi3AEJl34pIYj0Dt1RaG9v7lle0WOM0Nl
hq6oLEfAij0coRxgDRwhJw8VRxxcOk5sNZ0jvvrR3g3OiFHFEaozpnPEXZdI
diTsgcrmiEY+D4fSMBIzXikKEXMvnaIrxQsRchcHIlB4D0SIKMWR4Eo15MQg
wth4GkQg/55tyJ5KVbvDuUsRoz9YcTctGPOzWRTx2IGFw1hAbNbB0FCEIqJj
wDYgjnakPDCWlyKEOhRF9NWDqi17YEzPT71rDdNqwYQNaNGtSsjQOoOEvNsR
Bwn2coAhQtbUABLoaQkgIWHJEkCCqU4RS8kFCXXaqPGDlsHfygIJity6ggRO
DliLa57xv/EbIHFkw/BEkOgpL/fGpdnRCA6ipjoSwWHT2injC4IDdspEO+zy
ggMWEBLBAas5NYIDquG2HffenAkOA0qBA8YcHzgsmDWkc8BBOx6MFCXAAd2A
pqjAQQdDriM48G7WxjsiSY+7fzbAQUJulgcH5CI1TgXGi+qDGiU4YOq2KDgM
eneVbJG/a8O9C44bOGBSSByROffrgsPBXdngoJV3Cjg0aHBgx4nl2AzvESMI
PdRpgsDr9SaIn7WveUFf6P8PgpChyhAEfXwaQZhGYnQtTRFsLDa+6m9JEMHG
w2l3AxHkis6HiE/a+n0Ns9z432G7QbuRq3fc8ZgEEbI+ELz6+pZJwwxE4KMa
Iji/WwURN2qI8IwevSxEvDLwbEKE/B+ZmozRpsKEEfVilZ0DEydpu4Dok1UB
ByZQiWLJBXkCzeThCe7gYfUgB3iX8wQK5PBEb52qweUJtF93mS+OB1APu1Jv
3ZldrIh2bTRQ6Go368OKfq0vrnCsyWKFfD4vVmhf62CF3lrZGVjBaN4WK0zT
1hcreHrMhxUIYYzfxAoJmWJqk/uf4lgx5PQkrHizbYIIy5eapkltSEDmLKw4
unvoqXgjCyt0qHYcxRFntnzSxaEiCB0dF8JxKk9hBTaIxIaMSoQVcIIerICu
zIEVCHDDQuH4X1QbebFCbpoDK+wuxxJYIfFew48mYgWNt9Oxgj2+CFZgBErH
CmyTLYoVsZ055bDCGHdenOCQXxIn5NhX1+IE6rAGnDj81rCzU3ACA2JRnGBA
ZHQqKykNTuw4cGkY1cfBCQmEl4ETfdNw4ksfH3hHaj7QuswXtXr8kKj2TNdm
qBBVy+yItZDEpn0zzqkjSazbe81FeiAuTRJWvFWSSQInpz+bJPHlo5XNnPfO
QxLRUOIlCTZMDSSB5QvdQw1J4MyPris0+Zd2tx+WrGFbLrtAkYQWVzjsigvk
IYnGaPiQfg0jN63KfqPVrQ8juAE12iUVx4hNQ7/rYISNBRB057wYEfRAyI7j
ixFhbcW4QQoDA3O4wdqtcQ2cPU3iBh7zU9ywZtvUkS430HLgkE8IbtDeFdxw
18GHLme/rg83yE5+M8SncYNHXDYwYod8Ptyk20MHDYluE9XYvNFXy+Fjs5ql
t391Fj7w9Bpf7wJ8eHDkSOIDsuS4+MBTgT58oA/Jiw+SEs2YPn6LakrEh269
DjTf/TeUQ/j5eM/gr9vv5SWJwBTFoTkkoc/loTV7haNjEkWoR8yLEbv2jz7D
hxHowV2DEWhDjRGc59EqvABG9P7dJx9ZI07BiGc3zJmmPQkfOh0jYiNqhx8j
UAL3AdyYi+kYQTF6YmME3QueLQ0jiBvAYr0qgUmS+mME7tJJGCEDRORUOhkj
Gu0coMEI2dkqRc9iCG1tiNWjGYJ/K4Y4uPLSQdYZU4nsufAURpx3OUB2TJRk
iKZ91/5LGkNA7RZgCK3sOp0h3m25/5vGgUHcyct1ZggWgzvIshgCh5FoLmYU
jjHE/wi/gmwSMKHf+/ToIXRBDzaofpEXGzgJm4ANM5sW36cGCXF2Hmxg5F2N
DRIGImhxccihB0Jn1NjAQvqwQe8E9mCDqnCLDVQSGht05KpqbOjlYkPzk1dO
dM3HPm82O1zR8l8Pacd+QrCDdHU1QuZhBwqbJHZgMyh2kJMAdWKHNctuuMk2
QxF2mPT+0ltS2OEklx3uOPTIVezPx1ou/saRl0b83N3D5IOGSdueeIQPlgMa
5EhUCjTQA2to0HUCF+FWVdCCctLYtGQGNDTarF4IoF0Jdz6Fty9EDobBGK02
CRtMxsuCiABoJyJI0nUHET7cM0BikPoQgclp0hAB0yp5EEFLdpaBh//4c2zP
oM8QImB3RO2IIPXXkR8RljfPFqDlFjeNCLFDxMbTMrMirCoJEdSgHxd/RqT4
OMGe71BeMJsTvv3BpnX6W9Wc0Fg9mOcHA4n5nQQGzw8+XwylbdBp7D9dCwY8
249baTA4tHnEv+lKoavBdWEyxqJlFqT+YCDvGTBgCflTPzB4vyAYyFn6jnQw
wJZFtYhZBQbR0J0FBtracoABD3fGwADDdAIY6KDg9QYDFg8VZYN2YtIrGwzQ
srnBwAwpetoNXWDyzqUP0uVq8wAfmHGtefeCb/Bl6vaqxA7JeMBBtp54gGs5
eCCjLfHgj8M2QJRT21bhABKbei/BBmce3rhGSupnA45sSWxgjsjrpIIuHxwY
MG35jnUTh9ETIYVLPkAwlqyzKdO60xCB2WblnGR+RJh9YM01RIRYYJ90RGAC
QK0HbDsdH0TAeZNqRNCDsRSmJCLo/V9piLC932lpiMCDJGmIwLy6VYgQ06wd
1Yjwy8MPzSyLCDImBw718Ksjzvt428BvpyGCfrAciCDFrgERJAVYWFX2CYIW
lHjIHkTgQp9IOuMv7V47HVarNCKwHnIiggztDiLAnAoiAn9+tmn9G/iNDLGs
Qn4Gfi0JETQ+1IoIn7QO+pr9nqmuue8+cLvrEmKI0DrRiwiMN4EJRMSnDz38
F9IQQS6358JT/IgwgjxQZ0aguwCP5WEEa1PGLLIYAfkExRXVygg8Nl0TI8QO
JHXUnREk5oapqCpGCCrMVPpJsTNi5g6c2Vv73CwRunUGBJ0MQANCbNm1IxEQ
xJ11LiDo/bfsxnUBBNl9gpkiik6MZxw+0kCBeXTQ47Dk6AMFClqCAtM8ZoOC
RQwPKOxvGXaGVt8eUPjk6eESPehEAwU9mnUSKOhmR1cII2uEhloEFNqG/g1r
RoPCrtlf0qM0fi88eJuISCyi4o64RF5QEJ9THhQ4yRJWT/iQJUCh6dnJV1GW
s/mxR49e0FwCEYtygoIOAeaCwvZLbnhOMu4YjwR/UDdQQFTaKlAwMk0unB8U
YMwEhVg0nzRQCC/fyzZMWTKYPm6mLVpxMogG3vqTgelLaGE9jLlYEPykYQH3
dNUFC+zZUpyCjGOB5BvQtR/vFr2TqKB9/ZgLsa/GQAElmy1OR01QcMtb99/p
iKGyUCBq0QMFHDHVBtNyUHBG+xsb42VNgALsLYST+mDFJdIvckCBDLD2uXra
OAyBcYi7M2CQwAXnvr1hExvA5QJxrOSCXSEXIGETXVoRLkBWnyJcgM7vtG6c
C/aO+yv8PvjotBGaC3SUAAkrIS/HuSBQJ1VcENS9ywW47NHmQd+qDxcwaZTL
BeHuCLxWjAuwgzONC7gdCZZ177Zf/fLE4gKGGJeY+vXlAqR+1xaexQX8v6QU
wAM5XIBBHPMbeDL87XCBWkPr01YZbjuXywXwfk+8cfP0ruWCQR8+t+iMo6/9
5vhxAQYCywXRyB3jAs4L+rhADpxmcoEpK4Ii4EBBBAVxwYofRQj2Gh5CwDCU
QQjsij5CwMHQE4UQdPrZAoQAYz+6afAPOpMQjHOpIoRZVYTA4A+wzloIQasQ
DyF8eUfroU4ihJeevWHOxpemXsG6ZGfhOKS0DjIpqsEiiRDoRWmE8negSxAp
esvYm1a2vThucGlCOLRraCIhhFYb1lwmIWDXXSWbEF4fekZsi3ydCEFyq/W/
Umob+yhjhHD1+Jts0fITAo4j0ul2MiHgC2wh/GhC2DjgrHoSgpxZUYTQ6BJC
uLtE3utLQrAXySaER1vulbKsa7lGGhQDA096GULQW2F4hMZDCIgokYcQYqcq
ayCEwEo0IUgjGkJgJylECEiP7vr+6khOCYQA+sf/ucG1OCHYk1H1JYT3dw35
NswCnZQuje/t2Tvy+7Rv/PYRQjiKhmXoekL4HzFCCOo5LyF80nrxP8g+puYb
vqgJoTAgsE4LAQJGReOH1751nZjb0WdG2sTGeQFBOlfk4uMjWB0AAZVlbsvk
afKTDAixg4f1BQTtT+mgNSC4d/ABAs72U1GggeziQfC3AwjheBjWDY7LS5uq
/cGoL8MER7cP/LauhDQmaL7xzzAkrjg4e0ABJpAr7gtM8eC4c04QJgiGMZYO
d11fuelc6AEuoWOrKN5lblwygQcJON8UR4KWa/8cZloSCSa1L7lLitl80akF
kEDyzjlIELrCuNPraiTYfc+kGfD5r6+cOoljUw4k+OLRPbvoi7gTjD2t7kgw
wEWC99vGn8K1BPws2TtXDjjSgyF6DpEAiz4+JGAUKt7mp61rV1WdH6x4kUA2
7ncOEsClwDeyLtlXOPAoccNQpRlIoPFGI4F0HQR6DLpeEhJwg2ciEugnLIkE
obwwClEjgWh2MxhA+1kueG3ImT4uYGBGOEFsRyrKBSKNsXxmGr0OXEAlfpy5
AA+dwQU81qG5AH1cu3xyQSR3S3ABCp7BBf+1Y4Ecu37r3Yk/x+8MLmBV8bEw
p6ZPxSZwATbg5uECSeCTnwu++1pTm48LKOYKcUFT0+U2eATLKn4qVlZTdXKE
oqOaC1h1KVzAWD4JXADjIBdgQ20GFzy1ce71Lhdc3L5qOTvakebB/5zEBbg8
zQS/NRfoI2b01C4XmN5gx47gB33fxCzJQwNsTAzYkr5CXv58Hhp430MD5qoQ
HR4YWFuZYbdody4M0Cq42/l4wQBiKuDevCfrqrujOdov/lsFA3gQfEtCD3dE
MIBdG8cZBpDrUdzOqttvJwzIdGM+GJCD4GHsrEY7EBjzE3AyJMDVA/5wc7+P
BIxlN+2fcHYJEpCcQQVJAE/hM4Se8YdVS6kxOpBlkI5EOsDMhqWDoHo1HUDz
hvYVyh1GpZMFm46QDva23ngqF3p+7+gHH3LnkEYFesl6osLcvffNpW/Igwpm
GJDK7kJUGPDe5iiZUAoqQHSJXjf6NCcqUB0QFW5buehxvCNpBkqjQg+NCog4
2+DxZX1CEXSsMvjvtMVy5ZS/YSvEBemqHlzAaVu8wpFFhJIHF9CLTEdB8lSL
C8hWUQkPFYZ43MCUzqraMykCYr4gRZBX81FEo0sR4nFNhgd7QrJSHCU4nZOE
Er3cpKgUh9KR5aI5WAJbzrNYAp/3sUSYGSpsOs0S8tmgKyC4lrkNK43b8LsY
J/RKf8wdib0XpAtx98aL8LlqoQvEVcdHNF3wRIimCzpq2yk1XZjRXJ+MwefD
Yn4uJuOClln03ryx8jdOTQSS2ccX3RRg/KZ57mB5dBOPc9/T40bR/zdEd6ZM
kYBEYaO6rKFSZ6fChpoWT4UNcdmmMXAqHUUQuzQZMnVEWEkKFtalfeDArkSo
T7nsBvvgDoCI4MgLILFNgab80oix8hvUYxdPAhAUHiUy0X99IKLzSOLQoAMi
sKMcIHLmW1vedVuHnwknqEKrdiHEPCBEZdQL8FcnAcgYkWkHHpk2SgOIrheU
OuzPv8cUitT3/7p+yx4NItro6evl87lAZF379J+zYHEQ6dYgB+Fjii4Hl+A0
c2dyCfqu4pKNb1xzSXw0LMglLB6VMquuikuCr1ku6cOEsrwLsrbh//AFzGPV
LRVNYjp4Wvsjt6MC2c2j/Id1QRWdVkyesRiqSHMYVNGp6vB+GqoQGFJQBXF+
M1AFq1kxVKmUQxVJzemxjZyowsWsBFSBr8uJKj05AjZvG3ueSKigWx7ZO+Gr
5iueoHSdTixWf6JH7h78zycmsfSUkGHmcxipBewCizQMyBLT/jcsmHMP3tHg
0q0EuYxes/K3dOg+ckFCj2xyadjaevc/Rb7K4+oKYsvHbw36fhK2yNWDV7DO
iL9zYAuPZQu2KGEQDtuNWhlZhDFtlYUvkZJqkHE45rD9+HLHrrvn4DedSkF8
kSYw+GLVTiXMPip/G3y5/+ZHNoj7zIkv8v9UfDFKcE/TpT8xhet5f9ttk3z0
YqhCNENJeAklrmrAShxeIFMceOFWIDtKvDLw7C6AFz3AJ8FLnyx4ieSJQy5y
FyVK/9AlF96yafvlPye6MB0zzbcsumAqkKO99gt50CUoBto6L7pQmKN4Drpw
QhJPgYn9kuhCX6zRJRZO0nwX6xFSIoUusYw+Bl30Lus0dDHW5UMXNXycdPd7
t1/FDqzb1QoTTCCbimKixBi5mM9ynSoJXtj+lBIp8EJpum/38DOiJ7Twgq4q
PvXFQeelwItUQqU0vNAwaoEXDhYc67zwEob82H/frPEaXniqPA4vPXXqRvyW
TbXBa8ayrWeuC7sgdL/Xw2Sxi/Rfc+sYu2gHotiFI2XL8iskitOb+8f/Wx52
wdYDxS70jNFQWJBdtrx15QDbtKrqusc9MNkFO1c4zrkAw9lCeARaRwGA4eX0
lro6AQzOC5UEGMZm1QDjLuXmBRhsxE4FmJNdgFncfpNsTnnn7QkSZBOT1aFE
uVAAxhSS4UwlVlLn8wsX9xW/4JRnEX6xh1rNsie65sctl/19Tn5h42fyS2ym
uyOVX3CuiUWXWlD8grCg2fzSM8YvpvEjb54bZWJhwEzfZSrjJJRhcExcrwjK
qLjddsIwfC0X3mCTIc4zxfDGtLFmBBlOg+up8MYJhLO67aGfRB7N4xALEg76
s0M4PVzCMTLHHeOVITXY1ZbIInv5aAczr2J0ISM2Si4YUzEwB6y9piHPJ23R
+FkCeXjJAsgjE/GVKuT5HD2fOE3zPSKPBNQPNL6k5aqEEyzRYkuYhF6UclHk
EX9gehO+XGfkeWXprBt5mVqRJ/JwnznkaYwhT0c4EdItg3rsUeqgfmVjU0ec
esgOmdQTfP+5FTfPs3bRNdTD8KYe6pm4Y9mjHN9kC1PYqhw7kMEZr2D7SVHq
ie15Md/lQFYr9YyYuFA8Twr1qC21J9mExw712Ho3yjCNetTUvqWelnfGnovI
bzgnJn2wOPVA1KZRT2DOnUc9x9r6yXGQUtRjAmc/sPWO2e7okAd5OGwSeYyI
FMtS0VgEfbb3O00qoyb0+Whf/68Z9FnTPuMC+faeC09Bf9eHnQqhDw3B3K2S
F31oKJLuMAV9VuyYNY5jQz3Rh3N0sr1eVV0S+kQL9FXog6P1+D/O5deAPtQl
corDGGEe9Hl8+MAk9MH/S6IP50KT0AcCIS/6RO2WF334kByecXWiz+H9g/7R
STgj4yRnoU2gRP7UEX1YlQp9pJB+9DlJow+XQpPQh13Axz6ceLtu/RPLOoN9
rL7zsI9YjMM+d4yaaH15fdknFsmgMd44SexDT4vRqgT7xDL/edgH1/CxD7d8
1cg+b++a8B8F2efT9v652Wfvy+MGdBH70GEY9rFZfsOBGQbhA5++YZXoGkMZ
w05osz1qyFmy66Yr6RKcwbwo5Og415KfDX/PGy0h8GKQEwySOBnU8tbY87Mh
x6TNYzxc3bPQ6zuBb3CgKeCb5UtuX2hNOR/fPP32nEliM2Y07iK+2fbqxMF4
5cV9Uy8uxzfqvpl8o3TrH+ILWXxDKU9DxeIFvRUrKlytDSvR5RuMtNYkPHyD
12vnmwbwzW+3zh6oHWjT0ilT7fK+GeBv3PrQXeyIHsDxBBuOACcw/HoATszJ
lgOccLu7T9/La/UGnB7s36wK40BL8A2u4OEbzEZk8U1Q/ZIitBLnG6RTiZ4/
LK/mG0xDmQGEM/zhh+LSLgfaeLYc5kKbSc8vX8v6yEIbjiMetNk44KxPzTln
+Xg12qzc+7gdqg3avNA+exBWKri3tMvRhiNVFtq8sv2awTQQhTZ0juGHVBll
etZRR2low2iurLoa0AZV0/loYwcr/mDCsSDahHOIYQkLoI3rjboObT4h2uy7
IB1tjNOKnYNkU/WOa2UNMjYbRKUuIEPLyAIZOSUZN/i6gozkOHBABucHWXYp
awbImEnSEiCD4xRpIBMLv3D8QAZxt3QXNWsH7u54vOrjmQScwVUTcAYDWSGc
Cd/os3Hr1RKCRjPM3i2XCsPAKjXDIM67rW9rO719DCM2vq//1yH0zV6EuqML
j8DSz6WgCxVBHdAFheKRV/uZwJ7xbgxdjJCU8wQJ6DLo3VUvxNHF9B/dlwqi
i3lZ+klHCrpgDArQZdmjv3rIGm8KumzZ/fC3zW2sqRhFhmV+x3E1ti2eeGWd
0IXigAczNlUmnpcbXWy6nMeHD6wJXfQIGUOXFwedp9Hl4bdum0kLxglqXVEa
XbTvqhFdnj00Y5AcNTAWd93Bh2WVB7sD8Vv2yCh0+c3bc0Zrl4n5fhddWB2r
X5t+RVF0iVSNRZeLdr3067Logl0WPnRB2FFTmdZPBuiC9ZCYhfWMS3dsl8mL
Lgf2jZDFqzR0USK3hyRj6qgHuhx6e/jZCl14ugA+LQtd6GIrGl2Mq9azUDQf
sosMU2ET6W20+dnltj/NzS7DhV323f3LiZpdmAKxRnbh+qAS4Jpdgh6AEZKF
0eyi4nWfsOzCMcdhF3rH8EOqjDEVl5Nd6DU97IJgyh3DptzjYxfeioM1CLIE
u7y+66oL6C5pxSc+u0DpSH/rEY0qPdjjsWZTHlgObh/+L+zaBJYP9g34h3oD
C7cSWNfREdEGtEUnAYsMDnEr76mBhfFWIZ4blGV3tEz6Py6z6LzAUU14mQVP
qP1FFrPMHjMNf8lJXsUsDNWHr2AbMfqnwyzKZXqZJYa5OZmFA7SHWRg+at1t
Nz2Md/Iyi5sKwtnvhJ8SzIKrlmMW7K2LizvDLHRVFKJYHWCPdZklBg7Wdnoi
17G2E5ZamKOzgOX+w/Mm8LUMYFnRMnM0ux0+VQOwAMN2NV8qNu4CiyRbDobW
1VfPfzEPsIj4SQQWSOFKGHehOLDQ+aExJZ5gjcCCnmBu81LTtBiwWBNVwCKn
chSwhDnkwjp+76qrZR4fecpKAIse0WNSondcB6oG7SOpFpQSFfurF79wnBZ+
wZSL4hdeBwZNtZiHXx5etUDqKJtfGl1+MXvtICikJTn1Scv4WfuaF+jyg0Ez
D74wjipGQPS6HPiCVju6fuhPfPgS7qkLX4vtf0nBF+5rFi/mwRf4Cg++yMgz
cfytbGitN78wb/e9N2qvlcUvlB95+YU5GmvkF+Tne3XEeYpftIsrwC/R1r8u
4JdgqM/LL0Y6t99+0zWdxy88FoUhYd+ro37aSfxCLv7vxC+0TMUv9BBiamgM
FffF5ZeFO+dPt6coyC+2XLkYhqWh2RwnhkGg5iSGoa41QSpkmoUPjR3zr02/
IrILXtfEPMaFHJ45unecnN7LwTN2F7riGfy/3jyjx6iSPIMHXvzeLaO1d83i
mepoK3Ge0Xo8xjNBz3Z5JtaDOmrnmV2zv8R2N2pCalnxDKN6aJnfBTzD0iue
gZLDR3jbRffdL/WKHBy2PY43zzCEJ34yeCaWATmNZ+ANCvJM7NodXp7p7eMZ
pkwGW/cNqzIJaRr1reUHe1R6h9WgD/BHaBMb91evmSlJbgWQw1LjQ1oTEW1M
f0+hmt7aybpUc9XiF97uDicfhrZIgpodr0+4mCanoaZHDGoCpWJOxMZg5vnB
5+M3NsekwIxUOdyJgRlMT/hgRrp5Fcxc9+cemOF53CIwE0awDa2wedL0R2wR
NcwIy9QRYVgHuREGu73ERZRAmE9fHvxjF2FWbZg1uQjC0P+XQJiVB6f19yKM
WdCGcE9BmNfvn3mbizDcP4RUaKKkw6bNQhjJ3aYQhulLNcLEtJb57pitzz6F
dzXCsCKl0gzC2HRFgWzwIQx6HQYbk8+zCmFiGT86qhFGToJ31B1htjw3RYYf
CpgshMHEXgCDtSOMG5evtzUNWnIgA5HuDB/5rCOMPbtICaJ0OOw7HWFe3Dtz
YCmEcTxPaYRZv3KGaBCkAPyMIwyMOC/CwJwMwugtS+81DxWVfpwRhoeIkxGm
h96uLfYUht+PZzWwA42xVSKM9u4fto3+qgx7nccwcOtZDCNzjzkYBkE/FMPs
WHHVeMswi0cMNbXfN4ZG6us484z/f/loZXPzGxRlXnzhWcwxb654dtW62XIk
HsrXhy9yrquz8GWWiy9hU4f9B21xaNlYOU2gVX0d8WXD/uvPzcKXHvEhkdgS
y+J8XLBl1vaHGclPn3b6DGILVQEqxWAL0jPbTpKKLXCb+bGFLVseW6Q7hw/T
x7p145t86NItB7vQ25ZiFyNK7QGrfOwicXXzskvLtYnsoo6g2p1Kil02PjZj
TmF26byFmMIUQ3tJohhEHORNbEYIHJIPWgXTdS7FoM6KUMystUue5HhGSavT
wqRQDEREGsWIezGV46EY7JF1KQax9FgbNVAMjydmUQyn2bIoRp/u2blv9FkJ
FNM2ceoia+JFKIbuNY1iXN+Xg2I4c8ifHBSDb3so5pnlt95RA8X0uLlybxi1
xySGdeIpaLPwkQzro84kg0OXrMIZTyx7mZWCGPMJJCP5eqpJBq6CnokDDUcX
h2Serjx2IQvDHDG7p/cvTDKLNt8RDZHlSKaBY6VkNvFt/a43wcTbup4E88L2
GWOLE0yDHpf5dZoLJoS6lUQYPJF7S+7vfWDlPdJbkxCGZ4F9GG+yKLsIg89g
rkI6XrSjzFjnay1XX5jNLn1dduHzaXbZcPAqcwy6VyxoeEcUnryKYbBFI4th
VFiUnkkMI/dVANP07OSrCDCHHx57GXe3+ACmm/pyrDdECrynPtfBYdmGuHGo
Jcr3VohaLGNif3nw+4sf799eglpan5goAee0qO8er9D/b6lFrTMmUMsL7Y+c
H7mt8DWcVUnVd+F3LcS8s22C/HYhRjV2AsT0Bhxrc2GtY0doYY5pZNuibfA2
vEC32lEGap3Nvbtl1NkKZZAykt/0oMzW5vFxwWpQhnvSuVD8GUaZJx6581Fe
Jg1llrU9dYGDMvBZ+JjetMQnlL7jogyVQyCcNM4Up5lK+zCbRzt2QLUGmolK
6NAM4y3rMF/Yo+YGK6RYQcN0FxUuMwY+mOGUfBrMYLmcAxyVLUGfryecitla
GfcjOQGzccBZ+94ZeY4PZuypmIBmfrtt2gDtT9fee9O9Ls28bwZOh2Zk60RH
cZrBmgtfw5k7R6VZmpHAlMb1P7V5rqyiin/z0MyhyuDTTGXazCyX3CCunOYm
ews1zSxqvvVa7cDqQTMqV2cP5BfCa/lohn4liWbe2HfFvzs0A9FAmqm0Di9M
M/aBjQo7njSDzMkX/S1oBtbHKsTJQsRXwgoLPFwCzcTyl0U009p2yZl0Thxu
OMY4NLNo35PDWZgcNKO3P/jWTPG85tHLsowsEORgmY+aB55eT5ZpfnvcT2mH
KSzz0fZsltE5G+vEMmLDdWQZemV0JWklh2Vwrhr+nBO7xvR5VkezzKdb+/8z
X8Nvrgr6WQbNVyeWAbQblolRdkfEMtjvEmMZXKczWAaWQpZBHJ/jxTLcSM6f
PCyjdhOXYBlOUmqpX0eW2bJv8tk5WYbJDx+4+0E5YORjGcqCMw9vXMPuKF0a
cUwqXc8y8L+R2wpfi802prAMshJJi5gxqgTLSB5wZS6s9Vf2TL6opX3UmcVY
hvviZZwx0QETWWZz/++RZTAly9czWObj9n5fUyyjrcnDMjigxbc1y/DKeo+a
fK4LWIZR5Jlv1GUZc6omL8sA3HmZNJbBoOGwDPc/WKn8/ODzc7EMfG8Rlunh
soyTiS7R0GvFGN5PYwwu5sYdpE7JgTFUsUUxRn8G5pKwJmPWrNDgPTHWZazJ
bHz32ou0J138wL1PbVt/xfDwf+GdPzW5QhyK4XOzBJs2Tr5Ex7068tKIn4ce
JLwYKUalz4pnA3MoRj5vnD6HGvFsLsWYrpJBMWIDmmKYVZE/WRSDmU8ZnRXF
zGxafJ++hgq51gORHfCaQzFrn5tltQt+To5rtySKgTM1vZPzL5piUChDMTIa
KWMixUj+xJIUQ20bfjH8XD0pphKuy/gohnF9UihGlkjLU8yey/+yIMXEYr9m
Uwzf4vjMFPda0msZh3Y3naHt7dE/KQI1vHsZqJHsGfGG74kI8vgL50tToEYG
HgdqWCRRSh2dAjVi0ilQo9fO2bXToAbxOPA31sTFpTtQg8fE4owDNRwuNdQw
OyxVHbWlF2pOyoIaiiGkFzGF6ZNENB3tikycPi3a+3jiDE7D2/t0eHBGc2gC
zjy7bq5U1Ontb23JwhkXA00X+r0jH358YuAM1wS1eafhzPZ9E8/MiTP8Cryo
dEAPzuivsSPqiLaIDeDBGcyp6gc8IXDGJsyrP858smLYBZBBDs70/vjYpwhD
LM9ndoqrLWYaZ8JCGpZBHoKYX4JcMyxjdxJUNMvYo8CLlt37CK5nztOzD/Eb
HobRCb41w7Db0yzorz++ZZzM7o54avU2yzABbGEoymSYXk7zRONBGtJYD2S6
XoQ0vy/GaLSrizR47cjegd/kVzTWcGN6Etag7zhYIycoVGgtLZ350E+/MO/W
NKxZPffWJ1nULscaif/cKVjz4MiRn2msAeTaOJZmmNL5rfGeOHKHbe57486b
+T75BP/HoccstjmydciZjkwrzjbm2JhiG0nbZ9hGW1tNbMPF4EO7hlq2cX2h
ZhsKeodt6Er4k8I2ki3EsM2evSO/3z2uLxLYhqqKFkXF7+aELcI2WnHkZ5sb
vlgHtgGhrG2f0i+FbaRLprCNsf8ktgn6QteyTWwiPZ1taDxZbMNpSt69ENv0
jFRfTwZZhUDQFRbe5+QqmHlm6C+wGkyPaV1XR5hbuL4sIybMUIZmzu2rH+3d
QHelfTO7chrL6BPk4sc9LIMnJsuY2yD6CQKl8oHxt8s0DKRKiScp5XpEfqrR
RtGshLJC+ohZadFoI19WMZpN2XpWoU3QCrJQHV5CNsgrzxSjm4ZEgdipsHPN
i8tWooor914xlbBDr5oLdhBhygM7Os5nSdjBny7sYLJObP3+UWOs/1CwI0Yd
hx3M6cnmIg/sYCzNATuxpCZ1gJ2ozuoCOyiqB3bY5+sOO5v2zTgn8mDha0Vh
h86xjrDDMaWHMlLoeDiRuZdOafA4elNQAk+Uo80Aj57b4C0IPIfbB53G1z3A
AyXgAM/Q9udtH0bpcBA8B/AgHBdeW/HEvAX0TPjdvuDK68WN/HpDswUe4y19
wMNZpULAs3jE0PoAD2NJJwGPBB3LBzzc/ZEGPPLeiQo87UsmTCgLPH9ogccE
tIkBT9AuNhttRzrxzHlz0cJOIJ5dlVFnknhQjEV75oXzDItHj7bex1ROTuLR
VZpEPLG4cAWJJ5YUrCzxGNM3FQo5ooln5fV3/sb2jHoQD4IPJhGPhFuvG/HI
sUdDPDIIhH2UzkwTD853GeJBKnFtUZ1FPJy+SiSeQAzUgXhk83pw+xTiATd3
JfE00jSwLIOGk3MNpgo6l3wWrb1zfhr56JGsJvKh39Xkg2l0bp1T5GNGwF70
qy75qPzRDTtb7v6Giz4cZWlMJdEH2rYM+oBNyqFPL6408omph0T0GvQgAkm8
i+B15jKoQiBtOCUQqLEKgdQWDjfRShH+0c2D6A2l+SdUPnpNEPoJtoMVdxeB
WGSdkwyUSHXD12Lbgo2H1Dh03/q7foW/EQM6hkN7Lv/L3r/75CMfDsEkMI6k
4BD7KbOHE4furzwnysWDQ04c9xgO4esIttBFOMTxFAdLDA49sH+ejAZTH1rx
Jl7hOKWi4DaiXphBifV7XLHIqEGUiZOzPNjowyJMAzjVZ7GIv2Fb2A6Pk9L1
xSKuzIuDibBI+pRTUGJROGbjrzQsOim80PzKgutRExKh3NwTf0sVVzORtiU8
NE7Z5GAiu+fWHM4vy0R00YWYKHDj9WGibTvH/zu/Ypno1SFnkYnCCImhTWom
GnR440J067v2PzPGMJHeRY6PpTERtCM2K59QTCQ+KI2JeP4qlYlM1xeYhIFX
Iiaih3rizZskrotmIu4IlD6UwURY+U5nos9x+UV+Ard3tHLx12RWNmh3VBuz
n9Btu2d03tg+JQZFd89fvN6FIi1MEOEvDYrkVFNBKMJZcmdES4Wix5puuc5A
0ees/zS2zxO38Auaih694cH11s5Nleo5WCTtMrtGkriIkZxgz3x8sQJDx7ZV
DZfQp+EHuWnx6tHW/t8I94Aa4skPR+J3cLsXB50HX2U6K+0KNkM4sqbMfJoO
FeWAIj0usZ240yn8YnSNRndWFVrAjMINcB5Oh/TiUcyQK148amASMOmXoeuu
YiPxFep5GVX/wZESxKj+TESnHEZVCdsqgYnQVjUwEc7KISrjzFeWPM6v0/2o
qszFRKagOnse4hDqRAQ+IoJfr5GImncvqCIibW0ZRBRbb04mop4+IsIJBLOd
DD2LWT3Y0+oMRcpNxqAIr9NoWneM/pG751GFt+np2/X2Udslf8+Fta7BItlI
p9uI14HachRYV2GSjlvDPpSBSX00Jum/eb1+rS+u0IMjXldh/ywuoSxyDD38
KNVdHlxiaH0Xl0ZffheGQeUlq3BJLleNS6rtGy7b89TDbocpg0ssPSrJ4BLH
CTm3Ebwi23wqZu+qEQpsoy7AJRxDDnqzg0vY78hnAC6Z2kXYALdafLjk8Tcn
+3CJUUiIS5wWw6nf7tHoyEvBZRkXkkBKnO2Sb0Wk5BO4iaT0XNOsy2MOT5ES
Gy8M8Rjek30/BylBeOUgJT7c0/MXSEDbgqTU2yUlrF3i6DLMKjo0lg1Nd4ya
aPyW7E3AmBSYCpSrD6BMn/h93Sw+guKeSU1Qn64a/p8kqGsOL77VR1DXHXpW
djI+dmDhsASCsqGfHh8+kPIC0zitQ2c++8GOwd9BBdREUL154gF31vXHJuxb
R3qiTKfeUGkQhJ4w2aA9gT5ypOmJQRA1PVEv56EnSR2ZTk+x2QVM4dMGctLT
229PitETkj+59OTGAkmjp7A3xOnp6KbBP0ijp5h/NwNdjJ46ogkaNo0sBbkE
ZRQyp2dcgpK1iUqcoLS9oH8YgnqidY5k5ULEIfyGVMZHObMaTUF2j5YvqtaW
1Ajfg2tXbKB0fMKYhP/K2O3ik9kulx+felYtKnWEKyGm3JagNvcXtyiTtt2T
MUor07pjVNV8WdvQv9nywJ3TNUahRctilN75X8mLUet2TbuYGIUJgjSMAoX4
MAo7GJIxyibBwyw2fhpSSYohRETpG5EQq31Tm3qks+NrgPtSc54+gIfwIRS2
EVQjVGw7HXy9NICDUEjVhU/jfFl9CIoPUoqgbHcVgtJ3LUpQkLsFCApukO9p
glJnDS0HpBEUlkWOVQb/XUmCcgOZ1UpQ/L5SZlady8B54hMUYu788dFDB6MB
LBog0wgKi4M5CCqGQMkE9dGlV91PyrYEFTRcMkH1ihFURzjNi9FPHryHZ3Qt
T08SviToO6SnWG7yrqcnpJIwEsfJOeWhJ3YR7UOWN8+WkT2MTB5WC6rOEktD
MlEd3JVNVOwWG1onXWhKp6eqUOhOJCpnVs60D/Wo/SkHWJihLgBYMh46gEXt
XytgwdDZQpFVRf4rgGwvYAX1ScCibDByojRgBZ9/au0tN/A9Atb7vxn9i2se
W7EJr2OdiWOTdc3JgIWZUnazxytzxrFY5olOQu+EEoLpEbDkMzhQEiBk7ORI
NmHR99SLsMZNmC9OIJDM+gwSdwTgxwUtVLbhLPRLER8qbF8ezkJqTfzNxc48
nCXu0sNZeL1OnLXpzWsGa/cDN+pylnvGryhnQQ9SNJCb7J6t5otO/XRXv3/s
ER8FXbxigiEvXt11yWV69IXJYZusi1dyfjkVr3q6tQUJjduYyrEeMaywfIC1
fsu1oz2AhajH2ucZwGJdyy7mdMCiJLxi7fJfpwGW3Dz4ve3ViYPZGVzAUlEK
agYsbO14v238KRFgXf/nTsfMB1h7R/51IcDiYdiSgDXGB1g7mif8GwELRpUG
WNIXPICFO+UALHQr/JgrcCpLnEZtgGXH1yaTO7kAYGmvmwBY0igKsBDBEr/x
sPg0hpT6ABZTJR9nwIrycfY6sG/It7IAS0JqVooDFpSi7hTwKp8RwIqSEHQ2
YPXUgMVAaBEfxLhKj6vMHJnBVQ0yagSvYaWjm+nFaVDVtHSK7EyRyKDJUIWn
qwGqKNlpuUWh6l+PvLu8i6Bqxv6Hbul0qNrfMiwNqugAw+nReLVkQRW7Eo4n
02A0VGGvpQeq3I0KpoNaCWFisIvqbOg6snpw5MiALaRTMR1GAcLCLTRhocQp
hKWumElY332tqa2ehBWFtk4irGPrhvwEBl6UsDipYQkrKLPe7KcJS65fKUxY
GDHY52BTLFYmYQVPd2DAtOUlCQvbkAoSlhzR7Yi2cL3z5OTJzKfJTHpsQm2g
KYTFdI5sNtzC3jrQ+sgvTz/Hy+A3R3AfYeE0jTWBLiOskzRhyc/2fqcNWLFu
x8aXpkqX48YUTJ3q4RaqAj/WDFMIS/bMKMJi1VjCMg3pjIeIkasJS87jVRII
ywg7mTExYyH6oUtYyr3KpBJME1uBIuLoK/uVlAgR6w5qpVbiwoo2+7uwkyGu
o8+M7G9KxA7FH4e4gJg5iQtjVR7ionHXi7g8W8vQOdSADHloT00F/oWKJS9v
vX7PnXN3rJs4LBdvBc4Gr5TlrZF/ncFbePY03tLHxerIW8GPjOOfGd46smPw
d60zqytv0b12AW99uHLkRTl4C1/pLN6CiHzijZuns5g18pYbzZqbIsM4Bl3L
W1jr9PDWupemX0Pe2jlxxpIk3lLeNc5bZmzJwVssVRZvUV1Jg+bgLUkfb4qa
wlu/nX3T0t81hbHeNW8xsUcGb+k8D2V4SwJDJvPWbytX/ywvb7FPVvGWiRYD
qWl4y02lWD/eQlcyVcDwkNpv0AGGG/qTecuGk46+a3mLvzGbRN7C0ERzl7rw
8xY6sctbajTqSt6CaCdvmc7i461+R379uLRGId6C6M7LW4zV0XbH1SLYv7ll
e6VreUtEqrJAy1tm3lZtf4rxFuqrFt6ymVUUby06cP+ogryFIxIoustbGI1L
8hZqwVag2eOEDd+Gt2JnDA1v6RV1vCL7tGrnLdnFaJpN5xBBPMZdaycMLcpb
+oROEm9hTOJnknhr581/Jr8Rbj4o3sc7B5yexVtb346iEePW565+vYXhMlgj
av6wDw2cw3utvPXJG4PkOs54yI+xX1I5eHnLNCiPoKBomrdmL3x6M2ZvNG+x
xdh6hrfat13ywyregiwtyFt3vX7PHfo6ap9kDyEnw1tY78vHW0KCHt7CPJvD
Wz/btP6NPzl4+KM03voEerEYb2Fm0h25fLylhxZUUDneOtnHWxvmL7jT7qTD
aTe14u/g1sH5E6fhlRhuBU7DqE1MQ/qQS41YvVzmku4VlBzQFbZ22B04N04D
0epT9qV0FXSFGie8amdA19HmAafLoPj26J8UhC4mJiB0vZ8fupBJPAW6EFgc
f2VBl+z21vZUHLrQW5OgC8FfEqCLUrQsdEkMPeM+8T6XEFifCrqY+CAndFXt
9A1PX1un0XXEhU7gIS5YF4lry9ibViYRl/KvlriQds9DXPQr5769YdOY11es
xN/z37r31su3PbU0GsDC6iRxYZdZJxOXaCJTWk1ceiwWA/ETlz6om0VcTNpV
gLgk0nVQmpqIy4wp91Zun2yIS3tOl7gwiuF15OYoR1whSFi6kiXJFLryhF+q
oiv8Jl2xmhhXRtEVp/dp4Tnp6uj6oT/pRLqS4P6kK9MYProiQt3x7KIn89MV
SioDTFOU7tr1AqoLN7T+8trbfWSF6TlAbBpZYWYdf2M6Ny9ZTbnMxGDrc2TD
cD9ZmRnaLLJC6bCpD2VmKnqXrBCRHa9nkdUdhx65ypDVe9uGneUlq7suuSyJ
rOyZnjqSlak01Epfz7DbuWRFR4Hfmqyw7gl7r4WskLzQR1baqJPIqnnun9me
a8whi6yat11mYyGjU8DQ85AVV85JVjhwEg1M+cmKEiOBrHA4Bf8/uH24ABig
gmTFDCgdF1y1BL9FxZoxD+uJJCuuB+cgK9FNHrLav2iCOCCkqchDVjFUcMiK
q2XinWomK7znkBU0g9wghayO+clqyd65l+vupcnKBq6JRp6ayGr3lX9RE1mh
ApLJCl1R7CtwZ8BIIavgPUNW0oOLkhW6VwZZcRzguoCSuElkhYOXnIruXLJi
n8VPU9PlF7EaM8mqZ1gq9I5qoupJooLnWn31/BdJVGYIJUzJ9t+cNAVbS6Ep
uy8rg6Zi+ZfpGOM0pa26KE1Ffa/uNKU2sXtp6uPKEEa14K3qRlOeGi9EUziz
iNdkq2gKTcHwM2gKKoLlZlgCH00xgLsONYU4Ah6awo/cJniNje2jKZ1dLCdN
nZyLpppn/G+piT0XnmIuL3rIrPSUoCq2gaUqKaHpPtYQ82MUAgXj9uOWrtqa
hFFIY4zXsjAKatRglDYBnYobPUk3ium7zAnQMfiKB4tjVNjv4rpebcsrjVHz
dt97o7RwMASbkujuojAKFS8z8AkYxZWTrsAoRDirpGMUFl8kdYUZhsw+QuKU
uTNpSllqKlLZwToEp0oiUhmpIp7W6PHBe154ykUqbep5kSoYiYwTa18/5sJa
kIrNhjJzUcpFKvFclXD+oBqpJv2fyw+vnIe/Z763dIZBKg7fVUiF3L8OUn1i
kMp2JoNUDGMtO5tPSKSiKaQh1fODz8cDIqcfFVE9kArf9SEVszPy9ZxI9cr2
awZjUzq3dSOODdtpR/PV5+x4Z7yNho1DgV/a3X44D1J9uHmInNmGdsRnYrHm
k5GqF6uGsb4+eHn4fzr+roqrOCzQ12muslQTmDkCh+vRD/euI1dRpcOcy3CV
pMtN5yomjeRPFldhHI5zFeb2pJDluYoU3sVchYiaLlc9tXHu9bo+0rgKh6PI
VRhDHK46lo+rEBe8Xlxlw8tiE4qpGL0jRnGV3tzgchX2t9SLqxoi82P9ofQJ
PGVkmd7uycKhk3BOVuEVlup5YQnp6McrrF3RfHa33vqPaXiFCEoF8QqaEeMc
cvom4RVSFWXg1dx3H5ATkjjfWANerdp/XX9xWwcm/FsSXvHJNF7934M73s2D
Vx9WhlKcp+GVzYyt8IqzUHXBK76mNRVvnoVXeA5TNRgJsvCKWyV8eMXXJN+Z
kXmSFDQdr+g4D20fdpY97Xdw6k/z4hUyI/9OzDqOV68snXUji6rxavWex3+E
aWv2FnN5CbBmHG8aXmHt1YNXeiqnMF6xsRReHW4bdBqi0kr4gQS8YmP48Aon
q/F9vJ4TryC1pdsElW76rh7kiVcYGvLhVZjBII5XCnC8eIXg1vhL4xU6EArI
lqUlwZlm45U72GTglQSIyYFXkJ5ZeCVZ2YhX2MiE0lWmDXY6ayJeISBjpQqv
EL0uEa/MXrJ64RXHDUoNSKna8ErOdHcCXiFYzCd7B331/VWjLyReyXecYah5
z7TvnPPRa89Kh/lg+X0OXj2w8h6hhSS8YjYZH17JuMtBoDa8GvTe8491Il5B
suH/8FouXqG+zQPy8vXCq0Gbf7OGgyflNL/P13PiFVc3iFdqI/lJ6IZWaJlK
xSayXHhl9AEVHMd8qTEHrw6/OuI8F69YbkgWx+P0WbT5jhtYFT68QnZP4pXd
vQY1vXPkD/BZalIfXi3bN/uSDLx6v054hT3W+jphi4edvuWtsefXAa/QC+J4
pdVDFl4hrJkHryT3r+pjZfBKb8yN8KqXTONVhpyCof1A891/g7wwoeVedCpd
bixVmNEqWlHKz94xf5WEWSgOMQsPXw6zoCPqjVlim6aC9OcczGJru5glFnA8
MSu2MUxhFgusMMs2TDA0p2CWNqPW1nmnpmEWenpezOrtRypZSUhGqrvfu/2q
B7beIZs0Ln51zcYkpMIZiwykkvAAbHJjQkhyw/6QhFTcS5qFVEcrg4hUCM7I
y7pIZRNyK6TimNilSKX3W6x7/bpxDlLBsjjxoJFK0sU6SEXh6UMq7vyV6/iR
6ttbmlrxNyJRIjMG/QJlAAcQuy2AVWuQShEVz9pQ1iLKMzxZLJuTsRtk7vXQ
FPJAujSFLWE6Py5L6KEpLuuUoikmSlU0JaULnGZZmuL32V9rpylUBh5eyX0/
TfXWUMFIZdz2iGp0YEqgK+x1fSksMPJzzsSFKDnkHBYgBaLEYrIgasplNxg/
GAs4YyCKQk9DVGwtKwGiJEwEIcoU4e29E0SlyUFLD0Q9sfq2W4zd69He9tbt
/U5D5fu2/Kn1jTwAhSG3CEDBKI8DQAW9Nwug+B5GhjSAwsiij4MpgDr0ysjz
uYRCgJLmywAojF/YZVgSoDDh5AIUmjoFoDAkugDVNnHqIj5UFkDJZhgzThiA
wnqUBaigFD6Aws76JIBasvSuRbQQAhTCwLLouDbnzQoD1A1flN93jJqYBFBq
qu0kvOcClBTbASh1OLgPzyQgtoo2KY7wUmMOQIWvhUNlHoDiey5AfdLW72sy
IoAjNEBhfTowc7yO4wTaP2+4/NZVGqCgbHwAhbl2A1A4M1IPgOLcqw+gcB6l
NoCShksGqDOaN7+dCFCmnSWbezVArdk2VaLZc6eABigsb4amFhBPCkDpzqgA
ClP0n1b6yfqU7H/ZO+6v5GMAkEIANa4sQIEaUwDqL9/ftVPGTReg2gZ/JQ9A
nd3+qn1wF6BUHLayAIVhPx2gYL1Y9L2oafXLdhuTCn8cjnYuQG0ccBbca/0B
Ch6yPEBpvCkLUCrFXAZA4Q7uBIQPoHCLnACF0YImhG3I7A9JAAXzcQCq0QdQ
7Cz6SK9LT5LcG67xeNDThPYnHyA9MTIuh0IPPbE7JNGTGyupAD1xjRseUat1
hposSU9uDF12xxrpCT45Bz3BrrgdvhQ90WlHFVWKnkQaeOgJe8cz6AlL2Sn0
hKQOmHlFGCskFc1PT/SXrAJFTzFP7NATZ9c0PTELqaIn/TirNsya7NKTiXUg
m1BN82Mlx9JT5ATrSU/wbKQnniNmTvvI68fpSdy1GSh99BQ8zXGkJ660Sm7t
rqGn4IEXt990eRI9MVCoS09I2VOAnlC0NHqas+GRR5AMCcVZeXBafz26ilmX
oyfcuiA9ESU1PSGsKR+qBD3ZlVpDT5DrvPyeudfcYr2qQ0+37bhXXCIFsqYn
TUZQd1n0hMVNHz0xTVBgIp88PVyG7yL0dPT54Rf66EkNVX3sjK6KLZ9ATydL
Fzb0JN8JhnKCJcvd9uI4WWXGVhbjiHzwxP4oSoP20VcBlJHPmzdfPQwrT3TR
LasuHynbQjqyAQqtKLcxkdY7g5q4c1D8h6WmRpeaZPrspBzoZDS/g05fbG8/
KHcxWb0KoBNjntLJaXSy2/6abO69Iuhko95adBqTB50+XxSd5LVAM3NkcBAK
O8vw8BKtI0IoibxlqpMIVIVQ7YNyIZRPMNy77VeS5q/SPvw7RRDKs4MdX1aK
N4mjaGMCArk5ymye8XCUCsTXuRy1t+Xmf6gzR0l6VfPs4hbjHIVpan0H7H3J
4ijeYtv6K4ZHfdByFCf3JW4aBztjR0QvvAaNw+7/XvPQ75rq7EW7sfHHEIHU
cBSvo8cE7ZQ1S7EctqdE0qPh4L7BpwnfRb0tHuEzBakONo04uyhSycFsg1S6
7AlIpa0phlSmn2SilDmEpFCKvgQ978s7Wg/hb2AUzT8NpZC+HVquAEotX3K7
bHXRee0SUGr+4sW/LohSXFxBQfW+ztIohVPPYSl72x29i0cM9eFUAk2FYTCq
aQpDRwZNoQ5TaApHMXlADXfLT1M8TVcHmnqpaZpcNgpfGqMplMt0O+he6W5G
rmuY5g4B/A+AkUJTPOhQC01tuXOmNJuPpia1L7lLemYyTdm00rXTVNO8GXeW
pSm9h6MLaMocrZXdWsGrBGCUeepDK960XtalqeaLTg13eNWNpvCelq6kWwwa
uMr9Nz+ywRbnuNKUnPSpjab0rCK6ho+mEHwKcR9YCbQQH02hzbJoCt/NoCmu
8WTRFLeCiEEH38miqWMtF39DPo+0Y5VqmgqHowSaYuAiRVOsLgxv5WjqDzVN
bVo7ZTxvIW4yeGzSlFj7KwPPhkkiqx1ajZvOSFPdCuCUE1k80mYuTnFzIgQR
uh5HqoNLx11Kdzhr7ZIntTuUund4Cm2VwVOceBV/hTowbyfxFKJf4W/A7PHg
qZF/3dE84B/qxlNB6x7ZOuRMvkaEUDzFUtu5QRVbWu/E0EquIFD1SgIqOTyn
MagITZm+c+LSFCIyZdCUbFCI0ZS4PnRG+YghxrZdhqYaU0mK4Z1UNXlJSufN
EZcYJym4F30HuIe8JMXbOSTFLiHx0Cp+koIuBz0x9KFc3iEpO+ZjniAnSWEV
gCQViyDvkFT7/uH/RF7g3JL2aJIxPBmmYCNpMKUkm10cw5FsfE4SdPToVKhC
wF8LVaZmEqCKGRbQA/a8O/pH0SgWFsGFKjSUrbiekddziQquFVM03L2vE9kl
EJWIpmJERUTA73f3XyruFbuxSxNVtDutt+3lgU/MQVSsAC9RBV27PFFhS5H0
o6DVyxEV7aGaqKzRY8PboWVjR4b1ngpV1HXZUMWcX10DVT19UAWB31u+0vjU
fb+SgOg+rqILRAh7D1fhbrav1s5VGxbMuSeJq/SMRr24asTEhTm5CnFk07iK
rUYvZP27MWHLVfxOPq7CkqvmKqowweKcXBUrTmdyVa80rurWPdLIJ2dBlXik
wH+gLXGusrtkqf4CXkKXFWNNgCq8Rqi6beWix2kenQhVHLuzoIoDnhTf2JsX
qsx476aZToMpnMllJ2SVUPUzAxacUUmYem7v9BGU0+tXzpBi8Ex8FUwFxgI7
5IQvG7QMTHHpObSgFJiybWOGYhubCfF2zIjETsQfBVM27zLaCPQnh00bUqGK
zZEXqmjgUT7OukCV1rtdCVWGCPhaUajClHY6VJ0EqFq276GLbVEUVEkxgmsQ
qnivaqgKc3jxMSHtzEf1k3ZTqzjHm7GM6oYFolvC4UXrmvETWI3J3IXNh8W5
C3Eg7NVMgdO4C0ZqlKTnbLkd42V9ttO463P0+3o84GxKFngxjAc+h1MbBC8s
kqSBF97PA15YlEkEL4xqOcFLTCA+9KoghongxWCsPvBidShVVgS8Fq29c35e
8OJrGrwwPGWAl1bbtYIXCaEAeEkcZg94MZ88R8AE8Dqyd+A3aZoReIW3lAzR
zDmiEaR139hv1wBiD69acBd9anfrraKe6KWw4InXtk4ZWI7CsE9LLCyQoBkU
hqhVHgqjcaRQGP4HJWkojDErPvsUFty+V2hYYGFZO63ESSwfiOERM0BMwswW
BDHsLckDYpxeTQAxzqfLxqzaQEyW3hWIHbt/1Jg0EMM2/SIgNnfvfXM9IIZ4
NxrEdrSM/TEbUYOYuIzg0uv2XnNRJ4OYMT+c3OTJJ+OC+7Ayzjy8UTYoPv3C
vFslBLC5e7TX3M9iOFqkRw+yGP4OWewPsA2cbZOHxVhxGMtRVOwMiwaWHi6K
Ga0xa/vDd9NIFInFgqXtuj7029PHzSSJIa4DWoEZB10Sw5kfTiu/tfKay+tJ
YiyDJjF+nvcoT2J/TGCCfXMCkAjgI7G17VP66SSu+I1JZsvvphpkp174KH1e
33XVBbjH7nsmzWBx+QhopBBTQs8iQt7EwOH4ZJxoLw1lHzUPPL0WKKMJ0kFL
jj3E+kf/r1gowz5w/FccVw4og+MqAGU68VEalGkxnAZlbYO/0tE05LSaoQyN
UAcoU5Cr2QFmmwVlzc3j/w0LbTiN6EKZHOx2oEy7nRqhzNJRNpRhl24tUMZe
g/ZNgrKG6HaMBxOuAUVLtrKBPB+RwX+WJDIdKuEEIDI+hSaytsrw79gh0fQ/
fgefE2MOKsMI+2oSMwG7JBJEBokJzuQgsa37x/2rBDDMJjEWI8wOJF8XEtNb
qikF+VoZEkPWP1wHe+89JCZH3HOS2PADKx61JGY8HA71mLtWkVjg2uFqw2/3
1XFQXBDDe3ytMeqlWlc4KMZNLxLfIx3F/nX9lj0+FOPCEzsmIteZxqFgUY3T
QBQzxbM+Q7hNeNrBsQP7RnwzJ47ZSEXzRl/93dea2vAqn9DFMTZ8Eo7BbZXD
MWQbk4+ufr2lGscaNI516yuvxViMQY4Z1V+xGA7dsC+DxRpNKwTNTnWsGczM
Q+niv/nq1SNKs1cvWImeFMPbIGjNMj4WizFbAouJkrIs9nn8Oen55WvFU+pV
sY4w9Q00N/6uHcrkIL35uEwHmAdhBBgflIUPYt4xw7Xy8RbK2FmRT5SNh3Y1
t2CXwepmASgDG7hQhsC1Gsokq1EKlKGnuVAmtpwAZRgEKXIVlEnzKChjispN
D06/SUMZeQ+9qjOgzLhRWEPvuO8Rszb7cSWgT8u0YZSbeBVGo0+RJayR0V0I
b6ixxMNlHEakboLO8+a6SaPZa7e/Nf4C9g6Xyz5uDyM64LYJXHbLpgfvMYqD
35ZnCLSAGfa1ejvSev1X5O9g+N6x4qrxtoGCEWXtc7NEPmzccdXFmstkvg8w
EZghuqSPy2QxL6zSP0rlMiU5AEZpXMYlrZ+2rl3VzQEzrD+6YHYs6LVpYLbx
sRlzdEO88+TkyS6Ywa/obTEcUi2Y6WUHA2YcapnIRIMZUh5GYNYdt8haK1Ob
o9lra8Sy3lztZ14zrr1wSoBa3LityCd72IytWJ7NemidF21dyo1nAet0vDXs
9MJ41jrxL2J4ZpJfZeCZmkuqAc8GfGXR/kdH2KIYPGt9d9wP5fZmITILz/QE
ZtfhGXPOePHMnfU2ExcyEVDpLFLDfDpHI7rSPKRmTuxUWuZoUuvlkho7vty6
Rza2yRpyLmz7Anol0+LgJw3brIwy43G37iKgerKLuugWPnFvjTma2uSQWlAx
SdCmgaxO0AZgs/o9H7SpiIqloG13eygMk6CNaiRK7dpHQ9strz50v4Y2eeJg
7OvmLDVoeNtaGfcjaE8U94MVl9iMuUnwhi6xZ8A3PfBGwK0TvJn3ULa97Vd8
SwOcXRKBvjPx0X0Ex2ykuLZDcDv3jT6r7gTH2lAEZ4feQNZKnO76E5wojHSC
YzSUr25tPoBANThpnkRwJlYNfaGq2xjV6RSc7A3GG+tkxg7V4S8cCqUBYE7M
Q3V426W62WMk7oVE2Eynumntj9zOPV00eSsq6kR1oR/6wopFtz9wYMC05aA1
GW0csrO39ZAd2YqRuHxoB3mt0E67MeU/Guz4Vwe0g0PXMOCgXajoTFcxfU9+
ghsYl4RBTQuuWJrsiglIqNCu9YmJl9O+i6Kd0I8H7fT6RPh233v33HHd8tZZ
l/IyiJDqYh4qzaU8I6xrpDzMZ+DjPsrDAqFDeXBdlvJU3Vzcvmo5XkWIez/l
/c88lAdmZ2I/KYUxDFbb7pnXLli1bradnOF10F14Wl/yZhrPQMSjNWjGw6Gk
VMbrpSXgvtbrvy5/B4N907OTr9LTCPTrUc6Ik97ZNiHc0mGO0HPTQhHEI0gU
RTwWR8SucVcxNUvEk/uerJjOrK2QuVjrO+67ZpaP6fSOG/yOMZ2ZrpaTvDmY
Dt7Hz3QMfcwf+yimuuIeIHzcy9Y+t1q7x7JMx2bC+UUp1/FjukjW5We6AV/p
2DLsnxTT9Vy/5drRrEg0DR4eWGF2myB1V1fjnLn1ggNLx9smS0E5h+QkYYCp
Lk6V5iC5HXvHnLO9bewP1YhTC8lJCPI8JGfeo1/vHJKTocAMPnQ4CSSH0O2M
PskRfP/umV9PIzl6y386vHlDfUnuj2GOOtonqjqJ5LSG4RigT7+6JNctA+Wk
aNUoB2DUtaNRTu/ZqPqM8bz2OCab//iiHJVgSZSz6sNoIOgdTAG6KCfjmgmj
yNVNnsiW2ukRH5fQgX7vyIcfK68RgzjWEsbV2iBOYkSa93CFDypDv5YIccZP
+yCONeKBOKxx8jKo97pAHM7H4P06Q5wEHQse+7WWqy+Uy5p9QPSv7CWa3qxv
MQIFAE5BEuFbo8Y3t3Y5a6RqN4ZxOv4lTVthHLZkJWAcCstjIHjodIx7fc+V
58s0vNkLrbfKJmAc3GEs6bgppgSBrgfGBcUxGIe03IglXQTjBr245s0YxpmA
Yj6Mi+rnuGGcqWvgM1+G+OKQjA7IWLoRyYluKEByckzJGLkmuQ8vnLIsi+SE
cPKRHOUaLwPgzCA5rJ6jytv2jPh+TSTXPeoFLsahtA7GAdc0xkny3eATugg1
YBx9my2FMQyOpbBren59nW2vTrQxvPJiHD6fH+MO7JliMU4tJiRgXIPdmS/D
UugyugLhmCnu8m1PLU1CuHfax/0whnCwbgp2Ihb2wOD3x7eMu5YIJxtMXhx0
HryJlgpsOesKzDSKyGoH4bjsh0k+FmzaM8tW+xGOxyuqEI6+ySx4a4Sjz+NP
UYRrXzJhgm4mkQWBpKwR4dpbR5whRTIpF+X0nLnmq+9MlrTcGuGYuoBFKYhw
+PvlkWdrhNOVycvgoXMg3KdmsgdwfuIgnDpb1EMPkkkI19t0WR+uxXdbwj7C
kCQ96eHom0ltJaAN6XWw7tPF0Db68rtMW8C3ndH+xkbp2KuG/TQs3Myvt+5a
eEoStNlNzRBl9Yc2fYQzCdreT4A2Pq0LbbI1PwPapFjV0GYFgQfa9ChR9Rnj
a2NJ0Bxog86rEdoWHrztSn48D7QdrVz8NZpYTmhDZjA4Z/zPhTZcQPacpEAb
2j8PtElDPj/4fPoA62IqEbTJDuNS0IYYd3hZjsIoaPuk0u/vfdAm8SHLQduh
yuDTMqEN89NFoI17qBS0Wc8/5bIbykKbNIqRbV0JbWrLnA/aENwyBdpYcQnQ
Rjew752R5xho0w5KQZtgEMqSG9oafdDWrbtaR8pLbKw+/jy34uZ5KIshtt/O
vmkpdBbVC3umbDhJIDZ0TRVwurceZgsQm8Tt6Dpi0x4ZuajNXgwuCstbGLbM
em1ZZOO4zXZFbloiG+2NXYLIJphXDNlwJojFdJENi6kK2eQuEJiBEuxCZJPN
BxnI9ugND67n7RWy6XTiPmTDbEoM2SDLjWWwnZKQDb99yIbFhRzIxtShfNmD
bIfarpbBr2Pi+FvXvTT9mhLItnrNTJlSxkx3FbIZBmGihSRke33l1Ek+ZMPy
FOvf+uoEZItCnBlk290y6mwK9Nfvn3kbG1q+NPfSKUQ2TkbC8zGEsBfZjP2E
SRLiyMYjdBgkWDCMr/qI26cvD/6x9vJKE0VtgkRvlQjmm5+8cmK9oI3xZGLQ
BqVZG7Tt2z08hDbz/TDRUXhNihMNbVr+1QBtAWX5oI0NF0FbrzRo446o2IZ1
Q22v3fPLO7sA2ga9u+oFB9pwkOZEgbZrDi++NQnabFyF4FEi1VcvaBOPlwZt
weimoI1fo6g+2DLj67AYQtv8ygJ72FdDG+q/DLR9wlTGldLQJrt9AgPnLjq8
nwZt0vtSoG3d/sk/d6BtzI5n/isGbSay7gkGbRJlt5If2vhTANpg2+hgNK00
aOPxJQ1tyKYHADu48tJBsnyaBm2oHdMCLqh90DTkTBtopDypWcfoITXZtFmO
1LTlJ5CaKHvna5V9I08vymiBkZLRqArRPprR5IB98NecNxct7CJG4yXKMBpT
lXoYDce9MhiNp0fgVTuF0RCD0n48idFwYqwIo4lNRYyGZ/MxGrKbi4jY1//r
dHd37Lo7PN6SwmhME8XNHCmMJr0jmdF6akbD/k0ZQ4JbmdSiPjSjHExAs60P
Tp2dhGbm73qg2fu/vqQf0AyR7d05Po1m8p1iaMbRBcW8Yu3yX+smQ4SjTkYz
wJPUhpnwL4lm+vZADYNm+vBJ+6bRkvZFoxnr0rpS2J05imgPOio0Q2X50AwV
R3cQi2RaSUQzHQMyAc0Ot008hZaiZ/Hzo1kvd1hiH1c+7Y+Y3pBBN9m/MQmv
9QcsxIdo/HwxROvWgLDc1i76hMQm6z9GncN34ZPYUiLXSCA2njDWxNbvyK8l
YCefLYxTk0xsfIa75y9er4lNNiQrn4+diqxboum+mZPlvjbGTdCBayU2hlh6
67GpM+z3ShAbwlR4iM1ukKuN2OzmrUoisa3f85BsVO144dJzFTvFiA2HPeh2
HGLjjrO8xBat/9eV2HZtv+xcTWyiUsLbUC0oOZ1EbHrg9BEbJnWKExtUjENs
Mg7Whdh4Pt1HbLL3OCexSVjhbGJr2fXLb2ti01CAqON0J2rGPiexdZdnlXe/
8MrSWTdyAzUdhgtrzGuEszMa1kLFFB7VxftZsGbQg1tgeEsWUOJ1oGWCeiEu
UIZYoWB0fGcDGwc8OoQSwMb0xWnApt7zAtvhtkGnJQAbQlEkARvnFnDugMDG
GpBRCw2bBWxG7Oj84uLR3ZU2zJQHr8mZ5HwAh90beBkHKY8/wIU+GkqcnZtf
bt838p+IcV/9aO8GF+Oi9Mh9CRNJGMfuYIpCxxPODp/wJGfbvJrk9N7SiOR6
aJKDZYbdOUZwaI4cBIeQux+8PFwy50B+KoKLJRNMIjis8dkz2So0KKtNp7jl
EOgQHNY6WOPsmTyxrquHjiiN4KyzKkRwPZDgggSHdS4z7K+77aaH+UBgojjE
9fRBHBpMHzfQnhgTdzkJ7tBrI8+DKM4iOBxgcgkOc0YoLQRsIsFt7v+9EgTH
cEEoJkHDQ3CTXl32dGcQnG1C0+LpBNcbFYNt5kkE112EpHw2hm98WqpZZOlM
wze8j9958A0q/bOLb+aBXXxjHEiNbxycOHOtPz/3xcViYTLTlgPftESN4dsz
Q38BSycW4ZijXMODbx+3X/w1Np7GN+szp4+bid83H7pnRh58g9dKwzfZfmDq
lt9hXglqF41vbHj+pOGbRAczopvtyH2irKtdm8f9woNvUchMB98wpnUevukZ
+gR8W932kEy/dqwY8+9J+MaK8+CbRoA8+Ba5Kz++4cy0IfokfHuwbfFYe1nk
1kBIyW2XnVc7vr2+ZdIw2xk8+CaaOXy5JL6Z6KcSBKscvkGTKc3FXfc+fBOj
Mfj2s/Y1kmEjCd8kGHE2vu3YdcMZSfgG8VAe37r1RPSko5sG/4CfldDp0R5o
H8NpddiJDCdKLoHhOLXRVQznnldzGE5Fx0xkOA7aORkuluPm4K5h3wuHB2G3
MVuffYpmJS4/g91kG1cOdnMbFptMLLupo0/izhPYTbpoPnbjJB4arIrdAk+H
38c2DLaSW07adTK70VaT2O1/HTu8y2W3KGJ9Xy1hsatTsxttNy+7BWaLjTb1
YDfEdSzJbjz8Dahl5fDv/OyG+cZsdtu7d+T3UYbD066ah7c0u7Fa4uzWy8du
KEfr/pHfdY+1IdMlHzW2ZSKsud5J+Cb/397vtLARvtA2ceoiHiIVb1oDxuFE
Ux6MUwEMaSci3IlxdodET9RNbRj3Ry7GWXbL4Dj2ay/HhaX+A62a4VI0y8Fa
t4y9aWUqy0H9Bd9xUA5DVArK8a0MlEPfyES54KGlYPVBOYYNcVEOtlgryrFP
apSTEBGGbGz83RIoZ4mpEmqm01vf3kp7Ko5y6FIK5fqgAXgHK8qbVMqZLmC5
Yx6WG7HlBTmagICtlBIMaM/Pvh+ll2+QY1WVGN+ELBf0JDmoaCapbFV5WE7q
YN+Qb9G02XLWh5pryLPlYDlcvyjLiSNRFpOT5awIlWDm3aO1/hDkAupwQQ4f
RPJVB+SiiCNm2MeOTxfkou1+qSC3Y+tlP80JcjP2P3QLX47if8VAbu3eB8Ka
e2bcfyaBnD1uoUCu5do/7wyQw8eMrSeB3PI9C4bYy9YV5PT4aUHOyEbsR8gP
ctzX3rLq8pEa5EyNiKmXAzn0oBwgZ/O1GJCjISeBHLe8OSDHRRYsF+N3Isjt
ufCUNdumjqwF5PjQ1uUa9eLbOWkiISWBHDce5wU5uu0kktsDXRe0z9ZrZz1m
ecK4Rv6mMLHfNxtXMsku+D6i79eZ7JjXUgLzdSLZRVvS+uBsJN+yk8qBTWGN
twzZSa2Et+zttvSHD106joaHWjQ2y8pp3TH6R+i5PqiDe06Bun6r1m/Dy0t2
3cQhog8dJraqxcw0uLvYGNrICFRsyZqz4RExeU6f5AA65EU0HqeSCHRof/w/
CegQyBHvR2HwY0DHyqsB6DD41wPo8Nk8QGf2JJv/yed5FJyVI4utxi3HsqJB
w0Z7Z2yaYLOBktYGv7B8ye0L08mO+482XT9H9g/Jqa90skNn59YfDjjUQfSN
WJQWg4qcUG6ykxAypr4M2aGR85Id7FuK5pAdY7ChIlLIzgZ2MQoPOzZLkN2R
28Zfl0J2q/Zf1z+J7Bh705bC/C2XLk52vWNkZyhNk113CM/QoHqyMt9bfukQ
OfxaiupYGoRW7GKqQ1ijFKpj31IpyvpiZ0z7zpE/cKlu9sKnN+NvnK6OwK5v
HrDDCoFZYxWzMyRgU1wGFf7surlCFpBpRbkO67L4Hq0pP9e93zZeuG7nxBlL
8nLdBzsGfwcxCgpwXaPLdXDc5r3PJ3HdR68N/SEHBbpWvRDJeCl6U5kxYzdW
nkKdk48hPYODdU+8eVO48yco5rIZC1/GJ7HxCZ8zdZ5IdE1hrvgcQIcOq2Ky
5wY6jHacycN+yNqBLngsH9BFw3cjdQfflhU6NZXrMh1munMwnd2UjvDc6Uyn
rVcxHeYL5eWd8/50Q9td4R62xy+/MInp7HxKlzAd3DwHFY5feZkOvbjOTGce
AskrI6arzoeCBjE+V3dGTB5kQJ3N1GR2E+aAuqggcagzQwo2RbOfWcfdPuAr
JhEX90KX5LvmF66QDU67ds34jpfvzK4Vdj+R7Z3LdwjN5eM7/F9PbeE3In5p
vmMF5eU7UXfBIz49f8HTlu8oLczia4zvQB2mG2fyHSdD68t3OrFLEt9JcHTF
d2JX5flOB0awmqQGvsNEVhLfUYWyDxqNKG+ZQ8ua7QzacTrUQTsefJJOUAll
mYt23OJnLdQs/Wm0g/mRnWj1OdCOVmEu06j9jCU87tIw/1eE16AJj+JAxkQF
OnY9efAVD3YB5okICP7Gbuh6YJ6BCPO/isY8nuJAKvQSmMfAOHAPUKsezMN+
QgfzgCp4S22YT8C8RhgT+2i0+RL/M/6RA3YZxqPDixivAR586kMr3pSdtWEZ
+mi+Y4xO+lKX7xA0hAach+/U+asSfIeEsA7fSe4WM4Y07Rn/k1S+Y97fknyH
1PGm1H1dvnvr3Yk/13wH4Yuonw7iwRMx1YlCvGNmqkUjnhwwiyMeJwAAA12M
eKgPqxTM5qgndtx4RRriBbd/r3nod13Ek1MazRed+nRl1sgCiIe1wejjMcTj
TBaogtsfkhBP2CAB8XDbL7a3H6RBGcTTG7YTEO/DttFfpTkBMi3iBaaWhHjW
BZjrPbH6NllfYfSmPIinIx1pVdmtuxhzHz0I6bFMI163AownftMwHruSZjwe
aEE5uQdH7P3BkSOzGG/jgLM2VSael4PxqD1zMF4PQLDYSNAZsbPLOH0JlWis
DZVhlIZnu2nD5J1LH6QVpVIeQ/TggygS54KdPATy20N52I8vI61NZ5hKeVz5
VUCVh/KQw1AdfW/E4bMExOuhEQ8jQSiMqtHOoFsd0A4enuMJhy2Fdr002u3b
fdNXNdp16y6A0JMYgh+JvWrYrjzaoUcqtJNOUB+0c08mJKCdnvbLQDu9GhWh
3SCiHeOVFUA7rFNQqTNk7J5dU2NH6J5onTOBvqoeaKeTZiCnXYR2X3DRDrWe
hXZcQTVu0SaKc9Eug+z2twwTskOcjCqyYwQ3TXZ4z3TdpqbLLyLZPbj9dhsi
Rn6w4/j4kR17xAlCdgySL9MIwZOL3+1RjQV4hf6iewLWYQq1dqzjQguFAE5N
4fenW8PFv6PPjOxfI9Yxhhqx7v8e3PFuvbHOmkjQGEWxzlglO9KeleOHo35R
z900203a9sQjmu1k8K9wYqN2tjMAYf4nn5deWYnO4oSDZOjHXbaLbaQLXJzZ
0ECeCy8YtgMyvfFWkkSyGNS9MO+OpzxQx4g/dYE6tEwC1KGzJUEdvV8S1OlB
OA/UqRWfDKiTKTHzUKuvnv9iAtTRbaNesDPDjNxMzktbDl/+A0bvlLK4aGc2
3GBRTKMdh0ECPqoigey491CTHS6dQnZbm8f/h9JYPTTWRUdgLNbRNp5ae8sN
FObIg4nfi+67/zmFdVwexJ4UF+tk6QyKef91/UthnWELmEoG1skJLR/WmXWa
qHV6pWFdt7AO/0CPXZrruAwBksjDdSlYRz+UgHXIQJWBdYvW3jk/Fes29/8e
k/tqrNP78U84rDMzItJIGusCXJNZAgI2rxH8P4Z1Qdd3sA6YHsM6zL5Xhpvs
WH12tIz9MTplItZdcNUSMsSRDcNjWIfmxgBkFA8fGuGKPn1pyL97yO6ct15v
SiE7qhQv2WFQJ9nRiEuSHau+BrLTIbkTyM7OJymy29R2q4kGe9UgxVoNJDtZ
cTSnieqAdSLj41h3kg/r0AcQBhZ/Q8XgN9COArm1dd6pYQzLMT8SmWECmYs0
MPfiYFF02a6n+ZfRFxTjIUmGYbwqt1UHxjO5WD9pC5qy+aJT68x4bYNrYDz4
QvYGds325in/rBlPH3yDrbH/YV2/VsYT8RVnPOueczKe4yOrGA+OKQfjYcYS
t5StIGQ8nvZyGO+RgzddphlPpEL3qEZtT2FvKcB4b++dcC5SdtfAeEv2zr2c
H09jvFii8kqc8fQiZB0Zj43GMHSK8Xpv2jhZ8nTigJtmPKlBP+aJTsuFeR9t
T8I8p920ecmtkNbG3Bo+XYMTP2d2T2jGY9OijqUCwuI1ch9PV/Md5q6S+a63
dmvkO7xGp2Qoj1djx/FRnjjdwMlqysPJ9DyUpyPaM5eFGTD5kEg3RGCRv/NR
3qTnl681w6OYiU6xoiiv0jpcKA8Uh7eSKA/yXFFeLDKRS3kUlp1IeRzWbeUp
ykNYI015bXdcLYu8V7T810P1pTxUCh9KFgfSKQ/1oihPCzVFebHjh4ry5Abm
dUmZl0R5ey48ZUXLzNHm5B3mV8RiEygPMR4kkkpgRgy3KjaiMA+jUjbm9aR7
fW7/9CEsZUQrn0dtsb3QKXh1GLyLeJqx6kt4iH9ajvBSF+5QdajC6OMNIprN
iqqxxb4FAQ+VXBDwosDAXsDDZITqHDHAw3Fzdg4bPiwF8LgN+9PXB55VV8AL
qp4HC5/dMGdaLsAz6d+qAC/ozdKcxQEPFhMDPLPdwgx+nB/zAV637lH+x5PF
VBROwOJgJpjlwSyZRDGphPCPe3jwDq4vB96JLbt4hxZkGWnBCAPdxXjXWO30
YMGm+XQoD2tKAdZtabs5FKT3XT3Eh3VyOYV1yx5++L68WAfuhVNFjy+Bdexd
aVh3aPew7xDr4J/qiXXOcgw6Jb5eAuv+5ODhjxysg6LmwTh9Gl0vkxPruhXm
ut5erts78q/ld0CMppW7mO9k6thoGK6FK+ddhu8wLOTlu9+ZmY8svpNYg9l8
h4/gvKzmO8mYEvx1bN0QiUNEG8RAV1e+WzxiKGvt6KYhPyBblOA7cIxtsErE
d9wKo/lOp6/Ej2TJyea7mU2LJe7uRU2rX3b5TpRWCt+x0YQjAnrWfMeWoPVT
iEoSH2sjPZh0Cu2OIbh76H2IeeZDlRTWw8swQsnPG3Sfde9OGRJjPUbzqIH1
mvZd9qOYGVSzXl8f69Hha9bLiXrYZoKA8bJEkIJ6ytkg1gcddBrqsS9hA2ga
6gVNgzhVMdQLHlyjXniOuVIG9QimHEqU3feOpQow9Qfq8qAeA+pkoB7nEKjD
c6Je7Jhr1FK9YkKkI0qTq1WZz/f7qI/pb7Hxn9Q3+IoHB6xYtyMv9eFzmvoY
7hzNavN2ZVPf02/PmXTcqI/HNstQnwnSZaiP57dk7tlDfZKUzlAfN1iIuSjq
g70UoD4ZQypV1Hfb3Y/bkO3Hj/pCmA+9FO6OU2cu9Y1bumor7r62fUo/LLFn
UB/HMLiQAtQHg9v3xqj/oOsg9X17S1NreeqLYlHFqO+jtkv+HiMUrCiJ+uiE
8lKfXcMHGFCqT7lMBtec1NeX32cnJvXxKbGHKNIF6eBnqEyayYg3VCAsW9bR
w8f4PP5mR8dtFi6//1HWnLzuAuG4CfOPtfX7Wnib3/dBocSrMvs0uGRPJ8ta
S6LCHvteHfVTSyORc6Gs4csChUGRuwAKMXbmhMIjL434eUkoFKlYGxS+0zYr
vPyvrhnlg0K5HaFw13V+KHxm6C98UIgnwjXUsTkLhfiKgkKumaZB4co9t158
nKFw+IEVjxaEQp4PcKBQlhAyoBDHDjsDCoNLdx0UomopsVX4SAn+vapl2jDz
uFLlMSgMPgXmgE5rzMOHfdEt8/ChOfDJ9D54Xj4zY6XSO6WgIb/CLYAaDemO
+XvW9ofv9qFh89vjfkqLRuwa66wqF+RDw+A61mBeHfgvaWgo8xkScd2Lhohh
yubgxzVqaDSMFSP+XhoacpCEoHHR8IGV99xPK5B4MWpwlC6zvd9p7KsGPdLo
sGnejDvlq8hYai2kNwYYHNcGCNkJtaCesVUT5pC+CkgyrM5oVSMZ4hS5ngjV
VpBBhjx8XgMZYokbFSAz1vnIEIcO6KXzkCEMRJEhDxIjoqXIA5p555Ihj8qo
SLNeMqQ/RWUoMhz04po3zbhZSSFDAewAPhYueFiyaiCz5wlAhogHxBy70Xp4
A54RTl6TISCdW3bxg7/Fowf17JIhOxqaVffXDDJUs4M9MNHEnpJBhkhpZ/oR
5plcMozSs8RUEHq7IkNMVWsHK8NkbWQojcKNzQ4ZfnjhlGVFyZDpSzxkKFl5
KlVkKLRX8ZMh3YwM8ilkKGA4IvxLWs3Hgt0cGAzPaoSOiQ2PT0xqX3IXXp33
9OJnREWYmrOBUuMwiPyleJUnM7kQr87uifUaGJSf5otOxaNopuKkJUyPkUOU
aUt350ob+y05CatjxgvDQYFagaOiKMy2L50UmynWxNFXBv8dTMVFQ5harWiI
YF5WsJuFNxGPcTQ82dWcos1wmHL5pUM4Qmx7deJgOlaHdnQMAetYK0qKBL+x
041YSA0RkkyIhTaOIGRJR3hEjtUmr7tYGHRpDPweLOQ++l1Tpj3Qcdcll+Fv
nqDKxsJQKgLWX5l/4wOgT8aDMZvdLA0GlyYaJODgF4/uiYbPLBw82tr/G2jU
F5bdLMWniVMkGm6L4WD4/dCrcXBIYEFJvRf8xVgmGSwYGzxe2DzrKnYbV7kI
Ce5onxaqunlTx/lIUEI5WBKc9SUvCUYEk5sE8RWSYGA4aSTYun+UFHHN3ht/
cRxJEAdOt1bG/cjYbVESdDeR5kHBvS+PGwB77jwUXLhz/nQ7SuRDQZzbvWXT
g/fgf5LzoJIfBVW8STuWmMeV5kGmX3poMVR8KB8HtrSPOrMAB7JO8LCr18y8
lh0zgQN5opw3z+TAoM54YERmTsmBa6N8j+FW8nCIIkTEnK+KZt1dchvGGExS
5mgUfGXg2ZkoKHqkl3bj7MDyVMFQzVGnLArqbeYFUFAmsI0/pD3bS5kiJqNg
o4uCEgs6HBUaYxvRA1Eja5pcOTQsSL9aIwviNA/+kjNvFS8L9tAsCNPoHt0g
Dwg2aBBkY/lAMGU7aC9NgvyOSBVUmHlYHwmaZzhZ5I7ikxgGBtWJaV+MHDQO
hYHaL5bAQMQ1Q0lswA2NgUaxKo9iMRAnv4DNKmlkb0wy4f/StzpCrE7AQFkX
rkQYqCc8jmwdcqaRc+y6DDjP2XzpTKaUSLxGFGQplzfPvkxnDe4MFkR7yklE
iKJnhv4ihQXxVSvrjJ9IYkEkuKWZ2A4bkHABFtT54RNYEOE6UFLoBHNF2qBO
JsJxhOEVxBVY9viDe5+/b5HdHksQDMZlaS4HBDn21giCKHRREKRte0CQP3dt
uHeBAkEs8/ItvKyvjmlIvD553bIVaSDoWyJ0kPDg/InTbOOZYVxv+abr4PwU
loKlWIH65EqexkXWLQ7J58BFDjtscVq9RDiVj39BdCSGC+VA8cB26AnM0IYD
C6yTisHFRT2KaVxEUxtfDTDhR+SoGkMDKVzUy24aFzEvQ1yEQdaKi/IZjYum
IrNwkRaq0YRhKjy4qKKEJuKiuDqDiwwOFmUh6PZFtK1N7Dtv9NUaGa3LUsjY
++Njn1Io6Cls+XzQqWL90wwANBofMyJhOv5GM7QOnfks/n7v3vFXKcVgQ9io
gSSCx+AePnhU1RUbobPgkc2Ho3G67LBSLBLmhUdGUnTg8ePdF39DFIHZf6nh
8VhL8B52TCTAo7Vej9QReGytXC0zwh2zp1+JDXEuPIotOPBIsV0CHrHg29Xw
qHpPD0zQeeBRx70wT2stSNJthFX7++y0uYnRAdA8xGinENKJEZOjJYmRaOcl
xhcHnVdNjH1hDve9cad0U8z8iD0aYqSWw+RbeLWTkuBRqxJ8RTJVNZpeYBwn
tBilnMpDzIltsSCzGkJ+ZNOhGTRA4ty8ZFjcc+EpGQCpcwAlACRPNvBuPNKa
ByBF/Qd3x7aa0gApAiRGbsfKAyQduNTrZwQgHx8+UAEkor1gD38ZgFQrqMUA
spcXIDvM2WrjnWyaAbNuw0s1P3nlxFIMGTQrJtqLMuSRyqBTyZCjP1hxN1aR
dTk1Q1LwIc93WYbElCvekWTVSkz8P/bePNrq6tr3ZHDOoVFskpv3cl/9U2Pc
UXn3japRqXrjVfLSVN69qbz4rsbkPpPUzbPyNJ2KQgBRFJRGpBGIiB0CisQQ
sUWICBFFEJWgngCCICIeAtI3Z6PELnYJ9fvO3/yu3/ytvX7d3vugqVF/bDZn
79/+NWvNNdf8rDUbykfrGBKnsKVmyzIkFtfROlgM4rjjDh6l3UlzmiEx67E4
AhnSCjoGRAWG5OR4y8PLOnmXcCWwpYsrMqQMmpTb1/G4RqUiFbqSO3K4PYOP
eLCW4mN0eg8fXRRRY/hIOxdXK4GPFjoSFmm/4+mFjxxbOuoK3mNce2lAiB4p
dRXoEcv8vCH8HLlWcc9YpbD0yDQC4sLQGD3i2RNvyVMZ4EzVKmePpvK3Dgz+
Jhc6ZH5qjh5pglp65HdxtaDkSdrcTJyMzZNcCdPjSX1I3JdFR1e4oxw6wq/Z
R0fWVypAx/XbrotzSFVHR2deGQWUyGAYHckfY15a8cRfETpy+86cqh4dEc1R
S6MjDQ9Zm1PDEH+70rKRMOWiY/yb/4EmghU0Ob4kOkpGwehzrDtaG0HGAdgJ
6zuozyLTXn9LjhiILr5fhQn146vTY4elR959rxIAic/LAiTtDQKkKvgQOFIB
lgHHP+wc/aP6Xcfa+DOPd1/0fwAcRXWXAEfnlR0CR5PHOwCO/MgHxw1LZ9yK
v7jvbMGx89iU8/EeAsc39w85Iwsc6aKCXXf2tA3d/0b39m0lwFFapQfAEfkP
OOYaAEd6aBSD46j/7fiLPz8bxqcHjrIOqROTXQygQe+BI/UUXErwfnT/td8A
ONo9LE2SlgWOyPdvwVE3eBHBIE0dDRQComFG/gILK2WZEVoD7p24A+YkMczI
LZGSzNi1a8yPbRZDa7WVZUapBf8xM6Nkhu/Lj2kZnwBmPP9g5xrOj+fs3PJK
GWZEejc5lZZ/NsyINpb1u4+FGaX0wcsDz3zttav+H456pgD1WVHKzBpWZJ7j
QlbUxXkTn9nG4EqZl6yJZoExfjSlxeeOTfmJK36oqhM7+2wn9p44K5WkRawf
WYKh9SwapDlatAO2xbTodn68EUeXACfHaVrEQJfuxqXK0aLQQi2fFkXs9S5x
J1m0yP3QIlpMeYPV0yL37FAvsEW02Dl79hK2n6VFhDgn475VtAiLqnFaRBNg
zYb3qLQoqTc1vVsDtMjcNky6QloU4zK6Z/SLT4s0fZqgxcQ+DdOijsATRIux
L3eDtIjkRjjuxf3X/kwKxcWHl6HF7Y9PnqS0+Pzym29jVCuvfOljz+2kDvNp
kSZxWVqULPTxEHcmm1FAiQzm06Ipb9cfBHCCaPEU/M1Qm84nZ0wXqY+a6+Cy
sWM4yNEsTIttdojb2BO5yIgQj+hdQls8ZDSkIsiI5TpKVCPIyPNiWKHaKP7/
wo23Lc1CRmaHxsRhTQTZpB94zaIcZMSpmJsa5YKZd6cJZGQ8fwPI+PrC0eOc
fi9CRrgEtggZk8k5tdc4+gwUJ2gEGcXnw0NG5wdSq4SMDH6jqrbIuPyPM0WN
W2Q8fGD2/wmr6O19P89ERk4uxjZPISMGYUVkRAHoViEjzSpj94vQykJ9LZn+
fWTk4xUxo9NvqL84burNSZFPx4wx6cTTk10HgDZFqEUGMzKtw1v7Rv9jRWY8
tmuYyx0CBaDMSJWOiAXn9FbPjDLrKpnNXLt4qc+MEvYHu1rnKC6c6TOeSoOA
LzatD47wzectGHB8a9Ol59qYKB8cZRJqAhzp5uhexeAol6kKjvEQ4scMHjgB
4IjRyR1rKNcy4OjksjlwROSHu9tohhny9qqH8sHxFLYjIuvwCfbSaRs6m8L4
p9k4dEy8IXoMwOOCnb+8ycDjKdggT0mBgUf5mx7vqlvqAJJrw5kAKVEYXHuD
/B2Pt0qpZWioZwFkHLoivx9AufYBUrpN2xS55CghBiCZABKVAUIA6UZv9Ne+
ztFDOFzKAOT1o25w+twDSMzOUm3m6MCv+gCJIuq0iVbtnjEqAJC8UwKkc8ar
BQFScnfUtHLd8diprgggmXTfB0i/lEYIILGtVQCQ7F5M1RUBEuk7QwD5yPy7
xePLB0iIvgFIVrVtAUCqmuUg8EESERFyJd11MjZTKjkw2sNFcsZmjOCk0JiK
bwtwEh6vFiexnNBinITv44nHSdndQxCUiUCxJZ0axknryrHh0MQLAjjJ8EZE
27sJKPr8wN0TNFHHaVwKs/lM0DJVcBLuaXY+gwdzACcZZuribyCZUcuUwcmz
t297jQM4CydV4LFRbnVAI0Qpi4ZKlND7qJuNvx5/as7tlFAOChKlDSquRJRK
cyajeYAotal9lHTpWhQl46b+rCzIRH+GSJIyJC75FUkS0QhqL7Q7n4x0ii1Y
xOxFKVCK5hoxZr6OVUm6Xg0kKX55ICkTbvQNSlAcXTNykMIfgbAUSEKmVNsf
mjkpLnMpCbwTkGS1YIKkrYBVCJJvHR36NfFr9ECSxqssKWSA5B+XjxxeESRl
+yj6CKugFiSlFFEtDJKL35wtSwAWJI/sm/VxgCSWUlsNkn968IpRFiRtHpaq
IGl1uAPVxkBSikC1HCShGutBsp2V65h9TR5R1Q4jC/7w6MSJxDSZCDyKZN3T
qhQJ31NLkfzco0hLf3gVUSRUjKzz1TyKxGq3RnNbiqzbfApTJC0lSmaDFCmN
ExGJ22bWRtuyb/xPfYqkO6Nki8ygSPNdQpER0nsUya+apMgtT0+ZUESRKG5E
irRKCbOLDONyFOmPxlIUiW5THY7KuTkU6bKTKUW6qVNfcMxNUSQVStTVbMiU
scZJM5Mi41/EUoC8gVZtlaHI2C1Jfl+KIqkcfv3m3PGGIu2hRRTJrvUoks5L
bBc3DDRDhP4lbW4pEu7+arkQICXBrZpA9OQNAeTLA88kQNpsiRAKDyBTZVJK
AiRP1whAQuM3BpB4MAuQaGULkLg6dSuOu2HDkkeotJj61QdIZHPC3SlAujRB
0J/RaZoGyHbKPxKZGIvGbWJo3SHJ15DBj4yTeXfVZReH+PHe9fN/afkRSYzw
vvvqGb/N4ccP1gw9n/woQmv4cfe6sZJcjMmf8vgRbVSCH/EkPj/qSlNP82NX
KjGb48fYHzx5ktPoGsqaeXaSzuNHs6LZLh2pdySjLZZfSSuPBkzC0BJ4ZPbb
HHhEa4bgEQ1v4RGdWA+P7ewfblLFUtRhq3/TCOeDkB9n/+q3W1CTshw+SrRD
[truncated: 3,851,888 more chars]
