# Supplementary material for: Spatially selective delivery of living magnetic microrobots through torque-focusing
Source: Nat Commun. 2024 Mar 9;15:2160. doi: 10.1038/s41467-024-46407-4 (PMC10924878; doi:10.1038/s41467-024-46407-4)
Supplement: Supplementary file 4 — Source Data [file 41467_2024_46407_MOESM4_ESM.zip › Data_Sorted_by_Figures/Fig_4/4J/Field Characterization/z axis measurements/(0,0,-2.5) RMF on.csv]

Time (ms)	B (mT)	Bx (mT)	By (mT)	Bz (mT)
0	7.16128	-4.71651	-0.310084	5.37981
0.999928	7.312	-4.46984	-2.57408	5.18266
1.99986	7.24864	-3.03238	-4.25143	5.02721
2.99978	7.05068	-0.824954	-5.03184	4.86951
4.00019	6.79879	1.55973	-4.68633	4.67217
5.00011	6.80948	3.71819	-3.26998	4.67454
6.00004	6.93264	4.89976	-1.10011	4.7795
6.99997	7.0728	4.89852	1.29379	4.93509
7.9999	7.08944	3.71519	3.18886	5.12725
8.99982	6.98321	1.65107	4.18762	5.33882
9.99975	6.88924	-0.773533	4.106	5.47759
11.0002	6.91635	-2.99561	2.87071	5.53365
12.0001	7.10555	-4.47517	0.869225	5.45033
13	7.27354	-4.78318	-1.46975	5.27877
13.9999	7.30817	-3.82925	-3.53068	5.12645
14.9999	7.12938	-2.00796	-4.76758	4.90575
15.9998	6.93471	0.409108	-5.01311	4.77406
16.9997	6.83414	2.77843	-4.10648	4.70346
18.0001	6.87317	4.44458	-2.2689	4.72634
19.0001	6.9895	5.03012	0.083052	4.85223
20	7.10991	4.4226	2.31547	5.06261
20.9999	7.06523	2.73072	3.84691	5.25947
21.9998	6.90869	0.420528	4.28742	5.40104
22.9998	6.89783	-1.99979	3.64629	5.50322
24.0002	6.96789	-3.86038	1.96789	5.45677
25.0001	7.20874	-4.76837	-0.259442	5.40012
26	7.35744	-4.46918	-2.57506	5.24665
27	7.24928	-3.01232	-4.26246	5.03084
27.9999	7.01879	-0.833364	-5.02325	4.83072
28.9998	6.82511	1.68661	-4.69399	4.65874
29.9997	6.82968	3.70657	-3.27354	4.71061
31.0001	6.93725	4.8919	-1.1123	4.7914
32.0001	7.06172	4.87472	1.26252	4.95086
33	7.1124	3.68763	3.20016	5.17172
33.9999	6.99371	1.60318	4.20738	5.35161
34.9998	6.85912	-0.834024	4.10666	5.43022
35.9998	6.93271	-3.07485	2.87098	5.51047
37.0002	7.09691	-4.44307	0.888078	5.46229
38.0001	7.24668	-4.77143	-1.45738	5.25583
39	7.29996	-3.90205	-3.54854	5.04691
40	7.16598	-1.97978	-4.82272	4.91662
40.9999	6.89847	0.412646	-5.00443	4.73015
41.9998	6.81564	2.75812	-4.12602	4.67137
42.9997	6.84411	4.43238	-2.23668	4.71096
44.0001	6.97348	5.02587	0.118348	4.83281
45.0001	7.09279	4.43809	2.33521	5.01575
46	7.00551	2.7541	3.80892	5.19464
46.9999	6.91951	0.467559	4.29541	5.40467
47.9999	6.85098	-1.95611	3.63083	5.47053
48.9998	7.05973	-3.87522	1.95518	5.56775
49.9997	7.17126	-4.72448	-0.263221	5.3886
