# Supplementary material for: Spatially selective delivery of living magnetic microrobots through torque-focusing
Source: Nat Commun. 2024 Mar 9;15:2160. doi: 10.1038/s41467-024-46407-4 (PMC10924878; doi:10.1038/s41467-024-46407-4)
Supplement: Supplementary file 4 — Source Data [file 41467_2024_46407_MOESM4_ESM.zip › Data_Sorted_by_Figures/Fig_4/4J/Field Characterization/z axis measurements/230223_zero_point_field_on.txt]

Block	B	Bx	By	Bz	Units	Temperature	Timestamp	Serial No.	Comment
0	4.360047	1.540560	4.072635	0.224332	MT	21480	2023.02.25 02:24:30.024569761	0001923
0	4.315659	-0.614207	4.255117	0.376358	MT	21480	2023.02.25 02:24:30.025569761	0001923
0	4.309961	-2.610272	3.396442	0.475845	MT	21480	2023.02.25 02:24:30.026569761	0001923
0	4.311440	-3.946512	1.675179	0.455340	MT	21480	2023.02.25 02:24:30.027569761	0001923
0	4.335485	-4.302585	-0.438119	0.303721	MT	21480	2023.02.25 02:24:30.028569761	0001923
0	4.337351	-3.587409	-2.436303	0.086805	MT	21480	2023.02.25 02:24:30.029569761	0001923
0	4.344976	-2.027186	-3.842593	-0.061775	MT	21480	2023.02.25 02:24:30.030569761	0001923
0	4.347197	0.143821	-4.338896	-0.226763	MT	21480	2023.02.25 02:24:30.031569761	0001923
0	4.307713	2.163996	-3.708983	-0.341993	MT	21480	2023.02.25 02:24:30.032569761	0001923
0	4.344206	3.750743	-2.171890	-0.294877	MT	21480	2023.02.25 02:24:30.033569761	0001923
0	4.314078	4.309423	-0.077754	-0.184647	MT	21480	2023.02.25 02:24:30.034569761	0001923
0	4.408828	3.923560	2.010667	-0.025759	MT	21480	2023.02.25 02:24:30.035569761	0001923
0	4.378054	2.474381	3.608699	0.148609	MT	21480	2023.02.25 02:24:30.036569761	0001923
0	4.340525	0.478400	4.300836	0.337785	MT	21480	2023.02.25 02:24:30.037569761	0001923
0	4.324640	-1.677065	3.959729	0.458821	MT	21480	2023.02.25 02:24:30.038569761	0001923
0	4.253287	-3.340158	2.602768	0.399240	MT	21480	2023.02.25 02:24:30.039569761	0001923
0	4.347054	-4.291754	0.616894	0.311718	MT	21480	2023.02.25 02:24:30.040569761	0001923
0	4.336928	-4.056185	-1.519662	0.216655	MT	21480	2023.02.25 02:24:30.041569761	0001923
0	4.333730	-2.892372	-3.227287	-0.004452	MT	21480	2023.02.25 02:24:30.042569761	0001923
0	4.307993	-1.010959	-4.183758	-0.181481	MT	21480	2023.02.25 02:24:30.043569761	0001923
0	4.288207	1.167588	-4.113302	-0.325890	MT	21480	2023.02.25 02:24:30.044569761	0001923
0	4.288421	3.033317	-3.013155	-0.332331	MT	21480	2023.02.25 02:24:30.045569761	0001923
0	4.344218	4.172285	-1.188360	-0.228196	MT	21480	2023.02.25 02:24:30.046569761	0001923
0	4.357209	4.237632	1.004562	-0.136376	MT	21480	2023.02.25 02:24:30.047569761	0001923
0	4.389701	3.260288	2.938809	0.058264	MT	21480	2023.02.25 02:24:30.048569761	0001923
0	4.382007	1.532409	4.099806	0.212829	MT	21480	2023.02.25 02:24:30.049569761	0001923
0	4.311771	-0.586209	4.255150	0.376070	MT	21480	2023.02.25 02:24:30.050569761	0001923
0	4.300360	-2.593565	3.400889	0.447736	MT	21480	2023.02.25 02:24:30.051569761	0001923
0	4.297018	-3.934925	1.675804	0.415223	MT	21480	2023.02.25 02:24:30.052569761	0001923
0	4.266200	-4.231576	-0.450033	0.302807	MT	21480	2023.02.25 02:24:30.053569761	0001923
0	4.334261	-3.572023	-2.451833	0.122416	MT	21480	2023.02.25 02:24:30.054569761	0001923
0	4.327924	-1.982473	-3.846111	-0.090295	MT	21480	2023.02.25 02:24:30.055569761	0001923
0	4.310448	0.092912	-4.304144	-0.213705	MT	21480	2023.02.25 02:24:30.056569761	0001923
0	4.296390	2.184260	-3.686389	-0.313852	MT	21480	2023.02.25 02:24:30.057569761	0001923
0	4.340749	3.738591	-2.183658	-0.310934	MT	21480	2023.02.25 02:24:30.058569761	0001923
0	4.346306	4.341289	-0.069533	-0.196853	MT	21480	2023.02.25 02:24:30.059569761	0001923
0	4.372419	3.880558	2.014615	-0.025255	MT	21480	2023.02.25 02:24:30.060569761	0001923
0	4.395792	2.509755	3.604191	0.184181	MT	21480	2023.02.25 02:24:30.061569761	0001923
0	4.349529	0.453514	4.311622	0.350209	MT	21480	2023.02.25 02:24:30.062569761	0001923
0	4.309425	-1.668760	3.943312	0.486489	MT	21480	2023.02.25 02:24:30.063569761	0001923
0	4.288323	-3.375624	2.605931	0.451663	MT	21480	2023.02.25 02:24:30.064569761	0001923
0	4.318531	-4.259648	0.632746	0.323631	MT	21480	2023.02.25 02:24:30.065569761	0001923
0	4.369606	-4.087295	-1.531514	0.204792	MT	21480	2023.02.25 02:24:30.066569761	0001923
0	4.366538	-2.876190	-3.285444	0.006495	MT	21480	2023.02.25 02:24:30.067569761	0001923
0	4.313553	-1.002827	-4.191931	-0.169688	MT	21480	2023.02.25 02:24:30.068569761	0001923
0	4.322852	1.159752	-4.152490	-0.314406	MT	21480	2023.02.25 02:24:30.069569761	0001923
0	4.317276	3.068113	-3.016807	-0.352749	MT	21480	2023.02.25 02:24:30.070569761	0001923
0	4.359577	4.186575	-1.179305	-0.296217	MT	21480	2023.02.25 02:24:30.071569761	0001923
0	4.415386	4.296350	1.005044	-0.163978	MT	21480	2023.02.25 02:24:30.072569761	0001923
0	4.408181	3.292254	2.930909	0.053813	MT	21480	2023.02.25 02:24:30.073569761	0001923
0	4.372110	1.532751	4.087319	0.244640	MT	21480	2023.02.25 02:24:30.074569761	0001923
0	4.339150	-0.641727	4.270349	0.424883	MT	21480	2023.02.25 02:24:30.075569761	0001923
0	4.299347	-2.593689	3.401073	0.435738	MT	21480	2023.02.25 02:24:30.076569761	0001923
0	4.316673	-3.954759	1.675536	0.431426	MT	21480	2023.02.25 02:24:30.077569761	0001923
0	4.347558	-4.314622	-0.442072	0.299784	MT	21480	2023.02.25 02:24:30.078569761	0001923
0	4.333420	-3.587170	-2.428671	0.110923	MT	21480	2023.02.25 02:24:30.079569761	0001923
0	4.334787	-1.982176	-3.854538	-0.062422	MT	21480	2023.02.25 02:24:30.080569761	0001923
0	4.300468	0.088363	-4.291356	-0.265472	MT	21480	2023.02.25 02:24:30.081569761	0001923
0	4.290305	2.196120	-3.671194	-0.325744	MT	21480	2023.02.25 02:24:30.082569761	0001923
0	4.311981	3.723310	-2.161779	-0.238430	MT	21480	2023.02.25 02:24:30.083569761	0001923
0	4.375676	4.368917	-0.068951	-0.233135	MT	21480	2023.02.25 02:24:30.084569761	0001923
0	4.412649	3.911158	2.042198	-0.061155	MT	21480	2023.02.25 02:24:30.085569761	0001923
0	4.383838	2.478459	3.612581	0.156627	MT	21480	2023.02.25 02:24:30.086569761	0001923
0	4.352925	0.493357	4.311898	0.334800	MT	21480	2023.02.25 02:24:30.087569761	0001923
0	4.288155	-1.657408	3.932305	0.422193	MT	21480	2023.02.25 02:24:30.088569761	0001923
0	4.340472	-3.434546	2.613738	0.460391	MT	21480	2023.02.25 02:24:30.089569761	0001923
0	4.326988	-4.267275	0.620204	0.358524	MT	21480	2023.02.25 02:24:30.090569761	0001923
0	4.351027	-4.071510	-1.523191	0.184753	MT	21480	2023.02.25 02:24:30.091569761	0001923
0	4.362390	-2.900010	-3.258781	0.027152	MT	21480	2023.02.25 02:24:30.092569761	0001923
0	4.310008	-0.954657	-4.200117	-0.154307	MT	21480	2023.02.25 02:24:30.093569761	0001923
0	4.303656	1.204007	-4.121869	-0.286390	MT	21480	2023.02.25 02:24:30.094569761	0001923
0	4.294068	3.025334	-3.029162	-0.332493	MT	21480	2023.02.25 02:24:30.095569761	0001923
0	4.323285	4.152154	-1.180201	-0.239866	MT	21480	2023.02.25 02:24:30.096569761	0001923
0	4.389656	4.269869	1.012233	-0.112587	MT	21480	2023.02.25 02:24:30.097569761	0001923
0	4.398273	3.292310	2.915850	0.057583	MT	21480	2023.02.25 02:24:30.098569761	0001923
0	4.380753	1.530197	4.094643	0.288785	MT	21480	2023.02.25 02:24:30.099569761	0001923
0	4.285040	-0.617717	4.219444	0.419857	MT	21480	2023.02.25 02:24:30.100569761	0001923
0	4.313408	-2.641583	3.380896	0.443925	MT	21480	2023.02.25 02:24:30.101569761	0001923
0	4.319551	-3.959010	1.678897	0.407517	MT	21480	2023.02.25 02:24:30.102569761	0001923
0	4.307443	-4.274900	-0.453595	0.271194	MT	21480	2023.02.25 02:24:30.103569761	0001923
0	4.337215	-3.555913	-2.479933	0.129822	MT	21480	2023.02.25 02:24:30.104569761	0001923
0	4.311191	-1.975283	-3.831410	-0.070141	MT	21480	2023.02.25 02:24:30.105569761	0001923
0	4.295869	0.120687	-4.287807	-0.233745	MT	21480	2023.02.25 02:24:30.106569761	0001923
0	4.310177	2.203140	-3.690183	-0.326107	MT	21480	2023.02.25 02:24:30.107569761	0001923
0	4.347420	3.766553	-2.148629	-0.310688	MT	21480	2023.02.25 02:24:30.108569761	0001923
0	4.341277	4.337700	-0.078133	-0.157940	MT	21480	2023.02.25 02:24:30.109569761	0001923
0	4.403263	3.907696	2.029416	-0.010306	MT	21480	2023.02.25 02:24:30.110569761	0001923
0	4.373815	2.493606	3.589418	0.168119	MT	21480	2023.02.25 02:24:30.111569761	0001923
0	4.332644	0.513411	4.288879	0.337242	MT	21480	2023.02.25 02:24:30.112569761	0001923
0	4.264521	-1.600909	3.924640	0.469502	MT	21480	2023.02.25 02:24:30.113569761	0001923
0	4.269621	-3.379963	2.575480	0.415237	MT	21480	2023.02.25 02:24:30.114569761	0001923
0	4.314270	-4.255226	0.612158	0.362278	MT	21480	2023.02.25 02:24:30.115569761	0001923
0	4.365783	-4.087224	-1.519638	0.212974	MT	21480	2023.02.25 02:24:30.116569761	0001923
0	4.338467	-2.864053	-3.258677	0.022782	MT	21480	2023.02.25 02:24:30.117569761	0001923
0	4.311702	-0.962615	-4.200188	-0.150225	MT	21480	2023.02.25 02:24:30.118569761	0001923
0	4.305337	1.215590	-4.117244	-0.326445	MT	21480	2023.02.25 02:24:30.119569761	0001923
0	4.328218	3.088190	-3.012906	-0.344895	MT	21480	2023.02.25 02:24:30.120569761	0001923
0	4.352099	4.175797	-1.194621	-0.276336	MT	21480	2023.02.25 02:24:30.121569761	0001923
0	4.344132	4.222154	1.018747	-0.083990	MT	21480	2023.02.25 02:24:30.122569761	0001923
0	4.388025	3.288776	2.903175	0.101433	MT	21480	2023.02.25 02:24:30.123569761	0001923
0	4.341431	1.497608	4.068524	0.228712	MT	21480	2023.02.25 02:24:30.124569761	0001923
0	4.318871	-0.621918	4.254680	0.404436	MT	21480	2023.02.25 02:24:30.125569761	0001923
0	4.295515	-2.614375	3.376623	0.463583	MT	21480	2023.02.25 02:24:30.126569761	0001923
0	4.316781	-3.961953	1.663834	0.411318	MT	21480	2023.02.25 02:24:30.127569761	0001923
0	4.341914	-4.306677	-0.468937	0.291291	MT	21480	2023.02.25 02:24:30.128569761	0001923
0	4.361919	-3.579065	-2.490715	0.113893	MT	21480	2023.02.25 02:24:30.129569761	0001923
0	4.373870	-2.043408	-3.866242	-0.085973	MT	21480	2023.02.25 02:24:30.130569761	0001923
0	4.308745	0.116453	-4.299444	-0.257883	MT	21480	2023.02.25 02:24:30.131569761	0001923
0	4.323425	2.235092	-3.686085	-0.330374	MT	21480	2023.02.25 02:24:30.132569761	0001923
0	4.282250	3.695508	-2.140653	-0.313834	MT	21480	2023.02.25 02:24:30.133569761	0001923
0	4.378570	4.373255	-0.077433	-0.201303	MT	21480	2023.02.25 02:24:30.134569761	0001923
0	4.388556	3.888167	2.034172	-0.061041	MT	21480	2023.02.25 02:24:30.135569761	0001923
0	4.392847	2.505549	3.604492	0.164226	MT	21480	2023.02.25 02:24:30.136569761	0001923
0	4.339887	0.489080	4.301322	0.306677	MT	21480	2023.02.25 02:24:30.137569761	0001923
0	4.298339	-1.625394	3.956279	0.426230	MT	21480	2023.02.25 02:24:30.138569761	0001923
0	4.304076	-3.391545	2.609790	0.459887	MT	21480	2023.02.25 02:24:30.139569761	0001923
0	4.297962	-4.243540	0.596663	0.329915	MT	21480	2023.02.25 02:24:30.140569761	0001923
0	4.373929	-4.103682	-1.504002	0.170375	MT	21480	2023.02.25 02:24:30.141569761	0001923
0	4.352349	-2.912282	-3.234432	0.003646	MT	21480	2023.02.25 02:24:30.142569761	0001923
0	4.319300	-0.978651	-4.204145	-0.154121	MT	21480	2023.02.25 02:24:30.143569761	0001923
0	4.318505	1.152206	-4.153171	-0.270331	MT	21480	2023.02.25 02:24:30.144569761	0001923
0	4.328922	3.068421	-3.036232	-0.325044	MT	21480	2023.02.25 02:24:30.145569761	0001923
0	4.363298	4.199006	-1.158965	-0.252027	MT	21480	2023.02.25 02:24:30.146569761	0001923
0	4.375926	4.262225	0.987737	-0.080877	MT	21480	2023.02.25 02:24:30.147569761	0001923
0	4.404624	3.292921	2.922933	0.117695	MT	21480	2023.02.25 02:24:30.148569761	0001923
0	4.360129	1.497794	4.087216	0.248999	MT	21480	2023.02.25 02:24:30.149569761	0001923
0	4.331457	-0.614224	4.271115	0.376603	MT	21480	2023.02.25 02:24:30.150569761	0001923
0	4.309559	-2.629547	3.384848	0.447862	MT	21480	2023.02.25 02:24:30.151569761	0001923
0	4.280555	-3.918753	1.667579	0.430933	MT	21480	2023.02.25 02:24:30.152569761	0001923
0	4.373780	-4.338412	-0.454389	0.318845	MT	21480	2023.02.25 02:24:30.153569761	0001923
0	4.366807	-3.607384	-2.459324	0.086660	MT	21480	2023.02.25 02:24:30.154569761	0001923
0	4.335864	-2.015232	-3.838518	-0.065837	MT	21480	2023.02.25 02:24:30.155569761	0001923
0	4.307265	0.096701	-4.299834	-0.233682	MT	21480	2023.02.25 02:24:30.156569761	0001923
0	4.328397	2.168392	-3.733525	-0.306407	MT	21480	2023.02.25 02:24:30.157569761	0001923
0	4.342788	3.754608	-2.160703	-0.306748	MT	21480	2023.02.25 02:24:30.158569761	0001923
0	4.389154	4.384378	-0.077604	-0.189419	MT	21480	2023.02.25 02:24:30.159569761	0001923
0	4.395538	3.892891	2.041092	0.010028	MT	21480	2023.02.25 02:24:30.160569761	0001923
0	4.417212	2.505922	3.631893	0.203647	MT	21480	2023.02.25 02:24:30.161569761	0001923
0	4.348296	0.433639	4.311415	0.362413	MT	21480	2023.02.25 02:24:30.162569761	0001923
0	4.327117	-1.673028	3.963672	0.462840	MT	21480	2023.02.25 02:24:30.163569761	0001923
0	4.293848	-3.383162	2.597251	0.495616	MT	21480	2023.02.25 02:24:30.164569761	0001923
0	4.362657	-4.303737	0.640815	0.316207	MT	21480	2023.02.25 02:24:30.165569761	0001923
0	4.359304	-4.087570	-1.504151	0.181209	MT	21480	2023.02.25 02:24:30.166569761	0001923
0	4.381664	-2.911912	-3.273916	0.035045	MT	21480	2023.02.25 02:24:30.167569761	0001923
0	4.332041	-0.946797	-4.223861	-0.170753	MT	21480	2023.02.25 02:24:30.168569761	0001923
0	4.332332	1.183920	-4.156705	-0.298716	MT	21480	2023.02.25 02:24:30.169569761	0001923
0	4.359801	3.096477	-3.052258	-0.321577	MT	21480	2023.02.25 02:24:30.170569761	0001923
0	4.375412	4.211133	-1.163133	-0.240214	MT	21480	2023.02.25 02:24:30.171569761	0001923
0	4.382299	4.261664	1.012528	-0.132501	MT	21480	2023.02.25 02:24:30.172569761	0001923
0	4.411071	3.296130	2.931097	0.041774	MT	21480	2023.02.25 02:24:30.173569761	0001923
0	4.388356	1.510099	4.110739	0.281237	MT	21480	2023.02.25 02:24:30.174569761	0001923
0	4.351638	-0.625868	4.286549	0.412965	MT	21480	2023.02.25 02:24:30.175569761	0001923
0	4.313402	-2.629469	3.388726	0.455922	MT	21480	2023.02.25 02:24:30.176569761	0001923
0	4.307313	-3.947175	1.679155	0.391396	MT	21480	2023.02.25 02:24:30.177569761	0001923
0	4.307228	-4.274941	-0.453534	0.267195	MT	21480	2023.02.25 02:24:30.178569761	0001923
0	4.385516	-3.598928	-2.502921	0.125914	MT	21480	2023.02.25 02:24:30.179569761	0001923
0	4.340421	-1.986460	-3.858115	-0.090437	MT	21480	2023.02.25 02:24:30.180569761	0001923
0	4.329795	0.108930	-4.323123	-0.214160	MT	21480	2023.02.25 02:24:30.181569761	0001923
0	4.337198	2.219327	-3.713406	-0.310625	MT	21480	2023.02.25 02:24:30.182569761	0001923
0	4.379936	3.778473	-2.191427	-0.323466	MT	21480	2023.02.25 02:24:30.183569761	0001923
0	4.365718	4.361499	-0.073815	-0.177123	MT	21480	2023.02.25 02:24:30.184569761	0001923
0	4.401812	3.911913	2.018117	0.009481	MT	21480	2023.02.25 02:24:30.185569761	0001923
0	4.391153	2.471015	3.623730	0.211883	MT	21480	2023.02.25 02:24:30.186569761	0001923
0	4.336116	0.474404	4.296831	0.337765	MT	21480	2023.02.25 02:24:30.187569761	0001923
0	4.277142	-1.640779	3.920409	0.481850	MT	21480	2023.02.25 02:24:30.188569761	0001923
0	4.301787	-3.410556	2.581832	0.455656	MT	21480	2023.02.25 02:24:30.189569761	0001923
0	4.307839	-4.247280	0.624227	0.358379	MT	21480	2023.02.25 02:24:30.190569761	0001923
0	4.365189	-4.095646	-1.500054	0.174354	MT	21480	2023.02.25 02:24:30.191569761	0001923
0	4.343077	-2.880061	-3.250697	0.023069	MT	21480	2023.02.25 02:24:30.192569761	0001923
0	4.305591	-0.995362	-4.183144	-0.220639	MT	21480	2023.02.25 02:24:30.193569761	0001923
0	4.319282	1.203775	-4.136501	-0.310615	MT	21480	2023.02.25 02:24:30.194569761	0001923
0	4.311022	3.045212	-3.031955	-0.344742	MT	21480	2023.02.25 02:24:30.195569761	0001923
0	4.349230	4.178607	-1.170376	-0.291998	MT	21480	2023.02.25 02:24:30.196569761	0001923
0	4.394673	4.269561	1.031658	-0.140292	MT	21480	2023.02.25 02:24:30.197569761	0001923
0	4.423577	3.312582	2.930444	0.085601	MT	21480	2023.02.25 02:24:30.198569761	0001923
0	4.379318	1.549080	4.086849	0.276470	MT	21480	2023.02.25 02:24:30.199569761	0001923
0	4.339800	-0.625856	4.274551	0.412781	MT	21480	2023.02.25 02:24:30.200569761	0001923
0	4.281698	-2.601701	3.373127	0.431393	MT	21480	2023.02.25 02:24:30.201569761	0001923
0	4.334204	-3.986150	1.656112	0.391446	MT	21480	2023.02.25 02:24:30.202569761	0001923
0	4.345731	-4.315030	-0.445461	0.259730	MT	21480	2023.02.25 02:24:30.203569761	0001923
0	4.360950	-3.599055	-2.459803	0.118572	MT	21480	2023.02.25 02:24:30.204569761	0001923
0	4.339290	-2.007307	-3.846385	-0.074040	MT	21480	2023.02.25 02:24:30.205569761	0001923
0	4.299589	0.088570	-4.291662	-0.245475	MT	21480	2023.02.25 02:24:30.206569761	0001923
0	4.289961	2.184169	-3.678268	-0.321728	MT	21480	2023.02.25 02:24:30.207569761	0001923
0	4.325861	3.734192	-2.156117	-0.346475	MT	21480	2023.02.25 02:24:30.208569761	0001923
0	4.398246	4.391941	-0.053986	-0.229143	MT	21480	2023.02.25 02:24:30.209569761	0001923
0	4.410511	3.911811	2.037237	0.001773	MT	21480	2023.02.25 02:24:30.210569761	0001923
0	4.350719	2.430635	3.604281	0.172996	MT	21480	2023.02.25 02:24:30.211569761	0001923
0	4.358995	0.383124	4.322620	0.411113	MT	21480	2023.02.25 02:24:30.212569761	0001923
0	4.225188	-1.773320	3.812243	0.417554	MT	21480	2023.02.25 02:24:30.213569761	0001923
0	4.230287	-3.470509	2.379028	0.437175	MT	21480	2023.02.25 02:24:30.214569761	0001923
0	4.305734	-4.275624	0.410059	0.300392	MT	21480	2023.02.25 02:24:30.215569761	0001923
0	4.395599	-4.036655	-1.733590	0.146175	MT	21480	2023.02.25 02:24:30.216569761	0001923
0	4.474542	-2.821288	-3.472929	-0.024938	MT	21480	2023.02.25 02:24:30.217569761	0001923
0	4.331491	-1.015007	-4.206653	-0.188790	MT	21480	2023.02.25 02:24:30.218569761	0001923
0	4.317659	1.204105	-4.136989	-0.278620	MT	21480	2023.02.25 02:24:30.219569761	0001923
0	4.334750	3.088532	-3.025393	-0.313083	MT	21480	2023.02.25 02:24:30.220569761	0001923
0	4.332241	4.171988	-1.139999	-0.251459	MT	21480	2023.02.25 02:24:30.221569761	0001923
0	4.348497	4.230127	1.003820	-0.088301	MT	21480	2023.02.25 02:24:30.222569761	0001923
0	4.440246	3.309049	2.957704	0.134062	MT	21480	2023.02.25 02:24:30.223569761	0001923
0	4.416218	1.521741	4.138239	0.249532	MT	21480	2023.02.25 02:24:30.224569761	0001923
0	4.303337	-0.630025	4.238855	0.392276	MT	21480	2023.02.25 02:24:30.225569761	0001923
0	4.316552	-2.641588	3.384895	0.443986	MT	21480	2023.02.25 02:24:30.226569761	0001923
0	4.297055	-3.939420	1.676532	0.367272	MT	21480	2023.02.25 02:24:30.227569761	0001923
0	4.353012	-4.314764	-0.503759	0.278841	MT	21480	2023.02.25 02:24:30.228569761	0001923
0	4.328696	-3.564597	-2.454969	0.066282	MT	21480	2023.02.25 02:24:30.229569761	0001923
0	4.322463	-1.955136	-3.854567	-0.058700	MT	21480	2023.02.25 02:24:30.230569761	0001923
0	4.292159	0.135724	-4.283851	-0.229839	MT	21480	2023.02.25 02:24:30.231569761	0001923
0	4.273592	2.151631	-3.673513	-0.373329	MT	21480	2023.02.25 02:24:30.232569761	0001923
0	4.326640	3.734402	-2.160422	-0.326539	MT	21480	2023.02.25 02:24:30.233569761	0001923
0	4.346254	4.341286	-0.066534	-0.196807	MT	21480	2023.02.25 02:24:30.234569761	0001923
0	4.389578	3.856712	2.096226	-0.000759	MT	21480	2023.02.25 02:24:30.235569761	0001923
0	4.377580	2.442692	3.628170	0.181238	MT	21480	2023.02.25 02:24:30.236569761	0001923
0	4.336794	0.432873	4.305561	0.287318	MT	21480	2023.02.25 02:24:30.237569761	0001923
0	4.304738	-1.688912	3.931534	0.470514	MT	21480	2023.02.25 02:24:30.238569761	0001923
0	4.299160	-3.406222	2.577348	0.487548	MT	21480	2023.02.25 02:24:30.239569761	0001923
0	4.303821	-4.247164	0.592109	0.365889	MT	21480	2023.02.25 02:24:30.240569761	0001923
0	4.354512	-4.075582	-1.523089	0.177796	MT	21480	2023.02.25 02:24:30.241569761	0001923
0	4.323482	-2.864074	-3.238680	0.023087	MT	21480	2023.02.25 02:24:30.242569761	0001923
0	4.341451	-1.003036	-4.219576	-0.193111	MT	21480	2023.02.25 02:24:30.243569761	0001923
0	4.304981	1.179768	-4.128530	-0.310245	MT	21480	2023.02.25 02:24:30.244569761	0001923
0	4.301912	3.056311	-3.009128	-0.332506	MT	21480	2023.02.25 02:24:30.245569761	0001923
0	4.362784	4.202611	-1.135413	-0.287711	MT	21480	2023.02.25 02:24:30.246569761	0001923
0	4.400685	4.277977	1.027057	-0.100442	MT	21480	2023.02.25 02:24:30.247569761	0001923
0	4.427465	3.320503	2.927576	0.077475	MT	21480	2023.02.25 02:24:30.248569761	0001923
0	4.374713	1.510363	4.094375	0.304989	MT	21480	2023.02.25 02:24:30.249569761	0001923
0	4.313667	-0.633786	4.246483	0.416435	MT	21480	2023.02.25 02:24:30.250569761	0001923
0	4.280902	-2.610401	3.361691	0.459313	MT	21480	2023.02.25 02:24:30.251569761	0001923
0	4.314602	-3.965895	1.647770	0.415114	MT	21480	2023.02.25 02:24:30.252569761	0001923
0	4.334768	-4.298475	-0.465233	0.311266	MT	21480	2023.02.25 02:24:30.253569761	0001923
0	4.336312	-3.575188	-2.451593	0.106449	MT	21480	2023.02.25 02:24:30.254569761	0001923
0	4.335705	-1.999431	-3.846193	-0.086120	MT	21480	2023.02.25 02:24:30.255569761	0001923
0	4.296018	0.100524	-4.287587	-0.249537	MT	21480	2023.02.25 02:24:30.256569761	0001923
0	4.297999	2.211120	-3.671176	-0.325899	MT	21480	2023.02.25 02:24:30.257569761	0001923
0	4.322953	3.730444	-2.160487	-0.322499	MT	21480	2023.02.25 02:24:30.258569761	0001923
0	4.357225	4.353650	-0.070053	-0.161982	MT	21480	2023.02.25 02:24:30.259569761	0001923
0	4.381344	3.876562	2.041561	-0.021802	MT	21480	2023.02.25 02:24:30.260569761	0001923
0	4.401694	2.509540	3.612496	0.164307	MT	21480	2023.02.25 02:24:30.261569761	0001923
0	4.359187	0.474422	4.319768	0.342116	MT	21480	2023.02.25 02:24:30.262569761	0001923
0	4.302519	-1.672876	3.935492	0.474410	MT	21480	2023.02.25 02:24:30.263569761	0001923
0	4.314581	-3.410494	2.601707	0.463960	MT	21480	2023.02.25 02:24:30.264569761	0001923
0	4.319372	-4.263465	0.604516	0.338242	MT	21480	2023.02.25 02:24:30.265569761	0001923
0	4.351420	-4.075316	-1.511502	0.204974	MT	21480	2023.02.25 02:24:30.266569761	0001923
0	4.319183	-2.844145	-3.250532	0.014699	MT	21480	2023.02.25 02:24:30.267569761	0001923
0	4.297669	-0.970507	-4.184382	-0.137900	MT	21480	2023.02.25 02:24:30.268569761	0001923
0	4.288596	1.128560	-4.124286	-0.329656	MT	21480	2023.02.25 02:24:30.269569761	0001923
0	4.324777	3.076282	-3.021042	-0.336895	MT	21480	2023.02.25 02:24:30.270569761	0001923
0	4.324624	4.159836	-1.151767	-0.267516	MT	21480	2023.02.25 02:24:30.271569761	0001923
0	4.369444	4.246062	1.026897	-0.092114	MT	21480	2023.02.25 02:24:30.272569761	0001923
0	4.401381	3.292636	2.919361	0.089638	MT	21480	2023.02.25 02:24:30.273569761	0001923
0	4.354155	1.509846	4.076171	0.252707	MT	21480	2023.02.25 02:24:30.274569761	0001923
0	4.317240	-0.646078	4.250896	0.388625	MT	21480	2023.02.25 02:24:30.275569761	0001923
0	4.261376	-2.593640	3.353078	0.435005	MT	21480	2023.02.25 02:24:30.276569761	0001923
0	4.325320	-3.977936	1.647817	0.411238	MT	21480	2023.02.25 02:24:30.277569761	0001923
0	4.380822	-4.345712	-0.472922	0.287632	MT	21480	2023.02.25 02:24:30.278569761	0001923
0	4.383475	-3.619371	-2.471337	0.086600	MT	21480	2023.02.25 02:24:30.279569761	0001923
0	4.357175	-2.015290	-3.862393	-0.074202	MT	21480	2023.02.25 02:24:30.280569761	0001923
0	4.313104	0.092252	-4.303167	-0.277694	MT	21480	2023.02.25 02:24:30.281569761	0001923
0	4.301761	2.210916	-3.673870	-0.345941	MT	21480	2023.02.25 02:24:30.282569761	0001923
0	4.309050	3.718729	-2.156930	-0.294319	MT	21480	2023.02.25 02:24:30.283569761	0001923
0	4.353791	4.349356	-0.054648	-0.188707	MT	21480	2023.02.25 02:24:30.284569761	0001923
0	4.377793	3.872603	2.041496	-0.017761	MT	21480	2023.02.25 02:24:30.285569761	0001923
0	4.370425	2.446859	3.615947	0.196011	MT	21480	2023.02.25 02:24:30.286569761	0001923
0	4.342312	0.462325	4.304923	0.331012	MT	21480	2023.02.25 02:24:30.287569761	0001923
0	4.293753	-1.632968	3.943661	0.466122	MT	21480	2023.02.25 02:24:30.288569761	0001923
0	4.314633	-3.395766	2.625089	0.440161	MT	21480	2023.02.25 02:24:30.289569761	0001923
0	4.353402	-4.290816	0.615504	0.402702	MT	21480	2023.02.25 02:24:30.290569761	0001923
0	4.337540	-4.062796	-1.497284	0.257071	MT	21480	2023.02.25 02:24:30.291569761	0001923
0	4.354003	-2.892097	-3.254650	0.019132	MT	21480	2023.02.25 02:24:30.292569761	0001923
0	4.323257	-0.942765	-4.215918	-0.166672	MT	21480	2023.02.25 02:24:30.293569761	0001923
0	4.297582	1.204539	-4.118663	-0.234337	MT	21480	2023.02.25 02:24:30.294569761	0001923
0	4.296431	3.049976	-3.014113	-0.268506	MT	21480	2023.02.25 02:24:30.295569761	0001923
0	4.374023	4.211212	-1.159256	-0.232154	MT	21480	2023.02.25 02:24:30.296569761	0001923
0	4.329891	4.205903	1.023094	-0.107761	MT	21480	2023.02.25 02:24:30.297569761	0001923
0	4.405596	3.284745	2.934166	0.101948	MT	21480	2023.02.25 02:24:30.298569761	0001923
0	4.366508	1.530171	4.079705	0.284557	MT	21480	2023.02.25 02:24:30.299569761	0001923
0	4.294508	-0.609396	4.226964	0.451892	MT	21480	2023.02.25 02:24:30.300569761	0001923
0	4.297705	-2.600971	3.384027	0.503564	MT	21480	2023.02.25 02:24:30.301569761	0001923
0	4.310928	-3.958945	1.655838	0.411165	MT	21480	2023.02.25 02:24:30.302569761	0001923
0	4.326308	-4.294870	-0.441682	0.275583	MT	21480	2023.02.25 02:24:30.303569761	0001923
0	4.364048	-3.619325	-2.436463	0.095133	MT	21480	2023.02.25 02:24:30.304569761	0001923
0	4.363700	-2.015571	-3.868965	-0.102304	MT	21480	2023.02.25 02:24:30.305569761	0001923
0	4.281036	0.100508	-4.272589	-0.249308	MT	21480	2023.02.25 02:24:30.306569761	0001923
0	4.288671	2.172591	-3.686892	-0.281734	MT	21480	2023.02.25 02:24:30.307569761	0001923
0	4.330857	3.742522	-2.156596	-0.314562	MT	21480	2023.02.25 02:24:30.308569761	0001923
0	4.323380	4.317051	-0.077194	-0.220724	MT	21480	2023.02.25 02:24:30.309569761	0001923
0	4.371357	3.861338	2.048381	0.054472	MT	21480	2023.02.25 02:24:30.310569761	0001923
0	4.393496	2.501421	3.608670	0.152330	MT	21480	2023.02.25 02:24:30.311569761	0001923
0	4.355812	0.445964	4.314940	0.394345	MT	21480	2023.02.25 02:24:30.312569761	0001923
0	4.293065	-1.681153	3.924911	0.446329	MT	21480	2023.02.25 02:24:30.313569761	0001923
0	4.299924	-3.402606	2.589901	0.451696	MT	21480	2023.02.25 02:24:30.314569761	0001923
0	4.348681	-4.291129	0.599995	0.370463	MT	21480	2023.02.25 02:24:30.315569761	0001923
0	4.343849	-4.063428	-1.523304	0.192670	MT	21480	2023.02.25 02:24:30.316569761	0001923
0	4.329103	-2.839716	-3.267136	0.054407	MT	21480	2023.02.25 02:24:30.317569761	0001923
0	4.336792	-0.970549	-4.224256	-0.146510	MT	21480	2023.02.25 02:24:30.318569761	0001923
0	4.294867	1.199999	-4.113874	-0.286226	MT	21480	2023.02.25 02:24:30.319569761	0001923
0	4.310131	3.060361	-3.017183	-0.328670	MT	21480	2023.02.25 02:24:30.320569761	0001923
0	4.341830	4.179083	-1.152111	-0.243716	MT	21480	2023.02.25 02:24:30.321569761	0001923
0	4.434491	4.309000	1.043031	-0.096517	MT	21480	2023.02.25 02:24:30.322569761	0001923
0	4.425199	3.296728	2.950179	0.102069	MT	21480	2023.02.25 02:24:30.323569761	0001923
0	4.350037	1.517978	4.067998	0.264501	MT	21480	2023.02.25 02:24:30.324569761	0001923
0	4.302005	-0.570160	4.247109	0.379783	MT	21480	2023.02.25 02:24:30.325569761	0001923
0	4.300682	-2.633115	3.365235	0.487606	MT	21480	2023.02.25 02:24:30.326569761	0001923
0	4.297554	-3.935011	1.678925	0.407270	MT	21480	2023.02.25 02:24:30.327569761	0001923
0	4.308527	-4.274772	-0.457778	0.283131	MT	21480	2023.02.25 02:24:30.328569761	0001923
0	4.329925	-3.564019	-2.455823	0.122272	MT	21480	2023.02.25 02:24:30.329569761	0001923
0	4.330291	-1.971672	-3.853792	-0.110527	MT	21480	2023.02.25 02:24:30.330569761	0001923
0	4.295475	0.127852	-4.288043	-0.217820	MT	21480	2023.02.25 02:24:30.331569761	0001923
0	4.310788	2.215547	-3.686780	-0.286176	MT	21480	2023.02.25 02:24:30.332569761	0001923
0	4.321598	3.742753	-2.140964	-0.290322	MT	21480	2023.02.25 02:24:30.333569761	0001923
0	4.330364	4.325192	-0.054432	-0.204457	MT	21480	2023.02.25 02:24:30.334569761	0001923
0	4.386406	3.888780	2.029272	-0.002112	MT	21480	2023.02.25 02:24:30.335569761	0001923
0	4.391473	2.474447	3.624575	0.156852	MT	21480	2023.02.25 02:24:30.336569761	0001923
0	4.343184	0.437852	4.304115	0.382261	MT	21480	2023.02.25 02:24:30.337569761	0001923
0	4.298136	-1.681325	3.932155	0.430439	MT	21480	2023.02.25 02:24:30.338569761	0001923
0	4.287128	-3.402459	2.566721	0.463343	MT	21480	2023.02.25 02:24:30.339569761	0001923
0	4.330394	-4.271010	0.603835	0.382317	MT	21480	2023.02.25 02:24:30.340569761	0001923
0	4.357567	-4.083676	-1.510978	0.170063	MT	21480	2023.02.25 02:24:30.341569761	0001923
0	4.363556	-2.924029	-3.238812	0.027704	MT	21480	2023.02.25 02:24:30.342569761	0001923
0	4.305769	-1.018880	-4.179890	-0.173339	MT	21480	2023.02.25 02:24:30.343569761	0001923
0	4.278606	1.195941	-4.097820	-0.289940	MT	21480	2023.02.25 02:24:30.344569761	0001923
0	4.329015	3.076537	-3.029407	-0.313021	MT	21480	2023.02.25 02:24:30.345569761	0001923
0	4.361195	4.190524	-1.170240	-0.300120	MT	21480	2023.02.25 02:24:30.346569761	0001923
0	4.381509	4.254494	1.046232	-0.047898	MT	21480	2023.02.25 02:24:30.347569761	0001923
0	4.397528	3.276997	2.929791	0.125965	MT	21480	2023.02.25 02:24:30.348569761	0001923
0	4.362033	1.509921	4.084048	0.260828	MT	21480	2023.02.25 02:24:30.349569761	0001923
0	4.312162	-0.597833	4.250587	0.412127	MT	21480	2023.02.25 02:24:30.350569761	0001923
0	4.273884	-2.618218	3.344439	0.475133	MT	21480	2023.02.25 02:24:30.351569761	0001923
0	4.323227	-3.969866	1.659703	0.419338	MT	21480	2023.02.25 02:24:30.352569761	0001923
0	4.345130	-4.310490	-0.450249	0.311619	MT	21480	2023.02.25 02:24:30.353569761	0001923
0	4.332700	-3.568225	-2.455523	0.102317	MT	21480	2023.02.25 02:24:30.354569761	0001923
0	4.322594	-1.971071	-3.846694	-0.051414	MT	21480	2023.02.25 02:24:30.355569761	0001923
0	4.287463	0.131885	-4.280101	-0.213740	MT	21480	2023.02.25 02:24:30.356569761	0001923
0	4.298644	2.188219	-3.686324	-0.317893	MT	21480	2023.02.25 02:24:30.357569761	0001923
0	4.355402	3.770854	-2.161051	-0.282917	MT	21480	2023.02.25 02:24:30.358569761	0001923
0	4.324992	4.321824	-0.078335	-0.145778	MT	21480	2023.02.25 02:24:30.359569761	0001923
0	4.358520	3.860304	2.022957	-0.048923	MT	21480	2023.02.25 02:24:30.360569761	0001923
0	4.388646	2.462650	3.628255	0.177033	MT	21480	2023.02.25 02:24:30.361569761	0001923
0	4.337103	0.433609	4.300477	0.358245	MT	21480	2023.02.25 02:24:30.362569761	0001923
0	4.313980	-1.701249	3.940008	0.438765	MT	21480	2023.02.25 02:24:30.363569761	0001923
0	4.336603	-3.430629	2.613865	0.452351	MT	21480	2023.02.25 02:24:30.364569761	0001923
0	4.330208	-4.267167	0.636019	0.370766	MT	21480	2023.02.25 02:24:30.365569761	0001923
0	4.361626	-4.091248	-1.496645	0.213367	MT	21480	2023.02.25 02:24:30.366569761	0001923
0	4.377956	-2.887731	-3.290130	0.050550	MT	21480	2023.02.25 02:24:30.367569761	0001923
0	4.337589	-0.970879	-4.223767	-0.178504	MT	21480	2023.02.25 02:24:30.368569761	0001923
0	4.321671	1.176077	-4.148960	-0.282515	MT	21480	2023.02.25 02:24:30.369569761	0001923
0	4.376345	3.112567	-3.060361	-0.313865	MT	21480	2023.02.25 02:24:30.370569761	0001923
0	4.344293	4.179218	-1.163293	-0.231886	MT	21480	2023.02.25 02:24:30.371569761	0001923
0	4.348895	4.229880	1.004186	-0.112297	MT	21480	2023.02.25 02:24:30.372569761	0001923
0	4.401198	3.268445	2.946574	0.074301	MT	21480	2023.02.25 02:24:30.373569761	0001923
0	4.357199	1.481503	4.091624	0.221230	MT	21480	2023.02.25 02:24:30.374569761	0001923
0	4.336088	-0.633975	4.270725	0.400805	MT	21480	2023.02.25 02:24:30.375569761	0001923
0	4.329033	-2.626575	3.411849	0.448244	MT	21480	2023.02.25 02:24:30.376569761	0001923
0	4.312216	-3.951010	1.678906	0.407435	MT	21480	2023.02.25 02:24:30.377569761	0001923
0	4.343914	-4.310696	-0.449944	0.291622	MT	21480	2023.02.25 02:24:30.378569761	0001923
0	4.336216	-3.575229	-2.451532	0.102450	MT	21480	2023.02.25 02:24:30.379569761	0001923
0	4.338074	-1.959574	-3.868898	-0.102881	MT	21480	2023.02.25 02:24:30.380569761	0001923
0	4.287666	0.107810	-4.274541	-0.317424	MT	21480	2023.02.25 02:24:30.381569761	0001923
0	4.310842	2.211135	-3.686174	-0.326128	MT	21480	2023.02.25 02:24:30.382569761	0001923
0	4.308845	3.718770	-2.156991	-0.290319	MT	21480	2023.02.25 02:24:30.383569761	0001923
0	4.360624	4.357704	-0.043174	-0.153612	MT	21480	2023.02.25 02:24:30.384569761	0001923
0	4.414196	3.911762	2.045297	-0.002104	MT	21480	2023.02.25 02:24:30.385569761	0001923
0	4.379808	2.470625	3.612327	0.172707	MT	21480	2023.02.25 02:24:30.386569761	0001923
0	4.313307	0.473899	4.277612	0.286469	MT	21480	2023.02.25 02:24:30.387569761	0001923
0	4.307580	-1.677337	3.944158	0.430581	MT	21480	2023.02.25 02:24:30.388569761	0001923
0	4.288103	-3.387062	2.581126	0.503411	MT	21480	2023.02.25 02:24:30.389569761	0001923
0	4.311521	-4.255552	0.608647	0.330222	MT	21480	2023.02.25 02:24:30.390569761	0001923
0	4.374746	-4.091290	-1.535519	0.204772	MT	21480	2023.02.25 02:24:30.391569761	0001923
0	4.378794	-2.923720	-3.259237	0.055394	MT	21480	2023.02.25 02:24:30.392569761	0001923
0	4.312135	-0.978907	-4.195780	-0.177994	MT	21480	2023.02.25 02:24:30.393569761	0001923
0	4.283610	1.133176	-4.122197	-0.269662	MT	21480	2023.02.25 02:24:30.394569761	0001923
0	4.334859	3.080375	-3.032158	-0.329105	MT	21480	2023.02.25 02:24:30.395569761	0001923
0	4.287911	4.127238	-1.140419	-0.227000	MT	21480	2023.02.25 02:24:30.396569761	0001923
0	4.383416	4.261577	1.016650	-0.140439	MT	21480	2023.02.25 02:24:30.397569761	0001923
0	4.404603	3.324378	2.888830	0.060840	MT	21480	2023.02.25 02:24:30.398569761	0001923
0	4.337202	1.490107	4.063782	0.276726	MT	21480	2023.02.25 02:24:30.399569761	0001923
0	4.314571	-0.605667	4.250333	0.428206	MT	21480	2023.02.25 02:24:30.400569761	0001923
0	4.273979	-2.633539	3.336910	0.443170	MT	21480	2023.02.25 02:24:30.401569761	0001923
0	4.292500	-3.943020	1.647981	0.402879	MT	21480	2023.02.25 02:24:30.402569761	0001923
0	4.370972	-4.334898	-0.492601	0.267217	MT	21480	2023.02.25 02:24:30.403569761	0001923
0	4.335906	-3.572266	-2.455467	0.098359	MT	21480	2023.02.25 02:24:30.404569761	0001923
0	4.305579	-1.963005	-3.831808	-0.043269	MT	21480	2023.02.25 02:24:30.405569761	0001923
0	4.277877	0.088257	-4.268237	-0.273119	MT	21480	2023.02.25 02:24:30.406569761	0001923
0	4.295987	2.218987	-3.662984	-0.337857	MT	21480	2023.02.25 02:24:30.407569761	0001923
0	4.293479	3.722606	-2.117807	-0.301763	MT	21480	2023.02.25 02:24:30.408569761	0001923
0	4.381366	4.377425	-0.042738	-0.180813	MT	21480	2023.02.25 02:24:30.409569761	0001923
0	4.364034	3.859962	2.034444	-0.080749	MT	21480	2023.02.25 02:24:30.410569761	0001923
0	4.380695	2.489346	3.601778	0.144348	MT	21480	2023.02.25 02:24:30.411569761	0001923
0	4.325657	0.462830	4.284208	0.377699	MT	21480	2023.02.25 02:24:30.412569761	0001923
0	4.291224	-1.664659	3.924197	0.494156	MT	21480	2023.02.25 02:24:30.413569761	0001923
0	4.272683	-3.375723	2.582117	0.439298	MT	21480	2023.02.25 02:24:30.414569761	0001923
0	4.316750	-4.258954	0.588790	0.385963	MT	21480	2023.02.25 02:24:30.415569761	0001923
0	4.363516	-4.079291	-1.535504	0.204649	MT	21480	2023.02.25 02:24:30.416569761	0001923
0	4.340553	-2.872552	-3.253954	-0.025067	MT	21480	2023.02.25 02:24:30.417569761	0001923
0	4.285634	-0.950640	-4.176176	-0.149982	MT	21480	2023.02.25 02:24:30.418569761	0001923
0	4.275308	1.155952	-4.105867	-0.289650	MT	21480	2023.02.25 02:24:30.419569761	0001923
0	4.301880	3.021349	-3.044165	-0.332681	MT	21480	2023.02.25 02:24:30.420569761	0001923
0	4.317872	4.159894	-1.127892	-0.259151	MT	21480	2023.02.25 02:24:30.421569761	0001923
0	4.385035	4.261570	1.023649	-0.140332	MT	21480	2023.02.25 02:24:30.422569761	0001923
0	4.404722	3.285409	2.929190	0.165876	MT	21480	2023.02.25 02:24:30.423569761	0001923
0	4.382252	1.533279	4.094524	0.296753	MT	21480	2023.02.25 02:24:30.424569761	0001923
0	4.297751	-0.656847	4.227580	0.408383	MT	21480	2023.02.25 02:24:30.425569761	0001923
0	4.318376	-2.641757	3.389139	0.428050	MT	21480	2023.02.25 02:24:30.426569761	0001923
0	4.280081	-3.938786	1.620683	0.422422	MT	21480	2023.02.25 02:24:30.427569761	0001923
0	4.347902	-4.315047	-0.468397	0.255379	MT	21480	2023.02.25 02:24:30.428569761	0001923
0	4.343174	-3.548137	-2.502555	0.105392	MT	21480	2023.02.25 02:24:30.429569761	0001923
0	4.307881	-1.967613	-3.830912	-0.102218	MT	21480	2023.02.25 02:24:30.430569761	0001923
0	4.315329	0.092668	-4.307777	-0.237762	MT	21480	2023.02.25 02:24:30.431569761	0001923
0	4.332821	2.247137	-3.690131	-0.326560	MT	21480	2023.02.25 02:24:30.432569761	0001923
0	4.336556	3.762830	-2.137063	-0.282468	MT	21480	2023.02.25 02:24:30.433569761	0001923
0	4.327148	4.320986	-0.054131	-0.224413	MT	21480	2023.02.25 02:24:30.434569761	0001923
0	4.370964	3.860925	2.048992	0.014479	MT	21480	2023.02.25 02:24:30.435569761	0001923
0	4.360656	2.446913	3.603887	0.199827	MT	21480	2023.02.25 02:24:30.436569761	0001923
0	4.343804	0.478283	4.305003	0.326848	MT	21480	2023.02.25 02:24:30.437569761	0001923
0	4.316682	-1.665020	3.955682	0.462635	MT	21480	2023.02.25 02:24:30.438569761	0001923
0	4.316968	-3.430637	2.581930	0.447863	MT	21480	2023.02.25 02:24:30.439569761	0001923
0	4.305836	-4.247049	0.599925	0.378009	MT	21480	2023.02.25 02:24:30.440569761	0001923
0	4.378256	-4.091117	-1.543762	0.220647	MT	21480	2023.02.25 02:24:30.441569761	0001923
0	4.346629	-2.872214	-3.262442	0.006806	MT	21480	2023.02.25 02:24:30.442569761	0001923
0	4.315081	-0.967429	-4.198986	-0.229170	MT	21480	2023.02.25 02:24:30.443569761	0001923
0	4.280314	1.208312	-4.098355	-0.254070	MT	21480	2023.02.25 02:24:30.444569761	0001923
0	4.339158	3.104812	-3.017803	-0.285131	MT	21480	2023.02.25 02:24:30.445569761	0001923
0	4.320170	4.160113	-1.140196	-0.239338	MT	21480	2023.02.25 02:24:30.446569761	0001923
0	4.398292	4.278522	1.018264	-0.048573	MT	21480	2023.02.25 02:24:30.447569761	0001923
0	4.427406	3.320461	2.927637	0.073475	MT	21480	2023.02.25 02:24:30.448569761	0001923
0	4.398852	1.573026	4.098937	0.272407	MT	21480	2023.02.25 02:24:30.449569761	0001923
0	4.284880	-0.597888	4.223712	0.403715	MT	21480	2023.02.25 02:24:30.450569761	0001923
0	4.318659	-2.614196	3.403314	0.483992	MT	21480	2023.02.25 02:24:30.451569761	0001923
0	4.334214	-3.985939	1.651807	0.411382	MT	21480	2023.02.25 02:24:30.452569761	0001923
0	4.349909	-4.314598	-0.465069	0.299433	MT	21480	2023.02.25 02:24:30.453569761	0001923
0	4.345451	-3.560478	-2.490082	0.073704	MT	21480	2023.02.25 02:24:30.454569761	0001923
0	4.336140	-1.975915	-3.857430	-0.134543	MT	21480	2023.02.25 02:24:30.455569761	0001923
0	4.294728	0.084772	-4.287972	-0.225376	MT	21480	2023.02.25 02:24:30.456569761	0001923
0	4.293820	2.200329	-3.674494	-0.305835	MT	21480	2023.02.25 02:24:30.457569761	0001923
0	4.318829	3.742913	-2.137209	-0.274264	MT	21480	2023.02.25 02:24:30.458569761	0001923
0	4.356606	4.353651	-0.031119	-0.157387	MT	21480	2023.02.25 02:24:30.459569761	0001923
0	4.335431	3.837165	2.017662	0.034249	MT	21480	2023.02.25 02:24:30.460569761	0001923
0	4.396932	2.505792	3.608125	0.188283	MT	21480	2023.02.25 02:24:30.461569761	0001923
0	4.361514	0.470835	4.319152	0.382151	MT	21480	2023.02.25 02:24:30.462569761	0001923
0	4.294209	-1.689400	3.925268	0.422416	MT	21480	2023.02.25 02:24:30.463569761	0001923
0	4.293644	-3.398685	2.586029	0.443595	MT	21480	2023.02.25 02:24:30.464569761	0001923
0	4.353221	-4.295046	0.599868	0.378503	MT	21480	2023.02.25 02:24:30.465569761	0001923
0	4.372089	-4.099524	-1.508226	0.185271	MT	21480	2023.02.25 02:24:30.466569761	0001923
0	4.389312	-2.895682	-3.298199	0.054510	MT	21480	2023.02.25 02:24:30.467569761	0001923
0	4.333097	-0.986762	-4.215970	-0.166220	MT	21480	2023.02.25 02:24:30.468569761	0001923
0	4.275794	1.188065	-4.098013	-0.277860	MT	21480	2023.02.25 02:24:30.469569761	0001923
0	4.321377	3.072946	-3.026023	-0.272925	MT	21480	2023.02.25 02:24:30.470569761	0001923
0	4.358173	4.199279	-1.144394	-0.223803	MT	21480	2023.02.25 02:24:30.471569761	0001923
0	4.376351	4.254024	1.022968	-0.096257	MT	21480	2023.02.25 02:24:30.472569761	0001923
0	4.396427	3.288970	2.914868	0.121613	MT	21480	2023.02.25 02:24:30.473569761	0001923
0	4.368143	1.514288	4.086502	0.296827	MT	21480	2023.02.25 02:24:30.474569761	0001923
0	4.309329	-0.605828	4.246578	0.412148	MT	21480	2023.02.25 02:24:30.475569761	0001923
0	4.251569	-2.585467	3.344844	0.450797	MT	21480	2023.02.25 02:24:30.476569761	0001923
0	4.256394	-3.910540	1.620350	0.446130	MT	21480	2023.02.25 02:24:30.477569761	0001923
0	4.340792	-4.306961	-0.472509	0.263235	MT	21480	2023.02.25 02:24:30.478569761	0001923
0	4.343873	-3.574887	-2.464019	0.134261	MT	21480	2023.02.25 02:24:30.479569761	0001923
0	4.331262	-2.003934	-3.837465	-0.133949	MT	21480	2023.02.25 02:24:30.480569761	0001923
0	4.321173	0.112341	-4.311264	-0.270024	MT	21480	2023.02.25 02:24:30.481569761	0001923
0	4.293168	2.188627	-3.682935	-0.277838	MT	21480	2023.02.25 02:24:30.482569761	0001923
0	4.333392	3.754880	-2.145133	-0.278509	MT	21480	2023.02.25 02:24:30.483569761	0001923
0	4.333492	4.329435	-0.050794	-0.180441	MT	21480	2023.02.25 02:24:30.484569761	0001923
0	4.393812	3.888639	2.045453	-0.013866	MT	21480	2023.02.25 02:24:30.485569761	0001923
0	4.370736	2.446942	3.615825	0.204010	MT	21480	2023.02.25 02:24:30.486569761	0001923
0	4.340265	0.466566	4.300577	0.353906	MT	21480	2023.02.25 02:24:30.487569761	0001923
0	4.284031	-1.669232	3.921048	0.438146	MT	21480	2023.02.25 02:24:30.488569761	0001923
0	4.309660	-3.406701	2.602017	0.443922	MT	21480	2023.02.25 02:24:30.489569761	0001923
0	4.289724	-4.228372	0.632371	0.350307	MT	21480	2023.02.25 02:24:30.490569761	0001923
0	4.341033	-4.062907	-1.509099	0.244890	MT	21480	2023.02.25 02:24:30.491569761	0001923
0	4.354853	-2.880374	-3.266207	-0.009170	MT	21480	2023.02.25 02:24:30.492569761	0001923
0	4.277795	-0.962734	-4.165070	-0.157689	MT	21480	2023.02.25 02:24:30.493569761	0001923
0	4.313099	1.228050	-4.124901	-0.282683	MT	21480	2023.02.25 02:24:30.494569761	0001923
0	4.308134	3.052741	-3.025741	-0.292716	MT	21480	2023.02.25 02:24:30.495569761	0001923
0	4.339681	4.182975	-1.127987	-0.251389	MT	21480	2023.02.25 02:24:30.496569761	0001923
0	4.351121	4.221877	1.047110	-0.107559	MT	21480	2023.02.25 02:24:30.497569761	0001923
0	4.377177	3.252795	2.927068	0.106170	MT	21480	2023.02.25 02:24:30.498569761	0001923
0	4.366671	1.525714	4.084372	0.240667	MT	21480	2023.02.25 02:24:30.499569761	0001923
0	4.333018	-0.646094	4.266894	0.388869	MT	21480	2023.02.25 02:24:30.500569761	0001923
0	4.276666	-2.573426	3.384732	0.459284	MT	21480	2023.02.25 02:24:30.501569761	0001923
0	4.357039	-4.006412	1.672453	0.367901	MT	21480	2023.02.25 02:24:30.502569761	0001923
0	4.327263	-4.295213	-0.468129	0.239176	MT	21480	2023.02.25 02:24:30.503569761	0001923
0	4.366099	-3.603215	-2.463563	0.102555	MT	21480	2023.02.25 02:24:30.504569761	0001923
0	4.335123	-1.975131	-3.858590	-0.058555	MT	21480	2023.02.25 02:24:30.505569761	0001923
0	4.297433	0.139439	-4.287418	-0.257937	MT	21480	2023.02.25 02:24:30.506569761	0001923
0	4.318782	2.192074	-3.706072	-0.334237	MT	21480	2023.02.25 02:24:30.507569761	0001923
0	4.355304	3.770479	-2.156502	-0.318850	MT	21480	2023.02.25 02:24:30.508569761	0001923
0	4.366022	4.361371	-0.069632	-0.189060	MT	21480	2023.02.25 02:24:30.509569761	0001923
0	4.363631	3.856645	2.041416	-0.013597	MT	21480	2023.02.25 02:24:30.510569761	0001923
0	4.357559	2.434992	3.607751	0.208010	MT	21480	2023.02.25 02:24:30.511569761	0001923
0	4.333172	0.453292	4.296975	0.326984	MT	21480	2023.02.25 02:24:30.512569761	0001923
0	4.293023	-1.656831	3.931450	0.478184	MT	21480	2023.02.25 02:24:30.513569761	0001923
0	4.270192	-3.367562	2.585882	0.455274	MT	21480	2023.02.25 02:24:30.514569761	0001923
0	4.299241	-4.240441	0.620480	0.342249	MT	21480	2023.02.25 02:24:30.515569761	0001923
0	4.341990	-4.063556	-1.519121	0.180733	MT	21480	2023.02.25 02:24:30.516569761	0001923
0	4.336188	-2.856050	-3.262667	0.022638	MT	21480	2023.02.25 02:24:30.517569761	0001923
0	4.325417	-0.934761	-4.219908	-0.166816	MT	21480	2023.02.25 02:24:30.518569761	0001923
0	4.295229	1.171926	-4.121785	-0.294059	MT	21480	2023.02.25 02:24:30.519569761	0001923
0	4.358299	3.108254	-3.035941	-0.341453	MT	21480	2023.02.25 02:24:30.520569761	0001923
0	4.356173	4.195078	-1.148093	-0.243819	MT	21480	2023.02.25 02:24:30.521569761	0001923
0	4.379060	4.257784	1.016340	-0.120401	MT	21480	2023.02.25 02:24:30.522569761	0001923
0	4.380143	3.260634	2.923322	0.090029	MT	21480	2023.02.25 02:24:30.523569761	0001923
0	4.340464	1.445965	4.083911	0.265486	MT	21480	2023.02.25 02:24:30.524569761	0001923
0	4.291045	-0.617973	4.227810	0.395984	MT	21480	2023.02.25 02:24:30.525569761	0001923
0	4.290840	-2.644841	3.339858	0.511344	MT	21480	2023.02.25 02:24:30.526569761	0001923
0	4.322779	-3.973602	1.643334	0.443131	MT	21480	2023.02.25 02:24:30.527569761	0001923
0	4.352628	-4.314348	-0.477419	0.322246	MT	21480	2023.02.25 02:24:30.528569761	0001923
0	4.372697	-3.595109	-2.486673	0.110120	MT	21480	2023.02.25 02:24:30.529569761	0001923
0	4.321061	-1.967474	-3.846094	-0.090449	MT	21480	2023.02.25 02:24:30.530569761	0001923
0	4.296343	0.131646	-4.287733	-0.237858	MT	21480	2023.02.25 02:24:30.531569761	0001923
0	4.292902	2.172430	-3.690648	-0.297792	MT	21480	2023.02.25 02:24:30.532569761	0001923
0	4.298052	3.722157	-2.121135	-0.345816	MT	21480	2023.02.25 02:24:30.533569761	0001923
0	4.368107	4.360839	-0.072837	-0.241112	MT	21480	2023.02.25 02:24:30.534569761	0001923
0	4.399852	3.885155	2.064652	0.038472	MT	21480	2023.02.25 02:24:30.535569761	0001923
0	4.393496	2.493819	3.612064	0.191467	MT	21480	2023.02.25 02:24:30.536569761	0001923
0	4.327743	0.470413	4.288828	0.337684	MT	21480	2023.02.25 02:24:30.537569761	0001923
0	4.300799	-1.669334	3.940168	0.430437	MT	21480	2023.02.25 02:24:30.538569761	0001923
0	4.342091	-3.438962	2.617344	0.420485	MT	21480	2023.02.25 02:24:30.539569761	0001923
0	4.266325	-4.212610	0.592807	0.322536	MT	21480	2023.02.25 02:24:30.540569761	0001923
0	4.365527	-4.083377	-1.531387	0.196752	MT	21480	2023.02.25 02:24:30.541569761	0001923
0	4.359554	-2.903688	-3.251275	0.059310	MT	21480	2023.02.25 02:24:30.542569761	0001923
0	4.305995	-0.970747	-4.192015	-0.162018	MT	21480	2023.02.25 02:24:30.543569761	0001923
0	4.291373	1.220319	-4.106340	-0.254315	MT	21480	2023.02.25 02:24:30.544569761	0001923
0	4.339401	3.088207	-3.028904	-0.345139	MT	21480	2023.02.25 02:24:30.545569761	0001923
0	4.346692	4.186987	-1.139981	-0.251613	MT	21480	2023.02.25 02:24:30.546569761	0001923
0	4.403195	4.281307	1.026572	-0.068478	MT	21480	2023.02.25 02:24:30.547569761	0001923
0	4.417970	3.304789	2.930130	0.105680	MT	21480	2023.02.25 02:24:30.548569761	0001923
0	4.378457	1.505901	4.103041	0.261159	MT	21480	2023.02.25 02:24:30.549569761	0001923
0	4.305780	-0.633777	4.238484	0.416313	MT	21480	2023.02.25 02:24:30.550569761	0001923
0	4.285437	-2.626184	3.352367	0.479337	MT	21480	2023.02.25 02:24:30.551569761	0001923
0	4.359067	-4.010198	1.664143	0.387816	MT	21480	2023.02.25 02:24:30.552569761	0001923
0	4.299780	-4.262625	-0.480944	0.294654	MT	21480	2023.02.25 02:24:30.553569761	0001923
0	4.338781	-3.572015	-2.459832	0.122293	MT	21480	2023.02.25 02:24:30.554569761	0001923
0	4.326411	-1.963507	-3.854027	-0.094612	MT	21480	2023.02.25 02:24:30.555569761	0001923
0	4.316247	0.123625	-4.307679	-0.242080	MT	21480	2023.02.25 02:24:30.556569761	0001923
0	4.344877	2.243071	-3.706012	-0.334761	MT	21480	2023.02.25 02:24:30.557569761	0001923
0	4.305804	3.723339	-2.149842	-0.234248	MT	21480	2023.02.25 02:24:30.558569761	0001923
0	4.409049	4.404467	-0.085701	-0.181748	MT	21480	2023.02.25 02:24:30.559569761	0001923
0	4.372383	3.868690	2.037369	-0.009783	MT	21480	2023.02.25 02:24:30.560569761	0001923
0	4.369401	2.434573	3.624344	0.169261	MT	21480	2023.02.25 02:24:30.561569761	0001923
0	4.369637	0.445659	4.331366	0.366594	MT	21480	2023.02.25 02:24:30.562569761	0001923
0	4.318747	-1.701588	3.948495	0.406893	MT	21480	2023.02.25 02:24:30.563569761	0001923
0	4.338282	-3.446777	2.598092	0.436274	MT	21480	2023.02.25 02:24:30.564569761	0001923
0	4.342663	-4.279257	0.644126	0.363013	MT	21480	2023.02.25 02:24:30.565569761	0001923
0	4.364737	-4.091483	-1.508277	0.189188	MT	21480	2023.02.25 02:24:30.566569761	0001923
0	4.350473	-2.859745	-3.278098	0.050446	MT	21480	2023.02.25 02:24:30.567569761	0001923
0	4.305925	-0.915861	-4.203765	-0.174766	MT	21480	2023.02.25 02:24:30.568569761	0001923
0	4.302405	1.207714	-4.117437	-0.314365	MT	21480	2023.02.25 02:24:30.569569761	0001923
0	4.342894	3.088461	-3.036270	-0.321250	MT	21480	2023.02.25 02:24:30.570569761	0001923
0	4.346518	4.187029	-1.140042	-0.247614	MT	21480	2023.02.25 02:24:30.571569761	0001923
0	4.351911	4.230153	1.018757	-0.084073	MT	21480	2023.02.25 02:24:30.572569761	0001923
0	4.405450	3.280823	2.938039	0.110049	MT	21480	2023.02.25 02:24:30.573569761	0001923
0	4.374029	1.514645	4.089968	0.331882	MT	21480	2023.02.25 02:24:30.574569761	0001923
0	4.302260	-0.657184	4.235068	0.376496	MT	21480	2023.02.25 02:24:30.575569761	0001923
0	4.304611	-2.669673	3.349050	0.431726	MT	21480	2023.02.25 02:24:30.576569761	0001923
0	4.302480	-3.950690	1.647482	0.434956	MT	21480	2023.02.25 02:24:30.577569761	0001923
0	4.344340	-4.310887	-0.464637	0.271397	MT	21480	2023.02.25 02:24:30.578569761	0001923
0	4.406811	-3.647287	-2.471493	0.094887	MT	21480	2023.02.25 02:24:30.579569761	0001923
0	4.343009	-1.963075	-3.873635	-0.054909	MT	21480	2023.02.25 02:24:30.580569761	0001923
0	4.338714	0.088568	-4.330596	-0.250070	MT	21480	2023.02.25 02:24:30.581569761	0001923
0	4.307077	2.207465	-3.686668	-0.294092	MT	21480	2023.02.25 02:24:30.582569761	0001923
0	4.340494	3.750777	-2.164952	-0.290771	MT	21480	2023.02.25 02:24:30.583569761	0001923
0	4.377885	4.373411	-0.069679	-0.185184	MT	21480	2023.02.25 02:24:30.584569761	0001923
0	4.379470	3.876648	2.037440	-0.013864	MT	21480	2023.02.25 02:24:30.585569761	0001923
0	4.375976	2.450855	3.619951	0.196031	MT	21480	2023.02.25 02:24:30.586569761	0001923
0	4.340398	0.424951	4.309428	0.295460	MT	21480	2023.02.25 02:24:30.587569761	0001923
0	4.319746	-1.713125	3.939810	0.450887	MT	21480	2023.02.25 02:24:30.588569761	0001923
0	4.282036	-3.371702	2.602059	0.443562	MT	21480	2023.02.25 02:24:30.589569761	0001923
0	4.332875	-4.275303	0.608257	0.354424	MT	21480	2023.02.25 02:24:30.590569761	0001923
0	4.354145	-4.067531	-1.543123	0.180407	MT	21480	2023.02.25 02:24:30.591569761	0001923
0	4.364570	-2.908220	-3.254486	0.007298	MT	21480	2023.02.25 02:24:30.592569761	0001923
0	4.304720	-0.966582	-4.192255	-0.146062	MT	21480	2023.02.25 02:24:30.593569761	0001923
0	4.281539	1.204729	-4.102970	-0.214096	MT	21480	2023.02.25 02:24:30.594569761	0001923
0	4.325264	3.096759	-3.005752	-0.288864	MT	21480	2023.02.25 02:24:30.595569761	0001923
0	4.372720	4.206635	-1.158405	-0.288103	MT	21480	2023.02.25 02:24:30.596569761	0001923
0	4.356399	4.230339	1.038449	-0.063771	MT	21480	2023.02.25 02:24:30.597569761	0001923
0	4.410800	3.297122	2.926632	0.137711	MT	21480	2023.02.25 02:24:30.598569761	0001923
0	4.352418	1.490132	4.079719	0.280969	MT	21480	2023.02.25 02:24:30.599569761	0001923
0	4.301481	-0.637897	4.234663	0.404295	MT	21480	2023.02.25 02:24:30.600569761	0001923
0	4.300115	-2.629535	3.372850	0.447679	MT	21480	2023.02.25 02:24:30.601569761	0001923
0	4.289145	-3.939189	1.652229	0.386902	MT	21480	2023.02.25 02:24:30.602569761	0001923
0	4.325025	-4.286387	-0.481324	0.317897	MT	21480	2023.02.25 02:24:30.603569761	0001923
0	4.366099	-3.603215	-2.463563	0.102555	MT	21480	2023.02.25 02:24:30.604569761	0001923
0	4.317098	-2.003372	-3.823322	-0.077729	MT	21480	2023.02.25 02:24:30.605569761	0001923
0	4.292118	0.143806	-4.283964	-0.221923	MT	21480	2023.02.25 02:24:30.606569761	0001923
0	4.312459	2.227085	-3.678095	-0.330170	MT	21480	2023.02.25 02:24:30.607569761	0001923
0	4.370169	3.782779	-2.168913	-0.291161	MT	21480	2023.02.25 02:24:30.608569761	0001923
0	4.390080	4.384085	-0.073177	-0.217353	MT	21480	2023.02.25 02:24:30.609569761	0001923
0	4.367869	3.848868	2.065037	0.010848	MT	21480	2023.02.25 02:24:30.610569761	0001923
0	4.375064	2.466866	3.607972	0.195683	MT	21480	2023.02.25 02:24:30.611569761	0001923
0	4.338694	0.417482	4.304641	0.346473	MT	21480	2023.02.25 02:24:30.612569761	0001923
0	4.290550	-1.640836	3.935469	0.478080	MT	21480	2023.02.25 02:24:30.613569761	0001923
0	4.306225	-3.406820	2.598201	0.431863	MT	21480	2023.02.25 02:24:30.614569761	0001923
0	4.317792	-4.258875	0.591667	0.394008	MT	21480	2023.02.25 02:24:30.615569761	0001923
0	4.366994	-4.087262	-1.523576	0.208914	MT	21480	2023.02.25 02:24:30.616569761	0001923
0	4.357531	-2.884291	-3.266334	-0.001131	MT	21480	2023.02.25 02:24:30.617569761	0001923
0	4.344282	-0.979194	-4.227303	-0.209478	MT	21480	2023.02.25 02:24:30.618569761	0001923
0	4.302901	1.204172	-4.122113	-0.270392	MT	21480	2023.02.25 02:24:30.619569761	0001923
0	4.315068	3.060493	-3.025365	-0.316795	MT	21480	2023.02.25 02:24:30.620569761	0001923
0	4.336902	4.182712	-1.112623	-0.275156	MT	21480	2023.02.25 02:24:30.621569761	0001923
0	4.368088	4.246519	1.022226	-0.048183	MT	21480	2023.02.25 02:24:30.622569761	0001923
0	4.393679	3.288933	2.910930	0.117553	MT	21480	2023.02.25 02:24:30.623569761	0001923
0	4.379453	1.509819	4.103167	0.253120	MT	21480	2023.02.25 02:24:30.624569761	0001923
0	4.327679	-0.656962	4.258699	0.400858	MT	21480	2023.02.25 02:24:30.625569761	0001923
0	4.290848	-2.588931	3.383980	0.507440	MT	21480	2023.02.25 02:24:30.626569761	0001923
0	4.279758	-3.926773	1.647633	0.426711	MT	21480	2023.02.25 02:24:30.627569761	0001923
0	4.343837	-4.306776	-0.492751	0.278926	MT	21480	2023.02.25 02:24:30.628569761	0001923
0	4.382677	-3.615243	-2.475515	0.098496	MT	21480	2023.02.25 02:24:30.629569761	0001923
0	4.316048	-1.979609	-3.833926	-0.102140	MT	21480	2023.02.25 02:24:30.630569761	0001923
0	4.315104	0.096751	-4.307895	-0.229805	MT	21480	2023.02.25 02:24:30.631569761	0001923
0	4.317848	2.200358	-3.702491	-0.306263	MT	21480	2023.02.25 02:24:30.632569761	0001923
0	4.379251	3.795067	-2.169327	-0.263290	MT	21480	2023.02.25 02:24:30.633569761	0001923
0	4.382092	4.377326	-0.066552	-0.193178	MT	21480	2023.02.25 02:24:30.634569761	0001923
0	4.378199	3.856778	2.072168	0.002874	MT	21480	2023.02.25 02:24:30.635569761	0001923
0	4.368449	2.447193	3.611459	0.227944	MT	21480	2023.02.25 02:24:30.636569761	0001923
0	4.340560	0.441398	4.304791	0.338227	MT	21480	2023.02.25 02:24:30.637569761	0001923
0	4.316490	-1.669226	3.955983	0.442680	MT	21480	2023.02.25 02:24:30.638569761	0001923
0	4.319265	-3.398226	2.620292	0.492122	MT	21480	2023.02.25 02:24:30.639569761	0001923
0	4.301713	-4.247322	0.585354	0.349785	MT	21480	2023.02.25 02:24:30.640569761	0001923
0	4.351059	-4.067254	-1.531552	0.208586	MT	21480	2023.02.25 02:24:30.641569761	0001923
0	4.327330	-2.852429	-3.254114	-0.013275	MT	21480	2023.02.25 02:24:30.642569761	0001923
0	4.313308	-0.938650	-4.207097	-0.154578	MT	21480	2023.02.25 02:24:30.643569761	0001923
0	4.308775	1.199392	-4.123957	-0.346384	MT	21480	2023.02.25 02:24:30.644569761	0001923
0	4.308984	3.048757	-3.020295	-0.387608	MT	21480	2023.02.25 02:24:30.645569761	0001923
0	4.370935	4.210739	-1.139586	-0.275856	MT	21480	2023.02.25 02:24:30.646569761	0001923
0	4.394226	4.270506	1.034253	-0.048246	MT	21480	2023.02.25 02:24:30.647569761	0001923
0	4.395809	3.288682	2.915296	0.093618	MT	21480	2023.02.25 02:24:30.648569761	0001923
0	4.372188	1.521789	4.091244	0.248813	MT	21480	2023.02.25 02:24:30.649569761	0001923
0	4.312912	-0.630367	4.251343	0.360465	MT	21480	2023.02.25 02:24:30.650569761	0001923
0	4.291377	-2.622404	3.365676	0.459498	MT	21480	2023.02.25 02:24:30.651569761	0001923
0	4.326109	-3.969705	1.663458	0.435396	MT	21480	2023.02.25 02:24:30.652569761	0001923
0	4.302030	-4.270954	-0.441531	0.267337	MT	21480	2023.02.25 02:24:30.653569761	0001923
0	4.345079	-3.575295	-2.467408	0.094207	MT	21480	2023.02.25 02:24:30.654569761	0001923
0	4.317606	-1.967560	-3.841972	-0.098387	MT	21480	2023.02.25 02:24:30.655569761	0001923
0	4.303055	0.100779	-4.295952	-0.225663	MT	21480	2023.02.25 02:24:30.656569761	0001923
0	4.319418	2.231464	-3.686639	-0.294339	MT	21480	2023.02.25 02:24:30.657569761	0001923
0	4.333206	3.754170	-2.136095	-0.346375	MT	21480	2023.02.25 02:24:30.658569761	0001923
0	4.349664	4.345397	-0.054714	-0.184667	MT	21480	2023.02.25 02:24:30.659569761	0001923
0	4.400029	3.895557	2.045584	-0.021936	MT	21480	2023.02.25 02:24:30.660569761	0001923
0	4.393697	2.458838	3.635959	0.196193	MT	21480	2023.02.25 02:24:30.661569761	0001923
0	4.350560	0.497972	4.304003	0.393641	MT	21480	2023.02.25 02:24:30.662569761	0001923
0	4.281836	-1.653195	3.925005	0.442042	MT	21480	2023.02.25 02:24:30.663569761	0001923
0	4.326428	-3.438559	2.585798	0.456005	MT	21480	2023.02.25 02:24:30.664569761	0001923
0	4.332327	-4.275386	0.608379	0.346425	MT	21480	2023.02.25 02:24:30.665569761	0001923
0	4.362670	-4.087315	-1.511517	0.205098	MT	21480	2023.02.25 02:24:30.666569761	0001923
0	4.351343	-2.888097	-3.254645	0.019091	MT	21480	2023.02.25 02:24:30.667569761	0001923
0	4.307980	-0.942905	-4.199737	-0.178426	MT	21480	2023.02.25 02:24:30.668569761	0001923
0	4.300491	1.175682	-4.124413	-0.318142	MT	21480	2023.02.25 02:24:30.669569761	0001923
0	4.279608	3.045374	-2.989265	-0.324089	MT	21480	2023.02.25 02:24:30.670569761	0001923
0	4.331919	4.178960	-1.112994	-0.251119	MT	21480	2023.02.25 02:24:30.671569761	0001923
0	4.403423	4.281101	1.026877	-0.088475	MT	21480	2023.02.25 02:24:30.672569761	0001923
0	4.405294	3.284580	2.934411	0.085951	MT	21480	2023.02.25 02:24:30.673569761	0001923
0	4.377246	1.470544	4.110035	0.324642	MT	21480	2023.02.25 02:24:30.674569761	0001923
0	4.316394	-0.629872	4.250610	0.408457	MT	21480	2023.02.25 02:24:30.675569761	0001923
0	4.298504	-2.637275	3.361475	0.471589	MT	21480	2023.02.25 02:24:30.676569761	0001923
0	4.303968	-3.969603	1.604404	0.438494	MT	21480	2023.02.25 02:24:30.677569761	0001923
0	4.415237	-4.377529	-0.489202	0.303714	MT	21480	2023.02.25 02:24:30.678569761	0001923
0	4.368650	-3.583634	-2.497864	0.057822	MT	21480	2023.02.25 02:24:30.679569761	0001923
0	4.331615	-1.967338	-3.858275	-0.078634	MT	21480	2023.02.25 02:24:30.680569761	0001923
0	4.315255	0.080628	-4.307730	-0.241638	MT	21480	2023.02.25 02:24:30.681569761	0001923
0	4.310449	2.267719	-3.656027	-0.266241	MT	21480	2023.02.25 02:24:30.682569761	0001923
0	4.306913	3.722634	-2.144804	-0.302175	MT	21480	2023.02.25 02:24:30.683569761	0001923
0	4.336565	4.333845	-0.059384	-0.141611	MT	21480	2023.02.25 02:24:30.684569761	0001923
0	4.377653	3.876900	2.033074	0.010071	MT	21480	2023.02.25 02:24:30.685569761	0001923
0	4.396725	2.481849	3.623988	0.195773	MT	21480	2023.02.25 02:24:30.686569761	0001923
0	4.334498	0.441695	4.296365	0.366100	MT	21480	2023.02.25 02:24:30.687569761	0001923
0	4.323309	-1.717335	3.944110	0.430993	MT	21480	2023.02.25 02:24:30.688569761	0001923
0	4.311418	-3.406494	2.601712	0.463919	MT	21480	2023.02.25 02:24:30.689569761	0001923
0	4.333155	-4.275262	0.608196	0.358423	MT	21480	2023.02.25 02:24:30.690569761	0001923
0	4.348670	-4.075405	-1.504381	0.197083	MT	21480	2023.02.25 02:24:30.691569761	0001923
0	4.378851	-2.919881	-3.262988	0.039294	MT	21480	2023.02.25 02:24:30.692569761	0001923
0	4.322392	-0.975050	-4.206545	-0.193201	MT	21480	2023.02.25 02:24:30.693569761	0001923
0	4.357850	1.232428	-4.172379	-0.251448	MT	21480	2023.02.25 02:24:30.694569761	0001923
0	4.331267	3.084656	-3.025581	-0.301044	MT	21480	2023.02.25 02:24:30.695569761	0001923
0	4.349380	4.183180	-1.167227	-0.235987	MT	21480	2023.02.25 02:24:30.696569761	0001923
0	4.388153	4.265941	1.023104	-0.104379	MT	21480	2023.02.25 02:24:30.697569761	0001923
0	4.402445	3.284460	2.930594	0.073892	MT	21480	2023.02.25 02:24:30.698569761	0001923
0	4.346820	1.482301	4.075466	0.296988	MT	21480	2023.02.25 02:24:30.699569761	0001923
0	4.332186	-0.645678	4.262284	0.428801	MT	21480	2023.02.25 02:24:30.700569761	0001923
0	4.321960	-2.637056	3.388106	0.495997	MT	21480	2023.02.25 02:24:30.701569761	0001923
0	4.323175	-3.973940	1.651821	0.411258	MT	21480	2023.02.25 02:24:30.702569761	0001923
0	4.365308	-4.330563	-0.458150	0.303704	MT	21480	2023.02.25 02:24:30.703569761	0001923
0	4.350729	-3.587179	-2.459606	0.106450	MT	21480	2023.02.25 02:24:30.704569761	0001923
0	4.326163	-1.986436	-3.842178	-0.086193	MT	21480	2023.02.25 02:24:30.705569761	0001923
0	4.302429	0.172483	-4.291440	-0.254338	MT	21480	2023.02.25 02:24:30.706569761	0001923
0	4.318798	2.243455	-3.678626	-0.294340	MT	21480	2023.02.25 02:24:30.707569761	0001923
0	4.346366	3.766760	-2.148935	-0.290691	MT	21480	2023.02.25 02:24:30.708569761	0001923
0	4.350809	4.345170	-0.073345	-0.208953	MT	21480	2023.02.25 02:24:30.709569761	0001923
0	4.390742	3.876953	2.060948	0.018497	MT	21480	2023.02.25 02:24:30.710569761	0001923
0	4.395925	2.474804	3.628040	0.191907	MT	21480	2023.02.25 02:24:30.711569761	0001923
0	4.346261	0.445600	4.308490	0.358244	MT	21480	2023.02.25 02:24:30.712569761	0001923
0	4.316261	-1.689300	3.948082	0.434765	MT	21480	2023.02.25 02:24:30.713569761	0001923
0	4.291600	-3.407129	2.578692	0.399563	MT	21480	2023.02.25 02:24:30.714569761	0001923
0	4.316046	-4.259555	0.612642	0.330324	MT	21480	2023.02.25 02:24:30.715569761	0001923
0	4.341063	-4.063436	-1.515304	0.192792	MT	21480	2023.02.25 02:24:30.716569761	0001923
0	4.403420	-2.936108	-3.281638	0.015173	MT	21480	2023.02.25 02:24:30.717569761	0001923
0	4.330961	-0.923795	-4.227833	-0.171051	MT	21480	2023.02.25 02:24:30.718569761	0001923
0	4.320943	1.244177	-4.129065	-0.270911	MT	21480	2023.02.25 02:24:30.719569761	0001923
0	4.373806	3.116517	-3.052296	-0.317783	MT	21480	2023.02.25 02:24:30.720569761	0001923
0	4.355526	4.190839	-1.155730	-0.267896	MT	21480	2023.02.25 02:24:30.721569761	0001923
0	4.401752	4.277891	1.031179	-0.108379	MT	21480	2023.02.25 02:24:30.722569761	0001923
0	4.413156	3.276807	2.954032	0.110335	MT	21480	2023.02.25 02:24:30.723569761	0001923
0	4.435045	1.526219	4.153509	0.297727	MT	21480	2023.02.25 02:24:30.724569761	0001923
0	4.353257	-0.688857	4.278475	0.413491	MT	21480	2023.02.25 02:24:30.725569761	0001923
0	4.345349	-2.685379	3.384538	0.464436	MT	21480	2023.02.25 02:24:30.726569761	0001923
0	4.315113	-3.954755	1.671536	0.431365	MT	21480	2023.02.25 02:24:30.727569761	0001923
0	4.338530	-4.307180	-0.460205	0.243421	MT	21480	2023.02.25 02:24:30.728569761	0001923
0	4.349602	-3.568565	-2.485970	0.065849	MT	21480	2023.02.25 02:24:30.729569761	0001923
0	4.373562	-1.975293	-3.901280	-0.079209	MT	21480	2023.02.25 02:24:30.730569761	0001923
0	4.336597	0.151520	-4.326461	-0.254657	MT	21480	2023.02.25 02:24:30.731569761	0001923
0	4.303763	2.211168	-3.678236	-0.322006	MT	21480	2023.02.25 02:24:30.732569761	0001923
0	4.395335	3.810905	-2.172063	-0.279497	MT	21480	2023.02.25 02:24:30.733569761	0001923
0	4.374451	4.369198	-0.062379	-0.205032	MT	21480	2023.02.25 02:24:30.734569761	0001923
0	4.360111	3.857148	2.032684	0.034272	MT	21480	2023.02.25 02:24:30.735569761	0001923
0	4.408233	2.478833	3.639982	0.196048	MT	21480	2023.02.25 02:24:30.736569761	0001923
0	4.327955	0.429493	4.292656	0.346166	MT	21480	2023.02.25 02:24:30.737569761	0001923
0	4.313806	-1.681217	3.947970	0.442681	MT	21480	2023.02.25 02:24:30.738569761	0001923
0	4.328522	-3.438060	2.581066	0.503936	MT	21480	2023.02.25 02:24:30.739569761	0001923
0	4.353486	-4.295092	0.603928	0.374565	MT	21480	2023.02.25 02:24:30.740569761	0001923
0	4.336355	-4.052094	-1.527779	0.224490	MT	21480	2023.02.25 02:24:30.741569761	0001923
0	4.365512	-2.896250	-3.266409	0.002992	MT	21480	2023.02.25 02:24:30.742569761	0001923
0	4.309702	-0.934736	-4.203971	-0.162572	MT	21480	2023.02.25 02:24:30.743569761	0001923
0	4.352247	1.212429	-4.172403	-0.251242	MT	21480	2023.02.25 02:24:30.744569761	0001923
0	4.326523	3.084483	-3.017338	-0.316919	MT	21480	2023.02.25 02:24:30.745569761	0001923
0	4.372105	4.210953	-1.147891	-0.255982	MT	21480	2023.02.25 02:24:30.746569761	0001923
0	4.406950	4.285513	1.026271	-0.048523	MT	21480	2023.02.25 02:24:30.747569761	0001923
0	4.391777	3.280101	2.920141	0.037771	MT	21480	2023.02.25 02:24:30.748569761	0001923
0	4.384595	1.522024	4.102876	0.272993	MT	21480	2023.02.25 02:24:30.749569761	0001923
0	4.316362	-0.633955	4.250727	0.400499	MT	21480	2023.02.25 02:24:30.750569761	0001923
0	4.303900	-2.637032	3.365108	0.495646	MT	21480	2023.02.25 02:24:30.751569761	0001923
0	4.341570	-3.990075	1.663984	0.399608	MT	21480	2023.02.25 02:24:30.752569761	0001923
0	4.353989	-4.318870	-0.480645	0.271235	MT	21480	2023.02.25 02:24:30.753569761	0001923
0	4.365827	-3.587234	-2.486481	0.098039	MT	21480	2023.02.25 02:24:30.754569761	0001923
0	4.329656	-1.947289	-3.866312	-0.074963	MT	21480	2023.02.25 02:24:30.755569761	0001923
0	4.324758	0.184794	-4.314850	-0.226818	MT	21480	2023.02.25 02:24:30.756569761	0001923
0	4.350799	2.259524	-3.706665	-0.290934	MT	21480	2023.02.25 02:24:30.757569761	0001923
0	4.334026	3.742320	-2.160290	-0.334620	MT	21480	2023.02.25 02:24:30.758569761	0001923
0	4.392103	4.388689	-0.070073	-0.158343	MT	21480	2023.02.25 02:24:30.759569761	0001923
0	4.390612	3.885258	2.044532	0.046165	MT	21480	2023.02.25 02:24:30.760569761	0001923
0	4.384496	2.442767	3.636047	0.189359	MT	21480	2023.02.25 02:24:30.761569761	0001923
0	4.351055	0.429511	4.315593	0.350517	MT	21480	2023.02.25 02:24:30.762569761	0001923
0	4.333891	-1.741210	3.943899	0.443238	MT	21480	2023.02.25 02:24:30.763569761	0001923
0	4.309926	-3.422720	2.582062	0.439782	MT	21480	2023.02.25 02:24:30.764569761	0001923
0	4.360315	-4.299025	0.619800	0.382849	MT	21480	2023.02.25 02:24:30.765569761	0001923
0	4.344696	-4.063222	-1.523609	0.212666	MT	21480	2023.02.25 02:24:30.766569761	0001923
0	4.360984	-2.872070	-3.281623	0.018513	MT	21480	2023.02.25 02:24:30.767569761	0001923
0	4.278111	-0.892124	-4.179388	-0.197642	MT	21480	2023.02.25 02:24:30.768569761	0001923
0	4.329067	1.216030	-4.144852	-0.286865	MT	21480	2023.02.25 02:24:30.769569761	0001923
0	4.314385	3.080137	-3.000856	-0.348628	MT	21480	2023.02.25 02:24:30.770569761	0001923
0	4.389367	4.227545	-1.163725	-0.200385	MT	21480	2023.02.25 02:24:30.771569761	0001923
0	4.350800	4.222083	1.046805	-0.087562	MT	21480	2023.02.25 02:24:30.772569761	0001923
0	4.386384	3.264918	2.926899	0.118044	MT	21480	2023.02.25 02:24:30.773569761	0001923
0	4.392074	1.506343	4.114367	0.305335	MT	21480	2023.02.25 02:24:30.774569761	0001923
0	4.343878	-0.668643	4.270195	0.433160	MT	21480	2023.02.25 02:24:30.775569761	0001923
0	4.310788	-2.629048	3.380116	0.495793	MT	21480	2023.02.25 02:24:30.776569761	0001923
0	4.343839	-3.997724	1.643488	0.431380	MT	21480	2023.02.25 02:24:30.777569761	0001923
0	4.363174	-4.331092	-0.464355	0.251606	MT	21480	2023.02.25 02:24:30.778569761	0001923
0	4.342772	-3.560771	-2.485655	0.045770	MT	21480	2023.02.25 02:24:30.779569761	0001923
0	4.348048	-2.003253	-3.858440	-0.070265	MT	21480	2023.02.25 02:24:30.780569761	0001923
0	4.322565	0.131880	-4.315035	-0.218274	MT	21480	2023.02.25 02:24:30.781569761	0001923
0	4.340849	2.239443	-3.706566	-0.298726	MT	21480	2023.02.25 02:24:30.782569761	0001923
0	4.305552	3.726791	-2.137045	-0.286097	MT	21480	2023.02.25 02:24:30.783569761	0001923
0	4.349655	4.345495	-0.069834	-0.176897	MT	21480	2023.02.25 02:24:30.784569761	0001923
0	4.378226	3.864876	2.057057	0.010561	MT	21480	2023.02.25 02:24:30.785569761	0001923
0	4.374129	2.474955	3.600860	0.203492	MT	21480	2023.02.25 02:24:30.786569761	0001923
0	4.345386	0.417433	4.311701	0.342581	MT	21480	2023.02.25 02:24:30.787569761	0001923
0	4.296953	-1.685321	3.929150	0.430434	MT	21480	2023.02.25 02:24:30.788569761	0001923
0	4.291328	-3.398973	2.586456	0.415600	MT	21480	2023.02.25 02:24:30.789569761	0001923
0	4.319085	-4.258710	0.591423	0.410005	MT	21480	2023.02.25 02:24:30.790569761	0001923
0	4.340751	-4.052367	-1.543349	0.196250	MT	21480	2023.02.25 02:24:30.791569761	0001923
0	4.345498	-2.859588	-3.271343	0.066550	MT	21480	2023.02.25 02:24:30.792569761	0001923
0	4.307356	-0.942657	-4.200103	-0.154430	MT	21480	2023.02.25 02:24:30.793569761	0001923
0	4.344891	1.224458	-4.161451	-0.247198	MT	21480	2023.02.25 02:24:30.794569761	0001923
0	4.343053	3.080429	-3.044217	-0.325289	MT	21480	2023.02.25 02:24:30.795569761	0001923
0	4.328938	4.168116	-1.144186	-0.239481	MT	21480	2023.02.25 02:24:30.796569761	0001923
0	4.390872	4.270110	1.018865	-0.088484	MT	21480	2023.02.25 02:24:30.797569761	0001923
0	4.377397	3.256758	2.923135	0.102068	MT	21480	2023.02.25 02:24:30.798569761	0001923
0	4.360355	1.494125	4.086723	0.281035	MT	21480	2023.02.25 02:24:30.799569761	0001923
0	4.319802	-0.661036	4.250817	0.392778	MT	21480	2023.02.25 02:24:30.800569761	0001923
0	4.309953	-2.641245	3.372408	0.475797	MT	21480	2023.02.25 02:24:30.801569761	0001923
0	4.300092	-3.965814	1.608714	0.418518	MT	21480	2023.02.25 02:24:30.802569761	0001923
0	4.333066	-4.294648	-0.496919	0.290740	MT	21480	2023.02.25 02:24:30.803569761	0001923
0	4.330045	-3.544483	-2.486063	0.073601	MT	21480	2023.02.25 02:24:30.804569761	0001923
0	4.333532	-1.979341	-3.854290	-0.078450	MT	21480	2023.02.25 02:24:30.805569761	0001923
0	4.327305	0.131677	-4.318730	-0.238331	MT	21480	2023.02.25 02:24:30.806569761	0001923
0	4.332896	2.255256	-3.686305	-0.314583	MT	21480	2023.02.25 02:24:30.807569761	0001923
0	4.350926	3.774837	-2.145048	-0.282714	MT	21480	2023.02.25 02:24:30.808569761	0001923
0	4.381194	4.377550	-0.054905	-0.169998	MT	21480	2023.02.25 02:24:30.809569761	0001923
0	4.381326	3.876727	2.041317	-0.005805	MT	21480	2023.02.25 02:24:30.810569761	0001923
0	4.363127	2.446671	3.608238	0.176892	MT	21480	2023.02.25 02:24:30.811569761	0001923
0	4.373769	0.462406	4.335752	0.342484	MT	21480	2023.02.25 02:24:30.812569761	0001923
0	4.324981	-1.692891	3.951466	0.474860	MT	21480	2023.02.25 02:24:30.813569761	0001923
0	4.274837	-3.383422	2.570682	0.467208	MT	21480	2023.02.25 02:24:30.814569761	0001923
0	4.370238	-4.310881	0.599605	0.394665	MT	21480	2023.02.25 02:24:30.815569761	0001923
0	4.339855	-4.044063	-1.558765	0.223934	MT	21480	2023.02.25 02:24:30.816569761	0001923
0	4.342340	-2.855918	-3.270850	0.034514	MT	21480	2023.02.25 02:24:30.817569761	0001923
0	4.325744	-0.934885	-4.219725	-0.178814	MT	21480	2023.02.25 02:24:30.818569761	0001923
0	4.319800	1.235930	-4.128708	-0.294825	MT	21480	2023.02.25 02:24:30.819569761	0001923
0	4.330032	3.100387	-3.005198	-0.324899	MT	21480	2023.02.25 02:24:30.820569761	0001923
0	4.323781	4.168347	-1.128555	-0.215241	MT	21480	2023.02.25 02:24:30.821569761	0001923
0	4.354287	4.225757	1.043299	-0.119659	MT	21480	2023.02.25 02:24:30.822569761	0001923
0	4.401198	3.268445	2.946574	0.074301	MT	21480	2023.02.25 02:24:30.823569761	0001923
0	4.365693	1.474278	4.098453	0.297422	MT	21480	2023.02.25 02:24:30.824569761	0001923
0	4.320559	-0.677282	4.251165	0.368947	MT	21480	2023.02.25 02:24:30.825569761	0001923
0	4.330885	-2.649600	3.396884	0.444252	MT	21480	2023.02.25 02:24:30.826569761	0001923
0	4.363482	-4.013694	1.655407	0.435727	MT	21480	2023.02.25 02:24:30.827569761	0001923
0	4.347683	-4.306321	-0.504406	0.321751	MT	21480	2023.02.25 02:24:30.828569761	0001923
0	4.366918	-3.583308	-2.494353	0.089877	MT	21480	2023.02.25 02:24:30.829569761	0001923
0	4.382922	-2.003461	-3.897069	-0.094857	MT	21480	2023.02.25 02:24:30.830569761	0001923
0	4.334920	0.147932	-4.327076	-0.214622	MT	21480	2023.02.25 02:24:30.831569761	0001923
0	4.335743	2.239105	-3.698079	-0.330599	MT	21480	2023.02.25 02:24:30.832569761	0001923
0	4.333965	3.754381	-2.140400	-0.326439	MT	21480	2023.02.25 02:24:30.833569761	0001923
0	4.340877	4.337771	-0.067256	-0.149774	MT	21480	2023.02.25 02:24:30.834569761	0001923
0	4.399854	3.899647	2.037467	-0.014101	MT	21480	2023.02.25 02:24:30.835569761	0001923
0	4.421912	2.481704	3.655152	0.185248	MT	21480	2023.02.25 02:24:30.836569761	0001923
0	4.359775	0.417792	4.323150	0.378758	MT	21480	2023.02.25 02:24:30.837569761	0001923
0	4.302841	-1.692991	3.928652	0.462511	MT	21480	2023.02.25 02:24:30.838569761	0001923
0	4.322421	-3.426485	2.593689	0.464002	MT	21480	2023.02.25 02:24:30.839569761	0001923
0	4.324984	-4.267130	0.600023	0.370216	MT	21480	2023.02.25 02:24:30.840569761	0001923
0	4.342914	-4.056412	-1.539293	0.192353	MT	21480	2023.02.25 02:24:30.841569761	0001923
0	4.362295	-2.859894	-3.293852	0.034204	MT	21480	2023.02.25 02:24:30.842569761	0001923
0	4.315419	-0.958900	-4.203755	-0.178322	MT	21480	2023.02.25 02:24:30.843569761	0001923
0	4.297593	1.235947	-4.105772	-0.290474	MT	21480	2023.02.25 02:24:30.844569761	0001923
0	4.372174	3.116847	-3.052784	-0.285789	MT	21480	2023.02.25 02:24:30.845569761	0001923
0	4.386069	4.227323	-1.148421	-0.220153	MT	21480	2023.02.25 02:24:30.846569761	0001923
0	4.373154	4.246086	1.042834	-0.087870	MT	21480	2023.02.25 02:24:30.847569761	0001923
0	4.386827	3.252573	2.942372	0.086402	MT	21480	2023.02.25 02:24:30.848569761	0001923
0	4.381025	1.513860	4.103111	0.257078	MT	21480	2023.02.25 02:24:30.849569761	0001923
0	4.336847	-0.652723	4.266336	0.424935	MT	21480	2023.02.25 02:24:30.850569761	0001923
0	4.322547	-2.657290	3.376450	0.472024	MT	21480	2023.02.25 02:24:30.851569761	0001923
0	4.304451	-3.958970	1.639901	0.406921	MT	21480	2023.02.25 02:24:30.852569761	0001923
0	4.341792	-4.306561	-0.461121	0.303411	MT	21480	2023.02.25 02:24:30.853569761	0001923
0	4.360361	-3.591373	-2.471304	0.086312	MT	21480	2023.02.25 02:24:30.854569761	0001923
0	4.328323	-1.975510	-3.850042	-0.094427	MT	21480	2023.02.25 02:24:30.855569761	0001923
0	4.301826	0.156483	-4.291459	-0.254174	MT	21480	2023.02.25 02:24:30.856569761	0001923
0	4.309718	2.235242	-3.671331	-0.314148	MT	21480	2023.02.25 02:24:30.857569761	0001923
0	4.369393	3.786437	-2.156421	-0.323014	MT	21480	2023.02.25 02:24:30.858569761	0001923
0	4.392489	4.388521	-0.066829	-0.174294	MT	21480	2023.02.25 02:24:30.859569761	0001923
0	4.402938	3.892627	2.057456	-0.013723	MT	21480	2023.02.25 02:24:30.860569761	0001923
0	4.390894	2.466650	3.628259	0.176992	MT	21480	2023.02.25 02:24:30.861569761	0001923
0	4.344105	0.429518	4.308593	0.350410	MT	21480	2023.02.25 02:24:30.862569761	0001923
0	4.321893	-1.705381	3.948185	0.426931	MT	21480	2023.02.25 02:24:30.863569761	0001923
0	4.294498	-3.402973	2.586451	0.415641	MT	21480	2023.02.25 02:24:30.864569761	0001923
0	4.288719	-4.232206	0.592188	0.361735	MT	21480	2023.02.25 02:24:30.865569761	0001923
0	4.334178	-4.044405	-1.546278	0.192123	MT	21480	2023.02.25 02:24:30.866569761	0001923
0	4.352722	-2.872082	-3.270624	0.018681	MT	21480	2023.02.25 02:24:30.867569761	0001923
0	4.322385	-0.916123	-4.219351	-0.202006	MT	21480	2023.02.25 02:24:30.868569761	0001923
0	4.342358	1.274981	-4.140721	-0.291410	MT	21480	2023.02.25 02:24:30.869569761	0001923
0	4.384230	3.152368	-3.029073	-0.329801	MT	21480	2023.02.25 02:24:30.870569761	0001923
0	4.369691	4.207126	-1.156139	-0.240066	MT	21480	2023.02.25 02:24:30.871569761	0001923
0	4.416413	4.292849	1.031258	-0.112533	MT	21480	2023.02.25 02:24:30.872569761	0001923
0	4.372422	3.253051	2.918703	0.130043	MT	21480	2023.02.25 02:24:30.873569761	0001923
0	4.353897	1.454036	4.094797	0.273570	MT	21480	2023.02.25 02:24:30.874569761	0001923
0	4.331684	-0.681501	4.263464	0.349175	MT	21480	2023.02.25 02:24:30.875569761	0001923
0	4.340137	-2.673132	3.384186	0.488308	MT	21480	2023.02.25 02:24:30.876569761	0001923
0	4.322421	-3.974484	1.660614	0.359389	MT	21480	2023.02.25 02:24:30.877569761	0001923
0	4.324077	-4.286542	-0.481095	0.302900	MT	21480	2023.02.25 02:24:30.878569761	0001923
0	4.369765	-3.583057	-2.498719	0.113812	MT	21480	2023.02.25 02:24:30.879569761	0001923
0	4.366429	-1.975301	-3.893281	-0.079087	MT	21480	2023.02.25 02:24:30.880569761	0001923
0	4.347653	0.143697	-4.338713	-0.238761	MT	21480	2023.02.25 02:24:30.881569761	0001923
0	4.309065	2.223332	-3.678466	-0.306133	MT	21480	2023.02.25 02:24:30.882569761	0001923
0	4.349549	3.763065	-2.165365	-0.262899	MT	21480	2023.02.25 02:24:30.883569761	0001923
0	4.364552	4.356761	-0.076720	-0.249131	MT	21480	2023.02.25 02:24:30.884569761	0001923
0	4.335942	3.808740	2.072172	-0.000632	MT	21480	2023.02.25 02:24:30.885569761	0001923
0	4.403676	2.450417	3.655543	0.157572	MT	21480	2023.02.25 02:24:30.886569761	0001923
0	4.372438	0.409405	4.339688	0.343091	MT	21480	2023.02.25 02:24:30.887569761	0001923
0	4.315275	-1.721158	3.931863	0.446848	MT	21480	2023.02.25 02:24:30.888569761	0001923
0	4.328970	-3.434192	2.589253	0.492019	MT	21480	2023.02.25 02:24:30.889569761	0001923
0	4.346948	-4.290986	0.580814	0.382171	MT	21480	2023.02.25 02:24:30.890569761	0001923
0	4.372597	-4.087602	-1.543040	0.173614	MT	21480	2023.02.25 02:24:30.891569761	0001923
0	4.346758	-2.872049	-3.262686	0.022803	MT	21480	2023.02.25 02:24:30.892569761	0001923
0	4.314416	-0.954859	-4.203811	-0.174364	MT	21480	2023.02.25 02:24:30.893569761	0001923
0	4.314805	1.244046	-4.121882	-0.282802	MT	21480	2023.02.25 02:24:30.894569761	0001923
0	4.334092	3.064516	-3.048358	-0.317187	MT	21480	2023.02.25 02:24:30.895569761	0001923
0	4.358548	4.210983	-1.097019	-0.247204	MT	21480	2023.02.25 02:24:30.896569761	0001923
0	4.357971	4.233938	1.027066	-0.103988	MT	21480	2023.02.25 02:24:30.897569761	0001923
0	4.366793	3.221694	2.946151	0.098780	MT	21480	2023.02.25 02:24:30.898569761	0001923
0	4.372119	1.514326	4.090441	0.300887	MT	21480	2023.02.25 02:24:30.899569761	0001923
0	4.323748	-0.652875	4.254582	0.408754	MT	21480	2023.02.25 02:24:30.900569761	0001923
0	4.293901	-2.645554	3.352894	0.443538	MT	21480	2023.02.25 02:24:30.901569761	0001923
0	4.372339	-4.025772	1.651515	0.427791	MT	21480	2023.02.25 02:24:30.902569761	0001923
0	4.347125	-4.310402	-0.465354	0.318389	MT	21480	2023.02.25 02:24:30.903569761	0001923
0	4.375697	-3.606598	-2.472468	0.161464	MT	21480	2023.02.25 02:24:30.904569761	0001923
0	4.340877	-1.979539	-3.861984	-0.098569	MT	21480	2023.02.25 02:24:30.905569761	0001923
0	4.302738	0.121026	-4.296295	-0.201873	MT	21480	2023.02.25 02:24:30.906569761	0001923
0	4.336645	2.235191	-3.702205	-0.322620	MT	21480	2023.02.25 02:24:30.907569761	0001923
0	4.389500	3.798790	-2.179893	-0.291494	MT	21480	2023.02.25 02:24:30.908569761	0001923
0	4.400527	4.396386	-0.046654	-0.185069	MT	21480	2023.02.25 02:24:30.909569761	0001923
0	4.390309	3.884887	2.045082	0.010172	MT	21480	2023.02.25 02:24:30.910569761	0001923
0	4.373472	2.451065	3.615647	0.215966	MT	21480	2023.02.25 02:24:30.911569761	0001923
0	4.363996	0.386662	4.331296	0.367201	MT	21480	2023.02.25 02:24:30.912569761	0001923
0	4.333417	-1.729132	3.947790	0.451174	MT	21480	2023.02.25 02:24:30.913569761	0001923
0	4.318765	-3.410878	2.614255	0.428149	MT	21480	2023.02.25 02:24:30.914569761	0001923
0	4.366174	-4.307141	0.611974	0.370811	MT	21480	2023.02.25 02:24:30.915569761	0001923
0	4.323312	-4.032079	-1.543753	0.224039	MT	21480	2023.02.25 02:24:30.916569761	0001923
0	4.355538	-2.864483	-3.281003	-0.021562	MT	21480	2023.02.25 02:24:30.917569761	0001923
0	4.314791	-0.951261	-4.203211	-0.213399	MT	21480	2023.02.25 02:24:30.918569761	0001923
0	4.286305	1.223981	-4.097848	-0.286229	MT	21480	2023.02.25 02:24:30.919569761	0001923
0	4.315996	3.076892	-3.013958	-0.276783	MT	21480	2023.02.25 02:24:30.920569761	0001923
0	4.375833	4.219439	-1.140615	-0.207950	MT	21480	2023.02.25 02:24:30.921569761	0001923
0	4.396604	4.273611	1.023602	-0.136456	MT	21480	2023.02.25 02:24:30.922569761	0001923
0	4.423752	3.288101	2.959084	0.042284	MT	21480	2023.02.25 02:24:30.923569761	0001923
0	4.368410	1.465858	4.107054	0.257633	MT	21480	2023.02.25 02:24:30.924569761	0001923
0	4.350980	-0.634115	4.286906	0.389051	MT	21480	2023.02.25 02:24:30.925569761	0001923
0	4.351732	-2.697502	3.384707	0.452561	MT	21480	2023.02.25 02:24:30.926569761	0001923
0	4.321140	-3.969734	1.651521	0.431214	MT	21480	2023.02.25 02:24:30.927569761	0001923
0	4.358206	-4.322985	-0.488465	0.259156	MT	21480	2023.02.25 02:24:30.928569761	0001923
0	4.384283	-3.611070	-2.483754	0.114329	MT	21480	2023.02.25 02:24:30.929569761	0001923
0	4.329816	-1.955417	-3.862139	-0.086818	MT	21480	2023.02.25 02:24:30.930569761	0001923
0	4.331183	0.127682	-4.322734	-0.238351	MT	21480	2023.02.25 02:24:30.931569761	0001923
0	4.313922	2.226837	-3.677729	-0.354166	MT	21480	2023.02.25 02:24:30.932569761	0001923
0	4.368388	3.790927	-2.153150	-0.275002	MT	21480	2023.02.25 02:24:30.933569761	0001923
0	4.352806	4.349766	-0.063242	-0.149836	MT	21480	2023.02.25 02:24:30.934569761	0001923
0	4.418004	3.912001	2.052930	0.022014	MT	21480	2023.02.25 02:24:30.935569761	0001923
0	4.371903	2.402871	3.646830	0.200937	MT	21480	2023.02.25 02:24:30.936569761	0001923
0	4.339963	0.437367	4.304832	0.335269	MT	21480	2023.02.25 02:24:30.937569761	0001923
0	4.296255	-1.705019	3.916700	0.458452	MT	21480	2023.02.25 02:24:30.938569761	0001923
0	4.299136	-3.418833	2.571251	0.427575	MT	21480	2023.02.25 02:24:30.939569761	0001923
0	4.353243	-4.303754	0.577945	0.307246	MT	21480	2023.02.25 02:24:30.940569761	0001923
0	4.359693	-4.071719	-1.549837	0.161345	MT	21480	2023.02.25 02:24:30.941569761	0001923
0	4.383278	-2.891975	-3.293767	0.026534	MT	21480	2023.02.25 02:24:30.942569761	0001923
0	4.310578	-0.927486	-4.207329	-0.138694	MT	21480	2023.02.25 02:24:30.943569761	0001923
0	4.311675	1.212220	-4.129164	-0.266582	MT	21480	2023.02.25 02:24:30.944569761	0001923
0	4.321887	3.084850	-3.013888	-0.280864	MT	21480	2023.02.25 02:24:30.945569761	0001923
0	4.398420	4.247002	-1.116974	-0.247880	MT	21480	2023.02.25 02:24:30.946569761	0001923
0	4.352778	4.226092	1.038811	-0.087725	MT	21480	2023.02.25 02:24:30.947569761	0001923
0	4.421689	3.284761	2.958103	0.106314	MT	21480	2023.02.25 02:24:30.948569761	0001923
0	4.373136	1.501864	4.099097	0.257140	MT	21480	2023.02.25 02:24:30.949569761	0001923
0	4.355946	-0.684944	4.282602	0.405512	MT	21480	2023.02.25 02:24:30.950569761	0001923
0	4.337220	-2.665636	3.392927	0.440356	MT	21480	2023.02.25 02:24:30.951569761	0001923
0	4.322758	-3.977718	1.636513	0.431067	MT	21480	2023.02.25 02:24:30.952569761	0001923
0	4.353868	-4.314482	-0.497187	0.306943	MT	21480	2023.02.25 02:24:30.953569761	0001923
0	4.368984	-3.602964	-2.467929	0.126490	MT	21480	2023.02.25 02:24:30.954569761	0001923
0	4.336336	-1.939650	-3.876751	-0.111207	MT	21480	2023.02.25 02:24:30.955569761	0001923
0	4.331485	0.151804	-4.322889	-0.226600	MT	21480	2023.02.25 02:24:30.956569761	0001923
0	4.322505	2.215271	-3.698351	-0.314354	MT	21480	2023.02.25 02:24:30.957569761	0001923
0	4.379570	3.798477	-2.156468	-0.319138	MT	21480	2023.02.25 02:24:30.958569761	0001923
0	4.356896	4.353576	-0.038996	-0.165508	MT	21480	2023.02.25 02:24:30.959569761	0001923
0	4.402014	3.895315	2.049934	-0.044871	MT	21480	2023.02.25 02:24:30.960569761	0001923
0	4.401730	2.462830	3.642963	0.196259	MT	21480	2023.02.25 02:24:30.961569761	0001923
0	4.342794	0.421436	4.308706	0.342494	MT	21480	2023.02.25 02:24:30.962569761	0001923
0	4.323108	-1.753441	3.929253	0.419136	MT	21480	2023.02.25 02:24:30.963569761	0001923
0	4.316880	-3.435050	2.582536	0.407911	MT	21480	2023.02.25 02:24:30.964569761	0001923
0	4.379570	-4.318847	0.607533	0.398869	MT	21480	2023.02.25 02:24:30.965569761	0001923
0	4.367450	-4.083606	-1.539035	0.173634	MT	21480	2023.02.25 02:24:30.966569761	0001923
0	4.383430	-2.888259	-3.297335	-0.001563	MT	21480	2023.02.25 02:24:30.967569761	0001923
0	4.302101	-0.919535	-4.200259	-0.142669	MT	21480	2023.02.25 02:24:30.968569761	0001923
0	4.337765	1.179969	-4.163770	-0.294783	MT	21480	2023.02.25 02:24:30.969569761	0001923
0	4.316643	3.064740	-3.025727	-0.292840	MT	21480	2023.02.25 02:24:30.970569761	0001923
0	4.393781	4.235323	-1.148412	-0.220235	MT	21480	2023.02.25 02:24:30.971569761	0001923
0	4.386329	4.258531	1.050176	-0.043879	MT	21480	2023.02.25 02:24:30.972569761	0001923
0	4.386299	3.248404	2.946611	0.070507	MT	21480	2023.02.25 02:24:30.973569761	0001923
0	4.383202	1.509814	4.107167	0.253181	MT	21480	2023.02.25 02:24:30.974569761	0001923
0	4.335563	-0.656970	4.266698	0.400980	MT	21480	2023.02.25 02:24:30.975569761	0001923
0	4.312376	-2.649534	3.372826	0.447885	MT	21480	2023.02.25 02:24:30.976569761	0001923
0	4.303426	-3.954640	1.639418	0.438875	MT	21480	2023.02.25 02:24:30.977569761	0001923
0	4.367784	-4.330891	-0.499595	0.267068	MT	21480	2023.02.25 02:24:30.978569761	0001923
0	4.355247	-3.587171	-2.467605	0.106328	MT	21480	2023.02.25 02:24:30.979569761	0001923
0	4.339637	-1.963368	-3.869208	-0.082843	MT	21480	2023.02.25 02:24:30.980569761	0001923
0	4.307534	0.156116	-4.294909	-0.290229	MT	21480	2023.02.25 02:24:30.981569761	0001923
0	4.298373	2.239184	-3.655267	-0.317944	MT	21480	2023.02.25 02:24:30.982569761	0001923
0	4.393425	3.826579	-2.136621	-0.307123	MT	21480	2023.02.25 02:24:30.983569761	0001923
0	4.388391	4.384314	-0.015611	-0.188471	MT	21480	2023.02.25 02:24:30.984569761	0001923
0	4.374464	3.864843	2.049119	0.006439	MT	21480	2023.02.25 02:24:30.985569761	0001923
0	4.368948	2.426776	3.628029	0.189401	MT	21480	2023.02.25 02:24:30.986569761	0001923
0	4.366816	0.433412	4.331718	0.342722	MT	21480	2023.02.25 02:24:30.987569761	0001923
0	4.289299	-1.725501	3.905411	0.410483	MT	21480	2023.02.25 02:24:30.988569761	0001923
0	4.275090	-3.383130	2.566255	0.495142	MT	21480	2023.02.25 02:24:30.989569761	0001923
0	4.351231	-4.299521	0.581598	0.330262	MT	21480	2023.02.25 02:24:30.990569761	0001923
0	4.346028	-4.059925	-1.532032	0.240508	MT	21480	2023.02.25 02:24:30.991569761	0001923
0	4.376592	-2.908080	-3.270667	0.019052	MT	21480	2023.02.25 02:24:30.992569761	0001923
0	4.304755	-0.911737	-4.203944	-0.162809	MT	21480	2023.02.25 02:24:30.993569761	0001923
0	4.324591	1.244222	-4.133125	-0.266973	MT	21480	2023.02.25 02:24:30.994569761	0001923
0	4.342685	3.116180	-3.004874	-0.345061	MT	21480	2023.02.25 02:24:30.995569761	0001923
0	4.318390	4.160022	-1.132075	-0.247214	MT	21480	2023.02.25 02:24:30.996569761	0001923
0	4.349906	4.213850	1.074098	-0.107064	MT	21480	2023.02.25 02:24:30.997569761	0001923
0	4.394234	3.268993	2.933781	0.126109	MT	21480	2023.02.25 02:24:30.998569761	0001923
0	4.394022	1.486044	4.125770	0.277714	MT	21480	2023.02.25 02:24:30.999569761	0001923
0	4.338958	-0.681010	4.266731	0.397228	MT	21480	2023.02.25 02:24:31.000569761	0001923
0	4.253533	-2.573146	3.352369	0.482791	MT	21480	2023.02.25 02:24:31.001569761	0001923
0	4.342179	-3.998603	1.656769	0.347577	MT	21480	2023.02.25 02:24:31.002569761	0001923
0	4.345507	-4.311151	-0.488207	0.243035	MT	21480	2023.02.25 02:24:31.003569761	0001923
0	4.340554	-3.556153	-2.486566	0.105719	MT	21480	2023.02.25 02:24:31.004569761	0001923
0	4.337006	-1.963412	-3.866148	-0.086796	MT	21480	2023.02.25 02:24:31.005569761	0001923
0	4.347621	0.181108	-4.339280	-0.199148	MT	21480	2023.02.25 02:24:31.006569761	0001923
0	4.337469	2.214915	-3.712800	-0.350578	MT	21480	2023.02.25 02:24:31.007569761	0001923
0	4.345736	3.763015	-2.157305	-0.266776	MT	21480	2023.02.25 02:24:31.008569761	0001923
0	4.380619	4.377752	-0.051210	-0.149941	MT	21480	2023.02.25 02:24:31.009569761	0001923
0	4.397500	3.880822	2.068136	0.006565	MT	21480	2023.02.25 02:24:31.010569761	0001923
0	4.397828	2.430981	3.658679	0.212830	MT	21480	2023.02.25 02:24:31.011569761	0001923
0	4.355943	0.489271	4.316015	0.326903	MT	21480	2023.02.25 02:24:31.012569761	0001923
0	4.333205	-1.721219	3.951922	0.443154	MT	21480	2023.02.25 02:24:31.013569761	0001923
0	4.344972	-3.450950	2.606331	0.420440	MT	21480	2023.02.25 02:24:31.014569761	0001923
0	4.335400	-4.278945	0.580767	0.386047	MT	21480	2023.02.25 02:24:31.015569761	0001923
0	4.402469	-4.123173	-1.527741	0.217222	MT	21480	2023.02.25 02:24:31.016569761	0001923
0	4.392054	-2.892333	-3.305216	-0.009643	MT	21480	2023.02.25 02:24:31.017569761	0001923
0	4.312436	-0.934651	-4.207093	-0.154619	MT	21480	2023.02.25 02:24:31.018569761	0001923
0	4.360770	1.287080	-4.156827	-0.283779	MT	21480	2023.02.25 02:24:31.019569761	0001923
0	4.329287	3.096516	-3.009386	-0.312921	MT	21480	2023.02.25 02:24:31.020569761	0001923
0	4.361442	4.207052	-1.124081	-0.243576	MT	21480	2023.02.25 02:24:31.021569761	0001923
0	4.390775	4.261954	1.051035	-0.099911	MT	21480	2023.02.25 02:24:31.022569761	0001923
0	4.366241	3.232294	2.934777	0.058491	MT	21480	2023.02.25 02:24:31.023569761	0001923
1	4.374254	1.446094	4.118662	0.282018	MT	21481	2023.02.25 02:24:32.024903094	0001923
1	4.325747	-0.696992	4.250713	0.397148	MT	21481	2023.02.25 02:24:32.025903094	0001923
1	4.300407	-2.626287	3.372487	0.471644	MT	21481	2023.02.25 02:24:32.026903094	0001923
1	4.312789	-3.974584	1.637800	0.347040	MT	21481	2023.02.25 02:24:32.027903094	0001923
1	4.362087	-4.322714	-0.511829	0.282800	MT	21481	2023.02.25 02:24:32.028903094	0001923
1	4.361191	-3.571892	-2.498950	0.129696	MT	21481	2023.02.25 02:24:32.029903094	0001923
1	4.317276	-1.935463	-3.858054	-0.090962	MT	21481	2023.02.25 02:24:32.030903094	0001923
1	4.324452	0.156590	-4.314578	-0.246526	MT	21481	2023.02.25 02:24:32.031903094	0001923
1	4.349723	2.279094	-3.690032	-0.330888	MT	21481	2023.02.25 02:24:32.032903094	0001923
1	4.355430	3.786824	-2.133035	-0.282654	MT	21481	2023.02.25 02:24:32.033903094	0001923
1	4.377021	4.373438	-0.015807	-0.176360	MT	21481	2023.02.25 02:24:32.034903094	0001923
1	4.382689	3.848269	2.096873	-0.043669	MT	21481	2023.02.25 02:24:32.035903094	0001923
1	4.401940	2.446582	3.655294	0.173611	MT	21481	2023.02.25 02:24:32.036903094	0001923
1	4.348099	0.386678	4.315297	0.366957	MT	21481	2023.02.25 02:24:32.037903094	0001923
1	4.303715	-1.729764	3.921771	0.386772	MT	21481	2023.02.25 02:24:32.038903094	0001923
1	4.323602	-3.434518	2.585742	0.459963	MT	21481	2023.02.25 02:24:32.039903094	0001923
1	4.334755	-4.287735	0.557966	0.306776	MT	21481	2023.02.25 02:24:32.040903094	0001923
1	4.370377	-4.079230	-1.554563	0.208358	MT	21481	2023.02.25 02:24:32.041903094	0001923
1	4.345928	-2.840146	-3.289462	0.010063	MT	21481	2023.02.25 02:24:32.042903094	0001923
1	4.332982	-0.947117	-4.223387	-0.201748	MT	21481	2023.02.25 02:24:32.043903094	0001923
1	4.320115	1.255213	-4.125113	-0.266964	MT	21481	2023.02.25 02:24:32.044903094	0001923
1	4.350520	3.124848	-3.013840	-0.281276	MT	21481	2023.02.25 02:24:32.045903094	0001923
1	4.410708	4.254852	-1.131718	-0.264189	MT	21481	2023.02.25 02:24:32.046903094	0001923
1	4.383834	4.249852	1.070141	-0.107495	MT	21481	2023.02.25 02:24:32.047903094	0001923
1	4.414776	3.272345	2.962699	0.066505	MT	21481	2023.02.25 02:24:32.048903094	0001923
1	4.371438	1.514202	4.090624	0.288889	MT	21481	2023.02.25 02:24:32.049903094	0001923
1	4.337579	-0.685298	4.267153	0.369274	MT	21481	2023.02.25 02:24:32.050903094	0001923
1	4.352590	-2.705246	3.376332	0.476517	MT	21481	2023.02.25 02:24:32.051903094	0001923
1	4.330682	-3.993994	1.624923	0.403053	MT	21481	2023.02.25 02:24:32.052903094	0001923
1	4.354808	-4.318443	-0.465303	0.314472	MT	21481	2023.02.25 02:24:32.053903094	0001923
1	4.370045	-3.587390	-2.494235	0.081920	MT	21481	2023.02.25 02:24:32.054903094	0001923
1	4.321199	-1.927703	-3.865677	-0.115162	MT	21481	2023.02.25 02:24:32.055903094	0001923
1	4.327151	0.120637	-4.318682	-0.242218	MT	21481	2023.02.25 02:24:32.056903094	0001923
1	4.329195	2.223439	-3.702586	-0.298501	MT	21481	2023.02.25 02:24:32.057903094	0001923
1	4.380876	3.818609	-2.125692	-0.302873	MT	21481	2023.02.25 02:24:32.058903094	0001923
1	4.377711	4.373297	-0.038560	-0.192709	MT	21481	2023.02.25 02:24:32.059903094	0001923
1	4.402954	3.892544	2.057579	-0.021722	MT	21481	2023.02.25 02:24:32.060903094	0001923
1	4.422508	2.470737	3.663077	0.189483	MT	21481	2023.02.25 02:24:32.061903094	0001923
1	4.348267	0.394595	4.315429	0.358876	MT	21481	2023.02.25 02:24:32.062903094	0001923
1	4.326924	-1.721087	3.943739	0.455030	MT	21481	2023.02.25 02:24:32.063903094	0001923
1	4.307149	-3.410230	2.585343	0.487711	MT	21481	2023.02.25 02:24:32.064903094	0001923
1	4.295259	-4.240499	0.596605	0.333883	MT	21481	2023.02.25 02:24:32.065903094	0001923
1	4.370596	-4.095558	-1.515159	0.181123	MT	21481	2023.02.25 02:24:32.066903094	0001923
1	4.361622	-2.864228	-3.289368	0.002311	MT	21481	2023.02.25 02:24:32.067903094	0001923
1	4.336471	-0.966796	-4.223884	-0.170547	MT	21481	2023.02.25 02:24:32.068903094	0001923
1	4.329852	1.259015	-4.132802	-0.287124	MT	21481	2023.02.25 02:24:32.069903094	0001923
1	4.313122	3.100986	-2.986116	-0.264604	MT	21481	2023.02.25 02:24:32.070903094	0001923
1	4.346330	4.194955	-1.108975	-0.251222	MT	21481	2023.02.25 02:24:32.071903094	0001923
1	4.428160	4.297060	1.065892	-0.088044	MT	21481	2023.02.25 02:24:32.072903094	0001923
1	4.409524	3.272436	2.954577	0.074382	MT	21481	2023.02.25 02:24:32.073903094	0001923
1	4.378754	1.506637	4.097957	0.332086	MT	21481	2023.02.25 02:24:32.074903094	0001923
1	4.307485	-0.664648	4.234265	0.428569	MT	21481	2023.02.25 02:24:32.075903094	0001923
1	4.277902	-2.641287	3.332535	0.467188	MT	21481	2023.02.25 02:24:32.076903094	0001923
1	4.322580	-3.977886	1.639757	0.415115	MT	21481	2023.02.25 02:24:32.077903094	0001923
1	4.332385	-4.294694	-0.492859	0.286801	MT	21481	2023.02.25 02:24:32.078903094	0001923
1	4.379737	-3.582751	-2.515144	0.141563	MT	21481	2023.02.25 02:24:32.079903094	0001923
1	4.341440	-1.951443	-3.877071	-0.091087	MT	21481	2023.02.25 02:24:32.080903094	0001923
1	4.313771	0.139373	-4.303294	-0.266180	MT	21481	2023.02.25 02:24:32.081903094	0001923
1	4.322245	2.255326	-3.674429	-0.306401	MT	21481	2023.02.25 02:24:32.082903094	0001923
1	4.322062	3.746287	-2.129289	-0.334188	MT	21481	2023.02.25 02:24:32.083903094	0001923
1	4.373326	4.369421	-0.038748	-0.180670	MT	21481	2023.02.25 02:24:32.084903094	0001923
1	4.428828	3.911204	2.077072	-0.052622	MT	21481	2023.02.25 02:24:32.085903094	0001923
1	4.400683	2.466596	3.640319	0.173176	MT	21481	2023.02.25 02:24:32.086903094	0001923
1	4.344696	0.421725	4.308279	0.370489	MT	21481	2023.02.25 02:24:32.087903094	0001923
1	4.298280	-1.721097	3.912804	0.450557	MT	21481	2023.02.25 02:24:32.088903094	0001923
1	4.293394	-3.418363	2.554581	0.471323	MT	21481	2023.02.25 02:24:32.089903094	0001923
1	4.343829	-4.291353	0.577364	0.346116	MT	21481	2023.02.25 02:24:32.090903094	0001923
1	4.306305	-4.012636	-1.553888	0.168675	MT	21481	2023.02.25 02:24:32.091903094	0001923
1	4.357823	-2.872611	-3.276830	-0.033417	MT	21481	2023.02.25 02:24:32.092903094	0001923
1	4.300174	-0.946542	-4.192292	-0.142269	MT	21481	2023.02.25 02:24:32.093903094	0001923
1	4.312038	1.252330	-4.118301	-0.254828	MT	21481	2023.02.25 02:24:32.094903094	0001923
1	4.319203	3.092297	-2.997086	-0.332693	MT	21481	2023.02.25 02:24:32.095903094	0001923
1	4.359065	4.211111	-1.101201	-0.235267	MT	21481	2023.02.25 02:24:32.096903094	0001923
1	4.356038	4.225832	1.051176	-0.111538	MT	21481	2023.02.25 02:24:32.097903094	0001923
1	4.385803	3.228838	2.965913	0.115011	MT	21481	2023.02.25 02:24:32.098903094	0001923
1	4.382289	1.502186	4.106608	0.289257	MT	21481	2023.02.25 02:24:32.099903094	0001923
1	4.304333	-0.641608	4.234231	0.432332	MT	21481	2023.02.25 02:24:32.100903094	0001923
1	4.305623	-2.626419	3.380669	0.459768	MT	21481	2023.02.25 02:24:32.101903094	0001923
1	4.340661	-3.998137	1.644099	0.391386	MT	21481	2023.02.25 02:24:32.102903094	0001923
1	4.295772	-4.258861	-0.492572	0.270434	MT	21481	2023.02.25 02:24:32.103903094	0001923
1	4.349502	-3.564107	-2.490636	0.109739	MT	21481	2023.02.25 02:24:32.104903094	0001923
1	4.311860	-1.931426	-3.854111	-0.086942	MT	21481	2023.02.25 02:24:32.105903094	0001923
1	4.322531	0.151298	-4.311157	-0.274424	MT	21481	2023.02.25 02:24:32.106903094	0001923
1	4.328432	2.231060	-3.694027	-0.334455	MT	21481	2023.02.25 02:24:32.107903094	0001923
1	4.347920	3.782191	-2.117125	-0.342373	MT	21481	2023.02.25 02:24:32.108903094	0001923
1	4.368901	4.365461	-0.007863	-0.173156	MT	21481	2023.02.25 02:24:32.109903094	0001923
1	4.378185	3.864711	2.057301	-0.005437	MT	21481	2023.02.25 02:24:32.110903094	0001923
1	4.413115	2.451182	3.662397	0.232682	MT	21481	2023.02.25 02:24:32.111903094	0001923
1	4.345773	0.421433	4.311706	0.342540	MT	21481	2023.02.25 02:24:32.112903094	0001923
1	4.341745	-1.729475	3.960278	0.419363	MT	21481	2023.02.25 02:24:32.113903094	0001923
1	4.332079	-3.426502	2.609687	0.464247	MT	21481	2023.02.25 02:24:32.114903094	0001923
1	4.266597	-4.216668	0.569927	0.314227	MT	21481	2023.02.25 02:24:32.115903094	0001923
1	4.342322	-4.052240	-1.546532	0.208202	MT	21481	2023.02.25 02:24:32.116903094	0001923
1	4.377827	-2.884181	-3.293453	0.006456	MT	21481	2023.02.25 02:24:32.117903094	0001923
1	4.325801	-0.919634	-4.224073	-0.155033	MT	21481	2023.02.25 02:24:32.118903094	0001923
1	4.293610	1.247897	-4.097697	-0.294474	MT	21481	2023.02.25 02:24:32.119903094	0001923
1	4.323223	3.124724	-2.973723	-0.288664	MT	21481	2023.02.25 02:24:32.120903094	0001923
1	4.347719	4.194877	-1.112853	-0.259282	MT	21481	2023.02.25 02:24:32.121903094	0001923
1	4.371546	4.237692	1.066371	-0.123430	MT	21481	2023.02.25 02:24:32.122903094	0001923
1	4.415661	3.276720	2.958154	0.102397	MT	21481	2023.02.25 02:24:32.123903094	0001923
1	4.393071	1.525933	4.111002	0.265075	MT	21481	2023.02.25 02:24:32.124903094	0001923
1	4.357543	-0.696984	4.282649	0.401637	MT	21481	2023.02.25 02:24:32.125903094	0001923
1	4.306175	-2.657352	3.356574	0.463720	MT	21481	2023.02.25 02:24:32.126903094	0001923
1	4.308746	-3.961974	1.643897	0.407013	MT	21481	2023.02.25 02:24:32.127903094	0001923
1	4.370725	-4.330747	-0.519776	0.278761	MT	21481	2023.02.25 02:24:32.128903094	0001923
1	4.343835	-3.560153	-2.486571	0.105760	MT	21481	2023.02.25 02:24:32.129903094	0001923
1	4.343230	-1.971326	-3.869279	-0.078761	MT	21481	2023.02.25 02:24:32.130903094	0001923
1	4.326622	0.180300	-4.314122	-0.274769	MT	21481	2023.02.25 02:24:32.131903094	0001923
1	4.345596	2.251067	-3.702003	-0.334783	MT	21481	2023.02.25 02:24:32.132903094	0001923
1	4.342812	3.766669	-2.140813	-0.298568	MT	21481	2023.02.25 02:24:32.133903094	0001923
1	4.396466	4.392326	-0.027600	-0.188737	MT	21481	2023.02.25 02:24:32.134903094	0001923
1	4.384048	3.856240	2.084945	-0.047934	MT	21481	2023.02.25 02:24:32.135903094	0001923
1	4.400215	2.438372	3.659589	0.153758	MT	21481	2023.02.25 02:24:32.136903094	0001923
1	4.348529	0.413357	4.315803	0.335684	MT	21481	2023.02.25 02:24:32.137903094	0001923
1	4.298972	-1.717266	3.917053	0.434579	MT	21481	2023.02.25 02:24:32.138903094	0001923
1	4.286750	-3.402793	2.571209	0.431409	MT	21481	2023.02.25 02:24:32.139903094	0001923
1	4.310171	-4.255326	0.589344	0.349928	MT	21481	2023.02.25 02:24:32.140903094	0001923
1	4.372598	-4.082949	-1.546996	0.236517	MT	21481	2023.02.25 02:24:32.141903094	0001923
1	4.327980	-2.817028	-3.285618	0.021885	MT	21481	2023.02.25 02:24:32.142903094	0001923
1	4.311299	-0.958821	-4.199878	-0.170263	MT	21481	2023.02.25 02:24:32.143903094	0001923
1	4.341504	1.282853	-4.136529	-0.303429	MT	21481	2023.02.25 02:24:32.144903094	0001923
1	4.371310	3.128001	-3.031551	-0.365593	MT	21481	2023.02.25 02:24:32.145903094	0001923
1	4.381259	4.226927	-1.123874	-0.255780	MT	21481	2023.02.25 02:24:32.146903094	0001923
1	4.384569	4.261776	1.023344	-0.120335	MT	21481	2023.02.25 02:24:32.147903094	0001923
1	4.400250	3.260066	2.955113	0.038511	MT	21481	2023.02.25 02:24:32.148903094	0001923
1	4.363621	1.458193	4.102556	0.289649	MT	21481	2023.02.25 02:24:32.149903094	0001923
1	4.345691	-0.661312	4.279180	0.369210	MT	21481	2023.02.25 02:24:32.150903094	0001923
1	4.314760	-2.669686	3.362048	0.431925	MT	21481	2023.02.25 02:24:32.151903094	0001923
1	4.282712	-3.931066	1.652055	0.398818	MT	21481	2023.02.25 02:24:32.152903094	0001923
1	4.330120	-4.290679	-0.507852	0.286531	MT	21481	2023.02.25 02:24:32.153903094	0001923
1	4.341461	-3.555823	-2.487055	0.137713	MT	21481	2023.02.25 02:24:32.154903094	0001923
1	4.395834	-2.015658	-3.904777	-0.114852	MT	21481	2023.02.25 02:24:32.155903094	0001923
1	4.310398	0.180573	-4.299552	-0.246544	MT	21481	2023.02.25 02:24:32.156903094	0001923
1	4.345457	2.306987	-3.666879	-0.338824	MT	21481	2023.02.25 02:24:32.157903094	0001923
1	4.398087	3.819062	-2.165299	-0.263476	MT	21481	2023.02.25 02:24:32.158903094	0001923
1	4.375336	4.368835	-0.029894	-0.236538	MT	21481	2023.02.25 02:24:32.159903094	0001923
1	4.423758	3.904221	2.079551	0.046505	MT	21481	2023.02.25 02:24:32.160903094	0001923
1	4.386424	2.418583	3.655260	0.173899	MT	21481	2023.02.25 02:24:32.161903094	0001923
1	4.360022	0.386666	4.327296	0.367140	MT	21481	2023.02.25 02:24:32.162903094	0001923
1	4.339011	-1.733095	3.951724	0.455275	MT	21481	2023.02.25 02:24:32.163903094	0001923
1	4.351857	-3.454789	2.610081	0.436540	MT	21481	2023.02.25 02:24:32.164903094	0001923
1	4.311663	-4.259437	0.577524	0.337788	MT	21481	2023.02.25 02:24:32.165903094	0001923
1	4.343680	-4.067755	-1.514836	0.161838	MT	21481	2023.02.25 02:24:32.166903094	0001923
1	4.363219	-2.848697	-3.304630	-0.045090	MT	21481	2023.02.25 02:24:32.167903094	0001923
1	4.345700	-0.938699	-4.239971	-0.163081	MT	21481	2023.02.25 02:24:32.168903094	0001923
1	4.340573	1.259193	-4.145045	-0.271310	MT	21481	2023.02.25 02:24:32.169903094	0001923
1	4.366555	3.128452	-3.029223	-0.321555	MT	21481	2023.02.25 02:24:32.170903094	0001923
1	4.395703	4.243174	-1.124222	-0.231949	MT	21481	2023.02.25 02:24:32.171903094	0001923
1	4.361325	4.229989	1.057935	-0.095475	MT	21481	2023.02.25 02:24:32.172903094	0001923
1	4.409932	3.240690	2.989108	0.103241	MT	21481	2023.02.25 02:24:32.173903094	0001923
1	4.368578	1.410924	4.125864	0.266488	MT	21481	2023.02.25 02:24:32.174903094	0001923
1	4.352990	-0.681274	4.283095	0.373477	MT	21481	2023.02.25 02:24:32.175903094	0001923
1	4.300303	-2.633156	3.365296	0.483607	MT	21481	2023.02.25 02:24:32.176903094	0001923
1	4.292902	-3.946885	1.636794	0.414750	MT	21481	2023.02.25 02:24:32.177903094	0001923
1	4.376592	-4.338726	-0.499849	0.283148	MT	21481	2023.02.25 02:24:32.178903094	0001923
1	4.368134	-3.568408	-2.518149	0.077358	MT	21481	2023.02.25 02:24:32.179903094	0001923
1	4.350384	-1.955434	-3.885075	-0.091168	MT	21481	2023.02.25 02:24:32.180903094	0001923
1	4.319410	0.192457	-4.307353	-0.258788	MT	21481	2023.02.25 02:24:32.181903094	0001923
1	4.355566	2.291176	-3.690140	-0.323013	MT	21481	2023.02.25 02:24:32.182903094	0001923
1	4.355999	3.770730	-2.160867	-0.294915	MT	21481	2023.02.25 02:24:32.183903094	0001923
1	4.395815	4.392620	-0.043010	-0.161971	MT	21481	2023.02.25 02:24:32.184903094	0001923
1	4.387140	3.872789	2.061188	0.002541	MT	21481	2023.02.25 02:24:32.185903094	0001923
1	4.373801	2.406788	3.646957	0.192897	MT	21481	2023.02.25 02:24:32.186903094	0001923
1	4.400422	0.413501	4.366507	0.355460	MT	21481	2023.02.25 02:24:32.187903094	0001923
1	4.372202	-1.761576	3.980359	0.411999	MT	21481	2023.02.25 02:24:32.188903094	0001923
1	4.328829	-3.438563	2.589797	0.456066	MT	21481	2023.02.25 02:24:32.189903094	0001923
1	4.318905	-4.267637	0.581804	0.318935	MT	21481	2023.02.25 02:24:32.190903094	0001923
1	4.365662	-4.075478	-1.554192	0.184321	MT	21481	2023.02.25 02:24:32.191903094	0001923
1	4.372880	-2.843990	-3.321646	0.021613	MT	21481	2023.02.25 02:24:32.192903094	0001923
1	4.335724	-0.927790	-4.231837	-0.171071	MT	21481	2023.02.25 02:24:32.193903094	0001923
1	4.339300	1.252028	-4.144809	-0.287235	MT	21481	2023.02.25 02:24:32.194903094	0001923
1	4.358782	3.120865	-3.029843	-0.281479	MT	21481	2023.02.25 02:24:32.195903094	0001923
1	4.409786	4.250906	-1.143782	-0.260332	MT	21481	2023.02.25 02:24:32.196903094	0001923
1	4.378573	4.253810	1.031272	-0.116131	MT	21481	2023.02.25 02:24:32.197903094	0001923
1	4.402013	3.248546	2.969364	0.086856	MT	21481	2023.02.25 02:24:32.198903094	0001923
1	4.361221	1.453987	4.102857	0.269693	MT	21481	2023.02.25 02:24:32.199903094	0001923
1	4.326176	-0.688288	4.245685	0.464993	MT	21481	2023.02.25 02:24:32.200903094	0001923
1	4.302341	-2.657430	3.352697	0.455660	MT	21481	2023.02.25 02:24:32.201903094	0001923
1	4.343466	-4.002260	1.644277	0.379430	MT	21481	2023.02.25 02:24:32.202903094	0001923
1	4.347368	-4.310858	-0.492634	0.270969	MT	21481	2023.02.25 02:24:32.203903094	0001923
1	4.354091	-3.578833	-2.476083	0.138118	MT	21481	2023.02.25 02:24:32.204903094	0001923
1	4.343050	-1.955236	-3.877381	-0.071050	MT	21481	2023.02.25 02:24:32.205903094	0001923
1	4.341207	0.168523	-4.330440	-0.254893	MT	21481	2023.02.25 02:24:32.206903094	0001923
1	4.333521	2.247013	-3.689948	-0.338558	MT	21481	2023.02.25 02:24:32.207903094	0001923
1	4.405619	3.830430	-2.152370	-0.323406	MT	21481	2023.02.25 02:24:32.208903094	0001923
1	4.408787	4.404250	-0.034463	-0.196966	MT	21481	2023.02.25 02:24:32.209903094	0001923
1	4.458131	3.819588	2.299036	0.010722	MT	21481	2023.02.25 02:24:32.210903094	0001923
1	4.397506	2.426575	3.663269	0.173939	MT	21481	2023.02.25 02:24:32.211903094	0001923
1	4.396530	0.386877	4.361925	0.391671	MT	21481	2023.02.25 02:24:32.212903094	0001923
1	4.365326	-1.780559	3.964339	0.411950	MT	21481	2023.02.25 02:24:32.213903094	0001923
1	4.249382	-3.498709	2.375301	0.417405	MT	21481	2023.02.25 02:24:32.214903094	0001923
1	4.312590	-4.291469	0.299992	0.302875	MT	21481	2023.02.25 02:24:32.215903094	0001923
1	4.415549	-4.028422	-1.800817	0.161066	MT	21481	2023.02.25 02:24:32.216903094	0001923
1	4.421183	-2.817758	-3.406337	-0.062964	MT	21481	2023.02.25 02:24:32.217903094	0001923
1	4.353259	-0.876373	-4.257872	-0.231008	MT	21481	2023.02.25 02:24:32.218903094	0001923
1	4.333909	1.263225	-4.137102	-0.267229	MT	21481	2023.02.25 02:24:32.219903094	0001923
1	4.361319	3.148463	-3.001264	-0.317334	MT	21481	2023.02.25 02:24:32.220903094	0001923
1	4.385860	4.230762	-1.123625	-0.271818	MT	21481	2023.02.25 02:24:32.221903094	0001923
1	4.356199	4.225749	1.051298	-0.119537	MT	21481	2023.02.25 02:24:32.222903094	0001923
1	4.444737	3.280639	2.997215	0.098952	MT	21481	2023.02.25 02:24:32.223903094	0001923
1	4.391250	1.454120	4.133609	0.286164	MT	21481	2023.02.25 02:24:32.224903094	0001923
1	4.335000	-0.676923	4.262614	0.405124	MT	21481	2023.02.25 02:24:32.225903094	0001923
1	4.332090	-2.677619	3.376915	0.440235	MT	21481	2023.02.25 02:24:32.226903094	0001923
1	4.317308	-3.965565	1.647281	0.447109	MT	21481	2023.02.25 02:24:32.227903094	0001923
1	4.359996	-4.318698	-0.527822	0.282514	MT	21481	2023.02.25 02:24:32.228903094	0001923
1	4.361316	-3.568379	-2.506212	0.081541	MT	21481	2023.02.25 02:24:32.229903094	0001923
1	4.402663	-1.872709	-3.982415	-0.129514	MT	21481	2023.02.25 02:24:32.230903094	0001923
1	4.350039	0.176407	-4.338246	-0.267095	MT	21481	2023.02.25 02:24:32.231903094	0001923
1	4.349323	2.255401	-3.706486	-0.302890	MT	21481	2023.02.25 02:24:32.232903094	0001923
1	4.348095	3.778907	-2.133167	-0.274573	MT	21481	2023.02.25 02:24:32.233903094	0001923
1	4.387713	4.384711	-0.051141	-0.154012	MT	21481	2023.02.25 02:24:32.234903094	0001923
1	4.381801	3.860376	2.072768	-0.036161	MT	21481	2023.02.25 02:24:32.235903094	0001923
1	4.400210	2.435022	3.658622	0.216788	MT	21481	2023.02.25 02:24:32.236903094	0001923
1	4.370556	0.417615	4.335393	0.362944	MT	21481	2023.02.25 02:24:32.237903094	0001923
1	4.316673	-1.720993	3.931619	0.462845	MT	21481	2023.02.25 02:24:32.238903094	0001923
1	4.323248	-3.434559	2.585803	0.455964	MT	21481	2023.02.25 02:24:32.239903094	0001923
1	4.334428	-4.283590	0.577724	0.323038	MT	21481	2023.02.25 02:24:32.240903094	0001923
1	4.382107	-4.087217	-1.566571	0.208257	MT	21481	2023.02.25 02:24:32.241903094	0001923
1	4.343635	-2.832596	-3.292780	-0.034073	MT	21481	2023.02.25 02:24:32.242903094	0001923
1	4.346573	-0.927820	-4.242775	-0.175238	MT	21481	2023.02.25 02:24:32.243903094	0001923
1	4.321310	1.204150	-4.141050	-0.274682	MT	21481	2023.02.25 02:24:32.244903094	0001923
1	4.336927	3.112717	-3.005672	-0.293028	MT	21481	2023.02.25 02:24:32.245903094	0001923
1	4.335103	4.183125	-1.113233	-0.235162	MT	21481	2023.02.25 02:24:32.246903094	0001923
1	4.372249	4.241992	1.054950	-0.095644	MT	21481	2023.02.25 02:24:32.247903094	0001923
1	4.415102	3.280065	2.955136	0.038306	MT	21481	2023.02.25 02:24:32.248903094	0001923
1	4.379577	1.462093	4.118681	0.281853	MT	21481	2023.02.25 02:24:32.249903094	0001923
1	4.334945	-0.637682	4.266293	0.428780	MT	21481	2023.02.25 02:24:32.250903094	0001923
1	4.310043	-2.653444	3.365700	0.455817	MT	21481	2023.02.25 02:24:32.251903094	0001923
1	4.322422	-3.985907	1.620811	0.410908	MT	21481	2023.02.25 02:24:32.252903094	0001923
1	4.359846	-4.322891	-0.499586	0.266986	MT	21481	2023.02.25 02:24:32.253903094	0001923
1	4.390186	-3.603295	-2.506375	0.089900	MT	21481	2023.02.25 02:24:32.254903094	0001923
1	4.344291	-1.971986	-3.868302	-0.142750	MT	21481	2023.02.25 02:24:32.255903094	0001923
1	4.320831	0.168874	-4.311992	-0.218609	MT	21481	2023.02.25 02:24:32.256903094	0001923
1	4.329156	2.230936	-3.693844	-0.346453	MT	21481	2023.02.25 02:24:32.257903094	0001923
1	4.369165	3.786478	-2.156483	-0.319014	MT	21481	2023.02.25 02:24:32.258903094	0001923
1	4.352827	4.349512	-0.015942	-0.169114	MT	21481	2023.02.25 02:24:32.259903094	0001923
1	4.380076	3.856650	2.076350	-0.009063	MT	21481	2023.02.25 02:24:32.260903094	0001923
1	4.405874	2.442409	3.663532	0.157777	MT	21481	2023.02.25 02:24:32.261903094	0001923
1	4.357837	0.398140	4.328089	0.316025	MT	21481	2023.02.25 02:24:32.262903094	0001923
1	4.329257	-1.732543	3.934932	0.507022	MT	21481	2023.02.25 02:24:32.263903094	0001923
1	4.347495	-3.458817	2.598139	0.432398	MT	21481	2023.02.25 02:24:32.264903094	0001923
1	4.328627	-4.275098	0.569017	0.369825	MT	21481	2023.02.25 02:24:32.265903094	0001923
1	4.336633	-4.047839	-1.536139	0.248322	MT	21481	2023.02.25 02:24:32.266903094	0001923
1	4.373670	-2.864252	-3.305305	-0.001932	MT	21481	2023.02.25 02:24:32.267903094	0001923
1	4.325798	-0.951043	-4.215515	-0.193586	MT	21481	2023.02.25 02:24:32.268903094	0001923
1	4.318864	1.231889	-4.128652	-0.298783	MT	21481	2023.02.25 02:24:32.269903094	0001923
1	4.339451	3.140357	-2.977154	-0.324883	MT	21481	2023.02.25 02:24:32.270903094	0001923
1	4.353525	4.194942	-1.135911	-0.255634	MT	21481	2023.02.25 02:24:32.271903094	0001923
1	4.360734	4.229910	1.055058	-0.103519	MT	21481	2023.02.25 02:24:32.272903094	0001923
1	4.418632	3.280720	2.958159	0.102356	MT	21481	2023.02.25 02:24:32.273903094	0001923
1	4.351146	1.399064	4.110668	0.278380	MT	21481	2023.02.25 02:24:32.274903094	0001923
1	4.325128	-0.681286	4.255159	0.369049	MT	21481	2023.02.25 02:24:32.275903094	0001923
1	4.327164	-2.657129	3.380205	0.488082	MT	21481	2023.02.25 02:24:32.276903094	0001923
1	4.314031	-3.973578	1.620336	0.442779	MT	21481	2023.02.25 02:24:32.277903094	0001923
1	4.373260	-4.334485	-0.493212	0.307210	MT	21481	2023.02.25 02:24:32.278903094	0001923
1	4.356173	-3.564177	-2.502513	0.101557	MT	21481	2023.02.25 02:24:32.279903094	0001923
1	4.348623	-1.935468	-3.892989	-0.095496	MT	21481	2023.02.25 02:24:32.280903094	0001923
1	4.329036	0.123224	-4.318067	-0.282242	MT	21481	2023.02.25 02:24:32.281903094	0001923
1	4.331918	2.267330	-3.678414	-0.306585	MT	21481	2023.02.25 02:24:32.282903094	0001923
1	4.406569	3.838834	-2.144972	-0.283372	MT	21481	2023.02.25 02:24:32.283903094	0001923
1	4.357083	4.353490	-0.034874	-0.173445	MT	21481	2023.02.25 02:24:32.284903094	0001923
1	4.367722	3.844985	2.071848	0.022994	MT	21481	2023.02.25 02:24:32.285903094	0001923
1	4.391032	2.442955	3.642756	0.208463	MT	21481	2023.02.25 02:24:32.286903094	0001923
1	4.343126	0.390476	4.311608	0.346858	MT	21481	2023.02.25 02:24:32.287903094	0001923
1	4.324988	-1.717129	3.943805	0.450989	MT	21481	2023.02.25 02:24:32.288903094	0001923
1	4.313309	-3.434374	2.566561	0.471671	MT	21481	2023.02.25 02:24:32.289903094	0001923
1	4.305705	-4.255670	0.573880	0.314690	MT	21481	2023.02.25 02:24:32.290903094	0001923
1	4.373134	-4.083917	-1.557545	0.141349	MT	21481	2023.02.25 02:24:32.291903094	0001923
1	4.347706	-2.852236	-3.281355	0.002310	MT	21481	2023.02.25 02:24:32.292903094	0001923
1	4.299830	-0.923869	-4.195776	-0.174561	MT	21481	2023.02.25 02:24:32.293903094	0001923
1	4.319977	1.240136	-4.129008	-0.274869	MT	21481	2023.02.25 02:24:32.294903094	0001923
1	4.306311	3.092611	-2.981577	-0.300454	MT	21481	2023.02.25 02:24:32.295903094	0001923
1	4.370818	4.218665	-1.108519	-0.279464	MT	21481	2023.02.25 02:24:32.296903094	0001923
1	4.409519	4.280788	1.051302	-0.116103	MT	21481	2023.02.25 02:24:32.297903094	0001923
1	4.389328	3.256202	2.942926	0.050367	MT	21481	2023.02.25 02:24:32.298903094	0001923
1	4.353196	1.478335	4.083399	0.301151	MT	21481	2023.02.25 02:24:32.299903094	0001923
1	4.321445	-0.684783	4.246423	0.416960	MT	21481	2023.02.25 02:24:32.300903094	0001923
1	4.296892	-2.665541	3.340872	0.443561	MT	21481	2023.02.25 02:24:32.301903094	0001923
1	4.308860	-3.965880	1.632772	0.414885	MT	21481	2023.02.25 02:24:32.302903094	0001923
1	4.317323	-4.278844	-0.507594	0.270410	MT	21481	2023.02.25 02:24:32.303903094	0001923
1	4.355871	-3.572189	-2.490524	0.101823	MT	21481	2023.02.25 02:24:32.304903094	0001923
1	4.348571	-1.959397	-3.881141	-0.087067	MT	21481	2023.02.25 02:24:32.305903094	0001923
1	4.312542	0.143703	-4.303778	-0.234227	MT	21481	2023.02.25 02:24:32.306903094	0001923
1	4.319334	2.279182	-3.655219	-0.318356	MT	21481	2023.02.25 02:24:32.307903094	0001923
1	4.364505	3.794412	-2.132415	-0.322729	MT	21481	2023.02.25 02:24:32.308903094	0001923
1	4.365357	4.361303	-0.003640	-0.188051	MT	21481	2023.02.25 02:24:32.309903094	0001923
1	4.403176	3.888866	2.065084	0.010436	MT	21481	2023.02.25 02:24:32.310903094	0001923
1	4.386770	2.442433	3.640535	0.157425	MT	21481	2023.02.25 02:24:32.311903094	0001923
1	4.367621	0.428923	4.336430	0.295832	MT	21481	2023.02.25 02:24:32.312903094	0001923
1	4.315388	-1.740898	3.920474	0.470881	MT	21481	2023.02.25 02:24:32.313903094	0001923
1	4.297755	-3.442754	2.536165	0.431286	MT	21481	2023.02.25 02:24:32.314903094	0001923
1	4.332784	-4.279316	0.581317	0.350053	MT	21481	2023.02.25 02:24:32.315903094	0001923
1	4.357455	-4.063429	-1.562238	0.188074	MT	21481	2023.02.25 02:24:32.316903094	0001923
1	4.344672	-2.852282	-3.277294	-0.001628	MT	21481	2023.02.25 02:24:32.317903094	0001923
1	4.323351	-0.907676	-4.223998	-0.159156	MT	21481	2023.02.25 02:24:32.318903094	0001923
1	4.338554	1.282684	-4.132285	-0.319365	MT	21481	2023.02.25 02:24:32.319903094	0001923
1	4.308233	3.088244	-2.985032	-0.336468	MT	21481	2023.02.25 02:24:32.320903094	0001923
1	4.319638	4.164137	-1.124254	-0.235135	MT	21481	2023.02.25 02:24:32.321903094	0001923
1	4.352868	4.213838	1.086096	-0.106880	MT	21481	2023.02.25 02:24:32.322903094	0001923
1	4.390115	3.221452	2.981453	0.079319	MT	21481	2023.02.25 02:24:32.323903094	0001923
1	4.347414	1.494346	4.071419	0.300803	MT	21481	2023.02.25 02:24:32.324903094	0001923
1	4.340502	-0.680804	4.266425	0.417225	MT	21481	2023.02.25 02:24:32.325903094	0001923
1	4.298504	-2.637275	3.361475	0.471589	MT	21481	2023.02.25 02:24:32.326903094	0001923
1	4.309180	-3.969912	1.624829	0.410805	MT	21481	2023.02.25 02:24:32.327903094	0001923
1	4.320569	-4.278580	-0.523958	0.294162	MT	21481	2023.02.25 02:24:32.328903094	0001923
1	4.363813	-3.563876	-2.514939	0.129369	MT	21481	2023.02.25 02:24:32.329903094	0001923
1	4.354224	-1.979524	-3.876982	-0.098798	MT	21481	2023.02.25 02:24:32.330903094	0001923
1	4.300303	0.135691	-4.291789	-0.233961	MT	21481	2023.02.25 02:24:32.331903094	0001923
1	4.274653	2.259349	-3.616553	-0.297557	MT	21481	2023.02.25 02:24:32.332903094	0001923
1	4.342417	3.802433	-2.073534	-0.313912	MT	21481	2023.02.25 02:24:32.333903094	0001923
1	4.353246	4.349349	-0.007714	-0.183990	MT	21481	2023.02.25 02:24:32.334903094	0001923
1	4.371415	3.844565	2.080458	-0.016877	MT	21481	2023.02.25 02:24:32.335903094	0001923
1	4.407656	2.474593	3.643328	0.173139	MT	21481	2023.02.25 02:24:32.336903094	0001923
1	4.333317	0.405445	4.300688	0.342536	MT	21481	2023.02.25 02:24:32.337903094	0001923
1	4.322261	-1.748901	3.924464	0.471025	MT	21481	2023.02.25 02:24:32.338903094	0001923
1	4.313453	-3.450435	2.546666	0.463531	MT	21481	2023.02.25 02:24:32.339903094	0001923
1	4.338152	-4.283110	0.581006	0.370091	MT	21481	2023.02.25 02:24:32.340903094	0001923
1	4.345716	-4.056322	-1.546415	0.200245	MT	21481	2023.02.25 02:24:32.341903094	0001923
1	4.319804	-2.836591	-3.257850	-0.029498	MT	21481	2023.02.25 02:24:32.342903094	0001923
1	4.320404	-0.943130	-4.211384	-0.201605	MT	21481	2023.02.25 02:24:32.343903094	0001923
1	4.315609	1.270913	-4.113668	-0.294956	MT	21481	2023.02.25 02:24:32.344903094	0001923
1	4.353461	3.140336	-2.997091	-0.329188	MT	21481	2023.02.25 02:24:32.345903094	0001923
1	4.356497	4.203341	-1.124514	-0.215540	MT	21481	2023.02.25 02:24:32.346903094	0001923
1	4.407909	4.269954	1.089979	-0.095398	MT	21481	2023.02.25 02:24:32.347903094	0001923
1	4.382958	3.225509	2.966398	0.083048	MT	21481	2023.02.25 02:24:32.348903094	0001923
1	4.362471	1.470602	4.093976	0.328396	MT	21481	2023.02.25 02:24:32.349903094	0001923
1	4.311756	-0.664611	4.238203	0.432629	MT	21481	2023.02.25 02:24:32.350903094	0001923
1	4.299924	-2.665962	3.349482	0.403690	MT	21481	2023.02.25 02:24:32.351903094	0001923
1	4.295377	-3.950839	1.632729	0.418730	MT	21481	2023.02.25 02:24:32.352903094	0001923
1	4.331762	-4.290400	-0.508265	0.313527	MT	21481	2023.02.25 02:24:32.353903094	0001923
1	4.355604	-3.572313	-2.490340	0.089825	MT	21481	2023.02.25 02:24:32.354903094	0001923
1	4.330801	-1.943534	-3.868940	-0.099046	MT	21481	2023.02.25 02:24:32.355903094	0001923
1	4.290779	0.199675	-4.279715	-0.234436	MT	21481	2023.02.25 02:24:32.356903094	0001923
1	4.304026	2.226908	-3.666852	-0.345999	MT	21481	2023.02.25 02:24:32.357903094	0001923
1	4.341916	3.782554	-2.109676	-0.306257	MT	21481	2023.02.25 02:24:32.358903094	0001923
1	4.368088	4.365902	-0.035471	-0.133576	MT	21481	2023.02.25 02:24:32.359903094	0001923
1	4.404810	3.892581	2.061517	-0.017662	MT	21481	2023.02.25 02:24:32.360903094	0001923
1	4.365452	2.422363	3.628635	0.149449	MT	21481	2023.02.25 02:24:32.361903094	0001923
1	4.331849	0.394374	4.300782	0.335651	MT	21481	2023.02.25 02:24:32.362903094	0001923
1	4.332286	-1.737210	3.943904	0.443196	MT	21481	2023.02.25 02:24:32.363903094	0001923
1	4.340118	-3.458261	2.577348	0.484084	MT	21481	2023.02.25 02:24:32.364903094	0001923
1	4.296939	-4.243273	0.577299	0.353621	MT	21481	2023.02.25 02:24:32.365903094	0001923
1	4.332547	-4.044206	-1.539584	0.212226	MT	21481	2023.02.25 02:24:32.366903094	0001923
1	4.360680	-2.844089	-3.305526	0.013859	MT	21481	2023.02.25 02:24:32.367903094	0001923
1	4.310879	-0.903730	-4.211933	-0.163013	MT	21481	2023.02.25 02:24:32.368903094	0001923
1	4.320674	1.211939	-4.136735	-0.294700	MT	21481	2023.02.25 02:24:32.369903094	0001923
1	4.326147	3.088561	-3.013456	-0.308901	MT	21481	2023.02.25 02:24:32.370903094	0001923
1	4.316677	4.167606	-1.088521	-0.282633	MT	21481	2023.02.25 02:24:32.371903094	0001923
1	4.375239	4.245954	1.051016	-0.099746	MT	21481	2023.02.25 02:24:32.372903094	0001923
1	4.377552	3.225517	2.958399	0.082925	MT	21481	2023.02.25 02:24:32.373903094	0001923
1	4.374557	1.437926	4.122897	0.266164	MT	21481	2023.02.25 02:24:32.374903094	0001923
1	4.352580	-0.692523	4.273983	0.445466	MT	21481	2023.02.25 02:24:32.375903094	0001923
1	4.319702	-2.669109	3.361193	0.487916	MT	21481	2023.02.25 02:24:32.376903094	0001923
1	4.294179	-3.942434	1.639127	0.458748	MT	21481	2023.02.25 02:24:32.377903094	0001923
1	4.346915	-4.306591	-0.511993	0.294633	MT	21481	2023.02.25 02:24:32.378903094	0001923
1	4.365425	-3.572008	-2.506766	0.117576	MT	21481	2023.02.25 02:24:32.379903094	0001923
1	4.333302	-1.955330	-3.866260	-0.078880	MT	21481	2023.02.25 02:24:32.380903094	0001923
1	4.325209	0.180629	-4.314611	-0.242774	MT	21481	2023.02.25 02:24:32.381903094	0001923
1	4.307508	2.247563	-3.663806	-0.282155	MT	21481	2023.02.25 02:24:32.382903094	0001923
1	4.350842	3.778747	-2.136922	-0.290631	MT	21481	2023.02.25 02:24:32.383903094	0001923
1	4.329097	4.325491	-0.034908	-0.173157	MT	21481	2023.02.25 02:24:32.384903094	0001923
1	4.389638	3.856393	2.096699	-0.031754	MT	21481	2023.02.25 02:24:32.385903094	0001923
1	4.384221	2.394851	3.666818	0.201325	MT	21481	2023.02.25 02:24:32.386903094	0001923
1	4.349934	0.409636	4.315386	0.362721	MT	21481	2023.02.25 02:24:32.387903094	0001923
1	4.320343	-1.736989	3.928600	0.462964	MT	21481	2023.02.25 02:24:32.388903094	0001923
1	4.294194	-3.422359	2.550577	0.471303	MT	21481	2023.02.25 02:24:32.389903094	0001923
1	4.328572	-4.275444	0.585504	0.338075	MT	21481	2023.02.25 02:24:32.390903094	0001923
1	4.346085	-4.067871	-1.522652	0.149718	MT	21481	2023.02.25 02:24:32.391903094	0001923
1	4.347729	-2.852195	-3.281416	0.006310	MT	21481	2023.02.25 02:24:32.392903094	0001923
1	4.323840	-0.946641	-4.216106	-0.154633	MT	21481	2023.02.25 02:24:32.393903094	0001923
1	4.275679	1.254502	-4.074142	-0.330189	MT	21481	2023.02.25 02:24:32.394903094	0001923
1	4.297975	3.068667	-2.994665	-0.296407	MT	21481	2023.02.25 02:24:32.395903094	0001923
1	4.342469	4.190955	-1.108980	-0.251181	MT	21481	2023.02.25 02:24:32.396903094	0001923
1	4.339881	4.210286	1.050485	-0.067381	MT	21481	2023.02.25 02:24:32.397903094	0001923
1	4.411096	3.284819	2.942043	0.110069	MT	21481	2023.02.25 02:24:32.398903094	0001923
1	4.355107	1.469957	4.090938	0.265346	MT	21481	2023.02.25 02:24:32.399903094	0001923
1	4.281981	-0.660913	4.211700	0.400181	MT	21481	2023.02.25 02:24:32.400903094	0001923
1	4.269601	-2.637321	3.325602	0.463040	MT	21481	2023.02.25 02:24:32.401903094	0001923
1	4.323278	-3.981920	1.632814	0.411050	MT	21481	2023.02.25 02:24:32.402903094	0001923
1	4.357143	-4.318528	-0.493132	0.303046	MT	21481	2023.02.25 02:24:32.403903094	0001923
1	4.341330	-3.552392	-2.494194	0.081560	MT	21481	2023.02.25 02:24:32.404903094	0001923
1	4.348612	-1.975322	-3.873283	-0.078781	MT	21481	2023.02.25 02:24:32.405903094	0001923
1	4.294603	0.176474	-4.283436	-0.254257	MT	21481	2023.02.25 02:24:32.406903094	0001923
1	4.310715	2.227415	-3.678584	-0.298175	MT	21481	2023.02.25 02:24:32.407903094	0001923
1	4.344540	3.774616	-2.129744	-0.302481	MT	21481	2023.02.25 02:24:32.408903094	0001923
1	4.376703	4.373608	-0.031034	-0.161592	MT	21481	2023.02.25 02:24:32.409903094	0001923
1	4.378845	3.848319	2.088813	-0.039792	MT	21481	2023.02.25 02:24:32.410903094	0001923
1	4.401940	2.446582	3.655294	0.173611	MT	21481	2023.02.25 02:24:32.411903094	0001923
1	4.340279	0.425605	4.304467	0.358389	MT	21481	2023.02.25 02:24:32.412903094	0001923
1	4.297850	-1.705271	3.921066	0.434517	MT	21481	2023.02.25 02:24:32.413903094	0001923
1	4.304354	-3.422585	2.570880	0.451612	MT	21481	2023.02.25 02:24:32.414903094	0001923
1	4.295914	-4.240244	0.589240	0.357772	MT	21481	2023.02.25 02:24:32.415903094	0001923
1	4.390026	-4.095460	-1.570214	0.184282	MT	21481	2023.02.25 02:24:32.416903094	0001923
1	4.344636	-2.852406	-3.277111	-0.013626	MT	21481	2023.02.25 02:24:32.417903094	0001923
1	4.309567	-0.923404	-4.207446	-0.130737	MT	21481	2023.02.25 02:24:32.418903094	0001923
1	4.297997	1.228199	-4.110147	-0.266457	MT	21481	2023.02.25 02:24:32.419903094	0001923
1	4.344379	3.136452	-2.989279	-0.317027	MT	21481	2023.02.25 02:24:32.420903094	0001923
1	4.346686	4.195124	-1.113219	-0.235286	MT	21481	2023.02.25 02:24:32.421903094	0001923
1	4.383325	4.250223	1.069591	-0.071502	MT	21481	2023.02.25 02:24:32.422903094	0001923
1	4.404780	3.252422	2.969552	0.074817	MT	21481	2023.02.25 02:24:32.423903094	0001923
1	4.360615	1.433649	4.111321	0.238027	MT	21481	2023.02.25 02:24:32.424903094	0001923
1	4.325699	-0.688828	4.250479	0.413063	MT	21481	2023.02.25 02:24:32.425903094	0001923
1	4.321472	-2.657414	3.376633	0.460026	MT	21481	2023.02.25 02:24:32.426903094	0001923
1	4.318650	-3.978044	1.633002	0.399011	MT	21481	2023.02.25 02:24:32.427903094	0001923
1	4.346490	-4.306830	-0.519626	0.270515	MT	21481	2023.02.25 02:24:32.428903094	0001923
1	4.348202	-3.547964	-2.510798	0.121267	MT	21481	2023.02.25 02:24:32.429903094	0001923
1	4.366279	-1.927114	-3.917465	-0.063950	MT	21481	2023.02.25 02:24:32.430903094	0001923
1	4.295329	0.176309	-4.283192	-0.270254	MT	21481	2023.02.25 02:24:32.431903094	0001923
1	4.302349	2.219078	-3.671105	-0.329980	MT	21481	2023.02.25 02:24:32.432903094	0001923
1	4.334568	3.775053	-2.114418	-0.258244	MT	21481	2023.02.25 02:24:32.433903094	0001923
1	4.348909	4.345524	-0.027946	-0.169257	MT	21481	2023.02.25 02:24:32.434903094	0001923
1	4.380355	3.852560	2.084467	-0.016898	MT	21481	2023.02.25 02:24:32.435903094	0001923
1	4.374640	2.382938	3.662682	0.209386	MT	21481	2023.02.25 02:24:32.436903094	0001923
1	4.364375	0.405455	4.331623	0.347009	MT	21481	2023.02.25 02:24:32.437903094	0001923
1	4.324887	-1.724667	3.935125	0.494942	MT	21481	2023.02.25 02:24:32.438903094	0001923
1	4.327501	-3.438435	2.585615	0.468003	MT	21481	2023.02.25 02:24:32.439903094	0001923
1	4.319838	-4.267309	0.573332	0.349807	MT	21481	2023.02.25 02:24:32.440903094	0001923
1	4.356187	-4.063392	-1.558299	0.192135	MT	21481	2023.02.25 02:24:32.441903094	0001923
1	4.336019	-2.825518	-3.288895	-0.026085	MT	21481	2023.02.25 02:24:32.442903094	0001923
1	4.319128	-0.903886	-4.219688	-0.179133	MT	21481	2023.02.25 02:24:32.443903094	0001923
1	4.332377	1.266974	-4.132732	-0.291205	MT	21481	2023.02.25 02:24:32.444903094	0001923
1	4.339678	3.100693	-3.021624	-0.297149	MT	21481	2023.02.25 02:24:32.445903094	0001923
1	4.344015	4.195281	-1.105464	-0.219166	MT	21481	2023.02.25 02:24:32.446903094	0001923
1	4.402110	4.269488	1.062715	-0.143817	MT	21481	2023.02.25 02:24:32.447903094	0001923
1	4.389730	3.252693	2.946188	0.098461	MT	21481	2023.02.25 02:24:32.448903094	0001923
1	4.375362	1.458263	4.114433	0.297831	MT	21481	2023.02.25 02:24:32.449903094	0001923
1	4.343357	-0.696761	4.266345	0.421389	MT	21481	2023.02.25 02:24:32.450903094	0001923
1	4.311417	-2.681755	3.349157	0.423851	MT	21481	2023.02.25 02:24:32.451903094	0001923
1	4.248436	-3.906866	1.616844	0.414033	MT	21481	2023.02.25 02:24:32.452903094	0001923
1	4.344113	-4.306578	-0.485057	0.299045	MT	21481	2023.02.25 02:24:32.453903094	0001923
1	4.362728	-3.572177	-2.502522	0.101640	MT	21481	2023.02.25 02:24:32.454903094	0001923
1	4.357429	-1.939336	-3.901176	-0.083579	MT	21481	2023.02.25 02:24:32.455903094	0001923
1	4.313588	0.139414	-4.303355	-0.262181	MT	21481	2023.02.25 02:24:32.456903094	0001923
1	4.342996	2.267177	-3.690168	-0.322766	MT	21481	2023.02.25 02:24:32.457903094	0001923
1	4.376707	3.810741	-2.132884	-0.290900	MT	21481	2023.02.25 02:24:32.458903094	0001923
1	4.380784	4.377564	-0.027969	-0.165587	MT	21481	2023.02.25 02:24:32.459903094	0001923
1	4.369802	3.840767	2.084147	0.003222	MT	21481	2023.02.25 02:24:32.460903094	0001923
1	4.354586	2.414455	3.620504	0.157408	MT	21481	2023.02.25 02:24:32.461903094	0001923
1	4.367965	0.398492	4.335554	0.351142	MT	21481	2023.02.25 02:24:32.462903094	0001923
1	4.310942	-1.717155	3.928868	0.446761	MT	21481	2023.02.25 02:24:32.463903094	0001923
1	4.329259	-3.442600	2.585854	0.452047	MT	21481	2023.02.25 02:24:32.464903094	0001923
1	4.331888	-4.278962	0.556831	0.381681	MT	21481	2023.02.25 02:24:32.465903094	0001923
1	4.393232	-4.102577	-1.547570	0.272716	MT	21481	2023.02.25 02:24:32.466903094	0001923
1	4.337565	-2.832398	-3.285087	-0.013954	MT	21481	2023.02.25 02:24:32.467903094	0001923
1	4.352164	-0.938527	-4.247215	-0.147191	MT	21481	2023.02.25 02:24:32.468903094	0001923
1	4.354549	1.262916	-4.156612	-0.299530	MT	21481	2023.02.25 02:24:32.469903094	0001923
1	4.341419	3.128581	-2.994472	-0.305023	MT	21481	2023.02.25 02:24:32.470903094	0001923
1	4.331848	4.182902	-1.096930	-0.254915	MT	21481	2023.02.25 02:24:32.471903094	0001923
1	4.361682	4.229783	1.058241	-0.115472	MT	21481	2023.02.25 02:24:32.472903094	0001923
1	4.395516	3.236295	2.973716	0.063045	MT	21481	2023.02.25 02:24:32.473903094	0001923
1	4.378522	1.449925	4.122911	0.266041	MT	21481	2023.02.25 02:24:32.474903094	0001923
1	4.340105	-0.708922	4.262576	0.405454	MT	21481	2023.02.25 02:24:32.475903094	0001923
1	4.353219	-2.701250	3.380336	0.476537	MT	21481	2023.02.25 02:24:32.476903094	0001923
1	4.331277	-3.994121	1.629105	0.391116	MT	21481	2023.02.25 02:24:32.477903094	0001923
1	4.339213	-4.298629	-0.515922	0.290491	MT	21481	2023.02.25 02:24:32.478903094	0001923
1	4.359341	-3.563843	-2.507001	0.133491	MT	21481	2023.02.25 02:24:32.479903094	0001923
1	4.323413	-1.911280	-3.877268	-0.075502	MT	21481	2023.02.25 02:24:32.480903094	0001923
1	4.318600	0.168417	-4.307321	-0.262540	MT	21481	2023.02.25 02:24:32.481903094	0001923
1	4.343808	2.271425	-3.690530	-0.298811	MT	21481	2023.02.25 02:24:32.482903094	0001923
1	4.319749	3.762711	-2.101945	-0.289932	MT	21481	2023.02.25 02:24:32.483903094	0001923
1	4.366037	4.361163	-0.027392	-0.204415	MT	21481	2023.02.25 02:24:32.484903094	0001923
1	4.432205	3.915895	2.076054	0.014325	MT	21481	2023.02.25 02:24:32.485903094	0001923
1	4.416776	2.485464	3.647524	0.161089	MT	21481	2023.02.25 02:24:32.486903094	0001923
1	4.358558	0.373931	4.332365	0.296337	MT	21481	2023.02.25 02:24:32.487903094	0001923
1	4.315059	-1.729237	3.928976	0.438886	MT	21481	2023.02.25 02:24:32.488903094	0001923
1	4.279197	-3.410224	2.539409	0.483009	MT	21481	2023.02.25 02:24:32.489903094	0001923
1	4.301420	-4.251538	0.565703	0.326524	MT	21481	2023.02.25 02:24:32.490903094	0001923
1	4.352598	-4.063239	-1.546545	0.208315	MT	21481	2023.02.25 02:24:32.491903094	0001923
1	4.343215	-2.836353	-3.289152	-0.009975	MT	21481	2023.02.25 02:24:32.492903094	0001923
1	4.289124	-0.930674	-4.184091	-0.154309	MT	21481	2023.02.25 02:24:32.493903094	0001923
1	4.318837	1.287242	-4.114138	-0.263126	MT	21481	2023.02.25 02:24:32.494903094	0001923
1	4.317608	3.096748	-2.994754	-0.288696	MT	21481	2023.02.25 02:24:32.495903094	0001923
1	4.356231	4.206864	-1.100840	-0.259222	MT	21481	2023.02.25 02:24:32.496903094	0001923
1	4.365632	4.237922	1.043069	-0.103785	MT	21481	2023.02.25 02:24:32.497903094	0001923
1	4.433971	3.280655	2.981217	0.098708	MT	21481	2023.02.25 02:24:32.498903094	0001923
1	4.361656	1.438354	4.106288	0.305913	MT	21481	2023.02.25 02:24:32.499903094	0001923
1	4.333742	-0.705165	4.258947	0.381356	MT	21481	2023.02.25 02:24:32.500903094	0001923
1	4.310807	-2.657274	3.361452	0.471795	MT	21481	2023.02.25 02:24:32.501903094	0001923
1	4.316351	-3.977743	1.620576	0.426823	MT	21481	2023.02.25 02:24:32.502903094	0001923
1	4.341477	-4.302566	-0.497051	0.298821	MT	21481	2023.02.25 02:24:32.503903094	0001923
1	4.385718	-3.603262	-2.498437	0.094021	MT	21481	2023.02.25 02:24:32.504903094	0001923
1	4.339525	-1.923308	-3.889220	-0.079561	MT	21481	2023.02.25 02:24:32.505903094	0001923
1	4.305336	0.147529	-4.295530	-0.250143	MT	21481	2023.02.25 02:24:32.506903094	0001923
1	4.345329	2.267388	-3.694473	-0.302831	MT	21481	2023.02.25 02:24:32.507903094	0001923
1	4.386190	3.802275	-2.160158	-0.339237	MT	21481	2023.02.25 02:24:32.508903094	0001923
1	4.391777	4.388501	-0.007897	-0.169394	MT	21481	2023.02.25 02:24:32.509903094	0001923
1	4.408623	3.884362	2.084795	-0.036225	MT	21481	2023.02.25 02:24:32.510903094	0001923
1	4.414535	2.450693	3.667114	0.185751	MT	21481	2023.02.25 02:24:32.511903094	0001923
1	4.374817	0.405818	4.339073	0.383125	MT	21481	2023.02.25 02:24:32.512903094	0001923
1	4.334390	-1.768863	3.928379	0.475291	MT	21481	2023.02.25 02:24:32.513903094	0001923
1	4.285688	-3.387895	2.590346	0.423547	MT	21481	2023.02.25 02:24:32.514903094	0001923
1	4.318632	-4.263243	0.589212	0.358009	MT	21481	2023.02.25 02:24:32.515903094	0001923
1	4.338444	-4.048037	-1.543833	0.228203	MT	21481	2023.02.25 02:24:32.516903094	0001923
1	4.357512	-2.844464	-3.300977	-0.022074	MT	21481	2023.02.25 02:24:32.517903094	0001923
1	4.325985	-0.903466	-4.228298	-0.139262	MT	21481	2023.02.25 02:24:32.518903094	0001923
1	4.331613	1.267138	-4.132976	-0.275208	MT	21481	2023.02.25 02:24:32.519903094	0001923
1	4.344193	3.128086	-2.993739	-0.353015	MT	21481	2023.02.25 02:24:32.520903094	0001923
1	4.382962	4.235196	-1.105295	-0.227577	MT	21481	2023.02.25 02:24:32.521903094	0001923
1	4.400005	4.266053	1.073854	-0.087602	MT	21481	2023.02.25 02:24:32.522903094	0001923
1	4.388577	3.236636	2.962228	0.094871	MT	21481	2023.02.25 02:24:32.523903094	0001923
1	4.375871	1.474060	4.110757	0.277608	MT	21481	2023.02.25 02:24:32.524903094	0001923
1	4.335192	-0.688630	4.258172	0.433182	MT	21481	2023.02.25 02:24:32.525903094	0001923
1	4.268952	-2.641317	3.321597	0.463020	MT	21481	2023.02.25 02:24:32.526903094	0001923
1	4.344159	-4.017420	1.589104	0.454756	MT	21481	2023.02.25 02:24:32.527903094	0001923
1	4.385894	-4.345861	-0.527610	0.266795	MT	21481	2023.02.25 02:24:32.528903094	0001923
1	4.358010	-3.559963	-2.510812	0.121391	MT	21481	2023.02.25 02:24:32.529903094	0001923
1	4.359621	-1.919572	-3.912785	-0.107964	MT	21481	2023.02.25 02:24:32.530903094	0001923
1	4.319478	0.123836	-4.311984	-0.222145	MT	21481	2023.02.25 02:24:32.531903094	0001923
1	4.323799	2.270861	-3.662739	-0.350390	MT	21481	2023.02.25 02:24:32.532903094	0001923
1	4.345713	3.794706	-2.097907	-0.290200	MT	21481	2023.02.25 02:24:32.533903094	0001923
1	4.385120	4.381392	-0.011737	-0.180381	MT	21481	2023.02.25 02:24:32.534903094	0001923
1	4.362757	3.832602	2.084382	-0.012693	MT	21481	2023.02.25 02:24:32.535903094	0001923
1	4.384037	2.439210	3.635386	0.232393	MT	21481	2023.02.25 02:24:32.536903094	0001923
1	4.331517	0.338445	4.304608	0.343287	MT	21481	2023.02.25 02:24:32.537903094	0001923
1	4.312483	-1.740811	3.916352	0.478819	MT	21481	2023.02.25 02:24:32.538903094	0001923
1	4.297828	-3.430395	2.546629	0.467325	MT	21481	2023.02.25 02:24:32.539903094	0001923
1	4.317185	-4.271505	0.534683	0.326256	MT	21481	2023.02.25 02:24:32.540903094	0001923
1	4.357118	-4.067798	-1.553709	0.153244	MT	21481	2023.02.25 02:24:32.541903094	0001923
1	4.360950	-2.872112	-3.281562	0.014514	MT	21481	2023.02.25 02:24:32.542903094	0001923
1	4.297831	-0.912065	-4.195471	-0.193681	MT	21481	2023.02.25 02:24:32.543903094	0001923
1	4.268336	1.212008	-4.082925	-0.281877	MT	21481	2023.02.25 02:24:32.544903094	0001923
1	4.291246	3.084805	-2.969893	-0.280192	MT	21481	2023.02.25 02:24:32.545903094	0001923
1	4.324404	4.175606	-1.088511	-0.282716	MT	21481	2023.02.25 02:24:32.546903094	0001923
1	4.426200	4.293052	1.073886	-0.087880	MT	21481	2023.02.25 02:24:32.547903094	0001923
1	4.426820	3.256516	2.997370	0.087201	MT	21481	2023.02.25 02:24:32.548903094	0001923
1	4.376720	1.469726	4.115241	0.245716	MT	21481	2023.02.25 02:24:32.549903094	0001923
1	4.307962	-0.692767	4.231415	0.416813	MT	21481	2023.02.25 02:24:32.550903094	0001923
1	4.271729	-2.632826	3.324874	0.510991	MT	21481	2023.02.25 02:24:32.551903094	0001923
1	4.295681	-3.954872	1.624786	0.414649	MT	21481	2023.02.25 02:24:32.552903094	0001923
1	4.338000	-4.298483	-0.497169	0.306778	MT	21481	2023.02.25 02:24:32.553903094	0001923
1	4.371889	-3.591023	-2.490790	0.118016	MT	21481	2023.02.25 02:24:32.554903094	0001923
1	4.314232	-1.967688	-3.837789	-0.110323	MT	21481	2023.02.25 02:24:32.555903094	0001923
1	4.265753	0.164818	-4.257003	-0.217727	MT	21481	2023.02.25 02:24:32.556903094	0001923
1	4.312637	2.283586	-3.647826	-0.278281	MT	21481	2023.02.25 02:24:32.557903094	0001923
1	4.318426	3.758674	-2.105888	-0.293951	MT	21481	2023.02.25 02:24:32.558903094	0001923
1	4.341061	4.337444	-0.019849	-0.176051	MT	21481	2023.02.25 02:24:32.559903094	0001923
1	4.389783	3.857084	2.095676	0.035235	MT	21481	2023.02.25 02:24:32.560903094	0001923
1	4.383091	2.418587	3.651261	0.173838	MT	21481	2023.02.25 02:24:32.561903094	0001923
1	4.315775	0.390421	4.284733	0.338447	MT	21481	2023.02.25 02:24:32.562903094	0001923
1	4.263165	-1.689240	3.890089	0.433879	MT	21481	2023.02.25 02:24:32.563903094	0001923
1	4.265013	-3.395472	2.539793	0.458859	MT	21481	2023.02.25 02:24:32.564903094	0001923
1	4.346106	-4.299481	0.542603	0.329666	MT	21481	2023.02.25 02:24:32.565903094	0001923
1	4.362289	-4.075641	-1.545964	0.169446	MT	21481	2023.02.25 02:24:32.566903094	0001923
1	4.326980	-2.828834	-3.273939	0.042189	MT	21481	2023.02.25 02:24:32.567903094	0001923
1	4.287902	-0.907589	-4.188185	-0.146608	MT	21481	2023.02.25 02:24:32.568903094	0001923
1	4.297795	1.235906	-4.105711	-0.294473	MT	21481	2023.02.25 02:24:32.569903094	0001923
1	4.298492	3.092017	-2.964724	-0.356200	MT	21481	2023.02.25 02:24:32.570903094	0001923
1	4.325087	4.175902	-1.096938	-0.254843	MT	21481	2023.02.25 02:24:32.571903094	0001923
1	4.369833	4.238150	1.061700	-0.079499	MT	21481	2023.02.25 02:24:32.572903094	0001923
1	4.440638	3.296745	2.973115	0.106420	MT	21481	2023.02.25 02:24:32.573903094	0001923
1	4.387277	1.462292	4.125375	0.301957	MT	21481	2023.02.25 02:24:32.574903094	0001923
1	4.291218	-0.645967	4.223777	0.396211	MT	21481	2023.02.25 02:24:32.575903094	0001923
1	4.308708	-2.665640	3.356992	0.435807	MT	21481	2023.02.25 02:24:32.576903094	0001923
1	4.336047	-4.009503	1.589236	0.446675	MT	21481	2023.02.25 02:24:32.577903094	0001923
1	4.324833	-4.286926	-0.507481	0.262494	MT	21481	2023.02.25 02:24:32.578903094	0001923
1	4.374755	-3.571745	-2.522131	0.141343	MT	21481	2023.02.25 02:24:32.579903094	0001923
1	4.336118	-1.947488	-3.873006	-0.095067	MT	21481	2023.02.25 02:24:32.580903094	0001923
1	4.285320	0.168714	-4.275813	-0.230057	MT	21481	2023.02.25 02:24:32.581903094	0001923
1	4.317844	2.291379	-3.647511	-0.298360	MT	21481	2023.02.25 02:24:32.582903094	0001923
1	4.308185	3.750543	-2.097715	-0.305745	MT	21481	2023.02.25 02:24:32.583903094	0001923
1	4.351478	4.350098	0.014138	-0.108651	MT	21481	2023.02.25 02:24:32.584903094	0001923
1	4.385771	3.856721	2.088227	-0.000881	MT	21481	2023.02.25 02:24:32.585903094	0001923
1	4.395917	2.455123	3.639526	0.224291	MT	21481	2023.02.25 02:24:32.586903094	0001923
1	4.323709	0.378579	4.292474	0.354690	MT	21481	2023.02.25 02:24:32.587903094	0001923
1	4.288712	-1.708801	3.904392	0.478306	MT	21481	2023.02.25 02:24:32.588903094	0001923
1	4.280481	-3.439023	2.516600	0.402944	MT	21481	2023.02.25 02:24:32.589903094	0001923
1	4.335673	-4.283221	0.569191	0.357909	MT	21481	2023.02.25 02:24:32.590903094	0001923
1	4.348833	-4.062925	-1.532035	0.240539	MT	21481	2023.02.25 02:24:32.591903094	0001923
1	4.321267	-2.769080	-3.317436	0.012904	MT	21481	2023.02.25 02:24:32.592903094	0001923
1	4.340323	-0.950624	-4.232109	-0.154837	MT	21481	2023.02.25 02:24:32.593903094	0001923
1	4.283434	1.279124	-4.079029	-0.270507	MT	21481	2023.02.25 02:24:32.594903094	0001923
1	4.318850	3.136704	-2.954711	-0.288497	MT	21481	2023.02.25 02:24:32.595903094	0001923
1	4.360967	4.211453	-1.113689	-0.203456	MT	21481	2023.02.25 02:24:32.596903094	0001923
1	4.418634	4.280912	1.090053	-0.099510	MT	21481	2023.02.25 02:24:32.597903094	0001923
1	4.406838	3.260882	2.961890	0.118620	MT	21481	2023.02.25 02:24:32.598903094	0001923
1	4.370554	1.470023	4.106814	0.273589	MT	21481	2023.02.25 02:24:32.599903094	0001923
1	4.300556	-0.680970	4.227735	0.396632	MT	21481	2023.02.25 02:24:32.600903094	0001923
1	4.276909	-2.648986	3.321099	0.495097	MT	21481	2023.02.25 02:24:32.601903094	0001923
1	4.299721	-3.973876	1.589828	0.410311	MT	21481	2023.02.25 02:24:32.602903094	0001923
1	4.352760	-4.310574	-0.527996	0.294430	MT	21481	2023.02.25 02:24:32.603903094	0001923
1	4.308305	-3.506813	-2.498995	0.137026	MT	21481	2023.02.25 02:24:32.604903094	0001923
1	4.313513	-1.943224	-3.850431	-0.066761	MT	21481	2023.02.25 02:24:32.605903094	0001923
1	4.258518	0.172686	-4.248811	-0.229685	MT	21481	2023.02.25 02:24:32.606903094	0001923
1	4.247028	2.227462	-3.604776	-0.285047	MT	21481	2023.02.25 02:24:32.607903094	0001923
1	4.328058	3.774748	-2.097992	-0.285995	MT	21481	2023.02.25 02:24:32.608903094	0001923
1	4.349227	4.345341	0.000280	-0.183826	MT	21481	2023.02.25 02:24:32.609903094	0001923
1	4.385477	3.868744	2.065244	-0.001356	MT	21481	2023.02.25 02:24:32.610903094	0001923
1	4.374540	2.447061	3.619641	0.216069	MT	21481	2023.02.25 02:24:32.611903094	0001923
1	4.311808	0.362798	4.280151	0.374668	MT	21481	2023.02.25 02:24:32.612903094	0001923
1	4.270726	-1.720982	3.881686	0.458082	MT	21481	2023.02.25 02:24:32.613903094	0001923
1	4.241632	-3.379580	2.523997	0.446452	MT	21481	2023.02.25 02:24:32.614903094	0001923
1	4.277341	-4.232291	0.514441	0.344546	MT	21481	2023.02.25 02:24:32.615903094	0001923
1	4.321893	-4.032083	-1.539753	0.224101	MT	21481	2023.02.25 02:24:32.616903094	0001923
1	4.335280	-2.864346	-3.254250	-0.005152	MT	21481	2023.02.25 02:24:32.617903094	0001923
1	4.294281	-0.974264	-4.180754	-0.113802	MT	21481	2023.02.25 02:24:32.618903094	0001923
1	4.253211	1.211950	-4.066866	-0.285632	MT	21481	2023.02.25 02:24:32.619903094	0001923
1	4.327570	3.128436	-2.973291	-0.316700	MT	21481	2023.02.25 02:24:32.620903094	0001923
1	4.352199	4.215066	-1.058202	-0.234651	MT	21481	2023.02.25 02:24:32.621903094	0001923
1	4.404772	4.265951	1.092974	-0.095311	MT	21481	2023.02.25 02:24:32.622903094	0001923
1	4.387464	3.221498	2.977392	0.083257	MT	21481	2023.02.25 02:24:32.623903094	0001923
1	4.340229	1.450382	4.079305	0.305377	MT	21481	2023.02.25 02:24:32.624903094	0001923
1	4.282667	-0.652666	4.211343	0.424095	MT	21481	2023.02.25 02:24:32.625903094	0001923
1	4.285024	-2.685174	3.305364	0.475227	MT	21481	2023.02.25 02:24:32.626903094	0001923
1	4.269253	-3.942915	1.585927	0.405931	MT	21481	2023.02.25 02:24:32.627903094	0001923
1	4.362632	-4.318794	-0.554636	0.270104	MT	21481	2023.02.25 02:24:32.628903094	0001923
1	4.355193	-3.560173	-2.506507	0.101455	MT	21481	2023.02.25 02:24:32.629903094	0001923
1	4.320592	-1.943092	-3.858613	-0.054885	MT	21481	2023.02.25 02:24:32.630903094	0001923
1	4.281739	0.127507	-4.272557	-0.249585	MT	21481	2023.02.25 02:24:32.631903094	0001923
1	4.269177	2.247185	-3.616323	-0.313431	MT	21481	2023.02.25 02:24:32.632903094	0001923
1	4.297097	3.759046	-2.066504	-0.253347	MT	21481	2023.02.25 02:24:32.633903094	0001923
1	4.396740	4.392158	0.015578	-0.200078	MT	21481	2023.02.25 02:24:32.634903094	0001923
1	4.380556	3.853096	2.083673	0.035093	MT	21481	2023.02.25 02:24:32.635903094	0001923
1	4.372238	2.466994	3.603789	0.207620	MT	21481	2023.02.25 02:24:32.636903094	0001923
1	4.305533	0.378847	4.272110	0.378380	MT	21481	2023.02.25 02:24:32.637903094	0001923
1	4.244551	-1.689260	3.870152	0.429574	MT	21481	2023.02.25 02:24:32.638903094	0001923
1	4.259503	-3.406447	2.515783	0.458606	MT	21481	2023.02.25 02:24:32.639903094	0001923
1	4.281030	-4.236495	0.522726	0.325713	MT	21481	2023.02.25 02:24:32.640903094	0001923
1	4.367143	-4.083006	-1.531937	0.232746	MT	21481	2023.02.25 02:24:32.641903094	0001923
1	4.333878	-2.817267	-3.293251	-0.002233	MT	21481	2023.02.25 02:24:32.642903094	0001923
1	4.311639	-0.958945	-4.199695	-0.182261	MT	21481	2023.02.25 02:24:32.643903094	0001923
1	4.284192	1.232100	-4.094022	-0.274252	MT	21481	2023.02.25 02:24:32.644903094	0001923
1	4.293093	3.092466	-2.961396	-0.312147	MT	21481	2023.02.25 02:24:32.645903094	0001923
1	4.301496	4.160498	-1.074876	-0.194337	MT	21481	2023.02.25 02:24:32.646903094	0001923
1	4.324319	4.182034	1.096752	-0.086386	MT	21481	2023.02.25 02:24:32.647903094	0001923
1	4.385046	3.228426	2.966524	0.075018	MT	21481	2023.02.25 02:24:32.648903094	0001923
1	4.374955	1.449970	4.118850	0.269979	MT	21481	2023.02.25 02:24:32.649903094	0001923
1	4.286889	-0.656711	4.215399	0.420198	MT	21481	2023.02.25 02:24:32.650903094	0001923
1	4.273794	-2.648982	3.317100	0.495036	MT	21481	2023.02.25 02:24:32.651903094	0001923
1	4.295198	-3.966263	1.605386	0.374464	MT	21481	2023.02.25 02:24:32.652903094	0001923
1	4.335367	-4.299214	-0.507068	0.234622	MT	21481	2023.02.25 02:24:32.653903094	0001923
1	4.358471	-3.583282	-2.479416	0.094106	MT	21481	2023.02.25 02:24:32.654903094	0001923
1	4.320716	-1.927332	-3.866227	-0.079168	MT	21481	2023.02.25 02:24:32.655903094	0001923
1	4.284025	0.219873	-4.272997	-0.214539	MT	21481	2023.02.25 02:24:32.656903094	0001923
1	4.258624	2.235346	-3.612582	-0.297249	MT	21481	2023.02.25 02:24:32.657903094	0001923
1	4.314148	3.754840	-2.106137	-0.277913	MT	21481	2023.02.25 02:24:32.658903094	0001923
1	4.388414	4.384318	-0.019610	-0.188533	MT	21481	2023.02.25 02:24:32.659903094	0001923
1	4.404825	3.884896	2.076017	0.014644	MT	21481	2023.02.25 02:24:32.660903094	0001923
1	4.353055	2.402977	3.623711	0.208584	MT	21481	2023.02.25 02:24:32.661903094	0001923
1	4.322211	0.378342	4.292825	0.331694	MT	21481	2023.02.25 02:24:32.662903094	0001923
1	4.275406	-1.753096	3.873832	0.446291	MT	21481	2023.02.25 02:24:32.663903094	0001923
1	4.242745	-3.367474	2.539826	0.458571	MT	21481	2023.02.25 02:24:32.664903094	0001923
1	4.294964	-4.247519	0.546710	0.326193	MT	21481	2023.02.25 02:24:32.665903094	0001923
1	4.316834	-4.016341	-1.570303	0.195467	MT	21481	2023.02.25 02:24:32.666903094	0001923
1	4.333855	-2.848128	-3.266535	0.014496	MT	21481	2023.02.25 02:24:32.667903094	0001923
1	4.299543	-0.907535	-4.200245	-0.142792	MT	21481	2023.02.25 02:24:32.668903094	0001923
1	4.290162	1.228232	-4.102209	-0.262335	MT	21481	2023.02.25 02:24:32.669903094	0001923
1	4.337403	3.152298	-2.961081	-0.328762	MT	21481	2023.02.25 02:24:32.670903094	0001923
1	4.337031	4.195294	-1.078528	-0.214755	MT	21481	2023.02.25 02:24:32.671903094	0001923
1	4.398889	4.258026	1.100841	-0.087108	MT	21481	2023.02.25 02:24:32.672903094	0001923
1	4.389624	3.228295	2.973706	0.063127	MT	21481	2023.02.25 02:24:32.673903094	0001923
1	4.337656	1.473770	4.072251	0.245018	MT	21481	2023.02.25 02:24:32.674903094	0001923
1	4.284365	-0.696824	4.207535	0.408489	MT	21481	2023.02.25 02:24:32.675903094	0001923
1	4.300030	-2.697392	3.317654	0.455537	MT	21481	2023.02.25 02:24:32.676903094	0001923
1	4.291960	-3.974317	1.578502	0.366135	MT	21481	2023.02.25 02:24:32.677903094	0001923
1	4.311285	-4.266677	-0.550758	0.281628	MT	21481	2023.02.25 02:24:32.678903094	0001923
1	4.363643	-3.560240	-2.521383	0.093227	MT	21481	2023.02.25 02:24:32.679903094	0001923
1	4.329616	-1.955169	-3.862505	-0.062822	MT	21481	2023.02.25 02:24:32.680903094	0001923
1	4.271695	0.203738	-4.260834	-0.226188	MT	21481	2023.02.25 02:24:32.681903094	0001923
1	4.308307	2.279335	-3.643465	-0.302175	MT	21481	2023.02.25 02:24:32.682903094	0001923
1	4.318936	3.766494	-2.090636	-0.309802	MT	21481	2023.02.25 02:24:32.683903094	0001923
1	4.386826	4.380870	0.015993	-0.227960	MT	21481	2023.02.25 02:24:32.684903094	0001923
1	4.396782	3.856821	2.111041	0.011468	MT	21481	2023.02.25 02:24:32.685903094	0001923
1	4.384456	2.426674	3.647149	0.181693	MT	21481	2023.02.25 02:24:32.686903094	0001923
1	4.324419	0.386578	4.292483	0.354607	MT	21481	2023.02.25 02:24:32.687903094	0001923
1	4.313810	-1.757429	3.917249	0.418994	MT	21481	2023.02.25 02:24:32.688903094	0001923
1	4.305709	-3.438230	2.546375	0.483404	MT	21481	2023.02.25 02:24:32.689903094	0001923
1	4.325111	-4.279592	0.538795	0.318401	MT	21481	2023.02.25 02:24:32.690903094	0001923
1	4.372109	-4.075653	-1.573900	0.165018	MT	21481	2023.02.25 02:24:32.691903094	0001923
1	4.353350	-2.856232	-3.285359	0.002290	MT	21481	2023.02.25 02:24:32.692903094	0001923
1	4.310577	-0.863765	-4.219824	-0.167547	MT	21481	2023.02.25 02:24:32.693903094	0001923
1	4.275397	1.235965	-4.082835	-0.286123	MT	21481	2023.02.25 02:24:32.694903094	0001923
1	4.320718	3.096544	-2.997448	-0.308739	MT	21481	2023.02.25 02:24:32.695903094	0001923
1	4.354599	4.211009	-1.082081	-0.242976	MT	21481	2023.02.25 02:24:32.696903094	0001923
1	4.422172	4.289176	1.073698	-0.075841	MT	21481	2023.02.25 02:24:32.697903094	0001923
1	4.389097	3.236883	2.961862	0.118867	MT	21481	2023.02.25 02:24:32.698903094	0001923
1	4.362544	1.466196	4.098566	0.289505	MT	21481	2023.02.25 02:24:32.699903094	0001923
1	4.302762	-0.680681	4.227308	0.424627	MT	21481	2023.02.25 02:24:32.700903094	0001923
1	4.322027	-2.713365	3.332572	0.459930	MT	21481	2023.02.25 02:24:32.701903094	0001923
1	4.310216	-3.973483	1.608216	0.450594	MT	21481	2023.02.25 02:24:32.702903094	0001923
1	4.376314	-4.334614	-0.527963	0.290678	MT	21481	2023.02.25 02:24:32.703903094	0001923
1	4.386094	-3.603097	-2.498681	0.110019	MT	21481	2023.02.25 02:24:32.704903094	0001923
1	4.307501	-1.936012	-3.845262	-0.142770	MT	21481	2023.02.25 02:24:32.705903094	0001923
1	4.311703	0.219694	-4.299688	-0.234948	MT	21481	2023.02.25 02:24:32.706903094	0001923
1	4.342517	2.243525	-3.706684	-0.290769	MT	21481	2023.02.25 02:24:32.707903094	0001923
1	4.366671	3.810886	-2.114131	-0.274612	MT	21481	2023.02.25 02:24:32.708903094	0001923
1	4.373168	4.369401	-0.019750	-0.180380	MT	21481	2023.02.25 02:24:32.709903094	0001923
1	4.410428	3.884719	2.088260	-0.001169	MT	21481	2023.02.25 02:24:32.710903094	0001923
1	4.396884	2.435026	3.654623	0.216727	MT	21481	2023.02.25 02:24:32.711903094	0001923
1	4.342060	0.378477	4.311594	0.346981	MT	21481	2023.02.25 02:24:32.712903094	0001923
1	4.292939	-1.725047	3.904739	0.454475	MT	21481	2023.02.25 02:24:32.713903094	0001923
1	4.304615	-3.442724	2.547103	0.435454	MT	21481	2023.02.25 02:24:32.714903094	0001923
1	4.346862	-4.291159	0.589057	0.366296	MT	21481	2023.02.25 02:24:32.715903094	0001923
1	4.372088	-4.071408	-1.582245	0.187851	MT	21481	2023.02.25 02:24:32.716903094	0001923
1	4.336602	-2.852004	-3.266723	0.026535	MT	21481	2023.02.25 02:24:32.717903094	0001923
1	4.328507	-0.908115	-4.227341	-0.202210	MT	21481	2023.02.25 02:24:32.718903094	0001923
1	4.299426	1.287303	-4.094262	-0.254822	MT	21481	2023.02.25 02:24:32.719903094	0001923
1	4.336629	3.124993	-2.995087	-0.264988	MT	21481	2023.02.25 02:24:32.720903094	0001923
1	4.350524	4.207583	-1.089925	-0.188051	MT	21481	2023.02.25 02:24:32.721903094	0001923
1	4.391461	4.249820	1.101137	-0.107022	MT	21481	2023.02.25 02:24:32.722903094	0001923
1	4.396108	3.240546	2.969354	0.086938	MT	21481	2023.02.25 02:24:32.723903094	0001923
1	4.367041	1.462553	4.102027	0.324602	MT	21481	2023.02.25 02:24:32.724903094	0001923
1	4.347765	-0.684977	4.274664	0.401391	MT	21481	2023.02.25 02:24:32.725903094	0001923
1	4.293323	-2.681022	3.317123	0.491366	MT	21481	2023.02.25 02:24:32.726903094	0001923
1	4.310409	-3.974032	1.621008	0.398787	MT	21481	2023.02.25 02:24:32.727903094	0001923
1	4.302610	-4.262796	-0.515635	0.274123	MT	21481	2023.02.25 02:24:32.728903094	0001923
1	4.340351	-3.528032	-2.525650	0.112833	MT	21481	2023.02.25 02:24:32.729903094	0001923
1	4.327073	-1.911358	-3.881145	-0.083562	MT	21481	2023.02.25 02:24:32.730903094	0001923
1	4.280666	0.196416	-4.268353	-0.258233	MT	21481	2023.02.25 02:24:32.731903094	0001923
1	4.320152	2.266568	-3.658317	-0.378283	MT	21481	2023.02.25 02:24:32.732903094	0001923
1	4.356977	3.798722	-2.113901	-0.290486	MT	21481	2023.02.25 02:24:32.733903094	0001923
1	4.345807	4.341188	-0.011479	-0.199966	MT	21481	2023.02.25 02:24:32.734903094	0001923
1	4.417477	3.892595	2.088453	-0.013250	MT	21481	2023.02.25 02:24:32.735903094	0001923
1	4.362067	2.398311	3.640666	0.145880	MT	21481	2023.02.25 02:24:32.736903094	0001923
1	4.327374	0.358782	4.296144	0.374953	MT	21481	2023.02.25 02:24:32.737903094	0001923
1	4.312230	-1.760926	3.908513	0.466905	MT	21481	2023.02.25 02:24:32.738903094	0001923
1	4.292490	-3.434338	2.531565	0.471136	MT	21481	2023.02.25 02:24:32.739903094	0001923
1	4.336593	-4.291164	0.514188	0.357151	MT	21481	2023.02.25 02:24:32.740903094	0001923
1	4.372911	-4.071202	-1.582550	0.207848	MT	21481	2023.02.25 02:24:32.741903094	0001923
1	4.343602	-2.835858	-3.289885	0.038017	MT	21481	2023.02.25 02:24:32.742903094	0001923
1	4.315533	-0.907684	-4.215999	-0.159034	MT	21481	2023.02.25 02:24:32.743903094	0001923
1	4.337811	1.310963	-4.124680	-0.291536	MT	21481	2023.02.25 02:24:32.744903094	0001923
1	4.336826	3.116754	-3.001729	-0.289009	MT	21481	2023.02.25 02:24:32.745903094	0001923
1	4.376766	4.230768	-1.088691	-0.267284	MT	21481	2023.02.25 02:24:32.746903094	0001923
1	4.430992	4.296557	1.074624	-0.135913	MT	21481	2023.02.25 02:24:32.747903094	0001923
1	4.372291	3.225608	2.950278	0.090802	MT	21481	2023.02.25 02:24:32.748903094	0001923
1	4.360979	1.462155	4.098622	0.285547	MT	21481	2023.02.25 02:24:32.749903094	0001923
1	4.294973	-0.736826	4.211487	0.408962	MT	21481	2023.02.25 02:24:32.750903094	0001923
1	4.283353	-2.657530	3.329883	0.443311	MT	21481	2023.02.25 02:24:32.751903094	0001923
1	4.271619	-3.943006	1.594048	0.398055	MT	21481	2023.02.25 02:24:32.752903094	0001923
1	4.291868	-4.250590	-0.515926	0.293996	MT	21481	2023.02.25 02:24:32.753903094	0001923
1	4.385983	-3.595250	-2.510426	0.093756	MT	21481	2023.02.25 02:24:32.754903094	0001923
1	4.313864	-1.935591	-3.853871	-0.102899	MT	21481	2023.02.25 02:24:32.755903094	0001923
1	4.304998	0.131489	-4.295488	-0.253977	MT	21481	2023.02.25 02:24:32.756903094	0001923
1	4.284661	2.227300	-3.647465	-0.305700	MT	21481	2023.02.25 02:24:32.757903094	0001923
1	4.344727	3.798529	-2.086660	-0.306071	MT	21481	2023.02.25 02:24:32.758903094	0001923
1	4.356149	4.353738	0.003694	-0.144854	MT	21481	2023.02.25 02:24:32.759903094	0001923
1	4.412143	3.888929	2.083960	0.018725	MT	21481	2023.02.25 02:24:32.760903094	0001923
1	4.397987	2.423266	3.662241	0.240969	MT	21481	2023.02.25 02:24:32.761903094	0001923
1	4.361956	0.413582	4.327450	0.358864	MT	21481	2023.02.25 02:24:32.762903094	0001923
1	4.333058	-1.740876	3.939411	0.475171	MT	21481	2023.02.25 02:24:32.763903094	0001923
1	4.284363	-3.402496	2.562782	0.459282	MT	21481	2023.02.25 02:24:32.764903094	0001923
1	4.328460	-4.274966	0.560835	0.381701	MT	21481	2023.02.25 02:24:32.765903094	0001923
1	4.357506	-4.067674	-1.553892	0.165242	MT	21481	2023.02.25 02:24:32.766903094	0001923
1	4.339381	-2.844406	-3.277102	-0.013708	MT	21481	2023.02.25 02:24:32.767903094	0001923
1	4.310282	-0.876170	-4.215243	-0.206355	MT	21481	2023.02.25 02:24:32.768903094	0001923
1	4.295014	1.262727	-4.093436	-0.310565	MT	21481	2023.02.25 02:24:32.769903094	0001923
1	4.314955	3.128334	-2.954171	-0.324408	MT	21481	2023.02.25 02:24:32.770903094	0001923
1	4.333079	4.187310	-1.093536	-0.214901	MT	21481	2023.02.25 02:24:32.771903094	0001923
1	4.385173	4.242225	1.108516	-0.066824	MT	21481	2023.02.25 02:24:32.772903094	0001923
1	4.392458	3.221118	2.985941	0.047385	MT	21481	2023.02.25 02:24:32.773903094	0001923
1	4.354326	1.482293	4.083465	0.297110	MT	21481	2023.02.25 02:24:32.774903094	0001923
1	4.293984	-0.684380	4.214877	0.452481	MT	21481	2023.02.25 02:24:32.775903094	0001923
1	4.276668	-2.649361	3.325648	0.459164	MT	21481	2023.02.25 02:24:32.776903094	0001923
1	4.286002	-3.966112	1.578206	0.386049	MT	21481	2023.02.25 02:24:32.777903094	0001923
1	4.362012	-4.318563	-0.539004	0.294344	MT	21481	2023.02.25 02:24:32.778903094	0001923
1	4.355601	-3.560008	-2.506752	0.117452	MT	21481	2023.02.25 02:24:32.779903094	0001923
1	4.326813	-1.927046	-3.873638	-0.052280	MT	21481	2023.02.25 02:24:32.780903094	0001923
1	4.284727	0.164838	-4.276001	-0.218018	MT	21481	2023.02.25 02:24:32.781903094	0001923
1	4.251390	2.239169	-3.600334	-0.313104	MT	21481	2023.02.25 02:24:32.782903094	0001923
1	4.329516	3.794838	-2.066155	-0.273714	MT	21481	2023.02.25 02:24:32.783903094	0001923
1	4.409635	4.403918	0.007960	-0.224320	MT	21481	2023.02.25 02:24:32.784903094	0001923
1	4.384159	3.852552	2.092466	-0.016776	MT	21481	2023.02.25 02:24:32.785903094	0001923
1	4.368869	2.398634	3.647177	0.177982	MT	21481	2023.02.25 02:24:32.786903094	0001923
1	4.336999	0.445402	4.300797	0.338125	MT	21481	2023.02.25 02:24:32.787903094	0001923
1	4.306090	-1.768748	3.896260	0.482801	MT	21481	2023.02.25 02:24:32.788903094	0001923
1	4.310724	-3.450473	2.542728	0.459471	MT	21481	2023.02.25 02:24:32.789903094	0001923
1	4.316251	-4.267368	0.550457	0.341457	MT	21481	2023.02.25 02:24:32.790903094	0001923
1	4.338992	-4.040055	-1.566760	0.223770	MT	21481	2023.02.25 02:24:32.791903094	0001923
1	4.326786	-2.773282	-3.321134	-0.007113	MT	21481	2023.02.25 02:24:32.792903094	0001923
1	4.306364	-0.919696	-4.204014	-0.158727	MT	21481	2023.02.25 02:24:32.793903094	0001923
1	4.310148	1.255078	-4.113931	-0.278794	MT	21481	2023.02.25 02:24:32.794903094	0001923
1	4.321786	3.104371	-2.989195	-0.324696	MT	21481	2023.02.25 02:24:32.795903094	0001923
1	4.337773	4.187162	-1.109290	-0.231143	MT	21481	2023.02.25 02:24:32.796903094	0001923
1	4.407909	4.269954	1.089979	-0.095398	MT	21481	2023.02.25 02:24:32.797903094	0001923
1	4.410882	3.260545	2.969378	0.086732	MT	21481	2023.02.25 02:24:32.798903094	0001923
1	4.383097	1.438290	4.129346	0.302265	MT	21481	2023.02.25 02:24:32.799903094	0001923
1	4.324007	-0.700782	4.246404	0.417125	MT	21481	2023.02.25 02:24:32.800903094	0001923
1	4.316889	-2.677182	3.352307	0.479862	MT	21481	2023.02.25 02:24:32.801903094	0001923
1	4.315057	-3.998192	1.578290	0.378380	MT	21481	2023.02.25 02:24:32.802903094	0001923
1	4.345096	-4.306843	-0.507627	0.270699	MT	21481	2023.02.25 02:24:32.803903094	0001923
1	4.353243	-3.531891	-2.541836	0.124628	MT	21481	2023.02.25 02:24:32.804903094	0001923
1	4.335823	-1.947158	-3.873494	-0.063072	MT	21481	2023.02.25 02:24:32.805903094	0001923
1	4.339848	0.176976	-4.331102	-0.210983	MT	21481	2023.02.25 02:24:32.806903094	0001923
1	4.324250	2.271401	-3.667533	-0.298460	MT	21481	2023.02.25 02:24:32.807903094	0001923
1	4.354317	3.782746	-2.136917	-0.290673	MT	21481	2023.02.25 02:24:32.808903094	0001923
1	4.392158	4.388400	-0.019728	-0.180575	MT	21481	2023.02.25 02:24:32.809903094	0001923
1	4.357649	3.824764	2.088128	0.003447	MT	21481	2023.02.25 02:24:32.810903094	0001923
1	4.418965	2.446685	3.675108	0.185914	MT	21481	2023.02.25 02:24:32.811903094	0001923
1	4.329845	0.413408	4.296759	0.338393	MT	21481	2023.02.25 02:24:32.812903094	0001923
1	4.315719	-1.748811	3.916343	0.478901	MT	21481	2023.02.25 02:24:32.813903094	0001923
1	4.283263	-3.422298	2.531518	0.475012	MT	21481	2023.02.25 02:24:32.814903094	0001923
1	4.332541	-4.283533	0.561665	0.326792	MT	21481	2023.02.25 02:24:32.815903094	0001923
1	4.399552	-4.103291	-1.574467	0.200301	MT	21481	2023.02.25 02:24:32.816903094	0001923
1	4.308162	-2.809378	-3.266123	-0.009901	MT	21481	2023.02.25 02:24:32.817903094	0001923
1	4.295986	-0.900272	-4.195152	-0.213802	MT	21481	2023.02.25 02:24:32.818903094	0001923
1	4.269300	1.232209	-4.079207	-0.262025	MT	21481	2023.02.25 02:24:32.819903094	0001923
1	4.306642	3.120289	-2.950120	-0.328264	MT	21481	2023.02.25 02:24:32.820903094	0001923
1	4.368753	4.227086	-1.078185	-0.235081	MT	21481	2023.02.25 02:24:32.821903094	0001923
1	4.351737	4.213924	1.081975	-0.098943	MT	21481	2023.02.25 02:24:32.822903094	0001923
1	4.401267	3.240373	2.977598	0.071063	MT	21481	2023.02.25 02:24:32.823903094	0001923
1	4.358134	1.466077	4.094750	0.277446	MT	21481	2023.02.25 02:24:32.824903094	0001923
1	4.332045	-0.689042	4.258783	0.393189	MT	21481	2023.02.25 02:24:32.825903094	0001923
1	4.289376	-2.697545	3.305899	0.439356	MT	21481	2023.02.25 02:24:32.826903094	0001923
1	4.334749	-4.010047	1.598029	0.394806	MT	21481	2023.02.25 02:24:32.827903094	0001923
1	4.307019	-4.262483	-0.539060	0.301767	MT	21481	2023.02.25 02:24:32.828903094	0001923
1	4.319938	-3.515625	-2.509782	0.056938	MT	21481	2023.02.25 02:24:32.829903094	0001923
1	4.312698	-1.907910	-3.865348	-0.135365	MT	21481	2023.02.25 02:24:32.830903094	0001923
1	4.282824	0.184751	-4.272855	-0.226176	MT	21481	2023.02.25 02:24:32.831903094	0001923
1	4.298825	2.239102	-3.655145	-0.325942	MT	21481	2023.02.25 02:24:32.832903094	0001923
1	4.362367	3.810210	-2.097156	-0.338357	MT	21481	2023.02.25 02:24:32.833903094	0001923
1	4.350208	4.345048	0.004707	-0.211760	MT	21481	2023.02.25 02:24:32.834903094	0001923
1	4.379025	3.849175	2.087546	0.043194	MT	21481	2023.02.25 02:24:32.835903094	0001923
1	4.374378	2.390581	3.659227	0.174248	MT	21481	2023.02.25 02:24:32.836903094	0001923
1	4.334840	0.378443	4.304656	0.342875	MT	21481	2023.02.25 02:24:32.837903094	0001923
1	4.326041	-1.768979	3.920563	0.463171	MT	21481	2023.02.25 02:24:32.838903094	0001923
1	4.304868	-3.458576	2.523904	0.447265	MT	21481	2023.02.25 02:24:32.839903094	0001923
1	4.362022	-4.311253	0.561220	0.354076	MT	21481	2023.02.25 02:24:32.840903094	0001923
1	4.368603	-4.071214	-1.570552	0.208031	MT	21481	2023.02.25 02:24:32.841903094	0001923
1	4.356170	-2.812698	-3.326036	0.049228	MT	21481	2023.02.25 02:24:32.842903094	0001923
1	4.339323	-0.923982	-4.235542	-0.190170	MT	21481	2023.02.25 02:24:32.843903094	0001923
1	4.330965	1.266516	-4.128060	-0.335137	MT	21481	2023.02.25 02:24:32.844903094	0001923
1	4.352576	3.127974	-3.004554	-0.365181	MT	21481	2023.02.25 02:24:32.845903094	0001923
1	4.379083	4.234887	-1.084869	-0.255266	MT	21481	2023.02.25 02:24:32.846903094	0001923
1	4.394517	4.257839	1.082149	-0.107394	MT	21481	2023.02.25 02:24:32.847903094	0001923
1	4.390944	3.236426	2.966533	0.074936	MT	21481	2023.02.25 02:24:32.848903094	0001923
1	4.364806	1.474113	4.098698	0.281424	MT	21481	2023.02.25 02:24:32.849903094	0001923
1	4.304105	-0.680516	4.227063	0.440625	MT	21481	2023.02.25 02:24:32.850903094	0001923
1	4.295263	-2.685438	3.321728	0.451475	MT	21481	2023.02.25 02:24:32.851903094	0001923
1	4.273123	-3.943010	1.598047	0.398116	MT	21481	2023.02.25 02:24:32.852903094	0001923
1	4.366532	-4.322715	-0.550763	0.278205	MT	21481	2023.02.25 02:24:32.853903094	0001923
1	4.337062	-3.536624	-2.509807	0.057154	MT	21481	2023.02.25 02:24:32.854903094	0001923
1	4.312551	-1.902969	-3.869733	-0.044467	MT	21481	2023.02.25 02:24:32.855903094	0001923
1	4.302383	0.220088	-4.292285	-0.195832	MT	21481	2023.02.25 02:24:32.856903094	0001923
1	4.307826	2.258766	-3.650633	-0.358082	MT	21481	2023.02.25 02:24:32.857903094	0001923
1	4.298488	3.746697	-2.086966	-0.289538	MT	21481	2023.02.25 02:24:32.858903094	0001923
1	4.352738	4.349557	-0.020003	-0.165176	MT	21481	2023.02.25 02:24:32.859903094	0001923
1	4.386122	3.852393	2.096694	-0.031713	MT	21481	2023.02.25 02:24:32.860903094	0001923
1	4.391308	2.454797	3.636015	0.192235	MT	21481	2023.02.25 02:24:32.861903094	0001923
1	4.337272	0.382119	4.309133	0.311900	MT	21481	2023.02.25 02:24:32.862903094	0001923
1	4.271231	-1.733060	3.877794	0.450146	MT	21481	2023.02.25 02:24:32.863903094	0001923
1	4.319286	-3.462596	2.542897	0.447596	MT	21481	2023.02.25 02:24:32.864903094	0001923
1	4.339003	-4.291271	0.538307	0.349519	MT	21481	2023.02.25 02:24:32.865903094	0001923
1	4.419361	-4.119398	-1.589301	0.188238	MT	21481	2023.02.25 02:24:32.866903094	0001923
1	4.354511	-2.844303	-3.297222	-0.006015	MT	21481	2023.02.25 02:24:32.867903094	0001923
1	4.280859	-0.927765	-4.175966	-0.162216	MT	21481	2023.02.25 02:24:32.868903094	0001923
1	4.294245	1.266393	-4.088943	-0.342540	MT	21481	2023.02.25 02:24:32.869903094	0001923
1	4.365528	3.155628	-3.001500	-0.301408	MT	21481	2023.02.25 02:24:32.870903094	0001923
1	4.334598	4.190923	-1.077984	-0.250707	MT	21481	2023.02.25 02:24:32.871903094	0001923
1	4.363364	4.225924	1.081989	-0.099066	MT	21481	2023.02.25 02:24:32.872903094	0001923
1	4.403791	3.236406	2.985531	0.075226	MT	21481	2023.02.25 02:24:32.873903094	0001923
1	4.373711	1.469895	4.110997	0.261652	MT	21481	2023.02.25 02:24:32.874903094	0001923
1	4.317536	-0.709313	4.243189	0.365155	MT	21481	2023.02.25 02:24:32.875903094	0001923
1	4.301399	-2.665380	3.344627	0.459619	MT	21481	2023.02.25 02:24:32.876903094	0001923
1	4.329754	-3.997475	1.601188	0.450735	MT	21481	2023.02.25 02:24:32.877903094	0001923
1	4.335285	-4.290634	-0.550847	0.285874	MT	21481	2023.02.25 02:24:32.878903094	0001923
1	4.320351	-3.510961	-2.514754	0.120825	MT	21481	2023.02.25 02:24:32.879903094	0001923
1	4.332236	-1.915065	-3.885577	-0.055586	MT	21481	2023.02.25 02:24:32.880903094	0001923
1	4.302751	0.188564	-4.291543	-0.246504	MT	21481	2023.02.25 02:24:32.881903094	0001923
1	4.300909	2.243101	-3.655140	-0.325984	MT	21481	2023.02.25 02:24:32.882903094	0001923
1	4.341374	3.798814	-2.083088	-0.278014	MT	21481	2023.02.25 02:24:32.883903094	0001923
1	4.309415	4.305314	-0.011705	-0.187597	MT	21481	2023.02.25 02:24:32.884903094	0001923
1	4.397014	3.860951	2.103863	0.023318	MT	21481	2023.02.25 02:24:32.885903094	0001923
1	4.384908	2.442880	3.635879	0.200357	MT	21481	2023.02.25 02:24:32.886903094	0001923
1	4.333447	0.370330	4.304814	0.331959	MT	21481	2023.02.25 02:24:32.887903094	0001923
1	4.278450	-1.712995	3.893694	0.458183	MT	21481	2023.02.25 02:24:32.888903094	0001923
1	4.296904	-3.442293	2.527495	0.475157	MT	21481	2023.02.25 02:24:32.889903094	0001923
1	4.305250	-4.255158	0.546166	0.361269	MT	21481	2023.02.25 02:24:32.890903094	0001923
1	4.319088	-4.008355	-1.597230	0.190973	MT	21481	2023.02.25 02:24:32.891903094	0001923
1	4.366711	-2.844122	-3.313464	0.009738	MT	21481	2023.02.25 02:24:32.892903094	0001923
1	4.301581	-0.908267	-4.199161	-0.213780	MT	21481	2023.02.25 02:24:32.893903094	0001923
1	4.276815	1.259290	-4.079297	-0.254304	MT	21481	2023.02.25 02:24:32.894903094	0001923
1	4.350958	3.140831	-2.997823	-0.281196	MT	21481	2023.02.25 02:24:32.895903094	0001923
1	4.362142	4.222781	-1.061764	-0.262790	MT	21481	2023.02.25 02:24:32.896903094	0001923
1	4.387071	4.245220	1.094034	-0.166093	MT	21481	2023.02.25 02:24:32.897903094	0001923
1	4.407629	3.248661	2.977180	0.098976	MT	21481	2023.02.25 02:24:32.898903094	0001923
1	4.347506	1.458003	4.086863	0.269408	MT	21481	2023.02.25 02:24:32.899903094	0001923
1	4.309017	-0.684479	4.230997	0.444726	MT	21481	2023.02.25 02:24:32.900903094	0001923
1	4.313472	-2.685420	3.344665	0.455826	MT	21481	2023.02.25 02:24:32.901903094	0001923
1	4.329140	-3.997684	1.604493	0.430784	MT	21481	2023.02.25 02:24:32.902903094	0001923
1	4.318040	-4.278877	-0.515532	0.266289	MT	21481	2023.02.25 02:24:32.903903094	0001923
1	4.369994	-3.560558	-2.532894	0.061049	MT	21481	2023.02.25 02:24:32.904903094	0001923
1	4.332408	-1.907268	-3.889262	-0.075726	MT	21481	2023.02.25 02:24:32.905903094	0001923
1	4.307621	0.188362	-4.295237	-0.266562	MT	21481	2023.02.25 02:24:32.906903094	0001923
1	4.329063	2.259083	-3.678057	-0.330499	MT	21481	2023.02.25 02:24:32.907903094	0001923
1	4.341119	3.790537	-2.093668	-0.306095	MT	21481	2023.02.25 02:24:32.908903094	0001923
1	4.368443	4.365603	0.014890	-0.156808	MT	21481	2023.02.25 02:24:32.909903094	0001923
1	4.391480	3.856626	2.100348	-0.008697	MT	21481	2023.02.25 02:24:32.910903094	0001923
1	4.406510	2.410875	3.682774	0.205404	MT	21481	2023.02.25 02:24:32.911903094	0001923
1	4.358769	0.358832	4.327018	0.383426	MT	21481	2023.02.25 02:24:32.912903094	0001923
1	4.299109	-1.733133	3.908851	0.446620	MT	21481	2023.02.25 02:24:32.913903094	0001923
1	4.354885	-3.478676	2.581934	0.444358	MT	21481	2023.02.25 02:24:32.914903094	0001923
1	4.343197	-4.295317	0.542363	0.345622	MT	21481	2023.02.25 02:24:32.915903094	0001923
1	4.353197	-4.048402	-1.589217	0.187507	MT	21481	2023.02.25 02:24:32.916903094	0001923
1	4.349979	-2.809280	-3.321177	-0.006742	MT	21481	2023.02.25 02:24:32.917903094	0001923
1	4.343976	-0.899570	-4.247108	-0.151591	MT	21481	2023.02.25 02:24:32.918903094	0001923
1	4.327617	1.270635	-4.124239	-0.323119	MT	21481	2023.02.25 02:24:32.919903094	0001923
1	4.354818	3.152158	-2.984833	-0.345126	MT	21481	2023.02.25 02:24:32.920903094	0001923
1	4.375014	4.230550	-1.077386	-0.287113	MT	21481	2023.02.25 02:24:32.921903094	0001923
1	4.366324	4.229886	1.078055	-0.103168	MT	21481	2023.02.25 02:24:32.922903094	0001923
1	4.363273	3.188499	2.977353	0.083596	MT	21481	2023.02.25 02:24:32.923903094	0001923
1	4.349693	1.441995	4.094843	0.269695	MT	21481	2023.02.25 02:24:32.924903094	0001923
1	4.339790	-0.728875	4.258491	0.409598	MT	21481	2023.02.25 02:24:32.925903094	0001923
1	4.287359	-2.669567	3.325930	0.439374	MT	21481	2023.02.25 02:24:32.926903094	0001923
1	4.261320	-3.939072	1.578177	0.389771	MT	21481	2023.02.25 02:24:32.927903094	0001923
1	4.341544	-4.298766	-0.542675	0.274081	MT	21481	2023.02.25 02:24:32.928903094	0001923
1	4.355658	-3.552120	-2.518558	0.105189	MT	21481	2023.02.25 02:24:32.929903094	0001923
1	4.350522	-1.947554	-3.888882	-0.103310	MT	21481	2023.02.25 02:24:32.930903094	0001923
1	4.303059	0.223933	-4.292051	-0.210871	MT	21481	2023.02.25 02:24:32.931903094	0001923
1	4.315762	2.251031	-3.667007	-0.334248	MT	21481	2023.02.25 02:24:32.932903094	0001923
1	4.333494	3.778752	-2.101987	-0.286097	MT	21481	2023.02.25 02:24:32.933903094	0001923
1	4.325820	4.321190	-0.011503	-0.199760	MT	21481	2023.02.25 02:24:32.934903094	0001923
1	4.407606	3.864523	2.119477	-0.016487	MT	21481	2023.02.25 02:24:32.935903094	0001923
1	4.412872	2.418468	3.687379	0.166389	MT	21481	2023.02.25 02:24:32.936903094	0001923
1	4.362743	0.366092	4.336111	0.312478	MT	21481	2023.02.25 02:24:32.937903094	0001923
1	4.303216	-1.736844	3.908419	0.474656	MT	21481	2023.02.25 02:24:32.938903094	0001923
1	4.333140	-3.478764	2.547121	0.431825	MT	21481	2023.02.25 02:24:32.939903094	0001923
1	4.281108	-4.232365	0.546499	0.341036	MT	21481	2023.02.25 02:24:32.940903094	0001923
1	4.369761	-4.067323	-1.585362	0.195763	MT	21481	2023.02.25 02:24:32.941903094	0001923
1	4.366436	-2.879905	-3.281877	0.034593	MT	21481	2023.02.25 02:24:32.942903094	0001923
1	4.271726	-0.847638	-4.184053	-0.151164	MT	21481	2023.02.25 02:24:32.943903094	0001923
1	4.319943	1.231683	-4.128346	-0.318779	MT	21481	2023.02.25 02:24:32.944903094	0001923
1	4.321489	3.124514	-2.969418	-0.308599	MT	21481	2023.02.25 02:24:32.945903094	0001923
1	4.411449	4.271336	-1.082499	-0.211599	MT	21481	2023.02.25 02:24:32.946903094	0001923
1	4.411646	4.278053	1.073868	-0.087726	MT	21481	2023.02.25 02:24:32.947903094	0001923
1	4.405269	3.252710	2.969124	0.102812	MT	21481	2023.02.25 02:24:32.948903094	0001923
1	4.384541	1.437832	4.134017	0.258334	MT	21481	2023.02.25 02:24:32.949903094	0001923
1	4.320091	-0.692613	4.242170	0.432979	MT	21481	2023.02.25 02:24:32.950903094	0001923
1	4.284114	-2.661361	3.325634	0.459288	MT	21481	2023.02.25 02:24:32.951903094	0001923
1	4.296878	-3.961435	1.601170	0.454363	MT	21481	2023.02.25 02:24:32.952903094	0001923
1	4.284187	-4.242706	-0.523732	0.281793	MT	21481	2023.02.25 02:24:32.953903094	0001923
1	4.389694	-3.590950	-2.521848	0.121542	MT	21481	2023.02.25 02:24:32.954903094	0001923
1	4.319833	-1.919329	-3.869217	-0.079297	MT	21481	2023.02.25 02:24:32.955903094	0001923
1	4.323245	0.156919	-4.315067	-0.214532	MT	21481	2023.02.25 02:24:32.956903094	0001923
1	4.324286	2.254955	-3.673879	-0.342395	MT	21481	2023.02.25 02:24:32.957903094	0001923
1	4.381627	3.818861	-2.130058	-0.278938	MT	21481	2023.02.25 02:24:32.958903094	0001923
1	4.364578	4.361647	-0.028110	-0.157423	MT	21481	2023.02.25 02:24:32.959903094	0001923
1	4.378744	3.853183	2.079551	0.043030	MT	21481	2023.02.25 02:24:32.960903094	0001923
1	4.375476	2.410633	3.647191	0.177858	MT	21481	2023.02.25 02:24:32.961903094	0001923
1	4.368594	0.374293	4.339815	0.332453	MT	21481	2023.02.25 02:24:32.962903094	0001923
1	4.297258	-1.761408	3.897247	0.418729	MT	21481	2023.02.25 02:24:32.963903094	0001923
1	4.318667	-3.454481	2.550722	0.459634	MT	21481	2023.02.25 02:24:32.964903094	0001923
1	4.355826	-4.307365	0.550409	0.341869	MT	21481	2023.02.25 02:24:32.965903094	0001923
1	4.360658	-4.052187	-1.597526	0.207423	MT	21481	2023.02.25 02:24:32.966903094	0001923
1	4.349271	-2.836345	-3.297151	-0.010097	MT	21481	2023.02.25 02:24:32.967903094	0001923
1	4.324932	-0.899342	-4.228476	-0.127305	MT	21481	2023.02.25 02:24:32.968903094	0001923
1	4.313291	1.252041	-4.117873	-0.282823	MT	21481	2023.02.25 02:24:32.969903094	0001923
1	4.309435	3.112634	-2.965616	-0.296416	MT	21481	2023.02.25 02:24:32.970903094	0001923
1	4.364803	4.227070	-1.062187	-0.234836	MT	21481	2023.02.25 02:24:32.971903094	0001923
1	4.351952	4.213800	1.082158	-0.110941	MT	21481	2023.02.25 02:24:32.972903094	0001923
1	4.393403	3.225658	2.981152	0.099274	MT	21481	2023.02.25 02:24:32.973903094	0001923
1	4.360141	1.391093	4.122596	0.282645	MT	21481	2023.02.25 02:24:32.974903094	0001923
1	4.303801	-0.724963	4.223683	0.397024	MT	21481	2023.02.25 02:24:32.975903094	0001923
1	4.321165	-2.728932	3.312944	0.499798	MT	21481	2023.02.25 02:24:32.976903094	0001923
1	4.284637	-3.954758	1.593667	0.422174	MT	21481	2023.02.25 02:24:32.977903094	0001923
1	4.355156	-4.314863	-0.527573	0.266476	MT	21481	2023.02.25 02:24:32.978903094	0001923
1	4.333967	-3.540306	-2.498301	0.089374	MT	21481	2023.02.25 02:24:32.979903094	0001923
1	4.354455	-1.931749	-3.900556	-0.123654	MT	21481	2023.02.25 02:24:32.980903094	0001923
1	4.295772	0.199432	-4.283348	-0.258493	MT	21481	2023.02.25 02:24:32.981903094	0001923
1	4.334843	2.311469	-3.655609	-0.290690	MT	21481	2023.02.25 02:24:32.982903094	0001923
1	4.335264	3.782331	-2.093373	-0.326009	MT	21481	2023.02.25 02:24:32.983903094	0001923
1	4.340344	4.337654	0.006796	-0.152642	MT	21481	2023.02.25 02:24:32.984903094	0001923
1	4.398541	3.864471	2.100586	-0.023776	MT	21481	2023.02.25 02:24:32.985903094	0001923
1	4.363248	2.375709	3.655026	0.186339	MT	21481	2023.02.25 02:24:32.986903094	0001923
1	4.330050	0.342779	4.300125	0.375179	MT	21481	2023.02.25 02:24:32.987903094	0001923
1	4.323733	-1.757107	3.924760	0.451111	MT	21481	2023.02.25 02:24:32.988903094	0001923
1	4.319984	-3.462513	2.542774	0.455595	MT	21481	2023.02.25 02:24:32.989903094	0001923
1	4.334848	-4.283432	0.573496	0.337974	MT	21481	2023.02.25 02:24:32.990903094	0001923
1	4.377100	-4.071506	-1.597075	0.176624	MT	21481	2023.02.25 02:24:32.991903094	0001923
1	4.306078	-2.793532	-3.276858	-0.026231	MT	21481	2023.02.25 02:24:32.992903094	0001923
1	4.322200	-0.899882	-4.223683	-0.179235	MT	21481	2023.02.25 02:24:32.993903094	0001923
1	4.283425	1.228018	-4.093905	-0.282210	MT	21481	2023.02.25 02:24:32.994903094	0001923
1	4.318937	3.119974	-2.964629	-0.360488	MT	21481	2023.02.25 02:24:32.995903094	0001923
1	4.368966	4.223020	-1.093066	-0.243267	MT	21481	2023.02.25 02:24:32.996903094	0001923
1	4.327566	4.189888	1.078008	-0.102756	MT	21481	2023.02.25 02:24:32.997903094	0001923
1	4.409427	3.204116	3.028854	0.052216	MT	21481	2023.02.25 02:24:32.998903094	0001923
1	4.356440	1.398561	4.119400	0.230511	MT	21481	2023.02.25 02:24:32.999903094	0001923
1	4.306578	-0.753250	4.224078	0.369317	MT	21481	2023.02.25 02:24:33.000903094	0001923
1	4.326001	-2.689350	3.356536	0.464049	MT	21481	2023.02.25 02:24:33.001903094	0001923
1	4.292813	-3.961551	1.593354	0.442243	MT	21481	2023.02.25 02:24:33.002903094	0001923
1	4.352324	-4.310422	-0.516242	0.310611	MT	21481	2023.02.25 02:24:33.003903094	0001923
1	4.355212	-3.552326	-2.518252	0.085192	MT	21481	2023.02.25 02:24:33.004903094	0001923
1	4.338867	-1.967453	-3.866091	-0.090755	MT	21481	2023.02.25 02:24:33.005903094	0001923
1	4.294982	0.172351	-4.283258	-0.266214	MT	21481	2023.02.25 02:24:33.006903094	0001923
1	4.297479	2.247509	-3.651746	-0.285971	MT	21481	2023.02.25 02:24:33.007903094	0001923
1	4.320196	3.782591	-2.065803	-0.297586	MT	21481	2023.02.25 02:24:33.008903094	0001923
1	4.339798	4.337966	-0.016628	-0.124998	MT	21481	2023.02.25 02:24:33.009903094	0001923
1	4.418218	3.876327	2.119781	-0.035608	MT	21481	2023.02.25 02:24:33.010903094	0001923
1	4.385600	2.418295	3.655688	0.145904	MT	21481	2023.02.25 02:24:33.011903094	0001923
1	4.335719	0.382525	4.304538	0.350833	MT	21481	2023.02.25 02:24:33.012903094	0001923
1	4.307493	-1.769457	3.905298	0.414935	MT	21481	2023.02.25 02:24:33.013903094	0001923
1	4.269349	-3.427230	2.516920	0.382824	MT	21481	2023.02.25 02:24:33.014903094	0001923
1	4.379095	-4.331273	0.542259	0.349992	MT	21481	2023.02.25 02:24:33.015903094	0001923
1	4.341648	-4.044302	-1.566398	0.199816	MT	21481	2023.02.25 02:24:33.016903094	0001923
1	4.361001	-2.840250	-3.309276	-0.002240	MT	21481	2023.02.25 02:24:33.017903094	0001923
1	4.296862	-0.871904	-4.203652	-0.179218	MT	21481	2023.02.25 02:24:33.018903094	0001923
1	4.319070	1.252255	-4.125178	-0.262934	MT	21481	2023.02.25 02:24:33.019903094	0001923
1	4.338385	3.140064	-2.972727	-0.352817	MT	21481	2023.02.25 02:24:33.020903094	0001923
1	4.341991	4.199005	-1.078096	-0.242791	MT	21481	2023.02.25 02:24:33.021903094	0001923
1	4.363002	4.218181	1.112548	-0.070515	MT	21481	2023.02.25 02:24:33.022903094	0001923
[truncated: 1 more rows]
