# Supplementary material for: Spatially selective delivery of living magnetic microrobots through torque-focusing
Source: Nat Commun. 2024 Mar 9;15:2160. doi: 10.1038/s41467-024-46407-4 (PMC10924878; doi:10.1038/s41467-024-46407-4)
Supplement: Supplementary file 4 — Source Data [file 41467_2024_46407_MOESM4_ESM.zip › Data_Sorted_by_Figures/Fig_4/4J/Field Characterization/z axis measurements/(0,0,-5) RMF off.csv]

Time (ms)	B (mT)	Bx (mT)	By (mT)	Bz (mT)
0	10.0796	0.208341	-0.756406	10.049
1.0004	10.0681	0.212225	-0.763217	10.0369
2.00033	10.1202	0.22876	-0.763992	10.0887
3.00026	10.0499	0.153052	-0.782995	10.0182
4.00019	10.0837	0.220382	-0.756453	10.0529
5.00011	10.1056	0.25661	-0.779713	10.0722
6.00004	10.0971	0.256519	-0.771591	10.0643
6.99997	10.0882	0.22443	-0.763508	10.0567
8.00037	10.1182	0.232724	-0.728991	10.0892
9.0003	10.1118	0.23267	-0.756866	10.0808
10.0002	10.0804	0.220352	-0.76739	10.0487
11.0002	10.0997	0.176556	-0.763748	10.0692
12.0001	10.087	0.228409	-0.743506	10.057
13	10.0996	0.236541	-0.751679	10.0688
14.0004	10.074	0.208299	-0.795279	10.0404
15.0003	10.0878	0.208428	-0.760528	10.0569
16.0003	10.0998	0.204552	-0.760716	10.069
17.0002	10.1163	0.216723	-0.767945	10.0848
18.0001	10.1166	0.244722	-0.767911	10.0845
19.0001	10.0987	0.220529	-0.739699	10.0691
20	10.0921	0.196477	-0.767602	10.061
21.0004	10.0841	0.24838	-0.75642	10.0526
22.0003	10.0634	0.180178	-0.756195	10.0333
23.0002	10.1043	0.25259	-0.76072	10.0725
24.0002	10.0763	0.184317	-0.771372	10.045
25.0001	10.1143	0.196719	-0.802903	10.0804
26	10.0494	0.216033	-0.766922	10.0178
27.0004	10.0886	0.196444	-0.77554	10.0568
28.0004	10.0913	0.228455	-0.747566	10.0609
29.0003	10.1089	0.260638	-0.76777	10.0763
30.0002	10.1156	0.192717	-0.760974	10.0851
31.0001	10.135	0.216909	-0.748252	10.1051
32.0001	10.0992	0.16555	-0.756762	10.0694
33	10.0643	0.228182	-0.763137	10.0327
34.0004	10.1091	0.260643	-0.77177	10.0762
35.0003	10.117	0.232731	-0.775925	10.0845
36.0003	10.1005	0.212563	-0.771705	10.0687
37.0002	10.071	0.20425	-0.74729	10.0412
38.0001	10.1362	0.236924	-0.764227	10.1046
39	10.0926	0.200485	-0.775596	10.0608
40.0004	10.0954	0.188507	-0.756674	10.0652
41.0004	10.0399	0.187931	-0.746835	10.0104
42.0003	10.0999	0.204555	-0.763715	10.0689
43.0002	10.1126	0.204691	-0.775897	10.0808
44.0001	10.0875	0.196424	-0.756542	10.0571
45.0001	10.1208	0.256762	-0.767958	10.0883
46	10.0849	0.256391	-0.767409	10.0523
47.0004	10.0992	0.16955	-0.756757	10.0694
48.0003	10.125	0.220818	-0.780061	10.0925
49.0003	10.0731	0.216282	-0.779272	10.0406
50.0002	10.068	0.220221	-0.760208	10.0368
