# Supplementary material for: Spatially selective delivery of living magnetic microrobots through torque-focusing
Source: Nat Commun. 2024 Mar 9;15:2160. doi: 10.1038/s41467-024-46407-4 (PMC10924878; doi:10.1038/s41467-024-46407-4)
Supplement: Supplementary file 4 — Source Data [file 41467_2024_46407_MOESM4_ESM.zip › Data_Sorted_by_Figures/Fig_4/4J/Field Characterization/z axis measurements/230223_x0_y0_z-7_5_field_off.txt]

Block	B	Bx	By	Bz	Units	Temperature	Timestamp	Serial No.	Comment
0	15.031228	0.291613	-1.155764	14.983891	MT	21364	2023.02.25 03:27:38.655903094	0001923
0	14.957457	0.294838	-1.122663	14.912351	MT	21364	2023.02.25 03:27:38.656903094	0001923
0	15.020072	0.299502	-1.167569	14.971628	MT	21364	2023.02.25 03:27:38.657903094	0001923
0	14.991024	0.287197	-1.151158	14.944000	MT	21364	2023.02.25 03:27:38.658903094	0001923
0	14.994853	0.267239	-1.151243	14.948206	MT	21364	2023.02.25 03:27:38.659903094	0001923
0	14.974600	0.291024	-1.142910	14.928084	MT	21364	2023.02.25 03:27:38.660903094	0001923
0	15.014356	0.271437	-1.143544	14.968283	MT	21364	2023.02.25 03:27:38.661903094	0001923
0	14.979247	0.308072	-1.150950	14.931786	MT	21364	2023.02.25 03:27:38.662903094	0001923
0	14.995691	0.279251	-1.163227	14.947899	MT	21364	2023.02.25 03:27:38.663903094	0001923
0	14.987178	0.275161	-1.155111	14.940064	MT	21364	2023.02.25 03:27:38.664903094	0001923
0	14.990465	0.279189	-1.143169	14.944205	MT	21364	2023.02.25 03:27:38.665903094	0001923
0	14.995016	0.287238	-1.151219	14.948000	MT	21364	2023.02.25 03:27:38.666903094	0001923
0	14.963204	0.323902	-1.146687	14.915686	MT	21364	2023.02.25 03:27:38.667903094	0001923
0	15.037987	0.260681	-1.139924	14.992454	MT	21364	2023.02.25 03:27:38.668903094	0001923
0	15.006225	0.283350	-1.139409	14.960222	MT	21364	2023.02.25 03:27:38.669903094	0001923
0	14.994636	0.299229	-1.143206	14.947999	MT	21364	2023.02.25 03:27:38.670903094	0001923
0	14.965242	0.298916	-1.118781	14.920370	MT	21364	2023.02.25 03:27:38.671903094	0001923
0	15.003862	0.363317	-1.151251	14.955216	MT	21364	2023.02.25 03:27:38.672903094	0001923
0	15.015260	0.316443	-1.151490	14.967698	MT	21364	2023.02.25 03:27:38.673903094	0001923
0	14.952758	0.282813	-1.177549	14.903636	MT	21364	2023.02.25 03:27:38.674903094	0001923
0	14.991672	0.347194	-1.151087	14.943383	MT	21364	2023.02.25 03:27:38.675903094	0001923
0	15.034939	0.287651	-1.151830	14.987993	MT	21364	2023.02.25 03:27:38.676903094	0001923
0	14.995299	0.291242	-1.155214	14.947898	MT	21364	2023.02.25 03:27:38.677903094	0001923
0	15.009090	0.336359	-1.111410	14.964104	MT	21364	2023.02.25 03:27:38.678903094	0001923
0	14.982748	0.308105	-1.143012	14.935908	MT	21364	2023.02.25 03:27:38.679903094	0001923
0	15.006958	0.283362	-1.151407	14.960039	MT	21364	2023.02.25 03:27:38.680903094	0001923
0	15.038440	0.312678	-1.139863	14.991918	MT	21364	2023.02.25 03:27:38.681903094	0001923
0	15.013594	0.295419	-1.127518	14.968281	MT	21364	2023.02.25 03:27:38.682903094	0001923
0	14.988556	0.267185	-1.178118	14.939794	MT	21364	2023.02.25 03:27:38.683903094	0001923
0	14.998662	0.275276	-1.147295	14.952184	MT	21364	2023.02.25 03:27:38.684903094	0001923
0	14.998162	0.324257	-1.131239	14.951924	MT	21364	2023.02.25 03:27:38.685903094	0001923
0	15.029818	0.320583	-1.127732	14.984021	MT	21364	2023.02.25 03:27:38.686903094	0001923
0	15.034733	0.316641	-1.143796	14.987817	MT	21364	2023.02.25 03:27:38.687903094	0001923
0	15.011021	0.291403	-1.151459	14.963956	MT	21364	2023.02.25 03:27:38.688903094	0001923
0	15.034659	0.283647	-1.147835	14.988095	MT	21364	2023.02.25 03:27:38.689903094	0001923
0	14.966878	0.262951	-1.150820	14.920252	MT	21364	2023.02.25 03:27:38.690903094	0001923
0	14.998275	0.287267	-1.139282	14.952182	MT	21364	2023.02.25 03:27:38.691903094	0001923
0	14.979742	0.308080	-1.158949	14.931664	MT	21364	2023.02.25 03:27:38.692903094	0001923
0	15.038926	0.312686	-1.147862	14.991796	MT	21364	2023.02.25 03:27:38.693903094	0001923
0	14.985772	0.308130	-1.127075	14.940152	MT	21364	2023.02.25 03:27:38.694903094	0001923
0	15.014444	0.308431	-1.139501	14.967964	MT	21364	2023.02.25 03:27:38.695903094	0001923
0	14.990465	0.279189	-1.143169	14.944205	MT	21364	2023.02.25 03:27:38.696903094	0001923
0	14.990465	0.279189	-1.143169	14.944205	MT	21364	2023.02.25 03:27:38.697903094	0001923
0	15.021304	0.336487	-1.115593	14.976041	MT	21364	2023.02.25 03:27:38.698903094	0001923
0	15.019169	0.308485	-1.151561	14.971780	MT	21364	2023.02.25 03:27:38.699903094	0001923
0	15.014202	0.308427	-1.135501	14.968025	MT	21364	2023.02.25 03:27:38.700903094	0001923
0	14.963774	0.307915	-1.158705	14.915667	MT	21364	2023.02.25 03:27:38.701903094	0001923
0	15.018884	0.304481	-1.147566	14.971882	MT	21364	2023.02.25 03:27:38.702903094	0001923
0	14.956126	0.290842	-1.166602	14.907721	MT	21364	2023.02.25 03:27:38.703903094	0001923
0	14.984674	0.308137	-1.174008	14.935434	MT	21364	2023.02.25 03:27:38.704903094	0001923
0	15.010203	0.248397	-1.143511	14.964521	MT	21364	2023.02.25 03:27:38.705903094	0001923
0	15.008425	0.339347	-1.099408	14.964256	MT	21364	2023.02.25 03:27:38.706903094	0001923
0	14.992053	0.291213	-1.167151	14.943715	MT	21364	2023.02.25 03:27:38.707903094	0001923
0	14.950447	0.266778	-1.142572	14.904335	MT	21364	2023.02.25 03:27:38.708903094	0001923
0	14.986541	0.287148	-1.143098	14.940123	MT	21364	2023.02.25 03:27:38.709903094	0001923
0	14.978669	0.271070	-1.146994	14.932228	MT	21364	2023.02.25 03:27:38.710903094	0001923
0	14.967002	0.278950	-1.150801	14.920087	MT	21364	2023.02.25 03:27:38.711903094	0001923
0	15.006576	0.295353	-1.143394	14.960038	MT	21364	2023.02.25 03:27:38.712903094	0001923
0	14.975055	0.287032	-1.150914	14.928003	MT	21364	2023.02.25 03:27:38.713903094	0001923
0	14.999365	0.299283	-1.155266	14.951814	MT	21364	2023.02.25 03:27:38.714903094	0001923
0	14.998835	0.295275	-1.147271	14.951978	MT	21364	2023.02.25 03:27:38.715903094	0001923
0	14.969234	0.298957	-1.118842	14.924369	MT	21364	2023.02.25 03:27:38.716903094	0001923
0	15.050547	0.324801	-1.140032	15.003793	MT	21364	2023.02.25 03:27:38.717903094	0001923
0	14.969553	0.315984	-1.185753	14.919171	MT	21364	2023.02.25 03:27:38.718903094	0001923
0	15.031476	0.291617	-1.159763	14.983830	MT	21364	2023.02.25 03:27:38.719903094	0001923
0	14.966446	0.298937	-1.138779	14.920064	MT	21364	2023.02.25 03:27:38.720903094	0001923
0	14.997149	0.351259	-1.174141	14.946990	MT	21364	2023.02.25 03:27:38.721903094	0001923
0	15.011379	0.275412	-1.159477	14.963998	MT	21364	2023.02.25 03:27:38.722903094	0001923
0	15.011764	0.260421	-1.167494	14.964031	MT	21364	2023.02.25 03:27:38.723903094	0001923
0	15.003358	0.299324	-1.155327	14.955814	MT	21364	2023.02.25 03:27:38.724903094	0001923
0	14.964123	0.338914	-1.158668	14.915348	MT	21364	2023.02.25 03:27:38.725903094	0001923
0	15.022230	0.287515	-1.139648	14.976178	MT	21364	2023.02.25 03:27:38.726903094	0001923
0	14.989225	0.275169	-1.123176	14.944552	MT	21364	2023.02.25 03:27:38.727903094	0001923
0	14.987067	0.291156	-1.151092	14.939960	MT	21364	2023.02.25 03:27:38.728903094	0001923
0	14.977587	0.287049	-1.126978	14.932369	MT	21364	2023.02.25 03:27:38.729903094	0001923
0	15.006615	0.271359	-1.147422	14.960224	MT	21364	2023.02.25 03:27:38.730903094	0001923
0	14.954014	0.274810	-1.134625	14.908375	MT	21364	2023.02.25 03:27:38.731903094	0001923
0	14.955265	0.327820	-1.146560	14.907646	MT	21364	2023.02.25 03:27:38.732903094	0001923
0	14.999911	0.304291	-1.163259	14.951641	MT	21364	2023.02.25 03:27:38.733903094	0001923
0	15.026950	0.312563	-1.147678	14.979798	MT	21364	2023.02.25 03:27:38.734903094	0001923
0	15.010736	0.312394	-1.143435	14.963862	MT	21364	2023.02.25 03:27:38.735903094	0001923
0	15.009337	0.263380	-1.127495	14.964611	MT	21364	2023.02.25 03:27:38.736903094	0001923
0	14.998846	0.267281	-1.151304	14.952205	MT	21364	2023.02.25 03:27:38.737903094	0001923
0	14.962623	0.290900	-1.142727	14.916086	MT	21364	2023.02.25 03:27:38.738903094	0001923
0	15.016088	0.271466	-1.171541	14.967856	MT	21364	2023.02.25 03:27:38.739903094	0001923
0	14.982389	0.320096	-1.134999	14.935907	MT	21364	2023.02.25 03:27:38.740903094	0001923
0	14.988501	0.291179	-1.174090	14.939609	MT	21364	2023.02.25 03:27:38.741903094	0001923
0	14.957624	0.286842	-1.126672	14.912373	MT	21364	2023.02.25 03:27:38.742903094	0001923
0	15.016129	0.304460	-1.167502	14.967577	MT	21364	2023.02.25 03:27:38.743903094	0001923
0	15.007480	0.312365	-1.155372	14.959679	MT	21364	2023.02.25 03:27:38.744903094	0001923
0	14.998474	0.308266	-1.139257	14.951966	MT	21364	2023.02.25 03:27:38.745903094	0001923
0	14.982341	0.291102	-1.139033	14.936144	MT	21364	2023.02.25 03:27:38.746903094	0001923
0	14.970285	0.307973	-1.134830	14.924032	MT	21364	2023.02.25 03:27:38.747903094	0001923
0	14.999662	0.304287	-1.159259	14.951702	MT	21364	2023.02.25 03:27:38.748903094	0001923
0	15.006402	0.275354	-1.143418	14.960243	MT	21364	2023.02.25 03:27:38.749903094	0001923
0	15.026501	0.291560	-1.143704	14.980075	MT	21364	2023.02.25 03:27:38.750903094	0001923
0	14.958391	0.315849	-1.134637	14.911952	MT	21364	2023.02.25 03:27:38.751903094	0001923
0	15.008685	0.351375	-1.167325	14.959095	MT	21364	2023.02.25 03:27:38.752903094	0001923
0	14.948685	0.319762	-1.170445	14.899363	MT	21364	2023.02.25 03:27:38.753903094	0001923
0	14.979162	0.271078	-1.154993	14.932106	MT	21364	2023.02.25 03:27:38.754903094	0001923
0	14.986055	0.287139	-1.135099	14.940246	MT	21364	2023.02.25 03:27:38.755903094	0001923
0	15.006717	0.351342	-1.135328	14.959583	MT	21364	2023.02.25 03:27:38.756903094	0001923
0	14.991927	0.304208	-1.163137	14.943642	MT	21364	2023.02.25 03:27:38.757903094	0001923
0	14.994637	0.343219	-1.135155	14.947668	MT	21364	2023.02.25 03:27:38.758903094	0001923
0	14.954826	0.251828	-1.150650	14.908367	MT	21364	2023.02.25 03:27:38.759903094	0001923
0	15.024251	0.339537	-1.163584	14.975276	MT	21364	2023.02.25 03:27:38.760903094	0001923
0	14.982748	0.308105	-1.143012	14.935908	MT	21364	2023.02.25 03:27:38.761903094	0001923
0	15.009797	0.260388	-1.135497	14.964519	MT	21364	2023.02.25 03:27:38.762903094	0001923
0	14.975674	0.324034	-1.154869	14.927561	MT	21364	2023.02.25 03:27:38.763903094	0001923
0	14.992053	0.291213	-1.167151	14.943715	MT	21364	2023.02.25 03:27:38.764903094	0001923
0	14.931213	0.294578	-1.150233	14.883928	MT	21364	2023.02.25 03:27:38.765903094	0001923
0	15.021303	0.291498	-1.123645	14.976382	MT	21364	2023.02.25 03:27:38.766903094	0001923
0	14.982708	0.304105	-1.143017	14.935949	MT	21364	2023.02.25 03:27:38.767903094	0001923
0	14.999983	0.371275	-1.151181	14.951135	MT	21364	2023.02.25 03:27:38.768903094	0001923
0	14.983933	0.275132	-1.167048	14.935881	MT	21364	2023.02.25 03:27:38.769903094	0001923
0	15.006993	0.287362	-1.151402	14.959998	MT	21364	2023.02.25 03:27:38.770903094	0001923
0	15.015334	0.299448	-1.155510	14.967812	MT	21364	2023.02.25 03:27:38.771903094	0001923
0	14.982920	0.324104	-1.142993	14.935743	MT	21364	2023.02.25 03:27:38.772903094	0001923
0	15.028612	0.328587	-1.171657	14.979267	MT	21364	2023.02.25 03:27:38.773903094	0001923
0	14.995546	0.260252	-1.163250	14.948094	MT	21364	2023.02.25 03:27:38.774903094	0001923
0	14.967270	0.307948	-1.150767	14.919788	MT	21364	2023.02.25 03:27:38.775903094	0001923
0	15.009515	0.332368	-1.119414	14.964023	MT	21364	2023.02.25 03:27:38.776903094	0001923
0	15.019574	0.299493	-1.159570	14.971750	MT	21364	2023.02.25 03:27:38.777903094	0001923
0	14.965529	0.303920	-1.122775	14.920257	MT	21364	2023.02.25 03:27:38.778903094	0001923
0	14.963250	0.327902	-1.146682	14.915644	MT	21364	2023.02.25 03:27:38.779903094	0001923
0	14.979158	0.299073	-1.150961	14.931879	MT	21364	2023.02.25 03:27:38.780903094	0001923
0	14.979020	0.332063	-1.142922	14.931662	MT	21364	2023.02.25 03:27:38.781903094	0001923
0	15.023449	0.312530	-1.155616	14.975677	MT	21364	2023.02.25 03:27:38.782903094	0001923
0	15.036520	0.275679	-1.178841	14.987704	MT	21364	2023.02.25 03:27:38.783903094	0001923
0	14.983818	0.316121	-1.159001	14.935581	MT	21364	2023.02.25 03:27:38.784903094	0001923
0	14.977901	0.295052	-1.130968	14.932226	MT	21364	2023.02.25 03:27:38.785903094	0001923
0	15.015720	0.287457	-1.163523	14.967813	MT	21364	2023.02.25 03:27:38.786903094	0001923
0	14.949812	0.278765	-1.130559	14.904395	MT	21364	2023.02.25 03:27:38.787903094	0001923
0	14.966984	0.303945	-1.146772	14.919891	MT	21364	2023.02.25 03:27:38.788903094	0001923
0	14.971346	0.290995	-1.154848	14.923902	MT	21364	2023.02.25 03:27:38.789903094	0001923
0	14.998677	0.304270	-1.143261	14.951946	MT	21364	2023.02.25 03:27:38.790903094	0001923
0	14.983075	0.291114	-1.151031	14.935961	MT	21364	2023.02.25 03:27:38.791903094	0001923
0	14.974738	0.328018	-1.138867	14.927765	MT	21364	2023.02.25 03:27:38.792903094	0001923
0	14.982826	0.260116	-1.151068	14.936280	MT	21364	2023.02.25 03:27:38.793903094	0001923
0	14.996690	0.312261	-1.174187	14.947391	MT	21364	2023.02.25 03:27:38.794903094	0001923
0	14.971096	0.259996	-1.154884	14.924221	MT	21364	2023.02.25 03:27:38.795903094	0001923
0	14.946868	0.255745	-1.150523	14.900327	MT	21364	2023.02.25 03:27:38.796903094	0001923
0	14.982747	0.248117	-1.151082	14.936403	MT	21364	2023.02.25 03:27:38.797903094	0001923
0	14.986786	0.287152	-1.147097	14.940062	MT	21364	2023.02.25 03:27:38.798903094	0001923
0	14.983856	0.295127	-1.163025	14.935736	MT	21364	2023.02.25 03:27:38.799903094	0001923
0	14.963505	0.278917	-1.158739	14.915965	MT	21364	2023.02.25 03:27:38.800903094	0001923
0	15.007275	0.291366	-1.155397	14.959895	MT	21364	2023.02.25 03:27:38.801903094	0001923
0	14.952899	0.338802	-1.170483	14.903166	MT	21364	2023.02.25 03:27:38.802903094	0001923
0	15.019712	0.287498	-1.163584	14.971812	MT	21364	2023.02.25 03:27:38.803903094	0001923
0	15.017280	0.299480	-1.186506	14.967338	MT	21364	2023.02.25 03:27:38.804903094	0001923
0	15.015394	0.328442	-1.151476	14.967574	MT	21364	2023.02.25 03:27:38.805903094	0001923
0	15.011058	0.295403	-1.151454	14.963915	MT	21364	2023.02.25 03:27:38.806903094	0001923
0	15.004932	0.299324	-1.115392	14.960424	MT	21364	2023.02.25 03:27:38.807903094	0001923
0	14.986382	0.228155	-1.147167	14.940670	MT	21364	2023.02.25 03:27:38.808903094	0001923
0	15.014650	0.347425	-1.135455	14.967623	MT	21364	2023.02.25 03:27:38.809903094	0001923
0	14.998250	0.351251	-1.127207	14.951707	MT	21364	2023.02.25 03:27:38.810903094	0001923
0	14.970624	0.262988	-1.146882	14.924312	MT	21364	2023.02.25 03:27:38.811903094	0001923
0	14.955294	0.307825	-1.150584	14.907790	MT	21364	2023.02.25 03:27:38.812903094	0001923
0	14.992493	0.291221	-1.174151	14.943608	MT	21364	2023.02.25 03:27:38.813903094	0001923
0	14.976601	0.299055	-1.173897	14.927528	MT	21364	2023.02.25 03:27:38.814903094	0001923
0	15.005563	0.260343	-1.131437	14.960581	MT	21364	2023.02.25 03:27:38.815903094	0001923
0	15.002166	0.275309	-1.139357	14.956305	MT	21364	2023.02.25 03:27:38.816903094	0001923
0	14.946690	0.294735	-1.142478	14.900048	MT	21364	2023.02.25 03:27:38.817903094	0001923
0	14.978212	0.275062	-1.138991	14.932309	MT	21364	2023.02.25 03:27:38.818903094	0001923
0	15.012144	0.328413	-1.163413	14.963392	MT	21364	2023.02.25 03:27:38.819903094	0001923
0	14.984546	0.295138	-1.174024	14.935568	MT	21364	2023.02.25 03:27:38.820903094	0001923
0	14.983998	0.332120	-1.158982	14.935416	MT	21364	2023.02.25 03:27:38.821903094	0001923
0	14.993258	0.339222	-1.178093	14.943053	MT	21364	2023.02.25 03:27:38.822903094	0001923
0	15.011163	0.279408	-1.155472	14.964018	MT	21364	2023.02.25 03:27:38.823903094	0001923
0	15.022228	0.312509	-1.135619	14.975982	MT	21364	2023.02.25 03:27:38.824903094	0001923
0	15.006017	0.312340	-1.131375	14.960046	MT	21364	2023.02.25 03:27:38.825903094	0001923
0	15.010736	0.312394	-1.143435	14.963862	MT	21364	2023.02.25 03:27:38.826903094	0001923
0	15.062480	0.320925	-1.140220	15.015832	MT	21364	2023.02.25 03:27:38.827903094	0001923
0	14.985650	0.267136	-1.131123	14.940513	MT	21364	2023.02.25 03:27:38.828903094	0001923
0	14.982621	0.295106	-1.143027	14.936042	MT	21364	2023.02.25 03:27:38.829903094	0001923
0	15.071115	0.288026	-1.156379	15.023926	MT	21364	2023.02.25 03:27:38.830903094	0001923
0	14.999249	0.312278	-1.151251	14.951742	MT	21364	2023.02.25 03:27:38.831903094	0001923
0	14.962715	0.323894	-1.138688	14.915808	MT	21364	2023.02.25 03:27:38.832903094	0001923
0	14.978667	0.299064	-1.142962	14.932001	MT	21364	2023.02.25 03:27:38.833903094	0001923
0	15.055988	0.343862	-1.160068	15.007291	MT	21364	2023.02.25 03:27:38.834903094	0001923
0	14.986653	0.271153	-1.147116	14.940227	MT	21364	2023.02.25 03:27:38.835903094	0001923
0	15.014444	0.308431	-1.139501	14.967964	MT	21364	2023.02.25 03:27:38.836903094	0001923
0	14.977696	0.271054	-1.130996	14.932473	MT	21364	2023.02.25 03:27:38.837903094	0001923
0	14.980152	0.299089	-1.166959	14.931635	MT	21364	2023.02.25 03:27:38.838903094	0001923
0	14.987142	0.299155	-1.151083	14.939878	MT	21364	2023.02.25 03:27:38.839903094	0001923
0	15.004104	0.299337	-1.167325	14.955630	MT	21364	2023.02.25 03:27:38.840903094	0001923
0	14.959493	0.303870	-1.154649	14.911770	MT	21364	2023.02.25 03:27:38.841903094	0001923
0	14.939161	0.290661	-1.150359	14.891968	MT	21364	2023.02.25 03:27:38.842903094	0001923
0	14.995052	0.291238	-1.151214	14.947959	MT	21364	2023.02.25 03:27:38.843903094	0001923
0	14.959159	0.294867	-1.150660	14.911924	MT	21364	2023.02.25 03:27:38.844903094	0001923
0	15.003055	0.263326	-1.155369	14.956184	MT	21364	2023.02.25 03:27:38.845903094	0001923
0	15.002514	0.256318	-1.147379	14.956379	MT	21364	2023.02.25 03:27:38.846903094	0001923
0	14.974741	0.279028	-1.146924	14.928147	MT	21364	2023.02.25 03:27:38.847903094	0001923
0	15.046150	0.283762	-1.140019	15.000215	MT	21364	2023.02.25 03:27:38.848903094	0001923
0	15.014329	0.320426	-1.135487	14.967901	MT	21364	2023.02.25 03:27:38.849903094	0001923
0	14.983194	0.240125	-1.159091	14.936363	MT	21364	2023.02.25 03:27:38.850903094	0001923
0	14.983123	0.267120	-1.155059	14.936147	MT	21364	2023.02.25 03:27:38.851903094	0001923
0	15.019457	0.312489	-1.155555	14.971677	MT	21364	2023.02.25 03:27:38.852903094	0001923
0	15.008152	0.328372	-1.163352	14.959392	MT	21364	2023.02.25 03:27:38.853903094	0001923
0	15.019080	0.299485	-1.151571	14.971872	MT	21364	2023.02.25 03:27:38.854903094	0001923
0	15.029457	0.283585	-1.127776	14.984402	MT	21364	2023.02.25 03:27:38.855903094	0001923
0	14.967152	0.319944	-1.146753	14.919726	MT	21364	2023.02.25 03:27:38.856903094	0001923
0	14.978180	0.271062	-1.138995	14.932351	MT	21364	2023.02.25 03:27:38.857903094	0001923
0	14.999335	0.320278	-1.151241	14.951659	MT	21364	2023.02.25 03:27:38.858903094	0001923
0	14.994767	0.312229	-1.143190	14.947865	MT	21364	2023.02.25 03:27:38.859903094	0001923
0	15.011185	0.308402	-1.151439	14.963781	MT	21364	2023.02.25 03:27:38.860903094	0001923
0	14.997184	0.299246	-1.119270	14.952365	MT	21364	2023.02.25 03:27:38.861903094	0001923
0	14.966511	0.278942	-1.142802	14.920209	MT	21364	2023.02.25 03:27:38.862903094	0001923
0	14.966824	0.286946	-1.146792	14.920066	MT	21364	2023.02.25 03:27:38.863903094	0001923
0	15.006783	0.291358	-1.147398	14.960018	MT	21364	2023.02.25 03:27:38.864903094	0001923
0	15.002128	0.232315	-1.143407	14.956687	MT	21364	2023.02.25 03:27:38.865903094	0001923
0	15.025433	0.347528	-1.115641	14.979927	MT	21364	2023.02.25 03:27:38.866903094	0001923
0	14.980865	0.287078	-1.115040	14.936552	MT	21364	2023.02.25 03:27:38.867903094	0001923
0	14.959141	0.262873	-1.154698	14.912192	MT	21364	2023.02.25 03:27:38.868903094	0001923
0	14.959513	0.278876	-1.158678	14.911966	MT	21364	2023.02.25 03:27:38.869903094	0001923
0	14.955713	0.323828	-1.154564	14.907565	MT	21364	2023.02.25 03:27:38.870903094	0001923
0	14.995071	0.263244	-1.155247	14.948186	MT	21364	2023.02.25 03:27:38.871903094	0001923
0	14.982416	0.271107	-1.143056	14.936289	MT	21364	2023.02.25 03:27:38.872903094	0001923
0	14.962623	0.290900	-1.142727	14.916086	MT	21364	2023.02.25 03:27:38.873903094	0001923
0	14.971304	0.311990	-1.150823	14.923747	MT	21364	2023.02.25 03:27:38.874903094	0001923
0	15.025587	0.320538	-1.123672	14.980082	MT	21364	2023.02.25 03:27:38.875903094	0001923
0	14.994670	0.275235	-1.147234	14.948184	MT	21364	2023.02.25 03:27:38.876903094	0001923
0	14.989489	0.244179	-1.131211	14.944749	MT	21364	2023.02.25 03:27:38.877903094	0001923
0	14.980054	0.336079	-1.158916	14.931376	MT	21364	2023.02.25 03:27:38.878903094	0001923
0	14.986296	0.312138	-1.135069	14.939988	MT	21364	2023.02.25 03:27:38.879903094	0001923
0	15.042545	0.299724	-1.143939	14.995990	MT	21364	2023.02.25 03:27:38.880903094	0001923
0	15.022957	0.312522	-1.147617	14.975799	MT	21364	2023.02.25 03:27:38.881903094	0001923
0	14.984545	0.336128	-1.166976	14.935253	MT	21364	2023.02.25 03:27:38.882903094	0001923
0	15.018236	0.312468	-1.135558	14.971983	MT	21364	2023.02.25 03:27:38.883903094	0001923
0	14.970927	0.298986	-1.146839	14.923941	MT	21364	2023.02.25 03:27:38.884903094	0001923
0	15.016330	0.299464	-1.171508	14.967567	MT	21364	2023.02.25 03:27:38.885903094	0001923
0	15.005741	0.283342	-1.131409	14.960344	MT	21364	2023.02.25 03:27:38.886903094	0001923
0	14.947430	0.294747	-1.154476	14.899864	MT	21364	2023.02.25 03:27:38.887903094	0001923
0	14.977812	0.332042	-1.122925	14.931967	MT	21364	2023.02.25 03:27:38.888903094	0001923
0	14.945257	0.319705	-1.114451	14.900218	MT	21364	2023.02.25 03:27:38.889903094	0001923
0	14.990707	0.328183	-1.139111	14.943762	MT	21364	2023.02.25 03:27:38.890903094	0001923
0	14.966159	0.338922	-1.126733	14.919836	MT	21364	2023.02.25 03:27:38.891903094	0001923
0	15.010363	0.271396	-1.143483	14.964284	MT	21364	2023.02.25 03:27:38.892903094	0001923
0	14.996000	0.312249	-1.163188	14.947559	MT	21364	2023.02.25 03:27:38.893903094	0001923
0	14.990851	0.295193	-1.147149	14.943979	MT	21364	2023.02.25 03:27:38.894903094	0001923
0	15.030458	0.287601	-1.143770	14.984116	MT	21364	2023.02.25 03:27:38.895903094	0001923
0	15.011764	0.291415	-1.163457	14.963773	MT	21364	2023.02.25 03:27:38.896903094	0001923
0	15.001943	0.304299	-1.131323	14.956129	MT	21364	2023.02.25 03:27:38.897903094	0001923
0	14.999539	0.291288	-1.159275	14.951836	MT	21364	2023.02.25 03:27:38.898903094	0001923
0	15.020473	0.295509	-1.174573	14.971562	MT	21364	2023.02.25 03:27:38.899903094	0001923
0	15.014891	0.304439	-1.147505	14.967883	MT	21364	2023.02.25 03:27:38.900903094	0001923
0	15.006370	0.299349	-1.139390	14.960058	MT	21364	2023.02.25 03:27:38.901903094	0001923
0	15.010325	0.295390	-1.139455	14.964098	MT	21364	2023.02.25 03:27:38.902903094	0001923
0	14.977384	0.291044	-1.122973	14.932389	MT	21364	2023.02.25 03:27:38.903903094	0001923
0	14.975674	0.324034	-1.154869	14.927561	MT	21364	2023.02.25 03:27:38.904903094	0001923
0	15.026928	0.332558	-1.143655	14.979653	MT	21364	2023.02.25 03:27:38.905903094	0001923
0	14.991024	0.287197	-1.151158	14.944000	MT	21364	2023.02.25 03:27:38.906903094	0001923
0	14.991878	0.299209	-1.163142	14.943694	MT	21364	2023.02.25 03:27:38.907903094	0001923
0	14.989247	0.304163	-1.119142	14.944314	MT	21364	2023.02.25 03:27:38.908903094	0001923
0	15.010151	0.275392	-1.139479	14.964304	MT	21364	2023.02.25 03:27:38.909903094	0001923
0	14.989123	0.291164	-1.119157	14.944448	MT	21364	2023.02.25 03:27:38.910903094	0001923
0	14.948394	0.290764	-1.170479	14.899661	MT	21364	2023.02.25 03:27:38.911903094	0001923
0	14.994943	0.328228	-1.143171	14.947700	MT	21364	2023.02.25 03:27:38.912903094	0001923
0	15.022372	0.275519	-1.143662	14.976241	MT	21364	2023.02.25 03:27:38.913903094	0001923
0	14.990419	0.324179	-1.135116	14.943864	MT	21364	2023.02.25 03:27:38.914903094	0001923
0	15.010009	0.312381	-1.131436	14.964045	MT	21364	2023.02.25 03:27:38.915903094	0001923
0	14.993782	0.332207	-1.123169	14.947964	MT	21364	2023.02.25 03:27:38.916903094	0001923
0	14.960712	0.315862	-1.106701	14.916379	MT	21364	2023.02.25 03:27:38.917903094	0001923
0	14.965688	0.227936	-1.134864	14.920856	MT	21364	2023.02.25 03:27:38.918903094	0001923
0	14.970157	0.294974	-1.134845	14.924166	MT	21364	2023.02.25 03:27:38.919903094	0001923
0	14.971435	0.323989	-1.150809	14.923623	MT	21364	2023.02.25 03:27:38.920903094	0001923
0	15.002724	0.351301	-1.135267	14.955584	MT	21364	2023.02.25 03:27:38.921903094	0001923
0	14.998799	0.291275	-1.147276	14.952019	MT	21364	2023.02.25 03:27:38.922903094	0001923
0	14.976530	0.260061	-1.177943	14.927869	MT	21364	2023.02.25 03:27:38.923903094	0001923
0	14.992416	0.347206	-1.163085	14.943200	MT	21364	2023.02.25 03:27:38.924903094	0001923
0	15.036006	0.320661	-1.163789	14.987470	MT	21364	2023.02.25 03:27:38.925903094	0001923
0	15.005300	0.312328	-1.119376	14.960229	MT	21364	2023.02.25 03:27:38.926903094	0001923
0	15.014419	0.328426	-1.135478	14.967819	MT	21364	2023.02.25 03:27:38.927903094	0001923
0	14.981178	0.267087	-1.123063	14.936635	MT	21364	2023.02.25 03:27:38.928903094	0001923
0	15.027400	0.308571	-1.155682	14.979717	MT	21364	2023.02.25 03:27:38.929903094	0001923
0	14.983366	0.320113	-1.150997	14.935662	MT	21364	2023.02.25 03:27:38.930903094	0001923
0	14.974564	0.287024	-1.142915	14.928125	MT	21364	2023.02.25 03:27:38.931903094	0001923
0	15.010288	0.291391	-1.139460	14.964139	MT	21364	2023.02.25 03:27:38.932903094	0001923
0	14.953120	0.319811	-1.177505	14.903255	MT	21364	2023.02.25 03:27:38.933903094	0001923
0	14.987359	0.320154	-1.151058	14.939661	MT	21364	2023.02.25 03:27:38.934903094	0001923
0	15.005741	0.283342	-1.131409	14.960344	MT	21364	2023.02.25 03:27:38.935903094	0001923
0	14.987925	0.275173	-1.167109	14.939880	MT	21364	2023.02.25 03:27:38.936903094	0001923
0	15.014075	0.295428	-1.135517	14.968159	MT	21364	2023.02.25 03:27:38.937903094	0001923
0	15.014728	0.312435	-1.143496	14.967861	MT	21364	2023.02.25 03:27:38.938903094	0001923
0	14.965850	0.286929	-1.130794	14.920310	MT	21364	2023.02.25 03:27:38.939903094	0001923
0	14.966577	0.311936	-1.138763	14.919931	MT	21364	2023.02.25 03:27:38.940903094	0001923
0	14.964715	0.307931	-1.173703	14.915438	MT	21364	2023.02.25 03:27:38.941903094	0001923
0	15.021579	0.295502	-1.127640	14.976279	MT	21364	2023.02.25 03:27:38.942903094	0001923
0	14.989437	0.332185	-1.182040	14.939064	MT	21364	2023.02.25 03:27:38.943903094	0001923
0	15.012137	0.304419	-1.167441	14.963578	MT	21364	2023.02.25 03:27:38.944903094	0001923
0	14.982549	0.287106	-1.143037	14.936124	MT	21364	2023.02.25 03:27:38.945903094	0001923
0	14.999120	0.232291	-1.159345	14.952443	MT	21364	2023.02.25 03:27:38.946903094	0001923
0	14.978979	0.279074	-1.150984	14.932085	MT	21364	2023.02.25 03:27:38.947903094	0001923
0	15.015177	0.308443	-1.151500	14.967780	MT	21364	2023.02.25 03:27:38.948903094	0001923
0	14.990814	0.291193	-1.147154	14.944020	MT	21364	2023.02.25 03:27:38.949903094	0001923
0	14.984845	0.324136	-1.173989	14.935270	MT	21364	2023.02.25 03:27:38.950903094	0001923
0	14.983371	0.267124	-1.159059	14.936085	MT	21364	2023.02.25 03:27:38.951903094	0001923
0	14.964798	0.315930	-1.173694	14.915355	MT	21364	2023.02.25 03:27:38.952903094	0001923
0	14.974637	0.295023	-1.142905	14.928043	MT	21364	2023.02.25 03:27:38.953903094	0001923
0	14.979864	0.295085	-1.162964	14.931737	MT	21364	2023.02.25 03:27:38.954903094	0001923
0	14.986370	0.295143	-1.139089	14.940102	MT	21364	2023.02.25 03:27:38.955903094	0001923
0	14.991760	0.312204	-1.159127	14.943621	MT	21364	2023.02.25 03:27:38.956903094	0001923
0	14.985170	0.267128	-1.123124	14.940635	MT	21364	2023.02.25 03:27:38.957903094	0001923
0	14.975091	0.291032	-1.150909	14.927962	MT	21364	2023.02.25 03:27:38.958903094	0001923
0	14.957865	0.286847	-1.130672	14.912311	MT	21364	2023.02.25 03:27:38.959903094	0001923
0	15.002760	0.256322	-1.151378	14.956318	MT	21364	2023.02.25 03:27:38.960903094	0001923
0	15.007646	0.304369	-1.159381	14.959701	MT	21364	2023.02.25 03:27:38.961903094	0001923
0	14.978312	0.287061	-1.138976	14.932186	MT	21364	2023.02.25 03:27:38.962903094	0001923
0	15.019499	0.291494	-1.159580	14.971832	MT	21364	2023.02.25 03:27:38.963903094	0001923
0	14.985845	0.336124	-1.123042	14.939925	MT	21364	2023.02.25 03:27:38.964903094	0001923
0	14.983906	0.324121	-1.158991	14.935499	MT	21364	2023.02.25 03:27:38.965903094	0001923
0	15.013441	0.304415	-1.123508	14.968249	MT	21364	2023.02.25 03:27:38.966903094	0001923
0	14.982285	0.332092	-1.130985	14.935844	MT	21364	2023.02.25 03:27:38.967903094	0001923
0	14.990710	0.279193	-1.147168	14.944144	MT	21364	2023.02.25 03:27:38.968903094	0001923
0	14.999992	0.312291	-1.163249	14.951558	MT	21364	2023.02.25 03:27:38.969903094	0001923
0	14.963114	0.290908	-1.150726	14.915964	MT	21364	2023.02.25 03:27:38.970903094	0001923
0	14.986624	0.320142	-1.139059	14.939845	MT	21364	2023.02.25 03:27:38.971903094	0001923
0	14.975766	0.332034	-1.154860	14.927479	MT	21364	2023.02.25 03:27:38.972903094	0001923
0	15.047026	0.299774	-1.151999	14.999867	MT	21364	2023.02.25 03:27:38.973903094	0001923
0	14.983734	0.308122	-1.159010	14.935663	MT	21364	2023.02.25 03:27:38.974903094	0001923
0	15.018835	0.299481	-1.147572	14.971933	MT	21364	2023.02.25 03:27:38.975903094	0001923
0	15.014440	0.248442	-1.147571	14.968459	MT	21364	2023.02.25 03:27:38.976903094	0001923
0	15.039959	0.260714	-1.171921	14.991965	MT	21364	2023.02.25 03:27:38.977903094	0001923
0	14.975169	0.271037	-1.154932	14.928107	MT	21364	2023.02.25 03:27:38.978903094	0001923
0	15.007597	0.299370	-1.159387	14.959752	MT	21364	2023.02.25 03:27:38.979903094	0001923
0	14.989009	0.291188	-1.182089	14.939486	MT	21364	2023.02.25 03:27:38.980903094	0001923
0	14.975834	0.316039	-1.158878	14.927582	MT	21364	2023.02.25 03:27:38.981903094	0001923
0	15.036441	0.295674	-1.174818	14.987559	MT	21364	2023.02.25 03:27:38.982903094	0001923
0	14.984247	0.332125	-1.162981	14.935355	MT	21364	2023.02.25 03:27:38.983903094	0001923
0	14.959286	0.307866	-1.150645	14.911790	MT	21364	2023.02.25 03:27:38.984903094	0001923
0	15.019375	0.304489	-1.155565	14.971760	MT	21364	2023.02.25 03:27:38.985903094	0001923
0	15.010120	0.271392	-1.139484	14.964345	MT	21364	2023.02.25 03:27:38.986903094	0001923
0	14.971435	0.323989	-1.150809	14.923623	MT	21364	2023.02.25 03:27:38.987903094	0001923
0	15.015423	0.308447	-1.155499	14.967719	MT	21364	2023.02.25 03:27:38.988903094	0001923
0	15.005407	0.299333	-1.123391	14.960302	MT	21364	2023.02.25 03:27:38.989903094	0001923
0	15.018446	0.283478	-1.143591	14.972159	MT	21364	2023.02.25 03:27:38.990903094	0001923
0	14.965186	0.327934	-1.177679	14.915171	MT	21364	2023.02.25 03:27:38.991903094	0001923
0	15.009900	0.324377	-1.127422	14.963983	MT	21364	2023.02.25 03:27:38.992903094	0001923
0	15.029401	0.336597	-1.182646	14.979016	MT	21364	2023.02.25 03:27:38.993903094	0001923
0	15.006528	0.336343	-1.135346	14.959738	MT	21364	2023.02.25 03:27:38.994903094	0001923
0	15.031308	0.271619	-1.159787	14.984036	MT	21364	2023.02.25 03:27:38.995903094	0001923
0	15.005668	0.324331	-1.123362	14.960045	MT	21364	2023.02.25 03:27:38.996903094	0001923
0	15.021953	0.283511	-1.135653	14.976281	MT	21364	2023.02.25 03:27:38.997903094	0001923
0	15.046784	0.271775	-1.152032	15.000156	MT	21364	2023.02.25 03:27:38.998903094	0001923
0	15.026421	0.308555	-1.139684	14.979962	MT	21364	2023.02.25 03:27:38.999903094	0001923
0	14.965177	0.274945	-1.185741	14.915594	MT	21364	2023.02.25 03:27:39.000903094	0001923
0	15.003694	0.308328	-1.159315	14.955660	MT	21364	2023.02.25 03:27:39.001903094	0001923
0	14.966376	0.315932	-1.134759	14.919951	MT	21364	2023.02.25 03:27:39.002903094	0001923
0	15.016277	0.359449	-1.159438	14.967133	MT	21364	2023.02.25 03:27:39.003903094	0001923
0	15.031273	0.320608	-1.151730	14.983654	MT	21364	2023.02.25 03:27:39.004903094	0001923
0	15.007074	0.320356	-1.147364	14.959719	MT	21364	2023.02.25 03:27:39.005903094	0001923
0	14.973402	0.263009	-1.126945	14.928617	MT	21364	2023.02.25 03:27:39.006903094	0001923
0	15.001616	0.295296	-1.127335	14.956283	MT	21364	2023.02.25 03:27:39.007903094	0001923
0	14.987273	0.312154	-1.151067	14.939744	MT	21364	2023.02.25 03:27:39.008903094	0001923
0	14.998873	0.299275	-1.147266	14.951937	MT	21364	2023.02.25 03:27:39.009903094	0001923
0	14.995568	0.263252	-1.163246	14.948063	MT	21364	2023.02.25 03:27:39.010903094	0001923
0	14.976083	0.316043	-1.162878	14.927521	MT	21364	2023.02.25 03:27:39.011903094	0001923
0	14.994112	0.295221	-1.135212	14.948162	MT	21364	2023.02.25 03:27:39.012903094	0001923
0	14.986408	0.299143	-1.139084	14.940061	MT	21364	2023.02.25 03:27:39.013903094	0001923
0	15.003073	0.295320	-1.151332	14.955916	MT	21364	2023.02.25 03:27:39.014903094	0001923
0	14.994578	0.263235	-1.147248	14.948308	MT	21364	2023.02.25 03:27:39.015903094	0001923
0	14.985892	0.267140	-1.135123	14.940451	MT	21364	2023.02.25 03:27:39.016903094	0001923
0	14.987364	0.267165	-1.159120	14.940085	MT	21364	2023.02.25 03:27:39.017903094	0001923
0	15.009017	0.283371	-1.119472	14.964527	MT	21364	2023.02.25 03:27:39.018903094	0001923
0	14.979535	0.312076	-1.154945	14.931684	MT	21364	2023.02.25 03:27:39.019903094	0001923
0	15.019617	0.347483	-1.151514	14.971378	MT	21364	2023.02.25 03:27:39.020903094	0001923
0	15.014570	0.267441	-1.147549	14.968263	MT	21364	2023.02.25 03:27:39.021903094	0001923
0	15.040702	0.248702	-1.120002	14.996882	MT	21364	2023.02.25 03:27:39.022903094	0001923
0	14.987250	0.332149	-1.147044	14.939599	MT	21364	2023.02.25 03:27:39.023903094	0001923
0	14.963934	0.298920	-1.162715	14.915698	MT	21364	2023.02.25 03:27:39.024903094	0001923
0	14.999081	0.295279	-1.151271	14.951917	MT	21364	2023.02.25 03:27:39.025903094	0001923
0	15.006332	0.295349	-1.139394	14.960099	MT	21364	2023.02.25 03:27:39.026903094	0001923
0	14.985332	0.256133	-1.127137	14.940687	MT	21364	2023.02.25 03:27:39.027903094	0001923
0	15.003598	0.343318	-1.151275	14.955422	MT	21364	2023.02.25 03:27:39.028903094	0001923
0	15.040120	0.256717	-1.174925	14.991960	MT	21364	2023.02.25 03:27:39.029903094	0001923
0	15.003554	0.220341	-1.167419	14.956444	MT	21364	2023.02.25 03:27:39.030903094	0001923
0	14.981658	0.267095	-1.131062	14.936513	MT	21364	2023.02.25 03:27:39.031903094	0001923
0	15.019169	0.308485	-1.151561	14.971780	MT	21364	2023.02.25 03:27:39.032903094	0001923
0	14.969305	0.290985	-1.185783	14.919429	MT	21364	2023.02.25 03:27:39.033903094	0001923
0	15.006907	0.304357	-1.147383	14.959884	MT	21364	2023.02.25 03:27:39.034903094	0001923
0	14.994039	0.312216	-1.131192	14.948048	MT	21364	2023.02.25 03:27:39.035903094	0001923
0	14.978669	0.271070	-1.146994	14.932228	MT	21364	2023.02.25 03:27:39.036903094	0001923
0	14.980506	0.332087	-1.166920	14.931295	MT	21364	2023.02.25 03:27:39.037903094	0001923
0	14.983154	0.271120	-1.155054	14.936105	MT	21364	2023.02.25 03:27:39.038903094	0001923
0	15.008666	0.312384	-1.174370	14.959389	MT	21364	2023.02.25 03:27:39.039903094	0001923
0	15.016683	0.332463	-1.171469	14.967228	MT	21364	2023.02.25 03:27:39.040903094	0001923
0	14.976311	0.336042	-1.162854	14.927315	MT	21364	2023.02.25 03:27:39.041903094	0001923
0	14.986858	0.295151	-1.147088	14.939980	MT	21364	2023.02.25 03:27:39.042903094	0001923
0	14.989841	0.355160	-1.119081	14.943789	MT	21364	2023.02.25 03:27:39.043903094	0001923
0	15.022583	0.299518	-1.143633	14.975994	MT	21364	2023.02.25 03:27:39.044903094	0001923
0	15.003744	0.287333	-1.163340	14.955815	MT	21364	2023.02.25 03:27:39.045903094	0001923
0	14.974863	0.263033	-1.150942	14.928250	MT	21364	2023.02.25 03:27:39.046903094	0001923
0	14.984444	0.304134	-1.171013	14.935521	MT	21364	2023.02.25 03:27:39.047903094	0001923
0	14.994636	0.299229	-1.143206	14.947999	MT	21364	2023.02.25 03:27:39.048903094	0001923
0	15.002592	0.267318	-1.147365	14.956265	MT	21364	2023.02.25 03:27:39.049903094	0001923
0	15.015137	0.304444	-1.151504	14.967821	MT	21364	2023.02.25 03:27:39.050903094	0001923
0	14.960946	0.262877	-1.118763	14.916741	MT	21364	2023.02.25 03:27:39.051903094	0001923
0	14.987032	0.287156	-1.151097	14.940001	MT	21364	2023.02.25 03:27:39.052903094	0001923
0	14.977698	0.351061	-1.181834	14.926871	MT	21364	2023.02.25 03:27:39.053903094	0001923
0	15.002865	0.299316	-1.147328	14.955936	MT	21364	2023.02.25 03:27:39.054903094	0001923
0	14.985617	0.316125	-1.123066	14.940130	MT	21364	2023.02.25 03:27:39.055903094	0001923
0	15.003303	0.263330	-1.159369	14.956123	MT	21364	2023.02.25 03:27:39.056903094	0001923
0	15.016183	0.332454	-1.163470	14.967350	MT	21364	2023.02.25 03:27:39.057903094	0001923
0	14.998305	0.260273	-1.143313	14.952399	MT	21364	2023.02.25 03:27:39.058903094	0001923
0	15.010427	0.279395	-1.143474	14.964202	MT	21364	2023.02.25 03:27:39.059903094	0001923
0	14.999220	0.283284	-1.155284	14.951979	MT	21364	2023.02.25 03:27:39.060903094	0001923
0	15.002720	0.283317	-1.147346	14.956101	MT	21364	2023.02.25 03:27:39.061903094	0001923
0	15.007687	0.308369	-1.159376	14.959659	MT	21364	2023.02.25 03:27:39.062903094	0001923
0	14.992055	0.260219	-1.171188	14.943973	MT	21364	2023.02.25 03:27:39.063903094	0001923
0	14.995387	0.324236	-1.151175	14.947619	MT	21364	2023.02.25 03:27:39.064903094	0001923
0	14.990693	0.304188	-1.143139	14.943948	MT	21364	2023.02.25 03:27:39.065903094	0001923
0	15.021969	0.332500	-1.127596	14.975899	MT	21364	2023.02.25 03:27:39.066903094	0001923
0	15.009564	0.291378	-1.127461	14.964323	MT	21364	2023.02.25 03:27:39.067903094	0001923
0	14.943071	0.307697	-1.146401	14.895854	MT	21364	2023.02.25 03:27:39.068903094	0001923
0	15.025226	0.283540	-1.123716	14.980463	MT	21364	2023.02.25 03:27:39.069903094	0001923
0	15.041028	0.328718	-1.178839	14.991158	MT	21364	2023.02.25 03:27:39.070903094	0001923
0	14.997840	0.263264	-1.135311	14.952491	MT	21364	2023.02.25 03:27:39.071903094	0001923
0	15.000328	0.320294	-1.167239	14.951415	MT	21364	2023.02.25 03:27:39.072903094	0001923
0	14.978640	0.320059	-1.138937	14.931846	MT	21364	2023.02.25 03:27:39.073903094	0001923
0	15.005812	0.291341	-1.131400	14.960262	MT	21364	2023.02.25 03:27:39.074903094	0001923
0	15.007152	0.304361	-1.151382	14.959823	MT	21364	2023.02.25 03:27:39.075903094	0001923
0	15.009769	0.256388	-1.135502	14.964561	MT	21364	2023.02.25 03:27:39.076903094	0001923
0	14.962864	0.259910	-1.150763	14.916283	MT	21364	2023.02.25 03:27:39.077903094	0001923
0	15.030287	0.295597	-1.139761	14.984095	MT	21364	2023.02.25 03:27:39.078903094	0001923
0	14.998273	0.312262	-1.135252	14.951986	MT	21364	2023.02.25 03:27:39.079903094	0001923
0	15.012525	0.339417	-1.167400	14.963217	MT	21364	2023.02.25 03:27:39.080903094	0001923
0	14.973976	0.275016	-1.134930	14.928371	MT	21364	2023.02.25 03:27:39.081903094	0001923
0	14.998250	0.351251	-1.127207	14.951707	MT	21364	2023.02.25 03:27:39.082903094	0001923
0	15.011582	0.343400	-1.151397	14.963421	MT	21364	2023.02.25 03:27:39.083903094	0001923
0	14.962746	0.303899	-1.142711	14.915952	MT	21364	2023.02.25 03:27:39.084903094	0001923
0	14.982305	0.287102	-1.139037	14.936185	MT	21364	2023.02.25 03:27:39.085903094	0001923
0	15.015756	0.291457	-1.163518	14.967772	MT	21364	2023.02.25 03:27:39.086903094	0001923
0	15.006783	0.291358	-1.147398	14.960018	MT	21364	2023.02.25 03:27:39.087903094	0001923
0	15.000452	0.308299	-1.171253	14.951477	MT	21364	2023.02.25 03:27:39.088903094	0001923
0	14.999951	0.308291	-1.163254	14.951600	MT	21364	2023.02.25 03:27:39.089903094	0001923
0	14.967465	0.274959	-1.158805	14.920006	MT	21364	2023.02.25 03:27:39.090903094	0001923
0	15.030947	0.287609	-1.151769	14.983994	MT	21364	2023.02.25 03:27:39.091903094	0001923
0	14.967000	0.243956	-1.154842	14.920386	MT	21364	2023.02.25 03:27:39.092903094	0001923
0	15.000624	0.324298	-1.171234	14.951313	MT	21364	2023.02.25 03:27:39.093903094	0001923
0	14.987315	0.316154	-1.151063	14.939703	MT	21364	2023.02.25 03:27:39.094903094	0001923
0	14.968961	0.266959	-1.118880	14.924699	MT	21364	2023.02.25 03:27:39.095903094	0001923
0	15.002638	0.324306	-1.139299	14.955801	MT	21364	2023.02.25 03:27:39.096903094	0001923
0	14.976601	0.299055	-1.173897	14.927528	MT	21364	2023.02.25 03:27:39.097903094	0001923
0	15.002710	0.308311	-1.143317	14.955905	MT	21364	2023.02.25 03:27:39.098903094	0001923
0	15.008096	0.299378	-1.167386	14.959630	MT	21364	2023.02.25 03:27:39.099903094	0001923
0	14.973705	0.299007	-1.126902	14.928246	MT	21364	2023.02.25 03:27:39.100903094	0001923
0	14.957824	0.307841	-1.126647	14.912156	MT	21364	2023.02.25 03:27:39.101903094	0001923
0	15.035753	0.295663	-1.163819	14.987727	MT	21364	2023.02.25 03:27:39.102903094	0001923
0	14.996211	0.351243	-1.159142	14.947219	MT	21364	2023.02.25 03:27:39.103903094	0001923
0	15.031921	0.252632	-1.171808	14.984048	MT	21364	2023.02.25 03:27:39.104903094	0001923
0	14.986196	0.275144	-1.139113	14.940308	MT	21364	2023.02.25 03:27:39.105903094	0001923
0	14.978512	0.308060	-1.138951	14.931970	MT	21364	2023.02.25 03:27:39.106903094	0001923
0	15.014004	0.256434	-1.139563	14.968499	MT	21364	2023.02.25 03:27:39.107903094	0001923
0	15.001862	0.267305	-1.135367	14.956449	MT	21364	2023.02.25 03:27:39.108903094	0001923
0	14.994523	0.312225	-1.139191	14.947926	MT	21364	2023.02.25 03:27:39.109903094	0001923
0	14.978733	0.279070	-1.146985	14.932146	MT	21364	2023.02.25 03:27:39.110903094	0001923
0	15.018639	0.304477	-1.143566	14.971943	MT	21364	2023.02.25 03:27:39.111903094	0001923
0	14.993877	0.267223	-1.135245	14.948450	MT	21364	2023.02.25 03:27:39.112903094	0001923
0	15.002166	0.275309	-1.139357	14.956305	MT	21364	2023.02.25 03:27:39.113903094	0001923
0	14.971098	0.290991	-1.150848	14.923963	MT	21364	2023.02.25 03:27:39.114903094	0001923
0	14.987478	0.308159	-1.155072	14.939724	MT	21364	2023.02.25 03:27:39.115903094	0001923
0	15.010736	0.312394	-1.143435	14.963862	MT	21364	2023.02.25 03:27:39.116903094	0001923
0	15.014196	0.248438	-1.143572	14.968520	MT	21364	2023.02.25 03:27:39.117903094	0001923
0	15.003038	0.316315	-1.147307	14.955761	MT	21364	2023.02.25 03:27:39.118903094	0001923
0	15.003654	0.304328	-1.159320	14.955701	MT	21364	2023.02.25 03:27:39.119903094	0001923
0	14.955378	0.315824	-1.150574	14.907708	MT	21364	2023.02.25 03:27:39.120903094	0001923
0	15.003284	0.316319	-1.151307	14.955700	MT	21364	2023.02.25 03:27:39.121903094	0001923
0	14.973667	0.295007	-1.126907	14.928288	MT	21364	2023.02.25 03:27:39.122903094	0001923
0	15.000203	0.351284	-1.159203	14.951218	MT	21364	2023.02.25 03:27:39.123903094	0001923
0	15.021294	0.260504	-1.127681	14.976640	MT	21364	2023.02.25 03:27:39.124903094	0001923
0	15.022389	0.304514	-1.139628	14.976003	MT	21364	2023.02.25 03:27:39.125903094	0001923
0	14.955048	0.307821	-1.146584	14.907852	MT	21364	2023.02.25 03:27:39.126903094	0001923
0	15.013565	0.316414	-1.123493	14.968126	MT	21364	2023.02.25 03:27:39.127903094	0001923
0	14.986469	0.244154	-1.147148	14.940505	MT	21364	2023.02.25 03:27:39.128903094	0001923
0	14.962564	0.331890	-1.134679	14.915786	MT	21364	2023.02.25 03:27:39.129903094	0001923
0	14.992304	0.291217	-1.171151	14.943654	MT	21364	2023.02.25 03:27:39.130903094	0001923
0	14.968785	0.274954	-1.114871	14.924677	MT	21364	2023.02.25 03:27:39.131903094	0001923
0	15.014891	0.304439	-1.147505	14.967883	MT	21364	2023.02.25 03:27:39.132903094	0001923
0	14.969174	0.303981	-1.181768	14.919356	MT	21364	2023.02.25 03:27:39.133903094	0001923
0	15.024300	0.343536	-1.163579	14.975235	MT	21364	2023.02.25 03:27:39.134903094	0001923
0	15.006332	0.295349	-1.139394	14.960099	MT	21364	2023.02.25 03:27:39.135903094	0001923
0	15.001943	0.304299	-1.131323	14.956129	MT	21364	2023.02.25 03:27:39.136903094	0001923
0	14.939056	0.278661	-1.150374	14.892092	MT	21364	2023.02.25 03:27:39.137903094	0001923
0	15.024120	0.328537	-1.163597	14.975390	MT	21364	2023.02.25 03:27:39.138903094	0001923
0	14.987191	0.304155	-1.151077	14.939826	MT	21364	2023.02.25 03:27:39.139903094	0001923
0	14.979596	0.339071	-1.150913	14.931467	MT	21364	2023.02.25 03:27:39.140903094	0001923
0	15.005623	0.320331	-1.123366	14.960086	MT	21364	2023.02.25 03:27:39.141903094	0001923
0	15.007048	0.263367	-1.155430	14.960184	MT	21364	2023.02.25 03:27:39.142903094	0001923
0	15.007846	0.299374	-1.163387	14.959691	MT	21364	2023.02.25 03:27:39.143903094	0001923
0	15.023655	0.308534	-1.159621	14.975657	MT	21364	2023.02.25 03:27:39.144903094	0001923
0	14.978155	0.320051	-1.130938	14.931968	MT	21364	2023.02.25 03:27:39.145903094	0001923
0	14.999967	0.283296	-1.167283	14.951796	MT	21364	2023.02.25 03:27:39.146903094	0001923
0	14.999123	0.271285	-1.155299	14.952103	MT	21364	2023.02.25 03:27:39.147903094	0001923
0	14.987853	0.320162	-1.159057	14.939539	MT	21364	2023.02.25 03:27:39.148903094	0001923
0	14.985017	0.304118	-1.115081	14.940376	MT	21364	2023.02.25 03:27:39.149903094	0001923
0	15.024215	0.336537	-1.163587	14.975307	MT	21364	2023.02.25 03:27:39.150903094	0001923
0	15.030737	0.291605	-1.147764	14.984014	MT	21364	2023.02.25 03:27:39.151903094	0001923
0	14.966779	0.307940	-1.142768	14.919911	MT	21364	2023.02.25 03:27:39.152903094	0001923
0	14.970293	0.282979	-1.138859	14.924228	MT	21364	2023.02.25 03:27:39.153903094	0001923
0	14.931691	0.338576	-1.150180	14.883475	MT	21364	2023.02.25 03:27:39.154903094	0001923
0	15.001819	0.291300	-1.131339	14.956263	MT	21364	2023.02.25 03:27:39.155903094	0001923
0	14.988501	0.291179	-1.174090	14.939609	MT	21364	2023.02.25 03:27:39.156903094	0001923
0	15.002755	0.287317	-1.147342	14.956060	MT	21364	2023.02.25 03:27:39.157903094	0001923
0	15.014524	0.291436	-1.143521	14.968077	MT	21364	2023.02.25 03:27:39.158903094	0001923
0	14.978700	0.275070	-1.146990	14.932187	MT	21364	2023.02.25 03:27:39.159903094	0001923
0	14.995511	0.287247	-1.159218	14.947878	MT	21364	2023.02.25 03:27:39.160903094	0001923
0	14.962469	0.235907	-1.146792	14.916591	MT	21364	2023.02.25 03:27:39.161903094	0001923
0	14.975667	0.271045	-1.162931	14.927985	MT	21364	2023.02.25 03:27:39.162903094	0001923
0	15.015507	0.291453	-1.159519	14.967833	MT	21364	2023.02.25 03:27:39.163903094	0001923
0	14.972007	0.308002	-1.162826	14.923604	MT	21364	2023.02.25 03:27:39.164903094	0001923
0	15.051190	0.291820	-1.156069	15.003888	MT	21364	2023.02.25 03:27:39.165903094	0001923
0	15.006647	0.275359	-1.147417	14.960182	MT	21364	2023.02.25 03:27:39.166903094	0001923
0	14.967373	0.338943	-1.146730	14.919530	MT	21364	2023.02.25 03:27:39.167903094	0001923
0	15.007544	0.263376	-1.163429	14.960061	MT	21364	2023.02.25 03:27:39.168903094	0001923
0	14.994636	0.299229	-1.143206	14.947999	MT	21364	2023.02.25 03:27:39.169903094	0001923
0	15.003179	0.279325	-1.155350	14.956020	MT	21364	2023.02.25 03:27:39.170903094	0001923
0	14.966935	0.298945	-1.146778	14.919942	MT	21364	2023.02.25 03:27:39.171903094	0001923
0	15.027696	0.287581	-1.163706	14.979811	MT	21364	2023.02.25 03:27:39.172903094	0001923
0	14.975968	0.328038	-1.158864	14.927459	MT	21364	2023.02.25 03:27:39.173903094	0001923
0	14.991306	0.291201	-1.155153	14.943898	MT	21364	2023.02.25 03:27:39.174903094	0001923
0	14.987210	0.279160	-1.155106	14.940022	MT	21364	2023.02.25 03:27:39.175903094	0001923
0	15.015092	0.271449	-1.155543	14.968100	MT	21364	2023.02.25 03:27:39.176903094	0001923
0	14.974561	0.312018	-1.138886	14.927929	MT	21364	2023.02.25 03:27:39.177903094	0001923
0	15.003455	0.351313	-1.147266	14.955401	MT	21364	2023.02.25 03:27:39.178903094	0001923
0	15.015687	0.332446	-1.155471	14.967472	MT	21364	2023.02.25 03:27:39.179903094	0001923
0	14.983199	0.304114	-1.151016	14.935827	MT	21364	2023.02.25 03:27:39.180903094	0001923
0	15.018760	0.291481	-1.147581	14.972016	MT	21364	2023.02.25 03:27:39.181903094	0001923
0	14.979331	0.316072	-1.150940	14.931704	MT	21364	2023.02.25 03:27:39.182903094	0001923
0	15.014771	0.316435	-1.143491	14.967820	MT	21364	2023.02.25 03:27:39.183903094	0001923
0	14.975009	0.308027	-1.146889	14.927848	MT	21364	2023.02.25 03:27:39.184903094	0001923
0	14.974708	0.275029	-1.146929	14.928188	MT	21364	2023.02.25 03:27:39.185903094	0001923
0	14.962180	0.266897	-1.138756	14.916394	MT	21364	2023.02.25 03:27:39.186903094	0001923
0	14.995941	0.279255	-1.167227	14.947838	MT	21364	2023.02.25 03:27:39.187903094	0001923
0	15.000363	0.299299	-1.171264	14.951570	MT	21364	2023.02.25 03:27:39.188903094	0001923
0	14.970135	0.262980	-1.138883	14.924434	MT	21364	2023.02.25 03:27:39.189903094	0001923
0	14.971275	0.282995	-1.154857	14.923984	MT	21364	2023.02.25 03:27:39.190903094	0001923
0	14.992090	0.295213	-1.167147	14.943674	MT	21364	2023.02.25 03:27:39.191903094	0001923
0	14.999044	0.291279	-1.151275	14.951958	MT	21364	2023.02.25 03:27:39.192903094	0001923
0	14.976200	0.275053	-1.170926	14.927821	MT	21364	2023.02.25 03:27:39.193903094	0001923
0	15.011023	0.316398	-1.147429	14.963760	MT	21364	2023.02.25 03:27:39.194903094	0001923
0	15.037026	0.260665	-1.123926	14.992698	MT	21364	2023.02.25 03:27:39.195903094	0001923
0	14.995142	0.324232	-1.147176	14.947680	MT	21364	2023.02.25 03:27:39.196903094	0001923
0	14.985265	0.279127	-1.123110	14.940511	MT	21364	2023.02.25 03:27:39.197903094	0001923
0	14.960936	0.303894	-1.177646	14.911418	MT	21364	2023.02.25 03:27:39.198903094	0001923
0	14.999187	0.279284	-1.155289	14.952020	MT	21364	2023.02.25 03:27:39.199903094	0001923
0	15.024786	0.287531	-1.115712	14.980544	MT	21364	2023.02.25 03:27:39.200903094	0001923
0	14.962905	0.294904	-1.146722	14.915984	MT	21364	2023.02.25 03:27:39.201903094	0001923
0	14.976899	0.343050	-1.170845	14.927121	MT	21364	2023.02.25 03:27:39.202903094	0001923
0	14.968328	0.335959	-1.162732	14.919317	MT	21364	2023.02.25 03:27:39.203903094	0001923
0	14.975255	0.308031	-1.150889	14.927787	MT	21364	2023.02.25 03:27:39.204903094	0001923
0	15.011411	0.279412	-1.159472	14.963957	MT	21364	2023.02.25 03:27:39.205903094	0001923
0	14.986538	0.312142	-1.139069	14.939927	MT	21364	2023.02.25 03:27:39.206903094	0001923
0	15.002838	0.267322	-1.151365	14.956204	MT	21364	2023.02.25 03:27:39.207903094	0001923
0	15.015177	0.308443	-1.151500	14.967780	MT	21364	2023.02.25 03:27:39.208903094	0001923
0	15.003283	0.291325	-1.155336	14.955896	MT	21364	2023.02.25 03:27:39.209903094	0001923
0	14.985922	0.271140	-1.135118	14.940410	MT	21364	2023.02.25 03:27:39.210903094	0001923
0	15.010362	0.299390	-1.139451	14.964057	MT	21364	2023.02.25 03:27:39.211903094	0001923
0	15.015685	0.283457	-1.163528	14.967854	MT	21364	2023.02.25 03:27:39.212903094	0001923
0	15.016409	0.287468	-1.174522	14.967645	MT	21364	2023.02.25 03:27:39.213903094	0001923
0	14.995319	0.263248	-1.159247	14.948125	MT	21364	2023.02.25 03:27:39.214903094	0001923
0	15.023043	0.320521	-1.147608	14.975716	MT	21364	2023.02.25 03:27:39.215903094	0001923
0	14.973526	0.279008	-1.126926	14.928452	MT	21364	2023.02.25 03:27:39.216903094	0001923
0	15.007312	0.295366	-1.155392	14.959854	MT	21364	2023.02.25 03:27:39.217903094	0001923
0	15.003605	0.299328	-1.159326	14.955753	MT	21364	2023.02.25 03:27:39.218903094	0001923
0	14.984763	0.291142	-1.178028	14.935548	MT	21364	2023.02.25 03:27:39.219903094	0001923
0	14.978142	0.295056	-1.134967	14.932165	MT	21364	2023.02.25 03:27:39.220903094	0001923
0	14.971880	0.295003	-1.162842	14.923738	MT	21364	2023.02.25 03:27:39.221903094	0001923
0	15.004244	0.287341	-1.171339	14.955693	MT	21364	2023.02.25 03:27:39.222903094	0001923
0	15.019464	0.287494	-1.159585	14.971873	MT	21364	2023.02.25 03:27:39.223903094	0001923
0	15.006332	0.295349	-1.139394	14.960099	MT	21364	2023.02.25 03:27:39.224903094	0001923
0	14.990615	0.267194	-1.147182	14.944267	MT	21364	2023.02.25 03:27:39.225903094	0001923
0	14.992980	0.275206	-1.119237	14.948612	MT	21364	2023.02.25 03:27:39.226903094	0001923
0	14.990937	0.304192	-1.147138	14.943887	MT	21364	2023.02.25 03:27:39.227903094	0001923
0	14.974741	0.279028	-1.146924	14.928147	MT	21364	2023.02.25 03:27:39.228903094	0001923
0	15.011660	0.279416	-1.163471	14.963896	MT	21364	2023.02.25 03:27:39.229903094	0001923
0	15.003654	0.240340	-1.167395	14.956238	MT	21364	2023.02.25 03:27:39.230903094	0001923
0	14.996296	0.291259	-1.171212	14.947653	MT	21364	2023.02.25 03:27:39.231903094	0001923
0	14.998226	0.248273	-1.143327	14.952523	MT	21364	2023.02.25 03:27:39.232903094	0001923
0	15.003147	0.275326	-1.155355	14.956061	MT	21364	2023.02.25 03:27:39.233903094	0001923
0	15.006993	0.287362	-1.151402	14.959998	MT	21364	2023.02.25 03:27:39.234903094	0001923
0	14.993877	0.267223	-1.135245	14.948450	MT	21364	2023.02.25 03:27:39.235903094	0001923
0	15.011163	0.279408	-1.155472	14.964018	MT	21364	2023.02.25 03:27:39.236903094	0001923
0	14.994775	0.256240	-1.151256	14.948319	MT	21364	2023.02.25 03:27:39.237903094	0001923
0	15.008436	0.308381	-1.171375	14.959476	MT	21364	2023.02.25 03:27:39.238903094	0001923
0	14.987142	0.299155	-1.151083	14.939878	MT	21364	2023.02.25 03:27:39.239903094	0001923
0	14.986325	0.336133	-1.131041	14.939802	MT	21364	2023.02.25 03:27:39.240903094	0001923
0	14.955912	0.294838	-1.162598	14.907741	MT	21364	2023.02.25 03:27:39.241903094	0001923
0	14.991878	0.299209	-1.163142	14.943694	MT	21364	2023.02.25 03:27:39.242903094	0001923
0	14.960640	0.358876	-1.162583	14.911081	MT	21364	2023.02.25 03:27:39.243903094	0001923
0	15.010531	0.291395	-1.143460	14.964078	MT	21364	2023.02.25 03:27:39.244903094	0001923
0	14.982971	0.279115	-1.151045	14.936084	MT	21364	2023.02.25 03:27:39.245903094	0001923
0	14.982308	0.256108	-1.143074	14.936443	MT	21364	2023.02.25 03:27:39.246903094	0001923
0	14.986013	0.308134	-1.131074	14.940091	MT	21364	2023.02.25 03:27:39.247903094	0001923
0	15.020560	0.304508	-1.174563	14.971469	MT	21364	2023.02.25 03:27:39.248903094	0001923
0	14.996317	0.271263	-1.174235	14.947813	MT	21364	2023.02.25 03:27:39.249903094	0001923
0	15.042823	0.275734	-1.151966	14.996115	MT	21364	2023.02.25 03:27:39.250903094	0001923
0	15.070142	0.257015	-1.144417	15.024428	MT	21364	2023.02.25 03:27:39.251903094	0001923
0	14.977793	0.283053	-1.130982	14.932349	MT	21364	2023.02.25 03:27:39.252903094	0001923
0	14.935098	0.282620	-1.150308	14.888051	MT	21364	2023.02.25 03:27:39.253903094	0001923
0	14.994323	0.316220	-1.135187	14.947946	MT	21364	2023.02.25 03:27:39.254903094	0001923
0	15.002410	0.275313	-1.143356	14.956244	MT	21364	2023.02.25 03:27:39.255903094	0001923
0	15.010736	0.312394	-1.143435	14.963862	MT	21364	2023.02.25 03:27:39.256903094	0001923
0	14.982104	0.316092	-1.131004	14.936009	MT	21364	2023.02.25 03:27:39.257903094	0001923
0	15.033433	0.248632	-1.131878	14.988700	MT	21364	2023.02.25 03:27:39.258903094	0001923
0	14.962864	0.259910	-1.150763	14.916283	MT	21364	2023.02.25 03:27:39.259903094	0001923
0	14.991224	0.308196	-1.151133	14.943784	MT	21364	2023.02.25 03:27:39.260903094	0001923
0	14.978120	0.263062	-1.139005	14.932433	MT	21364	2023.02.25 03:27:39.261903094	0001923
0	14.966478	0.274942	-1.142807	14.920250	MT	21364	2023.02.25 03:27:39.262903094	0001923
0	14.990937	0.304192	-1.147138	14.943887	MT	21364	2023.02.25 03:27:39.263903094	0001923
0	14.973216	0.332016	-1.177796	14.923128	MT	21364	2023.02.25 03:27:39.264903094	0001923
0	15.043122	0.308732	-1.151927	14.995775	MT	21364	2023.02.25 03:27:39.265903094	0001923
0	15.023121	0.304526	-1.151626	14.975820	MT	21364	2023.02.25 03:27:39.266903094	0001923
0	15.010362	0.299390	-1.139451	14.964057	MT	21364	2023.02.25 03:27:39.267903094	0001923
0	15.024277	0.295547	-1.171635	14.975607	MT	21364	2023.02.25 03:27:39.268903094	0001923
0	14.963043	0.282909	-1.150735	14.916046	MT	21364	2023.02.25 03:27:39.269903094	0001923
0	14.974350	0.260025	-1.142947	14.928403	MT	21364	2023.02.25 03:27:39.270903094	0001923
0	15.042435	0.287725	-1.143953	14.996114	MT	21364	2023.02.25 03:27:39.271903094	0001923
0	14.995546	0.291246	-1.159213	14.947836	MT	21364	2023.02.25 03:27:39.272903094	0001923
0	15.037760	0.316666	-1.127859	14.992061	MT	21364	2023.02.25 03:27:39.273903094	0001923
0	15.007239	0.287366	-1.155402	14.959937	MT	21364	2023.02.25 03:27:39.274903094	0001923
0	15.033931	0.283634	-1.135836	14.988279	MT	21364	2023.02.25 03:27:39.275903094	0001923
0	14.961795	0.327877	-1.122685	14.916011	MT	21364	2023.02.25 03:27:39.276903094	0001923
0	14.981899	0.267099	-1.135062	14.936452	MT	21364	2023.02.25 03:27:39.277903094	0001923
0	15.008614	0.291362	-1.111463	14.964567	MT	21364	2023.02.25 03:27:39.278903094	0001923
0	14.951883	0.290797	-1.162541	14.903783	MT	21364	2023.02.25 03:27:39.279903094	0001923
0	14.992018	0.287214	-1.167156	14.943756	MT	21364	2023.02.25 03:27:39.280903094	0001923
0	14.995127	0.299238	-1.151205	14.947876	MT	21364	2023.02.25 03:27:39.281903094	0001923
0	15.027911	0.283585	-1.167711	14.979791	MT	21364	2023.02.25 03:27:39.282903094	0001923
0	14.994930	0.304233	-1.147199	14.947886	MT	21364	2023.02.25 03:27:39.283903094	0001923
0	14.994770	0.287234	-1.147220	14.948061	MT	21364	2023.02.25 03:27:39.284903094	0001923
0	15.013938	0.328418	-1.127479	14.967941	MT	21364	2023.02.25 03:27:39.285903094	0001923
0	15.023116	0.240538	-1.159701	14.976357	MT	21364	2023.02.25 03:27:39.286903094	0001923
0	14.990354	0.339174	-1.131099	14.943771	MT	21364	2023.02.25 03:27:39.287903094	0001923
0	14.987643	0.271169	-1.163115	14.939982	MT	21364	2023.02.25 03:27:39.288903094	0001923
0	14.968031	0.282966	-1.166795	14.919801	MT	21364	2023.02.25 03:27:39.289903094	0001923
0	14.999402	0.275288	-1.159294	14.952000	MT	21364	2023.02.25 03:27:39.290903094	0001923
0	15.000252	0.287300	-1.171278	14.951694	MT	21364	2023.02.25 03:27:39.291903094	0001923
0	15.007885	0.275379	-1.167415	14.959877	MT	21364	2023.02.25 03:27:39.292903094	0001923
0	14.999187	0.279284	-1.155289	14.952020	MT	21364	2023.02.25 03:27:39.293903094	0001923
0	14.987032	0.287156	-1.151097	14.940001	MT	21364	2023.02.25 03:27:39.294903094	0001923
0	15.019423	0.351478	-1.147510	14.971398	MT	21364	2023.02.25 03:27:39.295903094	0001923
0	14.995864	0.283226	-1.099291	14.952835	MT	21364	2023.02.25 03:27:39.296903094	0001923
0	14.990449	0.304184	-1.139139	14.944009	MT	21364	2023.02.25 03:27:39.297903094	0001923
0	15.007808	0.295374	-1.163391	14.959732	MT	21364	2023.02.25 03:27:39.298903094	0001923
0	14.980841	0.339091	-1.170911	14.931162	MT	21364	2023.02.25 03:27:39.299903094	0001923
0	15.018703	0.252488	-1.151627	14.972356	MT	21364	2023.02.25 03:27:39.300903094	0001923
0	14.951385	0.290789	-1.154542	14.903905	MT	21364	2023.02.25 03:27:39.301903094	0001923
0	15.016169	0.308460	-1.167498	14.967536	MT	21364	2023.02.25 03:27:39.302903094	0001923
0	14.974564	0.287024	-1.142915	14.928125	MT	21364	2023.02.25 03:27:39.303903094	0001923
0	14.968187	0.323960	-1.162746	14.919440	MT	21364	2023.02.25 03:27:39.304903094	0001923
0	14.970976	0.303986	-1.146833	14.923890	MT	21364	2023.02.25 03:27:39.305903094	0001923
0	14.969602	0.255972	-1.130892	14.924629	MT	21364	2023.02.25 03:27:39.306903094	0001923
0	15.006402	0.275354	-1.143418	14.960243	MT	21364	2023.02.25 03:27:39.307903094	0001923
0	15.037443	0.283667	-1.127898	14.992400	MT	21364	2023.02.25 03:27:39.308903094	0001923
0	14.934118	0.282603	-1.134310	14.888296	MT	21364	2023.02.25 03:27:39.309903094	0001923
0	14.988387	0.299176	-1.171080	14.939572	MT	21364	2023.02.25 03:27:39.310903094	0001923
0	15.011337	0.343396	-1.147397	14.963482	MT	21364	2023.02.25 03:27:39.311903094	0001923
0	14.998922	0.304275	-1.147261	14.951885	MT	21364	2023.02.25 03:27:39.312903094	0001923
0	15.027280	0.320566	-1.151669	14.979655	MT	21364	2023.02.25 03:27:39.313903094	0001923
0	15.029862	0.324583	-1.127728	14.983980	MT	21364	2023.02.25 03:27:39.314903094	0001923
0	15.011040	0.263409	-1.155491	14.964183	MT	21364	2023.02.25 03:27:39.315903094	0001923
0	14.973163	0.315994	-1.114884	14.928255	MT	21364	2023.02.25 03:27:39.316903094	0001923
0	14.998434	0.304266	-1.139261	14.952007	MT	21364	2023.02.25 03:27:39.317903094	0001923
0	15.002654	0.275317	-1.147356	14.956183	MT	21364	2023.02.25 03:27:39.318903094	0001923
0	14.957492	0.270843	-1.126691	14.912537	MT	21364	2023.02.25 03:27:39.319903094	0001923
0	14.998061	0.260269	-1.139314	14.952460	MT	21364	2023.02.25 03:27:39.320903094	0001923
0	14.983841	0.263132	-1.167063	14.936004	MT	21364	2023.02.25 03:27:39.321903094	0001923
0	14.998518	0.287271	-1.143281	14.952121	MT	21364	2023.02.25 03:27:39.322903094	0001923
0	14.956639	0.338840	-1.166545	14.907227	MT	21364	2023.02.25 03:27:39.323903094	0001923
0	15.014224	0.332421	-1.131473	14.967839	MT	21364	2023.02.25 03:27:39.324903094	0001923
0	15.015595	0.324447	-1.155480	14.967554	MT	21364	2023.02.25 03:27:39.325903094	0001923
0	15.022861	0.275528	-1.151661	14.976119	MT	21364	2023.02.25 03:27:39.326903094	0001923
0	14.972707	0.347004	-1.166780	14.923142	MT	21364	2023.02.25 03:27:39.327903094	0001923
0	15.002378	0.299308	-1.139328	14.956058	MT	21364	2023.02.25 03:27:39.328903094	0001923
0	14.987191	0.304155	-1.151077	14.939826	MT	21364	2023.02.25 03:27:39.329903094	0001923
0	15.031339	0.275618	-1.159782	14.983995	MT	21364	2023.02.25 03:27:39.330903094	0001923
0	15.026575	0.299559	-1.143694	14.979993	MT	21364	2023.02.25 03:27:39.331903094	0001923
0	14.995089	0.295238	-1.151210	14.947917	MT	21364	2023.02.25 03:27:39.332903094	0001923
0	15.015919	0.308456	-1.163498	14.967597	MT	21364	2023.02.25 03:27:39.333903094	0001923
0	15.026593	0.324554	-1.139665	14.979797	MT	21364	2023.02.25 03:27:39.334903094	0001923
0	14.980224	0.279094	-1.170982	14.931779	MT	21364	2023.02.25 03:27:39.335903094	0001923
0	15.001304	0.287292	-1.123345	14.956426	MT	21364	2023.02.25 03:27:39.336903094	0001923
0	14.966511	0.278942	-1.142802	14.920209	MT	21364	2023.02.25 03:27:39.337903094	0001923
0	14.976050	0.287049	-1.166912	14.927759	MT	21364	2023.02.25 03:27:39.338903094	0001923
0	15.014616	0.236447	-1.151585	14.968521	MT	21364	2023.02.25 03:27:39.339903094	0001923
0	15.019301	0.267495	-1.159608	14.972079	MT	21364	2023.02.25 03:27:39.340903094	0001923
0	14.970655	0.319977	-1.138815	14.923848	MT	21364	2023.02.25 03:27:39.341903094	0001923
0	14.960282	0.307882	-1.166643	14.911545	MT	21364	2023.02.25 03:27:39.342903094	0001923
0	15.002865	0.299316	-1.147328	14.955936	MT	21364	2023.02.25 03:27:39.343903094	0001923
0	14.998940	0.279280	-1.151290	14.952081	MT	21364	2023.02.25 03:27:39.344903094	0001923
0	14.983397	0.299118	-1.155021	14.935817	MT	21364	2023.02.25 03:27:39.345903094	0001923
0	15.035049	0.299650	-1.151816	14.987869	MT	21364	2023.02.25 03:27:39.346903094	0001923
0	15.043398	0.252747	-1.163992	14.996169	MT	21364	2023.02.25 03:27:39.347903094	0001923
0	14.983999	0.283131	-1.167039	14.935799	MT	21364	2023.02.25 03:27:39.348903094	0001923
0	14.986333	0.291143	-1.139094	14.940143	MT	21364	2023.02.25 03:27:39.349903094	0001923
0	14.993782	0.332207	-1.123169	14.947964	MT	21364	2023.02.25 03:27:39.350903094	0001923
0	15.003126	0.324315	-1.147298	14.955679	MT	21364	2023.02.25 03:27:39.351903094	0001923
0	15.003073	0.295320	-1.151332	14.955916	MT	21364	2023.02.25 03:27:39.352903094	0001923
0	14.963823	0.286921	-1.162729	14.915822	MT	21364	2023.02.25 03:27:39.353903094	0001923
0	15.007917	0.279379	-1.167410	14.959836	MT	21364	2023.02.25 03:27:39.354903094	0001923
0	14.995627	0.271252	-1.163237	14.947981	MT	21364	2023.02.25 03:27:39.355903094	0001923
0	15.005435	0.275338	-1.127419	14.960488	MT	21364	2023.02.25 03:27:39.356903094	0001923
0	14.982794	0.287110	-1.147036	14.936063	MT	21364	2023.02.25 03:27:39.357903094	0001923
0	15.006090	0.295345	-1.135395	14.960160	MT	21364	2023.02.25 03:27:39.358903094	0001923
0	15.041390	0.304703	-1.123935	14.996244	MT	21364	2023.02.25 03:27:39.359903094	0001923
0	14.994670	0.275235	-1.147234	14.948184	MT	21364	2023.02.25 03:27:39.360903094	0001923
0	14.955625	0.315828	-1.154574	14.907647	MT	21364	2023.02.25 03:27:39.361903094	0001923
0	14.979020	0.332063	-1.142922	14.931662	MT	21364	2023.02.25 03:27:39.362903094	0001923
0	14.979702	0.304081	-1.158954	14.931705	MT	21364	2023.02.25 03:27:39.363903094	0001923
0	14.984144	0.299130	-1.167020	14.935634	MT	21364	2023.02.25 03:27:39.364903094	0001923
0	14.986020	0.283140	-1.135104	14.940287	MT	21364	2023.02.25 03:27:39.365903094	0001923
0	14.984311	0.267139	-1.174057	14.935856	MT	21364	2023.02.25 03:27:39.366903094	0001923
0	15.004082	0.267342	-1.171363	14.955899	MT	21364	2023.02.25 03:27:39.367903094	0001923
0	14.976708	0.295032	-1.110970	14.932531	MT	21364	2023.02.25 03:27:39.368903094	0001923
0	14.991170	0.275202	-1.155172	14.944063	MT	21364	2023.02.25 03:27:39.369903094	0001923
0	15.043082	0.304732	-1.151932	14.995817	MT	21364	2023.02.25 03:27:39.370903094	0001923
0	14.971117	0.262996	-1.154881	14.924190	MT	21364	2023.02.25 03:27:39.371903094	0001923
0	14.999538	0.316282	-1.155245	14.951640	MT	21364	2023.02.25 03:27:39.372903094	0001923
0	15.005139	0.308352	-1.182313	14.955309	MT	21364	2023.02.25 03:27:39.373903094	0001923
0	15.009818	0.263388	-1.135494	14.964489	MT	21364	2023.02.25 03:27:39.374903094	0001923
0	15.004758	0.295348	-1.178329	14.955504	MT	21364	2023.02.25 03:27:39.375903094	0001923
0	14.994478	0.248236	-1.147266	14.948462	MT	21364	2023.02.25 03:27:39.376903094	0001923
0	14.986945	0.304151	-1.147077	14.939887	MT	21364	2023.02.25 03:27:39.377903094	0001923
0	15.026465	0.287560	-1.143709	14.980117	MT	21364	2023.02.25 03:27:39.378903094	0001923
0	15.014550	0.339425	-1.135465	14.967706	MT	21364	2023.02.25 03:27:39.379903094	0001923
0	15.002710	0.308311	-1.143317	14.955905	MT	21364	2023.02.25 03:27:39.380903094	0001923
0	14.978915	0.271074	-1.150994	14.932167	MT	21364	2023.02.25 03:27:39.381903094	0001923
0	14.980152	0.299089	-1.166959	14.931635	MT	21364	2023.02.25 03:27:39.382903094	0001923
0	14.988242	0.283177	-1.171099	14.939737	MT	21364	2023.02.25 03:27:39.383903094	0001923
0	14.971551	0.311994	-1.154823	14.923685	MT	21364	2023.02.25 03:27:39.384903094	0001923
0	15.030539	0.267606	-1.147793	14.984261	MT	21364	2023.02.25 03:27:39.385903094	0001923
0	14.993758	0.308212	-1.127197	14.948150	MT	21364	2023.02.25 03:27:39.386903094	0001923
0	14.966652	0.294941	-1.142783	14.920044	MT	21364	2023.02.25 03:27:39.387903094	0001923
0	15.006459	0.308349	-1.139379	14.959965	MT	21364	2023.02.25 03:27:39.388903094	0001923
0	15.006858	0.299357	-1.147389	14.959935	MT	21364	2023.02.25 03:27:39.389903094	0001923
0	15.050663	0.287812	-1.148075	15.004051	MT	21364	2023.02.25 03:27:39.390903094	0001923
0	14.974848	0.316022	-1.142880	14.927827	MT	21364	2023.02.25 03:27:39.391903094	0001923
0	14.983112	0.295114	-1.151026	14.935919	MT	21364	2023.02.25 03:27:39.392903094	0001923
0	14.974845	0.291028	-1.146910	14.928023	MT	21364	2023.02.25 03:27:39.393903094	0001923
0	14.987767	0.312163	-1.159066	14.939622	MT	21364	2023.02.25 03:27:39.394903094	0001923
0	15.026381	0.304555	-1.139689	14.980003	MT	21364	2023.02.25 03:27:39.395903094	0001923
0	15.023367	0.304530	-1.155626	14.975759	MT	21364	2023.02.25 03:27:39.396903094	0001923
0	14.978912	0.299069	-1.146961	14.931940	MT	21364	2023.02.25 03:27:39.397903094	0001923
0	14.959741	0.303874	-1.158648	14.911709	MT	21364	2023.02.25 03:27:39.398903094	0001923
0	14.952281	0.278806	-1.170555	14.903784	MT	21364	2023.02.25 03:27:39.399903094	0001923
0	14.924192	0.259518	-1.170150	14.875984	MT	21364	2023.02.25 03:27:39.400903094	0001923
0	14.999575	0.295287	-1.159270	14.951795	MT	21364	2023.02.25 03:27:39.401903094	0001923
0	15.010531	0.291395	-1.143460	14.964078	MT	21364	2023.02.25 03:27:39.402903094	0001923
0	14.984883	0.343132	-1.170967	14.935120	MT	21364	2023.02.25 03:27:39.403903094	0001923
0	14.995716	0.351235	-1.151143	14.947341	MT	21364	2023.02.25 03:27:39.404903094	0001923
0	15.039682	0.256710	-1.167926	14.992067	MT	21364	2023.02.25 03:27:39.405903094	0001923
0	15.007074	0.320356	-1.147364	14.959719	MT	21364	2023.02.25 03:27:39.406903094	0001923
0	14.951212	0.298784	-1.150533	14.903884	MT	21364	2023.02.25 03:27:39.407903094	0001923
0	14.995860	0.343239	-1.155152	14.947362	MT	21364	2023.02.25 03:27:39.408903094	0001923
0	15.007192	0.308361	-1.151377	14.959782	MT	21364	2023.02.25 03:27:39.409903094	0001923
0	14.986572	0.260153	-1.147130	14.940340	MT	21364	2023.02.25 03:27:39.410903094	0001923
0	15.028253	0.271593	-1.174724	14.979808	MT	21364	2023.02.25 03:27:39.411903094	0001923
0	14.980209	0.328083	-1.162925	14.931397	MT	21364	2023.02.25 03:27:39.412903094	0001923
0	14.963539	0.282917	-1.158734	14.915924	MT	21364	2023.02.25 03:27:39.413903094	0001923
0	14.999008	0.287280	-1.151280	14.951999	MT	21364	2023.02.25 03:27:39.414903094	0001923
0	15.067076	0.308979	-1.152293	15.019771	MT	21364	2023.02.25 03:27:39.415903094	0001923
0	15.021789	0.316501	-1.127615	14.976063	MT	21364	2023.02.25 03:27:39.416903094	0001923
0	15.018807	0.267487	-1.151609	14.972202	MT	21364	2023.02.25 03:27:39.417903094	0001923
0	14.994040	0.287222	-1.135221	14.948244	MT	21364	2023.02.25 03:27:39.418903094	0001923
0	15.025980	0.287552	-1.135710	14.980239	MT	21364	2023.02.25 03:27:39.419903094	0001923
0	14.954334	0.251820	-1.142651	14.908489	MT	21364	2023.02.25 03:27:39.420903094	0001923
0	15.031761	0.295621	-1.163758	14.983728	MT	21364	2023.02.25 03:27:39.421903094	0001923
0	14.994411	0.324220	-1.135177	14.947863	MT	21364	2023.02.25 03:27:39.422903094	0001923
0	14.996236	0.260263	-1.174248	14.947926	MT	21364	2023.02.25 03:27:39.423903094	0001923
0	15.003417	0.328319	-1.151293	14.955576	MT	21364	2023.02.25 03:27:39.424903094	0001923
0	15.026920	0.283568	-1.151712	14.980036	MT	21364	2023.02.25 03:27:39.425903094	0001923
0	15.002135	0.299304	-1.135329	14.956119	MT	21364	2023.02.25 03:27:39.426903094	0001923
0	14.982722	0.328100	-1.138989	14.935763	MT	21364	2023.02.25 03:27:39.427903094	0001923
0	15.002791	0.291316	-1.147337	14.956018	MT	21364	2023.02.25 03:27:39.428903094	0001923
0	15.030530	0.295601	-1.143760	14.984034	MT	21364	2023.02.25 03:27:39.429903094	0001923
0	15.039460	0.316694	-1.155856	14.991633	MT	21364	2023.02.25 03:27:39.430903094	0001923
0	15.061913	0.287923	-1.136259	15.016233	MT	21364	2023.02.25 03:27:39.431903094	0001923
0	14.973867	0.336001	-1.122859	14.927927	MT	21364	2023.02.25 03:27:39.432903094	0001923
0	15.038926	0.312686	-1.147862	14.991796	MT	21364	2023.02.25 03:27:39.433903094	0001923
0	15.026822	0.271569	-1.151727	14.980159	MT	21364	2023.02.25 03:27:39.434903094	0001923
0	14.995297	0.260248	-1.159250	14.948155	MT	21364	2023.02.25 03:27:39.435903094	0001923
0	15.002303	0.291308	-1.139338	14.956141	MT	21364	2023.02.25 03:27:39.436903094	0001923
0	14.971880	0.295003	-1.162842	14.923738	MT	21364	2023.02.25 03:27:39.437903094	0001923
0	14.990661	0.324183	-1.139116	14.943803	MT	21364	2023.02.25 03:27:39.438903094	0001923
0	15.016256	0.291465	-1.171517	14.967650	MT	21364	2023.02.25 03:27:39.439903094	0001923
0	14.983112	0.295114	-1.151026	14.935919	MT	21364	2023.02.25 03:27:39.440903094	0001923
0	14.983734	0.308122	-1.159010	14.935663	MT	21364	2023.02.25 03:27:39.441903094	0001923
0	15.019216	0.287490	-1.155585	14.971935	MT	21364	2023.02.25 03:27:39.442903094	0001923
0	14.958461	0.298854	-1.138657	14.912066	MT	21364	2023.02.25 03:27:39.443903094	0001923
0	15.042611	0.279729	-1.147962	14.996135	MT	21364	2023.02.25 03:27:39.444903094	0001923
0	14.984317	0.316129	-1.167000	14.935459	MT	21364	2023.02.25 03:27:39.445903094	0001923
0	15.019480	0.336483	-1.151527	14.971491	MT	21364	2023.02.25 03:27:39.446903094	0001923
0	14.994491	0.283230	-1.143225	14.948163	MT	21364	2023.02.25 03:27:39.447903094	0001923
0	15.019341	0.324484	-1.151542	14.971615	MT	21364	2023.02.25 03:27:39.448903094	0001923
0	14.991917	0.275214	-1.167170	14.943880	MT	21364	2023.02.25 03:27:39.449903094	0001923
0	14.974845	0.291028	-1.146910	14.928023	MT	21364	2023.02.25 03:27:39.450903094	0001923
0	15.023966	0.336533	-1.159588	14.975368	MT	21364	2023.02.25 03:27:39.451903094	0001923
0	14.968030	0.331955	-1.158737	14.919419	MT	21364	2023.02.25 03:27:39.452903094	0001923
0	15.003358	0.299324	-1.155327	14.955814	MT	21364	2023.02.25 03:27:39.453903094	0001923
0	14.995752	0.312245	-1.159189	14.947620	MT	21364	2023.02.25 03:27:39.454903094	0001923
0	15.046102	0.304757	-1.135995	15.000060	MT	21364	2023.02.25 03:27:39.455903094	0001923
0	15.000624	0.324298	-1.171234	14.951313	MT	21364	2023.02.25 03:27:39.456903094	0001923
0	14.959232	0.274872	-1.154683	14.912068	MT	21364	2023.02.25 03:27:39.457903094	0001923
0	15.038200	0.287680	-1.139892	14.992176	MT	21364	2023.02.25 03:27:39.458903094	0001923
0	14.992829	0.324219	-1.174111	14.943268	MT	21364	2023.02.25 03:27:39.459903094	0001923
0	14.975302	0.287036	-1.154913	14.927942	MT	21364	2023.02.25 03:27:39.460903094	0001923
0	14.972341	0.316006	-1.166816	14.923461	MT	21364	2023.02.25 03:27:39.461903094	0001923
0	14.959246	0.303866	-1.150649	14.911831	MT	21364	2023.02.25 03:27:39.462903094	0001923
0	15.019129	0.304485	-1.151565	14.971821	MT	21364	2023.02.25 03:27:39.463903094	0001923
0	15.011815	0.267421	-1.167485	14.963958	MT	21364	2023.02.25 03:27:39.464903094	0001923
0	15.058614	0.283894	-1.148201	15.012091	MT	21364	2023.02.25 03:27:39.465903094	0001923
0	14.991470	0.308200	-1.155133	14.943723	MT	21364	2023.02.25 03:27:39.466903094	0001923
0	14.985849	0.291135	-1.131095	14.940266	MT	21364	2023.02.25 03:27:39.467903094	0001923
0	14.986409	0.271148	-1.143117	14.940288	MT	21364	2023.02.25 03:27:39.468903094	0001923
0	14.971523	0.282999	-1.158857	14.923923	MT	21364	2023.02.25 03:27:39.469903094	0001923
0	14.982631	0.267112	-1.147060	14.936269	MT	21364	2023.02.25 03:27:39.470903094	0001923
0	14.998873	0.299275	-1.147266	14.951937	MT	21364	2023.02.25 03:27:39.471903094	0001923
0	15.006097	0.267351	-1.139427	14.960387	MT	21364	2023.02.25 03:27:39.472903094	0001923
0	14.963609	0.259922	-1.162761	14.916100	MT	21364	2023.02.25 03:27:39.473903094	0001923
0	14.990889	0.299192	-1.147144	14.943938	MT	21364	2023.02.25 03:27:39.474903094	0001923
0	14.998240	0.283267	-1.139286	14.952224	MT	21364	2023.02.25 03:27:39.475903094	0001923
0	14.999468	0.283288	-1.159284	14.951918	MT	21364	2023.02.25 03:27:39.476903094	0001923
0	15.014440	0.248442	-1.147571	14.968459	MT	21364	2023.02.25 03:27:39.477903094	0001923
0	15.005855	0.267347	-1.135428	14.960448	MT	21364	2023.02.25 03:27:39.478903094	0001923
0	15.034140	0.328628	-1.131784	14.987877	MT	21364	2023.02.25 03:27:39.479903094	0001923
0	14.995583	0.295246	-1.159209	14.947795	MT	21364	2023.02.25 03:27:39.480903094	0001923
0	14.978766	0.283069	-1.146980	14.932105	MT	21364	2023.02.25 03:27:39.481903094	0001923
0	14.982464	0.304101	-1.139017	14.936010	MT	21364	2023.02.25 03:27:39.482903094	0001923
0	14.978874	0.295069	-1.146966	14.931981	MT	21364	2023.02.25 03:27:39.483903094	0001923
0	14.982748	0.308105	-1.143012	14.935908	MT	21364	2023.02.25 03:27:39.484903094	0001923
0	15.003283	0.291325	-1.155336	14.955896	MT	21364	2023.02.25 03:27:39.485903094	0001923
0	15.005193	0.324323	-1.115363	14.960167	MT	21364	2023.02.25 03:27:39.486903094	0001923
0	14.989567	0.312167	-1.123132	14.944171	MT	21364	2023.02.25 03:27:39.487903094	0001923
0	15.010608	0.271400	-1.147483	14.964223	MT	21364	2023.02.25 03:27:39.488903094	0001923
0	14.974738	0.244034	-1.150965	14.928446	MT	21364	2023.02.25 03:27:39.489903094	0001923
0	14.984405	0.324129	-1.166990	14.935377	MT	21364	2023.02.25 03:27:39.490903094	0001923
0	14.999455	0.308283	-1.155255	14.951722	MT	21364	2023.02.25 03:27:39.491903094	0001923
0	14.987394	0.271165	-1.159115	14.940044	MT	21364	2023.02.25 03:27:39.492903094	0001923
0	15.008058	0.295378	-1.167391	14.959671	MT	21364	2023.02.25 03:27:39.493903094	0001923
0	14.996460	0.308258	-1.171192	14.947478	MT	21364	2023.02.25 03:27:39.494903094	0001923
0	14.992428	0.304217	-1.171136	14.943520	MT	21364	2023.02.25 03:27:39.495903094	0001923
0	14.950438	0.294772	-1.138539	14.904108	MT	21364	2023.02.25 03:27:39.496903094	0001923
0	15.018480	0.287478	-1.143586	14.972118	MT	21364	2023.02.25 03:27:39.497903094	0001923
0	14.967108	0.315944	-1.146758	14.919767	MT	21364	2023.02.25 03:27:39.498903094	0001923
0	14.982722	0.328100	-1.138989	14.935763	MT	21364	2023.02.25 03:27:39.499903094	0001923
0	14.990743	0.283193	-1.147163	14.944103	MT	21364	2023.02.25 03:27:39.500903094	0001923
0	14.978512	0.308060	-1.138951	14.931970	MT	21364	2023.02.25 03:27:39.501903094	0001923
0	14.912338	0.303382	-1.149932	14.864839	MT	21364	2023.02.25 03:27:39.502903094	0001923
0	14.992304	0.291217	-1.171151	14.943654	MT	21364	2023.02.25 03:27:39.503903094	0001923
0	14.966165	0.294933	-1.134784	14.920167	MT	21364	2023.02.25 03:27:39.504903094	0001923
0	15.027195	0.312567	-1.151678	14.979737	MT	21364	2023.02.25 03:27:39.505903094	0001923
0	14.970086	0.255980	-1.138891	14.924506	MT	21364	2023.02.25 03:27:39.506903094	0001923
0	15.002787	0.260322	-1.151373	14.956276	MT	21364	2023.02.25 03:27:39.507903094	0001923
0	15.041506	0.291708	-1.127950	14.996317	MT	21364	2023.02.25 03:27:39.508903094	0001923
0	14.972091	0.316002	-1.162817	14.923522	MT	21364	2023.02.25 03:27:39.509903094	0001923
0	14.975510	0.351025	-1.146838	14.927406	MT	21364	2023.02.25 03:27:39.510903094	0001923
0	14.978884	0.267074	-1.150999	14.932208	MT	21364	2023.02.25 03:27:39.511903094	0001923
0	14.979247	0.308072	-1.150950	14.931786	MT	21364	2023.02.25 03:27:39.512903094	0001923
0	15.006801	0.263363	-1.151431	14.960245	MT	21364	2023.02.25 03:27:39.513903094	0001923
0	14.959406	0.294871	-1.154660	14.911862	MT	21364	2023.02.25 03:27:39.514903094	0001923
0	15.006236	0.252356	-1.143445	14.960480	MT	21364	2023.02.25 03:27:39.515903094	0001923
0	15.018902	0.279486	-1.151595	14.972078	MT	21364	2023.02.25 03:27:39.516903094	0001923
0	15.037521	0.316662	-1.123860	14.992122	MT	21364	2023.02.25 03:27:39.517903094	0001923
0	14.998801	0.316270	-1.143247	14.951823	MT	21364	2023.02.25 03:27:39.518903094	0001923
0	14.978592	0.291065	-1.142971	14.932084	MT	21364	2023.02.25 03:27:39.519903094	0001923
0	14.969305	0.290985	-1.185783	14.919429	MT	21364	2023.02.25 03:27:39.520903094	0001923
0	15.008583	0.343375	-1.167334	14.959177	MT	21364	2023.02.25 03:27:39.521903094	0001923
0	14.955240	0.274831	-1.154622	14.908069	MT	21364	2023.02.25 03:27:39.522903094	0001923
0	14.997079	0.271275	-1.186234	14.947630	MT	21364	2023.02.25 03:27:39.523903094	0001923
0	14.983094	0.263120	-1.155064	14.936188	MT	21364	2023.02.25 03:27:39.524903094	0001923
0	15.030633	0.279606	-1.147779	14.984137	MT	21364	2023.02.25 03:27:39.525903094	0001923
0	14.993909	0.299217	-1.131207	14.948182	MT	21364	2023.02.25 03:27:39.526903094	0001923
0	15.011679	0.308410	-1.159438	14.963659	MT	21364	2023.02.25 03:27:39.527903094	0001923
0	15.006419	0.304349	-1.139384	14.960006	MT	21364	2023.02.25 03:27:39.528903094	0001923
0	14.980393	0.287069	-1.107041	14.936674	MT	21364	2023.02.25 03:27:39.529903094	0001923
0	14.995519	0.256252	-1.163255	14.948136	MT	21364	2023.02.25 03:27:39.530903094	0001923
0	15.005777	0.312336	-1.127376	14.960107	MT	21364	2023.02.25 03:27:39.531903094	0001923
0	14.982794	0.287110	-1.147036	14.936063	MT	21364	2023.02.25 03:27:39.532903094	0001923
0	14.998835	0.295275	-1.147271	14.951978	MT	21364	2023.02.25 03:27:39.533903094	0001923
0	14.956417	0.319841	-1.166567	14.907422	MT	21364	2023.02.25 03:27:39.534903094	0001923
0	14.982903	0.343099	-1.138971	14.935609	MT	21364	2023.02.25 03:27:39.535903094	0001923
0	14.977727	0.275053	-1.130991	14.932432	MT	21364	2023.02.25 03:27:39.536903094	0001923
0	15.006402	0.275354	-1.143418	14.960243	MT	21364	2023.02.25 03:27:39.537903094	0001923
0	14.998763	0.287275	-1.147281	14.952060	MT	21364	2023.02.25 03:27:39.538903094	0001923
0	14.976333	0.316047	-1.166878	14.927460	MT	21364	2023.02.25 03:27:39.539903094	0001923
0	14.964325	0.286929	-1.170728	14.915700	MT	21364	2023.02.25 03:27:39.540903094	0001923
0	15.023088	0.324521	-1.147603	14.975675	MT	21364	2023.02.25 03:27:39.541903094	0001923
0	15.006370	0.299349	-1.139390	14.960058	MT	21364	2023.02.25 03:27:39.542903094	0001923
0	14.986741	0.308146	-1.143073	14.939907	MT	21364	2023.02.25 03:27:39.543903094	0001923
0	14.978756	0.308064	-1.142951	14.931909	MT	21364	2023.02.25 03:27:39.544903094	0001923
0	14.999134	0.324273	-1.147237	14.951679	MT	21364	2023.02.25 03:27:39.545903094	0001923
0	15.030568	0.299601	-1.143755	14.983992	MT	21364	2023.02.25 03:27:39.546903094	0001923
0	14.985681	0.271136	-1.131118	14.940471	MT	21364	2023.02.25 03:27:39.547903094	0001923
0	15.018970	0.287486	-1.151586	14.971996	MT	21364	2023.02.25 03:27:39.548903094	0001923
0	14.958893	0.262868	-1.150698	14.912253	MT	21364	2023.02.25 03:27:39.549903094	0001923
0	15.022073	0.320505	-1.131610	14.975961	MT	21364	2023.02.25 03:27:39.550903094	0001923
0	14.962832	0.286904	-1.146731	14.916066	MT	21364	2023.02.25 03:27:39.551903094	0001923
0	14.975093	0.316026	-1.146880	14.927766	MT	21364	2023.02.25 03:27:39.552903094	0001923
0	14.979310	0.355061	-1.142895	14.931425	MT	21364	2023.02.25 03:27:39.553903094	0001923
0	15.010184	0.279391	-1.139474	14.964263	MT	21364	2023.02.25 03:27:39.554903094	0001923
0	14.999539	0.291288	-1.159275	14.951836	MT	21364	2023.02.25 03:27:39.555903094	0001923
0	15.034893	0.308645	-1.147805	14.987838	MT	21364	2023.02.25 03:27:39.556903094	0001923
0	14.984484	0.351123	-1.162959	14.935160	MT	21364	2023.02.25 03:27:39.557903094	0001923
0	14.985986	0.279140	-1.135108	14.940328	MT	21364	2023.02.25 03:27:39.558903094	0001923
0	14.979374	0.320072	-1.150936	14.931663	MT	21364	2023.02.25 03:27:39.559903094	0001923
0	15.005536	0.287337	-1.127405	14.960364	MT	21364	2023.02.25 03:27:39.560903094	0001923
0	15.035257	0.295654	-1.155820	14.987850	MT	21364	2023.02.25 03:27:39.561903094	0001923
0	14.964567	0.311928	-1.170699	14.915442	MT	21364	2023.02.25 03:27:39.562903094	0001923
0	14.999702	0.308287	-1.159254	14.951661	MT	21364	2023.02.25 03:27:39.563903094	0001923
0	14.976377	0.320047	-1.166873	14.927419	MT	21364	2023.02.25 03:27:39.564903094	0001923
0	14.990801	0.336182	-1.139101	14.943679	MT	21364	2023.02.25 03:27:39.565903094	0001923
0	14.997551	0.287255	-1.127283	14.952366	MT	21364	2023.02.25 03:27:39.566903094	0001923
0	14.999951	0.308291	-1.163254	14.951600	MT	21364	2023.02.25 03:27:39.567903094	0001923
0	15.019704	0.312493	-1.159555	14.971616	MT	21364	2023.02.25 03:27:39.568903094	0001923
0	14.958876	0.290863	-1.146665	14.912026	MT	21364	2023.02.25 03:27:39.569903094	0001923
0	15.017174	0.275458	-1.123603	14.972547	MT	21364	2023.02.25 03:27:39.570903094	0001923
0	15.003111	0.299320	-1.151327	14.955875	MT	21364	2023.02.25 03:27:39.571903094	0001923
0	15.013661	0.275425	-1.131541	14.968425	MT	21364	2023.02.25 03:27:39.572903094	0001923
0	14.967677	0.298957	-1.158776	14.919759	MT	21364	2023.02.25 03:27:39.573903094	0001923
0	14.924053	0.274513	-1.166132	14.875891	MT	21364	2023.02.25 03:27:39.574903094	0001923
0	15.003073	0.295320	-1.151332	14.955916	MT	21364	2023.02.25 03:27:39.575903094	0001923
0	14.991734	0.332199	-1.155104	14.943476	MT	21364	2023.02.25 03:27:39.576903094	0001923
0	15.014814	0.320434	-1.143486	14.967779	MT	21364	2023.02.25 03:27:39.577903094	0001923
0	14.974723	0.304023	-1.142895	14.927950	MT	21364	2023.02.25 03:27:39.578903094	0001923
0	14.974863	0.263033	-1.150942	14.928250	MT	21364	2023.02.25 03:27:39.579903094	0001923
0	15.015061	0.267450	-1.155548	14.968141	MT	21364	2023.02.25 03:27:39.580903094	0001923
0	15.051264	0.299819	-1.156059	15.003806	MT	21364	2023.02.25 03:27:39.581903094	0001923
0	15.034699	0.256652	-1.151867	14.988312	MT	21364	2023.02.25 03:27:39.582903094	0001923
0	15.005750	0.252347	-1.135446	14.960602	MT	21364	2023.02.25 03:27:39.583903094	0001923
0	14.955204	0.298825	-1.150594	14.907883	MT	21364	2023.02.25 03:27:39.584903094	0001923
0	15.018965	0.312480	-1.147556	14.971800	MT	21364	2023.02.25 03:27:39.585903094	0001923
0	15.012645	0.267409	-1.115552	14.968752	MT	21364	2023.02.25 03:27:39.586903094	0001923
0	15.014560	0.295436	-1.143516	14.968036	MT	21364	2023.02.25 03:27:39.587903094	0001923
0	14.983073	0.260120	-1.155068	14.936219	MT	21364	2023.02.25 03:27:39.588903094	0001923
0	15.022372	0.275519	-1.143662	14.976241	MT	21364	2023.02.25 03:27:39.589903094	0001923
0	15.000112	0.299295	-1.167264	14.951631	MT	21364	2023.02.25 03:27:39.590903094	0001923
0	15.014162	0.304427	-1.135506	14.968066	MT	21364	2023.02.25 03:27:39.591903094	0001923
0	15.034975	0.291650	-1.151825	14.987952	MT	21364	2023.02.25 03:27:39.592903094	0001923
0	15.028495	0.299591	-1.174691	14.979519	MT	21364	2023.02.25 03:27:39.593903094	0001923
0	15.027347	0.275577	-1.159721	14.979996	MT	21364	2023.02.25 03:27:39.594903094	0001923
0	14.986685	0.275152	-1.147112	14.940186	MT	21364	2023.02.25 03:27:39.595903094	0001923
0	14.989565	0.287172	-1.127161	14.944367	MT	21364	2023.02.25 03:27:39.596903094	0001923
0	14.980413	0.324088	-1.166929	14.931377	MT	21364	2023.02.25 03:27:39.597903094	0001923
0	14.975050	0.312027	-1.146885	14.927807	MT	21364	2023.02.25 03:27:39.598903094	0001923
0	15.013080	0.291411	-1.119523	14.968444	MT	21364	2023.02.25 03:27:39.599903094	0001923
0	15.013355	0.295415	-1.123518	14.968342	MT	21364	2023.02.25 03:27:39.600903094	0001923
0	14.988424	0.347165	-1.163024	14.939200	MT	21364	2023.02.25 03:27:39.601903094	0001923
0	15.006097	0.267351	-1.139427	14.960387	MT	21364	2023.02.25 03:27:39.602903094	0001923
0	14.987675	0.275169	-1.163110	14.939941	MT	21364	2023.02.25 03:27:39.603903094	0001923
0	15.003753	0.355317	-1.151261	14.955299	MT	21364	2023.02.25 03:27:39.604903094	0001923
0	15.019464	0.287494	-1.159585	14.971873	MT	21364	2023.02.25 03:27:39.605903094	0001923
0	14.989965	0.304176	-1.131140	14.944131	MT	21364	2023.02.25 03:27:39.606903094	0001923
0	15.030667	0.283606	-1.147774	14.984096	MT	21364	2023.02.25 03:27:39.607903094	0001923
0	14.991613	0.248187	-1.099272	14.949196	MT	21364	2023.02.25 03:27:39.608903094	0001923
0	14.979659	0.271087	-1.162992	14.931984	MT	21364	2023.02.25 03:27:39.609903094	0001923
0	15.024042	0.267549	-1.171668	14.975895	MT	21364	2023.02.25 03:27:39.610903094	0001923
0	15.011117	0.236414	-1.159523	14.964400	MT	21364	2023.02.25 03:27:39.611903094	0001923
0	15.047030	0.271779	-1.156032	15.000095	MT	21364	2023.02.25 03:27:39.612903094	0001923
0	14.959386	0.374850	-1.138567	14.911283	MT	21364	2023.02.25 03:27:39.613903094	0001923
0	14.985017	0.291146	-1.182028	14.935487	MT	21364	2023.02.25 03:27:39.614903094	0001923
0	14.982632	0.320100	-1.138998	14.935846	MT	21364	2023.02.25 03:27:39.615903094	0001923
0	15.019763	0.339487	-1.155523	14.971399	MT	21364	2023.02.25 03:27:39.616903094	0001923
0	15.021467	0.308497	-1.123625	14.976207	MT	21364	2023.02.25 03:27:39.617903094	0001923
0	14.985072	0.343135	-1.173967	14.935074	MT	21364	2023.02.25 03:27:39.618903094	0001923
0	15.042432	0.312719	-1.139924	14.995918	MT	21364	2023.02.25 03:27:39.619903094	0001923
0	14.987234	0.248166	-1.159142	14.940280	MT	21364	2023.02.25 03:27:39.620903094	0001923
0	15.006615	0.271359	-1.147422	14.960224	MT	21364	2023.02.25 03:27:39.621903094	0001923
0	15.006476	0.351338	-1.131329	14.959645	MT	21364	2023.02.25 03:27:39.622903094	0001923
0	15.007853	0.271379	-1.167419	14.959918	MT	21364	2023.02.25 03:27:39.623903094	0001923
0	15.051018	0.299815	-1.152060	15.003867	MT	21364	2023.02.25 03:27:39.624903094	0001923
0	14.947109	0.286743	-1.150486	14.900008	MT	21364	2023.02.25 03:27:39.625903094	0001923
0	14.982341	0.291102	-1.139033	14.936144	MT	21364	2023.02.25 03:27:39.626903094	0001923
0	14.963186	0.342897	-1.142665	14.915551	MT	21364	2023.02.25 03:27:39.627903094	0001923
0	15.018724	0.287482	-1.147586	14.972057	MT	21364	2023.02.25 03:27:39.628903094	0001923
0	14.983901	0.271132	-1.167053	14.935922	MT	21364	2023.02.25 03:27:39.629903094	0001923
0	15.019822	0.299497	-1.163570	14.971689	MT	21364	2023.02.25 03:27:39.630903094	0001923
0	15.034672	0.252653	-1.151871	14.988353	MT	21364	2023.02.25 03:27:39.631903094	0001923
0	15.003464	0.332318	-1.151288	14.955535	MT	21364	2023.02.25 03:27:39.632903094	0001923
0	14.990083	0.291180	-1.135155	14.944204	MT	21364	2023.02.25 03:27:39.633903094	0001923
0	14.952539	0.286808	-1.173545	14.903656	MT	21364	2023.02.25 03:27:39.634903094	0001923
0	14.987231	0.308155	-1.151072	14.939785	MT	21364	2023.02.25 03:27:39.635903094	0001923
0	14.983716	0.244133	-1.167085	14.936200	MT	21364	2023.02.25 03:27:39.636903094	0001923
0	15.015339	0.271454	-1.159543	14.968039	MT	21364	2023.02.25 03:27:39.637903094	0001923
0	14.988878	0.304183	-1.178074	14.939414	MT	21364	2023.02.25 03:27:39.638903094	0001923
0	15.013727	0.283424	-1.131532	14.968343	MT	21364	2023.02.25 03:27:39.639903094	0001923
0	15.007808	0.295374	-1.163391	14.959732	MT	21364	2023.02.25 03:27:39.640903094	0001923
0	15.020333	0.279510	-1.174592	14.971727	MT	21364	2023.02.25 03:27:39.641903094	0001923
0	15.015218	0.371428	-1.139426	14.967315	MT	21364	2023.02.25 03:27:39.642903094	0001923
0	15.008395	0.304382	-1.171380	14.959517	MT	21364	2023.02.25 03:27:39.643903094	0001923
0	14.991688	0.328199	-1.155109	14.943517	MT	21364	2023.02.25 03:27:39.644903094	0001923
0	15.026954	0.287568	-1.151708	14.979994	MT	21364	2023.02.25 03:27:39.645903094	0001923
0	15.030146	0.279598	-1.139780	14.984259	MT	21364	2023.02.25 03:27:39.646903094	0001923
0	14.975857	0.263050	-1.166940	14.928006	MT	21364	2023.02.25 03:27:39.647903094	0001923
0	14.999830	0.320286	-1.159240	14.951537	MT	21364	2023.02.25 03:27:39.648903094	0001923
0	14.975877	0.320039	-1.158874	14.927541	MT	21364	2023.02.25 03:27:39.649903094	0001923
0	15.010535	0.316389	-1.139430	14.963882	MT	21364	2023.02.25 03:27:39.650903094	0001923
0	14.986839	0.263157	-1.151125	14.940248	MT	21364	2023.02.25 03:27:39.651903094	0001923
0	15.011448	0.332401	-1.151410	14.963534	MT	21364	2023.02.25 03:27:39.652903094	0001923
0	14.963250	0.327902	-1.146682	14.915644	MT	21364	2023.02.25 03:27:39.653903094	0001923
0	15.017170	0.287481	-1.186520	14.967462	MT	21364	2023.02.25 03:27:39.654903094	0001923
1	14.994482	0.308225	-1.139196	14.947967	MT	21364	2023.02.25 03:27:40.656236427	0001923
1	14.966529	0.366921	-1.126700	14.919548	MT	21364	2023.02.25 03:27:40.657236427	0001923
1	15.010623	0.324389	-1.139421	14.963800	MT	21364	2023.02.25 03:27:40.658236427	0001923
1	14.962977	0.274909	-1.150745	14.916129	MT	21364	2023.02.25 03:27:40.659236427	0001923
1	14.981931	0.299093	-1.131024	14.936184	MT	21364	2023.02.25 03:27:40.660236427	0001923
1	14.975515	0.283041	-1.158918	14.927922	MT	21364	2023.02.25 03:27:40.661236427	0001923
1	15.027220	0.336561	-1.147650	14.979551	MT	21364	2023.02.25 03:27:40.662236427	0001923
1	14.990222	0.279185	-1.139169	14.944266	MT	21364	2023.02.25 03:27:40.663236427	0001923
1	14.952339	0.311800	-1.166516	14.903505	MT	21364	2023.02.25 03:27:40.664236427	0001923
1	14.975050	0.312027	-1.146885	14.927807	MT	21364	2023.02.25 03:27:40.665236427	0001923
1	15.030774	0.295605	-1.147760	14.983972	MT	21364	2023.02.25 03:27:40.666236427	0001923
1	14.998728	0.283276	-1.147285	14.952101	MT	21364	2023.02.25 03:27:40.667236427	0001923
1	15.003073	0.295320	-1.151332	14.955916	MT	21364	2023.02.25 03:27:40.668236427	0001923
1	15.002955	0.248327	-1.155387	14.956339	MT	21364	2023.02.25 03:27:40.669236427	0001923
1	14.966092	0.311928	-1.130764	14.920053	MT	21364	2023.02.25 03:27:40.670236427	0001923
1	14.967353	0.290954	-1.154786	14.919902	MT	21364	2023.02.25 03:27:40.671236427	0001923
1	14.999291	0.291283	-1.155275	14.951897	MT	21364	2023.02.25 03:27:40.672236427	0001923
1	14.990617	0.320183	-1.139120	14.943844	MT	21364	2023.02.25 03:27:40.673236427	0001923
1	14.959594	0.354859	-1.146589	14.911367	MT	21364	2023.02.25 03:27:40.674236427	0001923
1	14.972225	0.328001	-1.162803	14.923399	MT	21364	2023.02.25 03:27:40.675236427	0001923
1	14.965960	0.270934	-1.134813	14.920414	MT	21364	2023.02.25 03:27:40.676236427	0001923
1	14.981616	0.291090	-1.127034	14.936327	MT	21364	2023.02.25 03:27:40.677236427	0001923
1	15.000363	0.299299	-1.171264	14.951570	MT	21364	2023.02.25 03:27:40.678236427	0001923
1	14.982580	0.260112	-1.147068	14.936341	MT	21364	2023.02.25 03:27:40.679236427	0001923
1	15.040071	0.275713	-1.171903	14.991810	MT	21364	2023.02.25 03:27:40.680236427	0001923
1	15.007814	0.320368	-1.159362	14.959536	MT	21364	2023.02.25 03:27:40.681236427	0001923
1	14.968031	0.282966	-1.166795	14.919801	MT	21364	2023.02.25 03:27:40.682236427	0001923
1	14.963941	0.270926	-1.166748	14.915925	MT	21364	2023.02.25 03:27:40.683236427	0001923
1	14.967398	0.319948	-1.150753	14.919665	MT	21364	2023.02.25 03:27:40.684236427	0001923
1	15.004410	0.328335	-1.167291	14.955332	MT	21364	2023.02.25 03:27:40.685236427	0001923
1	15.018591	0.299477	-1.143572	14.971994	MT	21364	2023.02.25 03:27:40.686236427	0001923
1	14.971058	0.311985	-1.146824	14.923808	MT	21364	2023.02.25 03:27:40.687236427	0001923
1	14.967428	0.298953	-1.154777	14.919820	MT	21364	2023.02.25 03:27:40.688236427	0001923
1	15.046015	0.295758	-1.136005	15.000153	MT	21364	2023.02.25 03:27:40.689236427	0001923
1	14.984357	0.295135	-1.171024	14.935614	MT	21364	2023.02.25 03:27:40.690236427	0001923
1	14.995387	0.324236	-1.151175	14.947619	MT	21364	2023.02.25 03:27:40.691236427	0001923
1	14.970170	0.319969	-1.130816	14.923970	MT	21364	2023.02.25 03:27:40.692236427	0001923
1	14.979742	0.308080	-1.158949	14.931664	MT	21364	2023.02.25 03:27:40.693236427	0001923
1	15.017666	0.312483	-1.190490	14.967143	MT	21364	2023.02.25 03:27:40.694236427	0001923
1	15.003675	0.279334	-1.163349	14.955897	MT	21364	2023.02.25 03:27:40.695236427	0001923
1	15.014771	0.316435	-1.143491	14.967820	MT	21364	2023.02.25 03:27:40.696236427	0001923
1	14.997998	0.283263	-1.135287	14.952285	MT	21364	2023.02.25 03:27:40.697236427	0001923
1	14.975550	0.287040	-1.158913	14.927881	MT	21364	2023.02.25 03:27:40.698236427	0001923
1	15.011379	0.275412	-1.159477	14.963998	MT	21364	2023.02.25 03:27:40.699236427	0001923
1	15.022206	0.252521	-1.143689	14.976478	MT	21364	2023.02.25 03:27:40.700236427	0001923
1	15.022545	0.295518	-1.143638	14.976035	MT	21364	2023.02.25 03:27:40.701236427	0001923
1	15.018690	0.283482	-1.147591	14.972098	MT	21364	2023.02.25 03:27:40.702236427	0001923
1	15.006820	0.295357	-1.147393	14.959977	MT	21364	2023.02.25 03:27:40.703236427	0001923
1	14.987142	0.299155	-1.151083	14.939878	MT	21364	2023.02.25 03:27:40.704236427	0001923
1	14.980255	0.332083	-1.162920	14.931356	MT	21364	2023.02.25 03:27:40.705236427	0001923
1	15.003943	0.308332	-1.163315	14.955599	MT	21364	2023.02.25 03:27:40.706236427	0001923
1	15.005608	0.295337	-1.127396	14.960282	MT	21364	2023.02.25 03:27:40.707236427	0001923
1	14.981856	0.291094	-1.131034	14.936266	MT	21364	2023.02.25 03:27:40.708236427	0001923
1	14.991306	0.291201	-1.155153	14.943898	MT	21364	2023.02.25 03:27:40.709236427	0001923
1	14.987231	0.308155	-1.151072	14.939785	MT	21364	2023.02.25 03:27:40.710236427	0001923
1	15.010531	0.291395	-1.143460	14.964078	MT	21364	2023.02.25 03:27:40.711236427	0001923
1	15.001091	0.260293	-1.123377	14.956704	MT	21364	2023.02.25 03:27:40.712236427	0001923
1	15.012054	0.320414	-1.163423	14.963474	MT	21364	2023.02.25 03:27:40.713236427	0001923
1	14.999951	0.308291	-1.163254	14.951600	MT	21364	2023.02.25 03:27:40.714236427	0001923
1	15.000341	0.275304	-1.174292	14.951771	MT	21364	2023.02.25 03:27:40.715236427	0001923
1	15.019712	0.287498	-1.163584	14.971812	MT	21364	2023.02.25 03:27:40.716236427	0001923
1	14.998474	0.308266	-1.139257	14.951966	MT	21364	2023.02.25 03:27:40.717236427	0001923
1	15.001990	0.283305	-1.135348	14.956284	MT	21364	2023.02.25 03:27:40.718236427	0001923
1	15.029569	0.267590	-1.131795	14.984505	MT	21364	2023.02.25 03:27:40.719236427	0001923
1	14.972636	0.320010	-1.170811	14.923359	MT	21364	2023.02.25 03:27:40.720236427	0001923
1	14.965687	0.266930	-1.130818	14.920516	MT	21364	2023.02.25 03:27:40.721236427	0001923
1	14.976015	0.283049	-1.166917	14.927800	MT	21364	2023.02.25 03:27:40.722236427	0001923
1	14.961067	0.290899	-1.181661	14.911491	MT	21364	2023.02.25 03:27:40.723236427	0001923
1	14.975413	0.299036	-1.154899	14.927819	MT	21364	2023.02.25 03:27:40.724236427	0001923
1	14.995175	0.304237	-1.151199	14.947825	MT	21364	2023.02.25 03:27:40.725236427	0001923
1	15.009494	0.283379	-1.127471	14.964405	MT	21364	2023.02.25 03:27:40.726236427	0001923
1	15.014488	0.287436	-1.143525	14.968119	MT	21364	2023.02.25 03:27:40.727236427	0001923
1	14.995195	0.279243	-1.155228	14.948021	MT	21364	2023.02.25 03:27:40.728236427	0001923
1	14.978423	0.299060	-1.138962	14.932062	MT	21364	2023.02.25 03:27:40.729236427	0001923
1	15.026465	0.287560	-1.143709	14.980117	MT	21364	2023.02.25 03:27:40.730236427	0001923
1	15.008983	0.279371	-1.119477	14.964568	MT	21364	2023.02.25 03:27:40.731236427	0001923
1	14.990861	0.267198	-1.151182	14.944206	MT	21364	2023.02.25 03:27:40.732236427	0001923
1	14.999662	0.240299	-1.167334	14.952238	MT	21364	2023.02.25 03:27:40.733236427	0001923
1	15.036028	0.343656	-1.159762	14.987294	MT	21364	2023.02.25 03:27:40.734236427	0001923
1	15.015218	0.312443	-1.151495	14.967739	MT	21364	2023.02.25 03:27:40.735236427	0001923
1	14.998591	0.295271	-1.143272	14.952039	MT	21364	2023.02.25 03:27:40.736236427	0001923
1	14.982631	0.267112	-1.147060	14.936269	MT	21364	2023.02.25 03:27:40.737236427	0001923
1	14.990733	0.308188	-1.143134	14.943907	MT	21364	2023.02.25 03:27:40.738236427	0001923
1	15.039833	0.240715	-1.171944	14.992171	MT	21364	2023.02.25 03:27:40.739236427	0001923
1	15.033897	0.279635	-1.135841	14.988320	MT	21364	2023.02.25 03:27:40.740236427	0001923
1	15.002000	0.252310	-1.139384	14.956542	MT	21364	2023.02.25 03:27:40.741236427	0001923
1	14.963238	0.303907	-1.150710	14.915830	MT	21364	2023.02.25 03:27:40.742236427	0001923
1	14.983658	0.324117	-1.154992	14.935560	MT	21364	2023.02.25 03:27:40.743236427	0001923
1	14.999538	0.316282	-1.155245	14.951640	MT	21364	2023.02.25 03:27:40.744236427	0001923
1	14.997029	0.295270	-1.182206	14.947444	MT	21364	2023.02.25 03:27:40.745236427	0001923
1	14.958630	0.290859	-1.142666	14.912087	MT	21364	2023.02.25 03:27:40.746236427	0001923
1	15.003219	0.332314	-1.147288	14.955596	MT	21364	2023.02.25 03:27:40.747236427	0001923
1	15.011163	0.279408	-1.155472	14.964018	MT	21364	2023.02.25 03:27:40.748236427	0001923
1	14.982389	0.320096	-1.134999	14.935907	MT	21364	2023.02.25 03:27:40.749236427	0001923
1	15.031433	0.312612	-1.155739	14.983675	MT	21364	2023.02.25 03:27:40.750236427	0001923
1	14.953804	0.278806	-1.130620	14.908394	MT	21364	2023.02.25 03:27:40.751236427	0001923
1	14.963361	0.290912	-1.154725	14.915903	MT	21364	2023.02.25 03:27:40.752236427	0001923
1	14.959444	0.298871	-1.154655	14.911821	MT	21364	2023.02.25 03:27:40.753236427	0001923
1	14.982448	0.275107	-1.143051	14.936248	MT	21364	2023.02.25 03:27:40.754236427	0001923
1	14.983694	0.304122	-1.159015	14.935705	MT	21364	2023.02.25 03:27:40.755236427	0001923
1	14.972984	0.271000	-1.118937	14.928657	MT	21364	2023.02.25 03:27:40.756236427	0001923
1	14.938255	0.270649	-1.138385	14.892357	MT	21364	2023.02.25 03:27:40.757236427	0001923
1	14.977455	0.271050	-1.126997	14.932534	MT	21364	2023.02.25 03:27:40.758236427	0001923
1	14.999717	0.283292	-1.163284	14.951857	MT	21364	2023.02.25 03:27:40.759236427	0001923
1	14.984067	0.316125	-1.163000	14.935520	MT	21364	2023.02.25 03:27:40.760236427	0001923
1	14.987113	0.320150	-1.147058	14.939723	MT	21364	2023.02.25 03:27:40.761236427	0001923
1	14.991024	0.287197	-1.151158	14.944000	MT	21364	2023.02.25 03:27:40.762236427	0001923
1	14.971346	0.315989	-1.150818	14.923705	MT	21364	2023.02.25 03:27:40.763236427	0001923
1	15.007239	0.287366	-1.155402	14.959937	MT	21364	2023.02.25 03:27:40.764236427	0001923
1	15.007439	0.308365	-1.155377	14.959720	MT	21364	2023.02.25 03:27:40.765236427	0001923
1	14.985645	0.295131	-1.127090	14.940285	MT	21364	2023.02.25 03:27:40.766236427	0001923
1	14.969808	0.282970	-1.130860	14.924351	MT	21364	2023.02.25 03:27:40.767236427	0001923
1	14.990120	0.295180	-1.135150	14.944163	MT	21364	2023.02.25 03:27:40.768236427	0001923
1	14.972312	0.354995	-1.158771	14.923182	MT	21364	2023.02.25 03:27:40.769236427	0001923
1	14.983239	0.308113	-1.151011	14.935786	MT	21364	2023.02.25 03:27:40.770236427	0001923
1	14.978961	0.304068	-1.146955	14.931889	MT	21364	2023.02.25 03:27:40.771236427	0001923
1	14.973560	0.283008	-1.126921	14.928411	MT	21364	2023.02.25 03:27:40.772236427	0001923
1	14.975128	0.295032	-1.150904	14.927921	MT	21364	2023.02.25 03:27:40.773236427	0001923
1	14.992139	0.324207	-1.163113	14.943436	MT	21364	2023.02.25 03:27:40.774236427	0001923
1	14.963627	0.338906	-1.150669	14.915470	MT	21364	2023.02.25 03:27:40.775236427	0001923
1	14.995410	0.275247	-1.159232	14.948001	MT	21364	2023.02.25 03:27:40.776236427	0001923
1	15.014805	0.295440	-1.147515	14.967975	MT	21364	2023.02.25 03:27:40.777236427	0001923
1	14.938777	0.274657	-1.146379	14.892194	MT	21364	2023.02.25 03:27:40.778236427	0001923
1	14.974372	0.263025	-1.142943	14.928372	MT	21364	2023.02.25 03:27:40.779236427	0001923
1	15.060252	0.279922	-1.175203	15.011720	MT	21364	2023.02.25 03:27:40.780236427	0001923
1	14.970050	0.282975	-1.134859	14.924289	MT	21364	2023.02.25 03:27:40.781236427	0001923
1	15.003694	0.308328	-1.159315	14.955660	MT	21364	2023.02.25 03:27:40.782236427	0001923
1	14.955127	0.259831	-1.154640	14.908223	MT	21364	2023.02.25 03:27:40.783236427	0001923
1	14.974892	0.267033	-1.150938	14.928209	MT	21364	2023.02.25 03:27:40.784236427	0001923
1	14.987726	0.308163	-1.159071	14.939663	MT	21364	2023.02.25 03:27:40.785236427	0001923
1	15.023566	0.299535	-1.159631	14.975749	MT	21364	2023.02.25 03:27:40.786236427	0001923
1	15.037682	0.283672	-1.131898	14.992339	MT	21364	2023.02.25 03:27:40.787236427	0001923
1	15.001784	0.287300	-1.131344	14.956304	MT	21364	2023.02.25 03:27:40.788236427	0001923
1	14.994970	0.308233	-1.147195	14.947845	MT	21364	2023.02.25 03:27:40.789236427	0001923
1	15.019974	0.336491	-1.159526	14.971369	MT	21364	2023.02.25 03:27:40.790236427	0001923
1	14.991384	0.232212	-1.163222	14.944383	MT	21364	2023.02.25 03:27:40.791236427	0001923
1	15.060054	0.252924	-1.175235	15.011998	MT	21364	2023.02.25 03:27:40.792236427	0001923
1	15.034288	0.267644	-1.143854	14.988321	MT	21364	2023.02.25 03:27:40.793236427	0001923
1	14.982448	0.275107	-1.143051	14.936248	MT	21364	2023.02.25 03:27:40.794236427	0001923
1	14.979207	0.304072	-1.150955	14.931828	MT	21364	2023.02.25 03:27:40.795236427	0001923
1	14.993490	0.279214	-1.127231	14.948449	MT	21364	2023.02.25 03:27:40.796236427	0001923
1	14.970607	0.290982	-1.142849	14.924085	MT	21364	2023.02.25 03:27:40.797236427	0001923
1	14.945619	0.251725	-1.130530	14.900674	MT	21364	2023.02.25 03:27:40.798236427	0001923
1	14.965221	0.319911	-1.114757	14.920215	MT	21364	2023.02.25 03:27:40.799236427	0001923
1	14.979012	0.283074	-1.150980	14.932044	MT	21364	2023.02.25 03:27:40.800236427	0001923
1	14.986097	0.316134	-1.131065	14.940008	MT	21364	2023.02.25 03:27:40.801236427	0001923
1	14.973428	0.295003	-1.122908	14.928349	MT	21364	2023.02.25 03:27:40.802236427	0001923
1	14.974520	0.308019	-1.138890	14.927970	MT	21364	2023.02.25 03:27:40.803236427	0001923
1	15.006543	0.316348	-1.139369	14.959883	MT	21364	2023.02.25 03:27:40.804236427	0001923
1	15.029732	0.287589	-1.131771	14.984299	MT	21364	2023.02.25 03:27:40.805236427	0001923
1	14.986858	0.295151	-1.147088	14.939980	MT	21364	2023.02.25 03:27:40.806236427	0001923
1	15.050501	0.267813	-1.148098	15.004257	MT	21364	2023.02.25 03:27:40.807236427	0001923
1	14.998908	0.275280	-1.151294	14.952123	MT	21364	2023.02.25 03:27:40.808236427	0001923
1	15.004618	0.279349	-1.178348	14.955668	MT	21364	2023.02.25 03:27:40.809236427	0001923
1	14.975472	0.328030	-1.150865	14.927581	MT	21364	2023.02.25 03:27:40.810236427	0001923
1	14.979615	0.295081	-1.158964	14.931798	MT	21364	2023.02.25 03:27:40.811236427	0001923
1	15.014113	0.299427	-1.135512	14.968117	MT	21364	2023.02.25 03:27:40.812236427	0001923
1	14.990644	0.299188	-1.143145	14.943999	MT	21364	2023.02.25 03:27:40.813236427	0001923
1	14.986472	0.328137	-1.135050	14.939824	MT	21364	2023.02.25 03:27:40.814236427	0001923
1	14.966050	0.307928	-1.130769	14.920094	MT	21364	2023.02.25 03:27:40.815236427	0001923
1	14.999435	0.279288	-1.159289	14.951959	MT	21364	2023.02.25 03:27:40.816236427	0001923
1	14.993907	0.271223	-1.135240	14.948409	MT	21364	2023.02.25 03:27:40.817236427	0001923
1	14.998083	0.263268	-1.139310	14.952429	MT	21364	2023.02.25 03:27:40.818236427	0001923
1	14.984233	0.308130	-1.167009	14.935541	MT	21364	2023.02.25 03:27:40.819236427	0001923
1	15.002546	0.291312	-1.143337	14.956079	MT	21364	2023.02.25 03:27:40.820236427	0001923
1	14.994040	0.287222	-1.135221	14.948244	MT	21364	2023.02.25 03:27:40.821236427	0001923
1	14.965937	0.319923	-1.126755	14.920032	MT	21364	2023.02.25 03:27:40.822236427	0001923
1	14.980682	0.308096	-1.173947	14.931435	MT	21364	2023.02.25 03:27:40.823236427	0001923
1	15.012050	0.295419	-1.167452	14.963670	MT	21364	2023.02.25 03:27:40.824236427	0001923
1	14.974987	0.279033	-1.150923	14.928086	MT	21364	2023.02.25 03:27:40.825236427	0001923
1	14.990677	0.275194	-1.147173	14.944185	MT	21364	2023.02.25 03:27:40.826236427	0001923
1	14.978716	0.304064	-1.142956	14.931950	MT	21364	2023.02.25 03:27:40.827236427	0001923
1	15.012231	0.355408	-1.159382	14.963175	MT	21364	2023.02.25 03:27:40.828236427	0001923
1	14.993116	0.291205	-1.119218	14.948448	MT	21364	2023.02.25 03:27:40.829236427	0001923
1	15.010899	0.304398	-1.147444	14.963883	MT	21364	2023.02.25 03:27:40.830236427	0001923
1	15.014453	0.283436	-1.143530	14.968160	MT	21364	2023.02.25 03:27:40.831236427	0001923
1	15.005333	0.336322	-1.115348	14.960043	MT	21364	2023.02.25 03:27:40.832236427	0001923
1	14.971514	0.248005	-1.162898	14.924222	MT	21364	2023.02.25 03:27:40.833236427	0001923
1	15.015934	0.332450	-1.159470	14.967411	MT	21364	2023.02.25 03:27:40.834236427	0001923
1	15.007736	0.287374	-1.163401	14.959814	MT	21364	2023.02.25 03:27:40.835236427	0001923
1	14.998662	0.275276	-1.147295	14.952184	MT	21364	2023.02.25 03:27:40.836236427	0001923
1	14.998962	0.308274	-1.147256	14.951844	MT	21364	2023.02.25 03:27:40.837236427	0001923
1	14.985745	0.279136	-1.131109	14.940389	MT	21364	2023.02.25 03:27:40.838236427	0001923
1	15.014317	0.295432	-1.139516	14.968097	MT	21364	2023.02.25 03:27:40.839236427	0001923
1	14.951055	0.307779	-1.146523	14.903852	MT	21364	2023.02.25 03:27:40.840236427	0001923
1	15.006874	0.324352	-1.143359	14.959739	MT	21364	2023.02.25 03:27:40.841236427	0001923
1	14.994809	0.316229	-1.143186	14.947824	MT	21364	2023.02.25 03:27:40.842236427	0001923
1	14.977969	0.275058	-1.134991	14.932370	MT	21364	2023.02.25 03:27:40.843236427	0001923
1	14.983570	0.291123	-1.159030	14.935838	MT	21364	2023.02.25 03:27:40.844236427	0001923
1	15.019542	0.320488	-1.155546	14.971595	MT	21364	2023.02.25 03:27:40.845236427	0001923
1	14.997901	0.299258	-1.131268	14.952181	MT	21364	2023.02.25 03:27:40.846236427	0001923
1	15.011203	0.332397	-1.147410	14.963595	MT	21364	2023.02.25 03:27:40.847236427	0001923
1	14.911481	0.315365	-1.133919	14.864960	MT	21364	2023.02.25 03:27:40.848236427	0001923
1	14.975661	0.299040	-1.158899	14.927757	MT	21364	2023.02.25 03:27:40.849236427	0001923
1	15.011448	0.332401	-1.151410	14.963534	MT	21364	2023.02.25 03:27:40.850236427	0001923
1	14.971718	0.303998	-1.158832	14.923707	MT	21364	2023.02.25 03:27:40.851236427	0001923
1	15.005369	0.295333	-1.123396	14.960343	MT	21364	2023.02.25 03:27:40.852236427	0001923
1	14.990489	0.308184	-1.139135	14.943968	MT	21364	2023.02.25 03:27:40.853236427	0001923
1	14.968472	0.282974	-1.173794	14.919694	MT	21364	2023.02.25 03:27:40.854236427	0001923
1	14.995299	0.291242	-1.155214	14.947898	MT	21364	2023.02.25 03:27:40.855236427	0001923
1	14.970261	0.327968	-1.130806	14.923887	MT	21364	2023.02.25 03:27:40.856236427	0001923
1	15.029732	0.287589	-1.131771	14.984299	MT	21364	2023.02.25 03:27:40.857236427	0001923
1	14.977623	0.291048	-1.126973	14.932328	MT	21364	2023.02.25 03:27:40.858236427	0001923
1	15.018838	0.271487	-1.151605	14.972160	MT	21364	2023.02.25 03:27:40.859236427	0001923
1	15.016169	0.308460	-1.167498	14.967536	MT	21364	2023.02.25 03:27:40.860236427	0001923
1	14.966203	0.270938	-1.138812	14.920353	MT	21364	2023.02.25 03:27:40.861236427	0001923
1	15.002511	0.287313	-1.143342	14.956121	MT	21364	2023.02.25 03:27:40.862236427	0001923
1	14.991629	0.299205	-1.159143	14.943755	MT	21364	2023.02.25 03:27:40.863236427	0001923
1	14.997723	0.336272	-1.186157	14.946961	MT	21364	2023.02.25 03:27:40.864236427	0001923
1	14.958840	0.286863	-1.146670	14.912067	MT	21364	2023.02.25 03:27:40.865236427	0001923
1	15.001768	0.332290	-1.123291	14.955963	MT	21364	2023.02.25 03:27:40.866236427	0001923
1	15.005819	0.316336	-1.127371	14.960066	MT	21364	2023.02.25 03:27:40.867236427	0001923
1	14.985924	0.299135	-1.131085	14.940183	MT	21364	2023.02.25 03:27:40.868236427	0001923
1	14.950738	0.323770	-1.138505	14.903810	MT	21364	2023.02.25 03:27:40.869236427	0001923
1	14.990511	0.332178	-1.135107	14.943782	MT	21364	2023.02.25 03:27:40.870236427	0001923
1	14.994082	0.316216	-1.131187	14.948007	MT	21364	2023.02.25 03:27:40.871236427	0001923
1	15.022405	0.279519	-1.143657	14.976200	MT	21364	2023.02.25 03:27:40.872236427	0001923
1	14.988267	0.312171	-1.167065	14.939499	MT	21364	2023.02.25 03:27:40.873236427	0001923
1	15.007419	0.279371	-1.159411	14.959958	MT	21364	2023.02.25 03:27:40.874236427	0001923
1	14.999008	0.287280	-1.151280	14.951999	MT	21364	2023.02.25 03:27:40.875236427	0001923
1	14.996082	0.295254	-1.167208	14.947673	MT	21364	2023.02.25 03:27:40.876236427	0001923
1	14.986020	0.283140	-1.135104	14.940287	MT	21364	2023.02.25 03:27:40.877236427	0001923
1	14.966416	0.266942	-1.142816	14.920333	MT	21364	2023.02.25 03:27:40.878236427	0001923
1	15.021382	0.283526	-1.190586	14.971441	MT	21364	2023.02.25 03:27:40.879236427	0001923
1	14.998496	0.252277	-1.147322	14.952420	MT	21364	2023.02.25 03:27:40.880236427	0001923
1	14.975234	0.279037	-1.154923	14.928024	MT	21364	2023.02.25 03:27:40.881236427	0001923
1	15.017953	0.308464	-1.131563	14.972085	MT	21364	2023.02.25 03:27:40.882236427	0001923
1	14.961342	0.282880	-1.122739	14.916474	MT	21364	2023.02.25 03:27:40.883236427	0001923
1	15.004633	0.308343	-1.174314	14.955431	MT	21364	2023.02.25 03:27:40.884236427	0001923
1	15.015544	0.295452	-1.159514	14.967792	MT	21364	2023.02.25 03:27:40.885236427	0001923
1	14.970849	0.259992	-1.150885	14.924282	MT	21364	2023.02.25 03:27:40.886236427	0001923
1	15.005501	0.283338	-1.127410	14.960406	MT	21364	2023.02.25 03:27:40.887236427	0001923
1	15.009879	0.299382	-1.131452	14.964179	MT	21364	2023.02.25 03:27:40.888236427	0001923
1	15.006576	0.295353	-1.143394	14.960038	MT	21364	2023.02.25 03:27:40.889236427	0001923
1	15.019997	0.291502	-1.167579	14.971710	MT	21364	2023.02.25 03:27:40.890236427	0001923
1	14.998558	0.316266	-1.139247	14.951884	MT	21364	2023.02.25 03:27:40.891236427	0001923
1	15.023885	0.279544	-1.167654	14.975833	MT	21364	2023.02.25 03:27:40.892236427	0001923
1	15.000768	0.320301	-1.174238	14.951308	MT	21364	2023.02.25 03:27:40.893236427	0001923
1	15.015525	0.339442	-1.151463	14.967461	MT	21364	2023.02.25 03:27:40.894236427	0001923
1	15.012264	0.291424	-1.171456	14.963650	MT	21364	2023.02.25 03:27:40.895236427	0001923
1	14.962828	0.311899	-1.142702	14.915870	MT	21364	2023.02.25 03:27:40.896236427	0001923
1	14.988663	0.316150	-1.107129	14.944374	MT	21364	2023.02.25 03:27:40.897236427	0001923
1	14.938878	0.286657	-1.146365	14.892070	MT	21364	2023.02.25 03:27:40.898236427	0001923
1	14.971469	0.303994	-1.154832	14.923768	MT	21364	2023.02.25 03:27:40.899236427	0001923
1	14.994578	0.263235	-1.147248	14.948308	MT	21364	2023.02.25 03:27:40.900236427	0001923
1	15.002303	0.291308	-1.139338	14.956141	MT	21364	2023.02.25 03:27:40.901236427	0001923
1	14.998277	0.256273	-1.143318	14.952440	MT	21364	2023.02.25 03:27:40.902236427	0001923
1	14.991635	0.271210	-1.163176	14.943982	MT	21364	2023.02.25 03:27:40.903236427	0001923
1	14.999008	0.287280	-1.151280	14.951999	MT	21364	2023.02.25 03:27:40.904236427	0001923
1	15.015149	0.328438	-1.147476	14.967636	MT	21364	2023.02.25 03:27:40.905236427	0001923
1	14.971773	0.283003	-1.162856	14.923862	MT	21364	2023.02.25 03:27:40.906236427	0001923
1	14.978883	0.320063	-1.142937	14.931785	MT	21364	2023.02.25 03:27:40.907236427	0001923
1	14.970503	0.278983	-1.142863	14.924208	MT	21364	2023.02.25 03:27:40.908236427	0001923
1	14.987599	0.295164	-1.159087	14.939797	MT	21364	2023.02.25 03:27:40.909236427	0001923
1	14.982966	0.328104	-1.142988	14.935702	MT	21364	2023.02.25 03:27:40.910236427	0001923
1	14.982514	0.283107	-1.143042	14.936165	MT	21364	2023.02.25 03:27:40.911236427	0001923
1	15.016591	0.324463	-1.171478	14.967310	MT	21364	2023.02.25 03:27:40.912236427	0001923
1	15.015484	0.355437	-1.147444	14.967358	MT	21364	2023.02.25 03:27:40.913236427	0001923
1	14.963473	0.274917	-1.158744	14.916007	MT	21364	2023.02.25 03:27:40.914236427	0001923
1	14.956290	0.307841	-1.166582	14.907546	MT	21364	2023.02.25 03:27:40.915236427	0001923
1	14.971631	0.294999	-1.158842	14.923799	MT	21364	2023.02.25 03:27:40.916236427	0001923
1	15.018273	0.291473	-1.139582	14.972138	MT	21364	2023.02.25 03:27:40.917236427	0001923
1	15.003038	0.216333	-1.159425	14.956607	MT	21364	2023.02.25 03:27:40.918236427	0001923
1	15.026286	0.339545	-1.131648	14.979765	MT	21364	2023.02.25 03:27:40.919236427	0001923
1	14.995318	0.339231	-1.147158	14.947526	MT	21364	2023.02.25 03:27:40.920236427	0001923
1	14.996855	0.275271	-1.182230	14.947650	MT	21364	2023.02.25 03:27:40.921236427	0001923
1	14.998032	0.287263	-1.135282	14.952244	MT	21364	2023.02.25 03:27:40.922236427	0001923
1	14.991326	0.263207	-1.159186	14.944125	MT	21364	2023.02.25 03:27:40.923236427	0001923
1	14.995462	0.308241	-1.155194	14.947723	MT	21364	2023.02.25 03:27:40.924236427	0001923
1	15.034205	0.312633	-1.135802	14.987980	MT	21364	2023.02.25 03:27:40.925236427	0001923
1	14.972309	0.287011	-1.170850	14.923698	MT	21364	2023.02.25 03:27:40.926236427	0001923
1	15.021233	0.283498	-1.123655	14.976464	MT	21364	2023.02.25 03:27:40.927236427	0001923
1	14.981540	0.308085	-1.123014	14.936213	MT	21364	2023.02.25 03:27:40.928236427	0001923
1	14.991108	0.267202	-1.155181	14.944145	MT	21364	2023.02.25 03:27:40.929236427	0001923
1	14.994702	0.279235	-1.147229	14.948143	MT	21364	2023.02.25 03:27:40.930236427	0001923
1	14.983457	0.328112	-1.150987	14.935580	MT	21364	2023.02.25 03:27:40.931236427	0001923
1	14.956878	0.251836	-1.118715	14.912855	MT	21364	2023.02.25 03:27:40.932236427	0001923
1	15.002378	0.299308	-1.139328	14.956058	MT	21364	2023.02.25 03:27:40.933236427	0001923
1	15.028479	0.316587	-1.171671	14.979390	MT	21364	2023.02.25 03:27:40.934236427	0001923
1	14.998846	0.267281	-1.151304	14.952205	MT	21364	2023.02.25 03:27:40.935236427	0001923
1	15.032535	0.304632	-1.174746	14.983467	MT	21364	2023.02.25 03:27:40.936236427	0001923
1	14.996293	0.316253	-1.167183	14.947457	MT	21364	2023.02.25 03:27:40.937236427	0001923
1	15.005049	0.332318	-1.111354	14.960146	MT	21364	2023.02.25 03:27:40.938236427	0001923
1	14.971908	0.342992	-1.154786	14.923366	MT	21364	2023.02.25 03:27:40.939236427	0001923
1	14.981500	0.304085	-1.123019	14.936255	MT	21364	2023.02.25 03:27:40.940236427	0001923
1	14.972469	0.304011	-1.170830	14.923523	MT	21364	2023.02.25 03:27:40.941236427	0001923
1	15.007139	0.275367	-1.155416	14.960060	MT	21364	2023.02.25 03:27:40.942236427	0001923
1	15.022753	0.291523	-1.147642	14.976015	MT	21364	2023.02.25 03:27:40.943236427	0001923
1	15.044196	0.316748	-1.167916	14.995449	MT	21364	2023.02.25 03:27:40.944236427	0001923
1	15.018105	0.299469	-1.135573	14.972117	MT	21364	2023.02.25 03:27:40.945236427	0001923
1	15.011347	0.271412	-1.159481	14.964040	MT	21364	2023.02.25 03:27:40.946236427	0001923
1	14.986440	0.275148	-1.143112	14.940247	MT	21364	2023.02.25 03:27:40.947236427	0001923
1	15.011232	0.287407	-1.155463	14.963936	MT	21364	2023.02.25 03:27:40.948236427	0001923
1	14.994318	0.291226	-1.139216	14.948142	MT	21364	2023.02.25 03:27:40.949236427	0001923
1	15.016003	0.316455	-1.163489	14.967515	MT	21364	2023.02.25 03:27:40.950236427	0001923
1	15.021988	0.287511	-1.135648	14.976239	MT	21364	2023.02.25 03:27:40.951236427	0001923
1	14.995621	0.299246	-1.159204	14.947754	MT	21364	2023.02.25 03:27:40.952236427	0001923
1	15.001819	0.291300	-1.131339	14.956263	MT	21364	2023.02.25 03:27:40.953236427	0001923
1	14.952110	0.335790	-1.158488	14.903381	MT	21364	2023.02.25 03:27:40.954236427	0001923
1	15.047939	0.316785	-1.163977	14.999509	MT	21364	2023.02.25 03:27:40.955236427	0001923
1	15.011117	0.236414	-1.159523	14.964400	MT	21364	2023.02.25 03:27:40.956236427	0001923
1	15.008226	0.312377	-1.167371	14.959496	MT	21364	2023.02.25 03:27:40.957236427	0001923
1	15.009879	0.299382	-1.131452	14.964179	MT	21364	2023.02.25 03:27:40.958236427	0001923
1	14.994770	0.287234	-1.147220	14.948061	MT	21364	2023.02.25 03:27:40.959236427	0001923
1	14.978142	0.295056	-1.134967	14.932165	MT	21364	2023.02.25 03:27:40.960236427	0001923
1	14.976389	0.275056	-1.173925	14.927775	MT	21364	2023.02.25 03:27:40.961236427	0001923
1	15.010623	0.324389	-1.139421	14.963800	MT	21364	2023.02.25 03:27:40.962236427	0001923
1	14.995941	0.279255	-1.167227	14.947838	MT	21364	2023.02.25 03:27:40.963236427	0001923
1	14.991062	0.316191	-1.147124	14.943763	MT	21364	2023.02.25 03:27:40.964236427	0001923
1	15.012128	0.275424	-1.171475	14.963815	MT	21364	2023.02.25 03:27:40.965236427	0001923
1	14.999044	0.291279	-1.151275	14.951958	MT	21364	2023.02.25 03:27:40.966236427	0001923
1	15.015059	0.320439	-1.147486	14.967718	MT	21364	2023.02.25 03:27:40.967236427	0001923
1	15.009878	0.271388	-1.135484	14.964406	MT	21364	2023.02.25 03:27:40.968236427	0001923
1	14.996449	0.287262	-1.174216	14.947648	MT	21364	2023.02.25 03:27:40.969236427	0001923
1	15.002378	0.299308	-1.139328	14.956058	MT	21364	2023.02.25 03:27:40.970236427	0001923
1	14.995131	0.271243	-1.155238	14.948103	MT	21364	2023.02.25 03:27:40.971236427	0001923
1	14.995097	0.320232	-1.147180	14.947721	MT	21364	2023.02.25 03:27:40.972236427	0001923
1	15.022405	0.279519	-1.143657	14.976200	MT	21364	2023.02.25 03:27:40.973236427	0001923
1	14.994120	0.267227	-1.139244	14.948389	MT	21364	2023.02.25 03:27:40.974236427	0001923
1	14.951429	0.319783	-1.150508	14.903668	MT	21364	2023.02.25 03:27:40.975236427	0001923
1	14.978733	0.279070	-1.146985	14.932146	MT	21364	2023.02.25 03:27:40.976236427	0001923
1	14.967677	0.298957	-1.158776	14.919759	MT	21364	2023.02.25 03:27:40.977236427	0001923
1	14.982601	0.263112	-1.147065	14.936310	MT	21364	2023.02.25 03:27:40.978236427	0001923
1	15.054973	0.295856	-1.152126	15.007907	MT	21364	2023.02.25 03:27:40.979236427	0001923
1	15.003893	0.275338	-1.167354	14.955877	MT	21364	2023.02.25 03:27:40.980236427	0001923
1	14.986869	0.267157	-1.151121	14.940207	MT	21364	2023.02.25 03:27:40.981236427	0001923
1	14.984891	0.328136	-1.173985	14.935228	MT	21364	2023.02.25 03:27:40.982236427	0001923
1	15.006830	0.320352	-1.143364	14.959780	MT	21364	2023.02.25 03:27:40.983236427	0001923
1	15.001651	0.271301	-1.131363	14.956469	MT	21364	2023.02.25 03:27:40.984236427	0001923
1	14.985813	0.287135	-1.131099	14.940307	MT	21364	2023.02.25 03:27:40.985236427	0001923
1	14.997077	0.312241	-1.115255	14.952292	MT	21364	2023.02.25 03:27:40.986236427	0001923
1	14.950438	0.294772	-1.138539	14.904108	MT	21364	2023.02.25 03:27:40.987236427	0001923
1	14.966753	0.327935	-1.138744	14.919766	MT	21364	2023.02.25 03:27:40.988236427	0001923
1	15.006723	0.332347	-1.139350	14.959718	MT	21364	2023.02.25 03:27:40.989236427	0001923
1	15.013090	0.316406	-1.115494	14.968248	MT	21364	2023.02.25 03:27:40.990236427	0001923
1	15.028408	0.332582	-1.167652	14.979287	MT	21364	2023.02.25 03:27:40.991236427	0001923
1	14.977877	0.263058	-1.135005	14.932494	MT	21364	2023.02.25 03:27:40.992236427	0001923
1	15.010120	0.271392	-1.139484	14.964345	MT	21364	2023.02.25 03:27:40.993236427	0001923
1	15.019272	0.263495	-1.159613	14.972121	MT	21364	2023.02.25 03:27:40.994236427	0001923
1	15.002467	0.308307	-1.139318	14.955966	MT	21364	2023.02.25 03:27:40.995236427	0001923
1	15.069527	0.272002	-1.132401	15.024457	MT	21364	2023.02.25 03:27:40.996236427	0001923
1	14.994112	0.295221	-1.135212	14.948162	MT	21364	2023.02.25 03:27:40.997236427	0001923
1	15.015685	0.283457	-1.163528	14.967854	MT	21364	2023.02.25 03:27:40.998236427	0001923
1	15.019663	0.308493	-1.159560	14.971657	MT	21364	2023.02.25 03:27:40.999236427	0001923
1	14.964625	0.298931	-1.173714	14.915530	MT	21364	2023.02.25 03:27:41.000236427	0001923
1	14.984083	0.339120	-1.158973	14.935344	MT	21364	2023.02.25 03:27:41.001236427	0001923
1	15.003283	0.291325	-1.155336	14.955896	MT	21364	2023.02.25 03:27:41.002236427	0001923
1	14.994809	0.316229	-1.143186	14.947824	MT	21364	2023.02.25 03:27:41.003236427	0001923
1	15.050660	0.312806	-1.144045	15.003855	MT	21364	2023.02.25 03:27:41.004236427	0001923
1	14.959618	0.290875	-1.158664	14.911843	MT	21364	2023.02.25 03:27:41.005236427	0001923
1	14.959333	0.286871	-1.154669	14.911945	MT	21364	2023.02.25 03:27:41.006236427	0001923
1	15.017414	0.240468	-1.131644	14.972785	MT	21364	2023.02.25 03:27:41.007236427	0001923
1	14.956462	0.323840	-1.166563	14.907381	MT	21364	2023.02.25 03:27:41.008236427	0001923
1	15.001950	0.244311	-1.139394	14.956624	MT	21364	2023.02.25 03:27:41.009236427	0001923
1	15.014444	0.308431	-1.139501	14.967964	MT	21364	2023.02.25 03:27:41.010236427	0001923
1	14.979081	0.260079	-1.155006	14.932219	MT	21364	2023.02.25 03:27:41.011236427	0001923
1	15.002755	0.287317	-1.147342	14.956060	MT	21364	2023.02.25 03:27:41.012236427	0001923
1	14.988373	0.343165	-1.163029	14.939241	MT	21364	2023.02.25 03:27:41.013236427	0001923
1	14.992200	0.279218	-1.171165	14.943777	MT	21364	2023.02.25 03:27:41.014236427	0001923
1	14.983503	0.332112	-1.150983	14.935539	MT	21364	2023.02.25 03:27:41.015236427	0001923
1	14.987775	0.287168	-1.163096	14.939818	MT	21364	2023.02.25 03:27:41.016236427	0001923
1	15.026950	0.312563	-1.147678	14.979798	MT	21364	2023.02.25 03:27:41.017236427	0001923
1	14.987944	0.328162	-1.159047	14.939457	MT	21364	2023.02.25 03:27:41.018236427	0001923
1	15.006752	0.256364	-1.151439	14.960317	MT	21364	2023.02.25 03:27:41.019236427	0001923
1	15.022755	0.316517	-1.143613	14.975819	MT	21364	2023.02.25 03:27:41.020236427	0001923
1	15.026575	0.299559	-1.143694	14.979993	MT	21364	2023.02.25 03:27:41.021236427	0001923
1	15.005725	0.248348	-1.135450	14.960644	MT	21364	2023.02.25 03:27:41.022236427	0001923
1	15.007152	0.304361	-1.151382	14.959823	MT	21364	2023.02.25 03:27:41.023236427	0001923
1	14.992344	0.320212	-1.167117	14.943416	MT	21364	2023.02.25 03:27:41.024236427	0001923
1	14.995670	0.304246	-1.159198	14.947703	MT	21364	2023.02.25 03:27:41.025236427	0001923
1	15.018408	0.244484	-1.147637	14.972499	MT	21364	2023.02.25 03:27:41.026236427	0001923
1	14.997834	0.316253	-1.127249	14.952067	MT	21364	2023.02.25 03:27:41.027236427	0001923
1	14.977182	0.295040	-1.118969	14.932409	MT	21364	2023.02.25 03:27:41.028236427	0001923
1	14.964273	0.255934	-1.173765	14.915973	MT	21364	2023.02.25 03:27:41.029236427	0001923
1	14.974113	0.291015	-1.134911	14.928206	MT	21364	2023.02.25 03:27:41.030236427	0001923
1	14.957893	0.259852	-1.134703	14.912528	MT	21364	2023.02.25 03:27:41.031236427	0001923
1	15.039971	0.339697	-1.159828	14.991335	MT	21364	2023.02.25 03:27:41.032236427	0001923
1	14.967926	0.298961	-1.162776	14.919698	MT	21364	2023.02.25 03:27:41.033236427	0001923
1	15.009513	0.320396	-1.186359	14.959123	MT	21364	2023.02.25 03:27:41.034236427	0001923
1	14.947041	0.278744	-1.150496	14.900090	MT	21364	2023.02.25 03:27:41.035236427	0001923
1	15.001545	0.312291	-1.123315	14.956169	MT	21364	2023.02.25 03:27:41.036236427	0001923
1	14.981712	0.324084	-1.122995	14.936049	MT	21364	2023.02.25 03:27:41.037236427	0001923
1	14.973801	0.283012	-1.130921	14.928350	MT	21364	2023.02.25 03:27:41.038236427	0001923
1	14.990677	0.275194	-1.147173	14.944185	MT	21364	2023.02.25 03:27:41.039236427	0001923
1	15.019911	0.308497	-1.163559	14.971596	MT	21364	2023.02.25 03:27:41.040236427	0001923
1	15.021775	0.260512	-1.135681	14.976517	MT	21364	2023.02.25 03:27:41.041236427	0001923
1	15.003111	0.299320	-1.151327	14.955875	MT	21364	2023.02.25 03:27:41.042236427	0001923
1	15.022508	0.291519	-1.143643	14.976076	MT	21364	2023.02.25 03:27:41.043236427	0001923
1	15.005057	0.324347	-1.178294	14.955205	MT	21364	2023.02.25 03:27:41.044236427	0001923
1	14.960159	0.319878	-1.162629	14.911483	MT	21364	2023.02.25 03:27:41.045236427	0001923
1	15.009975	0.283387	-1.135470	14.964283	MT	21364	2023.02.25 03:27:41.046236427	0001923
1	15.012331	0.256405	-1.111566	14.968927	MT	21364	2023.02.25 03:27:41.047236427	0001923
1	14.994367	0.320220	-1.135182	14.947905	MT	21364	2023.02.25 03:27:41.048236427	0001923
1	14.961286	0.286903	-1.185665	14.911471	MT	21364	2023.02.25 03:27:41.049236427	0001923
1	15.032585	0.316604	-1.107801	14.988367	MT	21364	2023.02.25 03:27:41.050236427	0001923
1	14.988102	0.320166	-1.163056	14.939478	MT	21364	2023.02.25 03:27:41.051236427	0001923
1	14.995504	0.312241	-1.155189	14.947681	MT	21364	2023.02.25 03:27:41.052236427	0001923
1	14.987599	0.295164	-1.159087	14.939797	MT	21364	2023.02.25 03:27:41.053236427	0001923
1	14.982434	0.324096	-1.134994	14.935865	MT	21364	2023.02.25 03:27:41.054236427	0001923
1	14.966257	0.331950	-1.193672	14.914885	MT	21364	2023.02.25 03:27:41.055236427	0001923
1	15.019611	0.275499	-1.163598	14.971936	MT	21364	2023.02.25 03:27:41.056236427	0001923
1	14.973542	0.248014	-1.130962	14.928710	MT	21364	2023.02.25 03:27:41.057236427	0001923
1	14.982584	0.291106	-1.143032	14.936083	MT	21364	2023.02.25 03:27:41.058236427	0001923
1	14.988193	0.328166	-1.163047	14.939396	MT	21364	2023.02.25 03:27:41.059236427	0001923
1	15.002621	0.299312	-1.143328	14.955997	MT	21364	2023.02.25 03:27:41.060236427	0001923
1	15.005855	0.267347	-1.135428	14.960448	MT	21364	2023.02.25 03:27:41.061236427	0001923
1	15.000452	0.308299	-1.171253	14.951477	MT	21364	2023.02.25 03:27:41.062236427	0001923
1	14.996587	0.320257	-1.171178	14.947355	MT	21364	2023.02.25 03:27:41.063236427	0001923
1	14.947537	0.278752	-1.158495	14.899968	MT	21364	2023.02.25 03:27:41.064236427	0001923
1	14.984193	0.304130	-1.167014	14.935582	MT	21364	2023.02.25 03:27:41.065236427	0001923
1	15.011342	0.299407	-1.155449	14.963812	MT	21364	2023.02.25 03:27:41.066236427	0001923
1	14.988225	0.308171	-1.167070	14.939541	MT	21364	2023.02.25 03:27:41.067236427	0001923
1	15.038176	0.252686	-1.143933	14.992475	MT	21364	2023.02.25 03:27:41.068236427	0001923
1	15.015011	0.260450	-1.155556	14.968213	MT	21364	2023.02.25 03:27:41.069236427	0001923
1	15.037550	0.295667	-1.127884	14.992277	MT	21364	2023.02.25 03:27:41.070236427	0001923
1	14.981149	0.304104	-1.181951	14.931354	MT	21364	2023.02.25 03:27:41.071236427	0001923
1	15.004433	0.287344	-1.174339	14.955647	MT	21364	2023.02.25 03:27:41.072236427	0001923
1	14.983694	0.304122	-1.159015	14.935705	MT	21364	2023.02.25 03:27:41.073236427	0001923
1	14.992258	0.312212	-1.167127	14.943499	MT	21364	2023.02.25 03:27:41.074236427	0001923
1	15.015032	0.263450	-1.155552	14.968182	MT	21364	2023.02.25 03:27:41.075236427	0001923
1	15.043004	0.320727	-1.147913	14.995713	MT	21364	2023.02.25 03:27:41.076236427	0001923
1	14.983570	0.316117	-1.155001	14.935642	MT	21364	2023.02.25 03:27:41.077236427	0001923
1	15.013629	0.271425	-1.131546	14.968467	MT	21364	2023.02.25 03:27:41.078236427	0001923
1	14.987438	0.304159	-1.155076	14.939765	MT	21364	2023.02.25 03:27:41.079236427	0001923
1	14.964274	0.307924	-1.166704	14.915545	MT	21364	2023.02.25 03:27:41.080236427	0001923
1	14.979275	0.252083	-1.159015	14.932241	MT	21364	2023.02.25 03:27:41.081236427	0001923
1	14.997482	0.279255	-1.127293	14.952448	MT	21364	2023.02.25 03:27:41.082236427	0001923
1	14.968796	0.290977	-1.177784	14.919551	MT	21364	2023.02.25 03:27:41.083236427	0001923
1	14.966779	0.307940	-1.142768	14.919911	MT	21364	2023.02.25 03:27:41.084236427	0001923
1	14.969886	0.315965	-1.126821	14.924072	MT	21364	2023.02.25 03:27:41.085236427	0001923
1	15.007048	0.263367	-1.155430	14.960184	MT	21364	2023.02.25 03:27:41.086236427	0001923
1	15.004485	0.312340	-1.171309	14.955436	MT	21364	2023.02.25 03:27:41.087236427	0001923
1	14.953075	0.303788	-1.114593	14.908382	MT	21364	2023.02.25 03:27:41.088236427	0001923
1	14.991804	0.260215	-1.167188	14.944034	MT	21364	2023.02.25 03:27:41.089236427	0001923
1	14.966857	0.259951	-1.150824	14.920282	MT	21364	2023.02.25 03:27:41.090236427	0001923
1	15.007119	0.324356	-1.147359	14.959678	MT	21364	2023.02.25 03:27:41.091236427	0001923
1	14.966447	0.270942	-1.142812	14.920291	MT	21364	2023.02.25 03:27:41.092236427	0001923
1	15.009728	0.308377	-1.127441	14.964148	MT	21364	2023.02.25 03:27:41.093236427	0001923
1	14.958039	0.278851	-1.134681	14.912333	MT	21364	2023.02.25 03:27:41.094236427	0001923
1	14.963574	0.286917	-1.158730	14.915883	MT	21364	2023.02.25 03:27:41.095236427	0001923
1	14.993395	0.267215	-1.127246	14.948572	MT	21364	2023.02.25 03:27:41.096236427	0001923
1	15.006017	0.312340	-1.131375	14.960046	MT	21364	2023.02.25 03:27:41.097236427	0001923
1	14.961777	0.303883	-1.126713	14.916197	MT	21364	2023.02.25 03:27:41.098236427	0001923
1	15.002621	0.299312	-1.143328	14.955997	MT	21364	2023.02.25 03:27:41.099236427	0001923
1	14.978001	0.279057	-1.134986	14.932329	MT	21364	2023.02.25 03:27:41.100236427	0001923
1	14.999920	0.328286	-1.159231	14.951455	MT	21364	2023.02.25 03:27:41.101236427	0001923
1	15.002378	0.271313	-1.143361	14.956285	MT	21364	2023.02.25 03:27:41.102236427	0001923
1	14.976377	0.320047	-1.166873	14.927419	MT	21364	2023.02.25 03:27:41.103236427	0001923
1	14.954145	0.335799	-1.126553	14.907869	MT	21364	2023.02.25 03:27:41.104236427	0001923
1	15.022270	0.316509	-1.135614	14.975941	MT	21364	2023.02.25 03:27:41.105236427	0001923
1	14.986913	0.324146	-1.143054	14.939743	MT	21364	2023.02.25 03:27:41.106236427	0001923
1	14.991484	0.283206	-1.159162	14.943919	MT	21364	2023.02.25 03:27:41.107236427	0001923
1	15.020868	0.267495	-1.119674	14.976690	MT	21364	2023.02.25 03:27:41.108236427	0001923
1	15.054494	0.267854	-1.148159	15.008257	MT	21364	2023.02.25 03:27:41.109236427	0001923
1	15.027662	0.283581	-1.163711	14.979852	MT	21364	2023.02.25 03:27:41.110236427	0001923
1	15.003406	0.304324	-1.155321	14.955762	MT	21364	2023.02.25 03:27:41.111236427	0001923
1	14.975482	0.279041	-1.158922	14.927963	MT	21364	2023.02.25 03:27:41.112236427	0001923
1	14.999365	0.299283	-1.155266	14.951814	MT	21364	2023.02.25 03:27:41.113236427	0001923
1	14.994881	0.299234	-1.147205	14.947937	MT	21364	2023.02.25 03:27:41.114236427	0001923
1	15.018237	0.287473	-1.139587	14.972179	MT	21364	2023.02.25 03:27:41.115236427	0001923
1	15.014805	0.295440	-1.147515	14.967975	MT	21364	2023.02.25 03:27:41.116236427	0001923
1	14.990189	0.275185	-1.139174	14.944307	MT	21364	2023.02.25 03:27:41.117236427	0001923
1	14.977901	0.295052	-1.130968	14.932226	MT	21364	2023.02.25 03:27:41.118236427	0001923
1	14.990013	0.283181	-1.135165	14.944286	MT	21364	2023.02.25 03:27:41.119236427	0001923
1	14.987643	0.271169	-1.163115	14.939982	MT	21364	2023.02.25 03:27:41.120236427	0001923
1	15.033752	0.260636	-1.135864	14.988515	MT	21364	2023.02.25 03:27:41.121236427	0001923
1	15.037238	0.299686	-1.186811	14.987335	MT	21364	2023.02.25 03:27:41.122236427	0001923
1	15.002868	0.271322	-1.151360	14.956163	MT	21364	2023.02.25 03:27:41.123236427	0001923
1	15.028895	0.336589	-1.174647	14.979139	MT	21364	2023.02.25 03:27:41.124236427	0001923
1	14.986764	0.252158	-1.151139	14.940361	MT	21364	2023.02.25 03:27:41.125236427	0001923
1	14.996601	0.275267	-1.178230	14.947711	MT	21364	2023.02.25 03:27:41.126236427	0001923
1	15.016296	0.320459	-1.167483	14.967412	MT	21364	2023.02.25 03:27:41.127236427	0001923
1	15.020885	0.232501	-1.123715	14.976989	MT	21364	2023.02.25 03:27:41.128236427	0001923
1	15.023903	0.308538	-1.163620	14.975596	MT	21364	2023.02.25 03:27:41.129236427	0001923
1	15.015677	0.248463	-1.167569	14.968153	MT	21364	2023.02.25 03:27:41.130236427	0001923
1	14.962699	0.270905	-1.146750	14.916231	MT	21364	2023.02.25 03:27:41.131236427	0001923
1	14.986538	0.312142	-1.139069	14.939927	MT	21364	2023.02.25 03:27:41.132236427	0001923
1	15.037585	0.271672	-1.131912	14.992463	MT	21364	2023.02.25 03:27:41.133236427	0001923
1	15.008185	0.308377	-1.167376	14.959537	MT	21364	2023.02.25 03:27:41.134236427	0001923
1	15.049533	0.267796	-1.132100	15.004502	MT	21364	2023.02.25 03:27:41.135236427	0001923
1	15.030357	0.275602	-1.143784	14.984239	MT	21364	2023.02.25 03:27:41.136236427	0001923
1	14.970700	0.323977	-1.138810	14.923806	MT	21364	2023.02.25 03:27:41.137236427	0001923
1	15.007239	0.287366	-1.155402	14.959937	MT	21364	2023.02.25 03:27:41.138236427	0001923
1	14.975020	0.283032	-1.150919	14.928044	MT	21364	2023.02.25 03:27:41.139236427	0001923
1	14.954073	0.307804	-1.130586	14.908096	MT	21364	2023.02.25 03:27:41.140236427	0001923
1	14.995974	0.332244	-1.159165	14.947414	MT	21364	2023.02.25 03:27:41.141236427	0001923
1	14.996381	0.324253	-1.167173	14.947375	MT	21364	2023.02.25 03:27:41.142236427	0001923
1	14.996059	0.339244	-1.159157	14.947342	MT	21364	2023.02.25 03:27:41.143236427	0001923
1	14.984144	0.299130	-1.167020	14.935634	MT	21364	2023.02.25 03:27:41.144236427	0001923
1	14.991678	0.304204	-1.159137	14.943703	MT	21364	2023.02.25 03:27:41.145236427	0001923
1	15.002378	0.271313	-1.143361	14.956285	MT	21364	2023.02.25 03:27:41.146236427	0001923
1	15.017653	0.275466	-1.131602	14.972425	MT	21364	2023.02.25 03:27:41.147236427	0001923
1	14.939429	0.262670	-1.158392	14.892134	MT	21364	2023.02.25 03:27:41.148236427	0001923
1	15.010232	0.332380	-1.131412	14.963839	MT	21364	2023.02.25 03:27:41.149236427	0001923
1	14.952131	0.315795	-1.162512	14.903525	MT	21364	2023.02.25 03:27:41.150236427	0001923
1	14.980033	0.312084	-1.162944	14.931562	MT	21364	2023.02.25 03:27:41.151236427	0001923
1	15.015339	0.271454	-1.159543	14.968039	MT	21364	2023.02.25 03:27:41.152236427	0001923
1	15.027325	0.324566	-1.151664	14.979614	MT	21364	2023.02.25 03:27:41.153236427	0001923
1	14.996420	0.304258	-1.171197	14.947519	MT	21364	2023.02.25 03:27:41.154236427	0001923
1	14.987113	0.320150	-1.147058	14.939723	MT	21364	2023.02.25 03:27:41.155236427	0001923
1	15.007573	0.267375	-1.163425	14.960020	MT	21364	2023.02.25 03:27:41.156236427	0001923
1	14.952382	0.315800	-1.166511	14.903464	MT	21364	2023.02.25 03:27:41.157236427	0001923
1	15.035332	0.275660	-1.159843	14.987994	MT	21364	2023.02.25 03:27:41.158236427	0001923
1	14.950575	0.282777	-1.142553	14.904171	MT	21364	2023.02.25 03:27:41.159236427	0001923
1	14.995659	0.275251	-1.163232	14.947940	MT	21364	2023.02.25 03:27:41.160236427	0001923
1	15.030326	0.271602	-1.143789	14.984281	MT	21364	2023.02.25 03:27:41.161236427	0001923
1	14.998962	0.308274	-1.147256	14.951844	MT	21364	2023.02.25 03:27:41.162236427	0001923
1	14.986822	0.291151	-1.147093	14.940021	MT	21364	2023.02.25 03:27:41.163236427	0001923
1	14.997370	0.304273	-1.186195	14.947290	MT	21364	2023.02.25 03:27:41.164236427	0001923
1	15.022916	0.248533	-1.155692	14.976335	MT	21364	2023.02.25 03:27:41.165236427	0001923
1	15.031856	0.328615	-1.159719	14.983449	MT	21364	2023.02.25 03:27:41.166236427	0001923
1	15.014845	0.271445	-1.151543	14.968161	MT	21364	2023.02.25 03:27:41.167236427	0001923
1	14.987146	0.271161	-1.155116	14.940105	MT	21364	2023.02.25 03:27:41.168236427	0001923
1	14.955025	0.278826	-1.150618	14.908089	MT	21364	2023.02.25 03:27:41.169236427	0001923
1	15.019375	0.304489	-1.155565	14.971760	MT	21364	2023.02.25 03:27:41.170236427	0001923
1	14.980381	0.275098	-1.173986	14.931775	MT	21364	2023.02.25 03:27:41.171236427	0001923
1	14.999901	0.275297	-1.167293	14.951878	MT	21364	2023.02.25 03:27:41.172236427	0001923
1	14.950368	0.255778	-1.142585	14.904449	MT	21364	2023.02.25 03:27:41.173236427	0001923
1	14.952315	0.282805	-1.170550	14.903743	MT	21364	2023.02.25 03:27:41.174236427	0001923
1	15.003213	0.283325	-1.155346	14.955978	MT	21364	2023.02.25 03:27:41.175236427	0001923
1	15.019550	0.267499	-1.163608	14.972018	MT	21364	2023.02.25 03:27:41.176236427	0001923
1	14.997913	0.236270	-1.139342	14.952707	MT	21364	2023.02.25 03:27:41.177236427	0001923
1	14.978229	0.304056	-1.134957	14.932072	MT	21364	2023.02.25 03:27:41.178236427	0001923
1	14.991629	0.299205	-1.159143	14.943755	MT	21364	2023.02.25 03:27:41.179236427	0001923
1	14.967249	0.278954	-1.154801	14.920026	MT	21364	2023.02.25 03:27:41.180236427	0001923
1	14.994638	0.271235	-1.147239	14.948226	MT	21364	2023.02.25 03:27:41.181236427	0001923
1	14.997211	0.275251	-1.123298	14.952550	MT	21364	2023.02.25 03:27:41.182236427	0001923
1	14.974431	0.299019	-1.138901	14.928063	MT	21364	2023.02.25 03:27:41.183236427	0001923
1	15.004615	0.324339	-1.171295	14.955312	MT	21364	2023.02.25 03:27:41.184236427	0001923
1	14.998677	0.304270	-1.143261	14.951946	MT	21364	2023.02.25 03:27:41.185236427	0001923
1	14.993218	0.275210	-1.123237	14.948551	MT	21364	2023.02.25 03:27:41.186236427	0001923
1	15.009928	0.304382	-1.131446	14.964128	MT	21364	2023.02.25 03:27:41.187236427	0001923
1	14.979158	0.299073	-1.150961	14.931879	MT	21364	2023.02.25 03:27:41.188236427	0001923
1	14.995335	0.295242	-1.155209	14.947856	MT	21364	2023.02.25 03:27:41.189236427	0001923
1	14.966024	0.278934	-1.134803	14.920331	MT	21364	2023.02.25 03:27:41.190236427	0001923
1	15.000730	0.291307	-1.178272	14.951545	MT	21364	2023.02.25 03:27:41.191236427	0001923
1	14.995282	0.336232	-1.147161	14.947557	MT	21364	2023.02.25 03:27:41.192236427	0001923
1	14.988349	0.295176	-1.171085	14.939613	MT	21364	2023.02.25 03:27:41.193236427	0001923
1	14.991326	0.339190	-1.147097	14.943526	MT	21364	2023.02.25 03:27:41.194236427	0001923
1	14.966897	0.294945	-1.146783	14.919983	MT	21364	2023.02.25 03:27:41.195236427	0001923
1	15.030250	0.291597	-1.139765	14.984136	MT	21364	2023.02.25 03:27:41.196236427	0001923
1	15.006676	0.328347	-1.139355	14.959759	MT	21364	2023.02.25 03:27:41.197236427	0001923
1	14.942462	0.266695	-1.142450	14.896337	MT	21364	2023.02.25 03:27:41.198236427	0001923
1	14.995975	0.283255	-1.167222	14.947797	MT	21364	2023.02.25 03:27:41.199236427	0001923
1	14.967683	0.270963	-1.162809	14.919986	MT	21364	2023.02.25 03:27:41.200236427	0001923
1	15.014977	0.287444	-1.151524	14.967996	MT	21364	2023.02.25 03:27:41.201236427	0001923
1	14.982708	0.304105	-1.143017	14.935949	MT	21364	2023.02.25 03:27:41.202236427	0001923
1	14.999752	0.287292	-1.163279	14.951816	MT	21364	2023.02.25 03:27:41.203236427	0001923
1	14.971843	0.291003	-1.162847	14.923779	MT	21364	2023.02.25 03:27:41.204236427	0001923
1	14.990255	0.283185	-1.139164	14.944225	MT	21364	2023.02.25 03:27:41.205236427	0001923
1	14.998474	0.308266	-1.139257	14.951966	MT	21364	2023.02.25 03:27:41.206236427	0001923
1	14.977511	0.244055	-1.131028	14.932751	MT	21364	2023.02.25 03:27:41.207236427	0001923
1	14.961858	0.286888	-1.130733	14.916311	MT	21364	2023.02.25 03:27:41.208236427	0001923
1	14.987244	0.283160	-1.155101	14.939981	MT	21364	2023.02.25 03:27:41.209236427	0001923
1	15.007635	0.275375	-1.163415	14.959938	MT	21364	2023.02.25 03:27:41.210236427	0001923
1	14.983197	0.347103	-1.142966	14.935506	MT	21364	2023.02.25 03:27:41.211236427	0001923
1	15.030879	0.279610	-1.151778	14.984076	MT	21364	2023.02.25 03:27:41.212236427	0001923
1	14.955669	0.319828	-1.154569	14.907606	MT	21364	2023.02.25 03:27:41.213236427	0001923
1	14.995476	0.283247	-1.159223	14.947919	MT	21364	2023.02.25 03:27:41.214236427	0001923
1	15.011720	0.312410	-1.159433	14.963618	MT	21364	2023.02.25 03:27:41.215236427	0001923
1	14.935013	0.323609	-1.142260	14.887751	MT	21364	2023.02.25 03:27:41.216236427	0001923
1	15.026065	0.320546	-1.131671	14.979960	MT	21364	2023.02.25 03:27:41.217236427	0001923
1	15.018690	0.283482	-1.147591	14.972098	MT	21364	2023.02.25 03:27:41.218236427	0001923
1	14.943330	0.282707	-1.154430	14.895989	MT	21364	2023.02.25 03:27:41.219236427	0001923
1	14.992053	0.291213	-1.167151	14.943715	MT	21364	2023.02.25 03:27:41.220236427	0001923
1	15.006217	0.308344	-1.135379	14.960026	MT	21364	2023.02.25 03:27:41.221236427	0001923
1	15.020473	0.295509	-1.174573	14.971562	MT	21364	2023.02.25 03:27:41.222236427	0001923
1	14.955240	0.274831	-1.154622	14.908069	MT	21364	2023.02.25 03:27:41.223236427	0001923
1	14.974741	0.279028	-1.146924	14.928147	MT	21364	2023.02.25 03:27:41.224236427	0001923
1	14.999702	0.308287	-1.159254	14.951661	MT	21364	2023.02.25 03:27:41.225236427	0001923
1	15.006713	0.283358	-1.147408	14.960100	MT	21364	2023.02.25 03:27:41.226236427	0001923
1	14.946649	0.259741	-1.146519	14.900347	MT	21364	2023.02.25 03:27:41.227236427	0001923
1	14.994702	0.279235	-1.147229	14.948143	MT	21364	2023.02.25 03:27:41.228236427	0001923
1	14.995760	0.287251	-1.163218	14.947816	MT	21364	2023.02.25 03:27:41.229236427	0001923
1	14.978946	0.275074	-1.150989	14.932126	MT	21364	2023.02.25 03:27:41.230236427	0001923
1	14.974043	0.283016	-1.134920	14.928289	MT	21364	2023.02.25 03:27:41.231236427	0001923
1	15.003903	0.304332	-1.163320	14.955640	MT	21364	2023.02.25 03:27:41.232236427	0001923
1	15.003959	0.283337	-1.167344	14.955795	MT	21364	2023.02.25 03:27:41.233236427	0001923
1	14.967623	0.262963	-1.162819	14.920068	MT	21364	2023.02.25 03:27:41.234236427	0001923
1	15.003530	0.316323	-1.155306	14.955639	MT	21364	2023.02.25 03:27:41.235236427	0001923
1	15.021375	0.271503	-1.127668	14.976526	MT	21364	2023.02.25 03:27:41.236236427	0001923
1	15.019542	0.320488	-1.155546	14.971595	MT	21364	2023.02.25 03:27:41.237236427	0001923
1	14.975169	0.271037	-1.154932	14.928107	MT	21364	2023.02.25 03:27:41.238236427	0001923
1	14.991629	0.299205	-1.159143	14.943755	MT	21364	2023.02.25 03:27:41.239236427	0001923
1	14.991688	0.328199	-1.155109	14.943517	MT	21364	2023.02.25 03:27:41.240236427	0001923
1	15.033684	0.308625	-1.127808	14.988144	MT	21364	2023.02.25 03:27:41.241236427	0001923
1	15.003605	0.299328	-1.159326	14.955753	MT	21364	2023.02.25 03:27:41.242236427	0001923
1	14.990083	0.291180	-1.135155	14.944204	MT	21364	2023.02.25 03:27:41.243236427	0001923
1	15.010951	0.283403	-1.151468	14.964038	MT	21364	2023.02.25 03:27:41.244236427	0001923
1	15.000514	0.295303	-1.174268	14.951565	MT	21364	2023.02.25 03:27:41.245236427	0001923
1	14.993429	0.299209	-1.123208	14.948304	MT	21364	2023.02.25 03:27:41.246236427	0001923
1	14.967518	0.307953	-1.154766	14.919727	MT	21364	2023.02.25 03:27:41.247236427	0001923
1	15.011515	0.316406	-1.155429	14.963637	MT	21364	2023.02.25 03:27:41.248236427	0001923
1	15.007646	0.304369	-1.159381	14.959701	MT	21364	2023.02.25 03:27:41.249236427	0001923
1	14.966495	0.303936	-1.138773	14.920013	MT	21364	2023.02.25 03:27:41.250236427	0001923
1	15.009900	0.324377	-1.127422	14.963983	MT	21364	2023.02.25 03:27:41.251236427	0001923
1	14.970244	0.303973	-1.134834	14.924073	MT	21364	2023.02.25 03:27:41.252236427	0001923
1	14.986105	0.263145	-1.139127	14.940432	MT	21364	2023.02.25 03:27:41.253236427	0001923
1	15.019115	0.275490	-1.155599	14.972058	MT	21364	2023.02.25 03:27:41.254236427	0001923
1	14.983775	0.312121	-1.159005	14.935622	MT	21364	2023.02.25 03:27:41.255236427	0001923
1	14.991060	0.291197	-1.151153	14.943959	MT	21364	2023.02.25 03:27:41.256236427	0001923
1	14.997119	0.263252	-1.123312	14.952674	MT	21364	2023.02.25 03:27:41.257236427	0001923
1	14.958634	0.315853	-1.138637	14.911891	MT	21364	2023.02.25 03:27:41.258236427	0001923
1	14.998275	0.287267	-1.139282	14.952182	MT	21364	2023.02.25 03:27:41.259236427	0001923
1	15.009601	0.295378	-1.127457	14.964281	MT	21364	2023.02.25 03:27:41.260236427	0001923
1	14.924014	0.298508	-1.162104	14.875705	MT	21364	2023.02.25 03:27:41.261236427	0001923
1	15.014488	0.287436	-1.143525	14.968119	MT	21364	2023.02.25 03:27:41.262236427	0001923
1	14.999274	0.336273	-1.147223	14.951556	MT	21364	2023.02.25 03:27:41.263236427	0001923
1	15.051569	0.328818	-1.156025	15.003507	MT	21364	2023.02.25 03:27:41.264236427	0001923
1	15.040776	0.328713	-1.174840	14.991219	MT	21364	2023.02.25 03:27:41.265236427	0001923
1	15.002476	0.283313	-1.143347	14.956162	MT	21364	2023.02.25 03:27:41.266236427	0001923
1	15.038552	0.299683	-1.143878	14.991991	MT	21364	2023.02.25 03:27:41.267236427	0001923
1	14.968694	0.262955	-1.114885	14.924801	MT	21364	2023.02.25 03:27:41.268236427	0001923
1	14.966619	0.315936	-1.138759	14.919889	MT	21364	2023.02.25 03:27:41.269236427	0001923
1	15.006311	0.263355	-1.143432	14.960367	MT	21364	2023.02.25 03:27:41.270236427	0001923
1	14.991535	0.336194	-1.151100	14.943496	MT	21364	2023.02.25 03:27:41.271236427	0001923
1	15.045781	0.267759	-1.136039	15.000441	MT	21364	2023.02.25 03:27:41.272236427	0001923
1	14.975234	0.279037	-1.154923	14.928024	MT	21364	2023.02.25 03:27:41.273236427	0001923
1	15.020178	0.283507	-1.171588	14.971731	MT	21364	2023.02.25 03:27:41.274236427	0001923
1	15.015123	0.275449	-1.155538	14.968059	MT	21364	2023.02.25 03:27:41.275236427	0001923
1	15.004271	0.267346	-1.174362	14.955853	MT	21364	2023.02.25 03:27:41.276236427	0001923
1	14.960617	0.315886	-1.170633	14.911402	MT	21364	2023.02.25 03:27:41.277236427	0001923
1	14.973767	0.279012	-1.130926	14.928391	MT	21364	2023.02.25 03:27:41.278236427	0001923
1	15.005976	0.308340	-1.131380	14.960087	MT	21364	2023.02.25 03:27:41.279236427	0001923
1	14.939587	0.282669	-1.158368	14.891928	MT	21364	2023.02.25 03:27:41.280236427	0001923
1	14.994736	0.283234	-1.147224	14.948102	MT	21364	2023.02.25 03:27:41.281236427	0001923
1	14.961705	0.319878	-1.122695	14.916093	MT	21364	2023.02.25 03:27:41.282236427	0001923
1	15.015059	0.320439	-1.147486	14.967718	MT	21364	2023.02.25 03:27:41.283236427	0001923
1	14.985849	0.291135	-1.131095	14.940266	MT	21364	2023.02.25 03:27:41.284236427	0001923
1	15.003736	0.312328	-1.159311	14.955619	MT	21364	2023.02.25 03:27:41.285236427	0001923
1	14.979027	0.252079	-1.155016	14.932302	MT	21364	2023.02.25 03:27:41.286236427	0001923
1	14.985600	0.260137	-1.131131	14.940585	MT	21364	2023.02.25 03:27:41.287236427	0001923
1	14.958238	0.323845	-1.130628	14.911931	MT	21364	2023.02.25 03:27:41.288236427	0001923
1	14.995710	0.308245	-1.159193	14.947661	MT	21364	2023.02.25 03:27:41.289236427	0001923
1	15.008860	0.263372	-1.119496	14.964733	MT	21364	2023.02.25 03:27:41.290236427	0001923
1	15.016005	0.291461	-1.167518	14.967711	MT	21364	2023.02.25 03:27:41.291236427	0001923
1	14.964887	0.323930	-1.173684	14.915273	MT	21364	2023.02.25 03:27:41.292236427	0001923
1	14.954606	0.255823	-1.146646	14.908387	MT	21364	2023.02.25 03:27:41.293236427	0001923
1	14.992615	0.343211	-1.167090	14.943180	MT	21364	2023.02.25 03:27:41.294236427	0001923
1	14.970328	0.286979	-1.138854	14.924187	MT	21364	2023.02.25 03:27:41.295236427	0001923
1	15.010325	0.295390	-1.139455	14.964098	MT	21364	2023.02.25 03:27:41.296236427	0001923
1	15.019187	0.332479	-1.147533	14.971594	MT	21364	2023.02.25 03:27:41.297236427	0001923
1	15.022206	0.252521	-1.143689	14.976478	MT	21364	2023.02.25 03:27:41.298236427	0001923
1	15.006258	0.312344	-1.135375	14.959985	MT	21364	2023.02.25 03:27:41.299236427	0001923
1	14.998728	0.283276	-1.147285	14.952101	MT	21364	2023.02.25 03:27:41.300236427	0001923
1	14.974564	0.287024	-1.142915	14.928125	MT	21364	2023.02.25 03:27:41.301236427	0001923
1	14.998450	0.279272	-1.143291	14.952204	MT	21364	2023.02.25 03:27:41.302236427	0001923
1	14.967766	0.307957	-1.158766	14.919666	MT	21364	2023.02.25 03:27:41.303236427	0001923
1	14.947182	0.294743	-1.150477	14.899926	MT	21364	2023.02.25 03:27:41.304236427	0001923
1	14.979128	0.320067	-1.146936	14.931724	MT	21364	2023.02.25 03:27:41.305236427	0001923
1	14.995011	0.312233	-1.147190	14.947804	MT	21364	2023.02.25 03:27:41.306236427	0001923
1	14.950122	0.286768	-1.134549	14.904252	MT	21364	2023.02.25 03:27:41.307236427	0001923
1	14.993730	0.279218	-1.131231	14.948388	MT	21364	2023.02.25 03:27:41.308236427	0001923
1	14.979247	0.308072	-1.150950	14.931786	MT	21364	2023.02.25 03:27:41.309236427	0001923
1	15.002594	0.320307	-1.139304	14.955842	MT	21364	2023.02.25 03:27:41.310236427	0001923
1	14.990937	0.304192	-1.147138	14.943887	MT	21364	2023.02.25 03:27:41.311236427	0001923
1	14.982907	0.271115	-1.151055	14.936167	MT	21364	2023.02.25 03:27:41.312236427	0001923
1	14.951905	0.262802	-1.166574	14.904010	MT	21364	2023.02.25 03:27:41.313236427	0001923
1	15.003303	0.263330	-1.159369	14.956123	MT	21364	2023.02.25 03:27:41.314236427	0001923
1	14.962453	0.298895	-1.138718	14.916065	MT	21364	2023.02.25 03:27:41.315236427	0001923
1	15.046500	0.295766	-1.144004	15.000031	MT	21364	2023.02.25 03:27:41.316236427	0001923
1	14.963325	0.286913	-1.154730	14.915944	MT	21364	2023.02.25 03:27:41.317236427	0001923
1	15.002442	0.279313	-1.143352	14.956203	MT	21364	2023.02.25 03:27:41.318236427	0001923
1	14.994775	0.256240	-1.151256	14.948319	MT	21364	2023.02.25 03:27:41.319236427	0001923
1	14.965851	0.255935	-1.134830	14.920568	MT	21364	2023.02.25 03:27:41.320236427	0001923
1	15.003147	0.275326	-1.155355	14.956061	MT	21364	2023.02.25 03:27:41.321236427	0001923
1	14.998873	0.299275	-1.147266	14.951937	MT	21364	2023.02.25 03:27:41.322236427	0001923
1	14.998240	0.283267	-1.139286	14.952224	MT	21364	2023.02.25 03:27:41.323236427	0001923
1	14.964382	0.270933	-1.173747	14.915819	MT	21364	2023.02.25 03:27:41.324236427	0001923
1	15.011552	0.295411	-1.159453	14.963793	MT	21364	2023.02.25 03:27:41.325236427	0001923
1	15.007635	0.275375	-1.163415	14.959938	MT	21364	2023.02.25 03:27:41.326236427	0001923
1	14.959692	0.298875	-1.158654	14.911760	MT	21364	2023.02.25 03:27:41.327236427	0001923
1	14.966042	0.247939	-1.138839	14.920589	MT	21364	2023.02.25 03:27:41.328236427	0001923
1	15.006507	0.256360	-1.147440	14.960378	MT	21364	2023.02.25 03:27:41.329236427	0001923
1	15.010850	0.299398	-1.147450	14.963935	MT	21364	2023.02.25 03:27:41.330236427	0001923
1	14.983218	0.279119	-1.155045	14.936023	MT	21364	2023.02.25 03:27:41.331236427	0001923
1	14.984584	0.299138	-1.174019	14.935527	MT	21364	2023.02.25 03:27:41.332236427	0001923
1	15.002900	0.275321	-1.151356	14.956122	MT	21364	2023.02.25 03:27:41.333236427	0001923
1	15.007560	0.295370	-1.159392	14.959793	MT	21364	2023.02.25 03:27:41.334236427	0001923
1	15.004301	0.359325	-1.159255	14.955135	MT	21364	2023.02.25 03:27:41.335236427	0001923
1	15.015423	0.308447	-1.155499	14.967719	MT	21364	2023.02.25 03:27:41.336236427	0001923
1	15.006647	0.275359	-1.147417	14.960182	MT	21364	2023.02.25 03:27:41.337236427	0001923
1	15.010304	0.263396	-1.143493	14.964366	MT	21364	2023.02.25 03:27:41.338236427	0001923
1	14.979723	0.279086	-1.162983	14.931902	MT	21364	2023.02.25 03:27:41.339236427	0001923
1	15.023140	0.279532	-1.155656	14.976016	MT	21364	2023.02.25 03:27:41.340236427	0001923
1	15.003778	0.316327	-1.159306	14.955578	MT	21364	2023.02.25 03:27:41.341236427	0001923
1	15.010362	0.299390	-1.139451	14.964057	MT	21364	2023.02.25 03:27:41.342236427	0001923
1	14.990531	0.312183	-1.139130	14.943926	MT	21364	2023.02.25 03:27:41.343236427	0001923
1	15.036129	0.308666	-1.167803	14.987532	MT	21364	2023.02.25 03:27:41.344236427	0001923
1	14.999014	0.256285	-1.155317	14.952257	MT	21364	2023.02.25 03:27:41.345236427	0001923
1	15.021712	0.283507	-1.131654	14.976342	MT	21364	2023.02.25 03:27:41.346236427	0001923
1	14.990465	0.279189	-1.143169	14.944205	MT	21364	2023.02.25 03:27:41.347236427	0001923
1	14.969435	0.294962	-1.122847	14.924349	MT	21364	2023.02.25 03:27:41.348236427	0001923
1	15.002868	0.271322	-1.151360	14.956163	MT	21364	2023.02.25 03:27:41.349236427	0001923
1	14.982464	0.304101	-1.139017	14.936010	MT	21364	2023.02.25 03:27:41.350236427	0001923
1	14.991202	0.279202	-1.155167	14.944022	MT	21364	2023.02.25 03:27:41.351236427	0001923
1	14.993939	0.275222	-1.135235	14.948368	MT	21364	2023.02.25 03:27:41.352236427	0001923
1	15.011779	0.339405	-1.155401	14.963401	MT	21364	2023.02.25 03:27:41.353236427	0001923
1	14.998600	0.267276	-1.147304	14.952266	MT	21364	2023.02.25 03:27:41.354236427	0001923
1	14.990956	0.279197	-1.151168	14.944083	MT	21364	2023.02.25 03:27:41.355236427	0001923
1	15.002550	0.316307	-1.139308	14.955883	MT	21364	2023.02.25 03:27:41.356236427	0001923
1	14.991802	0.316204	-1.159123	14.943580	MT	21364	2023.02.25 03:27:41.357236427	0001923
1	14.992008	0.312208	-1.163127	14.943560	MT	21364	2023.02.25 03:27:41.358236427	0001923
1	15.008062	0.320373	-1.163362	14.959475	MT	21364	2023.02.25 03:27:41.359236427	0001923
1	14.962832	0.286904	-1.146731	14.916066	MT	21364	2023.02.25 03:27:41.360236427	0001923
1	15.007897	0.240385	-1.171456	14.960176	MT	21364	2023.02.25 03:27:41.361236427	0001923
1	15.019115	0.275490	-1.155599	14.972058	MT	21364	2023.02.25 03:27:41.362236427	0001923
1	14.914574	0.298394	-1.122002	14.869317	MT	21364	2023.02.25 03:27:41.363236427	0001923
1	15.012066	0.267425	-1.171485	14.963897	MT	21364	2023.02.25 03:27:41.364236427	0001923
1	15.012050	0.295419	-1.167452	14.963670	MT	21364	2023.02.25 03:27:41.365236427	0001923
1	15.000934	0.271289	-1.119364	14.956652	MT	21364	2023.02.25 03:27:41.366236427	0001923
1	14.975214	0.304031	-1.150894	14.927828	MT	21364	2023.02.25 03:27:41.367236427	0001923
1	15.024072	0.271548	-1.171663	14.975854	MT	21364	2023.02.25 03:27:41.368236427	0001923
1	14.975091	0.291032	-1.150909	14.927962	MT	21364	2023.02.25 03:27:41.369236427	0001923
1	15.015544	0.295452	-1.159514	14.967792	MT	21364	2023.02.25 03:27:41.370236427	0001923
1	14.993602	0.316208	-1.123188	14.948129	MT	21364	2023.02.25 03:27:41.371236427	0001923
1	14.943649	0.315705	-1.154390	14.895649	MT	21364	2023.02.25 03:27:41.372236427	0001923
1	14.987069	0.316150	-1.147063	14.939764	MT	21364	2023.02.25 03:27:41.373236427	0001923
1	14.976266	0.283053	-1.170916	14.927739	MT	21364	2023.02.25 03:27:41.374236427	0001923
1	14.974891	0.320022	-1.142876	14.927786	MT	21364	2023.02.25 03:27:41.375236427	0001923
1	14.997877	0.320253	-1.127244	14.952026	MT	21364	2023.02.25 03:27:41.376236427	0001923
1	14.991386	0.271206	-1.159176	14.944043	MT	21364	2023.02.25 03:27:41.377236427	0001923
1	14.946409	0.290731	-1.138483	14.900150	MT	21364	2023.02.25 03:27:41.378236427	0001923
1	14.982966	0.328104	-1.142988	14.935702	MT	21364	2023.02.25 03:27:41.379236427	0001923
1	15.028064	0.271590	-1.171724	14.979853	MT	21364	2023.02.25 03:27:41.380236427	0001923
1	14.987244	0.283160	-1.155101	14.939981	MT	21364	2023.02.25 03:27:41.381236427	0001923
1	14.951520	0.327782	-1.150499	14.903585	MT	21364	2023.02.25 03:27:41.382236427	0001923
1	15.034205	0.312633	-1.135802	14.987980	MT	21364	2023.02.25 03:27:41.383236427	0001923
1	15.022314	0.320509	-1.135609	14.975900	MT	21364	2023.02.25 03:27:41.384236427	0001923
1	15.001543	0.287296	-1.127344	14.956365	MT	21364	2023.02.25 03:27:41.385236427	0001923
1	14.969086	0.307953	-1.114832	14.924338	MT	21364	2023.02.25 03:27:41.386236427	0001923
1	14.966692	0.270946	-1.146811	14.920230	MT	21364	2023.02.25 03:27:41.387236427	0001923
1	14.987478	0.308159	-1.155072	14.939724	MT	21364	2023.02.25 03:27:41.388236427	0001923
1	15.027201	0.287572	-1.155707	14.979933	MT	21364	2023.02.25 03:27:41.389236427	0001923
1	14.979902	0.299085	-1.162959	14.931696	MT	21364	2023.02.25 03:27:41.390236427	0001923
1	15.039376	0.308695	-1.155866	14.991715	MT	21364	2023.02.25 03:27:41.391236427	0001923
1	14.951314	0.282789	-1.154552	14.903987	MT	21364	2023.02.25 03:27:41.392236427	0001923
1	14.998799	0.291275	-1.147276	14.952019	MT	21364	2023.02.25 03:27:41.393236427	0001923
1	15.007858	0.324368	-1.159358	14.959495	MT	21364	2023.02.25 03:27:41.394236427	0001923
1	14.976903	0.304059	-1.177890	14.927416	MT	21364	2023.02.25 03:27:41.395236427	0001923
1	15.020332	0.324500	-1.167540	14.971370	MT	21364	2023.02.25 03:27:41.396236427	0001923
1	15.003179	0.279325	-1.155350	14.956020	MT	21364	2023.02.25 03:27:41.397236427	0001923
1	14.959692	0.298875	-1.158654	14.911760	MT	21364	2023.02.25 03:27:41.398236427	0001923
1	14.983983	0.308126	-1.163010	14.935602	MT	21364	2023.02.25 03:27:41.399236427	0001923
1	14.998434	0.304266	-1.139261	14.952007	MT	21364	2023.02.25 03:27:41.400236427	0001923
1	14.993971	0.279222	-1.135231	14.948327	MT	21364	2023.02.25 03:27:41.401236427	0001923
1	14.966739	0.303940	-1.142772	14.919952	MT	21364	2023.02.25 03:27:41.402236427	0001923
1	15.045190	0.283746	-1.124021	15.000460	MT	21364	2023.02.25 03:27:41.403236427	0001923
1	14.970603	0.259988	-1.146885	14.924343	MT	21364	2023.02.25 03:27:41.404236427	0001923
1	15.035672	0.312658	-1.159799	14.987613	MT	21364	2023.02.25 03:27:41.405236427	0001923
1	14.973276	0.303998	-1.118897	14.928317	MT	21364	2023.02.25 03:27:41.406236427	0001923
1	14.998718	0.308270	-1.143256	14.951905	MT	21364	2023.02.25 03:27:41.407236427	0001923
1	14.962902	0.223916	-1.154805	14.916593	MT	21364	2023.02.25 03:27:41.408236427	0001923
1	14.968364	0.338959	-1.162729	14.919286	MT	21364	2023.02.25 03:27:41.409236427	0001923
1	15.054981	0.320851	-1.148096	15.007711	MT	21364	2023.02.25 03:27:41.410236427	0001923
1	14.994482	0.308225	-1.139196	14.947967	MT	21364	2023.02.25 03:27:41.411236427	0001923
1	15.010082	0.295386	-1.135456	14.964159	MT	21364	2023.02.25 03:27:41.412236427	0001923
1	14.967104	0.259955	-1.154823	14.920221	MT	21364	2023.02.25 03:27:41.413236427	0001923
1	15.007147	0.240373	-1.159457	14.960359	MT	21364	2023.02.25 03:27:41.414236427	0001923
1	15.014687	0.308435	-1.143501	14.967902	MT	21364	2023.02.25 03:27:41.415236427	0001923
1	14.941860	0.282682	-1.130432	14.896355	MT	21364	2023.02.25 03:27:41.416236427	0001923
1	14.986140	0.320133	-1.131060	14.939967	MT	21364	2023.02.25 03:27:41.417236427	0001923
1	15.003034	0.260326	-1.155373	14.956215	MT	21364	2023.02.25 03:27:41.418236427	0001923
1	15.035110	0.328644	-1.147782	14.987632	MT	21364	2023.02.25 03:27:41.419236427	0001923
1	14.986440	0.275148	-1.143112	14.940247	MT	21364	2023.02.25 03:27:41.420236427	0001923
1	15.003200	0.308320	-1.151316	14.955782	MT	21364	2023.02.25 03:27:41.421236427	0001923
1	15.009290	0.287374	-1.123467	14.964425	MT	21364	2023.02.25 03:27:41.422236427	0001923
1	14.997511	0.308250	-1.123259	14.952211	MT	21364	2023.02.25 03:27:41.423236427	0001923
1	14.995975	0.283255	-1.167222	14.947797	MT	21364	2023.02.25 03:27:41.424236427	0001923
1	15.056176	0.291877	-1.172128	15.007643	MT	21364	2023.02.25 03:27:41.425236427	0001923
1	14.971615	0.263005	-1.162880	14.924068	MT	21364	2023.02.25 03:27:41.426236427	0001923
1	14.961211	0.294875	-1.118725	14.916412	MT	21364	2023.02.25 03:27:41.427236427	0001923
1	15.013870	0.271429	-1.135545	14.968406	MT	21364	2023.02.25 03:27:41.428236427	0001923
1	14.982464	0.304101	-1.139017	14.936010	MT	21364	2023.02.25 03:27:41.429236427	0001923
1	14.979535	0.312076	-1.154945	14.931684	MT	21364	2023.02.25 03:27:41.430236427	0001923
1	14.975461	0.304035	-1.154893	14.927767	MT	21364	2023.02.25 03:27:41.431236427	0001923
1	14.999702	0.308287	-1.159254	14.951661	MT	21364	2023.02.25 03:27:41.432236427	0001923
1	14.951281	0.278789	-1.154556	14.904028	MT	21364	2023.02.25 03:27:41.433236427	0001923
1	15.017754	0.287465	-1.131588	14.972301	MT	21364	2023.02.25 03:27:41.434236427	0001923
1	14.999008	0.287280	-1.151280	14.951999	MT	21364	2023.02.25 03:27:41.435236427	0001923
1	15.027201	0.287572	-1.155707	14.979933	MT	21364	2023.02.25 03:27:41.436236427	0001923
1	15.066746	0.271981	-1.152337	15.020152	MT	21364	2023.02.25 03:27:41.437236427	0001923
1	14.983715	0.279127	-1.163044	14.935901	MT	21364	2023.02.25 03:27:41.438236427	0001923
1	15.010899	0.304398	-1.147444	14.963883	MT	21364	2023.02.25 03:27:41.439236427	0001923
1	14.975387	0.267041	-1.158937	14.928087	MT	21364	2023.02.25 03:27:41.440236427	0001923
1	15.030616	0.304600	-1.143750	14.983941	MT	21364	2023.02.25 03:27:41.441236427	0001923
1	14.998201	0.244274	-1.143332	14.952564	MT	21364	2023.02.25 03:27:41.442236427	0001923
1	14.991768	0.287209	-1.163157	14.943817	MT	21364	2023.02.25 03:27:41.443236427	0001923
1	15.029233	0.343593	-1.178638	14.979005	MT	21364	2023.02.25 03:27:41.444236427	0001923
1	14.983323	0.316113	-1.151002	14.935703	MT	21364	2023.02.25 03:27:41.445236427	0001923
1	15.039460	0.316694	-1.155856	14.991633	MT	21364	2023.02.25 03:27:41.446236427	0001923
1	15.004932	0.299324	-1.115392	14.960424	MT	21364	2023.02.25 03:27:41.447236427	0001923
1	14.995877	0.271256	-1.167236	14.947920	MT	21364	2023.02.25 03:27:41.448236427	0001923
1	14.980466	0.267074	-1.111064	14.936819	MT	21364	2023.02.25 03:27:41.449236427	0001923
1	14.986839	0.263157	-1.151125	14.940248	MT	21364	2023.02.25 03:27:41.450236427	0001923
1	14.990814	0.291193	-1.147154	14.944020	MT	21364	2023.02.25 03:27:41.451236427	0001923
1	14.996250	0.312253	-1.167188	14.947498	MT	21364	2023.02.25 03:27:41.452236427	0001923
1	15.011515	0.291411	-1.159458	14.963834	MT	21364	2023.02.25 03:27:41.453236427	0001923
1	14.991803	0.291209	-1.163152	14.943776	MT	21364	2023.02.25 03:27:41.454236427	0001923
1	15.022554	0.267524	-1.147671	14.976262	MT	21364	2023.02.25 03:27:41.455236427	0001923
1	14.967602	0.290958	-1.158786	14.919841	MT	21364	2023.02.25 03:27:41.456236427	0001923
1	15.005953	0.328335	-1.127357	14.959942	MT	21364	2023.02.25 03:27:41.457236427	0001923
1	15.030102	0.324587	-1.131727	14.983918	MT	21364	2023.02.25 03:27:41.458236427	0001923
1	14.974361	0.316014	-1.134881	14.927949	MT	21364	2023.02.25 03:27:41.459236427	0001923
1	14.987492	0.283164	-1.159101	14.939920	MT	21364	2023.02.25 03:27:41.460236427	0001923
1	15.038601	0.304683	-1.143872	14.991940	MT	21364	2023.02.25 03:27:41.461236427	0001923
1	14.955100	0.255832	-1.154645	14.908265	MT	21364	2023.02.25 03:27:41.462236427	0001923
1	14.994843	0.295234	-1.147210	14.947979	MT	21364	2023.02.25 03:27:41.463236427	0001923
1	14.950396	0.259778	-1.142580	14.904407	MT	21364	2023.02.25 03:27:41.464236427	0001923
1	14.996022	0.336244	-1.159160	14.947373	MT	21364	2023.02.25 03:27:41.465236427	0001923
1	14.971774	0.331993	-1.154799	14.923480	MT	21364	2023.02.25 03:27:41.466236427	0001923
1	14.986370	0.295143	-1.139089	14.940102	MT	21364	2023.02.25 03:27:41.467236427	0001923
1	14.971273	0.350979	-1.142778	14.923467	MT	21364	2023.02.25 03:27:41.468236427	0001923
1	15.021747	0.312501	-1.127620	14.976104	MT	21364	2023.02.25 03:27:41.469236427	0001923
1	14.999869	0.271297	-1.167297	14.951919	MT	21364	2023.02.25 03:27:41.470236427	0001923
1	14.991024	0.287197	-1.151158	14.944000	MT	21364	2023.02.25 03:27:41.471236427	0001923
1	14.974285	0.283020	-1.138920	14.928228	MT	21364	2023.02.25 03:27:41.472236427	0001923
1	14.966984	0.303945	-1.146772	14.919891	MT	21364	2023.02.25 03:27:41.473236427	0001923
1	14.979960	0.328079	-1.158925	14.931458	MT	21364	2023.02.25 03:27:41.474236427	0001923
1	14.974188	0.299015	-1.134901	14.928124	MT	21364	2023.02.25 03:27:41.475236427	0001923
1	14.936189	0.262642	-1.170329	14.887951	MT	21364	2023.02.25 03:27:41.476236427	0001923
1	14.997756	0.283259	-1.131287	14.952346	MT	21364	2023.02.25 03:27:41.477236427	0001923
1	15.007976	0.312373	-1.163371	14.959557	MT	21364	2023.02.25 03:27:41.478236427	0001923
1	14.994608	0.267235	-1.147243	14.948267	MT	21364	2023.02.25 03:27:41.479236427	0001923
1	14.986054	0.312134	-1.131070	14.940049	MT	21364	2023.02.25 03:27:41.480236427	0001923
1	15.026705	0.312559	-1.143679	14.979859	MT	21364	2023.02.25 03:27:41.481236427	0001923
1	15.015156	0.279449	-1.155534	14.968018	MT	21364	2023.02.25 03:27:41.482236427	0001923
1	14.937739	0.266641	-1.130390	14.892521	MT	21364	2023.02.25 03:27:41.483236427	0001923
1	14.966511	0.278942	-1.142802	14.920209	MT	21364	2023.02.25 03:27:41.484236427	0001923
1	15.007597	0.299370	-1.159387	14.959752	MT	21364	2023.02.25 03:27:41.485236427	0001923
1	15.011304	0.295407	-1.155453	14.963854	MT	21364	2023.02.25 03:27:41.486236427	0001923
1	14.954633	0.259823	-1.146641	14.908346	MT	21364	2023.02.25 03:27:41.487236427	0001923
1	14.991306	0.291201	-1.155153	14.943898	MT	21364	2023.02.25 03:27:41.488236427	0001923
1	14.987478	0.308159	-1.155072	14.939724	MT	21364	2023.02.25 03:27:41.489236427	0001923
1	14.991138	0.271202	-1.155177	14.944104	MT	21364	2023.02.25 03:27:41.490236427	0001923
1	15.027607	0.304576	-1.159687	14.979697	MT	21364	2023.02.25 03:27:41.491236427	0001923
1	14.998434	0.304266	-1.139261	14.952007	MT	21364	2023.02.25 03:27:41.492236427	0001923
1	14.995680	0.328240	-1.155170	14.947517	MT	21364	2023.02.25 03:27:41.493236427	0001923
1	15.010395	0.275396	-1.143479	14.964243	MT	21364	2023.02.25 03:27:41.494236427	0001923
1	15.003085	0.267326	-1.155365	14.956143	MT	21364	2023.02.25 03:27:41.495236427	0001923
1	14.954032	0.303804	-1.130591	14.908137	MT	21364	2023.02.25 03:27:41.496236427	0001923
1	14.994425	0.275231	-1.143234	14.948246	MT	21364	2023.02.25 03:27:41.497236427	0001923
1	15.005435	0.275338	-1.127419	14.960488	MT	21364	2023.02.25 03:27:41.498236427	0001923
1	14.991105	0.320191	-1.147119	14.943722	MT	21364	2023.02.25 03:27:41.499236427	0001923
1	15.003038	0.316315	-1.147307	14.955761	MT	21364	2023.02.25 03:27:41.500236427	0001923
1	14.970528	0.307977	-1.138829	14.923971	MT	21364	2023.02.25 03:27:41.501236427	0001923
1	14.975009	0.248038	-1.154960	14.928343	MT	21364	2023.02.25 03:27:41.502236427	0001923
1	15.026496	0.260566	-1.147740	14.980333	MT	21364	2023.02.25 03:27:41.503236427	0001923
1	15.030725	0.336594	-1.139712	14.983673	MT	21364	2023.02.25 03:27:41.504236427	0001923
1	15.007100	0.343351	-1.143337	14.959544	MT	21364	2023.02.25 03:27:41.505236427	0001923
1	14.985778	0.283135	-1.131104	14.940348	MT	21364	2023.02.25 03:27:41.506236427	0001923
1	14.991782	0.336199	-1.155099	14.943435	MT	21364	2023.02.25 03:27:41.507236427	0001923
1	15.009400	0.299374	-1.123452	14.964301	MT	21364	2023.02.25 03:27:41.508236427	0001923
1	14.987053	0.336145	-1.143040	14.939619	MT	21364	2023.02.25 03:27:41.509236427	0001923
1	14.959051	0.282867	-1.150674	14.912047	MT	21364	2023.02.25 03:27:41.510236427	0001923
1	14.974320	0.287020	-1.138915	14.928187	MT	21364	2023.02.25 03:27:41.511236427	0001923
1	15.008863	0.279394	-1.182408	14.959606	MT	21364	2023.02.25 03:27:41.512236427	0001923
1	15.014044	0.316422	-1.131492	14.968003	MT	21364	2023.02.25 03:27:41.513236427	0001923
1	14.987190	0.347144	-1.143027	14.939506	MT	21364	2023.02.25 03:27:41.514236427	0001923
1	15.045738	0.291754	-1.132011	15.000255	MT	21364	2023.02.25 03:27:41.515236427	0001923
1	15.020111	0.275507	-1.171597	14.971814	MT	21364	2023.02.25 03:27:41.516236427	0001923
1	15.026641	0.279565	-1.147718	14.980138	MT	21364	2023.02.25 03:27:41.517236427	0001923
1	15.002025	0.287304	-1.135343	14.956243	MT	21364	2023.02.25 03:27:41.518236427	0001923
1	14.991475	0.248212	-1.163203	14.944219	MT	21364	2023.02.25 03:27:41.519236427	0001923
1	15.018480	0.287478	-1.143586	14.972118	MT	21364	2023.02.25 03:27:41.520236427	0001923
1	14.988038	0.336161	-1.159038	14.939375	MT	21364	2023.02.25 03:27:41.521236427	0001923
1	14.986825	0.316146	-1.143064	14.939825	MT	21364	2023.02.25 03:27:41.522236427	0001923
1	15.031057	0.299609	-1.151755	14.983870	MT	21364	2023.02.25 03:27:41.523236427	0001923
1	15.016003	0.316455	-1.163489	14.967515	MT	21364	2023.02.25 03:27:41.524236427	0001923
1	14.999967	0.283296	-1.167283	14.951796	MT	21364	2023.02.25 03:27:41.525236427	0001923
1	14.998835	0.295275	-1.147271	14.951978	MT	21364	2023.02.25 03:27:41.526236427	0001923
1	15.062182	0.336916	-1.132202	15.015789	MT	21364	2023.02.25 03:27:41.527236427	0001923
1	15.009968	0.308382	-1.131441	14.964086	MT	21364	2023.02.25 03:27:41.528236427	0001923
1	14.983252	0.283119	-1.155040	14.935982	MT	21364	2023.02.25 03:27:41.529236427	0001923
1	14.975226	0.328026	-1.146866	14.927642	MT	21364	2023.02.25 03:27:41.530236427	0001923
1	14.995941	0.279255	-1.167227	14.947838	MT	21364	2023.02.25 03:27:41.531236427	0001923
1	15.000984	0.291311	-1.182272	14.951484	MT	21364	2023.02.25 03:27:41.532236427	0001923
1	15.018591	0.299477	-1.143572	14.971994	MT	21364	2023.02.25 03:27:41.533236427	0001923
1	14.972274	0.283012	-1.170855	14.923739	MT	21364	2023.02.25 03:27:41.534236427	0001923
1	15.016293	0.295465	-1.171513	14.967608	MT	21364	2023.02.25 03:27:41.535236427	0001923
1	14.990047	0.287181	-1.135160	14.944245	MT	21364	2023.02.25 03:27:41.536236427	0001923
1	14.958805	0.282863	-1.146675	14.912108	MT	21364	2023.02.25 03:27:41.537236427	0001923
1	15.047234	0.295778	-1.156003	14.999848	MT	21364	2023.02.25 03:27:41.538236427	0001923
1	15.023572	0.271540	-1.163664	14.975976	MT	21364	2023.02.25 03:27:41.539236427	0001923
1	14.995476	0.283247	-1.159223	14.947919	MT	21364	2023.02.25 03:27:41.540236427	0001923
1	15.010228	0.252397	-1.143506	14.964480	MT	21364	2023.02.25 03:27:41.541236427	0001923
1	14.979827	0.291085	-1.162969	14.931778	MT	21364	2023.02.25 03:27:41.542236427	0001923
1	15.002508	0.312307	-1.139313	14.955924	MT	21364	2023.02.25 03:27:41.543236427	0001923
1	15.059378	0.312901	-1.156166	15.011670	MT	21364	2023.02.25 03:27:41.544236427	0001923
1	14.991019	0.312192	-1.147129	14.943804	MT	21364	2023.02.25 03:27:41.545236427	0001923
1	14.985239	0.336140	-1.177975	14.935085	MT	21364	2023.02.25 03:27:41.546236427	0001923
1	14.986297	0.287143	-1.139098	14.940184	MT	21364	2023.02.25 03:27:41.547236427	0001923
1	14.999539	0.291288	-1.159275	14.951836	MT	21364	2023.02.25 03:27:41.548236427	0001923
1	15.038328	0.324673	-1.135849	14.991856	MT	21364	2023.02.25 03:27:41.549236427	0001923
1	14.975139	0.267037	-1.154937	14.928148	MT	21364	2023.02.25 03:27:41.550236427	0001923
1	15.004355	0.299341	-1.171325	14.955569	MT	21364	2023.02.25 03:27:41.551236427	0001923
1	15.017622	0.271466	-1.131607	14.972466	MT	21364	2023.02.25 03:27:41.552236427	0001923
1	14.970716	0.274987	-1.146867	14.924188	MT	21364	2023.02.25 03:27:41.553236427	0001923
1	15.022616	0.275523	-1.147661	14.976180	MT	21364	2023.02.25 03:27:41.554236427	0001923
1	14.983968	0.244137	-1.171085	14.936139	MT	21364	2023.02.25 03:27:41.555236427	0001923
1	14.995691	0.279251	-1.163227	14.947899	MT	21364	2023.02.25 03:27:41.556236427	0001923
1	14.979405	0.299077	-1.154960	14.931818	MT	21364	2023.02.25 03:27:41.557236427	0001923
1	14.955999	0.303837	-1.162587	14.907648	MT	21364	2023.02.25 03:27:41.558236427	0001923
1	14.982546	0.312101	-1.139008	14.935928	MT	21364	2023.02.25 03:27:41.559236427	0001923
1	14.974495	0.328013	-1.134867	14.927826	MT	21364	2023.02.25 03:27:41.560236427	0001923
1	14.971016	0.307986	-1.146828	14.923849	MT	21364	2023.02.25 03:27:41.561236427	0001923
1	14.974219	0.275020	-1.138929	14.928310	MT	21364	2023.02.25 03:27:41.562236427	0001923
1	15.008035	0.339367	-1.159340	14.959340	MT	21364	2023.02.25 03:27:41.563236427	0001923
1	15.003694	0.308328	-1.159315	14.955660	MT	21364	2023.02.25 03:27:41.564236427	0001923
1	14.955669	0.319828	-1.154569	14.907606	MT	21364	2023.02.25 03:27:41.565236427	0001923
1	14.974356	0.291020	-1.138910	14.928145	MT	21364	2023.02.25 03:27:41.566236427	0001923
1	14.987065	0.260161	-1.155129	14.940218	MT	21364	2023.02.25 03:27:41.567236427	0001923
1	14.967497	0.278958	-1.158800	14.919965	MT	21364	2023.02.25 03:27:41.568236427	0001923
1	14.992428	0.304217	-1.171136	14.943520	MT	21364	2023.02.25 03:27:41.569236427	0001923
1	14.986382	0.320138	-1.135060	14.939906	MT	21364	2023.02.25 03:27:41.570236427	0001923
1	14.961931	0.294887	-1.130723	14.916228	MT	21364	2023.02.25 03:27:41.571236427	0001923
1	15.024358	0.283551	-1.174649	14.975685	MT	21364	2023.02.25 03:27:41.572236427	0001923
1	15.022826	0.343512	-1.139582	14.975602	MT	21364	2023.02.25 03:27:41.573236427	0001923
1	15.029664	0.279589	-1.131781	14.984382	MT	21364	2023.02.25 03:27:41.574236427	0001923
1	14.970293	0.282979	-1.138859	14.924228	MT	21364	2023.02.25 03:27:41.575236427	0001923
1	15.019580	0.271499	-1.163603	14.971977	MT	21364	2023.02.25 03:27:41.576236427	0001923
1	14.970492	0.346967	-1.130784	14.923692	MT	21364	2023.02.25 03:27:41.577236427	0001923
1	14.953982	0.270810	-1.134629	14.908416	MT	21364	2023.02.25 03:27:41.578236427	0001923
1	15.007295	0.263372	-1.159430	14.960123	MT	21364	2023.02.25 03:27:41.579236427	0001923
1	15.027484	0.291576	-1.159702	14.979831	MT	21364	2023.02.25 03:27:41.580236427	0001923
1	15.002815	0.339306	-1.139281	14.955647	MT	21364	2023.02.25 03:27:41.581236427	0001923
1	14.976266	0.283053	-1.170916	14.927739	MT	21364	2023.02.25 03:27:41.582236427	0001923
1	14.976041	0.312043	-1.162883	14.927563	MT	21364	2023.02.25 03:27:41.583236427	0001923
1	14.999044	0.291279	-1.151275	14.951958	MT	21364	2023.02.25 03:27:41.584236427	0001923
1	15.003363	0.271330	-1.159359	14.956041	MT	21364	2023.02.25 03:27:41.585236427	0001923
1	15.015189	0.283449	-1.155529	14.967976	MT	21364	2023.02.25 03:27:41.586236427	0001923
1	14.958386	0.290855	-1.138666	14.912148	MT	21364	2023.02.25 03:27:41.587236427	0001923
1	15.014144	0.275433	-1.139540	14.968303	MT	21364	2023.02.25 03:27:41.588236427	0001923
1	15.030255	0.316591	-1.135736	14.983940	MT	21364	2023.02.25 03:27:41.589236427	0001923
1	14.992994	0.316223	-1.178121	14.943289	MT	21364	2023.02.25 03:27:41.590236427	0001923
1	14.978979	0.279074	-1.150984	14.932085	MT	21364	2023.02.25 03:27:41.591236427	0001923
1	14.936249	0.270641	-1.170320	14.887869	MT	21364	2023.02.25 03:27:41.592236427	0001923
1	14.947537	0.278752	-1.158495	14.899968	MT	21364	2023.02.25 03:27:41.593236427	0001923
1	15.028385	0.287592	-1.174705	14.979643	MT	21364	2023.02.25 03:27:41.594236427	0001923
1	15.027069	0.271573	-1.155726	14.980098	MT	21364	2023.02.25 03:27:41.595236427	0001923
1	15.003284	0.316319	-1.151307	14.955700	MT	21364	2023.02.25 03:27:41.596236427	0001923
1	15.007950	0.332368	-1.159348	14.959412	MT	21364	2023.02.25 03:27:41.597236427	0001923
1	14.983342	0.263124	-1.159063	14.936127	MT	21364	2023.02.25 03:27:41.598236427	0001923
1	14.998305	0.260273	-1.143313	14.952399	MT	21364	2023.02.25 03:27:41.599236427	0001923
1	14.989449	0.283196	-1.190097	14.939446	MT	21364	2023.02.25 03:27:41.600236427	0001923
1	15.006300	0.316344	-1.135370	14.959944	MT	21364	2023.02.25 03:27:41.601236427	0001923
1	14.993683	0.332231	-1.186101	14.943003	MT	21364	2023.02.25 03:27:41.602236427	0001923
1	14.978801	0.287069	-1.146975	14.932064	MT	21364	2023.02.25 03:27:41.603236427	0001923
1	15.034318	0.271643	-1.143850	14.988280	MT	21364	2023.02.25 03:27:41.604236427	0001923
1	15.022470	0.312513	-1.139618	14.975921	MT	21364	2023.02.25 03:27:41.605236427	0001923
1	15.018432	0.248484	-1.147632	14.972458	MT	21364	2023.02.25 03:27:41.606236427	0001923
1	14.990710	0.279193	-1.147168	14.944144	MT	21364	2023.02.25 03:27:41.607236427	0001923
1	14.973327	0.252009	-1.126958	14.928730	MT	21364	2023.02.25 03:27:41.608236427	0001923
1	15.031409	0.332607	-1.151715	14.983531	MT	21364	2023.02.25 03:27:41.609236427	0001923
1	14.999560	0.263293	-1.163307	14.952063	MT	21364	2023.02.25 03:27:41.610236427	0001923
1	14.958840	0.286863	-1.146670	14.912067	MT	21364	2023.02.25 03:27:41.611236427	0001923
1	14.969550	0.247972	-1.130901	14.924711	MT	21364	2023.02.25 03:27:41.612236427	0001923
1	15.010812	0.295399	-1.147454	14.963976	MT	21364	2023.02.25 03:27:41.613236427	0001923
1	14.963112	0.259914	-1.154762	14.916222	MT	21364	2023.02.25 03:27:41.614236427	0001923
1	15.004115	0.324331	-1.163296	14.955434	MT	21364	2023.02.25 03:27:41.615236427	0001923
1	14.958353	0.255861	-1.142707	14.912447	MT	21364	2023.02.25 03:27:41.616236427	0001923
1	15.003303	0.263330	-1.159369	14.956123	MT	21364	2023.02.25 03:27:41.617236427	0001923
1	14.974431	0.299019	-1.138901	14.928063	MT	21364	2023.02.25 03:27:41.618236427	0001923
1	14.983397	0.299118	-1.155021	14.935817	MT	21364	2023.02.25 03:27:41.619236427	0001923
1	14.984584	0.299138	-1.174019	14.935527	MT	21364	2023.02.25 03:27:41.620236427	0001923
1	15.010959	0.332393	-1.143411	14.963656	MT	21364	2023.02.25 03:27:41.621236427	0001923
1	15.010899	0.304398	-1.147444	14.963883	MT	21364	2023.02.25 03:27:41.622236427	0001923
1	15.002410	0.275313	-1.143356	14.956244	MT	21364	2023.02.25 03:27:41.623236427	0001923
1	14.983694	0.304122	-1.159015	14.935705	MT	21364	2023.02.25 03:27:41.624236427	0001923
1	14.996169	0.304254	-1.167197	14.947580	MT	21364	2023.02.25 03:27:41.625236427	0001923
1	14.995919	0.304250	-1.163198	14.947641	MT	21364	2023.02.25 03:27:41.626236427	0001923
1	15.001236	0.279292	-1.123354	14.956509	MT	21364	2023.02.25 03:27:41.627236427	0001923
1	14.970114	0.259980	-1.138886	14.924465	MT	21364	2023.02.25 03:27:41.628236427	0001923
1	14.990817	0.316187	-1.143125	14.943824	MT	21364	2023.02.25 03:27:41.629236427	0001923
1	14.998591	0.295271	-1.143272	14.952039	MT	21364	2023.02.25 03:27:41.630236427	0001923
1	14.968280	0.331960	-1.162737	14.919358	MT	21364	2023.02.25 03:27:41.631236427	0001923
1	14.950683	0.294776	-1.142539	14.904047	MT	21364	2023.02.25 03:27:41.632236427	0001923
1	14.980459	0.328088	-1.166924	14.931336	MT	21364	2023.02.25 03:27:41.633236427	0001923
1	14.968601	0.315969	-1.170755	14.919400	MT	21364	2023.02.25 03:27:41.634236427	0001923
1	15.030901	0.308604	-1.147744	14.983839	MT	21364	2023.02.25 03:27:41.635236427	0001923
1	14.998631	0.271276	-1.147300	14.952225	MT	21364	2023.02.25 03:27:41.636236427	0001923
1	14.995691	0.279251	-1.163227	14.947899	MT	21364	2023.02.25 03:27:41.637236427	0001923
1	15.013920	0.304423	-1.131507	14.968127	MT	21364	2023.02.25 03:27:41.638236427	0001923
1	14.954779	0.278822	-1.146618	14.908150	MT	21364	2023.02.25 03:27:41.639236427	0001923
1	14.994775	0.256240	-1.151256	14.948319	MT	21364	2023.02.25 03:27:41.640236427	0001923
1	15.032120	0.279630	-1.171776	14.983770	MT	21364	2023.02.25 03:27:41.641236427	0001923
1	15.001381	0.267297	-1.127368	14.956571	MT	21364	2023.02.25 03:27:41.642236427	0001923
1	14.991803	0.291209	-1.163152	14.943776	MT	21364	2023.02.25 03:27:41.643236427	0001923
1	14.974954	0.275033	-1.150928	14.928127	MT	21364	2023.02.25 03:27:41.644236427	0001923
1	15.010822	0.320393	-1.143425	14.963780	MT	21364	2023.02.25 03:27:41.645236427	0001923
1	14.982584	0.291106	-1.143032	14.936083	MT	21364	2023.02.25 03:27:41.646236427	0001923
1	15.003160	0.304320	-1.151321	14.955823	MT	21364	2023.02.25 03:27:41.647236427	0001923
1	14.970947	0.235998	-1.154913	14.924468	MT	21364	2023.02.25 03:27:41.648236427	0001923
1	15.004496	0.355329	-1.163259	14.955115	MT	21364	2023.02.25 03:27:41.649236427	0001923
1	14.996570	0.271267	-1.178235	14.947752	MT	21364	2023.02.25 03:27:41.650236427	0001923
1	15.011943	0.283420	-1.167466	14.963794	MT	21364	2023.02.25 03:27:41.651236427	0001923
1	14.967143	0.294949	-1.150782	14.919922	MT	21364	2023.02.25 03:27:41.652236427	0001923
1	15.018656	0.279482	-1.147596	14.972139	MT	21364	2023.02.25 03:27:41.653236427	0001923
1	15.019536	0.295494	-1.159575	14.971791	MT	21364	2023.02.25 03:27:41.654236427	0001923
[truncated: 1,001 more rows]
