# Supplementary material for: Spatially selective delivery of living magnetic microrobots through torque-focusing
Source: Nat Commun. 2024 Mar 9;15:2160. doi: 10.1038/s41467-024-46407-4 (PMC10924878; doi:10.1038/s41467-024-46407-4)
Supplement: Supplementary file 4 — Source Data [file 41467_2024_46407_MOESM4_ESM.zip › Data_Sorted_by_Figures/Fig_4/4J/Field Characterization/z axis measurements/(0,0,5) RMF off.csv]

Time (ms)	B (mT)	Bx (mT)	By (mT)	Bz (mT)
0	9.94454	-0.143949	0.740437	-9.91589
0.999928	9.9503	-0.168016	0.767466	-9.91923
1.99986	9.95816	-0.1441	0.767617	-9.92748
3.00026	9.96582	-0.12018	0.763768	-9.93579
4.00019	9.90985	-0.183586	0.739855	-9.88049
5.00011	9.9145	-0.17564	0.751924	-9.88439
6.00004	9.98497	-0.148369	0.749042	-9.95572
6.99997	9.9347	-0.183855	0.771202	-9.90301
7.9999	9.94923	-0.179996	0.748454	-9.9194
9.0003	9.97371	-0.148258	0.760857	-9.94354
10.0002	9.95791	-0.176091	0.760579	-9.92726
11.0002	9.94673	-0.155984	0.775418	-9.91524
12.0001	9.96523	-0.184161	0.748693	-9.93536
13	9.94189	-0.127932	0.763392	-9.91171
13.9999	9.94176	-0.143928	0.760373	-9.91159
14.9999	9.9521	-0.152023	0.73255	-9.92393
16.0003	9.95367	-0.176046	0.756519	-9.92332
17.0002	9.98154	-0.195329	0.752924	-9.95118
18.0001	9.9446	-0.155948	0.740422	-9.91577
19.0001	9.97403	-0.17226	0.763828	-9.94325
20	9.98593	-0.160384	0.764026	-9.95537
20.9999	9.98605	-0.199379	0.76098	-9.95502
22.0003	9.91998	-0.183704	0.774973	-9.88795
23.0002	9.96172	-0.184128	0.756631	-9.93124
24.0002	9.96736	-0.180197	0.783694	-9.93486
25.0001	9.97439	-0.148269	0.771856	-9.94338
26	9.97019	-0.156223	0.767786	-9.93935
27	9.93334	-0.155837	0.752238	-9.90359
27.9999	9.96579	-0.160175	0.760721	-9.93542
29.0003	9.96235	-0.132146	0.771691	-9.93154
30.0002	9.93661	-0.155866	0.7403	-9.90777
31.0001	9.95014	-0.136018	0.767504	-9.91956
32.0001	9.99295	-0.148452	0.749164	-9.96372
33	9.93387	-0.163844	0.760227	-9.90339
33.9999	9.99388	-0.152467	0.764157	-9.96345
34.9998	9.93414	-0.175847	0.763213	-9.90322
36.0003	9.94588	-0.198962	0.756369	-9.91508
37.0002	9.95981	-0.144101	0.728682	-9.93208
38.0001	9.95371	-0.20704	0.752482	-9.92306
39	9.97026	-0.168223	0.767771	-9.93923
40	9.95404	-0.168054	0.763527	-9.9233
40.9999	9.94676	-0.159984	0.775413	-9.9152
42.0003	9.98754	-0.176408	0.788004	-9.95484
43.0002	9.96187	-0.136138	0.763688	-9.93162
44.0001	9.97706	-0.164286	0.7489	-9.94756
45.0001	9.93678	-0.139871	0.744319	-9.90788
46	9.94933	-0.160001	0.752477	-9.91955
46.9999	9.93593	-0.159853	0.728297	-9.90792
47.9999	9.94286	-0.115949	0.779404	-9.91159
49.0003	10.0018	-0.13255	0.764303	-9.97166
50.0002	9.94071	-0.171906	0.740342	-9.91161
