# Supplementary material for: Spatially selective delivery of living magnetic microrobots through torque-focusing
Source: Nat Commun. 2024 Mar 9;15:2160. doi: 10.1038/s41467-024-46407-4 (PMC10924878; doi:10.1038/s41467-024-46407-4)
Supplement: Supplementary file 4 — Source Data [file 41467_2024_46407_MOESM4_ESM.zip › Data_Sorted_by_Figures/Fig_4/4J/Field Characterization/z axis measurements/(0,0,2.5) RMF on.csv]

Time (ms)	B (mT)	Bx (mT)	By (mT)	Bz (mT)
0	6.91363	3.68331	-2.256	-5.39833
1.0004	7.06216	4.73435	-0.029071	-5.24014
2.00033	7.26778	4.63805	2.30991	-5.09642
3.00026	7.24323	3.35154	4.11228	-4.93161
4.00019	6.95394	1.22373	4.97075	-4.70653
5.00011	6.71606	-1.18487	4.76633	-4.5808
6.00004	6.64187	-3.40992	3.45812	-4.53082
6.99997	6.74428	-4.70659	1.35117	-4.63764
8.00037	6.90854	-4.89624	-0.98021	-4.7743
9.0003	6.96884	-3.89976	-2.95757	-4.96079
10.0002	6.85156	-1.9902	-4.06797	-5.14146
11.0002	6.77911	0.49814	-4.16359	-5.32661
12.0001	6.81024	2.75966	-3.15654	-5.36655
13	6.97875	4.34181	-1.20526	-5.32907
14.0004	7.23636	4.87212	1.15895	-5.22342
15.0003	7.2574	4.106	3.31275	-4.9836
16.0003	7.08704	2.33521	4.66425	-4.79768
17.0002	6.80854	0.029724	5.02186	-4.59742
18.0001	6.65033	-2.39881	4.23329	-4.53341
19.0001	6.70649	-4.22329	2.48788	-4.57725
20	6.86969	-4.98808	0.198994	-4.71934
21.0004	7.00787	-4.58704	-2.06039	-4.88099
22.0003	6.90757	-3.01377	-3.63146	-5.04423
23.0002	6.78167	-0.763761	-4.25647	-5.224
24.0002	6.82519	1.70025	-3.83747	-5.38203
25.0001	6.92184	3.66422	-2.28283	-5.41055
26	7.13175	4.74957	-0.058843	-5.31977
27	7.24608	4.607	2.286	-5.10446
28.0004	7.19612	3.3482	4.10731	-4.86864
29.0003	6.95561	1.27988	4.97357	-4.69106
30.0002	6.72602	-1.22458	4.8008	-4.54885
31.0001	6.64295	-3.39401	3.46526	-4.53888
32.0001	6.77104	-4.76335	1.37472	-4.61169
33	6.90787	-4.9239	-0.992731	-4.7422
34.0004	6.96085	-3.86016	-2.92997	-4.99678
35.0003	6.84161	-1.95406	-4.08311	-5.13006
36.0003	6.78713	0.473973	-4.15938	-5.34229
37.0002	6.83519	2.80762	-3.16042	-5.37111
38.0001	7.00223	4.40206	-1.22053	-5.30692
39	7.16617	4.82163	1.15116	-5.17501
40	7.25313	4.09403	3.32468	-4.9793
41.0004	7.1196	2.3711	4.68741	-4.8057
42.0003	6.81973	0.025437	5.0103	-4.62656
43.0002	6.65697	-2.35511	4.23777	-4.5618
44.0001	6.67241	-4.20796	2.48041	-4.54552
45.0001	6.8198	-4.96063	0.202354	-4.67556
46	6.98935	-4.57107	-2.03337	-4.88075
47.0004	6.96939	-3.05834	-3.63466	-5.09983
48.0003	6.82225	-0.764203	-4.2668	-5.26816
49.0003	6.7683	1.64036	-3.78679	-5.36464
50.0002	6.86848	3.66486	-2.27181	-5.34638
