# Supplementary material for: Spatially selective delivery of living magnetic microrobots through torque-focusing
Source: Nat Commun. 2024 Mar 9;15:2160. doi: 10.1038/s41467-024-46407-4 (PMC10924878; doi:10.1038/s41467-024-46407-4)
Supplement: Supplementary file 4 — Source Data [file 41467_2024_46407_MOESM4_ESM.zip › Data_Sorted_by_Figures/Fig_4/4J/Field Characterization/z axis measurements/(0,0,2.5) RMF off.csv]

Time (ms)	B (mT)	Bx (mT)	By (mT)	Bz (mT)
0	4.92909	-0.040038	0.390074	-4.91347
0.999928	4.95735	-0.123319	0.387403	-4.94065
1.99986	4.98553	-0.075622	0.398886	-4.96897
2.99978	4.94064	-0.067153	0.383226	-4.92529
3.99971	4.98414	-0.083598	0.37588	-4.96924
4.99964	4.96458	-0.063401	0.383597	-4.94933
6.00004	4.98579	-0.075626	0.402886	-4.96891
6.99997	4.98066	-0.087565	0.383813	-4.96508
7.9999	4.95735	-0.079329	0.394455	-4.941
8.99982	4.91315	-0.070872	0.389793	-4.89715
9.99975	4.99985	-0.079759	0.372129	-4.98534
10.9997	4.93964	-0.048138	0.36725	-4.92573
12.0001	4.9612	-0.00837	0.3906	-4.94579
13	4.93215	-0.063063	0.375109	-4.91746
13.9999	4.97723	-0.052537	0.394792	-4.96127
14.9999	4.96686	-0.103431	0.414546	-4.94845
15.9998	5.00353	-0.048798	0.368227	-4.98972
16.9997	4.99346	-0.056706	0.399031	-4.97717
17.9996	4.94905	-0.063243	0.390352	-4.93323
19.0001	4.98853	-0.063648	0.383963	-4.97333
20	4.94797	-0.083223	0.37133	-4.93331
20.9999	4.95706	-0.032327	0.390511	-4.94154
21.9998	5.01421	-0.044925	0.411349	-4.99711
22.9998	4.95686	-0.067322	0.38747	-4.94123
23.9997	4.94929	-0.056248	0.39436	-4.93324
25.0001	4.92115	-0.074954	0.38991	-4.90511
26	4.97682	-0.067529	0.387775	-4.96123
27	4.96032	-0.052356	0.379549	-4.94551
27.9999	5.01407	-0.159898	0.391215	-4.99623
28.9998	4.99346	-0.044706	0.399045	-4.97729
29.9997	4.97351	-0.060499	0.398721	-4.95713
30.9997	4.96057	-0.05236	0.383549	-4.94544
32.0001	4.96445	-0.087396	0.379569	-4.94914
33	4.94836	-0.063232	0.379353	-4.93339
33.9999	4.9979	-0.095749	0.403045	-4.98071
34.9998	4.9763	-0.044522	0.379803	-4.96159
35.9998	4.93714	-0.103114	0.387122	-4.92086
36.9997	4.97115	-0.067459	0.359717	-4.95765
37.9996	4.96881	-0.060447	0.387661	-4.9533
39	4.97983	-0.036555	0.371875	-4.96579
40	4.97827	-0.048527	0.344864	-4.96608
40.9999	4.97699	-0.040533	0.390807	-4.96146
41.9998	4.95269	-0.083276	0.38339	-4.93713
42.9997	4.97324	-0.048496	0.394736	-4.95732
43.9997	4.96835	-0.071438	0.379649	-4.95331
45.0001	4.92918	-0.083036	0.390023	-4.91302
46	4.98877	-0.048653	0.387981	-4.97342
46.9999	4.95687	-0.071322	0.387465	-4.94119
47.9999	4.93688	-0.063117	0.387169	-4.92127
48.9998	4.94788	-0.063224	0.371354	-4.93352
49.9997	4.95226	-0.091268	0.375382	-4.93717
