# Supplementary material for: Spatially selective delivery of living magnetic microrobots through torque-focusing
Source: Nat Commun. 2024 Mar 9;15:2160. doi: 10.1038/s41467-024-46407-4 (PMC10924878; doi:10.1038/s41467-024-46407-4)
Supplement: Supplementary file 4 — Source Data [file 41467_2024_46407_MOESM4_ESM.zip › Data_Sorted_by_Figures/Fig_4/4J/Field Characterization/z axis measurements/(0,0,0) RMF off.csv]

Time (ms)	B (mT)	Bx (mT)	By (mT)	Bz (mT)
0	0.093193	0.035877	0.006728	0.085747
0.999928	0.127393	0.040186	0.026241	0.118006
1.99986	0.094979	0.035864	0.018726	0.085931
2.99978	0.104981	0.020034	0.014463	0.102032
3.99971	0.040963	0.015394	-0.003562	0.037793
4.99964	0.090277	0.02788	0.003718	0.085784
6.00004	0.110838	0.012125	0.006333	0.10999
6.99997	0.071757	0.027613	0.023083	0.062078
7.9999	0.057315	0.023498	0.015262	0.049999
8.99982	0.077904	0.023753	0.006897	0.073873
9.99975	0.086793	-0.027158	0.003714	0.082351
10.9997	0.079486	0.015806	-0.004173	0.077787
12.0001	0.088119	0.015873	0.010703	0.086014
13	0.100145	0.020001	0.006525	0.09791
13.9999	0.075452	-0.027274	-0.004102	0.07023
14.9999	0.081271	0.027741	0.0189	0.074015
15.9998	0.084463	0.019852	-0.008229	0.081684
16.9997	0.086337	0.007889	-0.004304	0.085868
17.9996	0.072925	0.031678	0.0000290462	0.065685
19.0001	0.099388	0.016017	-0.008478	0.097722
20	0.07147	-0.00729	0.01092	0.070254
20.9999	0.056471	0.031361	0.027453	0.038102
21.9998	0.10002	-0.015001	0.010483	0.098331
22.9998	0.060647	0.047384	0.004475	0.037586
23.9997	0.069549	0.015663	0.015008	0.066079
24.9996	0.10003	0.051887	-0.004252	0.085415
26	0.098499	0.008017	-0.008487	0.097804
27	0.084368	0.039772	-0.012082	0.073418
27.9999	0.042591	0.007432	0.000367	0.041936
28.9998	0.060374	0.051294	0.011601	0.029653
29.9997	0.072312	0.004601	0.036054	0.062514
30.9997	0.090846	-0.011068	-0.004388	0.090062
32.0001	0.074431	0.000755	0.006869	0.07411
33	0.069491	0.043546	0.007226	0.05367
33.9999	0.101573	0.035951	0.014605	0.093868
34.9998	0.08517	0.023843	-0.000225	0.081765
35.9998	0.092639	0.019938	-0.01235	0.089621
36.9997	0.086099	0.004885	-0.000308	0.08596
37.9996	0.05244	0.01551	0.004254	0.049914
39	0.104752	0.035996	0.010544	0.097806
40	0.071652	0.015724	-0.004051	0.069788
40.9999	0.075829	0.011749	-0.028052	0.069462
41.9998	0.073144	0.04757	-0.015767	0.053278
42.9997	0.070569	0.004713	0.006935	0.070069
43.9997	0.078371	0.007807	-0.004182	0.077869
45.0001	0.051205	0.011514	0.00025	0.049894
46	0.072042	0.035649	-0.011904	0.061461
46.9999	0.070463	-0.007279	-0.0000782889	0.070086
47.9999	0.077955	-0.023241	0.003841	0.074311
48.9998	0.068147	-0.031417	0.015075	0.058564
49.9997	0.038962	0.007386	0.004428	0.037998
