# Supplementary material for: Spatially selective delivery of living magnetic microrobots through torque-focusing
Source: Nat Commun. 2024 Mar 9;15:2160. doi: 10.1038/s41467-024-46407-4 (PMC10924878; doi:10.1038/s41467-024-46407-4)
Supplement: Supplementary file 4 — Source Data [file 41467_2024_46407_MOESM4_ESM.zip › Data_Sorted_by_Figures/Fig_4/4J/Field Characterization/z axis measurements/(0,0,-7.5) RMF off.csv]

Time (ms)	B (mT)	Bx (mT)	By (mT)	Bz (mT)
0	15.0312	0.291613	-1.15576	14.9839
1.0004	14.9575	0.294838	-1.12266	14.9124
2.00033	15.0201	0.299502	-1.16757	14.9716
3.00026	14.991	0.287197	-1.15116	14.944
4.00019	14.9949	0.267239	-1.15124	14.9482
5.00011	14.9746	0.291024	-1.14291	14.9281
6.00004	15.0144	0.271437	-1.14354	14.9683
7.00045	14.9792	0.308072	-1.15095	14.9318
8.00037	14.9957	0.279251	-1.16323	14.9479
9.0003	14.9872	0.275161	-1.15511	14.9401
10.0002	14.9905	0.279189	-1.14317	14.9442
11.0002	14.995	0.287238	-1.15122	14.948
12.0001	14.9632	0.323902	-1.14669	14.9157
13	15.038	0.260681	-1.13992	14.9925
14.0004	15.0062	0.28335	-1.13941	14.9602
15.0003	14.9946	0.299229	-1.14321	14.948
16.0003	14.9652	0.298916	-1.11878	14.9204
17.0002	15.0039	0.363317	-1.15125	14.9552
18.0001	15.0153	0.316443	-1.15149	14.9677
19.0001	14.9528	0.282813	-1.17755	14.9036
20.0005	14.9917	0.347194	-1.15109	14.9434
21.0004	15.0349	0.287651	-1.15183	14.988
22.0003	14.9953	0.291242	-1.15521	14.9479
23.0002	15.0091	0.336359	-1.11141	14.9641
24.0002	14.9827	0.308105	-1.14301	14.9359
25.0001	15.007	0.283362	-1.15141	14.96
26	15.0384	0.312678	-1.13986	14.9919
27.0004	15.0136	0.295419	-1.12752	14.9683
28.0004	14.9886	0.267185	-1.17812	14.9398
29.0003	14.9987	0.275276	-1.1473	14.9522
30.0002	14.9982	0.324257	-1.13124	14.9519
31.0001	15.0298	0.320583	-1.12773	14.984
32.0001	15.0347	0.316641	-1.1438	14.9878
33.0005	15.011	0.291403	-1.15146	14.964
34.0004	15.0347	0.283647	-1.14784	14.9881
35.0003	14.9669	0.262951	-1.15082	14.9203
36.0003	14.9983	0.287267	-1.13928	14.9522
37.0002	14.9797	0.30808	-1.15895	14.9317
38.0001	15.0389	0.312686	-1.14786	14.9918
39	14.9858	0.30813	-1.12708	14.9402
40.0004	15.0144	0.308431	-1.1395	14.968
41.0004	14.9905	0.279189	-1.14317	14.9442
42.0003	14.9905	0.279189	-1.14317	14.9442
43.0002	15.0213	0.336487	-1.11559	14.976
44.0001	15.0192	0.308485	-1.15156	14.9718
45.0001	15.0142	0.308427	-1.1355	14.968
46	14.9638	0.307915	-1.15871	14.9157
47.0004	15.0189	0.304481	-1.14757	14.9719
48.0003	14.9561	0.290842	-1.1666	14.9077
49.0003	14.9847	0.308137	-1.17401	14.9354
50.0002	15.0102	0.248397	-1.14351	14.9645
