# Supplementary material for: Spatially selective delivery of living magnetic microrobots through torque-focusing
Source: Nat Commun. 2024 Mar 9;15:2160. doi: 10.1038/s41467-024-46407-4 (PMC10924878; doi:10.1038/s41467-024-46407-4)
Supplement: Supplementary file 4 — Source Data [file 41467_2024_46407_MOESM4_ESM.zip › Data_Sorted_by_Figures/Fig_4/4J/Field Characterization/z axis measurements/(0,0,0) RMF on.csv]

Time (ms)	B (mT)	Bx (mT)	By (mT)	Bz (mT)
0	4.98096	-4.96657	0.085268	0.368568
0.999928	5.04262	-4.46565	-2.33556	0.176413
1.99986	5.03586	-2.8249	-4.16836	-0.067525
2.99978	5.00713	-0.503747	-4.97521	-0.254806
3.99971	5.01396	2.00581	-4.58093	-0.362677
4.99964	5.01691	3.98515	-3.02683	-0.355356
6.00004	5.07906	5.0203	-0.71972	-0.274792
6.99997	5.07364	4.76161	1.75095	-0.055369
7.9999	5.07494	3.37043	3.79033	0.169147
8.99982	5.04722	1.17575	4.89659	0.339692
9.99975	4.97885	-1.38058	4.75751	0.49895
10.9997	4.98563	-3.53894	3.4728	0.521593
12.0001	5.00734	-4.81197	1.30303	0.469583
13	5.02186	-4.87421	-1.18109	0.257264
13.9999	5.06058	-3.7742	-3.36977	0.097482
14.9999	5.0401	-1.75725	-4.72075	-0.170983
15.9998	5.00779	0.763406	-4.93761	-0.33931
16.9997	5.02369	3.0809	-3.94942	-0.384124
17.9996	5.01247	4.61133	-1.9397	-0.313208
19.0001	5.0353	5.00395	0.536709	-0.163423
20	5.09873	4.21601	2.8674	0.018313
20.9999	5.04632	2.33856	4.46388	0.265085
21.9998	4.99438	-0.162735	4.97522	0.405703
22.9998	4.95004	-2.47106	4.24789	0.593429
23.9997	4.99494	-4.30817	2.48043	0.486367
25.0001	5.03957	-5.02672	0.069443	0.352944
26	5.05326	-4.47765	-2.33558	0.176536
27	5.08113	-2.88889	-4.17944	-0.067035
27.9999	5.00821	-0.46791	-4.97892	-0.271235
28.9998	5.04196	2.02604	-4.60421	-0.343238
29.9997	5.04851	4.01691	-3.03442	-0.379804
30.9997	5.05625	4.99622	-0.723626	-0.282605
32.0001	5.07133	4.74884	1.77503	-0.126882
33	5.04574	3.33544	3.78229	0.169385
33.9999	5.02582	1.14788	4.8804	0.350734
34.9998	5.00883	-1.3807	4.78963	0.491441
35.9998	4.99402	-3.53895	3.4848	0.521776
36.9997	5.06318	-4.86009	1.34209	0.462674
37.9996	5.05243	-4.90593	-1.17355	0.285711
39	5.04583	-3.76246	-3.36139	0.073485
40	5.0347	-1.75313	-4.71693	-0.158965
40.9999	5.00469	0.775608	-4.9339	-0.319376
41.9998	5.0274	3.05318	-3.97782	-0.360267
42.9997	5.08482	4.67951	-1.96686	-0.298323
43.9997	5.05414	5.02388	0.524856	-0.171811
45.0001	5.08289	4.18112	2.89017	0.031023
46	5.06485	2.32278	4.49149	0.289673
46.9999	5.01504	-0.106429	4.99479	0.437426
47.9999	4.97359	-2.51844	4.25238	0.55798
48.9998	5.01938	-4.31941	2.49427	0.561707
49.9997	5.03165	-5.01872	0.073452	0.352923
