# Supplementary material for: Spatially selective delivery of living magnetic microrobots through torque-focusing
Source: Nat Commun. 2024 Mar 9;15:2160. doi: 10.1038/s41467-024-46407-4 (PMC10924878; doi:10.1038/s41467-024-46407-4)
Supplement: Supplementary file 4 — Source Data [file 41467_2024_46407_MOESM4_ESM.zip › Data_Sorted_by_Figures/Fig_4/4J/Field Characterization/z axis measurements/(0,0,7.5) RMF on.csv]

Time (ms)	B (mT)	Bx (mT)	By (mT)	Bz (mT)
0	15.7971	4.37699	0.009407	-15.1786
1.0004	15.8572	4.55903	2.37915	-15.0002
2.00033	15.873	3.61755	4.43544	-14.8051
3.00026	15.6747	1.67272	5.58965	-14.5484
4.00019	15.5085	-0.756169	5.65919	-14.4193
5.00011	15.3885	-3.04139	4.64768	-14.3511
6.00004	15.3911	-4.67179	2.73564	-14.4075
7.00045	15.447	-5.16255	0.408081	-14.553
8.00037	15.5191	-4.519	-1.71554	-14.7471
9.0003	15.4962	-2.76408	-3.11717	-14.9256
10.0002	15.5022	-0.466117	-3.5344	-15.0867
11.0002	15.6044	2.00989	-2.83484	-15.2126
12.0001	15.6957	3.85434	-1.11333	-15.1743
13	15.805	4.61172	1.18014	-15.0711
14.0004	15.8697	4.22582	3.51023	-14.8885
15.0003	15.7309	2.72449	5.08798	-14.6339
16.0003	15.5777	0.486233	5.73632	-14.4749
17.0002	15.4225	-1.93027	5.24723	-14.3734
18.0001	15.3654	-3.91863	3.75204	-14.3758
19.0001	15.4015	-5.056	1.58692	-14.4611
20	15.4535	-4.96385	-0.728879	-14.6164
21.0004	15.4802	-3.7286	-2.5419	-14.8079
22.0003	15.5296	-1.62482	-3.4852	-15.046
23.0002	15.5708	0.795605	-3.31746	-15.1924
24.0002	15.6901	2.99657	-2.08603	-15.2593
25.0001	15.7658	4.38935	0.02387	-15.1425
26	15.8758	4.59093	2.39031	-15.0084
27.0004	15.8441	3.60981	4.41807	-14.7813
28.0004	15.7174	1.71221	5.5595	-14.6013
29.0003	15.4755	-0.711838	5.65475	-14.3878
30.0002	15.3845	-2.99344	4.65179	-14.3556
31.0001	15.3899	-4.59703	2.72409	-14.4325
32.0001	15.4536	-5.19451	0.407982	-14.5487
33	15.4827	-4.43081	-1.74268	-14.7324
34.0004	15.5057	-2.7721	-3.13712	-14.9298
35.0003	15.5435	-0.446518	-3.54576	-15.1271
36.0003	15.6353	1.96953	-2.84134	-15.2483
37.0002	15.7358	3.84591	-1.12068	-15.2173
38.0001	15.8364	4.62241	1.20358	-15.0988
39	15.9059	4.26453	3.50671	-14.917
40.0004	15.7274	2.70555	5.11183	-14.6253
41.0004	15.6235	0.497744	5.74106	-14.5219
42.0003	15.4277	-1.87837	5.25841	-14.3818
43.0002	15.3788	-3.94573	3.7322	-14.3878
44.0001	15.3899	-5.03993	1.55589	-14.4577
45.0001	15.4524	-4.95191	-0.708806	-14.6202
46	15.5302	-3.73306	-2.56418	-14.8552
47.0004	15.535	-1.63403	-3.43898	-15.0612
48.0003	15.5601	0.807671	-3.30157	-15.1843
49.0003	15.6577	3.01287	-2.0555	-15.227
50.0002	15.7912	4.39711	0.017247	-15.1666
