# Supplementary material for: Spatially selective delivery of living magnetic microrobots through torque-focusing
Source: Nat Commun. 2024 Mar 9;15:2160. doi: 10.1038/s41467-024-46407-4 (PMC10924878; doi:10.1038/s41467-024-46407-4)
Supplement: Supplementary file 4 — Source Data [file 41467_2024_46407_MOESM4_ESM.zip › Data_Sorted_by_Figures/Fig_4/4J/Field Characterization/z axis measurements/(0,0,5) RMF on.csv]

Time (ms)	B (mT)	Bx (mT)	By (mT)	Bz (mT)
0	11.3617	4.25931	3.2797	-10.0095
0.999928	11.2756	2.68346	4.88509	-9.80175
1.99986	11.0445	0.401753	5.44672	-9.59962
2.99978	10.9028	-2.00702	4.89913	-9.53113
3.99971	10.7926	-3.97862	3.309	-9.47107
4.99964	10.8718	-5.02516	1.09729	-9.57807
6.00004	11.004	-4.87356	-1.2286	-9.78917
6.99997	10.9958	-3.53125	-3.00566	-9.97017
7.9999	10.9951	-1.42828	-3.89234	-10.1834
8.99982	11.0294	1.08788	-3.6562	-10.3488
9.99975	11.1159	3.25725	-2.34053	-10.3671
10.9997	11.2623	4.58264	-0.222168	-10.2854
12.0001	11.3614	4.63731	2.19491	-10.137
13	11.2962	3.58072	4.18685	-9.86167
13.9999	11.1326	1.57616	5.25722	-9.68563
14.9999	10.9281	-0.792271	5.31915	-9.51324
15.9998	10.8671	-3.09425	4.20592	-9.53051
16.9997	10.8522	-4.64517	2.25831	-9.54425
17.9996	10.904	-5.08741	-0.108906	-9.64385
19.0001	10.9834	-4.29711	-2.215	-9.86219
20	10.9882	-2.54282	-3.52685	-10.0913
20.9999	10.9892	-0.174167	-3.88963	-10.2763
21.9998	11.0517	2.27836	-3.14695	-10.3463
22.9998	11.1973	4.1065	-1.34711	-10.3297
23.9997	11.3013	4.77213	0.984817	-10.1969
24.9996	11.3599	4.27142	3.29453	-9.99744
26	11.237	2.71984	4.83765	-9.77084
27	11.0385	0.425868	5.45356	-9.58776
27.9999	10.8917	-2.02676	4.92168	-9.50258
28.9998	10.8435	-3.96719	3.3408	-9.52271
29.9997	10.8846	-5.02928	1.10147	-9.58996
30.9997	10.9576	-4.84623	-1.2011	-9.75403
32.0001	10.9937	-3.51134	-2.99451	-9.97821
33	11.0162	-1.38857	-3.89187	-10.2118
33.9999	11.0464	1.11592	-3.69616	-10.3497
34.9998	11.1216	3.26132	-2.37658	-10.3637
35.9998	11.2745	4.60261	-0.230082	-10.2897
36.9997	11.3533	4.68864	2.18349	-10.1067
37.9996	11.3805	3.59984	4.20015	-9.94568
39	11.131	1.5883	5.27999	-9.66941
40	10.9581	-0.812467	5.35037	-9.52856
40.9999	10.9094	-3.1305	4.24518	-9.54954
41.9998	10.8681	-4.67316	2.29721	-9.53937
42.9997	10.9612	-5.0533	-0.068602	-9.7266
43.9997	11.0239	-4.31353	-2.20741	-9.90191
45.0001	10.9882	-2.48773	-3.57384	-10.0886
46	11.035	-0.142299	-3.96328	-10.2978
46.9999	11.0824	2.27006	-3.15849	-10.3774
47.9999	11.1962	4.05937	-1.36694	-10.3445
48.9998	11.3314	4.78385	0.981259	-10.2251
49.9997	11.3419	4.24448	3.27943	-9.99339
