# Supplementary material for: Spatially selective delivery of living magnetic microrobots through torque-focusing
Source: Nat Commun. 2024 Mar 9;15:2160. doi: 10.1038/s41467-024-46407-4 (PMC10924878; doi:10.1038/s41467-024-46407-4)
Supplement: Supplementary file 4 — Source Data [file 41467_2024_46407_MOESM4_ESM.zip › Data_Sorted_by_Figures/Fig_4/4J/Field Characterization/z axis measurements/230223_x0_y0_z-2_5_field_on_5mT.txt]

Block	B	Bx	By	Bz	Units	Temperature	Timestamp	Serial No.	Comment
0	7.161280	-4.716512	-0.310084	5.379805	MT	21350	2023.02.25 03:23:18.612569761	0001923
0	7.312004	-4.469842	-2.574084	5.182664	MT	21350	2023.02.25 03:23:18.613569761	0001923
0	7.248639	-3.032375	-4.251426	5.027210	MT	21350	2023.02.25 03:23:18.614569761	0001923
0	7.050678	-0.824954	-5.031837	4.869511	MT	21350	2023.02.25 03:23:18.615569761	0001923
0	6.798792	1.559733	-4.686327	4.672167	MT	21350	2023.02.25 03:23:18.616569761	0001923
0	6.809479	3.718193	-3.269976	4.674537	MT	21350	2023.02.25 03:23:18.617569761	0001923
0	6.932643	4.899763	-1.100110	4.779501	MT	21350	2023.02.25 03:23:18.618569761	0001923
0	7.072802	4.898524	1.293793	4.935087	MT	21350	2023.02.25 03:23:18.619569761	0001923
0	7.089442	3.715190	3.188861	5.127251	MT	21350	2023.02.25 03:23:18.620569761	0001923
0	6.983206	1.651072	4.187622	5.338816	MT	21350	2023.02.25 03:23:18.621569761	0001923
0	6.889235	-0.773533	4.105997	5.477590	MT	21350	2023.02.25 03:23:18.622569761	0001923
0	6.916352	-2.995610	2.870709	5.533650	MT	21350	2023.02.25 03:23:18.623569761	0001923
0	7.105551	-4.475172	0.869225	5.450333	MT	21350	2023.02.25 03:23:18.624569761	0001923
0	7.273540	-4.783180	-1.469745	5.278771	MT	21350	2023.02.25 03:23:18.625569761	0001923
0	7.308167	-3.829251	-3.530678	5.126446	MT	21350	2023.02.25 03:23:18.626569761	0001923
0	7.129379	-2.007958	-4.767577	4.905748	MT	21350	2023.02.25 03:23:18.627569761	0001923
0	6.934712	0.409108	-5.013106	4.774058	MT	21350	2023.02.25 03:23:18.628569761	0001923
0	6.834137	2.778433	-4.106483	4.703460	MT	21350	2023.02.25 03:23:18.629569761	0001923
0	6.873171	4.444578	-2.268903	4.726341	MT	21350	2023.02.25 03:23:18.630569761	0001923
0	6.989500	5.030115	0.083052	4.852232	MT	21350	2023.02.25 03:23:18.631569761	0001923
0	7.109913	4.422599	2.315474	5.062613	MT	21350	2023.02.25 03:23:18.632569761	0001923
0	7.065233	2.730718	3.846905	5.259470	MT	21350	2023.02.25 03:23:18.633569761	0001923
0	6.908689	0.420528	4.287417	5.401036	MT	21350	2023.02.25 03:23:18.634569761	0001923
0	6.897826	-1.999789	3.646290	5.503219	MT	21350	2023.02.25 03:23:18.635569761	0001923
0	6.967885	-3.860376	1.967888	5.456769	MT	21350	2023.02.25 03:23:18.636569761	0001923
0	7.208736	-4.768366	-0.259442	5.400116	MT	21350	2023.02.25 03:23:18.637569761	0001923
0	7.357438	-4.469182	-2.575061	5.246653	MT	21350	2023.02.25 03:23:18.638569761	0001923
0	7.249275	-3.012323	-4.262462	5.030836	MT	21350	2023.02.25 03:23:18.639569761	0001923
0	7.018791	-0.833364	-5.023252	4.830722	MT	21350	2023.02.25 03:23:18.640569761	0001923
0	6.825106	1.686611	-4.693992	4.658739	MT	21350	2023.02.25 03:23:18.641569761	0001923
0	6.829681	3.706568	-3.273540	4.710609	MT	21350	2023.02.25 03:23:18.642569761	0001923
0	6.937246	4.891899	-1.112301	4.791398	MT	21350	2023.02.25 03:23:18.643569761	0001923
0	7.061719	4.874722	1.262524	4.950858	MT	21350	2023.02.25 03:23:18.644569761	0001923
0	7.112402	3.687633	3.200155	5.171715	MT	21350	2023.02.25 03:23:18.645569761	0001923
0	6.993711	1.603178	4.207380	5.351613	MT	21350	2023.02.25 03:23:18.646569761	0001923
0	6.859117	-0.834024	4.106659	5.430216	MT	21350	2023.02.25 03:23:18.647569761	0001923
0	6.932713	-3.074853	2.870982	5.510467	MT	21350	2023.02.25 03:23:18.648569761	0001923
0	7.096914	-4.443070	0.888078	5.462292	MT	21350	2023.02.25 03:23:18.649569761	0001923
0	7.246675	-4.771430	-1.457381	5.255834	MT	21350	2023.02.25 03:23:18.650569761	0001923
0	7.299963	-3.902053	-3.548539	5.046911	MT	21350	2023.02.25 03:23:18.651569761	0001923
0	7.165981	-1.979779	-4.822720	4.916618	MT	21350	2023.02.25 03:23:18.652569761	0001923
0	6.898470	0.412646	-5.004431	4.730146	MT	21350	2023.02.25 03:23:18.653569761	0001923
0	6.815638	2.758124	-4.126016	4.671366	MT	21350	2023.02.25 03:23:18.654569761	0001923
0	6.844109	4.432380	-2.236677	4.710956	MT	21350	2023.02.25 03:23:18.655569761	0001923
0	6.973483	5.025873	0.118348	4.832811	MT	21350	2023.02.25 03:23:18.656569761	0001923
0	7.092785	4.438094	2.335209	5.015747	MT	21350	2023.02.25 03:23:18.657569761	0001923
0	7.005508	2.754097	3.808915	5.194638	MT	21350	2023.02.25 03:23:18.658569761	0001923
0	6.919513	0.467559	4.295411	5.404674	MT	21350	2023.02.25 03:23:18.659569761	0001923
0	6.850982	-1.956105	3.630833	5.470527	MT	21350	2023.02.25 03:23:18.660569761	0001923
0	7.059734	-3.875220	1.955176	5.567747	MT	21350	2023.02.25 03:23:18.661569761	0001923
0	7.171264	-4.724477	-0.263221	5.388604	MT	21350	2023.02.25 03:23:18.662569761	0001923
0	7.326405	-4.429294	-2.578845	5.235182	MT	21350	2023.02.25 03:23:18.663569761	0001923
0	7.281300	-2.987996	-4.301856	5.057988	MT	21350	2023.02.25 03:23:18.664569761	0001923
0	7.060248	-0.872011	-5.043784	4.862813	MT	21350	2023.02.25 03:23:18.665569761	0001923
0	6.891532	1.671264	-4.737907	4.717237	MT	21350	2023.02.25 03:23:18.666569761	0001923
0	6.829291	3.734357	-3.270202	4.690370	MT	21350	2023.02.25 03:23:18.667569761	0001923
0	6.910523	4.895454	-1.119624	4.747242	MT	21350	2023.02.25 03:23:18.668569761	0001923
0	7.081130	4.922567	1.250826	4.934183	MT	21350	2023.02.25 03:23:18.669569761	0001923
0	7.116695	3.723520	3.188382	5.159164	MT	21350	2023.02.25 03:23:18.670569761	0001923
0	6.997011	1.679058	4.199654	5.338711	MT	21350	2023.02.25 03:23:18.671569761	0001923
0	6.877412	-0.781836	4.121414	5.449906	MT	21350	2023.02.25 03:23:18.672569761	0001923
0	6.938006	-3.031719	2.898786	5.526449	MT	21350	2023.02.25 03:23:18.673569761	0001923
0	7.119166	-4.494182	0.880201	5.450697	MT	21350	2023.02.25 03:23:18.674569761	0001923
0	7.301340	-4.778759	-1.478350	5.318601	MT	21350	2023.02.25 03:23:18.675569761	0001923
0	7.328854	-3.873290	-3.530669	5.122900	MT	21350	2023.02.25 03:23:18.676569761	0001923
0	7.177779	-2.015553	-4.800132	4.941335	MT	21350	2023.02.25 03:23:18.677569761	0001923
0	6.914926	0.396634	-5.032385	4.725884	MT	21350	2023.02.25 03:23:18.678569761	0001923
0	6.814467	2.754162	-4.122082	4.675467	MT	21350	2023.02.25 03:23:18.679569761	0001923
0	6.868112	4.463392	-2.249638	4.710438	MT	21350	2023.02.25 03:23:18.680569761	0001923
0	6.976044	5.041768	0.099553	4.820359	MT	21350	2023.02.25 03:23:18.681569761	0001923
0	7.057762	4.414057	2.292307	5.007338	MT	21350	2023.02.25 03:23:18.682569761	0001923
0	7.068758	2.774600	3.839142	5.246897	MT	21350	2023.02.25 03:23:18.683569761	0001923
0	6.939378	0.392882	4.294848	5.436441	MT	21350	2023.02.25 03:23:18.684569761	0001923
0	6.932309	-2.003475	3.660795	5.535484	MT	21350	2023.02.25 03:23:18.685569761	0001923
0	6.969841	-3.844311	1.983783	5.464847	MT	21350	2023.02.25 03:23:18.686569761	0001923
0	7.196305	-4.736244	-0.259587	5.411785	MT	21350	2023.02.25 03:23:18.687569761	0001923
0	7.304916	-4.449688	-2.554322	5.199761	MT	21350	2023.02.25 03:23:18.688569761	0001923
0	7.261200	-3.044497	-4.282208	5.011863	MT	21350	2023.02.25 03:23:18.689569761	0001923
0	7.040625	-0.809403	-5.066096	4.821820	MT	21350	2023.02.25 03:23:18.690569761	0001923
0	6.882141	1.623639	-4.699579	4.758320	MT	21350	2023.02.25 03:23:18.691569761	0001923
0	6.832002	3.754172	-3.280886	4.670999	MT	21350	2023.02.25 03:23:18.692569761	0001923
0	6.943837	4.899928	-1.100354	4.795498	MT	21350	2023.02.25 03:23:18.693569761	0001923
0	7.081475	4.890674	1.308537	4.951396	MT	21350	2023.02.25 03:23:18.694569761	0001923
0	7.127270	3.687874	3.195804	5.194650	MT	21350	2023.02.25 03:23:18.695569761	0001923
0	6.986440	1.674889	4.203893	5.322816	MT	21350	2023.02.25 03:23:18.696569761	0001923
0	6.876924	-0.797831	4.117395	5.450010	MT	21350	2023.02.25 03:23:18.697569761	0001923
0	6.889364	-3.020444	2.922835	5.458689	MT	21350	2023.02.25 03:23:18.698569761	0001923
0	7.109931	-4.475205	0.901221	5.450822	MT	21350	2023.02.25 03:23:18.699569761	0001923
0	7.268595	-4.743864	-1.458188	5.310547	MT	21350	2023.02.25 03:23:18.700569761	0001923
0	7.301862	-3.833375	-3.530499	5.114489	MT	21350	2023.02.25 03:23:18.701569761	0001923
0	7.145331	-1.971956	-4.811468	4.900706	MT	21350	2023.02.25 03:23:18.702569761	0001923
0	6.936433	0.436958	-5.028827	4.757528	MT	21350	2023.02.25 03:23:18.703569761	0001923
0	6.816626	2.802239	-4.079214	4.687628	MT	21350	2023.02.25 03:23:18.704569761	0001923
0	6.881794	4.467589	-2.240940	4.730531	MT	21350	2023.02.25 03:23:18.705569761	0001923
0	6.990238	5.038004	0.110180	4.844564	MT	21350	2023.02.25 03:23:18.706569761	0001923
0	7.118585	4.461444	2.303766	5.046031	MT	21350	2023.02.25 03:23:18.707569761	0001923
0	7.021812	2.746236	3.823675	5.209947	MT	21350	2023.02.25 03:23:18.708569761	0001923
0	6.908352	0.444391	4.299627	5.388975	MT	21350	2023.02.25 03:23:18.709569761	0001923
0	6.879313	-1.979955	3.646558	5.487015	MT	21350	2023.02.25 03:23:18.710569761	0001923
0	7.003248	-3.855935	1.979220	5.500904	MT	21350	2023.02.25 03:23:18.711569761	0001923
0	7.187938	-4.779738	-0.286856	5.360808	MT	21350	2023.02.25 03:23:18.712569761	0001923
0	7.315799	-4.421376	-2.578713	5.227101	MT	21350	2023.02.25 03:23:18.713569761	0001923
0	7.256801	-3.020352	-4.274409	5.026735	MT	21350	2023.02.25 03:23:18.714569761	0001923
0	7.033574	-0.817154	-5.027538	4.850493	MT	21350	2023.02.25 03:23:18.715569761	0001923
0	6.848566	1.659093	-4.690744	4.706081	MT	21350	2023.02.25 03:23:18.716569761	0001923
0	6.841147	3.730564	-3.270512	4.710408	MT	21350	2023.02.25 03:23:18.717569761	0001923
0	6.912026	4.879674	-1.093012	4.771815	MT	21350	2023.02.25 03:23:18.718569761	0001923
0	7.034892	4.874303	1.270133	4.910972	MT	21350	2023.02.25 03:23:18.719569761	0001923
0	7.094218	3.687435	3.192461	5.151597	MT	21350	2023.02.25 03:23:18.720569761	0001923
0	6.970565	1.642813	4.199978	5.315085	MT	21350	2023.02.25 03:23:18.721569761	0001923
0	6.857599	-0.813795	4.082380	5.449640	MT	21350	2023.02.25 03:23:18.722569761	0001923
0	6.900180	-3.007997	2.887243	5.498024	MT	21350	2023.02.25 03:23:18.723569761	0001923
0	7.089045	-4.463362	0.893481	5.434579	MT	21350	2023.02.25 03:23:18.724569761	0001923
0	7.307236	-4.810943	-1.458146	5.303238	MT	21350	2023.02.25 03:23:18.725569761	0001923
0	7.323571	-3.877447	-3.538428	5.106821	MT	21350	2023.02.25 03:23:18.726569761	0001923
0	7.169899	-2.022937	-4.826526	4.901002	MT	21350	2023.02.25 03:23:18.727569761	0001923
0	6.908562	0.440657	-5.016396	4.729675	MT	21350	2023.02.25 03:23:18.728569761	0001923
0	6.802089	2.782083	-4.086992	4.671715	MT	21350	2023.02.25 03:23:18.729569761	0001923
0	6.863218	4.479181	-2.245314	4.690338	MT	21350	2023.02.25 03:23:18.730569761	0001923
0	7.039039	5.102034	0.118194	4.848027	MT	21350	2023.02.25 03:23:18.731569761	0001923
0	7.091444	4.414404	2.315755	5.043699	MT	21350	2023.02.25 03:23:18.732569761	0001923
0	7.035561	2.774276	3.823647	5.213658	MT	21350	2023.02.25 03:23:18.733569761	0001923
0	6.929446	0.483497	4.314488	5.400801	MT	21350	2023.02.25 03:23:18.734569761	0001923
0	6.872426	-1.971853	3.626448	5.494626	MT	21350	2023.02.25 03:23:18.735569761	0001923
0	6.982103	-3.892465	1.975972	5.449222	MT	21350	2023.02.25 03:23:18.736569761	0001923
0	7.192568	-4.764537	-0.283144	5.380712	MT	21350	2023.02.25 03:23:18.737569761	0001923
0	7.352685	-4.488451	-2.582670	5.219731	MT	21350	2023.02.25 03:23:18.738569761	0001923
0	7.264092	-3.083701	-4.281948	4.992267	MT	21350	2023.02.25 03:23:18.739569761	0001923
0	7.035116	-0.833414	-5.054126	4.822250	MT	21350	2023.02.25 03:23:18.740569761	0001923
0	6.875590	1.695230	-4.705882	4.717479	MT	21350	2023.02.25 03:23:18.741569761	0001923
0	6.843509	3.742343	-3.297128	4.685876	MT	21350	2023.02.25 03:23:18.742569761	0001923
0	6.942210	4.899916	-1.089355	4.795666	MT	21350	2023.02.25 03:23:18.743569761	0001923
0	7.047795	4.882319	1.294079	4.915255	MT	21350	2023.02.25 03:23:18.744569761	0001923
0	7.096238	3.727045	3.209056	5.115435	MT	21350	2023.02.25 03:23:18.745569761	0001923
0	6.957435	1.666519	4.204433	5.286904	MT	21350	2023.02.25 03:23:18.746569761	0001923
0	6.887715	-0.833747	4.117230	5.458379	MT	21350	2023.02.25 03:23:18.747569761	0001923
0	6.937027	-3.011690	2.909747	5.530411	MT	21350	2023.02.25 03:23:18.748569761	0001923
0	7.132742	-4.466838	0.904681	5.486795	MT	21350	2023.02.25 03:23:18.749569761	0001923
0	7.283009	-4.807265	-1.465652	5.271080	MT	21350	2023.02.25 03:23:18.750569761	0001923
0	7.332553	-3.885401	-3.542498	5.110842	MT	21350	2023.02.25 03:23:18.751569761	0001923
0	7.152316	-1.947788	-4.815683	4.916395	MT	21350	2023.02.25 03:23:18.752569761	0001923
0	6.961997	0.453179	-5.044111	4.777131	MT	21350	2023.02.25 03:23:18.753569761	0001923
0	6.819332	2.790143	-4.106042	4.675341	MT	21350	2023.02.25 03:23:18.754569761	0001923
0	6.911613	4.527396	-2.256562	4.709672	MT	21350	2023.02.25 03:23:18.755569761	0001923
0	7.009748	5.058101	0.095084	4.852127	MT	21350	2023.02.25 03:23:18.756569761	0001923
0	7.104041	4.449230	2.323040	5.027448	MT	21350	2023.02.25 03:23:18.757569761	0001923
0	7.063222	2.794483	3.831350	5.234571	MT	21350	2023.02.25 03:23:18.758569761	0001923
0	6.933856	0.412614	4.314236	5.412529	MT	21350	2023.02.25 03:23:18.759569761	0001923
0	6.872898	-1.943871	3.642479	5.494582	MT	21350	2023.02.25 03:23:18.760569761	0001923
0	6.998802	-3.900247	1.964658	5.469133	MT	21350	2023.02.25 03:23:18.761569761	0001923
0	7.192284	-4.768578	-0.283088	5.376753	MT	21350	2023.02.25 03:23:18.762569761	0001923
0	7.318224	-4.477870	-2.586031	5.178564	MT	21350	2023.02.25 03:23:18.763569761	0001923
0	7.248998	-3.024432	-4.266308	5.019900	MT	21350	2023.02.25 03:23:18.764569761	0001923
0	7.072985	-0.800584	-5.032358	4.905258	MT	21350	2023.02.25 03:23:18.765569761	0001923
0	6.886850	1.623646	-4.706578	4.758213	MT	21350	2023.02.25 03:23:18.766569761	0001923
0	6.793365	3.674352	-3.262274	4.691110	MT	21350	2023.02.25 03:23:18.767569761	0001923
0	6.974545	4.946888	-1.104237	4.790954	MT	21350	2023.02.25 03:23:18.768569761	0001923
0	7.068337	4.906408	1.285986	4.922885	MT	21350	2023.02.25 03:23:18.769569761	0001923
0	7.122288	3.747391	3.192593	5.146980	MT	21350	2023.02.25 03:23:18.770569761	0001923
0	6.967033	1.666688	4.200189	5.302841	MT	21350	2023.02.25 03:23:18.771569761	0001923
0	6.884368	-0.801703	4.113208	5.461988	MT	21350	2023.02.25 03:23:18.772569761	0001923
0	6.895398	-2.996145	2.910438	5.486254	MT	21350	2023.02.25 03:23:18.773569761	0001923
0	7.114118	-4.454884	0.868821	5.478123	MT	21350	2023.02.25 03:23:18.774569761	0001923
0	7.279479	-4.791150	-1.457817	5.283036	MT	21350	2023.02.25 03:23:18.775569761	0001923
0	7.326671	-3.889348	-3.513629	5.119325	MT	21350	2023.02.25 03:23:18.776569761	0001923
0	7.139320	-2.016019	-4.787462	4.897526	MT	21350	2023.02.25 03:23:18.777569761	0001923
0	6.927451	0.420724	-5.040478	4.733513	MT	21350	2023.02.25 03:23:18.778569761	0001923
0	6.851188	2.790490	-4.122528	4.707091	MT	21350	2023.02.25 03:23:18.779569761	0001923
0	6.818844	4.392416	-2.228786	4.715489	MT	21350	2023.02.25 03:23:18.780569761	0001923
0	7.013646	5.069982	0.130216	4.844540	MT	21350	2023.02.25 03:23:18.781569761	0001923
0	7.143805	4.469532	2.338588	5.058482	MT	21350	2023.02.25 03:23:18.782569761	0001923
0	7.049253	2.754576	3.823181	5.242859	MT	21350	2023.02.25 03:23:18.783569761	0001923
0	6.897349	0.412269	4.299772	5.377306	MT	21350	2023.02.25 03:23:18.784569761	0001923
0	6.930642	-1.967175	3.637428	5.561757	MT	21350	2023.02.25 03:23:18.785569761	0001923
0	7.033342	-3.879732	1.982886	5.521208	MT	21350	2023.02.25 03:23:18.786569761	0001923
0	7.214232	-4.787442	-0.294292	5.388779	MT	21350	2023.02.25 03:23:18.787569761	0001923
0	7.359711	-4.457121	-2.595105	5.250224	MT	21350	2023.02.25 03:23:18.788569761	0001923
0	7.284039	-3.032348	-4.317357	5.022202	MT	21350	2023.02.25 03:23:18.789569761	0001923
0	7.019498	-0.837549	-5.042949	4.810461	MT	21350	2023.02.25 03:23:18.790569761	0001923
0	6.831782	1.634929	-4.690528	4.690331	MT	21350	2023.02.25 03:23:18.791569761	0001923
0	6.843488	3.762459	-3.250354	4.702385	MT	21350	2023.02.25 03:23:18.792569761	0001923
0	6.916354	4.875810	-1.065264	4.788281	MT	21350	2023.02.25 03:23:18.793569761	0001923
0	7.094503	4.937493	1.281901	4.930503	MT	21350	2023.02.25 03:23:18.794569761	0001923
0	7.100854	3.671737	3.180016	5.179573	MT	21350	2023.02.25 03:23:18.795569761	0001923
0	6.998501	1.627131	4.211469	5.347428	MT	21350	2023.02.25 03:23:18.796569761	0001923
0	6.879803	-0.861726	4.098199	5.458377	MT	21350	2023.02.25 03:23:18.797569761	0001923
0	6.886081	-2.996220	2.903561	5.478148	MT	21350	2023.02.25 03:23:18.798569761	0001923
0	7.103445	-4.463086	0.865118	5.458147	MT	21350	2023.02.25 03:23:18.799569761	0001923
0	7.285135	-4.764296	-1.708160	5.239930	MT	21350	2023.02.25 03:23:18.800569761	0001923
0	7.392245	-3.817378	-3.768086	5.086693	MT	21350	2023.02.25 03:23:18.801569761	0001923
0	7.191474	-1.904822	-4.904438	4.902595	MT	21350	2023.02.25 03:23:18.802569761	0001923
0	6.885220	0.515687	-4.969435	4.737620	MT	21350	2023.02.25 03:23:18.803569761	0001923
0	6.791344	2.814294	-4.013390	4.700511	MT	21350	2023.02.25 03:23:18.804569761	0001923
0	6.846452	4.479756	-2.003564	4.774037	MT	21350	2023.02.25 03:23:18.805569761	0001923
0	7.003731	5.038093	0.183928	4.861692	MT	21350	2023.02.25 03:23:18.806569761	0001923
0	7.120723	4.398673	2.365257	5.075622	MT	21350	2023.02.25 03:23:18.807569761	0001923
0	7.064278	2.770699	3.823017	5.254692	MT	21350	2023.02.25 03:23:18.808569761	0001923
0	6.932744	0.448571	4.314340	5.408160	MT	21350	2023.02.25 03:23:18.809569761	0001923
0	6.882272	-1.971919	3.650506	5.490994	MT	21350	2023.02.25 03:23:18.810569761	0001923
0	7.032919	-3.879678	1.970826	5.525024	MT	21350	2023.02.25 03:23:18.811569761	0001923
0	7.196175	-4.748335	-0.290414	5.399437	MT	21350	2023.02.25 03:23:18.812569761	0001923
0	7.310602	-4.445664	-2.578314	5.199353	MT	21350	2023.02.25 03:23:18.813569761	0001923
0	7.261863	-3.012401	-4.297290	5.019303	MT	21350	2023.02.25 03:23:18.814569761	0001923
0	7.049074	-0.833245	-5.058370	4.838186	MT	21350	2023.02.25 03:23:18.815569761	0001923
0	6.849622	1.639213	-4.686951	4.718346	MT	21350	2023.02.25 03:23:18.816569761	0001923
0	6.876215	3.805617	-3.246548	4.718001	MT	21350	2023.02.25 03:23:18.817569761	0001923
0	6.937687	4.919634	-1.095903	4.767358	MT	21350	2023.02.25 03:23:18.818569761	0001923
0	7.085240	4.882794	1.312344	4.963537	MT	21350	2023.02.25 03:23:18.819569761	0001923
0	7.072965	3.667127	3.212863	5.124113	MT	21350	2023.02.25 03:23:18.820569761	0001923
0	7.017232	1.667484	4.187030	5.378644	MT	21350	2023.02.25 03:23:18.821569761	0001923
0	6.852186	-0.818017	4.098679	5.429929	MT	21350	2023.02.25 03:23:18.822569761	0001923
0	6.912647	-3.050929	2.864134	5.502114	MT	21350	2023.02.25 03:23:18.823569761	0001923
0	7.061573	-4.471496	0.783851	5.408985	MT	21350	2023.02.25 03:23:18.824569761	0001923
0	7.269981	-4.771131	-1.477791	5.282524	MT	21350	2023.02.25 03:23:18.825569761	0001923
0	7.291169	-3.849556	-3.513276	5.098916	MT	21350	2023.02.25 03:23:18.826569761	0001923
0	7.199280	-1.995290	-4.816473	4.964881	MT	21350	2023.02.25 03:23:18.827569761	0001923
0	6.937562	0.409112	-5.017106	4.773997	MT	21350	2023.02.25 03:23:18.828569761	0001923
0	6.808553	2.750191	-4.110150	4.679691	MT	21350	2023.02.25 03:23:18.829569761	0001923
0	6.891531	4.479530	-2.264801	4.722042	MT	21350	2023.02.25 03:23:18.830569761	0001923
0	6.994091	5.081581	0.118842	4.804240	MT	21350	2023.02.25 03:23:18.831569761	0001923
0	7.055212	4.378249	2.307957	5.027950	MT	21350	2023.02.25 03:23:18.832569761	0001923
0	7.024590	2.730221	3.839654	5.210356	MT	21350	2023.02.25 03:23:18.833569761	0001923
0	6.920712	0.448591	4.295342	5.407869	MT	21350	2023.02.25 03:23:18.834569761	0001923
0	6.926615	-2.007379	3.637686	5.542172	MT	21350	2023.02.25 03:23:18.835569761	0001923
0	6.978681	-3.844134	1.971540	5.480661	MT	21350	2023.02.25 03:23:18.836569761	0001923
0	7.203951	-4.768404	-0.302314	5.391461	MT	21350	2023.02.25 03:23:18.837569761	0001923
0	7.274964	-4.450171	-2.565587	5.151586	MT	21350	2023.02.25 03:23:18.838569761	0001923
0	7.263928	-3.059612	-4.290041	4.999897	MT	21350	2023.02.25 03:23:18.839569761	0001923
0	7.035931	-0.861454	-5.054098	4.818539	MT	21350	2023.02.25 03:23:18.840569761	0001923
0	6.839108	1.619021	-4.698668	4.698372	MT	21350	2023.02.25 03:23:18.841569761	0001923
0	6.855456	3.766445	-3.277285	4.697932	MT	21350	2023.02.25 03:23:18.842569761	0001923
0	6.950513	4.927771	-1.069141	4.783685	MT	21350	2023.02.25 03:23:18.843569761	0001923
0	7.094220	4.902874	1.273311	4.966735	MT	21350	2023.02.25 03:23:18.844569761	0001923
0	7.104223	3.711248	3.212732	5.135658	MT	21350	2023.02.25 03:23:18.845569761	0001923
0	7.013990	1.647204	4.219369	5.355343	MT	21350	2023.02.25 03:23:18.846569761	0001923
0	6.863395	-0.757912	4.113565	5.441539	MT	21350	2023.02.25 03:23:18.847569761	0001923
0	6.928971	-3.007773	2.909874	5.522371	MT	21350	2023.02.25 03:23:18.848569761	0001923
0	7.075528	-4.443293	0.865447	5.437945	MT	21350	2023.02.25 03:23:18.849569761	0001923
0	7.276894	-4.775056	-1.469919	5.290686	MT	21350	2023.02.25 03:23:18.850569761	0001923
0	7.335127	-3.869167	-3.530847	5.134857	MT	21350	2023.02.25 03:23:18.851569761	0001923
0	7.174105	-1.975580	-4.816022	4.936680	MT	21350	2023.02.25 03:23:18.852569761	0001923
0	6.936330	0.388852	-5.043699	4.745795	MT	21350	2023.02.25 03:23:18.853569761	0001923
0	6.855970	2.782577	-4.126659	4.715111	MT	21350	2023.02.25 03:23:18.854569761	0001923
0	6.893724	4.467692	-2.261060	4.738224	MT	21350	2023.02.25 03:23:18.855569761	0001923
0	6.990294	5.041963	0.110246	4.840523	MT	21350	2023.02.25 03:23:18.856569761	0001923
0	7.086757	4.414318	2.318877	5.035746	MT	21350	2023.02.25 03:23:18.857569761	0001923
0	7.067044	2.758592	3.847122	5.247184	MT	21350	2023.02.25 03:23:18.858569761	0001923
0	6.925101	0.396547	4.310325	5.405634	MT	21350	2023.02.25 03:23:18.859569761	0001923
0	6.824686	-1.948485	3.639391	5.434573	MT	21350	2023.02.25 03:23:18.860569761	0001923
0	7.004025	-3.860034	1.995335	5.493191	MT	21350	2023.02.25 03:23:18.861569761	0001923
0	7.229081	-4.783189	-0.310637	5.411489	MT	21350	2023.02.25 03:23:18.862569761	0001923
0	7.296632	-4.417525	-2.554528	5.215429	MT	21350	2023.02.25 03:23:18.863569761	0001923
0	7.237554	-3.032712	-4.273889	4.991865	MT	21350	2023.02.25 03:23:18.864569761	0001923
0	7.033621	-0.817228	-5.035414	4.842372	MT	21350	2023.02.25 03:23:18.865569761	0001923
0	6.854042	1.639109	-4.705766	4.706058	MT	21350	2023.02.25 03:23:18.866569761	0001923
0	6.869636	3.742681	-3.305615	4.717748	MT	21350	2023.02.25 03:23:18.867569761	0001923
0	6.923356	4.923383	-1.092532	4.743367	MT	21350	2023.02.25 03:23:18.868569761	0001923
0	7.070172	4.918386	1.267064	4.918471	MT	21350	2023.02.25 03:23:18.869569761	0001923
0	7.069220	3.687109	3.188950	5.119541	MT	21350	2023.02.25 03:23:18.870569761	0001923
0	7.013002	1.659303	4.203263	5.362974	MT	21350	2023.02.25 03:23:18.871569761	0001923
0	6.897899	-0.837484	4.101861	5.482187	MT	21350	2023.02.25 03:23:18.872569761	0001923
0	6.927866	-3.023752	2.890857	5.522246	MT	21350	2023.02.25 03:23:18.873569761	0001923
0	7.091846	-4.435070	0.888087	5.462210	MT	21350	2023.02.25 03:23:18.874569761	0001923
0	7.313429	-4.759397	-1.470878	5.354521	MT	21350	2023.02.25 03:23:18.875569761	0001923
0	7.312366	-3.865352	-3.510600	5.119124	MT	21350	2023.02.25 03:23:18.876569761	0001923
0	7.161802	-2.026767	-4.791841	4.921574	MT	21350	2023.02.25 03:23:18.877569761	0001923
0	6.935918	0.421220	-5.002276	4.786100	MT	21350	2023.02.25 03:23:18.878569761	0001923
0	6.831720	2.754592	-4.099757	4.719811	MT	21350	2023.02.25 03:23:18.879569761	0001923
0	6.880829	4.448755	-2.241207	4.746724	MT	21350	2023.02.25 03:23:18.880569761	0001923
0	7.018312	5.050296	0.105768	4.872374	MT	21350	2023.02.25 03:23:18.881569761	0001923
0	7.063885	4.406124	2.308174	5.015664	MT	21350	2023.02.25 03:23:18.882569761	0001923
0	7.051631	2.774632	3.808145	5.246423	MT	21350	2023.02.25 03:23:18.883569761	0001923
0	6.904452	0.464398	4.291652	5.388647	MT	21350	2023.02.25 03:23:18.884569761	0001923
0	6.890375	-2.003773	3.630287	5.503015	MT	21350	2023.02.25 03:23:18.885569761	0001923
0	7.031974	-3.903678	1.931863	5.520676	MT	21350	2023.02.25 03:23:18.886569761	0001923
0	7.191602	-4.744340	-0.325344	5.394861	MT	21350	2023.02.25 03:23:18.887569761	0001923
0	7.305998	-4.401281	-2.562859	5.238138	MT	21350	2023.02.25 03:23:18.888569761	0001923
0	7.282854	-3.055185	-4.274695	5.043093	MT	21350	2023.02.25 03:23:18.889569761	0001923
0	7.038587	-0.789106	-5.035564	4.854082	MT	21350	2023.02.25 03:23:18.890569761	0001923
0	6.872907	1.619553	-4.695462	4.750424	MT	21350	2023.02.25 03:23:18.891569761	0001923
0	6.829232	3.706672	-3.254725	4.722897	MT	21350	2023.02.25 03:23:18.892569761	0001923
0	6.911440	4.891546	-1.088815	4.759754	MT	21350	2023.02.25 03:23:18.893569761	0001923
0	7.046807	4.854617	1.285619	4.943416	MT	21350	2023.02.25 03:23:18.894569761	0001923
0	7.091970	3.735016	3.197128	5.111170	MT	21350	2023.02.25 03:23:18.895569761	0001923
0	6.985967	1.663071	4.187636	5.338692	MT	21350	2023.02.25 03:23:18.896569761	0001923
0	6.865972	-0.785677	4.086230	5.461411	MT	21350	2023.02.25 03:23:18.897569761	0001923
0	6.918561	-3.031867	2.883032	5.510208	MT	21350	2023.02.25 03:23:18.898569761	0001923
0	7.071912	-4.439285	0.857453	5.437781	MT	21350	2023.02.25 03:23:18.899569761	0001923
0	7.315557	-4.782620	-1.493536	5.330411	MT	21350	2023.02.25 03:23:18.900569761	0001923
0	7.328107	-3.853305	-3.557581	5.118282	MT	21350	2023.02.25 03:23:18.901569761	0001923
0	7.133517	-1.947891	-4.795563	4.908702	MT	21350	2023.02.25 03:23:18.902569761	0001923
0	6.902499	0.368806	-4.997728	4.746704	MT	21350	2023.02.25 03:23:18.903569761	0001923
0	6.819012	2.754497	-4.087636	4.711996	MT	21350	2023.02.25 03:23:18.904569761	0001923
0	6.888926	4.467708	-2.237124	4.742590	MT	21350	2023.02.25 03:23:18.905569761	0001923
0	6.938257	5.021338	0.158072	4.785457	MT	21350	2023.02.25 03:23:18.906569761	0001923
0	7.113859	4.430702	2.295364	5.070224	MT	21350	2023.02.25 03:23:18.907569761	0001923
0	7.066634	2.723119	3.807366	5.293950	MT	21350	2023.02.25 03:23:18.908569761	0001923
0	6.850014	0.464116	4.245146	5.355934	MT	21350	2023.02.25 03:23:18.909569761	0001923
0	6.897675	-2.003645	3.626104	5.514952	MT	21350	2023.02.25 03:23:18.910569761	0001923
0	6.998850	-3.859964	1.967278	5.496762	MT	21350	2023.02.25 03:23:18.911569761	0001923
0	7.165716	-4.724543	-0.279097	5.380361	MT	21350	2023.02.25 03:23:18.912569761	0001923
0	7.316943	-4.437532	-2.586487	5.211147	MT	21350	2023.02.25 03:23:18.913569761	0001923
0	7.268823	-3.051488	-4.290215	5.011812	MT	21350	2023.02.25 03:23:18.914569761	0001923
0	7.014461	-0.821368	-5.019238	4.830660	MT	21350	2023.02.25 03:23:18.915569761	0001923
0	6.837807	1.671034	-4.674670	4.702202	MT	21350	2023.02.25 03:23:18.916569761	0001923
0	6.793690	3.721952	-3.265621	4.651561	MT	21350	2023.02.25 03:23:18.917569761	0001923
0	6.954445	4.911986	-1.077465	4.803724	MT	21350	2023.02.25 03:23:18.918569761	0001923
0	7.041861	4.882351	1.263083	4.914782	MT	21350	2023.02.25 03:23:18.919569761	0001923
0	7.087175	3.667572	3.180256	5.163617	MT	21350	2023.02.25 03:23:18.920569761	0001923
0	6.971091	1.650907	4.187866	5.322818	MT	21350	2023.02.25 03:23:18.921569761	0001923
0	6.894033	-0.777260	4.081629	5.501261	MT	21350	2023.02.25 03:23:18.922569761	0001923
0	6.881764	-3.016285	2.887661	5.470111	MT	21350	2023.02.25 03:23:18.923569761	0001923
0	7.072385	-4.486685	0.857992	5.399272	MT	21350	2023.02.25 03:23:18.924569761	0001923
0	7.308673	-4.774578	-1.454653	5.338923	MT	21350	2023.02.25 03:23:18.925569761	0001923
0	7.337948	-3.868985	-3.507155	5.155220	MT	21350	2023.02.25 03:23:18.926569761	0001923
0	7.146002	-1.991889	-4.795615	4.909155	MT	21350	2023.02.25 03:23:18.927569761	0001923
0	6.910404	0.357930	-4.997924	4.758815	MT	21350	2023.02.25 03:23:18.928569761	0001923
0	6.805772	2.762141	-4.102075	4.675691	MT	21350	2023.02.25 03:23:18.929569761	0001923
0	6.846763	4.444202	-2.264354	4.690408	MT	21350	2023.02.25 03:23:18.930569761	0001923
0	6.993281	5.053879	0.110383	4.832401	MT	21350	2023.02.25 03:23:18.931569761	0001923
0	7.093683	4.422411	2.307765	5.043494	MT	21350	2023.02.25 03:23:18.932569761	0001923
0	7.039952	2.782425	3.808460	5.226344	MT	21350	2023.02.25 03:23:18.933569761	0001923
0	6.906739	0.424612	4.275316	5.407811	MT	21350	2023.02.25 03:23:18.934569761	0001923
0	6.932108	-1.987449	3.664768	5.538379	MT	21350	2023.02.25 03:23:18.935569761	0001923
0	7.011876	-3.867889	1.975145	5.504965	MT	21350	2023.02.25 03:23:18.936569761	0001923
0	7.186257	-4.724250	-0.294507	5.407127	MT	21350	2023.02.25 03:23:18.937569761	0001923
0	7.345016	-4.449216	-2.582975	5.242326	MT	21350	2023.02.25 03:23:18.938569761	0001923
0	7.231825	-3.024717	-4.269880	4.991843	MT	21350	2023.02.25 03:23:18.939569761	0001923
0	7.043890	-0.837216	-5.046437	4.842410	MT	21350	2023.02.25 03:23:18.940569761	0001923
0	6.863342	1.671480	-4.667343	4.746317	MT	21350	2023.02.25 03:23:18.941569761	0001923
0	6.828511	3.722651	-3.234709	4.723038	MT	21350	2023.02.25 03:23:18.942569761	0001923
0	6.958421	4.908055	-1.104527	4.807352	MT	21350	2023.02.25 03:23:18.943569761	0001923
0	7.056994	4.882438	1.297895	4.927314	MT	21350	2023.02.25 03:23:18.944569761	0001923
0	7.046815	3.686873	3.178318	5.095377	MT	21350	2023.02.25 03:23:18.945569761	0001923
0	6.982075	1.611107	4.195513	5.343349	MT	21350	2023.02.25 03:23:18.946569761	0001923
0	6.876732	-0.813687	4.098195	5.461882	MT	21350	2023.02.25 03:23:18.947569761	0001923
0	6.899061	-3.028020	2.871282	5.493986	MT	21350	2023.02.25 03:23:18.948569761	0001923
0	7.116654	-4.458884	0.868817	5.478164	MT	21350	2023.02.25 03:23:18.949569761	0001923
0	7.269739	-4.739870	-1.493119	5.305972	MT	21350	2023.02.25 03:23:18.950569761	0001923
0	7.307375	-3.837438	-3.549380	5.106242	MT	21350	2023.02.25 03:23:18.951569761	0001923
0	7.187466	-2.007683	-4.834874	4.924721	MT	21350	2023.02.25 03:23:18.952569761	0001923
0	6.917821	0.400712	-5.028503	4.733903	MT	21350	2023.02.25 03:23:18.953569761	0001923
0	6.854874	2.790605	-4.114712	4.719212	MT	21350	2023.02.25 03:23:18.954569761	0001923
0	6.905289	4.475841	-2.246296	4.754368	MT	21350	2023.02.25 03:23:18.955569761	0001923
0	7.012720	5.030413	0.113560	4.884700	MT	21350	2023.02.25 03:23:18.956569761	0001923
0	7.102461	4.418415	2.334712	5.046947	MT	21350	2023.02.25 03:23:18.957569761	0001923
0	7.054013	2.774394	3.839447	5.226900	MT	21350	2023.02.25 03:23:18.958569761	0001923
0	6.917211	0.412468	4.306466	5.397410	MT	21350	2023.02.25 03:23:18.959569761	0001923
0	6.888399	-2.003863	3.638408	5.495139	MT	21350	2023.02.25 03:23:18.960569761	0001923
0	7.028019	-3.907917	1.964160	5.501210	MT	21350	2023.02.25 03:23:18.961569761	0001923
0	7.217427	-4.775284	-0.298506	5.403592	MT	21350	2023.02.25 03:23:18.962569761	0001923
0	7.356445	-4.432957	-2.595321	5.265974	MT	21350	2023.02.25 03:23:18.963569761	0001923
0	7.297841	-3.027885	-4.287089	5.070627	MT	21350	2023.02.25 03:23:18.964569761	0001923
0	7.072453	-0.840989	-5.066745	4.862142	MT	21350	2023.02.25 03:23:18.965569761	0001923
0	6.859757	1.623346	-4.695152	4.730386	MT	21350	2023.02.25 03:23:18.966569761	0001923
0	6.860442	3.758606	-3.273539	4.714073	MT	21350	2023.02.25 03:23:18.967569761	0001923
0	6.912026	4.879674	-1.093012	4.771815	MT	21350	2023.02.25 03:23:18.968569761	0001923
0	7.060223	4.862687	1.297505	4.951516	MT	21350	2023.02.25 03:23:18.969569761	0001923
0	7.068597	3.643301	3.204591	5.140235	MT	21350	2023.02.25 03:23:18.970569761	0001923
0	6.987084	1.658837	4.215934	5.319165	MT	21350	2023.02.25 03:23:18.971569761	0001923
0	6.861168	-0.797758	4.086338	5.453536	MT	21350	2023.02.25 03:23:18.972569761	0001923
0	6.904962	-3.036123	2.891392	5.486375	MT	21350	2023.02.25 03:23:18.973569761	0001923
0	7.103599	-4.475222	0.877285	5.446456	MT	21350	2023.02.25 03:23:18.974569761	0001923
0	7.256301	-4.723886	-1.478101	5.306036	MT	21350	2023.02.25 03:23:18.975569761	0001923
0	7.308605	-3.841474	-3.553323	5.102222	MT	21350	2023.02.25 03:23:18.976569761	0001923
0	7.147217	-2.008115	-4.815266	4.885018	MT	21350	2023.02.25 03:23:18.977569761	0001923
0	6.963790	0.425334	-5.033390	4.793584	MT	21350	2023.02.25 03:23:18.978569761	0001923
0	6.837699	2.802639	-4.067826	4.727805	MT	21350	2023.02.25 03:23:18.979569761	0001923
0	6.881898	4.475572	-2.224932	4.730693	MT	21350	2023.02.25 03:23:18.980569761	0001923
0	7.016454	5.046259	0.141759	4.872966	MT	21350	2023.02.25 03:23:18.981569761	0001923
0	7.093683	4.422411	2.307765	5.043494	MT	21350	2023.02.25 03:23:18.982569761	0001923
0	7.029341	2.766434	3.800442	5.226387	MT	21350	2023.02.25 03:23:18.983569761	0001923
0	6.938460	0.495749	4.299153	5.423444	MT	21350	2023.02.25 03:23:18.984569761	0001923
0	6.887417	-2.003909	3.642469	5.491201	MT	21350	2023.02.25 03:23:18.985569761	0001923
0	6.997717	-3.892103	1.944487	5.480743	MT	21350	2023.02.25 03:23:18.986569761	0001923
0	7.207163	-4.768354	-0.310375	5.395338	MT	21350	2023.02.25 03:23:18.987569761	0001923
0	7.374399	-4.468968	-2.583365	5.266528	MT	21350	2023.02.25 03:23:18.988569761	0001923
0	7.248201	-3.020540	-4.282118	5.007616	MT	21350	2023.02.25 03:23:18.989569761	0001923
0	7.013924	-0.797626	-5.049778	4.801944	MT	21350	2023.02.25 03:23:18.990569761	0001923
0	6.858674	1.631267	-4.699020	4.722244	MT	21350	2023.02.25 03:23:18.991569761	0001923
0	6.827929	3.714659	-3.242717	4.722998	MT	21350	2023.02.25 03:23:18.992569761	0001923
0	6.933289	4.868141	-1.065762	4.820358	MT	21350	2023.02.25 03:23:18.993569761	0001923
0	7.068695	4.862811	1.297322	4.963514	MT	21350	2023.02.25 03:23:18.994569761	0001923
0	7.143683	3.775660	3.169263	5.170336	MT	21350	2023.02.25 03:23:18.995569761	0001923
0	6.976273	1.638941	4.195790	5.327064	MT	21350	2023.02.25 03:23:18.996569761	0001923
0	6.893135	-0.813436	4.093829	5.485817	MT	21350	2023.02.25 03:23:18.997569761	0001923
0	6.905448	-2.995779	2.874953	5.517714	MT	21350	2023.02.25 03:23:18.998569761	0001923
0	7.087720	-4.475358	0.849533	5.430031	MT	21350	2023.02.25 03:23:18.999569761	0001923
0	7.301430	-4.755550	-1.482627	5.338299	MT	21350	2023.02.25 03:23:19.000569761	0001923
0	7.355070	-3.872952	-3.539156	5.154772	MT	21350	2023.02.25 03:23:19.001569761	0001923
0	7.146738	-1.991703	-4.775923	4.929457	MT	21350	2023.02.25 03:23:19.002569761	0001923
0	6.954969	0.409509	-5.002718	4.814219	MT	21350	2023.02.25 03:23:19.003569761	0001923
0	6.779040	2.706426	-4.056636	4.708964	MT	21350	2023.02.25 03:23:19.004569761	0001923
0	6.833878	4.440266	-2.205549	4.703348	MT	21350	2023.02.25 03:23:19.005569761	0001923
0	6.997125	5.042001	0.153119	4.849179	MT	21350	2023.02.25 03:23:19.006569761	0001923
0	7.121821	4.438492	2.338613	5.054801	MT	21350	2023.02.25 03:23:19.007569761	0001923
0	7.004907	2.762150	3.796865	5.198371	MT	21350	2023.02.25 03:23:19.008569761	0001923
0	6.926869	0.471767	4.283127	5.423446	MT	21350	2023.02.25 03:23:19.009569761	0001923
0	6.889424	-1.963512	3.614970	5.526370	MT	21350	2023.02.25 03:23:19.010569761	0001923
0	6.981513	-3.863999	1.921400	5.488102	MT	21350	2023.02.25 03:23:19.011569761	0001923
0	7.217062	-4.760136	-0.322669	5.415069	MT	21350	2023.02.25 03:23:19.012569761	0001923
0	7.341084	-4.429160	-2.599010	5.245875	MT	21350	2023.02.25 03:23:19.013569761	0001923
0	7.274547	-3.020384	-4.313298	5.019141	MT	21350	2023.02.25 03:23:19.014569761	0001923
0	7.040685	-0.829108	-5.031612	4.854555	MT	21350	2023.02.25 03:23:19.015569761	0001923
0	6.839437	1.643085	-4.682764	4.706368	MT	21350	2023.02.25 03:23:19.016569761	0001923
0	6.792719	3.698426	-3.215434	4.703579	MT	21350	2023.02.25 03:23:19.017569761	0001923
0	6.922049	4.879873	-1.046384	4.796529	MT	21350	2023.02.25 03:23:19.018569761	0001923
0	7.059964	4.862745	1.281446	4.955271	MT	21350	2023.02.25 03:23:19.019569761	0001923
0	7.109854	3.699509	3.200352	5.159594	MT	21350	2023.02.25 03:23:19.020569761	0001923
0	6.950006	1.638985	4.152795	5.326407	MT	21350	2023.02.25 03:23:19.021569761	0001923
0	6.853969	-0.769567	4.059130	5.468832	MT	21350	2023.02.25 03:23:19.022569761	0001923
0	6.903951	-3.035877	2.852092	5.505776	MT	21350	2023.02.25 03:23:19.023569761	0001923
0	7.106459	-4.494278	0.853388	5.438286	MT	21350	2023.02.25 03:23:19.024569761	0001923
0	7.271874	-4.751926	-1.478073	5.302325	MT	21350	2023.02.25 03:23:19.025569761	0001923
0	7.338197	-3.873129	-3.526913	5.138958	MT	21350	2023.02.25 03:23:19.026569761	0001923
0	7.139577	-1.987897	-4.787612	4.909236	MT	21350	2023.02.25 03:23:19.027569761	0001923
0	6.923523	0.460936	-5.008801	4.757587	MT	21350	2023.02.25 03:23:19.028569761	0001923
0	6.803648	2.794331	-4.048410	4.700182	MT	21350	2023.02.25 03:23:19.029569761	0001923
0	6.863515	4.440619	-2.229034	4.734992	MT	21350	2023.02.25 03:23:19.030569761	0001923
0	6.977452	5.003138	0.141891	4.861410	MT	21350	2023.02.25 03:23:19.031569761	0001923
0	7.098286	4.426442	2.307724	5.046453	MT	21350	2023.02.25 03:23:19.032569761	0001923
0	7.049051	2.738659	3.823040	5.251022	MT	21350	2023.02.25 03:23:19.033569761	0001923
0	6.931060	0.460945	4.270871	5.439374	MT	21350	2023.02.25 03:23:19.034569761	0001923
0	6.847117	-1.936016	3.622735	5.478197	MT	21350	2023.02.25 03:23:19.035569761	0001923
0	7.014834	-3.927196	1.956566	5.473288	MT	21350	2023.02.25 03:23:19.036569761	0001923
0	7.192752	-4.799854	-0.293696	5.348909	MT	21350	2023.02.25 03:23:19.037569761	0001923
0	7.339519	-4.453362	-2.590750	5.227247	MT	21350	2023.02.25 03:23:19.038569761	0001923
0	7.246840	-3.008752	-4.316733	4.982962	MT	21350	2023.02.25 03:23:19.039569761	0001923
0	7.015252	-0.805291	-5.015341	4.838555	MT	21350	2023.02.25 03:23:19.040569761	0001923
0	6.826727	1.623074	-4.670789	4.706757	MT	21350	2023.02.25 03:23:19.041569761	0001923
0	6.882382	3.770920	-3.259015	4.746173	MT	21350	2023.02.25 03:23:19.042569761	0001923
0	6.905302	4.899376	-1.084562	4.743736	MT	21350	2023.02.25 03:23:19.043569761	0001923
0	7.025974	4.846362	1.293975	4.919625	MT	21350	2023.02.25 03:23:19.044569761	0001923
0	7.072947	3.683192	3.188823	5.127581	MT	21350	2023.02.25 03:23:19.045569761	0001923
0	6.961445	1.626777	4.196020	5.311190	MT	21350	2023.02.25 03:23:19.046569761	0001923
0	6.891824	-0.813806	4.133313	5.454418	MT	21350	2023.02.25 03:23:19.047569761	0001923
0	6.926247	-3.020094	2.942283	5.494988	MT	21350	2023.02.25 03:23:19.048569761	0001923
0	7.115731	-4.494221	0.877263	5.446652	MT	21350	2023.02.25 03:23:19.049569761	0001923
0	7.287348	-4.770883	-1.478157	5.306520	MT	21350	2023.02.25 03:23:19.050569761	0001923
0	7.325790	-3.861354	-3.549530	5.114487	MT	21350	2023.02.25 03:23:19.051569761	0001923
0	7.189090	-2.003642	-4.834930	4.928679	MT	21350	2023.02.25 03:23:19.052569761	0001923
0	6.952493	0.425243	-5.025269	4.785708	MT	21350	2023.02.25 03:23:19.053569761	0001923
0	6.821720	2.782372	-4.087420	4.699710	MT	21350	2023.02.25 03:23:19.054569761	0001923
0	6.879985	4.463527	-2.260820	4.722268	MT	21350	2023.02.25 03:23:19.055569761	0001923
0	6.998644	5.038128	0.109997	4.856562	MT	21350	2023.02.25 03:23:19.056569761	0001923
0	7.088759	4.480986	2.277511	4.998421	MT	21350	2023.02.25 03:23:19.057569761	0001923
0	7.024484	2.718213	3.847639	5.210602	MT	21350	2023.02.25 03:23:19.058569761	0001923
0	6.915451	0.388424	4.310498	5.393719	MT	21350	2023.02.25 03:23:19.059569761	0001923
0	6.863166	-1.976022	3.630687	5.478731	MT	21350	2023.02.25 03:23:19.060569761	0001923
0	7.004302	-3.880099	1.979436	5.485153	MT	21350	2023.02.25 03:23:19.061569761	0001923
0	7.216076	-4.768231	-0.310558	5.407336	MT	21350	2023.02.25 03:23:19.062569761	0001923
0	7.344214	-4.477555	-2.602471	5.207315	MT	21350	2023.02.25 03:23:19.063569761	0001923
0	7.219347	-2.988677	-4.269898	4.995472	MT	21350	2023.02.25 03:23:19.064569761	0001923
0	7.030484	-0.793602	-5.073771	4.801536	MT	21350	2023.02.25 03:23:19.065569761	0001923
0	6.868594	1.683409	-4.679205	4.738012	MT	21350	2023.02.25 03:23:19.066569761	0001923
0	6.837982	3.738547	-3.254504	4.710570	MT	21350	2023.02.25 03:23:19.067569761	0001923
0	6.934398	4.931486	-1.072708	4.755588	MT	21350	2023.02.25 03:23:19.068569761	0001923
0	7.041056	4.838647	1.297538	4.947764	MT	21350	2023.02.25 03:23:19.069569761	0001923
0	7.116798	3.719754	3.161075	5.178789	MT	21350	2023.02.25 03:23:19.070569761	0001923
0	6.962435	1.622727	4.204075	5.307354	MT	21350	2023.02.25 03:23:19.071569761	0001923
0	6.890005	-0.821661	4.113123	5.466193	MT	21350	2023.02.25 03:23:19.072569761	0001923
0	6.925423	-3.047817	2.874953	5.514249	MT	21350	2023.02.25 03:23:19.073569761	0001923
0	7.107119	-4.471139	0.877168	5.454414	MT	21350	2023.02.25 03:23:19.074569761	0001923
0	7.305452	-4.759517	-1.474694	5.342462	MT	21350	2023.02.25 03:23:19.075569761	0001923
0	7.322044	-3.825111	-3.546854	5.138158	MT	21350	2023.02.25 03:23:19.076569761	0001923
0	7.120498	-1.996179	-4.783209	4.882384	MT	21350	2023.02.25 03:23:19.077569761	0001923
0	6.917841	0.448929	-5.001816	4.757817	MT	21350	2023.02.25 03:23:19.078569761	0001923
0	6.796835	2.770373	-4.048500	4.704429	MT	21350	2023.02.25 03:23:19.079569761	0001923
0	6.872203	4.467429	-2.245695	4.714457	MT	21350	2023.02.25 03:23:19.080569761	0001923
0	6.999730	5.046009	0.145125	4.849015	MT	21350	2023.02.25 03:23:19.081569761	0001923
0	7.096788	4.472947	2.316497	4.999099	MT	21350	2023.02.25 03:23:19.082569761	0001923
0	7.054293	2.742746	3.818923	5.258918	MT	21350	2023.02.25 03:23:19.083569761	0001923
0	6.929534	0.376620	4.310194	5.412839	MT	21350	2023.02.25 03:23:19.084569761	0001923
0	6.897852	-1.975568	3.630015	5.522724	MT	21350	2023.02.25 03:23:19.085569761	0001923
0	7.018172	-3.895802	1.932056	5.508596	MT	21350	2023.02.25 03:23:19.086569761	0001923
0	7.211902	-4.783430	-0.306286	5.388554	MT	21350	2023.02.25 03:23:19.087569761	0001923
0	7.384836	-4.483996	-2.595320	5.262499	MT	21350	2023.02.25 03:23:19.088569761	0001923
0	7.269414	-2.996168	-4.294622	5.042180	MT	21350	2023.02.25 03:23:19.089569761	0001923
0	7.056805	-0.828945	-5.039840	4.869430	MT	21350	2023.02.25 03:23:19.090569761	0001923
0	6.847525	1.671345	-4.656161	4.734487	MT	21350	2023.02.25 03:23:19.091569761	0001923
0	6.836470	3.730518	-3.266451	4.706470	MT	21350	2023.02.25 03:23:19.092569761	0001923
0	6.966801	4.927993	-1.085445	4.803437	MT	21350	2023.02.25 03:23:19.093569761	0001923
0	7.085431	4.922600	1.258764	4.938305	MT	21350	2023.02.25 03:23:19.094569761	0001923
0	7.098962	3.663768	3.179961	5.182655	MT	21350	2023.02.25 03:23:19.095569761	0001923
0	6.969169	1.630719	4.212084	5.307394	MT	21350	2023.02.25 03:23:19.096569761	0001923
0	6.868654	-0.801630	4.082150	5.465514	MT	21350	2023.02.25 03:23:19.097569761	0001923
0	6.917056	-3.007696	2.874817	5.525836	MT	21350	2023.02.25 03:23:19.098569761	0001923
0	7.082609	-4.467358	0.849542	5.429949	MT	21350	2023.02.25 03:23:19.099569761	0001923
0	7.261760	-4.736002	-1.524866	5.289445	MT	21350	2023.02.25 03:23:19.100569761	0001923
0	7.345615	-3.849016	-3.558003	5.146236	MT	21350	2023.02.25 03:23:19.101569761	0001923
0	7.173330	-1.999517	-4.796174	4.945231	MT	21350	2023.02.25 03:23:19.102569761	0001923
0	6.925265	0.433128	-4.994141	4.778100	MT	21350	2023.02.25 03:23:19.103569761	0001923
0	6.819370	2.762455	-4.087566	4.707914	MT	21350	2023.02.25 03:23:19.104569761	0001923
0	6.860843	4.471223	-2.245385	4.694419	MT	21350	2023.02.25 03:23:19.105569761	0001923
0	7.041671	5.082274	0.125803	4.872351	MT	21350	2023.02.25 03:23:19.106569761	0001923
0	7.070746	4.394330	2.307854	5.035784	MT	21350	2023.02.25 03:23:19.107569761	0001923
0	7.043495	2.786048	3.854948	5.195011	MT	21350	2023.02.25 03:23:19.108569761	0001923
0	6.928520	0.479857	4.275015	5.431241	MT	21350	2023.02.25 03:23:19.109569761	0001923
0	6.927341	-1.991437	3.653764	5.538253	MT	21350	2023.02.25 03:23:19.110569761	0001923
0	7.031986	-3.907879	1.967099	5.505255	MT	21350	2023.02.25 03:23:19.111569761	0001923
0	7.205891	-4.744154	-0.306652	5.415148	MT	21350	2023.02.25 03:23:19.112569761	0001923
0	7.340736	-4.457333	-2.578817	5.231471	MT	21350	2023.02.25 03:23:19.113569761	0001923
0	7.289295	-3.055210	-4.290632	5.038849	MT	21350	2023.02.25 03:23:19.114569761	0001923
0	7.086464	-0.824679	-5.059200	4.893094	MT	21350	2023.02.25 03:23:19.115569761	0001923
0	6.847734	1.655130	-4.686810	4.710182	MT	21350	2023.02.25 03:23:19.116569761	0001923
0	6.883938	3.785800	-3.262814	4.733960	MT	21350	2023.02.25 03:23:19.117569761	0001923
0	6.951221	4.927754	-1.093077	4.779319	MT	21350	2023.02.25 03:23:19.118569761	0001923
0	7.060060	4.882591	1.269715	4.938884	MT	21350	2023.02.25 03:23:19.119569761	0001923
0	7.060514	3.651280	3.184664	5.135848	MT	21350	2023.02.25 03:23:19.120569761	0001923
0	7.003336	1.635172	4.211417	5.351345	MT	21350	2023.02.25 03:23:19.121569761	0001923
0	6.894344	-0.825574	4.108996	5.474172	MT	21350	2023.02.25 03:23:19.122569761	0001923
0	6.926040	-3.036027	2.918206	5.498786	MT	21350	2023.02.25 03:23:19.123569761	0001923
0	7.081849	-4.490625	0.869879	5.406495	MT	21350	2023.02.25 03:23:19.124569761	0001923
0	7.267964	-4.743893	-1.470126	5.306365	MT	21350	2023.02.25 03:23:19.125569761	0001923
0	7.290347	-3.833681	-3.553008	5.082143	MT	21350	2023.02.25 03:23:19.126569761	0001923
0	7.162264	-2.019800	-4.799770	4.917381	MT	21350	2023.02.25 03:23:19.127569761	0001923
0	6.993185	0.449708	-5.037911	4.829270	MT	21350	2023.02.25 03:23:19.128569761	0001923
0	6.818144	2.794102	-4.105976	4.671301	MT	21350	2023.02.25 03:23:19.129569761	0001923
0	6.899179	4.467902	-2.225430	4.762770	MT	21350	2023.02.25 03:23:19.130569761	0001923
0	7.008365	5.061967	0.145205	4.844851	MT	21350	2023.02.25 03:23:19.131569761	0001923
0	7.106586	4.465002	2.343362	5.007593	MT	21350	2023.02.25 03:23:19.132569761	0001923
0	7.035967	2.766422	3.812441	5.226570	MT	21350	2023.02.25 03:23:19.133569761	0001923
0	6.886532	0.388332	4.279685	5.381247	MT	21350	2023.02.25 03:23:19.134569761	0001923
0	6.883255	-1.999762	3.619293	5.502806	MT	21350	2023.02.25 03:23:19.135569761	0001923
0	6.990876	-3.876268	1.983684	5.469176	MT	21350	2023.02.25 03:23:19.136569761	0001923
0	7.209954	-4.779407	-0.329278	5.388162	MT	21350	2023.02.25 03:23:19.137569761	0001923
0	7.329359	-4.457498	-2.578573	5.215474	MT	21350	2023.02.25 03:23:19.138569761	0001923
0	7.251537	-3.016640	-4.304927	4.995226	MT	21350	2023.02.25 03:23:19.139569761	0001923
0	7.034935	-0.805188	-5.035461	4.846248	MT	21350	2023.02.25 03:23:19.140569761	0001923
0	6.850024	1.627367	-4.675211	4.734650	MT	21350	2023.02.25 03:23:19.141569761	0001923
0	6.844451	3.750476	-3.266366	4.702264	MT	21350	2023.02.25 03:23:19.142569761	0001923
0	6.914738	4.907446	-1.072676	4.751835	MT	21350	2023.02.25 03:23:19.143569761	0001923
0	7.096614	4.910721	1.301501	4.955082	MT	21350	2023.02.25 03:23:19.144569761	0001923
0	7.099957	3.691427	3.200465	5.151678	MT	21350	2023.02.25 03:23:19.145569761	0001923
0	7.015348	1.607282	4.226199	5.363860	MT	21350	2023.02.25 03:23:19.146569761	0001923
0	6.878916	-0.829966	4.129539	5.438525	MT	21350	2023.02.25 03:23:19.147569761	0001923
0	6.915128	-3.044089	2.899321	5.490579	MT	21350	2023.02.25 03:23:19.148569761	0001923
0	7.120769	-4.470986	0.887922	5.470579	MT	21350	2023.02.25 03:23:19.149569761	0001923
0	7.285022	-4.751752	-1.486317	5.318200	MT	21350	2023.02.25 03:23:19.150569761	0001923
0	7.343703	-3.885166	-3.530866	5.135021	MT	21350	2023.02.25 03:23:19.151569761	0001923
0	7.161572	-2.007760	-4.799817	4.921256	MT	21350	2023.02.25 03:23:19.152569761	0001923
0	6.915556	0.416819	-5.012669	4.745980	MT	21350	2023.02.25 03:23:19.153569761	0001923
0	6.831574	2.742637	-4.102832	4.723888	MT	21350	2023.02.25 03:23:19.154569761	0001923
0	6.873601	4.448731	-2.218209	4.747075	MT	21350	2023.02.25 03:23:19.155569761	0001923
0	7.038383	5.054493	0.144417	4.895925	MT	21350	2023.02.25 03:23:19.156569761	0001923
0	7.075997	4.406186	2.327049	5.023953	MT	21350	2023.02.25 03:23:19.157569761	0001923
0	7.075934	2.754982	3.818586	5.281791	MT	21350	2023.02.25 03:23:19.158569761	0001923
0	6.924581	0.444503	4.310443	5.401141	MT	21350	2023.02.25 03:23:19.159569761	0001923
0	6.899455	-1.995559	3.621992	5.522807	MT	21350	2023.02.25 03:23:19.160569761	0001923
0	6.978663	-3.876277	1.952749	5.464703	MT	21350	2023.02.25 03:23:19.161569761	0001923
0	7.201215	-4.728072	-0.306755	5.422982	MT	21350	2023.02.25 03:23:19.162569761	0001923
0	7.350872	-4.445159	-2.599029	5.246040	MT	21350	2023.02.25 03:23:19.163569761	0001923
0	7.227966	-3.008531	-4.251168	5.011966	MT	21350	2023.02.25 03:23:19.164569761	0001923
0	7.040763	-0.829220	-5.043428	4.842373	MT	21350	2023.02.25 03:23:19.165569761	0001923
0	6.847775	1.631214	-4.686960	4.718428	MT	21350	2023.02.25 03:23:19.166569761	0001923
0	6.832632	3.734294	-3.289077	4.682081	MT	21350	2023.02.25 03:23:19.167569761	0001923
0	6.957777	4.904135	-1.061720	4.820048	MT	21350	2023.02.25 03:23:19.168569761	0001923
0	7.047460	4.886335	1.278086	4.914970	MT	21350	2023.02.25 03:23:19.169569761	0001923
0	7.093330	3.695303	3.200653	5.139639	MT	21350	2023.02.25 03:23:19.170569761	0001923
0	7.009589	1.603244	4.223256	5.359856	MT	21350	2023.02.25 03:23:19.171569761	0001923
0	6.873527	-0.837769	4.098289	5.454131	MT	21350	2023.02.25 03:23:19.172569761	0001923
0	6.938304	-3.039808	2.905897	5.518640	MT	21350	2023.02.25 03:23:19.173569761	0001923
0	7.101394	-4.471160	0.857231	5.450109	MT	21350	2023.02.25 03:23:19.174569761	0001923
0	7.283489	-4.751761	-1.478318	5.318323	MT	21350	2023.02.25 03:23:19.175569761	0001923
0	7.313351	-3.837214	-3.526749	5.130589	MT	21350	2023.02.25 03:23:19.176569761	0001923
0	7.141814	-1.959993	-4.815392	4.896522	MT	21350	2023.02.25 03:23:19.177569761	0001923
0	6.930566	0.432913	-5.024771	4.753631	MT	21350	2023.02.25 03:23:19.178569761	0001923
0	6.851265	2.802481	-4.114515	4.707090	MT	21350	2023.02.25 03:23:19.179569761	0001923
0	6.905065	4.491645	-2.256971	4.734039	MT	21350	2023.02.25 03:23:19.180569761	0001923
0	7.046901	5.086331	0.109749	4.876064	MT	21350	2023.02.25 03:23:19.181569761	0001923
0	7.100816	4.430354	2.322834	5.039642	MT	21350	2023.02.25 03:23:19.182569761	0001923
0	7.069946	2.754760	3.834889	5.262039	MT	21350	2023.02.25 03:23:19.183569761	0001923
0	6.915257	0.384424	4.310494	5.393760	MT	21350	2023.02.25 03:23:19.184569761	0001923
0	6.856872	-1.980054	3.622744	5.474651	MT	21350	2023.02.25 03:23:19.185569761	0001923
0	7.009115	-3.863783	1.952030	5.512571	MT	21350	2023.02.25 03:23:19.186569761	0001923
0	7.193230	-4.799837	-0.309694	5.348665	MT	21350	2023.02.25 03:23:19.187569761	0001923
0	7.368174	-4.473124	-2.591125	5.250449	MT	21350	2023.02.25 03:23:19.188569761	0001923
0	7.272440	-3.047379	-4.286379	5.022830	MT	21350	2023.02.25 03:23:19.189569761	0001923
0	7.003237	-0.821459	-5.011117	4.822783	MT	21350	2023.02.25 03:23:19.190569761	0001923
0	6.882785	1.619494	-4.718337	4.742074	MT	21350	2023.02.25 03:23:19.191569761	0001923
0	6.814136	3.746037	-3.269714	4.659252	MT	21350	2023.02.25 03:23:19.192569761	0001923
0	6.918082	4.899552	-1.095805	4.759565	MT	21350	2023.02.25 03:23:19.193569761	0001923
0	7.062087	4.870649	1.293576	4.947373	MT	21350	2023.02.25 03:23:19.194569761	0001923
0	7.086747	3.695270	3.192715	5.135517	MT	21350	2023.02.25 03:23:19.195569761	0001923
0	7.010698	1.619247	4.219275	5.359631	MT	21350	2023.02.25 03:23:19.196569761	0001923
0	6.873284	-0.837908	4.113470	5.442362	MT	21350	2023.02.25 03:23:19.197569761	0001923
0	6.894296	-3.044283	2.887628	5.470399	MT	21350	2023.02.25 03:23:19.198569761	0001923
0	7.107182	-4.418684	0.872558	5.497810	MT	21350	2023.02.25 03:23:19.199569761	0001923
0	7.326356	-4.774380	-1.486894	5.354431	MT	21350	2023.02.25 03:23:19.200569761	0001923
0	7.295034	-3.810505	-3.565223	5.097721	MT	21350	2023.02.25 03:23:19.201569761	0001923
0	7.170906	-1.987774	-4.826729	4.916639	MT	21350	2023.02.25 03:23:19.202569761	0001923
0	6.942914	0.453039	-5.028930	4.765362	MT	21350	2023.02.25 03:23:19.203569761	0001923
0	6.810413	2.809976	-4.094790	4.660306	MT	21350	2023.02.25 03:23:19.204569761	0001923
0	6.912786	4.495822	-2.229275	4.754422	MT	21350	2023.02.25 03:23:19.205569761	0001923
0	7.024663	5.074113	0.122039	4.856374	MT	21350	2023.02.25 03:23:19.206569761	0001923
0	7.113203	4.422439	2.350653	5.051150	MT	21350	2023.02.25 03:23:19.207569761	0001923
0	7.041343	2.706653	3.831001	5.251474	MT	21350	2023.02.25 03:23:19.208569761	0001923
0	6.893516	0.404413	4.279582	5.389081	MT	21350	2023.02.25 03:23:19.209569761	0001923
0	6.891529	-1.995638	3.619115	5.514763	MT	21350	2023.02.25 03:23:19.210569761	0001923
0	7.054501	-3.883289	1.943290	5.559647	MT	21350	2023.02.25 03:23:19.211569761	0001923
0	7.225808	-4.755988	-0.306910	5.431269	MT	21350	2023.02.25 03:23:19.212569761	0001923
0	7.330781	-4.469679	-2.602279	5.195234	MT	21350	2023.02.25 03:23:19.213569761	0001923
0	7.255591	-3.008591	-4.312978	4.999020	MT	21350	2023.02.25 03:23:19.214569761	0001923
0	7.051991	-0.812913	-5.031883	4.873387	MT	21350	2023.02.25 03:23:19.215569761	0001923
0	6.860713	1.663258	-4.690983	4.722037	MT	21350	2023.02.25 03:23:19.216569761	0001923
0	6.820598	3.758106	-3.257823	4.667310	MT	21350	2023.02.25 03:23:19.217569761	0001923
0	6.925937	4.875942	-1.073447	4.800157	MT	21350	2023.02.25 03:23:19.218569761	0001923
0	7.099155	4.890917	1.312170	4.975453	MT	21350	2023.02.25 03:23:19.219569761	0001923
0	7.085043	3.667481	3.188377	5.155741	MT	21350	2023.02.25 03:23:19.220569761	0001923
0	7.002082	1.619354	4.195156	5.367263	MT	21350	2023.02.25 03:23:19.221569761	0001923
0	6.861242	-0.817753	4.082314	5.453680	MT	21350	2023.02.25 03:23:19.222569761	0001923
0	6.969810	-3.066658	2.921619	5.535160	MT	21350	2023.02.25 03:23:19.223569761	0001923
0	7.116119	-4.450855	0.879764	5.482249	MT	21350	2023.02.25 03:23:19.224569761	0001923
0	7.284577	-4.778978	-1.466046	5.298787	MT	21350	2023.02.25 03:23:19.225569761	0001923
0	7.339296	-3.849276	-3.585573	5.117813	MT	21350	2023.02.25 03:23:19.226569761	0001923
0	7.171138	-1.967287	-4.781505	4.969127	MT	21350	2023.02.25 03:23:19.227569761	0001923
0	6.927009	0.413170	-4.994226	4.782306	MT	21350	2023.02.25 03:23:19.228569761	0001923
0	6.821382	2.766347	-4.102376	4.695646	MT	21350	2023.02.25 03:23:19.229569761	0001923
0	6.887436	4.467639	-2.250000	4.734393	MT	21350	2023.02.25 03:23:19.230569761	0001923
0	6.990715	5.022145	0.133914	4.861092	MT	21350	2023.02.25 03:23:19.231569761	0001923
0	7.089196	4.438155	2.316150	5.019456	MT	21350	2023.02.25 03:23:19.232569761	0001923
0	7.036525	2.742498	3.819289	5.234922	MT	21350	2023.02.25 03:23:19.233569761	0001923
0	6.914414	0.376599	4.291257	5.408549	MT	21350	2023.02.25 03:23:19.234569761	0001923
0	6.861558	-1.991725	3.583307	5.502174	MT	21350	2023.02.25 03:23:19.235569761	0001923
0	7.036011	-3.899805	1.974985	5.513293	MT	21350	2023.02.25 03:23:19.236569761	0001923
0	7.169845	-4.724462	-0.318153	5.383764	MT	21350	2023.02.25 03:23:19.237569761	0001923
0	7.335397	-4.437281	-2.590853	5.235081	MT	21350	2023.02.25 03:23:19.238569761	0001923
0	7.250185	-3.000386	-4.282323	5.022408	MT	21350	2023.02.25 03:23:19.239569761	0001923
0	7.048098	-0.801354	-5.074147	4.825614	MT	21350	2023.02.25 03:23:19.240569761	0001923
0	6.882861	1.667401	-4.710159	4.733703	MT	21350	2023.02.25 03:23:19.241569761	0001923
0	6.869039	3.754806	-3.266850	4.734218	MT	21350	2023.02.25 03:23:19.242569761	0001923
0	6.951644	4.911945	-1.077403	4.799725	MT	21350	2023.02.25 03:23:19.243569761	0001923
0	7.073372	4.870814	1.293332	4.963371	MT	21350	2023.02.25 03:23:19.244569761	0001923
0	7.116519	3.683954	3.168726	5.199278	MT	21350	2023.02.25 03:23:19.245569761	0001923
0	6.950357	1.622562	4.204320	5.291357	MT	21350	2023.02.25 03:23:19.246569761	0001923
0	6.892150	-0.797531	4.105969	5.477837	MT	21350	2023.02.25 03:23:19.247569761	0001923
0	6.929260	-3.066805	2.863931	5.514277	MT	21350	2023.02.25 03:23:19.248569761	0001923
0	7.092291	-4.471284	0.857415	5.438111	MT	21350	2023.02.25 03:23:19.249569761	0001923
0	7.333582	-4.806581	-1.489626	5.334718	MT	21350	2023.02.25 03:23:19.250569761	0001923
0	7.332953	-3.825088	-3.569851	5.137807	MT	21350	2023.02.25 03:23:19.251569761	0001923
0	7.160305	-1.963560	-4.796071	4.940861	MT	21350	2023.02.25 03:23:19.252569761	0001923
0	6.916515	0.424931	-5.001844	4.758064	MT	21350	2023.02.25 03:23:19.253569761	0001923
0	6.815314	2.766554	-4.063747	4.720238	MT	21350	2023.02.25 03:23:19.254569761	0001923
0	6.875445	4.440946	-2.186589	4.771642	MT	21350	2023.02.25 03:23:19.255569761	0001923
0	6.974221	5.049612	0.130742	4.808752	MT	21350	2023.02.25 03:23:19.256569761	0001923
0	7.058547	4.378089	2.343137	5.016487	MT	21350	2023.02.25 03:23:19.257569761	0001923
0	7.042035	2.762256	3.843631	5.214087	MT	21350	2023.02.25 03:23:19.258569761	0001923
0	6.908749	0.456576	4.279399	5.404543	MT	21350	2023.02.25 03:23:19.259569761	0001923
0	6.883807	-2.019703	3.603210	5.506767	MT	21350	2023.02.25 03:23:19.260569761	0001923
0	7.005805	-3.896124	1.964480	5.481090	MT	21350	2023.02.25 03:23:19.261569761	0001923
0	7.191742	-4.752412	-0.325247	5.387945	MT	21350	2023.02.25 03:23:19.262569761	0001923
0	7.320323	-4.409407	-2.629571	5.218200	MT	21350	2023.02.25 03:23:19.263569761	0001923
0	7.269265	-3.024396	-4.301304	5.019365	MT	21350	2023.02.25 03:23:19.264569761	0001923
0	7.062168	-0.848968	-5.046818	4.866529	MT	21350	2023.02.25 03:23:19.265569761	0001923
0	6.838305	1.639011	-4.690645	4.698288	MT	21350	2023.02.25 03:23:19.266569761	0001923
0	6.837430	3.730626	-3.250636	4.718712	MT	21350	2023.02.25 03:23:19.267569761	0001923
0	6.937156	4.915714	-1.054096	4.780039	MT	21350	2023.02.25 03:23:19.268569761	0001923
0	7.029606	4.831627	1.277593	4.943531	MT	21350	2023.02.25 03:23:19.269569761	0001923
0	7.091567	3.671424	3.204441	5.151945	MT	21350	2023.02.25 03:23:19.270569761	0001923
0	6.988483	1.588367	4.184120	5.367414	MT	21350	2023.02.25 03:23:19.271569761	0001923
0	6.829976	-0.842241	4.087003	5.406997	MT	21350	2023.02.25 03:23:19.272569761	0001923
0	6.898783	-3.019931	2.864170	5.501795	MT	21350	2023.02.25 03:23:19.273569761	0001923
0	7.082017	-4.447194	0.849322	5.445740	MT	21350	2023.02.25 03:23:19.274569761	0001923
0	7.261549	-4.744030	-1.496879	5.289955	MT	21350	2023.02.25 03:23:19.275569761	0001923
0	7.333403	-3.857122	-3.534894	5.138671	MT	21350	2023.02.25 03:23:19.276569761	0001923
0	7.149456	-1.963651	-4.787950	4.932985	MT	21350	2023.02.25 03:23:19.277569761	0001923
0	6.913988	0.436702	-5.020461	4.733654	MT	21350	2023.02.25 03:23:19.278569761	0001923
0	6.841855	2.833186	-4.110051	4.678837	MT	21350	2023.02.25 03:23:19.279569761	0001923
0	6.860313	4.455512	-2.205897	4.727190	MT	21350	2023.02.25 03:23:19.280569761	0001923
0	7.019804	5.081927	0.142290	4.840600	MT	21350	2023.02.25 03:23:19.281569761	0001923
0	7.108978	4.398758	2.322201	5.078965	MT	21350	2023.02.25 03:23:19.282569761	0001923
0	7.010619	2.738158	3.819788	5.201969	MT	21350	2023.02.25 03:23:19.283569761	0001923
0	6.927054	0.420811	4.283005	5.427971	MT	21350	2023.02.25 03:23:19.284569761	0001923
0	6.863925	-2.031225	3.630927	5.459301	MT	21350	2023.02.25 03:23:19.285569761	0001923
0	7.003440	-3.863972	1.975272	5.496926	MT	21350	2023.02.25 03:23:19.286569761	0001923
0	7.185411	-4.756539	-0.322069	5.376034	MT	21350	2023.02.25 03:23:19.287569761	0001923
0	7.294370	-4.421702	-2.582224	5.195046	MT	21350	2023.02.25 03:23:19.288569761	0001923
0	7.226150	-2.971799	-4.312629	4.978643	MT	21350	2023.02.25 03:23:19.289569761	0001923
0	7.080784	-0.800832	-5.070926	4.876667	MT	21350	2023.02.25 03:23:19.290569761	0001923
0	6.862250	1.639159	-4.713826	4.709935	MT	21350	2023.02.25 03:23:19.291569761	0001923
0	6.812909	3.714416	-3.246350	4.698941	MT	21350	2023.02.25 03:23:19.292569761	0001923
0	6.939335	4.923647	-1.068963	4.771729	MT	21350	2023.02.25 03:23:19.293569761	0001923
0	7.040688	4.842663	1.281544	4.947478	MT	21350	2023.02.25 03:23:19.294569761	0001923
0	7.087583	3.691311	3.192649	5.139557	MT	21350	2023.02.25 03:23:19.295569761	0001923
0	6.980269	1.634933	4.203784	5.327227	MT	21350	2023.02.25 03:23:19.296569761	0001923
0	6.888065	-0.849417	4.077788	5.485943	MT	21350	2023.02.25 03:23:19.297569761	0001923
0	6.907568	-3.039978	2.871207	5.498109	MT	21350	2023.02.25 03:23:19.298569761	0001923
0	7.116654	-4.458884	0.868817	5.478164	MT	21350	2023.02.25 03:23:19.299569761	0001923
0	7.307222	-4.755493	-1.497687	5.342069	MT	21350	2023.02.25 03:23:19.300569761	0001923
0	7.317613	-3.821187	-3.553726	5.130012	MT	21350	2023.02.25 03:23:19.301569761	0001923
0	7.148141	-1.951796	-4.807689	4.916558	MT	21350	2023.02.25 03:23:19.302569761	0001923
0	6.951192	0.453237	-5.021236	4.785481	MT	21350	2023.02.25 03:23:19.303569761	0001923
0	6.844921	2.778561	-4.110666	4.715397	MT	21350	2023.02.25 03:23:19.304569761	0001923
0	6.896509	4.475812	-2.218300	4.754796	MT	21350	2023.02.25 03:23:19.305569761	0001923
0	7.019142	5.026474	0.164381	4.896519	MT	21350	2023.02.25 03:23:19.306569761	0001923
0	7.070546	4.410160	2.312117	5.019683	MT	21350	2023.02.25 03:23:19.307569761	0001923
0	7.045299	2.734524	3.835217	5.239249	MT	21350	2023.02.25 03:23:19.308569761	0001923
0	6.896231	0.404629	4.260294	5.407787	MT	21350	2023.02.25 03:23:19.309569761	0001923
0	6.866521	-1.975792	3.607384	5.498376	MT	21350	2023.02.25 03:23:19.310569761	0001923
0	7.009492	-3.908164	1.964526	5.477214	MT	21350	2023.02.25 03:23:19.311569761	0001923
0	7.166022	-4.752754	-0.352694	5.351523	MT	21350	2023.02.25 03:23:19.312569761	0001923
0	7.354014	-4.457203	-2.594983	5.242225	MT	21350	2023.02.25 03:23:19.313569761	0001923
0	7.249840	-3.036729	-4.296830	4.987555	MT	21350	2023.02.25 03:23:19.314569761	0001923
0	7.018446	-0.765504	-5.049924	4.813612	MT	21350	2023.02.25 03:23:19.315569761	0001923
0	6.875347	1.699487	-4.675309	4.745907	MT	21350	2023.02.25 03:23:19.316569761	0001923
0	6.837125	3.726560	-3.266517	4.710510	MT	21350	2023.02.25 03:23:19.317569761	0001923
0	6.902337	4.887480	-1.064762	4.756163	MT	21350	2023.02.25 03:23:19.318569761	0001923
0	7.079786	4.874794	1.312334	4.963620	MT	21350	2023.02.25 03:23:19.319569761	0001923
0	7.163448	3.719828	3.238837	5.194978	MT	21350	2023.02.25 03:23:19.320569761	0001923
0	7.008704	1.599244	4.223251	5.359898	MT	21350	2023.02.25 03:23:19.321569761	0001923
0	6.871474	-0.829674	4.086177	5.461864	MT	21350	2023.02.25 03:23:19.322569761	0001923
0	6.907603	-2.991934	2.906138	5.506148	MT	21350	2023.02.25 03:23:19.323569761	0001923
0	7.128786	-4.474834	0.860738	5.482205	MT	21350	2023.02.25 03:23:19.324569761	0001923
0	7.317101	-4.759352	-1.474938	5.358459	MT	21350	2023.02.25 03:23:19.325569761	0001923
0	7.339950	-3.885174	-3.522867	5.135143	MT	21350	2023.02.25 03:23:19.326569761	0001923
0	7.158573	-1.979827	-4.815660	4.912725	MT	21350	2023.02.25 03:23:19.327569761	0001923
0	6.925140	0.433314	-4.974449	4.798403	MT	21350	2023.02.25 03:23:19.328569761	0001923
0	6.829993	2.758695	-4.079938	4.732074	MT	21350	2023.02.25 03:23:19.329569761	0001923
0	6.881846	4.487482	-2.217797	4.722678	MT	21350	2023.02.25 03:23:19.330569761	0001923
0	7.004644	5.073844	0.103468	4.828089	MT	21350	2023.02.25 03:23:19.331569761	0001923
0	7.077488	4.406232	2.322989	5.027891	MT	21350	2023.02.25 03:23:19.332569761	0001923
0	7.027363	2.730601	3.800155	5.242754	MT	21350	2023.02.25 03:23:19.333569761	0001923
0	6.907246	0.392530	4.287384	5.401325	MT	21350	2023.02.25 03:23:19.334569761	0001923
0	6.860866	-1.996194	3.638906	5.463062	MT	21350	2023.02.25 03:23:19.335569761	0001923
0	7.014365	-3.916061	1.944397	5.484989	MT	21350	2023.02.25 03:23:19.336569761	0001923
0	7.234605	-4.787151	-0.306703	5.415591	MT	21350	2023.02.25 03:23:19.337569761	0001923
0	7.303040	-4.405452	-2.586571	5.218816	MT	21350	2023.02.25 03:23:19.338569761	0001923
0	7.288967	-3.036270	-4.313484	5.030303	MT	21350	2023.02.25 03:23:19.339569761	0001923
0	7.055588	-0.841088	-5.050624	4.854388	MT	21350	2023.02.25 03:23:19.340569761	0001923
0	6.828912	1.658767	-4.694255	4.674025	MT	21350	2023.02.25 03:23:19.341569761	0001923
0	6.837916	3.750426	-3.258306	4.698387	MT	21350	2023.02.25 03:23:19.342569761	0001923
0	6.931570	4.915632	-1.053974	4.772040	MT	21350	2023.02.25 03:23:19.343569761	0001923
0	7.078383	4.886845	1.262355	4.962732	MT	21350	2023.02.25 03:23:19.344569761	0001923
0	7.089065	3.679390	3.196512	5.147741	MT	21350	2023.02.25 03:23:19.345569761	0001923
0	6.970846	1.614942	4.195762	5.327311	MT	21350	2023.02.25 03:23:19.346569761	0001923
0	6.825619	-0.846232	4.078999	5.406916	MT	21350	2023.02.25 03:23:19.347569761	0001923
0	6.902124	-3.079360	2.883709	5.462700	MT	21350	2023.02.25 03:23:19.348569761	0001923
0	7.105782	-4.514496	0.865668	5.418679	MT	21350	2023.02.25 03:23:19.349569761	0001923
0	7.271860	-4.751951	-1.493011	5.298097	MT	21350	2023.02.25 03:23:19.350569761	0001923
0	7.339307	-3.861114	-3.542897	5.138590	MT	21350	2023.02.25 03:23:19.351569761	0001923
0	7.143852	-1.983852	-4.791667	4.913133	MT	21350	2023.02.25 03:23:19.352569761	0001923
0	6.938030	0.420813	-5.047599	4.741405	MT	21350	2023.02.25 03:23:19.353569761	0001923
0	6.794690	2.746279	-4.075342	4.692265	MT	21350	2023.02.25 03:23:19.354569761	0001923
0	6.847649	4.444430	-2.205788	4.719304	MT	21350	2023.02.25 03:23:19.355569761	0001923
0	7.016295	5.042305	0.137693	4.876945	MT	21350	2023.02.25 03:23:19.356569761	0001923
0	7.109668	4.406721	2.318272	5.074822	MT	21350	2023.02.25 03:23:19.357569761	0001923
0	7.032812	2.734208	3.851658	5.210498	MT	21350	2023.02.25 03:23:19.358569761	0001923
0	6.936039	0.432704	4.306139	5.420200	MT	21350	2023.02.25 03:23:19.359569761	0001923
0	6.913448	-1.995408	3.625763	5.537866	MT	21350	2023.02.25 03:23:19.360569761	0001923
0	7.017170	-3.927205	1.964565	5.473410	MT	21350	2023.02.25 03:23:19.361569761	0001923
0	7.207881	-4.760268	-0.314487	5.403193	MT	21350	2023.02.25 03:23:19.362569761	0001923
0	7.347414	-4.473473	-2.602589	5.215272	MT	21350	2023.02.25 03:23:19.363569761	0001923
0	7.239680	-2.975387	-4.282294	5.022151	MT	21350	2023.02.25 03:23:19.364569761	0001923
0	7.027387	-0.765268	-5.039291	4.837776	MT	21350	2023.02.25 03:23:19.365569761	0001923
0	6.806723	1.666554	-4.677957	4.655190	MT	21350	2023.02.25 03:23:19.366569761	0001923
0	6.802474	3.730338	-3.211274	4.695312	MT	21350	2023.02.25 03:23:19.367569761	0001923
0	6.915989	4.923331	-1.041538	4.744146	MT	21350	2023.02.25 03:23:19.368569761	0001923
0	7.065185	4.862717	1.308443	4.955683	MT	21350	2023.02.25 03:23:19.369569761	0001923
0	7.137235	3.679748	3.238912	5.187391	MT	21350	2023.02.25 03:23:19.370569761	0001923
0	7.015301	1.679120	4.219529	5.347015	MT	21350	2023.02.25 03:23:19.371569761	0001923
0	6.848598	-0.805828	4.074452	5.445436	MT	21350	2023.02.25 03:23:19.372569761	0001923
0	6.974398	-3.098499	2.878418	5.545830	MT	21350	2023.02.25 03:23:19.373569761	0001923
0	7.142425	-4.474615	0.848434	5.502019	MT	21350	2023.02.25 03:23:19.374569761	0001923
0	7.252011	-4.768345	-1.469483	5.262619	MT	21350	2023.02.25 03:23:19.375569761	0001923
0	7.337830	-3.881244	-3.534739	5.126920	MT	21350	2023.02.25 03:23:19.376569761	0001923
0	7.166186	-1.975593	-4.804023	4.936863	MT	21350	2023.02.25 03:23:19.377569761	0001923
0	6.913881	0.428926	-4.997840	4.758084	MT	21350	2023.02.25 03:23:19.378569761	0001923
0	6.839320	2.806457	-4.091513	4.707400	MT	21350	2023.02.25 03:23:19.379569761	0001923
0	6.897107	4.452090	-2.206757	4.783222	MT	21350	2023.02.25 03:23:19.380569761	0001923
0	7.047877	5.086295	0.144745	4.876599	MT	21350	2023.02.25 03:23:19.381569761	0001923
0	7.060840	4.413798	2.343607	4.988121	MT	21350	2023.02.25 03:23:19.382569761	0001923
0	7.062237	2.722893	3.826669	5.274244	MT	21350	2023.02.25 03:23:19.383569761	0001923
0	6.902504	0.440354	4.295684	5.384956	MT	21350	2023.02.25 03:23:19.384569761	0001923
0	6.875851	-2.003745	3.603290	5.502603	MT	21350	2023.02.25 03:23:19.385569761	0001923
0	7.042595	-3.926825	1.956016	5.509282	MT	21350	2023.02.25 03:23:19.386569761	0001923
0	7.194531	-4.760441	-0.337194	5.383845	MT	21350	2023.02.25 03:23:19.387569761	0001923
0	7.350024	-4.453396	-2.637622	5.218531	MT	21350	2023.02.25 03:23:19.388569761	0001923
0	7.264952	-3.028515	-4.305125	5.007347	MT	21350	2023.02.25 03:23:19.389569761	0001923
0	7.043872	-0.789396	-5.074071	4.821491	MT	21350	2023.02.25 03:23:19.390569761	0001923
0	6.864240	1.667224	-4.698916	4.717874	MT	21350	2023.02.25 03:23:19.391569761	0001923
0	6.846599	3.766496	-3.246411	4.706405	MT	21350	2023.02.25 03:23:19.392569761	0001923
0	6.931102	4.931462	-1.049711	4.755939	MT	21350	2023.02.25 03:23:19.393569761	0001923
0	7.042228	4.842655	1.289543	4.947600	MT	21350	2023.02.25 03:23:19.394569761	0001923
0	7.103344	3.695567	3.184288	5.163390	MT	21350	2023.02.25 03:23:19.395569761	0001923
0	6.941159	1.598663	4.188171	5.299358	MT	21350	2023.02.25 03:23:19.396569761	0001923
0	6.839118	-0.822087	4.086798	5.421788	MT	21350	2023.02.25 03:23:19.397569761	0001923
0	6.963372	-3.074683	2.905673	5.530998	MT	21350	2023.02.25 03:23:19.398569761	0001923
0	7.056572	-4.463678	0.850020	5.398913	MT	21350	2023.02.25 03:23:19.399569761	0001923
0	7.265749	-4.735903	-1.501052	5.301809	MT	21350	2023.02.25 03:23:19.400569761	0001923
0	7.315894	-3.814253	-3.569594	5.121697	MT	21350	2023.02.25 03:23:19.401569761	0001923
0	7.135781	-1.947998	-4.811378	4.896460	MT	21350	2023.02.25 03:23:19.402569761	0001923
0	6.927428	0.428946	-5.016838	4.757794	MT	21350	2023.02.25 03:23:19.403569761	0001923
0	6.785638	2.797651	-4.098315	4.628374	MT	21350	2023.02.25 03:23:19.404569761	0001923
0	6.871463	4.451686	-2.214145	4.743106	MT	21350	2023.02.25 03:23:19.405569761	0001923
0	7.015667	5.046288	0.113762	4.872538	MT	21350	2023.02.25 03:23:19.406569761	0001923
0	7.086545	4.398340	2.338794	5.040216	MT	21350	2023.02.25 03:23:19.407569761	0001923
0	7.018460	2.714327	3.827499	5.219336	MT	21350	2023.02.25 03:23:19.408569761	0001923
0	6.933194	0.440801	4.291028	5.427887	MT	21350	2023.02.25 03:23:19.409569761	0001923
0	6.895548	-2.003924	3.657467	5.491430	MT	21350	2023.02.25 03:23:19.410569761	0001923
0	7.003977	-3.888029	1.952368	5.488823	MT	21350	2023.02.25 03:23:19.411569761	0001923
0	7.179424	-4.764688	-0.336832	5.359890	MT	21350	2023.02.25 03:23:19.412569761	0001923
0	7.333539	-4.425265	-2.606837	5.234713	MT	21350	2023.02.25 03:23:19.413569761	0001923
0	7.277010	-3.000193	-4.309564	5.037993	MT	21350	2023.02.25 03:23:19.414569761	0001923
0	7.026521	-0.781346	-5.043188	4.829881	MT	21350	2023.02.25 03:23:19.415569761	0001923
0	6.863926	1.687326	-4.679078	4.729972	MT	21350	2023.02.25 03:23:19.416569761	0001923
0	6.816555	3.754103	-3.253829	4.667412	MT	21350	2023.02.25 03:23:19.417569761	0001923
0	6.940454	4.911780	-1.077159	4.783728	MT	21350	2023.02.25 03:23:19.418569761	0001923
0	7.090079	4.902840	1.266373	4.962629	MT	21350	2023.02.25 03:23:19.419569761	0001923
0	7.106466	3.699612	3.180233	5.167287	MT	21350	2023.02.25 03:23:19.420569761	0001923
0	6.970631	1.591935	4.203733	5.327670	MT	21350	2023.02.25 03:23:19.421569761	0001923
0	6.881287	-0.813555	4.090013	5.473758	MT	21350	2023.02.25 03:23:19.422569761	0001923
0	6.959991	-3.043527	2.902481	5.545631	MT	21350	2023.02.25 03:23:19.423569761	0001923
0	7.131208	-4.501977	0.840952	5.466181	MT	21350	2023.02.25 03:23:19.424569761	0001923
0	7.278956	-4.755902	-1.501076	5.302015	MT	21350	2023.02.25 03:23:19.425569761	0001923
0	7.288938	-3.857676	-3.517102	5.086940	MT	21350	2023.02.25 03:23:19.426569761	0001923
0	7.147365	-1.967803	-4.799709	4.916845	MT	21350	2023.02.25 03:23:19.427569761	0001923
0	6.946846	0.468968	-5.040787	4.757015	MT	21350	2023.02.25 03:23:19.428569761	0001923
0	6.837664	2.818300	-4.099253	4.691157	MT	21350	2023.02.25 03:23:19.429569761	0001923
0	6.959660	4.536146	-2.225716	4.786066	MT	21350	2023.02.25 03:23:19.430569761	0001923
0	7.013289	5.062073	0.122085	4.852499	MT	21350	2023.02.25 03:23:19.431569761	0001923
0	7.128682	4.426699	2.338293	5.074921	MT	21350	2023.02.25 03:23:19.432569761	0001923
0	7.024699	2.738179	3.839725	5.206274	MT	21350	2023.02.25 03:23:19.433569761	0001923
0	6.925638	0.400627	4.302223	5.412470	MT	21350	2023.02.25 03:23:19.434569761	0001923
0	6.902158	-1.999798	3.654289	5.503341	MT	21350	2023.02.25 03:23:19.435569761	0001923
0	6.994053	-3.880063	1.944440	5.484619	MT	21350	2023.02.25 03:23:19.436569761	0001923
0	7.197289	-4.775566	-0.294095	5.376657	MT	21350	2023.02.25 03:23:19.437569761	0001923
0	7.356576	-4.445076	-2.599151	5.254038	MT	21350	2023.02.25 03:23:19.438569761	0001923
0	7.263555	-3.016401	-4.297295	5.019344	MT	21350	2023.02.25 03:23:19.439569761	0001923
0	7.078623	-0.805013	-5.085639	4.857482	MT	21350	2023.02.25 03:23:19.440569761	0001923
0	6.840477	1.659080	-4.678745	4.706264	MT	21350	2023.02.25 03:23:19.441569761	0001923
0	6.878677	3.770912	-3.251016	4.746295	MT	21350	2023.02.25 03:23:19.442569761	0001923
0	6.902064	4.915165	-1.080238	4.723636	MT	21350	2023.02.25 03:23:19.443569761	0001923
0	7.089159	4.886900	1.289229	4.971143	MT	21350	2023.02.25 03:23:19.444569761	0001923
0	7.071310	3.635192	3.231700	5.132731	MT	21350	2023.02.25 03:23:19.445569761	0001923
0	6.961980	1.598720	4.212046	5.307723	MT	21350	2023.02.25 03:23:19.446569761	0001923
0	6.885085	-0.793474	4.089914	5.481551	MT	21350	2023.02.25 03:23:19.447569761	0001923
0	6.952090	-3.074704	2.886736	5.526709	MT	21350	2023.02.25 03:23:19.448569761	0001923
0	7.126750	-4.466793	0.860686	5.486122	MT	21350	2023.02.25 03:23:19.449569761	0001923
0	7.283473	-4.731614	-1.501475	5.329763	MT	21350	2023.02.25 03:23:19.450569761	0001923
0	7.343054	-3.901396	-3.546517	5.110946	MT	21350	2023.02.25 03:23:19.451569761	0001923
0	7.156815	-1.963787	-4.815702	4.916560	MT	21350	2023.02.25 03:23:19.452569761	0001923
0	6.947189	0.472378	-4.998461	4.801634	MT	21350	2023.02.25 03:23:19.453569761	0001923
0	6.826423	2.826383	-4.060432	4.703669	MT	21350	2023.02.25 03:23:19.454569761	0001923
0	6.885080	4.491452	-2.228730	4.718469	MT	21350	2023.02.25 03:23:19.455569761	0001923
0	7.022068	5.046342	0.141637	4.880964	MT	21350	2023.02.25 03:23:19.456569761	0001923
0	7.129251	4.434612	2.342424	5.066902	MT	21350	2023.02.25 03:23:19.457569761	0001923
0	7.026430	2.758236	3.823689	5.209823	MT	21350	2023.02.25 03:23:19.458569761	0001923
0	6.875194	0.408166	4.279953	5.365044	MT	21350	2023.02.25 03:23:19.459569761	0001923
0	6.889987	-1.995682	3.622175	5.510809	MT	21350	2023.02.25 03:23:19.460569761	0001923
0	7.014865	-3.923048	1.932390	5.484878	MT	21350	2023.02.25 03:23:19.461569761	0001923
0	7.217408	-4.771254	-0.287564	5.407718	MT	21350	2023.02.25 03:23:19.462569761	0001923
0	7.303770	-4.449986	-2.624764	5.162682	MT	21350	2023.02.25 03:23:19.463569761	0001923
0	7.234050	-2.979609	-4.296945	4.998966	MT	21350	2023.02.25 03:23:19.464569761	0001923
0	7.028572	-0.821348	-5.039236	4.830354	MT	21350	2023.02.25 03:23:19.465569761	0001923
0	6.850771	1.667204	-4.678919	4.718180	MT	21350	2023.02.25 03:23:19.466569761	0001923
0	6.861516	3.778619	-3.246580	4.718279	MT	21350	2023.02.25 03:23:19.467569761	0001923
0	6.950067	4.935705	-1.046073	4.779955	MT	21350	2023.02.25 03:23:19.468569761	0001923
0	7.020886	4.842206	1.325150	4.908142	MT	21350	2023.02.25 03:23:19.469569761	0001923
0	7.133566	3.687812	3.215863	5.190957	MT	21350	2023.02.25 03:23:19.470569761	0001923
0	6.980291	1.603108	4.195503	5.343431	MT	21350	2023.02.25 03:23:19.471569761	0001923
0	6.869048	-0.829670	4.082178	5.461803	MT	21350	2023.02.25 03:23:19.472569761	0001923
0	6.898705	-3.023975	2.867226	5.497883	MT	21350	2023.02.25 03:23:19.473569761	0001923
0	7.077112	-4.479514	0.841773	5.413953	MT	21350	2023.02.25 03:23:19.474569761	0001923
0	7.290885	-4.782932	-1.470111	5.302767	MT	21350	2023.02.25 03:23:19.475569761	0001923
0	7.313631	-3.841288	-3.534630	5.122509	MT	21350	2023.02.25 03:23:19.476569761	0001923
0	7.206068	-1.979089	-4.812760	4.984774	MT	21350	2023.02.25 03:23:19.477569761	0001923
0	6.924367	0.465011	-5.001919	4.765651	MT	21350	2023.02.25 03:23:19.478569761	0001923
0	6.848056	2.830563	-4.075669	4.719396	MT	21350	2023.02.25 03:23:19.479569761	0001923
0	6.912642	4.503773	-2.221205	4.750463	MT	21350	2023.02.25 03:23:19.480569761	0001923
0	7.026904	5.034538	0.141332	4.900084	MT	21350	2023.02.25 03:23:19.481569761	0001923
0	7.116977	4.434362	2.354774	5.044089	MT	21350	2023.02.25 03:23:19.482569761	0001923
0	7.053576	2.746609	3.831109	5.247063	MT	21350	2023.02.25 03:23:19.483569761	0001923
0	6.908904	0.424528	4.287422	5.400995	MT	21350	2023.02.25 03:23:19.484569761	0001923
0	6.879472	-2.023928	3.622509	5.487102	MT	21350	2023.02.25 03:23:19.485569761	0001923
0	7.030066	-3.907924	1.971159	5.501317	MT	21350	2023.02.25 03:23:19.486569761	0001923
0	7.241089	-4.783020	-0.314880	5.427425	MT	21350	2023.02.25 03:23:19.487569761	0001923
0	7.344414	-4.477489	-2.586595	5.215558	MT	21350	2023.02.25 03:23:19.488569761	0001923
0	7.232218	-2.956351	-4.278333	5.026015	MT	21350	2023.02.25 03:23:19.489569761	0001923
0	7.058950	-0.800864	-5.039929	4.877140	MT	21350	2023.02.25 03:23:19.490569761	0001923
0	6.831052	1.631004	-4.682656	4.698493	MT	21350	2023.02.25 03:23:19.491569761	0001923
0	6.854428	3.770648	-3.234652	4.722544	MT	21350	2023.02.25 03:23:19.492569761	0001923
0	6.948409	4.935672	-1.054011	4.775833	MT	21350	2023.02.25 03:23:19.493569761	0001923
0	7.069041	4.832093	1.304857	4.991951	MT	21350	2023.02.25 03:23:19.494569761	0001923
0	7.102002	3.663630	3.204126	5.172024	MT	21350	2023.02.25 03:23:19.495569761	0001923
0	7.006459	1.611252	4.215266	5.359652	MT	21350	2023.02.25 03:23:19.496569761	0001923
0	6.861292	-0.809569	4.063082	5.469305	MT	21350	2023.02.25 03:23:19.497569761	0001923
0	6.917391	-3.011741	2.878873	5.521939	MT	21350	2023.02.25 03:23:19.498569761	0001923
0	7.100960	-4.479181	0.838285	5.445901	MT	21350	2023.02.25 03:23:19.499569761	0001923
0	7.273393	-4.731771	-1.509229	5.313644	MT	21350	2023.02.25 03:23:19.500569761	0001923
0	7.301821	-3.849709	-3.564964	5.078125	MT	21350	2023.02.25 03:23:19.501569761	0001923
0	7.150393	-1.959795	-4.807698	4.916641	MT	21350	2023.02.25 03:23:19.502569761	0001923
0	6.945499	0.453229	-5.013237	4.785603	MT	21350	2023.02.25 03:23:19.503569761	0001923
0	6.823621	2.802433	-4.067520	4.707808	MT	21350	2023.02.25 03:23:19.504569761	0001923
0	6.868698	4.483383	-2.201681	4.714965	MT	21350	2023.02.25 03:23:19.505569761	0001923
0	6.999983	5.022241	0.160728	4.873503	MT	21350	2023.02.25 03:23:19.506569761	0001923
0	7.117243	4.378847	2.356990	5.091703	MT	21350	2023.02.25 03:23:19.507569761	0001923
0	7.009463	2.702336	3.819486	5.219337	MT	21350	2023.02.25 03:23:19.508569761	0001923
0	6.902896	0.452539	4.275456	5.400524	MT	21350	2023.02.25 03:23:19.509569761	0001923
0	6.865670	-1.987688	3.587250	5.506193	MT	21350	2023.02.25 03:23:19.510569761	0001923
0	6.971805	-3.896159	1.878673	5.467778	MT	21350	2023.02.25 03:23:19.511569761	0001923
0	7.187085	-4.771646	-0.336902	5.363961	MT	21350	2023.02.25 03:23:19.512569761	0001923
0	7.316021	-4.425546	-2.613408	5.206611	MT	21350	2023.02.25 03:23:19.513569761	0001923
0	7.246579	-2.992450	-4.290206	5.015204	MT	21350	2023.02.25 03:23:19.514569761	0001923
0	7.028459	-0.821199	-5.023482	4.846596	MT	21350	2023.02.25 03:23:19.515569761	0001923
0	6.837220	1.639305	-4.656138	4.730817	MT	21350	2023.02.25 03:23:19.516569761	0001923
0	6.777064	3.706110	-3.218951	4.672441	MT	21350	2023.02.25 03:23:19.517569761	0001923
0	6.972329	4.950873	-1.050299	4.795737	MT	21350	2023.02.25 03:23:19.518569761	0001923
0	7.088666	4.898833	1.273368	4.962777	MT	21350	2023.02.25 03:23:19.519569761	0001923
0	7.107659	3.687596	3.196216	5.167655	MT	21350	2023.02.25 03:23:19.520569761	0001923
0	6.988452	1.615144	4.199456	5.347368	MT	21350	2023.02.25 03:23:19.521569761	0001923
0	6.891160	-0.805341	4.081718	5.493550	MT	21350	2023.02.25 03:23:19.522569761	0001923
0	6.921492	-3.035772	2.870906	5.518064	MT	21350	2023.02.25 03:23:19.523569761	0001923
0	7.101443	-4.475205	0.861287	5.446212	MT	21350	2023.02.25 03:23:19.524569761	0001923
0	7.289042	-4.791073	-1.492874	5.286500	MT	21350	2023.02.25 03:23:19.525569761	0001923
0	7.339452	-3.877236	-3.542733	5.126757	MT	21350	2023.02.25 03:23:19.526569761	0001923
0	7.161642	-1.999830	-4.811684	4.912992	MT	21350	2023.02.25 03:23:19.527569761	0001923
0	6.933539	0.429178	-5.002206	4.782019	MT	21350	2023.02.25 03:23:19.528569761	0001923
0	6.861297	2.814853	-4.076116	4.747556	MT	21350	2023.02.25 03:23:19.529569761	0001923
0	6.914390	4.523607	-2.220937	4.734259	MT	21350	2023.02.25 03:23:19.530569761	0001923
0	7.024625	5.078076	0.118105	4.852273	MT	21350	2023.02.25 03:23:19.531569761	0001923
0	7.081787	4.418091	2.339184	5.016014	MT	21350	2023.02.25 03:23:19.532569761	0001923
0	7.050644	2.746428	3.847352	5.231310	MT	21350	2023.02.25 03:23:19.533569761	0001923
0	6.928666	0.376494	4.322361	5.402024	MT	21350	2023.02.25 03:23:19.534569761	0001923
0	6.888630	-2.011859	3.634399	5.495160	MT	21350	2023.02.25 03:23:19.535569761	0001923
0	7.030919	-3.919850	1.940088	5.504966	MT	21350	2023.02.25 03:23:19.536569761	0001923
0	7.229081	-4.783189	-0.310637	5.411489	MT	21350	2023.02.25 03:23:19.537569761	0001923
0	7.311154	-4.421554	-2.606404	5.206677	MT	21350	2023.02.25 03:23:19.538569761	0001923
0	7.304133	-3.028056	-4.321779	5.050095	MT	21350	2023.02.25 03:23:19.539569761	0001923
0	7.062592	-0.805222	-5.082334	4.837531	MT	21350	2023.02.25 03:23:19.540569761	0001923
0	6.885791	1.703316	-4.709995	4.725334	MT	21350	2023.02.25 03:23:19.541569761	0001923
0	6.832755	3.782068	-3.261733	4.663003	MT	21350	2023.02.25 03:23:19.542569761	0001923
0	6.936028	4.895871	-1.085299	4.791769	MT	21350	2023.02.25 03:23:19.543569761	0001923
0	7.052838	4.854585	1.316616	4.943890	MT	21350	2023.02.25 03:23:19.544569761	0001923
0	7.099277	3.707207	3.212788	5.131700	MT	21350	2023.02.25 03:23:19.545569761	0001923
0	7.006192	1.647032	4.226613	5.339453	MT	21350	2023.02.25 03:23:19.546569761	0001923
0	6.839621	-0.850127	4.086825	5.418077	MT	21350	2023.02.25 03:23:19.547569761	0001923
0	6.935942	-3.043603	2.866653	5.534083	MT	21350	2023.02.25 03:23:19.548569761	0001923
0	7.113497	-4.498183	0.841262	5.446143	MT	21350	2023.02.25 03:23:19.549569761	0001923
0	7.272580	-4.747960	-1.524941	5.293567	MT	21350	2023.02.25 03:23:19.550569761	0001923
0	7.329847	-3.821055	-3.561909	5.141887	MT	21350	2023.02.25 03:23:19.551569761	0001923
0	7.169783	-1.963656	-4.822884	4.928451	MT	21350	2023.02.25 03:23:19.552569761	0001923
0	6.914219	0.392894	-5.004821	4.754348	MT	21350	2023.02.25 03:23:19.553569761	0001923
0	6.850623	2.798701	-4.087889	4.731540	MT	21350	2023.02.25 03:23:19.554569761	0001923
0	6.881719	4.467685	-2.214126	4.742941	MT	21350	2023.02.25 03:23:19.555569761	0001923
0	6.954808	5.017631	0.153640	4.813432	MT	21350	2023.02.25 03:23:19.556569761	0001923
0	7.094539	4.394395	2.354681	5.047500	MT	21350	2023.02.25 03:23:19.557569761	0001923
0	7.044320	2.702820	3.818769	5.266329	MT	21350	2023.02.25 03:23:19.558569761	0001923
0	6.943787	0.380551	4.337257	5.409211	MT	21350	2023.02.25 03:23:19.559569761	0001923
0	6.876524	-2.024064	3.634690	5.475287	MT	21350	2023.02.25 03:23:19.560569761	0001923
0	7.020012	-3.879737	1.947951	5.516674	MT	21350	2023.02.25 03:23:19.561569761	0001923
0	7.192458	-4.775613	-0.328968	5.368124	MT	21350	2023.02.25 03:23:19.562569761	0001923
0	7.294447	-4.445851	-2.566056	5.182539	MT	21350	2023.02.25 03:23:19.563569761	0001923
0	7.233255	-3.000697	-4.289849	4.991291	MT	21350	2023.02.25 03:23:19.564569761	0001923
0	7.032509	-0.761186	-5.039409	4.845734	MT	21350	2023.02.25 03:23:19.565569761	0001923
0	6.836266	1.615277	-4.667104	4.726897	MT	21350	2023.02.25 03:23:19.566569761	0001923
0	6.858792	3.782748	-3.211823	4.734770	MT	21350	2023.02.25 03:23:19.567569761	0001923
0	6.983478	4.939163	-1.050741	4.823856	MT	21350	2023.02.25 03:23:19.568569761	0001923
0	7.071140	4.878686	1.297524	4.951351	MT	21350	2023.02.25 03:23:19.569569761	0001923
0	7.086106	3.711050	3.205038	5.115539	MT	21350	2023.02.25 03:23:19.570569761	0001923
0	6.952846	1.579730	4.204024	5.307796	MT	21350	2023.02.25 03:23:19.571569761	0001923
0	6.873870	-0.845813	4.102340	5.450275	MT	21350	2023.02.25 03:23:19.572569761	0001923
0	6.889544	-3.055357	2.879738	5.462391	MT	21350	2023.02.25 03:23:19.573569761	0001923
0	7.105924	-4.450840	0.825831	5.477424	MT	21350	2023.02.25 03:23:19.574569761	0001923
0	7.243840	-4.728147	-1.504675	5.277670	MT	21350	2023.02.25 03:23:19.575569761	0001923
0	7.300643	-3.833553	-3.557191	5.094080	MT	21350	2023.02.25 03:23:19.576569761	0001923
0	7.144115	-1.999637	-4.760057	4.937783	MT	21350	2023.02.25 03:23:19.577569761	0001923
0	6.927045	0.413133	-4.998164	4.778245	MT	21350	2023.02.25 03:23:19.578569761	0001923
0	6.831075	2.810403	-4.079448	4.703543	MT	21350	2023.02.25 03:23:19.579569761	0001923
0	6.885572	4.487622	-2.194044	4.739042	MT	21350	2023.02.25 03:23:19.580569761	0001923
0	6.991546	4.991434	0.164401	4.892880	MT	21350	2023.02.25 03:23:19.581569761	0001923
0	7.101906	4.430251	2.342954	5.031949	MT	21350	2023.02.25 03:23:19.582569761	0001923
0	7.011717	2.706381	3.815430	5.223234	MT	21350	2023.02.25 03:23:19.583569761	0001923
0	6.893270	0.436461	4.271560	5.392629	MT	21350	2023.02.25 03:23:19.584569761	0001923
0	6.851577	-1.995751	3.568365	5.497986	MT	21350	2023.02.25 03:23:19.585569761	0001923
0	6.991875	-3.892030	1.913429	5.484269	MT	21350	2023.02.25 03:23:19.586569761	0001923
0	7.149796	-4.748928	-0.384380	5.330997	MT	21350	2023.02.25 03:23:19.587569761	0001923
0	7.367671	-4.477198	-2.599006	5.242370	MT	21350	2023.02.25 03:23:19.588569761	0001923
0	7.216804	-2.952584	-4.281976	5.002917	MT	21350	2023.02.25 03:23:19.589569761	0001923
0	7.034877	-0.805076	-5.023646	4.858429	MT	21350	2023.02.25 03:23:19.590569761	0001923
0	6.809583	1.639041	-4.639773	4.707066	MT	21350	2023.02.25 03:23:19.591569761	0001923
0	6.828037	3.742485	-3.234441	4.706835	MT	21350	2023.02.25 03:23:19.592569761	0001923
0	6.892358	4.859656	-1.034104	4.776921	MT	21350	2023.02.25 03:23:19.593569761	0001923
0	7.105777	4.871093	1.342838	4.996129	MT	21350	2023.02.25 03:23:19.594569761	0001923
0	7.110825	3.707372	3.212544	5.147697	MT	21350	2023.02.25 03:23:19.595569761	0001923
0	7.012758	1.623338	4.211159	5.367466	MT	21350	2023.02.25 03:23:19.596569761	0001923
0	6.868954	-0.817580	4.074071	5.469556	MT	21350	2023.02.25 03:23:19.597569761	0001923
0	6.914019	-3.058826	2.844004	5.509890	MT	21350	2023.02.25 03:23:19.598569761	0001923
0	7.095259	-4.459042	0.822128	5.457449	MT	21350	2023.02.25 03:23:19.599569761	0001923
0	7.268397	-4.752022	-1.504887	5.289915	MT	21350	2023.02.25 03:23:19.600569761	0001923
0	7.322943	-3.829290	-3.573550	5.117791	MT	21350	2023.02.25 03:23:19.601569761	0001923
0	7.168893	-1.896337	-4.816294	4.959863	MT	21350	2023.02.25 03:23:19.602569761	0001923
0	6.931171	0.437136	-5.002135	4.777937	MT	21350	2023.02.25 03:23:19.603569761	0001923
0	6.781685	2.789941	-4.059818	4.661047	MT	21350	2023.02.25 03:23:19.604569761	0001923
0	6.866504	4.467570	-2.183008	4.735416	MT	21350	2023.02.25 03:23:19.605569761	0001923
0	6.997701	5.073669	0.153646	4.816855	MT	21350	2023.02.25 03:23:19.606569761	0001923
0	7.108155	4.418360	2.357755	5.044299	MT	21350	2023.02.25 03:23:19.607569761	0001923
0	7.041233	2.674855	3.826673	5.270739	MT	21350	2023.02.25 03:23:19.608569761	0001923
0	6.959921	0.441082	4.298600	5.456005	MT	21350	2023.02.25 03:23:19.609569761	0001923
0	6.899473	-2.030726	3.626195	5.507231	MT	21350	2023.02.25 03:23:19.610569761	0001923
0	7.006816	-3.904111	1.952471	5.480989	MT	21350	2023.02.25 03:23:19.611569761	0001923
1	7.210229	-4.783431	-0.345220	5.383959	MT	21351	2023.02.25 03:23:20.612903094	0001923
1	7.334149	-4.457615	-2.625323	5.198759	MT	21351	2023.02.25 03:23:20.613903094	0001923
1	7.265154	-3.035556	-4.305072	5.003420	MT	21351	2023.02.25 03:23:20.614903094	0001923
1	7.009573	-0.781371	-5.019190	4.830248	MT	21351	2023.02.25 03:23:20.615903094	0001923
1	6.876305	1.703486	-4.675304	4.745866	MT	21351	2023.02.25 03:23:20.616903094	0001923
1	6.834831	3.750630	-3.215678	4.723040	MT	21351	2023.02.25 03:23:20.617903094	0001923
1	6.946103	4.923780	-1.038211	4.788199	MT	21351	2023.02.25 03:23:20.618903094	0001923
1	7.071608	4.894516	1.301787	4.935251	MT	21351	2023.02.25 03:23:20.619903094	0001923
1	7.083628	3.627394	3.235385	5.152871	MT	21351	2023.02.25 03:23:20.620903094	0001923
1	6.982090	1.642932	4.203794	5.327145	MT	21351	2023.02.25 03:23:20.621903094	0001923
1	6.879060	-0.825362	4.062757	5.489466	MT	21351	2023.02.25 03:23:20.622903094	0001923
1	6.870579	-3.031339	2.860768	5.461854	MT	21351	2023.02.25 03:23:20.623903094	0001923
1	7.089597	-4.470202	0.818359	5.441504	MT	21351	2023.02.25 03:23:20.624903094	0001923
1	7.247030	-4.711920	-1.486025	5.301791	MT	21351	2023.02.25 03:23:20.625903094	0001923
1	7.336895	-3.845066	-3.549939	5.142318	MT	21351	2023.02.25 03:23:20.626903094	0001923
1	7.140555	-1.984042	-4.807360	4.892892	MT	21351	2023.02.25 03:23:20.627903094	0001923
1	6.930867	0.488980	-5.012828	4.761237	MT	21351	2023.02.25 03:23:20.628903094	0001923
1	6.789905	2.782171	-4.052179	4.684247	MT	21351	2023.02.25 03:23:20.629903094	0001923
1	6.847355	4.460331	-2.189649	4.711386	MT	21351	2023.02.25 03:23:20.630903094	0001923
1	7.000655	5.069744	0.161518	4.825017	MT	21351	2023.02.25 03:23:20.631903094	0001923
1	7.099294	4.406452	2.338636	5.051131	MT	21351	2023.02.25 03:23:20.632903094	0001923
1	7.033659	2.746261	3.839612	5.214190	MT	21351	2023.02.25 03:23:20.633903094	0001923
1	6.902779	0.440585	4.271381	5.404585	MT	21351	2023.02.25 03:23:20.634903094	0001923
1	6.888365	-2.006625	3.607103	5.514693	MT	21351	2023.02.25 03:23:20.635903094	0001923
1	6.973602	-3.900314	1.909848	5.456295	MT	21351	2023.02.25 03:23:20.636903094	0001923
1	7.188790	-4.755466	-0.353125	5.379549	MT	21351	2023.02.25 03:23:20.637903094	0001923
1	7.295669	-4.405637	-2.606263	5.198514	MT	21351	2023.02.25 03:23:20.638903094	0001923
1	7.276836	-3.004160	-4.301631	5.042155	MT	21351	2023.02.25 03:23:20.639903094	0001923
1	6.993266	-0.785581	-5.014890	4.810354	MT	21351	2023.02.25 03:23:20.640903094	0001923
1	6.835109	1.679064	-4.663723	4.706287	MT	21351	2023.02.25 03:23:20.641903094	0001923
1	6.822947	3.778253	-3.211095	4.686819	MT	21351	2023.02.25 03:23:20.642903094	0001923
1	6.925028	4.911625	-1.007045	4.776799	MT	21351	2023.02.25 03:23:20.643903094	0001923
1	7.067465	4.882439	1.336830	4.931909	MT	21351	2023.02.25 03:23:20.644903094	0001923
1	7.075431	3.675225	3.196752	5.131785	MT	21351	2023.02.25 03:23:20.645903094	0001923
1	6.997357	1.627041	4.219590	5.339552	MT	21351	2023.02.25 03:23:20.646903094	0001923
1	6.864004	-0.813433	4.050895	5.481161	MT	21351	2023.02.25 03:23:20.647903094	0001923
1	6.844507	-3.024381	2.821903	5.453188	MT	21351	2023.02.25 03:23:20.648903094	0001923
1	7.056814	-4.415091	0.787306	5.448463	MT	21351	2023.02.25 03:23:20.649903094	0001923
1	7.252295	-4.711892	-1.513022	5.301379	MT	21351	2023.02.25 03:23:20.650903094	0001923
1	7.293028	-3.817517	-3.553233	5.097976	MT	21351	2023.02.25 03:23:20.651903094	0001923
1	7.134254	-1.959894	-4.791578	4.908887	MT	21351	2023.02.25 03:23:20.652903094	0001923
1	6.927973	0.441019	-5.008947	4.765791	MT	21351	2023.02.25 03:23:20.653903094	0001923
1	6.796819	2.798207	-4.048222	4.688143	MT	21351	2023.02.25 03:23:20.654903094	0001923
1	6.851726	4.436716	-2.163291	4.752038	MT	21351	2023.02.25 03:23:20.655903094	0001923
1	6.959253	5.026564	0.177709	4.809707	MT	21351	2023.02.25 03:23:20.656903094	0001923
1	7.115207	4.426391	2.357718	5.047217	MT	21351	2023.02.25 03:23:20.657903094	0001923
1	7.036803	2.690604	3.839042	5.247761	MT	21351	2023.02.25 03:23:20.658903094	0001923
1	6.912337	0.392926	4.251853	5.435784	MT	21351	2023.02.25 03:23:20.659903094	0001923
1	6.847704	-2.010923	3.576591	5.482266	MT	21351	2023.02.25 03:23:20.660903094	0001923
1	6.994353	-3.891829	1.878189	5.499731	MT	21351	2023.02.25 03:23:20.661903094	0001923
1	7.200224	-4.748258	-0.325471	5.402901	MT	21351	2023.02.25 03:23:20.662903094	0001923
1	7.298811	-4.425926	-2.644794	5.166129	MT	21351	2023.02.25 03:23:20.663903094	0001923
1	7.275688	-3.020246	-4.297528	5.034382	MT	21351	2023.02.25 03:23:20.664903094	0001923
1	7.017509	-0.777284	-5.023307	4.838144	MT	21351	2023.02.25 03:23:20.665903094	0001923
1	6.829039	1.675130	-4.647852	4.714572	MT	21351	2023.02.25 03:23:20.666903094	0001923
1	6.825462	3.734734	-3.195882	4.735508	MT	21351	2023.02.25 03:23:20.667903094	0001923
1	6.957921	4.908136	-1.022781	4.824602	MT	21351	2023.02.25 03:23:20.668903094	0001923
1	7.078669	4.910368	1.324986	4.923439	MT	21351	2023.02.25 03:23:20.669903094	0001923
1	7.059847	3.631356	3.192517	5.144174	MT	21351	2023.02.25 03:23:20.670903094	0001923
1	6.953779	1.588008	4.172671	5.331236	MT	21351	2023.02.25 03:23:20.671903094	0001923
1	6.840817	-0.797631	4.042221	5.460862	MT	21351	2023.02.25 03:23:20.672903094	0001923
1	6.872952	-3.059312	2.836738	5.461776	MT	21351	2023.02.25 03:23:20.673903094	0001923
1	7.121201	-4.450568	0.801468	5.501054	MT	21351	2023.02.25 03:23:20.674903094	0001923
1	7.272589	-4.743894	-1.509060	5.301769	MT	21351	2023.02.25 03:23:20.675903094	0001923
1	7.326453	-3.857313	-3.549586	5.118445	MT	21351	2023.02.25 03:23:20.676903094	0001923
1	7.130874	-1.963717	-4.763891	4.929352	MT	21351	2023.02.25 03:23:20.677903094	0001923
1	6.909874	0.461028	-4.977988	4.770058	MT	21351	2023.02.25 03:23:20.678903094	0001923
1	6.815509	2.814445	-4.040570	4.712097	MT	21351	2023.02.25 03:23:20.679903094	0001923
1	6.855757	4.471430	-2.166822	4.723622	MT	21351	2023.02.25 03:23:20.680903094	0001923
1	7.020166	5.050231	0.168760	4.873337	MT	21351	2023.02.25 03:23:20.681903094	0001923
1	7.073408	4.402137	2.335105	5.020117	MT	21351	2023.02.25 03:23:20.682903094	0001923
1	7.045143	2.774410	3.823449	5.226656	MT	21351	2023.02.25 03:23:20.683903094	0001923
1	6.928809	0.420947	4.270823	5.439785	MT	21351	2023.02.25 03:23:20.684903094	0001923
1	5.842230	-1.205373	2.011241	5.351041	MT	21351	2023.02.25 03:23:20.685903094	0001923
1	5.894859	-2.681185	0.061045	5.249465	MT	21351	2023.02.25 03:23:20.686903094	0001923
1	6.679214	-3.886685	-1.494960	5.222134	MT	21351	2023.02.25 03:23:20.687903094	0001923
1	7.207686	-4.250563	-2.606202	5.204917	MT	21351	2023.02.25 03:23:20.688903094	0001923
1	7.057320	-3.623067	-3.120397	5.190595	MT	21351	2023.02.25 03:23:20.689903094	0001923
1	6.165517	-2.099883	-2.873418	5.034636	MT	21351	2023.02.25 03:23:20.690903094	0001923
1	5.348935	-0.072516	-1.980215	4.968359	MT	21351	2023.02.25 03:23:20.691903094	0001923
1	5.414853	2.073921	-0.691634	4.953900	MT	21351	2023.02.25 03:23:20.692903094	0001923
1	6.189638	3.624415	0.732979	4.963666	MT	21351	2023.02.25 03:23:20.693903094	0001923
1	6.840044	4.331004	1.867992	4.953707	MT	21351	2023.02.25 03:23:20.694903094	0001923
1	6.899176	4.028968	2.478707	5.022157	MT	21351	2023.02.25 03:23:20.695903094	0001923
1	6.285480	2.740359	2.343436	5.148398	MT	21351	2023.02.25 03:23:20.696903094	0001923
1	5.725786	0.752171	2.034050	5.299198	MT	21351	2023.02.25 03:23:20.697903094	0001923
1	6.376976	-2.482586	2.181376	5.453823	MT	21351	2023.02.25 03:23:20.698903094	0001923
1	6.832138	-4.161077	0.401202	5.403942	MT	21351	2023.02.25 03:23:20.699903094	0001923
1	7.166817	-4.500858	-1.836306	5.266262	MT	21351	2023.02.25 03:23:20.700903094	0001923
1	7.365312	-3.634861	-3.839533	5.127727	MT	21351	2023.02.25 03:23:20.701903094	0001923
1	7.245239	-1.808893	-5.041003	4.879517	MT	21351	2023.02.25 03:23:20.702903094	0001923
1	7.090138	0.553310	-5.216911	4.769459	MT	21351	2023.02.25 03:23:20.703903094	0001923
1	6.948391	2.885404	-4.244096	4.684253	MT	21351	2023.02.25 03:23:20.704903094	0001923
1	6.930361	4.527424	-2.323493	4.704649	MT	21351	2023.02.25 03:23:20.705903094	0001923
1	7.065962	5.126265	0.051986	4.862768	MT	21351	2023.02.25 03:23:20.706903094	0001923
1	7.067058	4.406264	2.291993	5.027417	MT	21351	2023.02.25 03:23:20.707903094	0001923
1	7.018334	2.770259	3.800706	5.209348	MT	21351	2023.02.25 03:23:20.708903094	0001923
1	6.863798	0.460557	4.217534	5.395556	MT	21351	2023.02.25 03:23:20.709903094	0001923
1	6.833527	-1.923618	3.556269	5.509060	MT	21351	2023.02.25 03:23:20.710903094	0001923
1	6.972915	-3.872004	1.886456	5.483650	MT	21351	2023.02.25 03:23:20.711903094	0001923
1	7.179223	-4.732388	-0.349220	5.387372	MT	21351	2023.02.25 03:23:20.712903094	0001923
1	7.337622	-4.449558	-2.641373	5.202431	MT	21351	2023.02.25 03:23:20.713903094	0001923
1	7.255042	-2.996229	-4.274564	5.038486	MT	21351	2023.02.25 03:23:20.714903094	0001923
1	7.033122	-0.772973	-5.015777	4.869220	MT	21351	2023.02.25 03:23:20.715903094	0001923
1	6.764161	1.591880	-4.600650	4.696148	MT	21351	2023.02.25 03:23:20.716903094	0001923
1	6.771611	3.690494	-3.160633	4.716499	MT	21351	2023.02.25 03:23:20.717903094	0001923
1	6.895630	4.855801	-0.975421	4.797861	MT	21351	2023.02.25 03:23:20.718903094	0001923
1	7.008060	4.823054	1.364291	4.897935	MT	21351	2023.02.25 03:23:20.719903094	0001923
1	7.082695	3.670967	3.248046	5.112608	MT	21351	2023.02.25 03:23:20.720903094	0001923
1	7.025402	1.608265	4.242198	5.364095	MT	21351	2023.02.25 03:23:20.721903094	0001923
1	6.878685	-0.825781	4.109302	5.454175	MT	21351	2023.02.25 03:23:20.722903094	0001923
1	6.945323	-3.054857	2.913940	5.514917	MT	21351	2023.02.25 03:23:20.723903094	0001923
1	7.082150	-4.443215	0.869324	5.446004	MT	21351	2023.02.25 03:23:20.724903094	0001923
1	7.314639	-4.806787	-1.450386	5.319317	MT	21351	2023.02.25 03:23:20.725903094	0001923
1	7.334323	-3.916222	-3.474909	5.136196	MT	21351	2023.02.25 03:23:20.726903094	0001923
1	7.113096	-1.983863	-4.740734	4.917912	MT	21351	2023.02.25 03:23:20.727903094	0001923
1	6.884811	0.405147	-4.931304	4.787350	MT	21351	2023.02.25 03:23:20.728903094	0001923
1	6.769780	2.758371	-4.005580	4.709208	MT	21351	2023.02.25 03:23:20.729903094	0001923
1	6.842049	4.436589	-2.159108	4.740101	MT	21351	2023.02.25 03:23:20.730903094	0001923
1	7.010860	5.027275	0.207606	4.882168	MT	21351	2023.02.25 03:23:20.731903094	0001923
1	7.092040	4.343363	2.428551	5.053155	MT	21351	2023.02.25 03:23:20.732903094	0001923
1	7.041737	2.698215	3.886550	5.215403	MT	21351	2023.02.25 03:23:20.733903094	0001923
1	6.946126	0.388871	4.305842	5.436650	MT	21351	2023.02.25 03:23:20.734903094	0001923
1	6.928745	-2.043490	3.637811	5.531545	MT	21351	2023.02.25 03:23:20.735903094	0001923
1	7.045069	-3.939964	1.971182	5.497647	MT	21351	2023.02.25 03:23:20.736903094	0001923
1	7.192055	-4.783691	-0.332855	5.360147	MT	21351	2023.02.25 03:23:20.737903094	0001923
1	7.343274	-4.504811	-2.602122	5.182597	MT	21351	2023.02.25 03:23:20.738903094	0001923
1	7.258486	-3.004401	-4.297280	5.019220	MT	21351	2023.02.25 03:23:20.739903094	0001923
1	7.000453	-0.860394	-4.992287	4.831474	MT	21351	2023.02.25 03:23:20.740903094	0001923
1	6.821345	1.616327	-4.636229	4.735359	MT	21351	2023.02.25 03:23:20.741903094	0001923
1	6.789398	3.690464	-3.211505	4.707722	MT	21351	2023.02.25 03:23:20.742903094	0001923
1	6.904654	4.883601	-1.022016	4.772858	MT	21351	2023.02.25 03:23:20.743903094	0001923
1	7.054837	4.835788	1.320287	4.964143	MT	21351	2023.02.25 03:23:20.744903094	0001923
1	7.095307	3.639381	3.247398	5.152931	MT	21351	2023.02.25 03:23:20.745903094	0001923
1	6.953286	1.630653	4.196208	5.299151	MT	21351	2023.02.25 03:23:20.746903094	0001923
1	6.857756	-0.825605	4.059124	5.465409	MT	21351	2023.02.25 03:23:20.747903094	0001923
1	6.915644	-3.015634	2.855749	5.529627	MT	21351	2023.02.25 03:23:20.748903094	0001923
1	7.074387	-4.451310	0.841501	5.433661	MT	21351	2023.02.25 03:23:20.749903094	0001923
1	7.273852	-4.750990	-1.535882	5.289431	MT	21351	2023.02.25 03:23:20.750903094	0001923
1	7.348723	-3.853049	-3.565946	5.142156	MT	21351	2023.02.25 03:23:20.751903094	0001923
1	7.201046	-1.987432	-4.839216	4.948450	MT	21351	2023.02.25 03:23:20.752903094	0001923
1	6.882940	0.476540	-4.985235	4.721779	MT	21351	2023.02.25 03:23:20.753903094	0001923
1	6.789037	2.797948	-4.066808	4.660857	MT	21351	2023.02.25 03:23:20.754903094	0001923
1	6.847960	4.444463	-2.197850	4.723426	MT	21351	2023.02.25 03:23:20.755903094	0001923
1	7.014998	5.069937	0.173211	4.845197	MT	21351	2023.02.25 03:23:20.756903094	0001923
1	7.120433	4.402681	2.357262	5.075459	MT	21351	2023.02.25 03:23:20.757903094	0001923
1	7.036237	2.714434	3.843314	5.231578	MT	21351	2023.02.25 03:23:20.758903094	0001923
1	6.887623	0.420285	4.283784	5.376979	MT	21351	2023.02.25 03:23:20.759903094	0001923
1	6.859180	-1.999763	3.580359	5.498211	MT	21351	2023.02.25 03:23:20.760903094	0001923
1	6.996774	-3.879968	1.932319	5.492434	MT	21351	2023.02.25 03:23:20.761903094	0001923
1	7.173433	-4.728434	-0.345155	5.383393	MT	21351	2023.02.25 03:23:20.762903094	0001923
1	7.329502	-4.445640	-2.641246	5.194391	MT	21351	2023.02.25 03:23:20.763903094	0001923
1	7.267551	-3.000455	-4.325150	5.010753	MT	21351	2023.02.25 03:23:20.764903094	0001923
1	7.030676	-0.773450	-5.061993	4.817511	MT	21351	2023.02.25 03:23:20.765903094	0001923
1	6.882995	1.703275	-4.709933	4.721335	MT	21351	2023.02.25 03:23:20.766903094	0001923
1	6.852495	3.782454	-3.246331	4.702241	MT	21351	2023.02.25 03:23:20.767903094	0001923
1	6.922747	4.935275	-1.068399	4.735611	MT	21351	2023.02.25 03:23:20.768903094	0001923
1	7.133427	4.938963	1.305167	4.978851	MT	21351	2023.02.25 03:23:20.769903094	0001923
1	7.117363	3.667553	3.239188	5.168518	MT	21351	2023.02.25 03:23:20.770903094	0001923
1	6.953860	1.587869	4.187853	5.319468	MT	21351	2023.02.25 03:23:20.771903094	0001923
1	6.904326	-0.813641	4.133069	5.470416	MT	21351	2023.02.25 03:23:20.772903094	0001923
1	6.927488	-3.047018	2.910194	5.498777	MT	21351	2023.02.25 03:23:20.773903094	0001923
1	7.097728	-4.482271	0.845403	5.438041	MT	21351	2023.02.25 03:23:20.774903094	0001923
1	7.304415	-4.782834	-1.525166	5.305926	MT	21351	2023.02.25 03:23:20.775903094	0001923
1	7.300248	-3.849853	-3.584718	5.061823	MT	21351	2023.02.25 03:23:20.776903094	0001923
1	7.174326	-1.943789	-4.854613	4.911759	MT	21351	2023.02.25 03:23:20.777903094	0001923
1	6.932610	0.464800	-5.036548	4.741120	MT	21351	2023.02.25 03:23:20.778903094	0001923
1	6.852779	2.822650	-4.079801	4.727416	MT	21351	2023.02.25 03:23:20.779903094	0001923
1	6.882090	4.495369	-2.228603	4.710429	MT	21351	2023.02.25 03:23:20.780903094	0001923
1	7.031660	5.093953	0.157241	4.844705	MT	21351	2023.02.25 03:23:20.781903094	0001923
1	7.079800	4.386139	2.374020	5.024877	MT	21351	2023.02.25 03:23:20.782903094	0001923
1	7.055656	2.734598	3.843094	5.247369	MT	21351	2023.02.25 03:23:20.783903094	0001923
1	6.922803	0.369677	4.295126	5.416681	MT	21351	2023.02.25 03:23:20.784903094	0001923
1	6.891510	-2.014768	3.626275	5.503067	MT	21351	2023.02.25 03:23:20.785903094	0001923
1	6.978427	-3.892400	1.952913	5.452870	MT	21351	2023.02.25 03:23:20.786903094	0001923
1	7.243821	-4.791049	-0.325828	5.423340	MT	21351	2023.02.25 03:23:20.787903094	0001923
1	7.327531	-4.437533	-2.625421	5.206551	MT	21351	2023.02.25 03:23:20.788903094	0001923
1	7.240643	-2.951614	-4.332847	4.994129	MT	21351	2023.02.25 03:23:20.789903094	0001923
1	7.030110	-0.745336	-5.054144	4.829343	MT	21351	2023.02.25 03:23:20.790903094	0001923
1	6.839452	1.667002	-4.682613	4.698122	MT	21351	2023.02.25 03:23:20.791903094	0001923
1	6.809194	3.777846	-3.245435	4.643292	MT	21351	2023.02.25 03:23:20.792903094	0001923
1	6.927038	4.923474	-1.060719	4.755853	MT	21351	2023.02.25 03:23:20.793903094	0001923
1	7.057932	4.858573	1.328619	4.944032	MT	21351	2023.02.25 03:23:20.794903094	0001923
1	7.093551	3.671276	3.227621	5.140298	MT	21351	2023.02.25 03:23:20.795903094	0001923
1	6.990323	1.604091	4.211502	5.343666	MT	21351	2023.02.25 03:23:20.796903094	0001923
1	6.911274	-0.813234	4.097523	5.505875	MT	21351	2023.02.25 03:23:20.797903094	0001923
1	6.906462	-3.229993	2.695307	5.477379	MT	21351	2023.02.25 03:23:20.798903094	0001923
1	7.086608	-4.478399	0.849590	5.426063	MT	21351	2023.02.25 03:23:20.799903094	0001923
1	7.298463	-4.739511	-1.521604	5.337539	MT	21351	2023.02.25 03:23:20.800903094	0001923
1	7.324918	-3.817096	-3.561843	5.137847	MT	21351	2023.02.25 03:23:20.801903094	0001923
1	7.174170	-1.856684	-4.881628	4.918449	MT	21351	2023.02.25 03:23:20.802903094	0001923
1	6.874783	0.560813	-4.934630	4.753689	MT	21351	2023.02.25 03:23:20.803903094	0001923
1	6.721489	2.868773	-3.899743	4.662678	MT	21351	2023.02.25 03:23:20.804903094	0001923
1	6.788038	4.460156	-1.979735	4.718593	MT	21351	2023.02.25 03:23:20.805903094	0001923
1	7.027344	5.042060	0.375665	4.880581	MT	21351	2023.02.25 03:23:20.806903094	0001923
1	7.081268	4.402114	2.358102	5.020468	MT	21351	2023.02.25 03:23:20.807903094	0001923
1	7.083599	2.754466	3.890234	5.239883	MT	21351	2023.02.25 03:23:20.808903094	0001923
1	6.905956	0.432302	4.306734	5.381207	MT	21351	2023.02.25 03:23:20.809903094	0001923
1	6.880917	-1.995712	3.611238	5.506642	MT	21351	2023.02.25 03:23:20.810903094	0001923
1	6.966223	-3.880434	1.944989	5.448625	MT	21351	2023.02.25 03:23:20.811903094	0001923
1	7.175375	-4.736487	-0.333105	5.379659	MT	21351	2023.02.25 03:23:20.812903094	0001923
1	7.302572	-4.397636	-2.648188	5.193790	MT	21351	2023.02.25 03:23:20.813903094	0001923
1	7.250445	-3.012784	-4.324676	4.978882	MT	21351	2023.02.25 03:23:20.814903094	0001923
1	7.036940	-0.821224	-5.039419	4.842352	MT	21351	2023.02.25 03:23:20.815903094	0001923
1	6.815510	1.721655	-4.659077	4.666913	MT	21351	2023.02.25 03:23:20.816903094	0001923
1	6.828274	3.770240	-3.238040	4.682490	MT	21351	2023.02.25 03:23:20.817903094	0001923
1	6.917593	4.935370	-0.880848	4.766479	MT	21351	2023.02.25 03:23:20.818903094	0001923
1	7.060078	4.894241	1.329150	4.911667	MT	21351	2023.02.25 03:23:20.819903094	0001923
1	7.101926	3.691279	3.223645	5.140031	MT	21351	2023.02.25 03:23:20.820903094	0001923
1	6.983338	1.592145	4.199429	5.347605	MT	21351	2023.02.25 03:23:20.821903094	0001923
1	6.891404	-0.817152	4.058462	5.509320	MT	21351	2023.02.25 03:23:20.822903094	0001923
1	6.957032	-3.070769	2.909799	5.523020	MT	21351	2023.02.25 03:23:20.823903094	0001923
1	7.099741	-4.474197	0.853289	5.446079	MT	21351	2023.02.25 03:23:20.824903094	0001923
1	7.323539	-4.782474	-1.474782	5.346698	MT	21351	2023.02.25 03:23:20.825903094	0001923
1	7.320449	-3.873414	-3.530486	5.110902	MT	21351	2023.02.25 03:23:20.826903094	0001923
1	7.151263	-1.963870	-4.815580	4.908561	MT	21351	2023.02.25 03:23:20.827903094	0001923
1	6.945583	0.456894	-5.047679	4.749033	MT	21351	2023.02.25 03:23:20.828903094	0001923
1	6.839777	2.798428	-4.102460	4.703315	MT	21351	2023.02.25 03:23:20.829903094	0001923
1	6.906320	4.507551	-2.245831	4.726044	MT	21351	2023.02.25 03:23:20.830903094	0001923
1	6.974305	5.053570	0.130808	4.804711	MT	21351	2023.02.25 03:23:20.831903094	0001923
1	7.087590	4.418223	2.331002	5.027890	MT	21351	2023.02.25 03:23:20.832903094	0001923
1	7.029302	2.750178	3.839739	5.206151	MT	21351	2023.02.25 03:23:20.833903094	0001923
1	6.911781	0.420569	4.287356	5.405036	MT	21351	2023.02.25 03:23:20.834903094	0001923
1	6.863767	-2.019091	3.619759	5.471007	MT	21351	2023.02.25 03:23:20.835903094	0001923
1	6.998069	-3.907021	1.905412	5.484301	MT	21351	2023.02.25 03:23:20.836903094	0001923
1	7.196679	-4.759368	-0.408184	5.382750	MT	21351	2023.02.25 03:23:20.837903094	0001923
1	7.360620	-4.421410	-2.746388	5.204538	MT	21351	2023.02.25 03:23:20.838903094	0001923
1	7.223115	-2.979955	-4.320393	4.962606	MT	21351	2023.02.25 03:23:20.839903094	0001923
1	7.008998	-0.801783	-5.057538	4.785866	MT	21351	2023.02.25 03:23:20.840903094	0001923
1	6.874011	1.695375	-4.687129	4.733767	MT	21351	2023.02.25 03:23:20.841903094	0001923
1	6.891217	3.775110	-3.243318	4.766373	MT	21351	2023.02.25 03:23:20.842903094	0001923
1	6.933133	4.891892	-1.065368	4.796115	MT	21351	2023.02.25 03:23:20.843903094	0001923
1	7.094212	4.894789	1.316358	4.963475	MT	21351	2023.02.25 03:23:20.844903094	0001923
1	7.109717	3.631674	3.242961	5.180947	MT	21351	2023.02.25 03:23:20.845903094	0001923
1	6.996516	1.604035	4.226562	5.339895	MT	21351	2023.02.25 03:23:20.846903094	0001923
1	6.862982	-0.860837	4.086385	5.446186	MT	21351	2023.02.25 03:23:20.847903094	0001923
1	6.934833	-3.058632	2.855698	5.530070	MT	21351	2023.02.25 03:23:20.848903094	0001923
1	7.040399	-4.411375	0.822673	5.424960	MT	21351	2023.02.25 03:23:20.849903094	0001923
1	7.306597	-4.794916	-1.525058	5.298051	MT	21351	2023.02.25 03:23:20.850903094	0001923
1	7.297036	-3.821724	-3.591867	5.073425	MT	21351	2023.02.25 03:23:20.851903094	0001923
1	7.183157	-1.963598	-4.838944	4.932206	MT	21351	2023.02.25 03:23:20.852903094	0001923
1	6.932319	0.464948	-5.020795	4.757362	MT	21351	2023.02.25 03:23:20.853903094	0001923
1	6.840468	2.798755	-4.061015	4.739951	MT	21351	2023.02.25 03:23:20.854903094	0001923
1	6.833097	4.432344	-2.201681	4.711490	MT	21351	2023.02.25 03:23:20.855903094	0001923
1	6.992199	5.015200	0.160781	4.869576	MT	21351	2023.02.25 03:23:20.856903094	0001923
1	7.087722	4.394416	2.334683	5.047195	MT	21351	2023.02.25 03:23:20.857903094	0001923
1	7.008856	2.714193	3.827698	5.206338	MT	21351	2023.02.25 03:23:20.858903094	0001923
1	6.901760	0.432540	4.275433	5.400730	MT	21351	2023.02.25 03:23:20.859903094	0001923
1	6.851643	-1.999606	3.548179	5.509720	MT	21351	2023.02.25 03:23:20.860903094	0001923
1	6.979223	-3.851806	1.893174	5.503548	MT	21351	2023.02.25 03:23:20.861903094	0001923
1	7.198414	-4.787629	-0.352919	5.363882	MT	21351	2023.02.25 03:23:20.862903094	0001923
1	7.322194	-4.405329	-2.625689	5.226219	MT	21351	2023.02.25 03:23:20.863903094	0001923
1	7.257147	-3.000374	-4.294322	5.022224	MT	21351	2023.02.25 03:23:20.864903094	0001923
1	7.041856	-0.769099	-5.043540	4.853754	MT	21351	2023.02.25 03:23:20.865903094	0001923
1	6.833191	1.647148	-4.663883	4.714615	MT	21351	2023.02.25 03:23:20.866903094	0001923
1	6.838855	3.750393	-3.266244	4.694266	MT	21351	2023.02.25 03:23:20.867903094	0001923
1	6.959667	4.951671	-1.053992	4.775669	MT	21351	2023.02.25 03:23:20.868903094	0001923
1	7.078421	4.874802	1.305335	4.963513	MT	21351	2023.02.25 03:23:20.869903094	0001923
1	7.094937	3.683238	3.223697	5.136114	MT	21351	2023.02.25 03:23:20.870903094	0001923
1	6.987000	1.642924	4.211793	5.327267	MT	21351	2023.02.25 03:23:20.871903094	0001923
1	6.899617	-0.781409	4.105805	5.489670	MT	21351	2023.02.25 03:23:20.872903094	0001923
1	6.893985	-3.031005	2.856280	5.493788	MT	21351	2023.02.25 03:23:20.873903094	0001923
1	7.088081	-4.443067	0.845144	5.457636	MT	21351	2023.02.25 03:23:20.874903094	0001923
1	7.292394	-4.782950	-1.493047	5.298416	MT	21351	2023.02.25 03:23:20.875903094	0001923
1	7.309315	-3.817165	-3.534785	5.134260	MT	21351	2023.02.25 03:23:20.876903094	0001923
1	7.154526	-1.935706	-4.815791	4.924270	MT	21351	2023.02.25 03:23:20.877903094	0001923
1	6.932385	0.464911	-5.024733	4.753302	MT	21351	2023.02.25 03:23:20.878903094	0001923
1	6.853039	2.818617	-4.087743	4.723335	MT	21351	2023.02.25 03:23:20.879903094	0001923
1	6.834413	4.464087	-2.193277	4.687287	MT	21351	2023.02.25 03:23:20.880903094	0001923
1	6.981269	5.030865	0.165288	4.837477	MT	21351	2023.02.25 03:23:20.881903094	0001923
1	7.111156	4.418588	2.326468	5.062823	MT	21351	2023.02.25 03:23:20.882903094	0001923
1	7.073778	2.750668	3.853989	5.255371	MT	21351	2023.02.25 03:23:20.883903094	0001923
1	6.888726	0.381328	4.283676	5.381380	MT	21351	2023.02.25 03:23:20.884903094	0001923
1	6.897961	-2.006596	3.619041	5.518875	MT	21351	2023.02.25 03:23:20.885903094	0001923
1	6.992284	-3.896285	1.960724	5.465031	MT	21351	2023.02.25 03:23:20.886903094	0001923
1	7.242545	-4.815283	-0.337488	5.399408	MT	21351	2023.02.25 03:23:20.887903094	0001923
1	7.352200	-4.476398	-2.594715	5.223424	MT	21351	2023.02.25 03:23:20.888903094	0001923
1	7.226903	-2.967940	-4.335377	4.962253	MT	21351	2023.02.25 03:23:20.889903094	0001923
1	7.054510	-0.785231	-5.074311	4.837448	MT	21351	2023.02.25 03:23:20.890903094	0001923
1	6.852235	1.679386	-4.656213	4.738404	MT	21351	2023.02.25 03:23:20.891903094	0001923
1	6.765437	3.670156	-3.231038	4.675627	MT	21351	2023.02.25 03:23:20.892903094	0001923
1	6.929180	4.907677	-1.057044	4.776076	MT	21351	2023.02.25 03:23:20.893903094	0001923
1	7.064227	4.886414	1.320897	4.927625	MT	21351	2023.02.25 03:23:20.894903094	0001923
1	7.103062	3.695472	3.196409	5.155575	MT	21351	2023.02.25 03:23:20.895903094	0001923
1	6.942750	1.583655	4.196152	5.299634	MT	21351	2023.02.25 03:23:20.896903094	0001923
1	6.924506	-0.821208	4.112451	5.510186	MT	21351	2023.02.25 03:23:20.897903094	0001923
1	6.943115	-3.054705	2.886760	5.526503	MT	21351	2023.02.25 03:23:20.898903094	0001923
1	7.147512	-4.505759	0.829643	5.486050	MT	21351	2023.02.25 03:23:20.899903094	0001923
1	7.280438	-4.771049	-1.516847	5.285928	MT	21351	2023.02.25 03:23:20.900903094	0001923
1	7.310324	-3.825559	-3.592116	5.089464	MT	21351	2023.02.25 03:23:20.901903094	0001923
1	7.175270	-1.959868	-4.857509	4.903879	MT	21351	2023.02.25 03:23:20.902903094	0001923
1	6.916660	0.484774	-5.012528	4.741281	MT	21351	2023.02.25 03:23:20.903903094	0001923
1	6.863164	2.850429	-4.106398	4.702719	MT	21351	2023.02.25 03:23:20.904903094	0001923
1	6.837537	4.436414	-2.189800	4.719631	MT	21351	2023.02.25 03:23:20.905903094	0001923
1	6.989931	5.015142	0.176840	4.865821	MT	21351	2023.02.25 03:23:20.906903094	0001923
1	7.140176	4.442793	2.326191	5.082572	MT	21351	2023.02.25 03:23:20.907903094	0001923
1	7.061142	2.758510	3.847244	5.239185	MT	21351	2023.02.25 03:23:20.908903094	0001923
1	6.929133	0.384714	4.299083	5.420587	MT	21351	2023.02.25 03:23:20.909903094	0001923
1	6.870038	-1.983841	3.615435	5.494582	MT	21351	2023.02.25 03:23:20.910903094	0001923
1	7.008237	-3.887992	1.956307	5.492883	MT	21351	2023.02.25 03:23:20.911903094	0001923
1	7.224786	-4.823610	-0.329025	5.368618	MT	21351	2023.02.25 03:23:20.912903094	0001923
1	7.350198	-4.437114	-2.603080	5.249896	MT	21351	2023.02.25 03:23:20.913903094	0001923
1	7.249003	-3.000670	-4.316846	4.990878	MT	21351	2023.02.25 03:23:20.914903094	0001923
1	7.051511	-0.785087	-5.054557	4.853750	MT	21351	2023.02.25 03:23:20.915903094	0001923
1	6.888114	1.707540	-4.687359	4.749640	MT	21351	2023.02.25 03:23:20.916903094	0001923
1	6.810026	3.726325	-3.238215	4.690941	MT	21351	2023.02.25 03:23:20.917903094	0001923
1	6.915854	4.899579	-1.041933	4.768389	MT	21351	2023.02.25 03:23:20.918903094	0001923
1	7.064793	4.839862	1.328169	4.972223	MT	21351	2023.02.25 03:23:20.919903094	0001923
1	7.068082	3.631290	3.216575	5.140542	MT	21351	2023.02.25 03:23:20.920903094	0001923
1	6.986853	1.643110	4.191551	5.342959	MT	21351	2023.02.25 03:23:20.921903094	0001923
1	6.845053	-0.821864	4.070494	5.441540	MT	21351	2023.02.25 03:23:20.922903094	0001923
1	6.918864	-3.054891	2.867067	5.506201	MT	21351	2023.02.25 03:23:20.923903094	0001923
1	7.074487	-4.447265	0.838445	5.437573	MT	21351	2023.02.25 03:23:20.924903094	0001923
1	7.287622	-4.778987	-1.496981	5.294314	MT	21351	2023.02.25 03:23:20.925903094	0001923
1	7.338648	-3.857181	-3.557769	5.130321	MT	21351	2023.02.25 03:23:20.926903094	0001923
1	7.178869	-1.975536	-4.819082	4.940633	MT	21351	2023.02.25 03:23:20.927903094	0001923
1	6.910227	0.464916	-4.989798	4.757836	MT	21351	2023.02.25 03:23:20.928903094	0001923
1	6.837047	2.778801	-4.064099	4.744110	MT	21351	2023.02.25 03:23:20.929903094	0001923
1	6.870188	4.464653	-2.183134	4.743446	MT	21351	2023.02.25 03:23:20.930903094	0001923
1	6.980101	4.991308	0.137633	4.877470	MT	21351	2023.02.25 03:23:20.931903094	0001923
1	7.118818	4.446329	2.346850	5.039844	MT	21351	2023.02.25 03:23:20.932903094	0001923
1	7.022859	2.710409	3.827372	5.227375	MT	21351	2023.02.25 03:23:20.933903094	0001923
1	6.922804	0.381631	4.299201	5.412619	MT	21351	2023.02.25 03:23:20.934903094	0001923
1	6.871057	-1.991980	3.630607	5.482895	MT	21351	2023.02.25 03:23:20.935903094	0001923
1	7.033278	-3.930940	1.948196	5.497203	MT	21351	2023.02.25 03:23:20.936903094	0001923
1	7.187368	-4.763572	-0.329015	5.372000	MT	21351	2023.02.25 03:23:20.937903094	0001923
1	7.338910	-4.421307	-2.645705	5.226078	MT	21351	2023.02.25 03:23:20.938903094	0001923
1	7.264414	-2.988489	-4.333074	5.006508	MT	21351	2023.02.25 03:23:20.939903094	0001923
1	7.050992	-0.757010	-5.050647	4.861522	MT	21351	2023.02.25 03:23:20.940903094	0001923
1	6.869841	1.655349	-4.699114	4.729996	MT	21351	2023.02.25 03:23:20.941903094	0001923
1	6.850346	3.754554	-3.262484	4.710283	MT	21351	2023.02.25 03:23:20.942903094	0001923
1	6.921927	4.887769	-1.065189	4.784158	MT	21351	2023.02.25 03:23:20.943903094	0001923
1	7.084289	4.890715	1.308476	4.955395	MT	21351	2023.02.25 03:23:20.944903094	0001923
1	7.069425	3.643014	3.243953	5.116835	MT	21351	2023.02.25 03:23:20.945903094	0001923
1	6.958296	1.611592	4.216244	5.295652	MT	21351	2023.02.25 03:23:20.946903094	0001923
1	6.924221	-0.813163	4.108400	5.514042	MT	21351	2023.02.25 03:23:20.947903094	0001923
1	6.941757	-3.070684	2.866743	5.526362	MT	21351	2023.02.25 03:23:20.948903094	0001923
1	7.100801	-4.442906	0.848899	5.473694	MT	21351	2023.02.25 03:23:20.949903094	0001923
1	7.289589	-4.727491	-1.501653	5.341720	MT	21351	2023.02.25 03:23:20.950903094	0001923
1	7.319241	-3.845421	-3.565387	5.106079	MT	21351	2023.02.25 03:23:20.951903094	0001923
1	7.181511	-1.975532	-4.823082	4.940572	MT	21351	2023.02.25 03:23:20.952903094	0001923
1	6.957860	0.473430	-5.009519	4.805455	MT	21351	2023.02.25 03:23:20.953903094	0001923
1	6.847999	2.782817	-4.080092	4.743825	MT	21351	2023.02.25 03:23:20.954903094	0001923
1	6.846571	4.452409	-2.185781	4.719528	MT	21351	2023.02.25 03:23:20.955903094	0001923
1	7.050035	5.058604	0.156237	4.908065	MT	21351	2023.02.25 03:23:20.956903094	0001923
1	7.108937	4.394651	2.346315	5.071374	MT	21351	2023.02.25 03:23:20.957903094	0001923
1	7.063012	2.730722	3.842906	5.259409	MT	21351	2023.02.25 03:23:20.958903094	0001923
1	6.913308	0.396427	4.306508	5.393575	MT	21351	2023.02.25 03:23:20.959903094	0001923
1	6.896725	-2.006452	3.598860	5.530568	MT	21351	2023.02.25 03:23:20.960903094	0001923
1	6.992051	-3.863932	1.936277	5.496330	MT	21351	2023.02.25 03:23:20.961903094	0001923
1	7.198516	-4.775526	-0.333090	5.376062	MT	21351	2023.02.25 03:23:20.962903094	0001923
1	7.304857	-4.437863	-2.624933	5.174557	MT	21351	2023.02.25 03:23:20.963903094	0001923
1	7.243745	-3.004536	-4.286099	5.007390	MT	21351	2023.02.25 03:23:20.964903094	0001923
1	7.031592	-0.777226	-5.039367	4.841899	MT	21351	2023.02.25 03:23:20.965903094	0001923
1	6.822747	1.630917	-4.678534	4.690555	MT	21351	2023.02.25 03:23:20.966903094	0001923
1	6.790003	3.741989	-3.222724	4.660011	MT	21351	2023.02.25 03:23:20.967903094	0001923
1	6.925450	4.864063	-1.069645	4.812339	MT	21351	2023.02.25 03:23:20.968903094	0001923
1	7.076232	4.851957	1.316062	4.979915	MT	21351	2023.02.25 03:23:20.969903094	0001923
1	7.097335	3.663450	3.219368	5.156255	MT	21351	2023.02.25 03:23:20.970903094	0001923
1	6.985921	1.612194	4.191392	5.351276	MT	21351	2023.02.25 03:23:20.971903094	0001923
1	6.843871	-0.809726	4.055327	5.453186	MT	21351	2023.02.25 03:23:20.972903094	0001923
1	6.923083	-3.070883	2.860049	5.506258	MT	21351	2023.02.25 03:23:20.973903094	0001923
1	7.119053	-4.485962	0.825973	5.465787	MT	21351	2023.02.25 03:23:20.974903094	0001923
1	7.268235	-4.719680	-1.478402	5.325992	MT	21351	2023.02.25 03:23:20.975903094	0001923
1	7.358799	-3.844887	-3.574165	5.156949	MT	21351	2023.02.25 03:23:20.976903094	0001923
1	7.169295	-2.014640	-4.796009	4.933388	MT	21351	2023.02.25 03:23:20.977903094	0001923
1	6.934875	0.453177	-5.002177	4.781772	MT	21351	2023.02.25 03:23:20.978903094	0001923
1	6.826130	2.786413	-4.087476	4.703668	MT	21351	2023.02.25 03:23:20.979903094	0001923
1	6.827108	4.444171	-2.193423	4.695492	MT	21351	2023.02.25 03:23:20.980903094	0001923
1	6.983541	5.019043	0.153031	4.853415	MT	21351	2023.02.25 03:23:20.981903094	0001923
1	7.058085	4.355149	2.365984	5.025073	MT	21351	2023.02.25 03:23:20.982903094	0001923
1	7.020053	2.690203	3.858605	5.211058	MT	21351	2023.02.25 03:23:20.983903094	0001923
1	6.903413	0.345396	4.299510	5.389994	MT	21351	2023.02.25 03:23:20.984903094	0001923
1	6.871845	-1.987889	3.622490	5.490730	MT	21351	2023.02.25 03:23:20.985903094	0001923
1	6.977408	-3.839876	1.921246	5.499853	MT	21351	2023.02.25 03:23:20.986903094	0001923
1	7.211999	-4.787459	-0.318228	5.384413	MT	21351	2023.02.25 03:23:20.987903094	0001923
1	7.334110	-4.433343	-2.610724	5.226736	MT	21351	2023.02.25 03:23:20.988903094	0001923
1	7.274615	-2.992301	-4.325370	5.025668	MT	21351	2023.02.25 03:23:20.989903094	0001923
1	7.025952	-0.781458	-5.054003	4.817715	MT	21351	2023.02.25 03:23:20.990903094	0001923
1	6.864643	1.691252	-4.686950	4.721810	MT	21351	2023.02.25 03:23:20.991903094	0001923
1	6.861858	3.805515	-3.227428	4.710293	MT	21351	2023.02.25 03:23:20.992903094	0001923
1	6.961153	4.939807	-1.065188	4.787622	MT	21351	2023.02.25 03:23:20.993903094	0001923
1	7.078403	4.848043	1.311936	4.987894	MT	21351	2023.02.25 03:23:20.994903094	0001923
1	7.073513	3.635520	3.192277	5.160130	MT	21351	2023.02.25 03:23:20.995903094	0001923
1	6.981002	1.607877	4.219812	5.323750	MT	21351	2023.02.25 03:23:20.996903094	0001923
1	6.900637	-0.817587	4.121004	5.474273	MT	21351	2023.02.25 03:23:20.997903094	0001923
1	6.962917	-3.066642	2.905621	5.534915	MT	21351	2023.02.25 03:23:20.998903094	0001923
1	7.110832	-4.474024	0.845046	5.461954	MT	21351	2023.02.25 03:23:20.999903094	0001923
1	7.275700	-4.754994	-1.531888	5.289533	MT	21351	2023.02.25 03:23:21.000903094	0001923
1	7.319931	-3.865406	-3.538475	5.110697	MT	21351	2023.02.25 03:23:21.001903094	0001923
1	7.181243	-1.975606	-4.830959	4.932451	MT	21351	2023.02.25 03:23:21.002903094	0001923
1	6.929059	0.456907	-5.020743	4.753445	MT	21351	2023.02.25 03:23:21.003903094	0001923
1	6.823696	2.814033	-4.109845	4.664035	MT	21351	2023.02.25 03:23:21.004903094	0001923
1	6.864075	4.456586	-2.198019	4.735300	MT	21351	2023.02.25 03:23:21.005903094	0001923
1	6.988513	5.061689	0.134634	4.816688	MT	21351	2023.02.25 03:23:21.006903094	0001923
1	7.086704	4.394282	2.354849	5.036502	MT	21351	2023.02.25 03:23:21.007903094	0001923
1	7.057560	2.739598	3.843100	5.247318	MT	21351	2023.02.25 03:23:21.008903094	0001923
1	6.931943	0.353847	4.290864	5.432782	MT	21351	2023.02.25 03:23:21.009903094	0001923
1	6.851606	-2.011308	3.631073	5.451096	MT	21351	2023.02.25 03:23:21.010903094	0001923
1	7.032544	-3.915023	1.987271	5.493635	MT	21351	2023.02.25 03:23:21.011903094	0001923
1	7.219700	-4.743932	-0.361890	5.430305	MT	21351	2023.02.25 03:23:21.012903094	0001923
1	7.353766	-4.429023	-2.611192	5.257690	MT	21351	2023.02.25 03:23:21.013903094	0001923
1	7.239475	-2.948369	-4.301259	5.021582	MT	21351	2023.02.25 03:23:21.014903094	0001923
1	7.030227	-0.793453	-5.058017	4.817778	MT	21351	2023.02.25 03:23:21.015903094	0001923
1	6.888103	1.726088	-4.729598	4.700796	MT	21351	2023.02.25 03:23:21.016903094	0001923
1	6.825785	3.762174	-3.253926	4.674329	MT	21351	2023.02.25 03:23:21.017903094	0001923
1	6.962272	4.931898	-1.073319	4.795581	MT	21351	2023.02.25 03:23:21.018903094	0001923
1	7.089088	4.910537	1.320743	4.939375	MT	21351	2023.02.25 03:23:21.019903094	0001923
1	7.073998	3.663025	3.231978	5.116446	MT	21351	2023.02.25 03:23:21.020903094	0001923
1	7.002372	1.584204	4.223294	5.356053	MT	21351	2023.02.25 03:23:21.021903094	0001923
1	6.888828	-0.845653	4.106095	5.466333	MT	21351	2023.02.25 03:23:21.022903094	0001923
1	6.967122	-3.042447	2.905359	5.553665	MT	21351	2023.02.25 03:23:21.023903094	0001923
1	7.076972	-4.439130	0.826273	5.449306	MT	21351	2023.02.25 03:23:21.024903094	0001923
1	7.339793	-4.790364	-1.501911	5.354367	MT	21351	2023.02.25 03:23:21.025903094	0001923
1	7.342440	-3.857173	-3.565768	5.130199	MT	21351	2023.02.25 03:23:21.026903094	0001923
1	7.165867	-1.919535	-4.823015	4.939996	MT	21351	2023.02.25 03:23:21.027903094	0001923
1	6.957773	0.469282	-5.025278	4.789254	MT	21351	2023.02.25 03:23:21.028903094	0001923
1	6.813245	2.818184	-4.067135	4.683648	MT	21351	2023.02.25 03:23:21.029903094	0001923
1	6.887540	4.460879	-2.202441	4.763193	MT	21351	2023.02.25 03:23:21.030903094	0001923
1	7.005177	5.057978	0.134201	4.844725	MT	21351	2023.02.25 03:23:21.031903094	0001923
1	7.079776	4.417948	2.358365	5.004306	MT	21351	2023.02.25 03:23:21.032903094	0001923
1	7.046460	2.694682	3.842924	5.255780	MT	21351	2023.02.25 03:23:21.033903094	0001923
1	6.874113	0.411890	4.307321	5.341419	MT	21351	2023.02.25 03:23:21.034903094	0001923
1	6.885208	-2.006666	3.607164	5.510693	MT	21351	2023.02.25 03:23:21.035903094	0001923
1	7.037780	-3.955957	1.925230	5.493109	MT	21351	2023.02.25 03:23:21.036903094	0001923
1	7.158566	-4.736706	-0.360735	5.355236	MT	21351	2023.02.25 03:23:21.037903094	0001923
1	7.356453	-4.461326	-2.625755	5.226795	MT	21351	2023.02.25 03:23:21.038903094	0001923
1	7.231826	-2.988728	-4.300772	4.987000	MT	21351	2023.02.25 03:23:21.039903094	0001923
1	7.029643	-0.789379	-5.050135	4.825857	MT	21351	2023.02.25 03:23:21.040903094	0001923
1	6.858086	1.687170	-4.686833	4.713852	MT	21351	2023.02.25 03:23:21.041903094	0001923
1	6.848482	3.754550	-3.258485	4.710344	MT	21351	2023.02.25 03:23:21.042903094	0001923
1	6.947167	4.931684	-1.065015	4.775707	MT	21351	2023.02.25 03:23:21.043903094	0001923
1	7.037096	4.858346	1.308988	4.919731	MT	21351	2023.02.25 03:23:21.044903094	0001923
1	7.102784	3.655524	3.227236	5.164459	MT	21351	2023.02.25 03:23:21.045903094	0001923
1	6.998654	1.600076	4.226496	5.343936	MT	21351	2023.02.25 03:23:21.046903094	0001923
1	6.918236	-0.813385	4.124703	5.494289	MT	21351	2023.02.25 03:23:21.047903094	0001923
1	6.940840	-3.102938	2.875071	5.502818	MT	21351	2023.02.25 03:23:21.048903094	0001923
1	7.098341	-4.467091	0.830178	5.453654	MT	21351	2023.02.25 03:23:21.049903094	0001923
1	7.246736	-4.732171	-1.520617	5.273467	MT	21351	2023.02.25 03:23:21.050903094	0001923
1	7.353231	-3.832947	-3.586042	5.149643	MT	21351	2023.02.25 03:23:21.051903094	0001923
1	7.129106	-1.916135	-4.830109	4.880842	MT	21351	2023.02.25 03:23:21.052903094	0001923
1	6.953701	0.496309	-5.013308	4.793159	MT	21351	2023.02.25 03:23:21.053903094	0001923
1	6.850506	2.814543	-4.095625	4.715256	MT	21351	2023.02.25 03:23:21.054903094	0001923
1	6.878536	4.503308	-2.209534	4.706638	MT	21351	2023.02.25 03:23:21.055903094	0001923
1	7.020797	5.066053	0.181022	4.857358	MT	21351	2023.02.25 03:23:21.056903094	0001923
1	7.140907	4.430769	2.350174	5.083062	MT	21351	2023.02.25 03:23:21.057903094	0001923
1	7.024963	2.694489	3.831231	5.235600	MT	21351	2023.02.25 03:23:21.058903094	0001923
1	6.930305	0.392619	4.310213	5.412674	MT	21351	2023.02.25 03:23:21.059903094	0001923
1	6.888806	-2.018666	3.607150	5.510817	MT	21351	2023.02.25 03:23:21.060903094	0001923
1	7.023578	-3.895769	1.939994	5.512718	MT	21351	2023.02.25 03:23:21.061903094	0001923
1	7.187096	-4.775679	-0.344844	5.359881	MT	21351	2023.02.25 03:23:21.062903094	0001923
1	7.325901	-4.409391	-2.645569	5.217956	MT	21351	2023.02.25 03:23:21.063903094	0001923
1	7.244626	-2.992563	-4.301021	5.003038	MT	21351	2023.02.25 03:23:21.064903094	0001923
1	7.035342	-0.836978	-5.007854	4.870001	MT	21351	2023.02.25 03:23:21.065903094	0001923
1	6.838124	1.706946	-4.670506	4.693894	MT	21351	2023.02.25 03:23:21.066903094	0001923
1	6.823520	3.762344	-3.219235	4.694860	MT	21351	2023.02.25 03:23:21.067903094	0001923
1	6.922014	4.899687	-1.026118	4.780631	MT	21351	2023.02.25 03:23:21.068903094	0001923
1	7.076594	4.870741	1.324389	4.959845	MT	21351	2023.02.25 03:23:21.069903094	0001923
1	7.084444	3.695084	3.212957	5.119825	MT	21351	2023.02.25 03:23:21.070903094	0001923
1	6.963781	1.650873	4.180928	5.318712	MT	21351	2023.02.25 03:23:21.071903094	0001923
1	6.862090	-0.837703	4.074230	5.457763	MT	21351	2023.02.25 03:23:21.072903094	0001923
1	6.959896	-3.102740	2.882764	5.522936	MT	21351	2023.02.25 03:23:21.073903094	0001923
1	7.157668	-4.513668	0.821513	5.494009	MT	21351	2023.02.25 03:23:21.074903094	0001923
1	7.289462	-4.743676	-1.521364	5.321583	MT	21351	2023.02.25 03:23:21.075903094	0001923
1	7.366799	-3.868861	-3.558256	5.161439	MT	21351	2023.02.25 03:23:21.076903094	0001923
1	7.164639	-1.987526	-4.788161	4.945230	MT	21351	2023.02.25 03:23:21.077903094	0001923
1	6.952081	0.469274	-5.017279	4.789377	MT	21351	2023.02.25 03:23:21.078903094	0001923
1	6.811506	2.794272	-4.071285	4.691832	MT	21351	2023.02.25 03:23:21.079903094	0001923
1	6.917756	4.495935	-2.218459	4.766588	MT	21351	2023.02.25 03:23:21.080903094	0001923
1	7.039613	5.078246	0.152795	4.872804	MT	21351	2023.02.25 03:23:21.081903094	0001923
1	7.096046	4.426112	2.358131	5.020221	MT	21351	2023.02.25 03:23:21.082903094	0001923
1	7.016900	2.706418	3.819369	5.227294	MT	21351	2023.02.25 03:23:21.083903094	0001923
1	6.870544	0.420313	4.256787	5.376567	MT	21351	2023.02.25 03:23:21.084903094	0001923
1	6.844808	-2.036091	3.580805	5.466587	MT	21351	2023.02.25 03:23:21.085903094	0001923
1	6.981112	-3.871928	1.893333	5.491756	MT	21351	2023.02.25 03:23:21.086903094	0001923
1	7.230397	-4.779116	-0.341689	5.414974	MT	21351	2023.02.25 03:23:21.087903094	0001923
1	7.334511	-4.429302	-2.610780	5.230694	MT	21351	2023.02.25 03:23:21.088903094	0001923
1	7.246051	-2.971473	-4.309118	5.010699	MT	21351	2023.02.25 03:23:21.089903094	0001923
1	7.028074	-0.817348	-5.039231	4.830313	MT	21351	2023.02.25 03:23:21.090903094	0001923
1	6.861624	1.671551	-4.656466	4.754484	MT	21351	2023.02.25 03:23:21.091903094	0001923
1	6.783090	3.718310	-3.183292	4.695863	MT	21351	2023.02.25 03:23:21.092903094	0001923
1	6.930415	4.907707	-1.046106	4.780243	MT	21351	2023.02.25 03:23:21.093903094	0001923
1	7.031517	4.847280	1.333033	4.916211	MT	21351	2023.02.25 03:23:21.094903094	0001923
1	7.122616	3.683511	3.239268	5.164354	MT	21351	2023.02.25 03:23:21.095903094	0001923
1	6.946034	1.638263	4.224749	5.264502	MT	21351	2023.02.25 03:23:21.096903094	0001923
1	6.843355	-0.806005	4.086694	5.429622	MT	21351	2023.02.25 03:23:21.097903094	0001923
1	6.895710	-3.023968	2.860227	5.497776	MT	21351	2023.02.25 03:23:21.098903094	0001923
1	7.116243	-4.514188	0.806308	5.441773	MT	21351	2023.02.25 03:23:21.099903094	0001923
1	7.303644	-4.770745	-1.532273	5.313694	MT	21351	2023.02.25 03:23:21.100903094	0001923
1	7.346707	-3.865172	-3.565777	5.130281	MT	21351	2023.02.25 03:23:21.101903094	0001923
1	7.126961	-1.920112	-4.822160	4.884005	MT	21351	2023.02.25 03:23:21.102903094	0001923
1	6.893486	0.472519	-5.004176	4.717531	MT	21351	2023.02.25 03:23:21.103903094	0001923
1	6.827274	2.818390	-4.067440	4.703644	MT	21351	2023.02.25 03:23:21.104903094	0001923
1	6.874473	4.531072	-2.182199	4.686766	MT	21351	2023.02.25 03:23:21.105903094	0001923
1	6.964439	5.006858	0.173258	4.837847	MT	21351	2023.02.25 03:23:21.106903094	0001923
1	7.077642	4.394060	2.370152	5.016735	MT	21351	2023.02.25 03:23:21.107903094	0001923
1	7.052175	2.750428	3.847357	5.231269	MT	21351	2023.02.25 03:23:21.108903094	0001923
1	6.934987	0.377796	4.298952	5.428658	MT	21351	2023.02.25 03:23:21.109903094	0001923
1	6.960325	-2.038998	3.629099	5.578373	MT	21351	2023.02.25 03:23:21.110903094	0001923
1	6.965822	-3.880380	1.932930	5.452441	MT	21351	2023.02.25 03:23:21.111903094	0001923
1	7.207663	-4.771351	-0.353312	5.390712	MT	21351	2023.02.25 03:23:21.112903094	0001923
1	7.305365	-4.429725	-2.610154	5.189701	MT	21351	2023.02.25 03:23:21.113903094	0001923
1	7.257633	-2.963375	-4.325229	5.018371	MT	21351	2023.02.25 03:23:21.114903094	0001923
1	7.027923	-0.793308	-5.039263	4.834065	MT	21351	2023.02.25 03:23:21.115903094	0001923
1	6.823400	1.639173	-4.647956	4.718942	MT	21351	2023.02.25 03:23:21.116903094	0001923
1	6.810728	3.754151	-3.230938	4.674763	MT	21351	2023.02.25 03:23:21.117903094	0001923
1	6.920517	4.860068	-1.034714	4.816915	MT	21351	2023.02.25 03:23:21.118903094	0001923
1	7.083918	4.866857	1.332201	4.972006	MT	21351	2023.02.25 03:23:21.119903094	0001923
1	7.126553	3.671715	3.230964	5.183352	MT	21351	2023.02.25 03:23:21.120903094	0001923
1	6.989816	1.588133	4.211422	5.347830	MT	21351	2023.02.25 03:23:21.121903094	0001923
1	6.890800	-0.837192	4.058499	5.505526	MT	21351	2023.02.25 03:23:21.122903094	0001923
1	6.925524	-3.019654	2.874742	5.529959	MT	21351	2023.02.25 03:23:21.123903094	0001923
1	7.089269	-4.478224	0.799413	5.437297	MT	21351	2023.02.25 03:23:21.124903094	0001923
1	7.255807	-4.740151	-1.539625	5.273259	MT	21351	2023.02.25 03:23:21.125903094	0001923
1	7.355257	-3.832846	-3.574212	5.160824	MT	21351	2023.02.25 03:23:21.126903094	0001923
1	7.133517	-1.947891	-4.795563	4.908702	MT	21351	2023.02.25 03:23:21.127903094	0001923
1	6.966842	0.433560	-5.013749	4.817803	MT	21351	2023.02.25 03:23:21.128903094	0001923
1	6.791419	2.802194	-4.036219	4.688285	MT	21351	2023.02.25 03:23:21.129903094	0001923
1	6.828002	4.467059	-2.166277	4.687669	MT	21351	2023.02.25 03:23:21.130903094	0001923
1	7.001098	5.023229	0.172728	4.873676	MT	21351	2023.02.25 03:23:21.131903094	0001923
1	7.092450	4.382430	2.361605	5.051730	MT	21351	2023.02.25 03:23:21.132903094	0001923
1	7.022722	2.690443	3.835287	5.231703	MT	21351	2023.02.25 03:23:21.133903094	0001923
1	6.860931	0.357049	4.276076	5.353510	MT	21351	2023.02.25 03:23:21.134903094	0001923
1	6.897580	-2.047664	3.607116	5.511115	MT	21351	2023.02.25 03:23:21.135903094	0001923
1	6.962333	-3.839979	1.901431	5.487549	MT	21351	2023.02.25 03:23:21.136903094	0001923
1	7.213746	-4.767232	-0.349491	5.402730	MT	21351	2023.02.25 03:23:21.137903094	0001923
1	7.359253	-4.441217	-2.652850	5.234175	MT	21351	2023.02.25 03:23:21.138903094	0001923
1	7.220199	-2.948685	-4.304786	4.990526	MT	21351	2023.02.25 03:23:21.139903094	0001923
1	7.020003	-0.797394	-5.035146	4.826169	MT	21351	2023.02.25 03:23:21.140903094	0001923
1	6.842785	1.659527	-4.632483	4.754974	MT	21351	2023.02.25 03:23:21.141903094	0001923
1	6.828554	3.790215	-3.215019	4.682635	MT	21351	2023.02.25 03:23:21.142903094	0001923
1	6.959994	4.935840	-1.057255	4.791785	MT	21351	2023.02.25 03:23:21.143903094	0001923
1	7.066657	4.854681	1.343429	4.956301	MT	21351	2023.02.25 03:23:21.144903094	0001923
1	7.083787	3.663432	3.196432	5.151905	MT	21351	2023.02.25 03:23:21.145903094	0001923
1	6.947173	1.638619	4.188280	5.294947	MT	21351	2023.02.25 03:23:21.146903094	0001923
1	6.820165	-0.805780	4.027457	5.444718	MT	21351	2023.02.25 03:23:21.147903094	0001923
1	6.903092	-3.051101	2.871377	5.486224	MT	21351	2023.02.25 03:23:21.148903094	0001923
1	7.056645	-4.435316	0.806585	5.428962	MT	21351	2023.02.25 03:23:21.149903094	0001923
1	7.247147	-4.748328	-1.527391	5.257528	MT	21351	2023.02.25 03:23:21.150903094	0001923
1	7.299331	-3.790193	-3.549690	5.129754	MT	21351	2023.02.25 03:23:21.151903094	0001923
1	7.155114	-1.955639	-4.799939	4.932719	MT	21351	2023.02.25 03:23:21.152903094	0001923
1	6.887086	0.456809	-4.965688	4.750286	MT	21351	2023.02.25 03:23:21.153903094	0001923
1	6.810171	2.802409	-4.044523	4.708160	MT	21351	2023.02.25 03:23:21.154903094	0001923
1	6.855472	4.444616	-2.186096	4.739607	MT	21351	2023.02.25 03:23:21.155903094	0001923
1	7.001353	5.019262	0.180661	4.877839	MT	21351	2023.02.25 03:23:21.156903094	0001923
1	7.149549	4.422828	2.373040	5.091495	MT	21351	2023.02.25 03:23:21.157903094	0001923
1	7.044236	2.694687	3.838925	5.255719	MT	21351	2023.02.25 03:23:21.158903094	0001923
1	6.875319	0.365350	4.263660	5.381239	MT	21351	2023.02.25 03:23:21.159903094	0001923
1	6.847846	-1.979706	3.564323	5.501760	MT	21351	2023.02.25 03:23:21.160903094	0001923
1	7.009307	-3.899709	1.881996	5.511873	MT	21351	2023.02.25 03:23:21.161903094	0001923
1	7.220250	-4.767134	-0.364611	5.410500	MT	21351	2023.02.25 03:23:21.162903094	0001923
1	7.330034	-4.425439	-2.637528	5.214243	MT	21351	2023.02.25 03:23:21.163903094	0001923
1	7.281300	-2.987996	-4.301856	5.057988	MT	21351	2023.02.25 03:23:21.164903094	0001923
1	7.030443	-0.837124	-5.015624	4.854882	MT	21351	2023.02.25 03:23:21.165903094	0001923
1	6.808976	1.682948	-4.631600	4.698737	MT	21351	2023.02.25 03:23:21.166903094	0001923
1	6.791263	3.718223	-3.219104	4.683315	MT	21351	2023.02.25 03:23:21.167903094	0001923
1	6.923389	4.875965	-1.015576	4.809041	MT	21351	2023.02.25 03:23:21.168903094	0001923
1	7.096593	4.874931	1.340087	4.980045	MT	21351	2023.02.25 03:23:21.169903094	0001923
1	7.066130	3.647359	3.188536	5.143949	MT	21351	2023.02.25 03:23:21.170903094	0001923
1	6.968655	1.600034	4.187623	5.335341	MT	21351	2023.02.25 03:23:21.171903094	0001923
1	6.887263	-0.797104	4.050426	5.512991	MT	21351	2023.02.25 03:23:21.172903094	0001923
1	6.935387	-3.070668	2.851745	5.526133	MT	21351	2023.02.25 03:23:21.173903094	0001923
1	7.094393	-4.463014	0.795126	5.457078	MT	21351	2023.02.25 03:23:21.174903094	0001923
1	7.266888	-4.771277	-1.535479	5.261642	MT	21351	2023.02.25 03:23:21.175903094	0001923
1	7.333648	-3.821047	-3.569908	5.141765	MT	21351	2023.02.25 03:23:21.176903094	0001923
1	7.142714	-1.951841	-4.803628	4.912620	MT	21351	2023.02.25 03:23:21.177903094	0001923
1	6.901183	0.452756	-4.993568	4.741901	MT	21351	2023.02.25 03:23:21.178903094	0001923
1	6.810460	2.810222	-4.063206	4.687790	MT	21351	2023.02.25 03:23:21.179903094	0001923
1	6.869443	4.456732	-2.179266	4.751588	MT	21351	2023.02.25 03:23:21.180903094	0001923
1	6.986690	5.026993	0.161100	4.849455	MT	21351	2023.02.25 03:23:21.181903094	0001923
1	7.097672	4.378607	2.350357	5.067600	MT	21351	2023.02.25 03:23:21.182903094	0001923
1	7.046548	2.770451	3.823383	5.230696	MT	21351	2023.02.25 03:23:21.183903094	0001923
1	6.907445	0.396529	4.287388	5.401283	MT	21351	2023.02.25 03:23:21.184903094	0001923
1	6.851050	-2.014927	3.580585	5.482368	MT	21351	2023.02.25 03:23:21.185903094	0001923
1	6.962306	-3.856156	1.913655	5.471900	MT	21351	2023.02.25 03:23:21.186903094	0001923
1	7.244364	-4.791033	-0.341826	5.423096	MT	21351	2023.02.25 03:23:21.187903094	0001923
1	7.304775	-4.429685	-2.598232	5.194884	MT	21351	2023.02.25 03:23:21.188903094	0001923
1	7.245862	-2.996600	-4.304965	4.999019	MT	21351	2023.02.25 03:23:21.189903094	0001923
1	7.042281	-0.801251	-5.054332	4.837918	MT	21351	2023.02.25 03:23:21.190903094	0001923
1	6.849855	1.675162	-4.678848	4.714098	MT	21351	2023.02.25 03:23:21.191903094	0001923
1	6.810339	3.758049	-3.241764	4.663555	MT	21351	2023.02.25 03:23:21.192903094	0001923
1	6.906328	4.879655	-1.034080	4.776715	MT	21351	2023.02.25 03:23:21.193903094	0001923
1	7.026374	4.799700	1.328366	4.956637	MT	21351	2023.02.25 03:23:21.194903094	0001923
1	7.032314	3.599859	3.236147	5.101158	MT	21351	2023.02.25 03:23:21.195903094	0001923
1	6.992418	1.587990	4.230603	5.336122	MT	21351	2023.02.25 03:23:21.196903094	0001923
1	6.902016	-0.860531	4.108894	5.478531	MT	21351	2023.02.25 03:23:21.197903094	0001923
1	6.952560	-3.082745	2.886788	5.522792	MT	21351	2023.02.25 03:23:21.198903094	0001923
1	7.103304	-4.478074	0.814167	5.453523	MT	21351	2023.02.25 03:23:21.199903094	0001923
1	7.299613	-4.754634	-1.521438	5.325695	MT	21351	2023.02.25 03:23:21.200903094	0001923
1	7.302157	-3.809489	-3.581220	5.097466	MT	21351	2023.02.25 03:23:21.201903094	0001923
1	7.161232	-1.983973	-4.834418	4.896479	MT	21351	2023.02.25 03:23:21.202903094	0001923
1	6.950603	0.485009	-5.040830	4.760850	MT	21351	2023.02.25 03:23:21.203903094	0001923
1	6.847422	2.818535	-4.087621	4.715337	MT	21351	2023.02.25 03:23:21.204903094	0001923
1	6.900257	4.491758	-2.206221	4.750815	MT	21351	2023.02.25 03:23:21.205903094	0001923
1	7.000525	5.069748	0.157518	4.824956	MT	21351	2023.02.25 03:23:21.206903094	0001923
1	7.086538	4.370240	2.396815	5.037391	MT	21351	2023.02.25 03:23:21.207903094	0001923
1	7.051832	2.682618	3.865968	5.252255	MT	21351	2023.02.25 03:23:21.208903094	0001923
1	6.912340	0.337520	4.299317	5.402074	MT	21351	2023.02.25 03:23:21.209903094	0001923
1	6.880289	-2.014794	3.611337	5.498839	MT	21351	2023.02.25 03:23:21.210903094	0001923
1	6.984911	-3.868003	1.925395	5.488204	MT	21351	2023.02.25 03:23:21.211903094	0001923
1	7.208602	-4.779402	-0.373212	5.383490	MT	21351	2023.02.25 03:23:21.212903094	0001923
1	7.324913	-4.405354	-2.641626	5.221975	MT	21351	2023.02.25 03:23:21.213903094	0001923
1	7.263726	-2.967339	-4.329279	5.021350	MT	21351	2023.02.25 03:23:21.214903094	0001923
1	7.054307	-0.761043	-5.058590	4.857442	MT	21351	2023.02.25 03:23:21.215903094	0001923
1	6.855710	1.675319	-4.671093	4.730218	MT	21351	2023.02.25 03:23:21.216903094	0001923
1	6.820391	3.746358	-3.231253	4.694842	MT	21351	2023.02.25 03:23:21.217903094	0001923
1	6.922635	4.919483	-1.029789	4.760368	MT	21351	2023.02.25 03:23:21.218903094	0001923
1	7.054722	4.839747	1.320353	4.960103	MT	21351	2023.02.25 03:23:21.219903094	0001923
1	7.069480	3.631287	3.219575	5.140588	MT	21351	2023.02.25 03:23:21.220903094	0001923
1	6.984163	1.556040	4.223505	5.340344	MT	21351	2023.02.25 03:23:21.221903094	0001923
1	6.897665	-0.793309	4.089670	5.497548	MT	21351	2023.02.25 03:23:21.222903094	0001923
1	6.932020	-3.086886	2.864030	5.506484	MT	21351	2023.02.25 03:23:21.223903094	0001923
1	7.126236	-4.466658	0.809570	5.493342	MT	21351	2023.02.25 03:23:21.224903094	0001923
1	7.289110	-4.770926	-1.517030	5.297926	MT	21351	2023.02.25 03:23:21.225903094	0001923
1	7.335954	-3.861437	-3.588342	5.101893	MT	21351	2023.02.25 03:23:21.226903094	0001923
1	7.194737	-1.923159	-4.827569	4.975970	MT	21351	2023.02.25 03:23:21.227903094	0001923
1	6.898451	0.452678	-4.997445	4.733841	MT	21351	2023.02.25 03:23:21.228903094	0001923
1	6.820019	2.830151	-4.075059	4.679403	MT	21351	2023.02.25 03:23:21.229903094	0001923
1	6.915310	4.523674	-2.206061	4.742487	MT	21351	2023.02.25 03:23:21.230903094	0001923
1	6.995204	5.023154	0.164851	4.865555	MT	21351	2023.02.25 03:23:21.231903094	0001923
1	7.124304	4.418498	2.373524	5.059541	MT	21351	2023.02.25 03:23:21.232903094	0001923
1	7.070469	2.710730	3.865834	5.262965	MT	21351	2023.02.25 03:23:21.233903094	0001923
1	6.899215	0.388311	4.299683	5.381553	MT	21351	2023.02.25 03:23:21.234903094	0001923
1	6.876944	-2.011073	3.642705	5.475275	MT	21351	2023.02.25 03:23:21.235903094	0001923
1	7.020220	-3.927007	1.932324	5.488918	MT	21351	2023.02.25 03:23:21.236903094	0001923
1	7.202759	-4.767382	-0.353261	5.387672	MT	21351	2023.02.25 03:23:21.237903094	0001923
1	7.336523	-4.405000	-2.595227	5.261686	MT	21351	2023.02.25 03:23:21.238903094	0001923
1	7.233788	-3.005099	-4.339176	4.946576	MT	21351	2023.02.25 03:23:21.239903094	0001923
1	7.053603	-0.801235	-5.070330	4.837673	MT	21351	2023.02.25 03:23:21.240903094	0001923
1	6.839764	1.714834	-4.682312	4.681631	MT	21351	2023.02.25 03:23:21.241903094	0001923
1	6.851849	3.805116	-3.269766	4.666643	MT	21351	2023.02.25 03:23:21.242903094	0001923
1	6.913053	4.883662	-1.081009	4.771957	MT	21351	2023.02.25 03:23:21.243903094	0001923
1	7.066540	4.878375	1.359883	4.928303	MT	21351	2023.02.25 03:23:21.244903094	0001923
1	7.052375	3.588231	3.235583	5.137275	MT	21351	2023.02.25 03:23:21.245903094	0001923
1	6.990797	1.556168	4.219322	5.352280	MT	21351	2023.02.25 03:23:21.246903094	0001923
1	6.881958	-0.900765	4.098214	5.454779	MT	21351	2023.02.25 03:23:21.247903094	0001923
1	6.885122	-3.087505	2.864946	5.446494	MT	21351	2023.02.25 03:23:21.248903094	0001923
1	7.092271	-4.486338	0.830522	5.429854	MT	21351	2023.02.25 03:23:21.249903094	0001923
1	7.282343	-4.767026	-1.539840	5.285535	MT	21351	2023.02.25 03:23:21.250903094	0001923
1	7.337973	-3.833262	-3.600552	5.117419	MT	21351	2023.02.25 03:23:21.251903094	0001923
1	7.163397	-1.911609	-4.830883	4.931793	MT	21351	2023.02.25 03:23:21.252903094	0001923
1	6.936257	0.477212	-4.998210	4.785585	MT	21351	2023.02.25 03:23:21.253903094	0001923
1	6.790473	2.802120	-4.044096	4.680164	MT	21351	2023.02.25 03:23:21.254903094	0001923
1	6.900205	4.523559	-2.174942	4.734962	MT	21351	2023.02.25 03:23:21.255903094	0001923
1	7.001781	5.023209	0.191726	4.873966	MT	21351	2023.02.25 03:23:21.256903094	0001923
1	7.142176	4.422601	2.393343	5.071804	MT	21351	2023.02.25 03:23:21.257903094	0001923
1	7.080677	2.739823	3.853747	5.270482	MT	21351	2023.02.25 03:23:21.258903094	0001923
1	6.889442	0.412467	4.267532	5.392815	MT	21351	2023.02.25 03:23:21.259903094	0001923
1	6.850862	-2.010882	3.576529	5.486265	MT	21351	2023.02.25 03:23:21.260903094	0001923
1	6.973342	-3.907351	1.905901	5.452306	MT	21351	2023.02.25 03:23:21.261903094	0001923
1	7.216575	-4.775260	-0.361438	5.398630	MT	21351	2023.02.25 03:23:21.262903094	0001923
1	7.301613	-4.397573	-2.629312	5.202079	MT	21351	2023.02.25 03:23:21.263903094	0001923
1	7.248407	-2.992629	-4.316897	4.994795	MT	21351	2023.02.25 03:23:21.264903094	0001923
1	7.010102	-0.761442	-5.031043	4.821860	MT	21351	2023.02.25 03:23:21.265903094	0001923
1	6.845162	1.667121	-4.678797	4.710181	MT	21351	2023.02.25 03:23:21.266903094	0001923
1	6.829507	3.790252	-3.211081	4.686696	MT	21351	2023.02.25 03:23:21.267903094	0001923
1	6.879822	4.828806	-1.018387	4.793482	MT	21351	2023.02.25 03:23:21.268903094	0001923
1	7.060921	4.858557	1.343617	4.944261	MT	21351	2023.02.25 03:23:21.269903094	0001923
1	7.117077	3.711553	3.196306	5.163409	MT	21351	2023.02.25 03:23:21.270903094	0001923
1	6.953850	1.630698	4.192147	5.303089	MT	21351	2023.02.25 03:23:21.271903094	0001923
1	6.822085	-0.805969	4.051699	5.429087	MT	21351	2023.02.25 03:23:21.272903094	0001923
1	6.916524	-3.042752	2.851900	5.517846	MT	21351	2023.02.25 03:23:21.273903094	0001923
1	7.083242	-4.494486	0.814759	5.413695	MT	21351	2023.02.25 03:23:21.274903094	0001923
1	7.285820	-4.779075	-1.531794	5.281782	MT	21351	2023.02.25 03:23:21.275903094	0001923
1	7.336729	-3.841132	-3.565810	5.134034	MT	21351	2023.02.25 03:23:21.276903094	0001923
1	7.169757	-1.919381	-4.812261	4.956161	MT	21351	2023.02.25 03:23:21.277903094	0001923
1	6.960859	0.473286	-5.029273	4.789152	MT	21351	2023.02.25 03:23:21.278903094	0001923
1	6.831591	2.802519	-4.071642	4.715746	MT	21351	2023.02.25 03:23:21.279903094	0001923
1	6.895165	4.499563	-2.217905	4.730553	MT	21351	2023.02.25 03:23:21.280903094	0001923
1	6.958080	4.998879	0.153251	4.837623	MT	21351	2023.02.25 03:23:21.281903094	0001923
1	7.112045	4.414428	2.361643	5.051400	MT	21351	2023.02.25 03:23:21.282903094	0001923
1	7.039921	2.730671	3.812032	5.250936	MT	21351	2023.02.25 03:23:21.283903094	0001923
1	6.914579	0.345517	4.302326	5.402038	MT	21351	2023.02.25 03:23:21.284903094	0001923
1	6.885554	-2.080046	3.619626	5.475634	MT	21351	2023.02.25 03:23:21.285903094	0001923
1	7.006990	-3.931160	1.921565	5.472794	MT	21351	2023.02.25 03:23:21.286903094	0001923
1	7.181182	-4.775761	-0.344722	5.351882	MT	21351	2023.02.25 03:23:21.287903094	0001923
1	7.341200	-4.457528	-2.629444	5.206696	MT	21351	2023.02.25 03:23:21.288903094	0001923
1	7.272942	-3.008242	-4.301514	5.034198	MT	21351	2023.02.25 03:23:21.289903094	0001923
1	7.065218	-0.781104	-5.078489	4.849343	MT	21351	2023.02.25 03:23:21.290903094	0001923
1	6.876549	1.675351	-4.702090	4.729744	MT	21351	2023.02.25 03:23:21.291903094	0001923
1	6.824135	3.782145	-3.226905	4.674536	MT	21351	2023.02.25 03:23:21.292903094	0001923
1	6.937722	4.907843	-1.018354	4.796668	MT	21351	2023.02.25 03:23:21.293903094	0001923
1	7.038335	4.835594	1.308594	4.943963	MT	21351	2023.02.25 03:23:21.294903094	0001923
1	7.136615	3.659823	3.246765	5.195718	MT	21351	2023.02.25 03:23:21.295903094	0001923
1	6.973300	1.614938	4.199761	5.327372	MT	21351	2023.02.25 03:23:21.296903094	0001923
1	6.896320	-0.849525	4.101908	5.478311	MT	21351	2023.02.25 03:23:21.297903094	0001923
1	6.926717	-3.054531	2.827599	5.536600	MT	21351	2023.02.25 03:23:21.298903094	0001923
1	7.068465	-4.478581	0.826898	5.405715	MT	21351	2023.02.25 03:23:21.299903094	0001923
1	7.317620	-4.758449	-1.540685	5.341443	MT	21351	2023.02.25 03:23:21.300903094	0001923
1	7.345022	-3.837075	-3.581864	5.137747	MT	21351	2023.02.25 03:23:21.301903094	0001923
1	7.150406	-1.943826	-4.818617	4.912309	MT	21351	2023.02.25 03:23:21.302903094	0001923
1	6.899370	0.472862	-4.977729	4.753937	MT	21351	2023.02.25 03:23:21.303903094	0001923
1	6.807730	2.818247	-4.048259	4.691937	MT	21351	2023.02.25 03:23:21.304903094	0001923
1	6.896777	4.487787	-2.194288	4.755039	MT	21351	2023.02.25 03:23:21.305903094	0001923
1	6.992841	5.007262	0.180647	4.877962	MT	21351	2023.02.25 03:23:21.306903094	0001923
1	7.065666	4.335290	2.389714	5.041643	MT	21351	2023.02.25 03:23:21.307903094	0001923
1	7.054411	2.667697	3.869828	5.260470	MT	21351	2023.02.25 03:23:21.308903094	0001923
1	6.926490	0.365625	4.306181	5.412891	MT	21351	2023.02.25 03:23:21.309903094	0001923
1	6.871585	-2.006877	3.611469	5.490758	MT	21351	2023.02.25 03:23:21.310903094	0001923
1	6.994709	-3.883952	1.917316	5.492246	MT	21351	2023.02.25 03:23:21.311903094	0001923
1	7.170485	-4.744606	-0.376865	5.363072	MT	21351	2023.02.25 03:23:21.312903094	0001923
1	7.329878	-4.441599	-2.641302	5.198349	MT	21351	2023.02.25 03:23:21.313903094	0001923
1	7.262747	-2.992385	-4.313264	5.018852	MT	21351	2023.02.25 03:23:21.314903094	0001923
1	7.026620	-0.761567	-5.069794	4.805267	MT	21351	2023.02.25 03:23:21.315903094	0001923
1	6.878735	1.750174	-4.694757	4.713082	MT	21351	2023.02.25 03:23:21.316903094	0001923
1	6.849118	3.786441	-3.234327	4.702383	MT	21351	2023.02.25 03:23:21.317903094	0001923
1	6.925030	4.891832	-1.007374	4.797001	MT	21351	2023.02.25 03:23:21.318903094	0001923
1	7.079290	4.866602	1.379500	4.952728	MT	21351	2023.02.25 03:23:21.319903094	0001923
1	7.069122	3.635006	3.251942	5.117039	MT	21351	2023.02.25 03:23:21.320903094	0001923
1	6.993234	1.564074	4.230453	5.344368	MT	21351	2023.02.25 03:23:21.321903094	0001923
1	6.948650	-0.867968	4.112044	5.533666	MT	21351	2023.02.25 03:23:21.322903094	0001923
1	6.929683	-3.038789	2.886901	5.518340	MT	21351	2023.02.25 03:23:21.323903094	0001923
1	7.094331	-4.494312	0.806515	5.429570	MT	21351	2023.02.25 03:23:21.324903094	0001923
1	7.271081	-4.727822	-1.540099	5.305130	MT	21351	2023.02.25 03:23:21.325903094	0001923
1	7.332683	-3.849326	-3.577513	5.113936	MT	21351	2023.02.25 03:23:21.326903094	0001923
1	7.161579	-1.963743	-4.818763	4.920513	MT	21351	2023.02.25 03:23:21.327903094	0001923
1	6.927487	0.516082	-4.993981	4.773247	MT	21351	2023.02.25 03:23:21.328903094	0001923
1	6.813386	2.829930	-4.090706	4.656162	MT	21351	2023.02.25 03:23:21.329903094	0001923
1	6.869761	4.487442	-2.178801	4.723274	MT	21351	2023.02.25 03:23:21.330903094	0001923
1	7.034155	5.097965	0.145248	4.844481	MT	21351	2023.02.25 03:23:21.331903094	0001923
1	7.103840	4.418274	2.361876	5.036362	MT	21351	2023.02.25 03:23:21.332903094	0001923
1	7.077165	2.714767	3.869777	5.266985	MT	21351	2023.02.25 03:23:21.333903094	0001923
1	6.913368	0.353600	4.291230	5.408786	MT	21351	2023.02.25 03:23:21.334903094	0001923
1	6.891598	-2.031616	3.599074	5.514828	MT	21351	2023.02.25 03:23:21.335903094	0001923
1	6.998533	-3.931234	1.913688	5.464673	MT	21351	2023.02.25 03:23:21.336903094	0001923
1	7.225781	-4.771096	-0.361677	5.414586	MT	21351	2023.02.25 03:23:21.337903094	0001923
1	7.318464	-4.413485	-2.633453	5.210181	MT	21351	2023.02.25 03:23:21.338903094	0001923
1	7.285639	-2.974943	-4.313901	5.061670	MT	21351	2023.02.25 03:23:21.339903094	0001923
1	7.051677	-0.785235	-5.070311	4.837509	MT	21351	2023.02.25 03:23:21.340903094	0001923
1	6.862975	1.683327	-4.679083	4.730013	MT	21351	2023.02.25 03:23:21.341903094	0001923
1	6.813705	3.738283	-3.238139	4.686818	MT	21351	2023.02.25 03:23:21.342903094	0001923
1	6.959539	4.927941	-1.034451	4.804217	MT	21351	2023.02.25 03:23:21.343903094	0001923
1	7.056230	4.858638	1.305561	4.947680	MT	21351	2023.02.25 03:23:21.344903094	0001923
1	7.082006	3.643224	3.239648	5.136770	MT	21351	2023.02.25 03:23:21.345903094	0001923
1	6.955967	1.563858	4.199823	5.319898	MT	21351	2023.02.25 03:23:21.346903094	0001923
1	6.904567	-0.864441	4.101768	5.486464	MT	21351	2023.02.25 03:23:21.347903094	0001923
1	6.935404	-3.079001	2.895158	5.498877	MT	21351	2023.02.25 03:23:21.348903094	0001923
1	7.108525	-4.498209	0.826325	5.441914	MT	21351	2023.02.25 03:23:21.349903094	0001923
1	7.269377	-4.699580	-1.536432	5.328899	MT	21351	2023.02.25 03:23:21.350903094	0001923
1	7.360491	-3.844909	-3.582118	5.153827	MT	21351	2023.02.25 03:23:21.351903094	0001923
1	7.153624	-1.915700	-4.822766	4.923957	MT	21351	2023.02.25 03:23:21.352903094	0001923
1	6.925001	0.477085	-4.994028	4.773648	MT	21351	2023.02.25 03:23:21.353903094	0001923
1	6.845804	2.846547	-4.060652	4.719460	MT	21351	2023.02.25 03:23:21.354903094	0001923
1	6.888697	4.499606	-2.179031	4.739147	MT	21351	2023.02.25 03:23:21.355903094	0001923
1	6.986076	5.033910	0.161231	4.841385	MT	21351	2023.02.25 03:23:21.356903094	0001923
1	7.056295	4.359112	2.362051	5.020972	MT	21351	2023.02.25 03:23:21.357903094	0001923
1	7.012164	2.655242	3.862502	5.215479	MT	21351	2023.02.25 03:23:21.358903094	0001923
1	6.866938	0.377040	4.284099	5.353426	MT	21351	2023.02.25 03:23:21.359903094	0001923
1	6.875106	-2.039863	3.599431	5.490914	MT	21351	2023.02.25 03:23:21.360903094	0001923
1	7.010229	-3.926971	1.897329	5.488384	MT	21351	2023.02.25 03:23:21.361903094	0001923
1	7.213697	-4.791443	-0.373165	5.379614	MT	21351	2023.02.25 03:23:21.362903094	0001923
1	7.339957	-4.425311	-2.641710	5.226180	MT	21351	2023.02.25 03:23:21.363903094	0001923
1	7.256957	-2.988538	-4.325014	5.002631	MT	21351	2023.02.25 03:23:21.364903094	0001923
1	7.027844	-0.745191	-5.035390	4.845630	MT	21351	2023.02.25 03:23:21.365903094	0001923
1	6.866029	1.707321	-4.675055	4.729827	MT	21351	2023.02.25 03:23:21.366903094	0001923
1	6.778238	3.722023	-3.214810	4.664338	MT	21351	2023.02.25 03:23:21.367903094	0001923
1	6.930649	4.891915	-1.007496	4.805000	MT	21351	2023.02.25 03:23:21.368903094	0001923
1	7.074099	4.906266	1.344102	4.915772	MT	21351	2023.02.25 03:23:21.369903094	0001923
1	7.075362	3.647100	3.239836	5.124731	MT	21351	2023.02.25 03:23:21.370903094	0001923
1	6.972953	1.592117	4.187491	5.343422	MT	21351	2023.02.25 03:23:21.371903094	0001923
1	6.860489	-0.833934	4.098538	5.438092	MT	21351	2023.02.25 03:23:21.372903094	0001923
1	6.906261	-3.066896	2.832118	5.501790	MT	21351	2023.02.25 03:23:21.373903094	0001923
1	7.101865	-4.466988	0.810058	5.461347	MT	21351	2023.02.25 03:23:21.374903094	0001923
1	7.271274	-4.751056	-1.551758	5.281188	MT	21351	2023.02.25 03:23:21.375903094	0001923
1	7.299319	-3.786329	-3.577438	5.113288	MT	21351	2023.02.25 03:23:21.376903094	0001923
1	7.168967	-1.911527	-4.831005	4.939791	MT	21351	2023.02.25 03:23:21.377903094	0001923
1	6.931180	0.485092	-5.002017	4.773444	MT	21351	2023.02.25 03:23:21.378903094	0001923
1	6.778585	2.801854	-4.055682	4.652986	MT	21351	2023.02.25 03:23:21.379903094	0001923
1	6.929275	4.508074	-2.194692	4.782828	MT	21351	2023.02.25 03:23:21.380903094	0001923
1	7.027439	5.085909	0.200227	4.845445	MT	21351	2023.02.25 03:23:21.381903094	0001923
1	7.105594	4.414311	2.365810	5.040463	MT	21351	2023.02.25 03:23:21.382903094	0001923
1	7.029668	2.718250	3.851578	5.214662	MT	21351	2023.02.25 03:23:21.383903094	0001923
1	6.923339	0.392631	4.299214	5.412506	MT	21351	2023.02.25 03:23:21.384903094	0001923
1	6.906741	-2.067527	3.594910	5.523136	MT	21351	2023.02.25 03:23:21.385903094	0001923
1	6.992498	-3.900121	1.921541	5.476475	MT	21351	2023.02.25 03:23:21.386903094	0001923
1	7.212392	-4.791444	-0.412100	5.375019	MT	21351	2023.02.25 03:23:21.387903094	0001923
1	7.355841	-4.445209	-2.629904	5.237567	MT	21351	2023.02.25 03:23:21.388903094	0001923
1	7.277515	-3.016376	-4.321292	5.018977	MT	21351	2023.02.25 03:23:21.389903094	0001923
1	7.033272	-0.773261	-5.046300	4.837752	MT	21351	2023.02.25 03:23:21.390903094	0001923
1	6.845521	1.675266	-4.660034	4.726386	MT	21351	2023.02.25 03:23:21.391903094	0001923
1	6.828120	3.794314	-3.191201	4.694959	MT	21351	2023.02.25 03:23:21.392903094	0001923
1	6.909183	4.867820	-1.034339	4.792836	MT	21351	2023.02.25 03:23:21.393903094	0001923
1	7.050950	4.835530	1.371587	4.944926	MT	21351	2023.02.25 03:23:21.394903094	0001923
1	7.082961	3.631209	3.254632	5.137123	MT	21351	2023.02.25 03:23:21.395903094	0001923
1	6.968384	1.603943	4.195749	5.327424	MT	21351	2023.02.25 03:23:21.396903094	0001923
1	6.868577	-0.860334	4.037719	5.489445	MT	21351	2023.02.25 03:23:21.397903094	0001923
1	6.863291	-3.016241	2.844666	5.469454	MT	21351	2023.02.25 03:23:21.398903094	0001923
1	7.098291	-4.450911	0.813955	5.469242	MT	21351	2023.02.25 03:23:21.399903094	0001923
1	7.319923	-4.766464	-1.525696	5.341755	MT	21351	2023.02.25 03:23:21.400903094	0001923
1	7.365310	-3.836890	-3.601106	5.153454	MT	21351	2023.02.25 03:23:21.401903094	0001923
1	7.115026	-1.899865	-4.783569	4.912391	MT	21351	2023.02.25 03:23:21.402903094	0001923
1	6.930647	0.477130	-4.998088	4.777587	MT	21351	2023.02.25 03:23:21.403903094	0001923
1	6.807019	2.822243	-4.044255	4.691957	MT	21351	2023.02.25 03:23:21.404903094	0001923
1	6.839392	4.460336	-2.154714	4.715920	MT	21351	2023.02.25 03:23:21.405903094	0001923
1	7.022265	5.073934	0.216150	4.849812	MT	21351	2023.02.25 03:23:21.406903094	0001923
1	7.119863	4.390611	2.385306	5.072011	MT	21351	2023.02.25 03:23:21.407903094	0001923
1	7.045998	2.730520	3.839212	5.239351	MT	21351	2023.02.25 03:23:21.408903094	0001923
1	6.883046	0.400569	4.248398	5.400646	MT	21351	2023.02.25 03:23:21.409903094	0001923
1	6.851427	-2.026873	3.568511	5.486308	MT	21351	2023.02.25 03:23:21.410903094	0001923
1	6.962757	-3.876168	1.886696	5.467694	MT	21351	2023.02.25 03:23:21.411903094	0001923
1	7.185496	-4.744396	-0.381170	5.383008	MT	21351	2023.02.25 03:23:21.412903094	0001923
1	7.303977	-4.397631	-2.652187	5.193729	MT	21351	2023.02.25 03:23:21.413903094	0001923
1	7.258604	-3.024524	-4.297121	5.007428	MT	21351	2023.02.25 03:23:21.414903094	0001923
1	7.028737	-0.753154	-5.031461	4.849773	MT	21351	2023.02.25 03:23:21.415903094	0001923
1	6.834165	1.707161	-4.639876	4.718364	MT	21351	2023.02.25 03:23:21.416903094	0001923
1	6.830653	3.758435	-3.227361	4.702778	MT	21351	2023.02.25 03:23:21.417903094	0001923
1	6.935555	4.884054	-1.022687	4.816851	MT	21351	2023.02.25 03:23:21.418903094	0001923
1	7.065525	4.847719	1.347359	4.960433	MT	21351	2023.02.25 03:23:21.419903094	0001923
1	7.109953	3.699365	3.219533	5.147886	MT	21351	2023.02.25 03:23:21.420903094	0001923
1	6.950454	1.591876	4.180858	5.319319	MT	21351	2023.02.25 03:23:21.421903094	0001923
1	6.848321	-0.825729	4.059308	5.453411	MT	21351	2023.02.25 03:23:21.422903094	0001923
1	6.923903	-3.090911	2.848088	5.502282	MT	21351	2023.02.25 03:23:21.423903094	0001923
1	7.098839	-4.490238	0.814397	5.437649	MT	21351	2023.02.25 03:23:21.424903094	0001923
1	7.293287	-4.750679	-1.517373	5.321716	MT	21351	2023.02.25 03:23:21.425903094	0001923
1	7.301496	-3.801341	-3.565457	5.113625	MT	21351	2023.02.25 03:23:21.426903094	0001923
1	7.167136	-1.963660	-4.818885	4.928512	MT	21351	2023.02.25 03:23:21.427903094	0001923
1	6.944704	0.485112	-5.021015	4.773153	MT	21351	2023.02.25 03:23:21.428903094	0001923
1	6.792538	2.778324	-4.040430	4.700469	MT	21351	2023.02.25 03:23:21.429903094	0001923
1	6.861870	4.475537	-2.151002	4.735823	MT	21351	2023.02.25 03:23:21.430903094	0001923
1	6.975990	4.995136	0.183815	4.866133	MT	21351	2023.02.25 03:23:21.431903094	0001923
1	7.085125	4.370431	2.361590	5.051853	MT	21351	2023.02.25 03:23:21.432903094	0001923
1	7.046529	2.706690	3.834939	5.255534	MT	21351	2023.02.25 03:23:21.433903094	0001923
1	6.888174	0.381283	4.287737	5.377442	MT	21351	2023.02.25 03:23:21.434903094	0001923
1	6.897921	-2.010452	3.598855	5.530609	MT	21351	2023.02.25 03:23:21.435903094	0001923
1	7.008482	-3.910893	1.901225	5.496279	MT	21351	2023.02.25 03:23:21.436903094	0001923
1	7.176809	-4.732414	-0.364158	5.383144	MT	21351	2023.02.25 03:23:21.437903094	0001923
1	7.347046	-4.421218	-2.652827	5.233969	MT	21351	2023.02.25 03:23:21.438903094	0001923
1	7.255400	-2.971457	-4.325116	5.010454	MT	21351	2023.02.25 03:23:21.439903094	0001923
1	7.015245	-0.733282	-5.027255	4.837630	MT	21351	2023.02.25 03:23:21.440903094	0001923
1	6.884139	1.711643	-4.667540	4.761903	MT	21351	2023.02.25 03:23:21.441903094	0001923
1	6.845801	3.813259	-3.219053	4.686337	MT	21351	2023.02.25 03:23:21.442903094	0001923
1	6.957048	4.935859	-0.995385	4.800731	MT	21351	2023.02.25 03:23:21.443903094	0001923
1	7.042764	4.839418	1.359776	4.932703	MT	21351	2023.02.25 03:23:21.444903094	0001923
1	7.157680	3.644153	3.257241	5.229045	MT	21351	2023.02.25 03:23:21.445903094	0001923
1	6.990884	1.596273	4.195251	5.359501	MT	21351	2023.02.25 03:23:21.446903094	0001923
1	6.880433	-0.868585	4.082010	5.470203	MT	21351	2023.02.25 03:23:21.447903094	0001923
1	6.903120	-3.075269	2.875592	5.470535	MT	21351	2023.02.25 03:23:21.448903094	0001923
1	7.010425	-4.431867	0.792432	5.373701	MT	21351	2023.02.25 03:23:21.449903094	0001923
1	7.274614	-4.707580	-1.536442	5.328982	MT	21351	2023.02.25 03:23:21.450903094	0001923
1	7.333176	-3.801061	-3.596820	5.137148	MT	21351	2023.02.25 03:23:21.451903094	0001923
1	7.143405	-1.935871	-4.815547	4.908273	MT	21351	2023.02.25 03:23:21.452903094	0001923
1	6.928817	0.492051	-5.001948	4.769372	MT	21351	2023.02.25 03:23:21.453903094	0001923
1	6.824560	2.826416	-4.052494	4.707790	MT	21351	2023.02.25 03:23:21.454903094	0001923
1	6.846061	4.479252	-2.154569	4.707725	MT	21351	2023.02.25 03:23:21.455903094	0001923
1	7.037771	5.054387	0.207470	4.892888	MT	21351	2023.02.25 03:23:21.456903094	0001923
1	7.096349	4.370497	2.377466	5.060096	MT	21351	2023.02.25 03:23:21.457903094	0001923
1	7.077971	2.726820	3.857731	5.270677	MT	21351	2023.02.25 03:23:21.458903094	0001923
1	6.940474	0.349556	4.334220	5.409484	MT	21351	2023.02.25 03:23:21.459903094	0001923
1	6.850085	-2.048093	3.583790	5.466756	MT	21351	2023.02.25 03:23:21.460903094	0001923
1	7.037904	-3.899459	1.908581	5.539280	MT	21351	2023.02.25 03:23:21.461903094	0001923
1	7.159624	-4.728611	-0.372846	5.362969	MT	21351	2023.02.25 03:23:21.462903094	0001923
1	7.326163	-4.373073	-2.645999	5.248580	MT	21351	2023.02.25 03:23:21.463903094	0001923
1	7.265371	-3.008537	-4.325038	5.002836	MT	21351	2023.02.25 03:23:21.464903094	0001923
1	7.015629	-0.741469	-5.045957	4.817426	MT	21351	2023.02.25 03:23:21.465903094	0001923
1	6.868197	1.711470	-4.660296	4.746012	MT	21351	2023.02.25 03:23:21.466903094	0001923
1	6.814695	3.766048	-3.241755	4.663473	MT	21351	2023.02.25 03:23:21.467903094	0001923
1	6.949602	4.947597	-1.021940	4.772200	MT	21351	2023.02.25 03:23:21.468903094	0001923
1	7.039347	4.847352	1.343910	4.924378	MT	21351	2023.02.25 03:23:21.469903094	0001923
1	7.088103	3.655223	3.239662	5.136647	MT	21351	2023.02.25 03:23:21.470903094	0001923
1	7.004668	1.552190	4.238254	5.356611	MT	21351	2023.02.25 03:23:21.471903094	0001923
1	6.876053	-0.856488	4.066903	5.477849	MT	21351	2023.02.25 03:23:21.472903094	0001923
1	6.972637	-3.130738	2.882731	5.523225	MT	21351	2023.02.25 03:23:21.473903094	0001923
1	7.091111	-4.470149	0.806300	5.445320	MT	21351	2023.02.25 03:23:21.474903094	0001923
1	7.332006	-4.766376	-1.571752	5.345051	MT	21351	2023.02.25 03:23:21.475903094	0001923
1	7.325909	-3.817129	-3.569781	5.133725	MT	21351	2023.02.25 03:23:21.476903094	0001923
1	7.145947	-1.927827	-4.818598	4.912144	MT	21351	2023.02.25 03:23:21.477903094	0001923
1	6.922617	0.491893	-5.008703	4.753268	MT	21351	2023.02.25 03:23:21.478903094	0001923
1	6.836937	2.830217	-4.099117	4.683035	MT	21351	2023.02.25 03:23:21.479903094	0001923
1	6.872418	4.495337	-2.197606	4.710903	MT	21351	2023.02.25 03:23:21.480903094	0001923
1	7.017278	5.042273	0.168690	4.877419	MT	21351	2023.02.25 03:23:21.481903094	0001923
1	7.110032	4.362741	2.381090	5.084236	MT	21351	2023.02.25 03:23:21.482903094	0001923
1	7.021345	2.706410	3.827368	5.227417	MT	21351	2023.02.25 03:23:21.483903094	0001923
1	6.922952	0.333815	4.282902	5.428866	MT	21351	2023.02.25 03:23:21.484903094	0001923
1	6.865611	-2.056212	3.619898	5.459390	MT	21351	2023.02.25 03:23:21.485903094	0001923
1	7.020728	-3.943920	1.889248	5.492436	MT	21351	2023.02.25 03:23:21.486903094	0001923
1	7.202865	-4.791583	-0.396918	5.363250	MT	21351	2023.02.25 03:23:21.487903094	0001923
1	7.338375	-4.437469	-2.648480	5.210199	MT	21351	2023.02.25 03:23:21.488903094	0001923
1	7.303047	-2.999929	-4.325929	5.061744	MT	21351	2023.02.25 03:23:21.489903094	0001923
1	7.050213	-0.749159	-5.066391	4.845198	MT	21351	2023.02.25 03:23:21.490903094	0001923
1	6.895300	1.742720	-4.664625	4.769628	MT	21351	2023.02.25 03:23:21.491903094	0001923
1	6.824861	3.762277	-3.234111	4.686632	MT	21351	2023.02.25 03:23:21.492903094	0001923
1	6.949570	4.943639	-1.022006	4.776240	MT	21351	2023.02.25 03:23:21.493903094	0001923
1	7.069960	4.847752	1.355297	4.964555	MT	21351	2023.02.25 03:23:21.494903094	0001923
1	7.134050	3.671615	3.258068	5.176766	MT	21351	2023.02.25 03:23:21.495903094	0001923
1	6.981703	1.548181	4.207314	5.352179	MT	21351	2023.02.25 03:23:21.496903094	0001923
1	6.883854	-0.888539	4.077925	5.474347	MT	21351	2023.02.25 03:23:21.497903094	0001923
1	6.907440	-3.046921	2.856139	5.501951	MT	21351	2023.02.25 03:23:21.498903094	0001923
1	7.103528	-4.462890	0.794943	5.469076	MT	21351	2023.02.25 03:23:21.499903094	0001923
1	7.333441	-4.770329	-1.536883	5.353626	MT	21351	2023.02.25 03:23:21.500903094	0001923
1	7.301008	-3.821575	-3.577113	5.089652	MT	21351	2023.02.25 03:23:21.501903094	0001923
1	7.166117	-1.955511	-4.804121	4.944656	MT	21351	2023.02.25 03:23:21.502903094	0001923
1	6.941235	0.473034	-5.024907	4.765217	MT	21351	2023.02.25 03:23:21.503903094	0001923
1	6.810413	2.809976	-4.094790	4.660306	MT	21351	2023.02.25 03:23:21.504903094	0001923
1	6.915130	4.519873	-2.159437	4.767242	MT	21351	2023.02.25 03:23:21.505903094	0001923
1	7.002727	5.042083	0.152997	4.857177	MT	21351	2023.02.25 03:23:21.506903094	0001923
1	7.122928	4.390751	2.369125	5.083764	MT	21351	2023.02.25 03:23:21.507903094	0001923
1	7.068217	2.674676	3.889834	5.260703	MT	21351	2023.02.25 03:23:21.508903094	0001923
1	6.907193	0.329390	4.306490	5.390265	MT	21351	2023.02.25 03:23:21.509903094	0001923
1	6.895355	-2.043710	3.611181	5.507136	MT	21351	2023.02.25 03:23:21.510903094	0001923
1	7.019507	-3.922855	1.905149	5.500463	MT	21351	2023.02.25 03:23:21.511903094	0001923
1	7.203685	-4.767358	-0.377259	5.387305	MT	21351	2023.02.25 03:23:21.512903094	0001923
1	7.337418	-4.401154	-2.645911	5.240869	MT	21351	2023.02.25 03:23:21.513903094	0001923
1	7.247968	-2.951384	-4.317215	5.018369	MT	21351	2023.02.25 03:23:21.514903094	0001923
1	7.066289	-0.724733	-5.051021	4.888188	MT	21351	2023.02.25 03:23:21.515903094	0001923
1	6.840161	1.675258	-4.652035	4.726509	MT	21351	2023.02.25 03:23:21.516903094	0001923
1	6.855189	3.825300	-3.219100	4.690212	MT	21351	2023.02.25 03:23:21.517903094	0001923
1	6.945175	4.919835	-1.011341	4.796652	MT	21351	2023.02.25 03:23:21.518903094	0001923
1	7.064658	4.882398	1.336891	4.927910	MT	21351	2023.02.25 03:23:21.519903094	0001923
1	7.135928	3.632045	3.242412	5.216941	MT	21351	2023.02.25 03:23:21.520903094	0001923
1	6.968127	1.571887	4.211770	5.323998	MT	21351	2023.02.25 03:23:21.521903094	0001923
1	6.880311	-0.841686	4.098162	5.462171	MT	21351	2023.02.25 03:23:21.522903094	0001923
1	6.868142	-3.035182	2.828584	5.473404	MT	21351	2023.02.25 03:23:21.523903094	0001923
1	7.127682	-4.489814	0.801788	5.477459	MT	21351	2023.02.25 03:23:21.524903094	0001923
1	7.281316	-4.754965	-1.559884	5.289105	MT	21351	2023.02.25 03:23:21.525903094	0001923
1	7.299981	-3.821542	-3.569175	5.093773	MT	21351	2023.02.25 03:23:21.526903094	0001923
1	7.141034	-1.960032	-4.818330	4.892477	MT	21351	2023.02.25 03:23:21.527903094	0001923
1	6.950005	0.481232	-5.017204	4.785254	MT	21351	2023.02.25 03:23:21.528903094	0001923
1	6.796014	2.834069	-4.035998	4.675958	MT	21351	2023.02.25 03:23:21.529903094	0001923
1	6.848509	4.456343	-2.201652	4.711243	MT	21351	2023.02.25 03:23:21.530903094	0001923
1	6.990756	5.045779	0.208362	4.833981	MT	21351	2023.02.25 03:23:21.531903094	0001923
1	7.087271	4.382259	2.377832	5.036977	MT	21351	2023.02.25 03:23:21.532903094	0001923
1	7.018929	2.670531	3.831141	5.239846	MT	21351	2023.02.25 03:23:21.533903094	0001923
1	6.914979	0.404737	4.275109	5.420015	MT	21351	2023.02.25 03:23:21.534903094	0001923
1	6.858432	-2.035880	3.576500	5.486522	MT	21351	2023.02.25 03:23:21.535903094	0001923
1	6.998593	-3.895784	1.874124	5.503711	MT	21351	2023.02.25 03:23:21.536903094	0001923
1	7.157239	-4.751858	-0.372507	5.339209	MT	21351	2023.02.25 03:23:21.537903094	0001923
1	7.338466	-4.401151	-2.648910	5.240824	MT	21351	2023.02.25 03:23:21.538903094	0001923
1	7.254015	-3.000443	-4.297215	5.015180	MT	21351	2023.02.25 03:23:21.539903094	0001923
1	6.978493	-0.801827	-5.014543	4.786523	MT	21351	2023.02.25 03:23:21.540903094	0001923
1	6.837769	1.675328	-4.640158	4.734691	MT	21351	2023.02.25 03:23:21.541903094	0001923
1	6.832154	3.762608	-3.195666	4.723222	MT	21351	2023.02.25 03:23:21.542903094	0001923
1	6.906743	4.923241	-0.994483	4.740865	MT	21351	2023.02.25 03:23:21.543903094	0001923
1	7.058304	4.831757	1.351279	4.964658	MT	21351	2023.02.25 03:23:21.544903094	0001923
1	7.102291	3.643513	3.239220	5.164766	MT	21351	2023.02.25 03:23:21.545903094	0001923
1	6.960232	1.591906	4.191796	5.323487	MT	21351	2023.02.25 03:23:21.546903094	0001923
1	6.837172	-0.849843	4.051463	5.441538	MT	21351	2023.02.25 03:23:21.547903094	0001923
1	6.866219	-2.995830	2.805145	5.504646	MT	21351	2023.02.25 03:23:21.548903094	0001923
1	7.088204	-4.494261	0.756521	5.428806	MT	21351	2023.02.25 03:23:21.549903094	0001923
1	7.346640	-4.794394	-1.552788	5.345630	MT	21351	2023.02.25 03:23:21.550903094	0001923
1	7.334236	-3.813072	-3.585835	5.137439	MT	21351	2023.02.25 03:23:21.551903094	0001923
1	7.137982	-1.899903	-4.826442	4.903735	MT	21351	2023.02.25 03:23:21.552903094	0001923
1	6.886326	0.432960	-4.950963	4.766760	MT	21351	2023.02.25 03:23:21.553903094	0001923
1	6.814801	2.818441	-4.036566	4.712117	MT	21351	2023.02.25 03:23:21.554903094	0001923
1	6.869429	4.507300	-2.162596	4.711314	MT	21351	2023.02.25 03:23:21.555903094	0001923
1	7.009431	5.054013	0.181069	4.853482	MT	21351	2023.02.25 03:23:21.556903094	0001923
1	7.102807	4.370378	2.412584	5.052633	MT	21351	2023.02.25 03:23:21.557903094	0001923
1	7.059240	2.690785	3.853750	5.266987	MT	21351	2023.02.25 03:23:21.558903094	0001923
1	6.909227	0.392885	4.251914	5.431785	MT	21351	2023.02.25 03:23:21.559903094	0001923
1	6.864095	-1.991541	3.564065	5.517881	MT	21351	2023.02.25 03:23:21.560903094	0001923
1	6.970748	-3.883917	1.843386	5.487116	MT	21351	2023.02.25 03:23:21.561903094	0001923
1	7.201407	-4.736090	-0.408569	5.409508	MT	21351	2023.02.25 03:23:21.562903094	0001923
1	7.319792	-4.409540	-2.660323	5.201729	MT	21351	2023.02.25 03:23:21.563903094	0001923
1	7.242083	-2.979704	-4.324759	4.986541	MT	21351	2023.02.25 03:23:21.564903094	0001923
1	6.984053	-0.749553	-5.003910	4.814151	MT	21351	2023.02.25 03:23:21.565903094	0001923
1	6.834865	1.711087	-4.647748	4.710202	MT	21351	2023.02.25 03:23:21.566903094	0001923
1	6.835233	3.778525	-3.195525	4.715059	MT	21351	2023.02.25 03:23:21.567903094	0001923
1	6.957357	4.912090	-1.018716	4.820623	MT	21351	2023.02.25 03:23:21.568903094	0001923
1	7.066677	4.854570	1.371548	4.948730	MT	21351	2023.02.25 03:23:21.569903094	0001923
1	7.126058	3.663911	3.211698	5.200141	MT	21351	2023.02.25 03:23:21.570903094	0001923
1	6.974753	1.592206	4.180370	5.351314	MT	21351	2023.02.25 03:23:21.571903094	0001923
1	6.842427	-0.825905	4.070551	5.437582	MT	21351	2023.02.25 03:23:21.572903094	0001923
1	6.880911	-3.034968	2.821280	5.493294	MT	21351	2023.02.25 03:23:21.573903094	0001923
1	7.092866	-4.446887	0.790962	5.468850	MT	21351	2023.02.25 03:23:21.574903094	0001923
1	7.289482	-4.770976	-1.547905	5.289453	MT	21351	2023.02.25 03:23:21.575903094	0001923
1	7.323724	-3.801152	-3.588699	5.129271	MT	21351	2023.02.25 03:23:21.576903094	0001923
1	7.141914	-1.907604	-4.795943	4.936286	MT	21351	2023.02.25 03:23:21.577903094	0001923
1	6.916356	0.465297	-4.959413	4.798302	MT	21351	2023.02.25 03:23:21.578903094	0001923
1	6.786600	2.830128	-4.013127	4.684349	MT	21351	2023.02.25 03:23:21.579903094	0001923
1	6.843265	4.479211	-2.154508	4.703726	MT	21351	2023.02.25 03:23:21.580903094	0001923
1	7.002211	4.991498	0.222211	4.905764	MT	21351	2023.02.25 03:23:21.581903094	0001923
1	7.065209	4.362190	2.365932	5.029001	MT	21351	2023.02.25 03:23:21.582903094	0001923
1	6.989563	2.706001	3.823979	5.187362	MT	21351	2023.02.25 03:23:21.583903094	0001923
1	6.888871	0.384328	4.283680	5.381349	MT	21351	2023.02.25 03:23:21.584903094	0001923
1	6.836252	-2.036074	3.564807	5.466342	MT	21351	2023.02.25 03:23:21.585903094	0001923
1	6.981652	-3.883958	1.882381	5.487712	MT	21351	2023.02.25 03:23:21.586903094	0001923
1	7.201571	-4.728020	-0.397683	5.417593	MT	21351	2023.02.25 03:23:21.587903094	0001923
1	7.354662	-4.429275	-2.676711	5.225686	MT	21351	2023.02.25 03:23:21.588903094	0001923
1	7.282699	-3.008189	-4.313573	5.038014	MT	21351	2023.02.25 03:23:21.589903094	0001923
1	7.016607	-0.793287	-5.019327	4.838370	MT	21351	2023.02.25 03:23:21.590903094	0001923
1	6.808138	1.698940	-4.624582	4.698679	MT	21351	2023.02.25 03:23:21.591903094	0001923
1	6.832521	3.770389	-3.223286	4.698716	MT	21351	2023.02.25 03:23:21.592903094	0001923
1	6.966291	4.935969	-1.022504	4.808317	MT	21351	2023.02.25 03:23:21.593903094	0001923
1	7.032774	4.851135	1.364202	4.905646	MT	21351	2023.02.25 03:23:21.594903094	0001923
1	7.092279	3.600680	3.238925	5.181205	MT	21351	2023.02.25 03:23:21.595903094	0001923
1	6.964691	1.614999	4.180702	5.331081	MT	21351	2023.02.25 03:23:21.596903094	0001923
1	6.820465	-0.856859	4.027519	5.437244	MT	21351	2023.02.25 03:23:21.597903094	0001923
1	6.899613	-3.034672	2.812853	5.521167	MT	21351	2023.02.25 03:23:21.598903094	0001923
1	7.098762	-4.466895	0.760003	5.464583	MT	21351	2023.02.25 03:23:21.599903094	0001923
1	7.258509	-4.715926	-1.559899	5.292703	MT	21351	2023.02.25 03:23:21.600903094	0001923
1	7.307634	-3.809336	-3.569466	5.113646	MT	21351	2023.02.25 03:23:21.601903094	0001923
1	7.131479	-1.952043	-4.807322	4.892563	MT	21351	2023.02.25 03:23:21.602903094	0001923
1	6.922793	0.489228	-4.974260	4.789828	MT	21351	2023.02.25 03:23:21.603903094	0001923
1	6.766704	2.813933	-4.012856	4.665517	MT	21351	2023.02.25 03:23:21.604903094	0001923
1	6.843413	4.464436	-2.131895	4.728228	MT	21351	2023.02.25 03:23:21.605903094	0001923
1	7.038600	5.066273	0.207653	4.881767	MT	21351	2023.02.25 03:23:21.606903094	0001923
1	7.092079	4.343413	2.420490	5.057032	MT	21351	2023.02.25 03:23:21.607903094	0001923
1	7.033632	2.663500	3.862129	5.240392	MT	21351	2023.02.25 03:23:21.608903094	0001923
1	6.886771	0.357470	4.267467	5.393381	MT	21351	2023.02.25 03:23:21.609903094	0001923
1	6.839244	-2.047836	3.533491	5.485989	MT	21351	2023.02.25 03:23:21.610903094	0001923
[truncated: 1 more rows]
