# Supplementary material for: Spatially selective delivery of living magnetic microrobots through torque-focusing
Source: Nat Commun. 2024 Mar 9;15:2160. doi: 10.1038/s41467-024-46407-4 (PMC10924878; doi:10.1038/s41467-024-46407-4)
Supplement: Supplementary file 4 — Source Data [file 41467_2024_46407_MOESM4_ESM.zip › Data_Sorted_by_Figures/Fig_4/4J/Field Characterization/z axis measurements/230223_zero_point_field_off.txt]

Block	B	Bx	By	Bz	Units	Temperature	Timestamp	Serial No.	Comment
0	0.019105	-0.003819	0.004720	0.018115	MT	21499	2023.02.25 02:25:14.031903094	0001923
0	0.079787	0.019786	-0.024105	0.073440	MT	21499	2023.02.25 02:25:14.032903094	0001923
0	0.060183	0.051318	-0.011396	0.029302	MT	21499	2023.02.25 02:25:14.033903094	0001923
0	0.103484	0.023984	0.022528	0.098113	MT	21499	2023.02.25 02:25:14.034903094	0001923
0	0.075980	0.027708	0.010962	0.069894	MT	21499	2023.02.25 02:25:14.035903094	0001923
0	0.044878	0.015427	0.004376	0.041915	MT	21499	2023.02.25 02:25:14.036903094	0001923
0	0.078058	0.043616	0.019102	0.061852	MT	21499	2023.02.25 02:25:14.037903094	0001923
0	0.109206	0.087675	9.548162E-5	0.065109	MT	21499	2023.02.25 02:25:14.038903094	0001923
0	0.092984	0.031876	-0.032211	0.081193	MT	21499	2023.02.25 02:25:14.039903094	0001923
0	0.097314	0.063754	0.003944	0.073415	MT	21499	2023.02.25 02:25:14.040903094	0001923
0	0.048394	0.015472	0.000315	0.045853	MT	21499	2023.02.25 02:25:14.041903094	0001923
0	0.133884	0.032330	0.006051	0.129781	MT	21499	2023.02.25 02:25:14.042903094	0001923
0	0.029631	0.023179	0.004752	0.017837	MT	21499	2023.02.25 02:25:14.043903094	0001923
0	0.043704	0.027344	0.004512	0.033793	MT	21499	2023.02.25 02:25:14.044903094	0001923
0	0.075980	0.027708	0.010962	0.069894	MT	21499	2023.02.25 02:25:14.045903094	0001923
0	0.043886	0.011411	-0.019565	0.037590	MT	21499	2023.02.25 02:25:14.046903094	0001923
0	0.078930	0.043673	0.004043	0.065623	MT	21499	2023.02.25 02:25:14.047903094	0001923
0	0.046626	0.043182	0.000776	0.017570	MT	21499	2023.02.25 02:25:14.048903094	0001923
0	0.046626	0.035315	-0.007416	0.029528	MT	21499	2023.02.25 02:25:14.049903094	0001923
0	0.089733	-0.019129	0.014661	0.086436	MT	21499	2023.02.25 02:25:14.050903094	0001923
0	0.066723	-0.007435	0.031101	0.058561	MT	21499	2023.02.25 02:25:14.051903094	0001923
0	0.076453	0.015750	0.010887	0.074016	MT	21499	2023.02.25 02:25:14.052903094	0001923
0	0.046690	0.004412	0.019361	0.042257	MT	21499	2023.02.25 02:25:14.053903094	0001923
0	0.105138	0.024062	-0.012529	0.101578	MT	21499	2023.02.25 02:25:14.054903094	0001923
0	0.055687	-0.023488	0.004208	0.050315	MT	21499	2023.02.25 02:25:14.055903094	0001923
0	0.066483	0.000425	0.047292	0.046726	MT	21499	2023.02.25 02:25:14.056903094	0001923
0	0.059641	0.007585	0.011121	0.058101	MT	21499	2023.02.25 02:25:14.057903094	0001923
0	0.052583	-0.011473	-0.011776	0.049947	MT	21499	2023.02.25 02:25:14.058903094	0001923
0	0.054083	0.000560	-0.003824	0.053945	MT	21499	2023.02.25 02:25:14.059903094	0001923
0	0.074813	0.000774	-0.012128	0.073819	MT	21499	2023.02.25 02:25:14.060903094	0001923
0	0.079630	-0.015196	-0.000210	0.078167	MT	21499	2023.02.25 02:25:14.061903094	0001923
0	0.084083	0.015724	0.035884	0.074398	MT	21499	2023.02.25 02:25:14.062903094	0001923
0	0.074277	0.019704	0.014952	0.070037	MT	21499	2023.02.25 02:25:14.063903094	0001923
0	0.091679	0.007911	0.014632	0.090157	MT	21499	2023.02.25 02:25:14.064903094	0001923
0	0.063356	0.023608	-0.011857	0.057585	MT	21499	2023.02.25 02:25:14.065903094	0001923
0	0.098127	0.005013	-0.004491	0.097896	MT	21499	2023.02.25 02:25:14.066903094	0001923
0	0.077337	0.019750	0.010891	0.073975	MT	21499	2023.02.25 02:25:14.067903094	0001923
0	0.088572	-0.019105	-0.008336	0.086084	MT	21499	2023.02.25 02:25:14.068903094	0001923
0	0.086977	0.035786	0.014849	0.077871	MT	21499	2023.02.25 02:25:14.069903094	0001923
0	0.121643	0.028203	0.010229	0.117885	MT	21499	2023.02.25 02:25:14.070903094	0001923
0	0.074599	-0.007242	0.003860	0.074146	MT	21499	2023.02.25 02:25:14.071903094	0001923
0	0.064969	0.011622	0.015065	0.062121	MT	21499	2023.02.25 02:25:14.072903094	0001923
0	0.028653	-0.011732	0.000589	0.026134	MT	21499	2023.02.25 02:25:14.073903094	0001923
0	0.049295	0.039310	-0.003411	0.029548	MT	21499	2023.02.25 02:25:14.074903094	0001923
0	0.098010	0.047883	-0.000257	0.085517	MT	21499	2023.02.25 02:25:14.075903094	0001923
0	0.098133	0.039929	-0.004327	0.089537	MT	21499	2023.02.25 02:25:14.076903094	0001923
0	0.079228	0.007791	0.010816	0.078098	MT	21499	2023.02.25 02:25:14.077903094	0001923
0	0.039875	0.011386	0.004432	0.037957	MT	21499	2023.02.25 02:25:14.078903094	0001923
0	0.026019	0.000267	0.000603	0.026011	MT	21499	2023.02.25 02:25:14.079903094	0001923
0	0.114639	0.012170	0.003272	0.113944	MT	21499	2023.02.25 02:25:14.080903094	0001923
0	0.080827	0.007783	0.018815	0.078220	MT	21499	2023.02.25 02:25:14.081903094	0001923
0	0.093488	-0.007096	0.022614	0.090434	MT	21499	2023.02.25 02:25:14.082903094	0001923
0	0.075769	0.011750	0.010882	0.074058	MT	21499	2023.02.25 02:25:14.083903094	0001923
0	0.054672	0.027460	0.011328	0.045898	MT	21499	2023.02.25 02:25:14.084903094	0001923
0	0.052735	-0.015489	0.004217	0.050233	MT	21499	2023.02.25 02:25:14.085903094	0001923
0	0.072870	0.007741	-0.020058	0.069626	MT	21499	2023.02.25 02:25:14.086903094	0001923
0	0.099303	-0.031030	-0.000473	0.094329	MT	21499	2023.02.25 02:25:14.087903094	0001923
0	0.076092	0.019744	-0.024043	0.069441	MT	21499	2023.02.25 02:25:14.088903094	0001923
0	0.053796	0.007502	-0.027691	0.045508	MT	21499	2023.02.25 02:25:14.089903094	0001923
0	0.059850	0.031525	-0.011725	0.049504	MT	21499	2023.02.25 02:25:14.090903094	0001923
0	0.103484	0.023984	0.022528	0.098113	MT	21499	2023.02.25 02:25:14.091903094	0001923
0	0.050160	0.000454	0.019295	0.046298	MT	21499	2023.02.25 02:25:14.092903094	0001923
0	0.111633	0.071878	0.003771	0.085331	MT	21499	2023.02.25 02:25:14.093903094	0001923
0	0.062968	-0.031447	0.004137	0.054397	MT	21499	2023.02.25 02:25:14.094903094	0001923
0	0.107694	0.020091	-0.000596	0.105802	MT	21499	2023.02.25 02:25:14.095903094	0001923
0	0.078058	0.019745	0.014891	0.074036	MT	21499	2023.02.25 02:25:14.096903094	0001923
0	0.071708	0.011732	-0.012054	0.069707	MT	21499	2023.02.25 02:25:14.097903094	0001923
0	0.098087	0.023951	0.014590	0.093992	MT	21499	2023.02.25 02:25:14.098903094	0001923
0	0.067926	0.035591	0.004155	0.057706	MT	21499	2023.02.25 02:25:14.099903094	0001923
0	0.082250	0.004840	0.003752	0.082021	MT	21499	2023.02.25 02:25:14.100903094	0001923
0	0.055839	0.047310	-0.003402	0.029465	MT	21499	2023.02.25 02:25:14.101903094	0001923
0	0.085065	-0.023219	0.022778	0.078600	MT	21499	2023.02.25 02:25:14.102903094	0001923
0	0.083120	-0.007275	0.035856	0.074635	MT	21499	2023.02.25 02:25:14.103903094	0001923
0	0.086145	-0.003110	-0.004317	0.085981	MT	21499	2023.02.25 02:25:14.104903094	0001923
0	0.088707	0.019816	0.026767	0.082218	MT	21499	2023.02.25 02:25:14.105903094	0001923
0	0.057385	-0.007456	-0.027770	0.049661	MT	21499	2023.02.25 02:25:14.106903094	0001923
0	0.114534	0.012174	-0.000727	0.113883	MT	21499	2023.02.25 02:25:14.107903094	0001923
0	0.073580	0.067301	0.004621	0.029382	MT	21499	2023.02.25 02:25:14.108903094	0001923
0	0.086290	0.007885	-0.000305	0.085929	MT	21499	2023.02.25 02:25:14.109903094	0001923
0	0.110114	0.001129	0.003320	0.110058	MT	21499	2023.02.25 02:25:14.110903094	0001923
0	0.066242	-0.019372	0.011028	0.062379	MT	21499	2023.02.25 02:25:14.111903094	0001923
0	0.041617	0.000326	0.023478	0.034361	MT	21499	2023.02.25 02:25:14.112903094	0001923
0	0.068381	-0.023376	0.015023	0.062481	MT	21499	2023.02.25 02:25:14.113903094	0001923
0	0.097929	0.027963	0.003596	0.093783	MT	21499	2023.02.25 02:25:14.114903094	0001923
0	0.073457	-0.027335	0.014957	0.066521	MT	21499	2023.02.25 02:25:14.115903094	0001923
0	0.074498	0.011745	-0.024053	0.069523	MT	21499	2023.02.25 02:25:14.116903094	0001923
0	0.053572	0.023488	-0.015673	0.045526	MT	21499	2023.02.25 02:25:14.117903094	0001923
0	0.100145	0.020001	0.006525	0.097910	MT	21499	2023.02.25 02:25:14.118903094	0001923
0	0.074492	-0.007234	-0.004139	0.074024	MT	21499	2023.02.25 02:25:14.119903094	0001923
0	0.067387	0.035534	0.019215	0.053936	MT	21499	2023.02.25 02:25:14.120903094	0001923
0	0.051740	0.039291	0.015586	0.029838	MT	21499	2023.02.25 02:25:14.121903094	0001923
0	0.104183	0.016066	-0.016538	0.101599	MT	21499	2023.02.25 02:25:14.122903094	0001923
0	0.058489	-0.035521	-0.003745	0.046317	MT	21499	2023.02.25 02:25:14.123903094	0001923
0	0.079429	0.047620	0.015107	0.061750	MT	21499	2023.02.25 02:25:14.124903094	0001923
0	0.071316	0.027678	2.430077E-5	0.065726	MT	21499	2023.02.25 02:25:14.125903094	0001923
0	0.097191	0.039908	-0.024264	0.085233	MT	21499	2023.02.25 02:25:14.126903094	0001923
0	0.087989	0.055697	-0.019940	0.065132	MT	21499	2023.02.25 02:25:14.127903094	0001923
0	0.055118	0.035438	-0.007599	0.041526	MT	21499	2023.02.25 02:25:14.128903094	0001923
0	0.055543	-0.023480	-0.003791	0.050193	MT	21499	2023.02.25 02:25:14.129903094	0001923
0	0.093193	0.035877	0.006728	0.085747	MT	21499	2023.02.25 02:25:14.130903094	0001923
0	0.127393	0.040186	0.026241	0.118006	MT	21499	2023.02.25 02:25:14.131903094	0001923
0	0.094979	0.035864	0.018726	0.085931	MT	21499	2023.02.25 02:25:14.132903094	0001923
0	0.104981	0.020034	0.014463	0.102032	MT	21499	2023.02.25 02:25:14.133903094	0001923
0	0.040963	0.015394	-0.003562	0.037793	MT	21499	2023.02.25 02:25:14.134903094	0001923
0	0.090277	0.027880	0.003718	0.085784	MT	21499	2023.02.25 02:25:14.135903094	0001923
0	0.110838	0.012125	0.006333	0.109990	MT	21499	2023.02.25 02:25:14.136903094	0001923
0	0.071757	0.027613	0.023083	0.062078	MT	21499	2023.02.25 02:25:14.137903094	0001923
0	0.057315	0.023498	0.015262	0.049999	MT	21499	2023.02.25 02:25:14.138903094	0001923
0	0.077904	0.023753	0.006897	0.073873	MT	21499	2023.02.25 02:25:14.139903094	0001923
0	0.086793	-0.027158	0.003714	0.082351	MT	21499	2023.02.25 02:25:14.140903094	0001923
0	0.079486	0.015806	-0.004173	0.077787	MT	21499	2023.02.25 02:25:14.141903094	0001923
0	0.088119	0.015873	0.010703	0.086014	MT	21499	2023.02.25 02:25:14.142903094	0001923
0	0.100145	0.020001	0.006525	0.097910	MT	21499	2023.02.25 02:25:14.143903094	0001923
0	0.075452	-0.027274	-0.004102	0.070230	MT	21499	2023.02.25 02:25:14.144903094	0001923
0	0.081271	0.027741	0.018900	0.074015	MT	21499	2023.02.25 02:25:14.145903094	0001923
0	0.084463	0.019852	-0.008229	0.081684	MT	21499	2023.02.25 02:25:14.146903094	0001923
0	0.086337	0.007889	-0.004304	0.085868	MT	21499	2023.02.25 02:25:14.147903094	0001923
0	0.072925	0.031678	2.904616E-5	0.065685	MT	21499	2023.02.25 02:25:14.148903094	0001923
0	0.099388	0.016017	-0.008478	0.097722	MT	21499	2023.02.25 02:25:14.149903094	0001923
0	0.071470	-0.007290	0.010920	0.070254	MT	21499	2023.02.25 02:25:14.150903094	0001923
0	0.056471	0.031361	0.027453	0.038102	MT	21499	2023.02.25 02:25:14.151903094	0001923
0	0.100020	-0.015001	0.010483	0.098331	MT	21499	2023.02.25 02:25:14.152903094	0001923
0	0.060647	0.047384	0.004475	0.037586	MT	21499	2023.02.25 02:25:14.153903094	0001923
0	0.069549	0.015663	0.015008	0.066079	MT	21499	2023.02.25 02:25:14.154903094	0001923
0	0.100030	0.051887	-0.004252	0.085415	MT	21499	2023.02.25 02:25:14.155903094	0001923
0	0.098499	0.008017	-0.008487	0.097804	MT	21499	2023.02.25 02:25:14.156903094	0001923
0	0.084368	0.039772	-0.012082	0.073418	MT	21499	2023.02.25 02:25:14.157903094	0001923
0	0.042591	0.007432	0.000367	0.041936	MT	21499	2023.02.25 02:25:14.158903094	0001923
0	0.060374	0.051294	0.011601	0.029653	MT	21499	2023.02.25 02:25:14.159903094	0001923
0	0.072312	0.004601	0.036054	0.062514	MT	21499	2023.02.25 02:25:14.160903094	0001923
0	0.090846	-0.011068	-0.004388	0.090062	MT	21499	2023.02.25 02:25:14.161903094	0001923
0	0.074431	0.000755	0.006869	0.074110	MT	21499	2023.02.25 02:25:14.162903094	0001923
0	0.069491	0.043546	0.007226	0.053670	MT	21499	2023.02.25 02:25:14.163903094	0001923
0	0.101573	0.035951	0.014605	0.093868	MT	21499	2023.02.25 02:25:14.164903094	0001923
0	0.085170	0.023843	-0.000225	0.081765	MT	21499	2023.02.25 02:25:14.165903094	0001923
0	0.092639	0.019938	-0.012350	0.089621	MT	21499	2023.02.25 02:25:14.166903094	0001923
0	0.086099	0.004885	-0.000308	0.085960	MT	21499	2023.02.25 02:25:14.167903094	0001923
0	0.052440	0.015510	0.004254	0.049914	MT	21499	2023.02.25 02:25:14.168903094	0001923
0	0.104752	0.035996	0.010544	0.097806	MT	21499	2023.02.25 02:25:14.169903094	0001923
0	0.071652	0.015724	-0.004051	0.069788	MT	21499	2023.02.25 02:25:14.170903094	0001923
0	0.075829	0.011749	-0.028052	0.069462	MT	21499	2023.02.25 02:25:14.171903094	0001923
0	0.073144	0.047570	-0.015767	0.053278	MT	21499	2023.02.25 02:25:14.172903094	0001923
0	0.070569	0.004713	0.006935	0.070069	MT	21499	2023.02.25 02:25:14.173903094	0001923
0	0.078371	0.007807	-0.004182	0.077869	MT	21499	2023.02.25 02:25:14.174903094	0001923
0	0.051205	0.011514	0.000250	0.049894	MT	21499	2023.02.25 02:25:14.175903094	0001923
0	0.072042	0.035649	-0.011904	0.061461	MT	21499	2023.02.25 02:25:14.176903094	0001923
0	0.070463	-0.007279	-7.828888E-5	0.070086	MT	21499	2023.02.25 02:25:14.177903094	0001923
0	0.077955	-0.023241	0.003841	0.074311	MT	21499	2023.02.25 02:25:14.178903094	0001923
0	0.068147	-0.031417	0.015075	0.058564	MT	21499	2023.02.25 02:25:14.179903094	0001923
0	0.038962	0.007386	0.004428	0.037998	MT	21499	2023.02.25 02:25:14.180903094	0001923
0	0.066310	-0.003324	0.003987	0.066106	MT	21499	2023.02.25 02:25:14.181903094	0001923
0	0.100305	0.027840	0.042714	0.086380	MT	21499	2023.02.25 02:25:14.182903094	0001923
0	0.086654	0.007878	0.006694	0.086036	MT	21499	2023.02.25 02:25:14.183903094	0001923
0	0.055830	0.019498	0.015257	0.050040	MT	21499	2023.02.25 02:25:14.184903094	0001923
0	0.111803	-0.010882	0.014305	0.110349	MT	21499	2023.02.25 02:25:14.185903094	0001923
0	0.086238	0.004881	0.003691	0.086021	MT	21499	2023.02.25 02:25:14.186903094	0001923
0	0.050725	0.027370	0.019450	0.038021	MT	21499	2023.02.25 02:25:14.187903094	0001923
0	0.034132	0.000354	-0.003519	0.033948	MT	21499	2023.02.25 02:25:14.188903094	0001923
0	0.104714	0.031988	0.018538	0.097970	MT	21499	2023.02.25 02:25:14.189903094	0001923
0	0.071757	0.027671	0.007023	0.065833	MT	21499	2023.02.25 02:25:14.190903094	0001923
0	0.090277	0.023901	-0.016284	0.085519	MT	21499	2023.02.25 02:25:14.191903094	0001923
0	0.103141	0.016054	-0.004539	0.101782	MT	21499	2023.02.25 02:25:14.192903094	0001923
0	0.057801	0.019547	0.007197	0.053917	MT	21499	2023.02.25 02:25:14.193903094	0001923
0	0.075392	-0.011245	0.006855	0.074233	MT	21499	2023.02.25 02:25:14.194903094	0001923
0	0.032588	0.027187	-0.003242	0.017673	MT	21499	2023.02.25 02:25:14.195903094	0001923
0	0.052498	-0.007550	0.023285	0.046441	MT	21499	2023.02.25 02:25:14.196903094	0001923
0	0.087201	-0.011121	0.006672	0.086231	MT	21499	2023.02.25 02:25:14.197903094	0001923
0	0.090139	0.004931	-0.004369	0.089898	MT	21499	2023.02.25 02:25:14.198903094	0001923
0	0.087115	0.007874	0.010694	0.086097	MT	21499	2023.02.25 02:25:14.199903094	0001923
0	0.074498	0.007757	0.003878	0.073992	MT	21499	2023.02.25 02:25:14.200903094	0001923
0	0.072973	0.019712	0.006953	0.069915	MT	21499	2023.02.25 02:25:14.201903094	0001923
0	0.078000	-0.027297	0.018896	0.070582	MT	21499	2023.02.25 02:25:14.202903094	0001923
0	0.080387	0.031756	0.003906	0.073745	MT	21499	2023.02.25 02:25:14.203903094	0001923
0	0.050408	-0.003489	0.004231	0.050109	MT	21499	2023.02.25 02:25:14.204903094	0001923
0	0.087670	0.031843	-0.000215	0.081682	MT	21499	2023.02.25 02:25:14.205903094	0001923
0	0.109316	0.040044	0.003488	0.101658	MT	21499	2023.02.25 02:25:14.206903094	0001923
0	0.083510	0.015839	0.003765	0.081908	MT	21499	2023.02.25 02:25:14.207903094	0001923
0	0.119683	-0.010799	0.014182	0.118348	MT	21499	2023.02.25 02:25:14.208903094	0001923
0	0.113058	0.040086	0.003427	0.105657	MT	21499	2023.02.25 02:25:14.209903094	0001923
0	0.035623	0.007342	0.007488	0.034044	MT	21499	2023.02.25 02:25:14.210903094	0001923
0	0.140046	0.076204	0.006287	0.117330	MT	21499	2023.02.25 02:25:14.211903094	0001923
0	0.078416	0.015688	0.030945	0.070323	MT	21499	2023.02.25 02:25:14.212903094	0001923
0	0.067320	-0.011434	0.031097	0.058603	MT	21499	2023.02.25 02:25:14.213903094	0001923
0	0.052811	0.023461	0.011324	0.045939	MT	21499	2023.02.25 02:25:14.214903094	0001923
0	0.070007	0.000721	-6.879809E-5	0.070003	MT	21499	2023.02.25 02:25:14.215903094	0001923
0	0.079228	0.015737	0.022885	0.074200	MT	21499	2023.02.25 02:25:14.216903094	0001923
0	0.060581	0.015580	-0.023804	0.053485	MT	21499	2023.02.25 02:25:14.217903094	0001923
0	0.038223	0.004391	0.000424	0.037968	MT	21499	2023.02.25 02:25:14.218903094	0001923
0	0.094218	-0.003036	0.003560	0.094102	MT	21499	2023.02.25 02:25:14.219903094	0001923
0	0.087069	0.043744	0.014919	0.073789	MT	21499	2023.02.25 02:25:14.220903094	0001923
0	0.041629	0.015383	0.007437	0.037961	MT	21499	2023.02.25 02:25:14.221903094	0001923
0	0.105138	0.063862	-0.020175	0.081047	MT	21499	2023.02.25 02:25:14.222903094	0001923
0	0.085499	0.035801	-0.000149	0.077642	MT	21499	2023.02.25 02:25:14.223903094	0001923
0	0.057315	0.015544	0.011192	0.054020	MT	21499	2023.02.25 02:25:14.224903094	0001923
0	0.066483	0.000672	0.006991	0.066111	MT	21499	2023.02.25 02:25:14.225903094	0001923
0	0.062016	0.011617	-0.019870	0.057587	MT	21499	2023.02.25 02:25:14.226903094	0001923
0	0.038846	0.004399	-0.007575	0.037845	MT	21499	2023.02.25 02:25:14.227903094	0001923
0	0.057801	-0.019447	0.004151	0.054273	MT	21499	2023.02.25 02:25:14.228903094	0001923
0	0.113164	0.040098	-0.008571	0.105474	MT	21499	2023.02.25 02:25:14.229903094	0001923
0	0.107917	0.020099	-0.008595	0.105680	MT	21499	2023.02.25 02:25:14.230903094	0001923
0	0.113058	0.040086	0.003427	0.105657	MT	21499	2023.02.25 02:25:14.231903094	0001923
0	0.063166	0.011633	0.004066	0.061953	MT	21499	2023.02.25 02:25:14.232903094	0001923
0	0.058352	0.004593	0.004119	0.058025	MT	21499	2023.02.25 02:25:14.233903094	0001923
0	0.086614	0.027851	-0.008219	0.081601	MT	21499	2023.02.25 02:25:14.234903094	0001923
0	0.069778	0.031629	0.007089	0.061793	MT	21499	2023.02.25 02:25:14.235903094	0001923
0	0.063419	0.039512	0.000283	0.049605	MT	21499	2023.02.25 02:25:14.236903094	0001923
0	0.086284	0.031782	0.018844	0.077973	MT	21499	2023.02.25 02:25:14.237903094	0001923
0	0.087069	0.011878	0.006699	0.085994	MT	21499	2023.02.25 02:25:14.238903094	0001923
0	0.099378	-0.003006	0.014497	0.098269	MT	21499	2023.02.25 02:25:14.239903094	0001923
0	0.056267	0.015551	0.004193	0.053913	MT	21499	2023.02.25 02:25:14.240903094	0001923
0	0.084499	-0.003175	0.018741	0.082333	MT	21499	2023.02.25 02:25:14.241903094	0001923
0	0.083457	0.004861	-0.016245	0.081716	MT	21499	2023.02.25 02:25:14.242903094	0001923
0	0.098732	0.000998	0.010502	0.098167	MT	21499	2023.02.25 02:25:14.243903094	0001923
0	0.060581	0.023571	-0.015795	0.053525	MT	21499	2023.02.25 02:25:14.244903094	0001923
0	0.042202	0.004432	0.000363	0.041967	MT	21499	2023.02.25 02:25:14.245903094	0001923
0	0.072588	0.015709	0.010948	0.070017	MT	21499	2023.02.25 02:25:14.246903094	0001923
0	0.042673	0.011375	0.015431	0.038125	MT	21499	2023.02.25 02:25:14.247903094	0001923
0	0.082741	0.011844	-0.000239	0.081888	MT	21499	2023.02.25 02:25:14.248903094	0001923
0	0.078772	0.000815	-0.012190	0.077819	MT	21499	2023.02.25 02:25:14.249903094	0001923
0	0.079082	0.011811	-0.008177	0.077767	MT	21499	2023.02.25 02:25:14.250903094	0001923
0	0.051817	-0.007473	-0.011772	0.049906	MT	21499	2023.02.25 02:25:14.251903094	0001923
0	0.062466	0.007642	-0.003938	0.061872	MT	21499	2023.02.25 02:25:14.252903094	0001923
0	0.075921	-0.011249	0.010855	0.074294	MT	21499	2023.02.25 02:25:14.253903094	0001923
0	0.071931	0.015728	-0.008050	0.069727	MT	21499	2023.02.25 02:25:14.254903094	0001923
0	0.082735	-0.019175	-0.020212	0.077902	MT	21499	2023.02.25 02:25:14.255903094	0001923
0	0.094773	0.047850	-0.008195	0.081395	MT	21499	2023.02.25 02:25:14.256903094	0001923
0	0.087755	-0.015105	-0.008331	0.086043	MT	21499	2023.02.25 02:25:14.257903094	0001923
0	0.052583	0.011503	0.011248	0.050062	MT	21499	2023.02.25 02:25:14.258903094	0001923
0	0.098980	0.007998	0.010511	0.098095	MT	21499	2023.02.25 02:25:14.259903094	0001923
0	0.090719	0.011930	-0.004361	0.089826	MT	21499	2023.02.25 02:25:14.260903094	0001923
0	0.066791	0.019622	0.015074	0.062038	MT	21499	2023.02.25 02:25:14.261903094	0001923
0	0.080025	-0.011265	0.026853	0.074539	MT	21499	2023.02.25 02:25:14.262903094	0001923
0	0.059573	0.011589	0.007127	0.057999	MT	21499	2023.02.25 02:25:14.263903094	0001923
0	0.080231	0.031695	0.022965	0.070036	MT	21499	2023.02.25 02:25:14.264903094	0001923
0	0.081025	-0.015180	-0.016208	0.077922	MT	21499	2023.02.25 02:25:14.265903094	0001923
0	0.118617	0.012211	0.003211	0.117943	MT	21499	2023.02.25 02:25:14.266903094	0001923
0	0.098697	0.011940	0.026575	0.094299	MT	21499	2023.02.25 02:25:14.267903094	0001923
0	0.092639	0.019938	-0.012350	0.089621	MT	21499	2023.02.25 02:25:14.268903094	0001923
0	0.082885	0.011840	0.003761	0.081949	MT	21499	2023.02.25 02:25:14.269903094	0001923
0	0.075829	0.027732	-0.012035	0.069542	MT	21499	2023.02.25 02:25:14.270903094	0001923
0	0.085866	0.035794	0.006850	0.077749	MT	21499	2023.02.25 02:25:14.271903094	0001923
0	0.090708	-0.015137	0.022665	0.086517	MT	21499	2023.02.25 02:25:14.272903094	0001923
0	0.103141	0.016054	-0.004539	0.101782	MT	21499	2023.02.25 02:25:14.273903094	0001923
0	0.071197	-0.011283	0.003916	0.070188	MT	21499	2023.02.25 02:25:14.274903094	0001923
0	0.079737	0.007819	-0.016181	0.077686	MT	21499	2023.02.25 02:25:14.275903094	0001923
0	0.071805	0.004651	0.026994	0.066375	MT	21499	2023.02.25 02:25:14.276903094	0001923
0	0.059042	0.031509	0.004273	0.049749	MT	21499	2023.02.25 02:25:14.277903094	0001923
0	0.069491	0.027621	0.015084	0.061956	MT	21499	2023.02.25 02:25:14.278903094	0001923
0	0.067809	0.011691	-0.011993	0.065708	MT	21499	2023.02.25 02:25:14.279903094	0001923
0	0.102786	0.047909	0.014680	0.089745	MT	21499	2023.02.25 02:25:14.280903094	0001923
0	0.066671	-0.007324	0.003982	0.066148	MT	21499	2023.02.25 02:25:14.281903094	0001923
0	0.072360	-0.003492	0.047165	0.054765	MT	21499	2023.02.25 02:25:14.282903094	0001923
0	0.036729	-0.011642	-0.007532	0.034011	MT	21499	2023.02.25 02:25:14.283903094	0001923
0	0.054736	0.004548	0.007179	0.054072	MT	21499	2023.02.25 02:25:14.284903094	0001923
0	0.062338	0.031558	-0.003787	0.053626	MT	21499	2023.02.25 02:25:14.285903094	0001923
0	0.078013	0.015753	-0.032047	0.069360	MT	21499	2023.02.25 02:25:14.286903094	0001923
0	0.076974	0.031712	0.006967	0.069791	MT	21499	2023.02.25 02:25:14.287903094	0001923
0	0.085545	0.051697	-0.019945	0.065174	MT	21499	2023.02.25 02:25:14.288903094	0001923
0	0.138845	0.032399	-0.021007	0.133368	MT	21499	2023.02.25 02:25:14.289903094	0001923
0	0.076033	-0.015402	0.040030	0.062781	MT	21499	2023.02.25 02:25:14.290903094	0001923
0	0.090796	0.000916	0.010625	0.090168	MT	21499	2023.02.25 02:25:14.291903094	0001923
0	0.087573	0.039794	0.006855	0.077708	MT	21499	2023.02.25 02:25:14.292903094	0001923
0	0.057385	0.011540	0.015187	0.054122	MT	21499	2023.02.25 02:25:14.293903094	0001923
0	0.067690	0.015679	1.006460E-5	0.065850	MT	21499	2023.02.25 02:25:14.294903094	0001923
0	0.084882	0.039691	0.026974	0.070014	MT	21499	2023.02.25 02:25:14.295903094	0001923
0	0.115577	0.028156	-0.024645	0.109352	MT	21499	2023.02.25 02:25:14.296903094	0001923
0	0.079228	-0.011188	-0.008204	0.078003	MT	21499	2023.02.25 02:25:14.297903094	0001923
0	0.087755	0.004877	-0.032244	0.081471	MT	21499	2023.02.25 02:25:14.298903094	0001923
0	0.054827	0.047277	-0.011340	0.025344	MT	21499	2023.02.25 02:25:14.299903094	0001923
0	0.046519	-0.015578	0.011338	0.042341	MT	21499	2023.02.25 02:25:14.300903094	0001923
0	0.107243	-0.010895	-0.012631	0.105937	MT	21499	2023.02.25 02:25:14.301903094	0001923
0	0.107944	0.005072	0.018384	0.106246	MT	21499	2023.02.25 02:25:14.302903094	0001923
0	0.065635	-0.019368	0.007029	0.062318	MT	21499	2023.02.25 02:25:14.303903094	0001923
0	0.070299	0.019695	-0.015983	0.065564	MT	21499	2023.02.25 02:25:14.304903094	0001923
0	0.068454	0.059355	-0.007448	0.033280	MT	21499	2023.02.25 02:25:14.305903094	0001923
0	0.071868	-0.015274	-0.004087	0.070107	MT	21499	2023.02.25 02:25:14.306903094	0001923
0	0.072870	0.007741	-0.020058	0.069626	MT	21499	2023.02.25 02:25:14.307903094	0001923
0	0.038013	0.015341	0.007498	0.033962	MT	21499	2023.02.25 02:25:14.308903094	0001923
0	0.081713	0.039703	0.014976	0.069831	MT	21499	2023.02.25 02:25:14.309903094	0001923
0	0.054681	0.007551	0.004183	0.053995	MT	21499	2023.02.25 02:25:14.310903094	0001923
0	0.083361	0.000861	-0.016250	0.081757	MT	21499	2023.02.25 02:25:14.311903094	0001923
0	0.074014	0.023728	-0.008041	0.069644	MT	21499	2023.02.25 02:25:14.312903094	0001923
0	0.071028	-0.011279	-8.303427E-5	0.070127	MT	21499	2023.02.25 02:25:14.313903094	0001923
0	0.082885	0.043731	-0.012016	0.069377	MT	21499	2023.02.25 02:25:14.314903094	0001923
0	0.075670	0.015757	0.003887	0.073909	MT	21499	2023.02.25 02:25:14.315903094	0001923
0	0.054461	0.007555	0.000184	0.053934	MT	21499	2023.02.25 02:25:14.316903094	0001923
0	0.068862	0.019674	0.004014	0.065870	MT	21499	2023.02.25 02:25:14.317903094	0001923
0	0.082885	0.043731	-0.012016	0.069377	MT	21499	2023.02.25 02:25:14.318903094	0001923
0	0.087390	0.015717	0.042883	0.074505	MT	21499	2023.02.25 02:25:14.319903094	0001923
0	0.050646	0.007453	0.019304	0.046226	MT	21499	2023.02.25 02:25:14.320903094	0001923
0	0.042202	-0.003568	0.000354	0.042049	MT	21499	2023.02.25 02:25:14.321903094	0001923
0	0.057035	0.039324	0.023524	0.033959	MT	21499	2023.02.25 02:25:14.322903094	0001923
0	0.054964	0.011494	0.019247	0.050184	MT	21499	2023.02.25 02:25:14.323903094	0001923
0	0.077589	-0.011257	0.018854	0.074417	MT	21499	2023.02.25 02:25:14.324903094	0001923
0	0.063159	0.015577	0.019130	0.058141	MT	21499	2023.02.25 02:25:14.325903094	0001923
0	0.124984	-0.002825	0.039189	0.118648	MT	21499	2023.02.25 02:25:14.326903094	0001923
0	0.082928	0.027794	0.006840	0.077831	MT	21499	2023.02.25 02:25:14.327903094	0001923
0	0.079486	0.015806	-0.004173	0.077787	MT	21499	2023.02.25 02:25:14.328903094	0001923
0	0.098250	0.001018	-0.008495	0.097876	MT	21499	2023.02.25 02:25:14.329903094	0001923
0	0.082789	0.011848	-0.004238	0.081827	MT	21499	2023.02.25 02:25:14.330903094	0001923
0	0.137659	0.056303	-0.008858	0.125306	MT	21499	2023.02.25 02:25:14.331903094	0001923
0	0.092109	-0.007146	0.030674	0.086557	MT	21499	2023.02.25 02:25:14.332903094	0001923
0	0.079177	0.027753	0.006901	0.073832	MT	21499	2023.02.25 02:25:14.333903094	0001923
0	0.087304	0.015885	-0.000295	0.085846	MT	21499	2023.02.25 02:25:14.334903094	0001923
0	0.092542	-0.031124	0.010648	0.086498	MT	21499	2023.02.25 02:25:14.335903094	0001923
0	0.074277	0.004758	0.003874	0.074023	MT	21499	2023.02.25 02:25:14.336903094	0001923
0	0.119055	0.016211	0.003216	0.117902	MT	21499	2023.02.25 02:25:14.337903094	0001923
0	0.062209	0.027571	-0.015791	0.053484	MT	21499	2023.02.25 02:25:14.338903094	0001923
0	0.114289	0.032131	-0.000643	0.109678	MT	21499	2023.02.25 02:25:14.339903094	0001923
0	0.078829	0.043681	-0.003956	0.065500	MT	21499	2023.02.25 02:25:14.340903094	0001923
0	0.109854	-0.014931	0.022360	0.106513	MT	21499	2023.02.25 02:25:14.341903094	0001923
0	0.090360	-0.003065	-0.008378	0.089919	MT	21499	2023.02.25 02:25:14.342903094	0001923
0	0.107648	-0.026967	0.018407	0.102576	MT	21499	2023.02.25 02:25:14.343903094	0001923
0	0.085726	-0.023146	-0.008280	0.082126	MT	21499	2023.02.25 02:25:14.344903094	0001923
0	0.058224	0.035480	-0.007660	0.045525	MT	21499	2023.02.25 02:25:14.345903094	0001923
0	0.062008	0.023535	0.019201	0.054060	MT	21499	2023.02.25 02:25:14.346903094	0001923
0	0.083409	0.027790	0.010840	0.077892	MT	21499	2023.02.25 02:25:14.347903094	0001923
0	0.128180	0.024293	0.003103	0.125818	MT	21499	2023.02.25 02:25:14.348903094	0001923
0	0.094853	0.047835	0.006803	0.081625	MT	21499	2023.02.25 02:25:14.349903094	0001923
0	0.066491	0.004687	-0.008002	0.065841	MT	21499	2023.02.25 02:25:14.350903094	0001923
0	0.054305	0.007445	0.027303	0.046348	MT	21499	2023.02.25 02:25:14.351903094	0001923
0	0.046519	-0.015578	0.011338	0.042341	MT	21499	2023.02.25 02:25:14.352903094	0001923
0	0.058224	0.047343	0.004536	0.033587	MT	21499	2023.02.25 02:25:14.353903094	0001923
0	0.103755	0.051917	0.006686	0.089582	MT	21499	2023.02.25 02:25:14.354903094	0001923
0	0.122923	0.032230	-0.016763	0.117432	MT	21499	2023.02.25 02:25:14.355903094	0001923
0	0.071652	0.015724	-0.004051	0.069788	MT	21499	2023.02.25 02:25:14.356903094	0001923
0	0.102552	0.008043	0.006450	0.102033	MT	21499	2023.02.25 02:25:14.357903094	0001923
0	0.049132	0.011456	-0.023625	0.041528	MT	21499	2023.02.25 02:25:14.358903094	0001923
0	0.104986	0.035999	-0.032390	0.093150	MT	21499	2023.02.25 02:25:14.359903094	0001923
0	0.053861	0.023457	0.015323	0.046000	MT	21499	2023.02.25 02:25:14.360903094	0001923
0	0.038013	-0.007634	-0.015527	0.033847	MT	21499	2023.02.25 02:25:14.361903094	0001923
0	0.058966	0.007589	0.007122	0.058040	MT	21499	2023.02.25 02:25:14.362903094	0001923
0	0.096198	0.043887	-0.004262	0.085497	MT	21499	2023.02.25 02:25:14.363903094	0001923
0	0.084404	0.004771	0.030810	0.078434	MT	21499	2023.02.25 02:25:14.364903094	0001923
0	0.079486	0.015806	-0.004173	0.077787	MT	21499	2023.02.25 02:25:14.365903094	0001923
0	0.053488	0.000535	-0.019761	0.049701	MT	21499	2023.02.25 02:25:14.366903094	0001923
0	0.113547	-0.026861	-0.004712	0.110224	MT	21499	2023.02.25 02:25:14.367903094	0001923
0	0.071372	0.035632	0.004094	0.061706	MT	21499	2023.02.25 02:25:14.368903094	0001923
0	0.045486	0.015370	0.019435	0.038145	MT	21499	2023.02.25 02:25:14.369903094	0001923
0	0.089872	0.043790	0.010859	0.077728	MT	21499	2023.02.25 02:25:14.370903094	0001923
0	0.113798	0.059887	0.035692	0.089943	MT	21499	2023.02.25 02:25:14.371903094	0001923
0	0.074820	0.011761	-0.000117	0.073889	MT	21499	2023.02.25 02:25:14.372903094	0001923
0	0.082831	0.004857	-0.012246	0.081777	MT	21499	2023.02.25 02:25:14.373903094	0001923
0	0.068688	0.019678	1.480999E-5	0.065809	MT	21499	2023.02.25 02:25:14.374903094	0001923
0	0.057533	0.039426	0.004404	0.041668	MT	21499	2023.02.25 02:25:14.375903094	0001923
0	0.095614	0.039900	-0.016265	0.085355	MT	21499	2023.02.25 02:25:14.376903094	0001923
0	0.055758	0.007544	0.011182	0.054102	MT	21499	2023.02.25 02:25:14.377903094	0001923
0	0.149067	0.012418	0.041840	0.142535	MT	21499	2023.02.25 02:25:14.378903094	0001923
0	0.044520	0.023394	-0.003553	0.037711	MT	21499	2023.02.25 02:25:14.379903094	0001923
0	0.112872	-0.006890	0.022308	0.110430	MT	21499	2023.02.25 02:25:14.380903094	0001923
0	0.111198	-0.014862	-0.004698	0.110100	MT	21499	2023.02.25 02:25:14.381903094	0001923
0	0.106752	-0.002919	0.010376	0.106207	MT	21499	2023.02.25 02:25:14.382903094	0001923
0	0.100747	0.039949	-0.024325	0.089232	MT	21499	2023.02.25 02:25:14.383903094	0001923
0	0.068272	-0.015311	-0.008026	0.066047	MT	21499	2023.02.25 02:25:14.384903094	0001923
0	0.068162	0.019518	0.036194	0.054361	MT	21499	2023.02.25 02:25:14.385903094	0001923
0	0.116164	0.048098	-0.008562	0.105391	MT	21499	2023.02.25 02:25:14.386903094	0001923
0	0.077337	0.019750	0.010891	0.073975	MT	21499	2023.02.25 02:25:14.387903094	0001923
0	0.099905	0.011993	0.014515	0.098115	MT	21499	2023.02.25 02:25:14.388903094	0001923
0	0.069886	0.004606	0.031054	0.062437	MT	21499	2023.02.25 02:25:14.389903094	0001923
0	0.127487	0.075973	0.030589	0.097700	MT	21499	2023.02.25 02:25:14.390903094	0001923
0	0.077904	0.023753	0.006897	0.073873	MT	21499	2023.02.25 02:25:14.391903094	0001923
0	0.105669	0.079712	0.004024	0.069251	MT	21499	2023.02.25 02:25:14.392903094	0001923
0	0.063151	0.000627	0.011052	0.062173	MT	21499	2023.02.25 02:25:14.393903094	0001923
0	0.049860	0.019476	-0.003679	0.045751	MT	21499	2023.02.25 02:25:14.394903094	0001923
0	0.122266	-0.006743	-0.000872	0.122077	MT	21499	2023.02.25 02:25:14.395903094	0001923
0	0.024454	0.015192	-0.007256	0.017736	MT	21499	2023.02.25 02:25:14.396903094	0001923
0	0.092935	0.043835	0.006798	0.081666	MT	21499	2023.02.25 02:25:14.397903094	0001923
0	0.122756	0.020187	0.026218	0.118212	MT	21499	2023.02.25 02:25:14.398903094	0001923
0	0.093968	0.027925	-0.000342	0.089722	MT	21499	2023.02.25 02:25:14.399903094	0001923
0	0.071868	-0.015274	-0.004087	0.070107	MT	21499	2023.02.25 02:25:14.400903094	0001923
0	0.083654	0.031637	0.040024	0.066296	MT	21499	2023.02.25 02:25:14.401903094	0001923
0	0.109677	0.028083	0.006413	0.105826	MT	21499	2023.02.25 02:25:14.402903094	0001923
0	0.034728	0.007349	0.000489	0.033937	MT	21499	2023.02.25 02:25:14.403903094	0001923
0	0.079681	-0.015192	-0.004209	0.078106	MT	21499	2023.02.25 02:25:14.404903094	0001923
0	0.115191	0.095614	0.019164	0.061317	MT	21499	2023.02.25 02:25:14.405903094	0001923
0	0.051439	0.011510	0.004249	0.049955	MT	21499	2023.02.25 02:25:14.406903094	0001923
0	0.015395	-0.003861	0.004781	0.014115	MT	21499	2023.02.25 02:25:14.407903094	0001923
0	0.081173	0.019791	0.010830	0.077975	MT	21499	2023.02.25 02:25:14.408903094	0001923
0	0.058292	0.011576	-0.019809	0.053587	MT	21499	2023.02.25 02:25:14.409903094	0001923
0	0.071428	0.051512	0.000297	0.049482	MT	21499	2023.02.25 02:25:14.410903094	0001923
0	0.061351	0.000577	0.019112	0.058296	MT	21499	2023.02.25 02:25:14.411903094	0001923
0	0.104709	-0.027013	0.022468	0.098638	MT	21499	2023.02.25 02:25:14.412903094	0001923
0	0.057585	-0.011459	0.015159	0.054359	MT	21499	2023.02.25 02:25:14.413903094	0001923
0	0.062129	-0.035491	0.007193	0.050484	MT	21499	2023.02.25 02:25:14.414903094	0001923
0	0.104566	0.024049	-0.000530	0.101761	MT	21499	2023.02.25 02:25:14.415903094	0001923
0	0.040768	0.031261	0.004639	0.025753	MT	21499	2023.02.25 02:25:14.416903094	0001923
0	0.069311	-0.035412	0.011070	0.058544	MT	21499	2023.02.25 02:25:14.417903094	0001923
0	0.038846	0.004399	-0.007575	0.037845	MT	21499	2023.02.25 02:25:14.418903094	0001923
0	0.078568	-0.007201	0.003799	0.078145	MT	21499	2023.02.25 02:25:14.419903094	0001923
0	0.074108	0.004697	0.022933	0.070314	MT	21499	2023.02.25 02:25:14.420903094	0001923
0	0.025884	0.015196	-0.011256	0.017674	MT	21499	2023.02.25 02:25:14.421903094	0001923
0	0.035833	-0.019793	0.019638	0.022508	MT	21499	2023.02.25 02:25:14.422903094	0001923
0	0.093830	-0.027240	0.042771	0.078947	MT	21499	2023.02.25 02:25:14.423903094	0001923
0	0.060299	0.004581	0.015117	0.058193	MT	21499	2023.02.25 02:25:14.424903094	0001923
0	0.077182	0.015746	0.014886	0.074078	MT	21499	2023.02.25 02:25:14.425903094	0001923
0	0.067201	-0.031466	0.023135	0.054687	MT	21499	2023.02.25 02:25:14.426903094	0001923
0	0.052440	0.031426	0.004395	0.041750	MT	21499	2023.02.25 02:25:14.427903094	0001923
0	0.100906	0.035979	-0.012392	0.093456	MT	21499	2023.02.25 02:25:14.428903094	0001923
0	0.111987	0.028067	0.022411	0.106071	MT	21499	2023.02.25 02:25:14.429903094	0001923
0	0.034234	0.004293	0.015545	0.030198	MT	21499	2023.02.25 02:25:14.430903094	0001923
0	0.023749	0.004218	0.007668	0.022077	MT	21499	2023.02.25 02:25:14.431903094	0001923
0	0.078109	0.007738	0.022876	0.074282	MT	21499	2023.02.25 02:25:14.432903094	0001923
0	0.082885	0.059590	0.004184	0.057459	MT	21499	2023.02.25 02:25:14.433903094	0001923
0	0.103141	0.071770	-0.012044	0.073089	MT	21499	2023.02.25 02:25:14.434903094	0001923
0	0.108729	0.020107	-0.016594	0.105557	MT	21499	2023.02.25 02:25:14.435903094	0001923
0	0.059372	0.031506	0.007272	0.049795	MT	21499	2023.02.25 02:25:14.436903094	0001923
0	0.093968	0.027925	-0.000342	0.089722	MT	21499	2023.02.25 02:25:14.437903094	0001923
0	0.141443	0.084182	-0.012641	0.112958	MT	21499	2023.02.25 02:25:14.438903094	0001923
0	0.106461	0.008100	-0.008609	0.105803	MT	21499	2023.02.25 02:25:14.439903094	0001923
0	0.063474	0.043464	0.007348	0.045672	MT	21499	2023.02.25 02:25:14.440903094	0001923
0	0.042485	-0.003572	0.004353	0.042110	MT	21499	2023.02.25 02:25:14.441903094	0001923
0	0.102391	-0.002956	0.006437	0.102146	MT	21499	2023.02.25 02:25:14.442903094	0001923
0	0.122788	0.008245	0.010144	0.122091	MT	21499	2023.02.25 02:25:14.443903094	0001923
0	0.045486	0.007416	0.015365	0.042165	MT	21499	2023.02.25 02:25:14.444903094	0001923
0	0.090758	0.004939	-0.012368	0.089775	MT	21499	2023.02.25 02:25:14.445903094	0001923
0	0.099303	0.031959	0.006601	0.093787	MT	21499	2023.02.25 02:25:14.446903094	0001923
0	0.096732	-0.019018	-0.012458	0.094022	MT	21499	2023.02.25 02:25:14.447903094	0001923
0	0.064730	0.011654	-0.015932	0.061647	MT	21499	2023.02.25 02:25:14.448903094	0001923
0	0.076459	0.011642	0.036001	0.066441	MT	21499	2023.02.25 02:25:14.449903094	0001923
0	0.104604	0.024053	-0.004530	0.101700	MT	21499	2023.02.25 02:25:14.450903094	0001923
0	0.086238	0.004881	0.003691	0.086021	MT	21499	2023.02.25 02:25:14.451903094	0001923
0	0.088080	0.019885	-0.000291	0.085805	MT	21499	2023.02.25 02:25:14.452903094	0001923
0	0.130836	0.048250	0.003193	0.121572	MT	21499	2023.02.25 02:25:14.453903094	0001923
0	0.030414	0.004312	-0.003453	0.029908	MT	21499	2023.02.25 02:25:14.454903094	0001923
0	0.101809	0.019989	0.018524	0.098093	MT	21499	2023.02.25 02:25:14.455903094	0001923
0	0.100980	0.039901	0.022669	0.089950	MT	21499	2023.02.25 02:25:14.456903094	0001923
0	0.035185	0.027220	0.004696	0.021795	MT	21499	2023.02.25 02:25:14.457903094	0001923
0	0.094520	0.007976	-0.008426	0.093805	MT	21499	2023.02.25 02:25:14.458903094	0001923
0	0.037815	0.023307	0.000569	0.029773	MT	21499	2023.02.25 02:25:14.459903094	0001923
0	0.083940	0.031801	-0.000154	0.077683	MT	21499	2023.02.25 02:25:14.460903094	0001923
0	0.072533	0.011651	0.027002	0.066303	MT	21499	2023.02.25 02:25:14.461903094	0001923
0	0.076131	-0.015244	0.006850	0.074274	MT	21499	2023.02.25 02:25:14.462903094	0001923
0	0.054305	-0.019476	-0.007786	0.050090	MT	21499	2023.02.25 02:25:14.463903094	0001923
0	0.080025	-0.015203	0.006789	0.078274	MT	21499	2023.02.25 02:25:14.464903094	0001923
0	0.036180	0.027168	0.015755	0.017963	MT	21499	2023.02.25 02:25:14.465903094	0001923
0	0.084404	0.000825	0.018746	0.082292	MT	21499	2023.02.25 02:25:14.466903094	0001923
0	0.086654	0.047699	0.018985	0.069810	MT	21499	2023.02.25 02:25:14.467903094	0001923
0	0.081621	0.007827	-0.024180	0.077563	MT	21499	2023.02.25 02:25:14.468903094	0001923
0	0.066068	0.011618	0.019064	0.062182	MT	21499	2023.02.25 02:25:14.469903094	0001923
0	0.084220	-0.011139	-0.016264	0.081880	MT	21499	2023.02.25 02:25:14.470903094	0001923
0	0.100070	0.008030	-0.020486	0.097621	MT	21499	2023.02.25 02:25:14.471903094	0001923
0	0.078778	0.027760	-9.783419E-5	0.073725	MT	21499	2023.02.25 02:25:14.472903094	0001923
0	0.121643	0.028203	0.010229	0.117885	MT	21499	2023.02.25 02:25:14.473903094	0001923
0	0.026476	-0.015802	-0.011292	0.017994	MT	21499	2023.02.25 02:25:14.474903094	0001923
0	0.078013	0.051607	-0.011824	0.057297	MT	21499	2023.02.25 02:25:14.475903094	0001923
0	0.107429	0.008076	0.014388	0.106154	MT	21499	2023.02.25 02:25:14.476903094	0001923
0	0.130188	0.001347	-0.008984	0.129871	MT	21499	2023.02.25 02:25:14.477903094	0001923
0	0.091684	0.031892	-0.008275	0.085559	MT	21499	2023.02.25 02:25:14.478903094	0001923
0	0.058284	0.015539	0.015192	0.054081	MT	21499	2023.02.25 02:25:14.479903094	0001923
0	0.050408	0.019465	0.007319	0.045919	MT	21499	2023.02.25 02:25:14.480903094	0001923
0	0.063040	0.011642	-0.003933	0.061830	MT	21499	2023.02.25 02:25:14.481903094	0001923
0	0.091548	0.027869	0.014717	0.085952	MT	21499	2023.02.25 02:25:14.482903094	0001923
0	0.058498	0.047252	-0.027277	0.021100	MT	21499	2023.02.25 02:25:14.483903094	0001923
0	0.077859	0.019777	-0.016105	0.073563	MT	21499	2023.02.25 02:25:14.484903094	0001923
0	0.087755	0.007870	0.014693	0.086158	MT	21499	2023.02.25 02:25:14.485903094	0001923
0	0.096405	0.043892	-0.008261	0.085436	MT	21499	2023.02.25 02:25:14.486903094	0001923
0	0.106719	0.028034	0.014473	0.101949	MT	21499	2023.02.25 02:25:14.487903094	0001923
0	0.078262	-0.003201	0.003804	0.078104	MT	21499	2023.02.25 02:25:14.488903094	0001923
0	0.077897	-0.031289	0.010892	0.070501	MT	21499	2023.02.25 02:25:14.489903094	0001923
0	0.056329	0.023502	0.011263	0.049938	MT	21499	2023.02.25 02:25:14.490903094	0001923
0	0.075392	-0.007249	0.010859	0.074253	MT	21499	2023.02.25 02:25:14.491903094	0001923
0	0.088023	0.000812	0.030744	0.082475	MT	21499	2023.02.25 02:25:14.492903094	0001923
0	0.032588	0.023233	-0.007308	0.021653	MT	21499	2023.02.25 02:25:14.493903094	0001923
0	0.070922	0.011724	-0.004055	0.069829	MT	21499	2023.02.25 02:25:14.494903094	0001923
0	0.080187	0.011819	-0.016176	0.077644	MT	21499	2023.02.25 02:25:14.495903094	0001923
0	0.085866	0.035794	0.006850	0.077749	MT	21499	2023.02.25 02:25:14.496903094	0001923
0	0.094641	0.000980	-0.012434	0.093816	MT	21499	2023.02.25 02:25:14.497903094	0001923
0	0.077084	0.035698	-0.019964	0.065338	MT	21499	2023.02.25 02:25:14.498903094	0001923
0	0.125148	0.052163	-0.032615	0.108983	MT	21499	2023.02.25 02:25:14.499903094	0001923
0	0.115503	0.044074	0.014431	0.105784	MT	21499	2023.02.25 02:25:14.500903094	0001923
0	0.077395	0.059515	-0.003693	0.049338	MT	21499	2023.02.25 02:25:14.501903094	0001923
0	0.076655	-0.011253	0.014854	0.074355	MT	21499	2023.02.25 02:25:14.502903094	0001923
0	0.114809	-0.006813	-0.012749	0.113895	MT	21499	2023.02.25 02:25:14.503903094	0001923
0	0.078416	0.004811	-0.008185	0.077839	MT	21499	2023.02.25 02:25:14.504903094	0001923
0	0.093840	0.051813	-0.012129	0.077294	MT	21499	2023.02.25 02:25:14.505903094	0001923
0	0.092639	0.043846	-0.004201	0.081498	MT	21499	2023.02.25 02:25:14.506903094	0001923
0	0.090796	0.000916	0.010625	0.090168	MT	21499	2023.02.25 02:25:14.507903094	0001923
0	0.076668	0.039677	3.853694E-5	0.065603	MT	21499	2023.02.25 02:25:14.508903094	0001923
0	0.110549	0.028075	0.014412	0.105949	MT	21499	2023.02.25 02:25:14.509903094	0001923
0	0.087624	0.027859	-0.016218	0.081479	MT	21499	2023.02.25 02:25:14.510903094	0001923
0	0.104178	0.087482	0.027337	0.049524	MT	21499	2023.02.25 02:25:14.511903094	0001923
0	0.079278	-0.003316	0.035922	0.070595	MT	21499	2023.02.25 02:25:14.512903094	0001923
0	0.049204	0.007457	0.015304	0.046165	MT	21499	2023.02.25 02:25:14.513903094	0001923
0	0.090355	0.000920	0.006625	0.090107	MT	21499	2023.02.25 02:25:14.514903094	0001923
0	0.060910	0.011613	-0.015871	0.057648	MT	21499	2023.02.25 02:25:14.515903094	0001923
0	0.086331	0.035790	0.010849	0.077810	MT	21499	2023.02.25 02:25:14.516903094	0001923
0	0.098620	0.031847	0.035719	0.086232	MT	21499	2023.02.25 02:25:14.517903094	0001923
0	0.046701	-0.007526	0.000288	0.046090	MT	21499	2023.02.25 02:25:14.518903094	0001923
0	0.050961	-0.027558	-0.007674	0.042174	MT	21499	2023.02.25 02:25:14.519903094	0001923
0	0.051662	-0.011489	0.004222	0.050191	MT	21499	2023.02.25 02:25:14.520903094	0001923
0	0.030935	-0.015736	0.004583	0.026237	MT	21499	2023.02.25 02:25:14.521903094	0001923
0	0.090316	0.019865	0.018707	0.086095	MT	21499	2023.02.25 02:25:14.522903094	0001923
0	0.066378	0.059301	0.004611	0.029464	MT	21499	2023.02.25 02:25:14.523903094	0001923
0	0.040841	-0.015665	0.015460	0.034403	MT	21499	2023.02.25 02:25:14.524903094	0001923
0	0.074766	0.039653	-0.015899	0.061359	MT	21499	2023.02.25 02:25:14.525903094	0001923
0	0.047212	-0.027608	0.000387	0.038297	MT	21499	2023.02.25 02:25:14.526903094	0001923
0	0.103484	-0.014940	-0.008575	0.102040	MT	21499	2023.02.25 02:25:14.527903094	0001923
0	0.060910	0.011613	-0.015871	0.057648	MT	21499	2023.02.25 02:25:14.528903094	0001923
0	0.093579	-0.019080	-0.032333	0.085718	MT	21499	2023.02.25 02:25:14.529903094	0001923
0	0.084463	0.007865	-0.020241	0.081624	MT	21499	2023.02.25 02:25:14.530903094	0001923
0	0.066910	0.000692	-0.012006	0.065821	MT	21499	2023.02.25 02:25:14.531903094	0001923
0	0.057671	0.007576	-0.019814	0.053628	MT	21499	2023.02.25 02:25:14.532903094	0001923
0	0.075769	-0.011225	-0.012143	0.073943	MT	21499	2023.02.25 02:25:14.533903094	0001923
0	0.111526	0.071882	-0.000229	0.085270	MT	21499	2023.02.25 02:25:14.534903094	0001923
0	0.093193	-0.023068	-0.004402	0.090186	MT	21499	2023.02.25 02:25:14.535903094	0001923
0	0.072911	0.004701	0.018934	0.070253	MT	21499	2023.02.25 02:25:14.536903094	0001923
0	0.106682	-0.010908	-0.000633	0.106121	MT	21499	2023.02.25 02:25:14.537903094	0001923
0	0.095687	-0.015038	0.006545	0.094271	MT	21499	2023.02.25 02:25:14.538903094	0001923
0	0.078930	0.027756	0.003902	0.073786	MT	21499	2023.02.25 02:25:14.539903094	0001923
0	0.095901	0.035860	0.022726	0.085992	MT	21499	2023.02.25 02:25:14.540903094	0001923
0	0.058017	0.031422	-0.031540	0.037201	MT	21499	2023.02.25 02:25:14.541903094	0001923
0	0.076759	0.004742	0.018873	0.074252	MT	21499	2023.02.25 02:25:14.542903094	0001923
0	0.110508	-0.022926	0.018351	0.106535	MT	21499	2023.02.25 02:25:14.543903094	0001923
0	0.066370	0.000688	-0.008007	0.065882	MT	21499	2023.02.25 02:25:14.544903094	0001923
0	0.077337	0.019750	0.010891	0.073975	MT	21499	2023.02.25 02:25:14.545903094	0001923
0	0.116606	-0.022829	0.003231	0.114304	MT	21499	2023.02.25 02:25:14.546903094	0001923
0	0.076348	0.023700	0.018956	0.070057	MT	21499	2023.02.25 02:25:14.547903094	0001923
0	0.085311	0.023839	0.003775	0.081826	MT	21499	2023.02.25 02:25:14.548903094	0001923
0	0.076616	0.031723	-0.004032	0.069623	MT	21499	2023.02.25 02:25:14.549903094	0001923
0	0.085446	-0.023154	-0.000280	0.082248	MT	21499	2023.02.25 02:25:14.550903094	0001923
0	0.052962	0.031370	0.019454	0.037980	MT	21499	2023.02.25 02:25:14.551903094	0001923
0	0.094847	0.004957	0.010568	0.094126	MT	21499	2023.02.25 02:25:14.552903094	0001923
0	0.059363	0.004585	0.011118	0.058132	MT	21499	2023.02.25 02:25:14.553903094	0001923
0	0.130250	-0.002652	-0.008989	0.129912	MT	21499	2023.02.25 02:25:14.554903094	0001923
0	0.058558	-0.003395	-0.007889	0.057924	MT	21499	2023.02.25 02:25:14.555903094	0001923
0	0.102596	0.012050	-0.000544	0.101885	MT	21499	2023.02.25 02:25:14.556903094	0001923
0	0.077859	0.019777	-0.016105	0.073563	MT	21499	2023.02.25 02:25:14.557903094	0001923
0	0.077343	0.031731	-0.012031	0.069501	MT	21499	2023.02.25 02:25:14.558903094	0001923
0	0.099267	0.016004	0.003521	0.097905	MT	21499	2023.02.25 02:25:14.559903094	0001923
0	0.100389	0.063796	0.003883	0.077415	MT	21499	2023.02.25 02:25:14.560903094	0001923
0	0.111633	0.020132	-0.000657	0.109801	MT	21499	2023.02.25 02:25:14.561903094	0001923
0	0.114350	-0.022885	0.018290	0.110534	MT	21499	2023.02.25 02:25:14.562903094	0001923
0	0.104867	0.047748	0.050859	0.078297	MT	21499	2023.02.25 02:25:14.563903094	0001923
0	0.070413	0.007724	-0.004060	0.069870	MT	21499	2023.02.25 02:25:14.564903094	0001923
0	0.036056	-0.015702	0.011522	0.030343	MT	21499	2023.02.25 02:25:14.565903094	0001923
0	0.086654	0.007878	0.006694	0.086036	MT	21499	2023.02.25 02:25:14.566903094	0001923
0	0.055118	0.035438	-0.007599	0.041526	MT	21499	2023.02.25 02:25:14.567903094	0001923
0	0.054461	0.039389	0.000466	0.037607	MT	21499	2023.02.25 02:25:14.568903094	0001923
0	0.088301	-0.019113	-0.000337	0.086207	MT	21499	2023.02.25 02:25:14.569903094	0001923
0	0.069900	0.043566	-0.011772	0.053380	MT	21499	2023.02.25 02:25:14.570903094	0001923
0	0.098168	0.015944	0.022580	0.094196	MT	21499	2023.02.25 02:25:14.571903094	0001923
0	0.083929	-0.007171	0.014737	0.082313	MT	21499	2023.02.25 02:25:14.572903094	0001923
0	0.059245	0.039446	-0.015593	0.041362	MT	21499	2023.02.25 02:25:14.573903094	0001923
0	0.077188	0.023744	-0.024039	0.069400	MT	21499	2023.02.25 02:25:14.574903094	0001923
0	0.095901	0.000989	-0.020433	0.093694	MT	21499	2023.02.25 02:25:14.575903094	0001923
0	0.069036	0.007700	-0.019997	0.065626	MT	21499	2023.02.25 02:25:14.576903094	0001923
0	0.039762	-0.007629	-0.019526	0.033786	MT	21499	2023.02.25 02:25:14.577903094	0001923
0	0.054314	0.031447	-0.015603	0.041445	MT	21499	2023.02.25 02:25:14.578903094	0001923
0	0.050971	0.031298	-0.031357	0.025203	MT	21499	2023.02.25 02:25:14.579903094	0001923
0	0.122037	0.001261	-0.004862	0.121933	MT	21499	2023.02.25 02:25:14.580903094	0001923
0	0.067978	0.011668	0.011004	0.066059	MT	21499	2023.02.25 02:25:14.581903094	0001923
0	0.081123	0.023737	0.022895	0.074117	MT	21499	2023.02.25 02:25:14.582903094	0001923
0	0.106686	0.012087	0.003394	0.105945	MT	21499	2023.02.25 02:25:14.583903094	0001923
0	0.042942	0.000371	0.019418	0.038299	MT	21499	2023.02.25 02:25:14.584903094	0001923
0	0.036277	-0.023739	0.007574	0.026365	MT	21499	2023.02.25 02:25:14.585903094	0001923
0	0.082831	0.004857	-0.012246	0.081777	MT	21499	2023.02.25 02:25:14.586903094	0001923
0	0.086006	0.023774	0.026833	0.078178	MT	21499	2023.02.25 02:25:14.587903094	0001923
0	0.087618	-0.015118	0.003667	0.086226	MT	21499	2023.02.25 02:25:14.588903094	0001923
0	0.084226	0.055652	-0.015880	0.061194	MT	21499	2023.02.25 02:25:14.589903094	0001923
0	0.134183	0.024314	0.022040	0.130108	MT	21499	2023.02.25 02:25:14.590903094	0001923
0	0.060638	0.019535	0.019196	0.054101	MT	21499	2023.02.25 02:25:14.591903094	0001923
0	0.089733	-0.015133	0.018666	0.086456	MT	21499	2023.02.25 02:25:14.592903094	0001923
0	0.071372	0.035632	0.004094	0.061706	MT	21499	2023.02.25 02:25:14.593903094	0001923
0	0.070463	0.055319	0.027543	0.033856	MT	21499	2023.02.25 02:25:14.594903094	0001923
0	0.094599	-0.007023	-0.008444	0.093959	MT	21499	2023.02.25 02:25:14.595903094	0001923
0	0.050971	0.007522	-0.007754	0.049813	MT	21499	2023.02.25 02:25:14.596903094	0001923
0	0.039674	0.011394	-0.003567	0.037834	MT	21499	2023.02.25 02:25:14.597903094	0001923
0	0.127487	0.005318	-0.020917	0.125647	MT	21499	2023.02.25 02:25:14.598903094	0001923
0	0.069325	0.031637	9.011363E-5	0.061686	MT	21499	2023.02.25 02:25:14.599903094	0001923
0	0.064777	-0.031458	0.015136	0.054565	MT	21499	2023.02.25 02:25:14.600903094	0001923
0	0.068680	0.027625	0.011084	0.061895	MT	21499	2023.02.25 02:25:14.601903094	0001923
0	0.105778	0.047954	0.010619	0.093684	MT	21499	2023.02.25 02:25:14.602903094	0001923
0	0.038536	0.004386	0.004424	0.038029	MT	21499	2023.02.25 02:25:14.603903094	0001923
0	0.071204	0.007733	-0.012059	0.069748	MT	21499	2023.02.25 02:25:14.604903094	0001923
0	0.054231	0.004560	-0.003819	0.053904	MT	21499	2023.02.25 02:25:14.605903094	0001923
0	0.082837	0.027810	-0.008158	0.077602	MT	21499	2023.02.25 02:25:14.606903094	0001923
0	0.092071	0.004947	-0.020367	0.089653	MT	21499	2023.02.25 02:25:14.607903094	0001923
0	0.078626	0.007811	-0.008182	0.077808	MT	21499	2023.02.25 02:25:14.608903094	0001923
0	0.072312	-0.011291	-0.028019	0.065700	MT	21499	2023.02.25 02:25:14.609903094	0001923
0	0.060241	0.027493	0.019266	0.050019	MT	21499	2023.02.25 02:25:14.610903094	0001923
0	0.082928	0.027794	0.006840	0.077831	MT	21499	2023.02.25 02:25:14.611903094	0001923
0	0.096187	0.004948	0.018567	0.094248	MT	21499	2023.02.25 02:25:14.612903094	0001923
0	0.036401	0.019300	0.007564	0.029922	MT	21499	2023.02.25 02:25:14.613903094	0001923
0	0.094604	0.027938	-0.012341	0.089539	MT	21499	2023.02.25 02:25:14.614903094	0001923
0	0.085639	0.035797	0.003850	0.077703	MT	21499	2023.02.25 02:25:14.615903094	0001923
0	0.093064	0.071578	0.015197	0.057504	MT	21499	2023.02.25 02:25:14.616903094	0001923
0	0.090405	-0.007069	-0.004383	0.090021	MT	21499	2023.02.25 02:25:14.617903094	0001923
0	0.064164	0.047418	0.011413	0.041692	MT	21499	2023.02.25 02:25:14.618903094	0001923
0	0.065460	0.035542	0.011216	0.053814	MT	21499	2023.02.25 02:25:14.619903094	0001923
0	0.119587	-0.002764	-0.020804	0.117731	MT	21499	2023.02.25 02:25:14.620903094	0001923
0	0.099267	0.016004	0.003521	0.097905	MT	21499	2023.02.25 02:25:14.621903094	0001923
0	0.073519	0.019708	0.010952	0.069976	MT	21499	2023.02.25 02:25:14.622903094	0001923
0	0.114848	0.020161	-0.028654	0.109373	MT	21499	2023.02.25 02:25:14.623903094	0001923
0	0.058489	0.019543	0.011197	0.053979	MT	21499	2023.02.25 02:25:14.624903094	0001923
0	0.104867	0.024042	0.006469	0.101868	MT	21499	2023.02.25 02:25:14.625903094	0001923
0	0.052278	-0.015505	-0.019719	0.045867	MT	21499	2023.02.25 02:25:14.626903094	0001923
0	0.064568	0.015554	-0.038741	0.049257	MT	21499	2023.02.25 02:25:14.627903094	0001923
0	0.098010	0.043904	-0.020260	0.085253	MT	21499	2023.02.25 02:25:14.628903094	0001923
0	0.072540	0.043603	-0.007834	0.057441	MT	21499	2023.02.25 02:25:14.629903094	0001923
0	0.069036	0.019687	-0.007984	0.065686	MT	21499	2023.02.25 02:25:14.630903094	0001923
0	0.135433	0.020375	0.002976	0.133858	MT	21499	2023.02.25 02:25:14.631903094	0001923
0	0.075565	0.015765	-0.004112	0.073787	MT	21499	2023.02.25 02:25:14.632903094	0001923
0	0.117021	0.016095	0.035334	0.110392	MT	21499	2023.02.25 02:25:14.633903094	0001923
0	0.094979	0.011960	0.006577	0.093993	MT	21499	2023.02.25 02:25:14.634903094	0001923
0	0.073082	0.043530	0.023224	0.053915	MT	21499	2023.02.25 02:25:14.635903094	0001923
0	0.094133	0.051731	0.026927	0.073890	MT	21499	2023.02.25 02:25:14.636903094	0001923
0	0.078416	-0.003188	-0.008195	0.077921	MT	21499	2023.02.25 02:25:14.637903094	0001923
0	0.075353	0.027727	-0.008036	0.069603	MT	21499	2023.02.25 02:25:14.638903094	0001923
0	0.082000	-0.007220	0.022797	0.078436	MT	21499	2023.02.25 02:25:14.639903094	0001923
0	0.071021	0.000709	0.010930	0.070171	MT	21499	2023.02.25 02:25:14.640903094	0001923
0	0.074169	0.051492	0.019295	0.049772	MT	21499	2023.02.25 02:25:14.641903094	0001923
0	0.075033	0.027719	-3.676671E-5	0.069725	MT	21499	2023.02.25 02:25:14.642903094	0001923
0	0.055687	-0.023488	0.004208	0.050315	MT	21499	2023.02.25 02:25:14.643903094	0001923
0	0.096778	0.023967	-0.000408	0.093763	MT	21499	2023.02.25 02:25:14.644903094	0001923
0	0.082498	0.019823	-0.020166	0.077501	MT	21499	2023.02.25 02:25:14.645903094	0001923
0	0.062201	0.043414	0.015408	0.041795	MT	21499	2023.02.25 02:25:14.646903094	0001923
0	0.105138	0.012075	-0.024541	0.101518	MT	21499	2023.02.25 02:25:14.647903094	0001923
0	0.090277	0.027880	0.003718	0.085784	MT	21499	2023.02.25 02:25:14.648903094	0001923
0	0.086279	-0.027219	0.022773	0.078642	MT	21499	2023.02.25 02:25:14.649903094	0001923
0	0.077130	0.043620	0.015103	0.061791	MT	21499	2023.02.25 02:25:14.650903094	0001923
0	0.091761	-0.015079	0.006606	0.090272	MT	21499	2023.02.25 02:25:14.651903094	0001923
0	0.129418	0.012162	0.050205	0.118661	MT	21499	2023.02.25 02:25:14.652903094	0001923
0	0.090449	0.023869	0.014712	0.085993	MT	21499	2023.02.25 02:25:14.653903094	0001923
0	0.078626	0.007811	-0.008182	0.077808	MT	21499	2023.02.25 02:25:14.654903094	0001923
0	0.112659	-0.002890	0.022313	0.110389	MT	21499	2023.02.25 02:25:14.655903094	0001923
0	0.063356	0.023608	-0.011857	0.057585	MT	21499	2023.02.25 02:25:14.656903094	0001923
0	0.087029	0.011765	0.035818	0.078439	MT	21499	2023.02.25 02:25:14.657903094	0001923
0	0.080883	0.035710	-0.031962	0.065155	MT	21499	2023.02.25 02:25:14.658903094	0001923
0	0.091373	-0.039158	0.003700	0.082474	MT	21499	2023.02.25 02:25:14.659903094	0001923
0	0.075073	0.004750	0.010874	0.074130	MT	21499	2023.02.25 02:25:14.660903094	0001923
0	0.108798	-0.022911	0.003353	0.106305	MT	21499	2023.02.25 02:25:14.661903094	0001923
0	0.083744	0.015836	0.006765	0.081954	MT	21499	2023.02.25 02:25:14.662903094	0001923
0	0.112805	0.016113	0.018336	0.110133	MT	21499	2023.02.25 02:25:14.663903094	0001923
0	0.080237	0.031760	-9.308880E-5	0.073684	MT	21499	2023.02.25 02:25:14.664903094	0001923
0	0.033061	-0.011683	-0.007471	0.030011	MT	21499	2023.02.25 02:25:14.665903094	0001923
0	0.122205	0.032222	-0.008764	0.117554	MT	21499	2023.02.25 02:25:14.666903094	0001923
0	0.073899	0.031666	0.011028	0.065853	MT	21499	2023.02.25 02:25:14.667903094	0001923
0	0.098417	0.035946	-0.020330	0.089334	MT	21499	2023.02.25 02:25:14.668903094	0001923
0	0.053498	0.019513	0.000259	0.049811	MT	21499	2023.02.25 02:25:14.669903094	0001923
0	0.087755	0.007870	0.014693	0.086158	MT	21499	2023.02.25 02:25:14.670903094	0001923
0	0.091285	0.019861	0.022707	0.086157	MT	21499	2023.02.25 02:25:14.671903094	0001923
0	0.074492	-0.007234	-0.004139	0.074024	MT	21499	2023.02.25 02:25:14.672903094	0001923
0	0.051439	0.023472	0.000325	0.045771	MT	21499	2023.02.25 02:25:14.673903094	0001923
0	0.017349	0.011049	0.011920	0.006069	MT	21499	2023.02.25 02:25:14.674903094	0001923
0	0.073689	0.035657	-0.019903	0.061339	MT	21499	2023.02.25 02:25:14.675903094	0001923
0	0.038846	0.004399	-0.007575	0.037845	MT	21499	2023.02.25 02:25:14.676903094	0001923
0	0.066310	-0.003324	0.003987	0.066106	MT	21499	2023.02.25 02:25:14.677903094	0001923
0	0.062658	0.031562	-0.007787	0.053565	MT	21499	2023.02.25 02:25:14.678903094	0001923
0	0.091902	0.011943	-0.016359	0.089642	MT	21499	2023.02.25 02:25:14.679903094	0001923
0	0.082789	0.059598	-0.003815	0.057337	MT	21499	2023.02.25 02:25:14.680903094	0001923
0	0.084220	0.015832	0.010765	0.082015	MT	21499	2023.02.25 02:25:14.681903094	0001923
0	0.095901	0.035860	0.022726	0.085992	MT	21499	2023.02.25 02:25:14.682903094	0001923
0	0.097345	-0.007055	0.022553	0.094433	MT	21499	2023.02.25 02:25:14.683903094	0001923
0	0.057324	0.019559	-0.003802	0.053749	MT	21499	2023.02.25 02:25:14.684903094	0001923
0	0.074014	0.023728	-0.008041	0.069644	MT	21499	2023.02.25 02:25:14.685903094	0001923
0	0.066558	0.007675	0.004000	0.065993	MT	21499	2023.02.25 02:25:14.686903094	0001923
0	0.104336	0.059887	-0.004243	0.085332	MT	21499	2023.02.25 02:25:14.687903094	0001923
0	0.058352	0.004593	0.004119	0.058025	MT	21499	2023.02.25 02:25:14.688903094	0001923
0	0.058215	0.000593	0.004114	0.058067	MT	21499	2023.02.25 02:25:14.689903094	0001923
0	0.085024	0.019774	0.026828	0.078219	MT	21499	2023.02.25 02:25:14.690903094	0001923
0	0.098651	-0.006997	0.006493	0.098188	MT	21499	2023.02.25 02:25:14.691903094	0001923
0	0.097026	0.023975	-0.008407	0.093640	MT	21499	2023.02.25 02:25:14.692903094	0001923
0	0.127491	0.048225	-0.012744	0.117328	MT	21499	2023.02.25 02:25:14.693903094	0001923
0	0.116675	-0.014804	-0.020757	0.113855	MT	21499	2023.02.25 02:25:14.694903094	0001923
0	0.075717	-0.015237	-0.000149	0.074167	MT	21499	2023.02.25 02:25:14.695903094	0001923
0	0.035157	0.004342	0.007485	0.034075	MT	21499	2023.02.25 02:25:14.696903094	0001923
0	0.047392	0.011477	-0.003689	0.045833	MT	21499	2023.02.25 02:25:14.697903094	0001923
0	0.062402	0.007638	6.164129E-5	0.061933	MT	21499	2023.02.25 02:25:14.698903094	0001923
0	0.076720	0.031715	0.003968	0.069745	MT	21499	2023.02.25 02:25:14.699903094	0001923
0	0.068381	-0.007336	0.014981	0.066316	MT	21499	2023.02.25 02:25:14.700903094	0001923
0	0.062008	0.000638	5.333686E-5	0.062005	MT	21499	2023.02.25 02:25:14.701903094	0001923
0	0.095901	0.000989	-0.020433	0.093694	MT	21499	2023.02.25 02:25:14.702903094	0001923
0	0.066317	0.043520	-0.007712	0.049442	MT	21499	2023.02.25 02:25:14.703903094	0001923
0	0.094223	0.063721	-0.003994	0.069294	MT	21499	2023.02.25 02:25:14.704903094	0001923
0	0.074115	0.023712	0.006958	0.069874	MT	21499	2023.02.25 02:25:14.705903094	0001923
0	0.089028	0.023884	-0.000286	0.085764	MT	21499	2023.02.25 02:25:14.706903094	0001923
0	0.061749	0.023485	0.027261	0.050183	MT	21499	2023.02.25 02:25:14.707903094	0001923
0	0.075670	0.039657	-0.019898	0.061298	MT	21499	2023.02.25 02:25:14.708903094	0001923
0	0.093145	-0.003200	0.042738	0.082700	MT	21499	2023.02.25 02:25:14.709903094	0001923
0	0.083642	-0.003171	0.014741	0.082272	MT	21499	2023.02.25 02:25:14.710903094	0001923
0	0.071540	0.035645	-0.007904	0.061522	MT	21499	2023.02.25 02:25:14.711903094	0001923
0	0.102626	-0.006956	0.006432	0.102187	MT	21499	2023.02.25 02:25:14.712903094	0001923
0	0.023749	-0.003781	0.007658	0.022160	MT	21499	2023.02.25 02:25:14.713903094	0001923
0	0.107648	-0.026967	0.018407	0.102576	MT	21499	2023.02.25 02:25:14.714903094	0001923
0	0.042942	0.004425	0.007363	0.042074	MT	21499	2023.02.25 02:25:14.715903094	0001923
0	0.050020	0.027435	-0.003609	0.041669	MT	21499	2023.02.25 02:25:14.716903094	0001923
0	0.046011	0.000473	0.000298	0.046007	MT	21499	2023.02.25 02:25:14.717903094	0001923
0	0.111198	-0.010854	-0.012692	0.109937	MT	21499	2023.02.25 02:25:14.718903094	0001923
0	0.083510	0.015839	0.003765	0.081908	MT	21499	2023.02.25 02:25:14.719903094	0001923
0	0.094340	0.000961	0.006564	0.094106	MT	21499	2023.02.25 02:25:14.720903094	0001923
0	0.059363	0.004585	0.011118	0.058132	MT	21499	2023.02.25 02:25:14.721903094	0001923
0	0.054009	0.015449	0.023313	0.046204	MT	21499	2023.02.25 02:25:14.722903094	0001923
0	0.070071	0.023674	0.004019	0.065828	MT	21499	2023.02.25 02:25:14.723903094	0001923
0	0.079624	0.000788	0.014807	0.078231	MT	21499	2023.02.25 02:25:14.724903094	0001923
0	0.119821	0.063978	0.026575	0.097763	MT	21499	2023.02.25 02:25:14.725903094	0001923
0	0.087258	0.019868	-0.024227	0.081439	MT	21499	2023.02.25 02:25:14.726903094	0001923
0	0.085024	0.043645	0.031040	0.066035	MT	21499	2023.02.25 02:25:14.727903094	0001923
0	0.102869	0.067804	-0.004111	0.077251	MT	21499	2023.02.25 02:25:14.728903094	0001923
0	0.074068	0.015740	-0.020049	0.069543	MT	21499	2023.02.25 02:25:14.729903094	0001923
0	0.035958	-0.003638	-0.011523	0.033867	MT	21499	2023.02.25 02:25:14.730903094	0001923
0	0.082873	0.000833	0.010747	0.082169	MT	21499	2023.02.25 02:25:14.731903094	0001923
0	0.054378	0.004551	0.004180	0.054026	MT	21499	2023.02.25 02:25:14.732903094	0001923
0	0.060382	0.039475	-0.003656	0.045545	MT	21499	2023.02.25 02:25:14.733903094	0001923
0	0.069145	0.019613	0.023073	0.062161	MT	21499	2023.02.25 02:25:14.734903094	0001923
0	0.086925	-0.003125	0.010681	0.086210	MT	21499	2023.02.25 02:25:14.735903094	0001923
0	0.055263	0.043355	-0.007467	0.033445	MT	21499	2023.02.25 02:25:14.736903094	0001923
0	0.094847	0.004957	0.010568	0.094126	MT	21499	2023.02.25 02:25:14.737903094	0001923
0	0.052211	0.031430	0.000395	0.041689	MT	21499	2023.02.25 02:25:14.738903094	0001923
0	0.051585	0.031374	0.015455	0.037919	MT	21499	2023.02.25 02:25:14.739903094	0001923
0	0.074115	-0.003238	-0.000135	0.074044	MT	21499	2023.02.25 02:25:14.740903094	0001923
0	0.129019	0.052225	-0.012740	0.117287	MT	21499	2023.02.25 02:25:14.741903094	0001923
0	0.059363	-0.003414	0.011108	0.058215	MT	21499	2023.02.25 02:25:14.742903094	0001923
0	0.117801	0.040116	0.014365	0.109824	MT	21499	2023.02.25 02:25:14.743903094	0001923
0	0.113547	0.028124	0.006352	0.109826	MT	21499	2023.02.25 02:25:14.744903094	0001923
0	0.096649	0.019956	0.010586	0.093972	MT	21499	2023.02.25 02:25:14.745903094	0001923
0	0.069383	0.043562	-0.007773	0.053441	MT	21499	2023.02.25 02:25:14.746903094	0001923
0	0.088397	0.019765	0.035827	0.078356	MT	21499	2023.02.25 02:25:14.747903094	0001923
0	0.066129	-0.003320	-1.247601E-5	0.066045	MT	21499	2023.02.25 02:25:14.748903094	0001923
0	0.065146	0.000619	0.019051	0.062295	MT	21499	2023.02.25 02:25:14.749903094	0001923
0	0.098407	0.005002	0.006508	0.098064	MT	21499	2023.02.25 02:25:14.750903094	0001923
0	0.091766	0.031877	0.006723	0.085789	MT	21499	2023.02.25 02:25:14.751903094	0001923
0	0.032218	0.023220	0.004691	0.021836	MT	21499	2023.02.25 02:25:14.752903094	0001923
0	0.101848	0.047917	0.006681	0.089623	MT	21499	2023.02.25 02:25:14.753903094	0001923
0	0.035157	0.004342	0.007485	0.034075	MT	21499	2023.02.25 02:25:14.754903094	0001923
0	0.078058	0.000807	-0.004190	0.077941	MT	21499	2023.02.25 02:25:14.755903094	0001923
0	0.102240	0.001059	-0.008556	0.101876	MT	21499	2023.02.25 02:25:14.756903094	0001923
0	0.096613	0.051846	-0.004191	0.081415	MT	21499	2023.02.25 02:25:14.757903094	0001923
0	0.091022	0.011919	0.006638	0.089994	MT	21499	2023.02.25 02:25:14.758903094	0001923
0	0.079082	0.043685	-0.007956	0.065439	MT	21499	2023.02.25 02:25:14.759903094	0001923
0	0.082055	0.000848	-0.004252	0.081940	MT	21499	2023.02.25 02:25:14.760903094	0001923
0	0.119553	0.016203	0.010215	0.118009	MT	21499	2023.02.25 02:25:14.761903094	0001923
0	0.094096	0.027921	0.003657	0.089783	MT	21499	2023.02.25 02:25:14.762903094	0001923
0	0.072925	0.039430	0.040339	0.046217	MT	21499	2023.02.25 02:25:14.763903094	0001923
0	0.094604	0.027938	-0.012341	0.089539	MT	21499	2023.02.25 02:25:14.764903094	0001923
0	0.120453	0.091787	0.010916	0.077233	MT	21499	2023.02.25 02:25:14.765903094	0001923
0	0.105399	0.047958	0.006620	0.093623	MT	21499	2023.02.25 02:25:14.766903094	0001923
0	0.071979	-0.015283	0.003912	0.070229	MT	21499	2023.02.25 02:25:14.767903094	0001923
0	0.085452	0.023851	-0.008224	0.081642	MT	21499	2023.02.25 02:25:14.768903094	0001923
0	0.079019	0.004792	0.010813	0.078129	MT	21499	2023.02.25 02:25:14.769903094	0001923
0	0.058352	-0.003407	0.004109	0.058108	MT	21499	2023.02.25 02:25:14.770903094	0001923
0	0.087115	0.007874	0.010694	0.086097	MT	21499	2023.02.25 02:25:14.771903094	0001923
0	0.103097	0.032000	0.006540	0.097787	MT	21499	2023.02.25 02:25:14.772903094	0001923
0	0.090493	0.043785	0.014858	0.077789	MT	21499	2023.02.25 02:25:14.773903094	0001923
0	0.095734	0.059690	0.026998	0.069809	MT	21499	2023.02.25 02:25:14.774903094	0001923
0	0.072643	0.011705	0.014942	0.070119	MT	21499	2023.02.25 02:25:14.775903094	0001923
0	0.071757	0.027613	0.023083	0.062078	MT	21499	2023.02.25 02:25:14.776903094	0001923
0	0.053348	0.015526	-0.011744	0.049669	MT	21499	2023.02.25 02:25:14.777903094	0001923
0	0.057306	-0.031536	0.011258	0.046505	MT	21499	2023.02.25 02:25:14.778903094	0001923
0	0.032311	-0.023825	0.011695	0.018427	MT	21499	2023.02.25 02:25:14.779903094	0001923
0	0.076720	0.019769	-0.008106	0.073685	MT	21499	2023.02.25 02:25:14.780903094	0001923
0	0.083271	0.027789	-0.028095	0.073297	MT	21499	2023.02.25 02:25:14.781903094	0001923
0	0.083600	0.011832	0.010760	0.082056	MT	21499	2023.02.25 02:25:14.782903094	0001923
0	0.082486	-0.011220	0.022792	0.078477	MT	21499	2023.02.25 02:25:14.783903094	0001923
0	0.071540	0.035645	-0.007904	0.061522	MT	21499	2023.02.25 02:25:14.784903094	0001923
0	0.099378	0.004994	0.014507	0.098187	MT	21499	2023.02.25 02:25:14.785903094	0001923
0	0.060696	-0.015409	0.007095	0.058277	MT	21499	2023.02.25 02:25:14.786903094	0001923
0	0.117767	-0.010796	-0.028751	0.113692	MT	21499	2023.02.25 02:25:14.787903094	0001923
0	0.100270	0.016025	-0.016477	0.097600	MT	21499	2023.02.25 02:25:14.788903094	0001923
0	0.075392	-0.011245	0.006855	0.074233	MT	21499	2023.02.25 02:25:14.789903094	0001923
0	0.082104	-0.003155	-0.000257	0.082043	MT	21499	2023.02.25 02:25:14.790903094	0001923
0	0.099187	0.016013	-0.004478	0.097783	MT	21499	2023.02.25 02:25:14.791903094	0001923
0	0.055893	-0.007455	0.011165	0.054257	MT	21499	2023.02.25 02:25:14.792903094	0001923
0	0.062466	0.031550	0.004212	0.053748	MT	21499	2023.02.25 02:25:14.793903094	0001923
0	0.080629	-0.031236	-0.000168	0.074332	MT	21499	2023.02.25 02:25:14.794903094	0001923
0	0.091728	0.047813	-0.012134	0.077335	MT	21499	2023.02.25 02:25:14.795903094	0001923
0	0.090912	0.047754	-0.035009	0.068985	MT	21499	2023.02.25 02:25:14.796903094	0001923
0	0.097847	0.027971	-0.004403	0.093660	MT	21499	2023.02.25 02:25:14.797903094	0001923
0	0.067912	0.000664	0.014991	0.066233	MT	21499	2023.02.25 02:25:14.798903094	0001923
0	0.091027	0.023905	-0.020283	0.085458	MT	21499	2023.02.25 02:25:14.799903094	0001923
0	0.048888	0.015481	-0.007684	0.045731	MT	21499	2023.02.25 02:25:14.800903094	0001923
0	0.126732	-0.050802	-0.020800	0.114226	MT	21499	2023.02.25 02:25:14.801903094	0001923
0	0.089644	-0.007138	0.022675	0.086434	MT	21499	2023.02.25 02:25:14.802903094	0001923
0	0.083120	0.011837	0.006760	0.081995	MT	21499	2023.02.25 02:25:14.803903094	0001923
0	0.027495	0.004260	0.007607	0.026077	MT	21499	2023.02.25 02:25:14.804903094	0001923
0	0.031575	-0.011790	-0.023286	0.017769	MT	21499	2023.02.25 02:25:14.805903094	0001923
0	0.078880	0.031740	-0.020030	0.069379	MT	21499	2023.02.25 02:25:14.806903094	0001923
0	0.101774	0.039966	-0.000389	0.093598	MT	21499	2023.02.25 02:25:14.807903094	0001923
0	0.109462	0.044032	-0.024442	0.097189	MT	21499	2023.02.25 02:25:14.808903094	0001923
0	0.106231	0.001100	-0.008617	0.105875	MT	21499	2023.02.25 02:25:14.809903094	0001923
0	0.066129	0.015568	0.027129	0.058264	MT	21499	2023.02.25 02:25:14.810903094	0001923
0	0.063474	0.011630	0.007066	0.061998	MT	21499	2023.02.25 02:25:14.811903094	0001923
0	0.045056	0.019406	-0.015556	0.037569	MT	21499	2023.02.25 02:25:14.812903094	0001923
0	0.103407	0.016043	0.006460	0.101951	MT	21499	2023.02.25 02:25:14.813903094	0001923
0	0.078873	0.004815	-0.012185	0.077778	MT	21499	2023.02.25 02:25:14.814903094	0001923
0	0.045133	0.023382	0.007446	0.037879	MT	21499	2023.02.25 02:25:14.815903094	0001923
0	0.110363	-0.002874	0.006315	0.110145	MT	21499	2023.02.25 02:25:14.816903094	0001923
0	0.083738	-0.011166	0.010732	0.082293	MT	21499	2023.02.25 02:25:14.817903094	0001923
0	0.071764	0.015716	0.003949	0.069910	MT	21499	2023.02.25 02:25:14.818903094	0001923
0	0.089342	0.015905	-0.020293	0.085541	MT	21499	2023.02.25 02:25:14.819903094	0001923
0	0.054827	0.047277	-0.011340	0.025344	MT	21499	2023.02.25 02:25:14.820903094	0001923
0	0.106874	0.063763	0.035880	0.077904	MT	21499	2023.02.25 02:25:14.821903094	0001923
0	0.075875	0.043629	0.007104	0.061669	MT	21499	2023.02.25 02:25:14.822903094	0001923
0	0.064288	0.015630	0.007070	0.061957	MT	21499	2023.02.25 02:25:14.823903094	0001923
0	0.083169	0.007833	0.010755	0.082097	MT	21499	2023.02.25 02:25:14.824903094	0001923
0	0.048549	0.004489	-0.015696	0.045722	MT	21499	2023.02.25 02:25:14.825903094	0001923
0	0.104599	0.059875	0.006756	0.085500	MT	21499	2023.02.25 02:25:14.826903094	0001923
0	0.059245	0.031521	-0.007726	0.049565	MT	21499	2023.02.25 02:25:14.827903094	0001923
0	0.115226	-0.014829	0.003240	0.114222	MT	21499	2023.02.25 02:25:14.828903094	0001923
0	0.069087	0.023617	0.019078	0.062058	MT	21499	2023.02.25 02:25:14.829903094	0001923
0	0.082589	0.023634	0.043015	0.066424	MT	21499	2023.02.25 02:25:14.830903094	0001923
0	0.073783	-0.011298	0.018915	0.070417	MT	21499	2023.02.25 02:25:14.831903094	0001923
0	0.078511	0.004796	0.006813	0.078068	MT	21499	2023.02.25 02:25:14.832903094	0001923
0	0.075776	0.023600	0.036076	0.062318	MT	21499	2023.02.25 02:25:14.833903094	0001923
0	0.087069	0.011878	0.006699	0.085994	MT	21499	2023.02.25 02:25:14.834903094	0001923
0	0.070413	0.007724	-0.004060	0.069870	MT	21499	2023.02.25 02:25:14.835903094	0001923
0	0.084036	0.035781	-0.020086	0.073337	MT	21499	2023.02.25 02:25:14.836903094	0001923
0	0.098858	-0.010994	0.003489	0.098183	MT	21499	2023.02.25 02:25:14.837903094	0001923
0	0.070866	0.011720	-5.574827E-5	0.069890	MT	21499	2023.02.25 02:25:14.838903094	0001923
0	0.082789	0.059598	-0.003815	0.057337	MT	21499	2023.02.25 02:25:14.839903094	0001923
0	0.092466	0.063692	-0.015931	0.065111	MT	21499	2023.02.25 02:25:14.840903094	0001923
0	0.056471	-0.031517	-0.007739	0.046215	MT	21499	2023.02.25 02:25:14.841903094	0001923
0	0.101922	0.000982	0.026501	0.098411	MT	21499	2023.02.25 02:25:14.842903094	0001923
0	0.057385	0.011540	0.015187	0.054122	MT	21499	2023.02.25 02:25:14.843903094	0001923
0	0.108729	0.048011	-0.004440	0.097454	MT	21499	2023.02.25 02:25:14.844903094	0001923
0	0.056763	0.019534	-0.019739	0.049506	MT	21499	2023.02.25 02:25:14.845903094	0001923
0	0.101696	0.028012	-0.004464	0.097660	MT	21499	2023.02.25 02:25:14.846903094	0001923
0	0.063922	0.011650	-0.011932	0.061708	MT	21499	2023.02.25 02:25:14.847903094	0001923
0	0.020347	0.006999	-0.018959	-0.002362	MT	21499	2023.02.25 02:25:14.848903094	0001923
0	0.068147	-0.011331	0.010977	0.066296	MT	21499	2023.02.25 02:25:14.849903094	0001923
0	0.075617	0.011774	-0.012115	0.073706	MT	21499	2023.02.25 02:25:14.850903094	0001923
0	0.063537	-0.011353	-0.007960	0.062006	MT	21499	2023.02.25 02:25:14.851903094	0001923
0	0.105090	-0.035000	0.010460	0.098537	MT	21499	2023.02.25 02:25:14.852903094	0001923
0	0.055973	0.000395	0.036354	0.042558	MT	21499	2023.02.25 02:25:14.853903094	0001923
0	0.084178	0.019843	-0.000229	0.081806	MT	21499	2023.02.25 02:25:14.854903094	0001923
0	0.099750	0.012025	-0.016481	0.097641	MT	21499	2023.02.25 02:25:14.855903094	0001923
0	0.050725	-0.007481	-0.003772	0.050028	MT	21499	2023.02.25 02:25:14.856903094	0001923
0	0.075140	0.011770	-0.008116	0.073767	MT	21499	2023.02.25 02:25:14.857903094	0001923
0	0.138062	-0.010586	-0.033056	0.133627	MT	21499	2023.02.25 02:25:14.858903094	0001923
0	0.097268	0.015948	0.018580	0.094135	MT	21499	2023.02.25 02:25:14.859903094	0001923
0	0.091460	0.011915	0.010638	0.090055	MT	21499	2023.02.25 02:25:14.860903094	0001923
0	0.076655	-0.015249	0.010850	0.074335	MT	21499	2023.02.25 02:25:14.861903094	0001923
0	0.064226	0.035444	0.027336	0.046060	MT	21499	2023.02.25 02:25:14.862903094	0001923
0	0.060696	-0.015409	0.007095	0.058277	MT	21499	2023.02.25 02:25:14.863903094	0001923
0	0.087023	0.039736	0.022914	0.073953	MT	21499	2023.02.25 02:25:14.864903094	0001923
0	0.078160	0.000799	0.003809	0.078063	MT	21499	2023.02.25 02:25:14.865903094	0001923
0	0.095352	-0.035132	0.018642	0.086662	MT	21499	2023.02.25 02:25:14.866903094	0001923
0	0.071589	0.000737	-0.016067	0.069759	MT	21499	2023.02.25 02:25:14.867903094	0001923
0	0.093963	0.043827	0.014797	0.081788	MT	21499	2023.02.25 02:25:14.868903094	0001923
0	0.032311	0.000297	0.011541	0.030178	MT	21499	2023.02.25 02:25:14.869903094	0001923
0	0.032802	-0.015743	0.011583	0.026344	MT	21499	2023.02.25 02:25:14.870903094	0001923
0	0.066491	0.039493	0.019281	0.049896	MT	21499	2023.02.25 02:25:14.871903094	0001923
0	0.079630	-0.015196	-0.000210	0.078167	MT	21499	2023.02.25 02:25:14.872903094	0001923
0	0.064529	-0.019422	0.019088	0.058502	MT	21499	2023.02.25 02:25:14.873903094	0001923
0	0.084315	0.031794	0.006845	0.077790	MT	21499	2023.02.25 02:25:14.874903094	0001923
0	0.076131	-0.007253	0.014859	0.074314	MT	21499	2023.02.25 02:25:14.875903094	0001923
0	0.072925	0.031678	2.904616E-5	0.065685	MT	21499	2023.02.25 02:25:14.876903094	0001923
0	0.119218	0.016208	0.006215	0.117948	MT	21499	2023.02.25 02:25:14.877903094	0001923
0	0.107275	-0.002923	0.014375	0.106268	MT	21499	2023.02.25 02:25:14.878903094	0001923
0	0.075133	0.035670	0.007033	0.065751	MT	21499	2023.02.25 02:25:14.879903094	0001923
0	0.087801	0.035782	0.018848	0.077932	MT	21499	2023.02.25 02:25:14.880903094	0001923
0	0.123110	0.005241	0.014140	0.122183	MT	21499	2023.02.25 02:25:14.881903094	0001923
0	0.095603	-0.027087	0.014591	0.090517	MT	21499	2023.02.25 02:25:14.882903094	0001923
0	0.091285	0.035769	0.030847	0.078115	MT	21499	2023.02.25 02:25:14.883903094	0001923
0	0.095906	0.019967	-0.000413	0.093804	MT	21499	2023.02.25 02:25:14.884903094	0001923
0	0.058352	0.004593	0.004119	0.058025	MT	21499	2023.02.25 02:25:14.885903094	0001923
0	0.114280	0.001167	0.006259	0.114103	MT	21499	2023.02.25 02:25:14.886903094	0001923
0	0.069900	0.039595	0.000161	0.057604	MT	21499	2023.02.25 02:25:14.887903094	0001923
0	0.092978	0.055748	0.010934	0.073605	MT	21499	2023.02.25 02:25:14.888903094	0001923
0	0.101376	0.023997	0.010530	0.097930	MT	21499	2023.02.25 02:25:14.889903094	0001923
0	0.072146	0.007705	0.014938	0.070161	MT	21499	2023.02.25 02:25:14.890903094	0001923
0	0.127079	0.056098	0.030382	0.109904	MT	21499	2023.02.25 02:25:14.891903094	0001923
0	0.109348	0.007961	0.046507	0.098645	MT	21499	2023.02.25 02:25:14.892903094	0001923
0	0.097432	0.039860	0.022731	0.085951	MT	21499	2023.02.25 02:25:14.893903094	0001923
0	0.046883	0.027385	0.004451	0.037792	MT	21499	2023.02.25 02:25:14.894903094	0001923
0	0.123020	0.056134	-0.004614	0.109369	MT	21499	2023.02.25 02:25:14.895903094	0001923
0	0.033779	-0.003675	-0.015461	0.029807	MT	21499	2023.02.25 02:25:14.896903094	0001923
0	0.061106	0.019600	-0.003863	0.057749	MT	21499	2023.02.25 02:25:14.897903094	0001923
0	0.072540	0.019720	-4.625749E-5	0.069808	MT	21499	2023.02.25 02:25:14.898903094	0001923
0	0.038626	-0.003715	0.023534	0.030403	MT	21499	2023.02.25 02:25:14.899903094	0001923
0	0.094647	0.011967	-0.000422	0.093886	MT	21499	2023.02.25 02:25:14.900903094	0001923
0	0.053404	-0.007599	0.031346	0.042564	MT	21499	2023.02.25 02:25:14.901903094	0001923
0	0.082104	0.004844	-0.000247	0.081960	MT	21499	2023.02.25 02:25:14.902903094	0001923
0	0.074706	0.051546	0.007235	0.053588	MT	21499	2023.02.25 02:25:14.903903094	0001923
0	0.066378	0.007679	5.738153E-7	0.065932	MT	21499	2023.02.25 02:25:14.904903094	0001923
0	0.063348	-0.011365	0.004039	0.062189	MT	21499	2023.02.25 02:25:14.905903094	0001923
0	0.057879	0.035475	-0.003660	0.045586	MT	21499	2023.02.25 02:25:14.906903094	0001923
0	0.113903	0.048069	-0.020499	0.101209	MT	21499	2023.02.25 02:25:14.907903094	0001923
0	0.066558	0.015658	-0.019927	0.061545	MT	21499	2023.02.25 02:25:14.908903094	0001923
0	0.086706	0.011885	-0.000300	0.085887	MT	21499	2023.02.25 02:25:14.909903094	0001923
0	0.095021	0.023906	0.018651	0.090054	MT	21499	2023.02.25 02:25:14.910903094	0001923
0	0.069893	0.000704	-0.024005	0.065637	MT	21499	2023.02.25 02:25:14.911903094	0001923
0	0.082928	0.027794	0.006840	0.077831	MT	21499	2023.02.25 02:25:14.912903094	0001923
0	0.100623	0.035959	0.006605	0.093746	MT	21499	2023.02.25 02:25:14.913903094	0001923
0	0.077136	0.015642	0.036006	0.066400	MT	21499	2023.02.25 02:25:14.914903094	0001923
0	0.040645	-0.011616	0.007405	0.038239	MT	21499	2023.02.25 02:25:14.915903094	0001923
0	0.022000	0.004173	0.011729	0.018139	MT	21499	2023.02.25 02:25:14.916903094	0001923
0	0.083654	0.015852	-0.008233	0.081725	MT	21499	2023.02.25 02:25:14.917903094	0001923
0	0.067809	0.023653	-0.015918	0.061524	MT	21499	2023.02.25 02:25:14.918903094	0001923
0	0.054231	0.000552	0.004175	0.054067	MT	21499	2023.02.25 02:25:14.919903094	0001923
0	0.087384	-0.035210	0.014765	0.078602	MT	21499	2023.02.25 02:25:14.920903094	0001923
0	0.143854	0.024462	-0.001141	0.141754	MT	21499	2023.02.25 02:25:14.921903094	0001923
0	0.075980	0.027708	0.010962	0.069894	MT	21499	2023.02.25 02:25:14.922903094	0001923
0	0.035972	0.031187	-0.003238	0.017632	MT	21499	2023.02.25 02:25:14.923903094	0001923
0	0.098407	-0.002998	0.006498	0.098147	MT	21499	2023.02.25 02:25:14.924903094	0001923
0	0.088216	0.023868	-0.024222	0.081398	MT	21499	2023.02.25 02:25:14.925903094	0001923
0	0.043977	0.007444	-0.011632	0.041753	MT	21499	2023.02.25 02:25:14.926903094	0001923
0	0.086052	0.000890	-0.004313	0.085940	MT	21499	2023.02.25 02:25:14.927903094	0001923
0	0.054900	0.035426	0.004400	0.041709	MT	21499	2023.02.25 02:25:14.928903094	0001923
0	0.113164	0.040098	-0.008571	0.105474	MT	21499	2023.02.25 02:25:14.929903094	0001923
0	0.101578	0.047928	-0.004318	0.089455	MT	21499	2023.02.25 02:25:14.930903094	0001923
0	0.058215	0.035411	0.019398	0.041938	MT	21499	2023.02.25 02:25:14.931903094	0001923
0	0.069145	0.019613	0.023073	0.062161	MT	21499	2023.02.25 02:25:14.932903094	0001923
0	0.095687	-0.015038	0.006545	0.094271	MT	21499	2023.02.25 02:25:14.933903094	0001923
0	0.082879	-0.011155	-0.000266	0.082125	MT	21499	2023.02.25 02:25:14.934903094	0001923
0	0.086475	0.015868	-0.024231	0.081480	MT	21499	2023.02.25 02:25:14.935903094	0001923
0	0.091022	0.011919	0.006638	0.089994	MT	21499	2023.02.25 02:25:14.936903094	0001923
0	0.100429	0.020021	-0.012472	0.097620	MT	21499	2023.02.25 02:25:14.937903094	0001923
0	0.063356	0.007650	-0.011937	0.061749	MT	21499	2023.02.25 02:25:14.938903094	0001923
0	0.069383	0.035612	-0.015842	0.057401	MT	21499	2023.02.25 02:25:14.939903094	0001923
0	0.058138	-0.019450	0.007151	0.054319	MT	21499	2023.02.25 02:25:14.940903094	0001923
0	0.099025	0.031971	-0.004398	0.093619	MT	21499	2023.02.25 02:25:14.941903094	0001923
0	0.072429	0.031517	0.036208	0.054237	MT	21499	2023.02.25 02:25:14.942903094	0001923
0	0.038118	0.000395	-0.003580	0.037948	MT	21499	2023.02.25 02:25:14.943903094	0001923
0	0.051439	0.023472	0.000325	0.045771	MT	21499	2023.02.25 02:25:14.944903094	0001923
0	0.057940	0.043381	0.007470	0.037673	MT	21499	2023.02.25 02:25:14.945903094	0001923
0	0.071533	0.027564	0.031143	0.058201	MT	21499	2023.02.25 02:25:14.946903094	0001923
0	0.053572	0.019518	-0.003740	0.049750	MT	21499	2023.02.25 02:25:14.947903094	0001923
0	0.075240	0.019700	0.018952	0.070098	MT	21499	2023.02.25 02:25:14.948903094	0001923
0	0.090277	0.027880	0.003718	0.085784	MT	21499	2023.02.25 02:25:14.949903094	0001923
0	0.033302	0.023168	0.015751	0.018005	MT	21499	2023.02.25 02:25:14.950903094	0001923
0	0.087841	-0.015121	0.006667	0.086272	MT	21499	2023.02.25 02:25:14.951903094	0001923
0	0.097067	0.031946	-0.020335	0.089375	MT	21499	2023.02.25 02:25:14.952903094	0001923
0	0.117839	0.052097	-0.008557	0.105350	MT	21499	2023.02.25 02:25:14.953903094	0001923
0	0.054083	0.000560	-0.003824	0.053945	MT	21499	2023.02.25 02:25:14.954903094	0001923
0	0.098133	0.039929	-0.004327	0.089537	MT	21499	2023.02.25 02:25:14.955903094	0001923
0	0.087715	0.047763	-0.004074	0.073458	MT	21499	2023.02.25 02:25:14.956903094	0001923
0	0.068096	0.027630	0.007085	0.061834	MT	21499	2023.02.25 02:25:14.957903094	0001923
0	0.075240	-0.007225	-0.012138	0.073902	MT	21499	2023.02.25 02:25:14.958903094	0001923
0	0.094773	0.047850	-0.008195	0.081395	MT	21499	2023.02.25 02:25:14.959903094	0001923
0	0.092855	0.035884	-0.000272	0.085640	MT	21499	2023.02.25 02:25:14.960903094	0001923
0	0.094599	0.007961	0.006572	0.094034	MT	21499	2023.02.25 02:25:14.961903094	0001923
0	0.071694	0.000652	0.026989	0.066417	MT	21499	2023.02.25 02:25:14.962903094	0001923
0	0.077071	-0.007257	0.018858	0.074375	MT	21499	2023.02.25 02:25:14.963903094	0001923
0	0.046701	-0.007617	-0.031525	0.033603	MT	21499	2023.02.25 02:25:14.964903094	0001923
0	0.067801	0.004696	-0.016001	0.065718	MT	21499	2023.02.25 02:25:14.965903094	0001923
0	0.075829	0.015769	-0.008111	0.073726	MT	21499	2023.02.25 02:25:14.966903094	0001923
0	0.033779	0.031048	0.011944	0.005863	MT	21499	2023.02.25 02:25:14.967903094	0001923
0	0.096359	0.055731	0.026932	0.073849	MT	21499	2023.02.25 02:25:14.968903094	0001923
0	0.038328	0.000387	0.004419	0.038070	MT	21499	2023.02.25 02:25:14.969903094	0001923
0	0.067809	0.035599	-0.003844	0.057584	MT	21499	2023.02.25 02:25:14.970903094	0001923
0	0.076505	0.011746	0.014881	0.074119	MT	21499	2023.02.25 02:25:14.971903094	0001923
0	0.052735	-0.015489	0.004217	0.050233	MT	21499	2023.02.25 02:25:14.972903094	0001923
0	0.062522	0.004646	-0.007941	0.061841	MT	21499	2023.02.25 02:25:14.973903094	0001923
0	0.058146	0.004597	0.000119	0.057964	MT	21499	2023.02.25 02:25:14.974903094	0001923
0	0.099227	0.031975	-0.008397	0.093558	MT	21499	2023.02.25 02:25:14.975903094	0001923
0	0.093365	0.043831	0.010798	0.081727	MT	21499	2023.02.25 02:25:14.976903094	0001923
0	0.056045	-0.043640	-0.007570	0.034340	MT	21499	2023.02.25 02:25:14.977903094	0001923
0	0.065100	0.031575	-0.019785	0.053381	MT	21499	2023.02.25 02:25:14.978903094	0001923
0	0.094520	0.047842	-0.000196	0.081518	MT	21499	2023.02.25 02:25:14.979903094	0001923
0	0.096276	0.039810	0.030791	0.082074	MT	21499	2023.02.25 02:25:14.980903094	0001923
0	0.081866	0.035760	-8.834341E-5	0.073642	MT	21499	2023.02.25 02:25:14.981903094	0001923
0	0.097309	0.035914	0.010666	0.089808	MT	21499	2023.02.25 02:25:14.982903094	0001923
0	0.078721	0.007796	0.006817	0.078037	MT	21499	2023.02.25 02:25:14.983903094	0001923
0	0.102552	0.008043	0.006450	0.102033	MT	21499	2023.02.25 02:25:14.984903094	0001923
0	0.052038	-0.007496	0.011226	0.050257	MT	21499	2023.02.25 02:25:14.985903094	0001923
0	0.061741	-0.035544	0.019253	0.046668	MT	21499	2023.02.25 02:25:14.986903094	0001923
0	0.078816	-0.007204	0.006799	0.078191	MT	21499	2023.02.25 02:25:14.987903094	0001923
0	0.105891	-0.026952	0.003409	0.102347	MT	21499	2023.02.25 02:25:14.988903094	0001923
0	0.086429	0.007881	0.003695	0.085990	MT	21499	2023.02.25 02:25:14.989903094	0001923
0	0.037497	0.031195	-0.011237	0.017510	MT	21499	2023.02.25 02:25:14.990903094	0001923
0	0.066491	-0.023361	2.486452E-5	0.062252	MT	21499	2023.02.25 02:25:14.991903094	0001923
0	0.077498	0.059507	0.004306	0.049461	MT	21499	2023.02.25 02:25:14.992903094	0001923
0	0.071134	0.004709	0.010935	0.070130	MT	21499	2023.02.25 02:25:14.993903094	0001923
0	0.086238	-0.003118	0.003682	0.086103	MT	21499	2023.02.25 02:25:14.994903094	0001923
0	0.114425	0.063892	0.030697	0.089825	MT	21499	2023.02.25 02:25:14.995903094	0001923
0	0.041821	0.023341	0.007507	0.033880	MT	21499	2023.02.25 02:25:14.996903094	0001923
0	0.048867	-0.003542	0.015291	0.046278	MT	21499	2023.02.25 02:25:14.997903094	0001923
0	0.070349	0.023613	0.023078	0.062119	MT	21499	2023.02.25 02:25:14.998903094	0001923
0	0.088165	-0.015101	-0.012331	0.085982	MT	21499	2023.02.25 02:25:14.999903094	0001923
0	0.093365	0.043831	0.010798	0.081727	MT	21499	2023.02.25 02:25:15.000903094	0001923
0	0.106574	0.012091	-0.000605	0.105884	MT	21499	2023.02.25 02:25:15.001903094	0001923
0	0.057254	0.027521	-0.007730	0.049607	MT	21499	2023.02.25 02:25:15.002903094	0001923
0	0.106907	0.063875	0.006761	0.085459	MT	21499	2023.02.25 02:25:15.003903094	0001923
0	0.098377	0.008005	0.003512	0.097988	MT	21499	2023.02.25 02:25:15.004903094	0001923
0	0.090626	0.063615	0.019126	0.061647	MT	21499	2023.02.25 02:25:15.005903094	0001923
0	0.114044	0.052048	-0.000497	0.101473	MT	21499	2023.02.25 02:25:15.006903094	0001923
0	0.101262	0.007931	0.035569	0.094477	MT	21499	2023.02.25 02:25:15.007903094	0001923
0	0.120058	0.008137	0.035264	0.114474	MT	21499	2023.02.25 02:25:15.008903094	0001923
0	0.066189	-0.003316	-0.004012	0.065984	MT	21499	2023.02.25 02:25:15.009903094	0001923
0	0.092973	-0.059287	0.010859	0.070789	MT	21499	2023.02.25 02:25:15.010903094	0001923
0	0.074539	-0.003245	0.006865	0.074151	MT	21499	2023.02.25 02:25:15.011903094	0001923
0	0.057585	-0.015455	0.011155	0.054339	MT	21499	2023.02.25 02:25:15.012903094	0001923
0	0.044699	0.015435	-0.003623	0.041793	MT	21499	2023.02.25 02:25:15.013903094	0001923
0	0.073627	0.011701	0.018942	0.070180	MT	21499	2023.02.25 02:25:15.014903094	0001923
0	0.096850	-0.019042	0.010540	0.094373	MT	21499	2023.02.25 02:25:15.015903094	0001923
0	0.052669	0.043302	0.004592	0.029629	MT	21499	2023.02.25 02:25:15.016903094	0001923
0	0.057315	0.015544	0.011192	0.054020	MT	21499	2023.02.25 02:25:15.017903094	0001923
0	0.081376	0.023806	-0.004163	0.077704	MT	21499	2023.02.25 02:25:15.018903094	0001923
0	0.031209	0.007304	0.004550	0.029999	MT	21499	2023.02.25 02:25:15.019903094	0001923
0	0.058694	0.000580	-0.023822	0.053639	MT	21499	2023.02.25 02:25:15.020903094	0001923
0	0.066791	-0.043487	0.004184	0.050521	MT	21499	2023.02.25 02:25:15.021903094	0001923
0	0.100544	0.035897	0.026664	0.090052	MT	21499	2023.02.25 02:25:15.022903094	0001923
0	0.109859	-0.051004	-0.024494	0.094168	MT	21499	2023.02.25 02:25:15.023903094	0001923
0	0.053935	0.027465	0.007329	0.045837	MT	21499	2023.02.25 02:25:15.024903094	0001923
0	0.064156	0.004623	0.015056	0.062193	MT	21499	2023.02.25 02:25:15.025903094	0001923
0	0.035299	0.011324	-0.015443	0.029653	MT	21499	2023.02.25 02:25:15.026903094	0001923
0	0.070583	0.039545	-0.031713	0.049116	MT	21499	2023.02.25 02:25:15.027903094	0001923
0	0.086099	0.004885	-0.000308	0.085960	MT	21499	2023.02.25 02:25:15.028903094	0001923
0	0.094096	0.027921	0.003657	0.089783	MT	21499	2023.02.25 02:25:15.029903094	0001923
0	0.076459	0.019765	-0.004107	0.073746	MT	21499	2023.02.25 02:25:15.030903094	0001923
1	0.072284	-0.019296	0.006922	0.069316	MT	21500	2023.02.25 02:25:16.032236427	0001923
1	0.086873	0.031828	0.003800	0.080744	MT	21500	2023.02.25 02:25:16.033236427	0001923
1	0.016125	-3.708360E-5	0.016029	-0.001755	MT	21500	2023.02.25 02:25:16.034236427	0001923
1	0.067097	0.011675	0.004005	0.065952	MT	21500	2023.02.25 02:25:16.035236427	0001923
1	0.070576	0.007655	0.022998	0.066283	MT	21500	2023.02.25 02:25:16.036236427	0001923
1	0.052811	0.023461	0.011324	0.045939	MT	21500	2023.02.25 02:25:16.037236427	0001923
1	0.069123	0.004710	-4.878584E-5	0.068962	MT	21500	2023.02.25 02:25:16.038236427	0001923
1	0.098250	0.071660	0.015075	0.065502	MT	21500	2023.02.25 02:25:16.039236427	0001923
1	0.103179	0.012062	-0.012543	0.101701	MT	21500	2023.02.25 02:25:16.040236427	0001923
1	0.076824	0.039673	0.004038	0.065664	MT	21500	2023.02.25 02:25:16.041236427	0001923
1	0.056400	0.011544	0.011187	0.054061	MT	21500	2023.02.25 02:25:16.042236427	0001923
1	0.074973	0.039621	0.015098	0.061833	MT	21500	2023.02.25 02:25:16.043236427	0001923
1	0.070349	0.039588	0.007160	0.057711	MT	21500	2023.02.25 02:25:16.044236427	0001923
1	0.092027	0.015915	0.010642	0.090014	MT	21500	2023.02.25 02:25:16.045236427	0001923
1	0.055758	0.039377	0.011465	0.037775	MT	21500	2023.02.25 02:25:16.046236427	0001923
1	0.063859	0.015641	-0.003928	0.061789	MT	21500	2023.02.25 02:25:16.047236427	0001923
1	0.066963	-0.007385	0.023041	0.062439	MT	21500	2023.02.25 02:25:16.048236427	0001923
1	0.050180	0.027426	0.004390	0.041791	MT	21500	2023.02.25 02:25:16.049236427	0001923
1	0.091466	0.031888	-0.004276	0.085620	MT	21500	2023.02.25 02:25:16.050236427	0001923
1	0.111445	-0.006882	0.014309	0.110308	MT	21500	2023.02.25 02:25:16.051236427	0001923
1	0.061871	-0.019409	0.007090	0.058318	MT	21500	2023.02.25 02:25:16.052236427	0001923
1	0.078032	-0.003218	0.010818	0.077211	MT	21500	2023.02.25 02:25:16.053236427	0001923
1	0.048959	0.043216	0.007714	0.021676	MT	21500	2023.02.25 02:25:16.054236427	0001923
1	0.056480	0.007572	-0.015814	0.053690	MT	21500	2023.02.25 02:25:16.055236427	0001923
1	0.080212	0.031739	0.010921	0.072852	MT	21500	2023.02.25 02:25:16.056236427	0001923
1	0.064288	0.031539	0.015210	0.053916	MT	21500	2023.02.25 02:25:16.057236427	0001923
1	0.049132	0.031393	-0.003543	0.037629	MT	21500	2023.02.25 02:25:16.058236427	0001923
1	0.084859	-0.023172	0.006734	0.081356	MT	21500	2023.02.25 02:25:16.059236427	0001923
1	0.102377	0.035961	-0.035329	0.089105	MT	21500	2023.02.25 02:25:16.060236427	0001923
1	0.052440	0.031426	0.004395	0.041750	MT	21500	2023.02.25 02:25:16.061236427	0001923
1	0.064156	-0.003377	0.015047	0.062275	MT	21500	2023.02.25 02:25:16.062236427	0001923
1	0.093968	0.027925	-0.000342	0.089722	MT	21500	2023.02.25 02:25:16.063236427	0001923
1	0.048208	-0.007538	0.011287	0.046258	MT	21500	2023.02.25 02:25:16.064236427	0001923
1	0.137047	0.036255	0.039113	0.126245	MT	21500	2023.02.25 02:25:16.065236427	0001923
1	0.067809	0.035599	-0.003844	0.057584	MT	21500	2023.02.25 02:25:16.066236427	0001923
1	0.030676	0.011255	0.011615	0.026066	MT	21500	2023.02.25 02:25:16.067236427	0001923
1	0.050961	0.015457	0.015314	0.046082	MT	21500	2023.02.25 02:25:16.068236427	0001923
1	0.083301	0.031799	-0.008138	0.076561	MT	21500	2023.02.25 02:25:16.069236427	0001923
1	0.057801	0.019547	0.007197	0.053917	MT	21500	2023.02.25 02:25:16.070236427	0001923
1	0.109128	0.055896	0.026688	0.089846	MT	21500	2023.02.25 02:25:16.071236427	0001923
1	0.086464	-0.003121	0.006681	0.086149	MT	21500	2023.02.25 02:25:16.072236427	0001923
1	0.094414	0.047820	0.010818	0.080686	MT	21500	2023.02.25 02:25:16.073236427	0001923
1	0.127142	0.016290	0.006093	0.125946	MT	21500	2023.02.25 02:25:16.074236427	0001923
1	0.023409	0.000219	0.007663	0.022118	MT	21500	2023.02.25 02:25:16.075236427	0001923
1	0.090405	-0.007069	-0.004383	0.090021	MT	21500	2023.02.25 02:25:16.076236427	0001923
1	0.074263	0.015734	-0.024033	0.068482	MT	21500	2023.02.25 02:25:16.077236427	0001923
1	0.056045	0.031464	0.007334	0.045795	MT	21500	2023.02.25 02:25:16.078236427	0001923
1	0.104528	0.051941	-0.016312	0.089231	MT	21500	2023.02.25 02:25:16.079236427	0001923
1	0.032094	0.011312	-0.003445	0.029836	MT	21500	2023.02.25 02:25:16.080236427	0001923
1	0.065947	0.027580	0.015145	0.057957	MT	21500	2023.02.25 02:25:16.081236427	0001923
1	0.082280	0.035681	0.026985	0.069056	MT	21500	2023.02.25 02:25:16.082236427	0001923
1	0.078804	-0.015210	0.003805	0.077228	MT	21500	2023.02.25 02:25:16.083236427	0001923
1	0.072739	0.023709	-2.624523E-5	0.068767	MT	21500	2023.02.25 02:25:16.084236427	0001923
1	0.104795	0.008075	-0.024546	0.101559	MT	21500	2023.02.25 02:25:16.085236427	0001923
1	0.090796	-0.007142	0.026674	0.086496	MT	21500	2023.02.25 02:25:16.086236427	0001923
1	0.070803	0.039530	0.023219	0.053956	MT	21500	2023.02.25 02:25:16.087236427	0001923
1	0.062514	0.000631	0.007053	0.062112	MT	21500	2023.02.25 02:25:16.088236427	0001923
1	0.058009	0.000597	0.000114	0.058005	MT	21500	2023.02.25 02:25:16.089236427	0001923
1	0.018682	-0.003811	-0.003279	0.017992	MT	21500	2023.02.25 02:25:16.090236427	0001923
1	0.053944	0.007535	-0.019753	0.049629	MT	21500	2023.02.25 02:25:16.091236427	0001923
1	0.008832	0.006974	0.005038	-0.001995	MT	21500	2023.02.25 02:25:16.092236427	0001923
1	0.100265	0.031951	0.014600	0.093909	MT	21500	2023.02.25 02:25:16.093236427	0001923
1	0.073559	0.023721	-0.012025	0.068583	MT	21500	2023.02.25 02:25:16.094236427	0001923
1	0.119750	0.005196	0.018201	0.118244	MT	21500	2023.02.25 02:25:16.095236427	0001923
1	0.086284	0.055612	0.023116	0.061790	MT	21500	2023.02.25 02:25:16.096236427	0001923
1	0.077421	-0.007207	-0.000185	0.077085	MT	21500	2023.02.25 02:25:16.097236427	0001923
1	0.066678	0.047483	-0.011645	0.045340	MT	21500	2023.02.25 02:25:16.098236427	0001923
1	0.048135	0.027378	0.011450	0.037899	MT	21500	2023.02.25 02:25:16.099236427	0001923
1	0.040755	0.019337	0.011502	0.033982	MT	21500	2023.02.25 02:25:16.100236427	0001923
1	0.060316	0.019575	-0.019800	0.053505	MT	21500	2023.02.25 02:25:16.101236427	0001923
1	0.040460	0.007379	0.011427	0.038105	MT	21500	2023.02.25 02:25:16.102236427	0001923
1	0.071631	0.019713	-0.004031	0.068747	MT	21500	2023.02.25 02:25:16.103236427	0001923
1	0.112490	0.024128	0.003347	0.109821	MT	21500	2023.02.25 02:25:16.104236427	0001923
1	0.096525	0.015952	0.014581	0.094074	MT	21500	2023.02.25 02:25:16.105236427	0001923
1	0.032342	0.027154	-0.011180	0.013552	MT	21500	2023.02.25 02:25:16.106236427	0001923
1	0.081006	0.000834	-0.000237	0.081002	MT	21500	2023.02.25 02:25:16.107236427	0001923
1	0.083150	0.039742	0.006931	0.072708	MT	21500	2023.02.25 02:25:16.108236427	0001923
1	0.062016	0.019608	-0.011862	0.057627	MT	21500	2023.02.25 02:25:16.109236427	0001923
1	0.066068	0.011618	0.019064	0.062182	MT	21500	2023.02.25 02:25:16.110236427	0001923
1	0.082565	0.000819	0.014762	0.081231	MT	21500	2023.02.25 02:25:16.111236427	0001923
1	0.090796	0.000916	0.010625	0.090168	MT	21500	2023.02.25 02:25:16.112236427	0001923
1	0.093696	0.063715	-0.007978	0.068233	MT	21500	2023.02.25 02:25:16.113236427	0001923
1	0.054900	0.035426	0.004400	0.041709	MT	21500	2023.02.25 02:25:16.114236427	0001923
1	0.072014	0.019702	0.006968	0.068915	MT	21500	2023.02.25 02:25:16.115236427	0001923
1	0.103325	0.005035	0.014446	0.102186	MT	21500	2023.02.25 02:25:16.116236427	0001923
1	0.054589	0.000548	0.007175	0.054113	MT	21500	2023.02.25 02:25:16.117236427	0001923
1	0.030676	0.004304	0.004546	0.030030	MT	21500	2023.02.25 02:25:16.118236427	0001923
1	0.051284	0.031406	-0.015542	0.037445	MT	21500	2023.02.25 02:25:16.119236427	0001923
1	0.079712	-0.019210	0.003800	0.077269	MT	21500	2023.02.25 02:25:16.120236427	0001923
1	0.145224	-0.006506	-0.001223	0.145073	MT	21500	2023.02.25 02:25:16.121236427	0001923
1	0.068272	0.007664	0.014999	0.066161	MT	21500	2023.02.25 02:25:16.122236427	0001923
1	0.034928	-0.007707	0.015531	0.030322	MT	21500	2023.02.25 02:25:16.123236427	0001923
1	0.100946	0.020025	-0.016472	0.097559	MT	21500	2023.02.25 02:25:16.124236427	0001923
1	0.090449	-0.015089	-0.024329	0.085799	MT	21500	2023.02.25 02:25:16.125236427	0001923
1	0.086197	0.055685	-0.007942	0.065316	MT	21500	2023.02.25 02:25:16.126236427	0001923
1	0.094202	0.059741	0.006955	0.072503	MT	21500	2023.02.25 02:25:16.127236427	0001923
1	0.061106	0.019600	-0.003863	0.057749	MT	21500	2023.02.25 02:25:16.128236427	0001923
1	0.092461	0.007907	0.018632	0.090218	MT	21500	2023.02.25 02:25:16.129236427	0001923
1	0.088352	0.019893	-0.008290	0.085683	MT	21500	2023.02.25 02:25:16.130236427	0001923
1	0.074760	0.031609	0.027087	0.062098	MT	21500	2023.02.25 02:25:16.131236427	0001923
1	0.112205	0.067923	-0.000295	0.089310	MT	21500	2023.02.25 02:25:16.132236427	0001923
1	0.102703	0.001039	0.010441	0.102166	MT	21500	2023.02.25 02:25:16.133236427	0001923
1	0.062785	0.023604	-0.007857	0.057646	MT	21500	2023.02.25 02:25:16.134236427	0001923
1	0.078294	0.015727	0.022900	0.073200	MT	21500	2023.02.25 02:25:16.135236427	0001923
1	0.115438	0.036131	-0.000638	0.109636	MT	21500	2023.02.25 02:25:16.136236427	0001923
1	0.080212	0.031739	0.010921	0.072852	MT	21500	2023.02.25 02:25:16.137236427	0001923
1	0.069087	0.047505	0.007291	0.049630	MT	21500	2023.02.25 02:25:16.138236427	0001923
1	0.064047	0.027600	-0.003853	0.057666	MT	21500	2023.02.25 02:25:16.139236427	0001923
1	0.079360	-0.011190	-0.016188	0.076881	MT	21500	2023.02.25 02:25:16.140236427	0001923
1	0.069181	-0.003285	-0.004058	0.068984	MT	21500	2023.02.25 02:25:16.141236427	0001923
1	0.076720	0.039681	-0.003961	0.065542	MT	21500	2023.02.25 02:25:16.142236427	0001923
1	0.077531	0.035704	0.003988	0.068704	MT	21500	2023.02.25 02:25:16.143236427	0001923
1	0.114499	0.060002	0.003573	0.097452	MT	21500	2023.02.25 02:25:16.144236427	0001923
1	0.055902	0.015494	0.019252	0.050143	MT	21500	2023.02.25 02:25:16.145236427	0001923
1	0.085106	0.039741	-0.032004	0.068113	MT	21500	2023.02.25 02:25:16.146236427	0001923
1	0.081154	0.004838	-0.004232	0.080899	MT	21500	2023.02.25 02:25:16.147236427	0001923
1	0.052650	-0.015545	0.019276	0.046462	MT	21500	2023.02.25 02:25:16.148236427	0001923
1	0.043324	-0.007559	-0.007650	0.041968	MT	21500	2023.02.25 02:25:16.149236427	0001923
1	0.074853	0.007768	-0.016104	0.072686	MT	21500	2023.02.25 02:25:16.150236427	0001923
1	0.113406	0.020112	0.018341	0.110091	MT	21500	2023.02.25 02:25:16.151236427	0001923
1	0.067557	-0.007331	0.010981	0.066254	MT	21500	2023.02.25 02:25:16.152236427	0001923
1	0.067912	0.000664	0.014991	0.066233	MT	21500	2023.02.25 02:25:16.153236427	0001923
1	0.097098	-0.003055	0.022557	0.094392	MT	21500	2023.02.25 02:25:16.154236427	0001923
1	0.114669	-0.010821	-0.004754	0.114058	MT	21500	2023.02.25 02:25:16.155236427	0001923
1	0.096224	0.067711	-0.003974	0.068253	MT	21500	2023.02.25 02:25:16.156236427	0001923
1	0.049528	-0.035649	0.000438	0.034380	MT	21500	2023.02.25 02:25:16.157236427	0001923
1	0.076981	0.039686	-0.007961	0.065480	MT	21500	2023.02.25 02:25:16.158236427	0001923
1	0.103204	0.063843	-0.012161	0.080170	MT	21500	2023.02.25 02:25:16.159236427	0001923
1	0.090846	-0.011068	-0.004388	0.090062	MT	21500	2023.02.25 02:25:16.160236427	0001923
1	0.014036	0.000143	0.000786	0.014013	MT	21500	2023.02.25 02:25:16.161236427	0001923
1	0.066963	-0.023368	0.007024	0.062359	MT	21500	2023.02.25 02:25:16.162236427	0001923
1	0.063277	0.004627	0.011057	0.062132	MT	21500	2023.02.25 02:25:16.163236427	0001923
1	0.052288	0.015518	-0.003745	0.049791	MT	21500	2023.02.25 02:25:16.164236427	0001923
1	0.050249	0.000510	0.004236	0.050068	MT	21500	2023.02.25 02:25:16.165236427	0001923
1	0.054964	0.011494	0.019247	0.050184	MT	21500	2023.02.25 02:25:16.166236427	0001923
1	0.083156	0.031787	0.003861	0.076744	MT	21500	2023.02.25 02:25:16.167236427	0001923
1	0.042379	-0.007674	0.023469	0.034443	MT	21500	2023.02.25 02:25:16.168236427	0001923
1	0.102201	-0.039026	-0.004482	0.094350	MT	21500	2023.02.25 02:25:16.169236427	0001923
1	0.037175	0.019320	-0.011434	0.029631	MT	21500	2023.02.25 02:25:16.170236427	0001923
1	0.105594	0.055920	0.003691	0.089495	MT	21500	2023.02.25 02:25:16.171236427	0001923
1	0.066197	0.023641	-0.003919	0.061707	MT	21500	2023.02.25 02:25:16.172236427	0001923
1	0.083917	0.015818	0.014779	0.081076	MT	21500	2023.02.25 02:25:16.173236427	0001923
1	0.031064	0.015259	0.007620	0.025963	MT	21500	2023.02.25 02:25:16.174236427	0001923
1	0.082662	0.004818	0.014766	0.081190	MT	21500	2023.02.25 02:25:16.175236427	0001923
1	0.041340	-0.015604	-0.003599	0.038112	MT	21500	2023.02.25 02:25:16.176236427	0001923
1	0.059110	0.023563	-0.007796	0.053647	MT	21500	2023.02.25 02:25:16.177236427	0001923
1	0.077885	-0.003195	-0.012179	0.076860	MT	21500	2023.02.25 02:25:16.178236427	0001923
1	0.092941	0.023930	-0.004346	0.089702	MT	21500	2023.02.25 02:25:16.179236427	0001923
1	0.056613	0.015548	0.007192	0.053959	MT	21500	2023.02.25 02:25:16.180236427	0001923
1	0.066378	0.007679	5.738153E-7	0.065932	MT	21500	2023.02.25 02:25:16.181236427	0001923
1	0.051127	0.027443	-0.011608	0.041547	MT	21500	2023.02.25 02:25:16.182236427	0001923
1	0.058686	0.004590	0.007118	0.058071	MT	21500	2023.02.25 02:25:16.183236427	0001923
1	0.037908	-0.015654	0.004461	0.034235	MT	21500	2023.02.25 02:25:16.184236427	0001923
1	0.059573	0.011589	0.007127	0.057999	MT	21500	2023.02.25 02:25:16.185236427	0001923
1	0.066310	-0.003324	0.003987	0.066106	MT	21500	2023.02.25 02:25:16.186236427	0001923
1	0.074445	0.051549	0.004236	0.053542	MT	21500	2023.02.25 02:25:16.187236427	0001923
1	0.038846	0.004399	-0.007575	0.037845	MT	21500	2023.02.25 02:25:16.188236427	0001923
1	0.026173	0.000271	-0.003397	0.025950	MT	21500	2023.02.25 02:25:16.189236427	0001923
1	0.084581	0.023826	0.006790	0.080872	MT	21500	2023.02.25 02:25:16.190236427	0001923
1	0.078109	0.031650	0.027026	0.066098	MT	21500	2023.02.25 02:25:16.191236427	0001923
1	0.069268	0.027653	-0.015913	0.061482	MT	21500	2023.02.25 02:25:16.192236427	0001923
1	0.049850	0.015461	0.011314	0.046021	MT	21500	2023.02.25 02:25:16.193236427	0001923
1	0.111306	-0.006850	-0.016687	0.109835	MT	21500	2023.02.25 02:25:16.194236427	0001923
1	0.121840	0.052119	0.010380	0.109640	MT	21500	2023.02.25 02:25:16.195236427	0001923
1	0.110186	0.005129	0.003325	0.110017	MT	21500	2023.02.25 02:25:16.196236427	0001923
1	0.113583	0.016109	0.022336	0.110194	MT	21500	2023.02.25 02:25:16.197236427	0001923
1	0.095321	0.031921	0.003662	0.089742	MT	21500	2023.02.25 02:25:16.198236427	0001923
1	0.094345	0.015902	0.022641	0.090197	MT	21500	2023.02.25 02:25:16.199236427	0001923
1	0.098980	0.007998	0.010511	0.098095	MT	21500	2023.02.25 02:25:16.200236427	0001923
1	0.074659	0.023555	0.040137	0.058380	MT	21500	2023.02.25 02:25:16.201236427	0001923
1	0.102396	0.055875	0.006751	0.085542	MT	21500	2023.02.25 02:25:16.202236427	0001923
1	0.098458	0.015889	0.035639	0.090396	MT	21500	2023.02.25 02:25:16.203236427	0001923
1	0.044407	-0.011575	0.007344	0.042239	MT	21500	2023.02.25 02:25:16.204236427	0001923
1	0.076446	-0.039379	0.019004	0.062707	MT	21500	2023.02.25 02:25:16.205236427	0001923
1	0.064172	0.015646	-0.007928	0.061728	MT	21500	2023.02.25 02:25:16.206236427	0001923
1	0.046184	0.015420	0.011375	0.042022	MT	21500	2023.02.25 02:25:16.207236427	0001923
1	0.129252	0.005337	-0.008964	0.128830	MT	21500	2023.02.25 02:25:16.208236427	0001923
1	0.106184	0.067847	-0.016155	0.080067	MT	21500	2023.02.25 02:25:16.209236427	0001923
1	0.058146	0.004597	0.000119	0.057964	MT	21500	2023.02.25 02:25:16.210236427	0001923
1	0.101020	0.035955	0.010605	0.093807	MT	21500	2023.02.25 02:25:16.211236427	0001923
1	0.082958	0.023718	0.030909	0.073240	MT	21500	2023.02.25 02:25:16.212236427	0001923
1	0.062586	-0.007357	-0.003956	0.062026	MT	21500	2023.02.25 02:25:16.213236427	0001923
1	0.092033	0.019930	-0.004351	0.089743	MT	21500	2023.02.25 02:25:16.214236427	0001923
1	0.095937	-0.031140	0.026646	0.086743	MT	21500	2023.02.25 02:25:16.215236427	0001923
1	0.078746	0.004777	0.014827	0.077190	MT	21500	2023.02.25 02:25:16.216236427	0001923
1	0.063474	0.011630	0.007066	0.061998	MT	21500	2023.02.25 02:25:16.217236427	0001923
1	0.062897	-0.015471	0.027153	0.054583	MT	21500	2023.02.25 02:25:16.218236427	0001923
1	0.052650	-0.003501	0.015230	0.050277	MT	21500	2023.02.25 02:25:16.219236427	0001923
1	0.046883	0.023406	-0.015551	0.037528	MT	21500	2023.02.25 02:25:16.220236427	0001923
1	0.077782	0.035701	0.006987	0.068750	MT	21500	2023.02.25 02:25:16.221236427	0001923
1	0.069549	0.015663	0.015008	0.066079	MT	21500	2023.02.25 02:25:16.222236427	0001923
1	0.071805	-0.003348	0.026984	0.066458	MT	21500	2023.02.25 02:25:16.223236427	0001923
1	0.102864	-0.007073	0.039551	0.094693	MT	21500	2023.02.25 02:25:16.224236427	0001923
1	0.071063	0.015702	0.006963	0.068956	MT	21500	2023.02.25 02:25:16.225236427	0001923
1	0.055687	0.011548	0.007188	0.054000	MT	21500	2023.02.25 02:25:16.226236427	0001923
1	0.062714	-0.007366	0.004043	0.062148	MT	21500	2023.02.25 02:25:16.227236427	0001923
1	0.082183	0.043697	0.010996	0.068729	MT	21500	2023.02.25 02:25:16.228236427	0001923
1	0.118275	0.005224	-0.008796	0.117832	MT	21500	2023.02.25 02:25:16.229236427	0001923
1	0.084534	0.031776	0.014859	0.076912	MT	21500	2023.02.25 02:25:16.230236427	0001923
1	0.060572	-0.015394	-0.007904	0.058048	MT	21500	2023.02.25 02:25:16.231236427	0001923
1	0.043497	-0.007575	0.007348	0.042197	MT	21500	2023.02.25 02:25:16.232236427	0001923
1	0.082183	0.007822	0.010770	0.081098	MT	21500	2023.02.25 02:25:16.233236427	0001923
1	0.060382	0.039475	-0.003656	0.045545	MT	21500	2023.02.25 02:25:16.234236427	0001923
1	0.064730	0.031542	-0.027723	0.049260	MT	21500	2023.02.25 02:25:16.235236427	0001923
1	0.032711	0.015246	-0.019316	0.021552	MT	21500	2023.02.25 02:25:16.236236427	0001923
1	0.124728	0.024244	0.010163	0.121926	MT	21500	2023.02.25 02:25:16.237236427	0001923
1	0.068381	-0.007336	0.014981	0.066316	MT	21500	2023.02.25 02:25:16.238236427	0001923
1	0.118415	0.008223	-0.008792	0.117801	MT	21500	2023.02.25 02:25:16.239236427	0001923
1	0.111848	0.008153	-0.020669	0.109619	MT	21500	2023.02.25 02:25:16.240236427	0001923
1	0.103484	0.047905	0.018679	0.089807	MT	21500	2023.02.25 02:25:16.241236427	0001923
1	0.069426	-0.007340	0.018981	0.066377	MT	21500	2023.02.25 02:25:16.242236427	0001923
1	0.026777	-0.003737	0.004598	0.026113	MT	21500	2023.02.25 02:25:16.243236427	0001923
1	0.105854	-0.022932	-0.016584	0.102001	MT	21500	2023.02.25 02:25:16.244236427	0001923
1	0.094260	-0.027072	-0.000407	0.090288	MT	21500	2023.02.25 02:25:16.245236427	0001923
1	0.064668	0.047413	-0.023522	0.037158	MT	21500	2023.02.25 02:25:16.246236427	0001923
1	0.090039	0.039828	0.003809	0.080661	MT	21500	2023.02.25 02:25:16.247236427	0001923
1	0.087350	0.015889	-0.004295	0.085785	MT	21500	2023.02.25 02:25:16.248236427	0001923
1	0.106752	0.005080	0.010385	0.106124	MT	21500	2023.02.25 02:25:16.249236427	0001923
1	0.112526	0.048056	-0.008501	0.101392	MT	21500	2023.02.25 02:25:16.250236427	0001923
1	0.103019	0.039951	0.014609	0.093827	MT	21500	2023.02.25 02:25:16.251236427	0001923
1	0.068147	-0.011331	0.010977	0.066296	MT	21500	2023.02.25 02:25:16.252236427	0001923
1	0.073444	-0.003240	-0.008118	0.072922	MT	21500	2023.02.25 02:25:16.253236427	0001923
1	0.055480	0.031472	0.000334	0.045688	MT	21500	2023.02.25 02:25:16.254236427	0001923
1	0.069087	0.023617	0.019078	0.062058	MT	21500	2023.02.25 02:25:16.255236427	0001923
1	0.044609	0.015431	0.000376	0.041854	MT	21500	2023.02.25 02:25:16.256236427	0001923
1	0.083528	-0.003185	0.018756	0.081333	MT	21500	2023.02.25 02:25:16.257236427	0001923
1	0.069383	0.031641	-0.003909	0.061625	MT	21500	2023.02.25 02:25:16.258236427	0001923
1	0.060902	0.027547	0.007207	0.053835	MT	21500	2023.02.25 02:25:16.259236427	0001923
1	0.077962	0.047632	0.004109	0.061582	MT	21500	2023.02.25 02:25:16.260236427	0001923
1	0.073932	-0.003236	-0.012118	0.072861	MT	21500	2023.02.25 02:25:16.261236427	0001923
1	0.075160	-0.015255	0.006866	0.073275	MT	21500	2023.02.25 02:25:16.262236427	0001923
1	0.066731	0.031530	0.023210	0.054038	MT	21500	2023.02.25 02:25:16.263236427	0001923
1	0.057732	0.031456	0.015333	0.045918	MT	21500	2023.02.25 02:25:16.264236427	0001923
1	0.087098	0.031825	0.006799	0.080789	MT	21500	2023.02.25 02:25:16.265236427	0001923
1	0.068154	0.015671	0.007009	0.065957	MT	21500	2023.02.25 02:25:16.266236427	0001923
1	0.101573	0.035951	0.014605	0.093868	MT	21500	2023.02.25 02:25:16.267236427	0001923
1	0.107573	-0.010981	0.030425	0.102595	MT	21500	2023.02.25 02:25:16.268236427	0001923
1	0.059363	-0.003414	0.011108	0.058215	MT	21500	2023.02.25 02:25:16.269236427	0001923
1	0.073546	0.004744	0.006889	0.073069	MT	21500	2023.02.25 02:25:16.270236427	0001923
1	0.060572	0.007581	0.015121	0.058163	MT	21500	2023.02.25 02:25:16.271236427	0001923
1	0.094340	0.000961	0.006564	0.094106	MT	21500	2023.02.25 02:25:16.272236427	0001923
1	0.072028	-0.015343	0.022971	0.066520	MT	21500	2023.02.25 02:25:16.273236427	0001923
1	0.053852	0.000445	0.027294	0.046420	MT	21500	2023.02.25 02:25:16.274236427	0001923
1	0.082662	-0.003181	0.014757	0.081272	MT	21500	2023.02.25 02:25:16.275236427	0001923
1	0.091548	0.027869	0.014717	0.085952	MT	21500	2023.02.25 02:25:16.276236427	0001923
1	0.088888	0.019873	0.010708	0.085973	MT	21500	2023.02.25 02:25:16.277236427	0001923
1	0.039573	0.011390	0.000433	0.037896	MT	21500	2023.02.25 02:25:16.278236427	0001923
1	0.073280	0.004747	0.003890	0.073023	MT	21500	2023.02.25 02:25:16.279236427	0001923
1	0.098250	0.001018	-0.008495	0.097876	MT	21500	2023.02.25 02:25:16.280236427	0001923
1	0.094345	-0.003023	-0.008439	0.093918	MT	21500	2023.02.25 02:25:16.281236427	0001923
1	0.068862	0.019674	0.004014	0.065870	MT	21500	2023.02.25 02:25:16.282236427	0001923
1	0.073246	-0.027303	-0.016039	0.066048	MT	21500	2023.02.25 02:25:16.283236427	0001923
1	0.063095	-0.003349	-0.011950	0.061863	MT	21500	2023.02.25 02:25:16.284236427	0001923
1	0.050498	0.007514	0.000245	0.049935	MT	21500	2023.02.25 02:25:16.285236427	0001923
1	0.051749	0.035393	-0.003538	0.037587	MT	21500	2023.02.25 02:25:16.286236427	0001923
1	0.115052	0.005191	-0.016734	0.113710	MT	21500	2023.02.25 02:25:16.287236427	0001923
1	0.039674	0.035179	0.004766	0.017713	MT	21500	2023.02.25 02:25:16.288236427	0001923
1	0.081302	0.000842	-0.008236	0.080879	MT	21500	2023.02.25 02:25:16.289236427	0001923
1	0.053273	0.019493	-0.019678	0.045506	MT	21500	2023.02.25 02:25:16.290236427	0001923
1	0.082225	-0.043294	0.006893	0.069563	MT	21500	2023.02.25 02:25:16.291236427	0001923
1	0.062330	0.011577	0.019125	0.058183	MT	21500	2023.02.25 02:25:16.292236427	0001923
1	0.058215	0.004601	-0.003880	0.057903	MT	21500	2023.02.25 02:25:16.293236427	0001923
1	0.097268	0.031906	0.018660	0.089971	MT	21500	2023.02.25 02:25:16.294236427	0001923
1	0.066910	-0.051561	-0.003703	0.042482	MT	21500	2023.02.25 02:25:16.295236427	0001923
1	0.060836	-0.027443	0.000142	0.054294	MT	21500	2023.02.25 02:25:16.296236427	0001923
1	0.088657	-0.019121	0.006662	0.086313	MT	21500	2023.02.25 02:25:16.297236427	0001923
1	0.093408	-0.019056	-0.016396	0.089961	MT	21500	2023.02.25 02:25:16.298236427	0001923
1	0.078096	0.011800	-0.008162	0.076767	MT	21500	2023.02.25 02:25:16.299236427	0001923
1	0.114350	-0.002833	0.006254	0.114144	MT	21500	2023.02.25 02:25:16.300236427	0001923
1	0.054157	-0.003444	0.000171	0.054047	MT	21500	2023.02.25 02:25:16.301236427	0001923
1	0.061221	-0.023458	0.015145	0.054482	MT	21500	2023.02.25 02:25:16.302236427	0001923
1	0.060638	0.019535	0.019196	0.054101	MT	21500	2023.02.25 02:25:16.303236427	0001923
1	0.079410	0.004813	-0.020169	0.076655	MT	21500	2023.02.25 02:25:16.304236427	0001923
1	0.053638	0.004535	-0.019756	0.049660	MT	21500	2023.02.25 02:25:16.305236427	0001923
1	0.071176	-0.015281	-0.008072	0.069046	MT	21500	2023.02.25 02:25:16.306236427	0001923
1	0.103015	-0.010956	0.006428	0.102228	MT	21500	2023.02.25 02:25:16.307236427	0001923
1	0.122266	0.005265	-0.008857	0.121831	MT	21500	2023.02.25 02:25:16.308236427	0001923
1	0.070328	0.011703	0.006959	0.068997	MT	21500	2023.02.25 02:25:16.309236427	0001923
1	0.038536	0.004386	0.004424	0.038029	MT	21500	2023.02.25 02:25:16.310236427	0001923
1	0.050170	0.004514	0.000241	0.049966	MT	21500	2023.02.25 02:25:16.311236427	0001923
1	0.077363	-0.015267	0.018864	0.073458	MT	21500	2023.02.25 02:25:16.312236427	0001923
1	0.059766	-0.011410	0.007099	0.058236	MT	21500	2023.02.25 02:25:16.313236427	0001923
1	0.055263	0.023509	0.004263	0.049831	MT	21500	2023.02.25 02:25:16.314236427	0001923
1	0.077730	0.007785	0.006832	0.077037	MT	21500	2023.02.25 02:25:16.315236427	0001923
1	0.118271	0.001208	0.006198	0.118102	MT	21500	2023.02.25 02:25:16.316236427	0001923
1	0.091499	0.004911	0.014629	0.090188	MT	21500	2023.02.25 02:25:16.317236427	0001923
1	0.122041	0.032218	-0.004764	0.117615	MT	21500	2023.02.25 02:25:16.318236427	0001923
1	0.141856	0.060326	-0.000900	0.128386	MT	21500	2023.02.25 02:25:16.319236427	0001923
1	0.099267	0.016004	0.003521	0.097905	MT	21500	2023.02.25 02:25:16.320236427	0001923
1	0.095609	-0.015023	-0.008453	0.094042	MT	21500	2023.02.25 02:25:16.321236427	0001923
1	0.118474	-0.002857	0.030251	0.114511	MT	21500	2023.02.25 02:25:16.322236427	0001923
1	0.087115	-0.011106	-0.008326	0.086002	MT	21500	2023.02.25 02:25:16.323236427	0001923
1	0.079618	0.007813	-0.020165	0.076625	MT	21500	2023.02.25 02:25:16.324236427	0001923
1	0.095948	0.019971	-0.004412	0.093743	MT	21500	2023.02.25 02:25:16.325236427	0001923
1	0.097806	0.027967	-0.000403	0.093721	MT	21500	2023.02.25 02:25:16.326236427	0001923
1	0.038536	-0.003613	0.004415	0.038111	MT	21500	2023.02.25 02:25:16.327236427	0001923
1	0.102669	-0.002937	-0.012561	0.101856	MT	21500	2023.02.25 02:25:16.328236427	0001923
1	0.056833	0.027513	0.000269	0.049729	MT	21500	2023.02.25 02:25:16.329236427	0001923
1	0.074223	0.039625	0.011098	0.061771	MT	21500	2023.02.25 02:25:16.330236427	0001923
1	0.081988	-0.007178	-0.028182	0.076657	MT	21500	2023.02.25 02:25:16.331236427	0001923
1	0.061433	0.019604	-0.007862	0.057688	MT	21500	2023.02.25 02:25:16.332236427	0001923
1	0.074088	0.004740	0.010889	0.073130	MT	21500	2023.02.25 02:25:16.333236427	0001923
1	0.089950	0.051736	-0.027990	0.068051	MT	21500	2023.02.25 02:25:16.334236427	0001923
1	0.104785	0.001027	0.022440	0.102349	MT	21500	2023.02.25 02:25:16.335236427	0001923
1	0.081111	0.035746	0.003926	0.072704	MT	21500	2023.02.25 02:25:16.336236427	0001923
1	0.063411	0.031543	0.011211	0.053855	MT	21500	2023.02.25 02:25:16.337236427	0001923
1	0.063166	0.011633	0.004066	0.061953	MT	21500	2023.02.25 02:25:16.338236427	0001923
1	0.110041	0.001137	-0.004679	0.109935	MT	21500	2023.02.25 02:25:16.339236427	0001923
1	0.109936	0.028103	-0.012585	0.105536	MT	21500	2023.02.25 02:25:16.340236427	0001923
1	0.099298	0.000994	0.014502	0.098228	MT	21500	2023.02.25 02:25:16.341236427	0001923
1	0.097345	-0.035140	0.026641	0.086784	MT	21500	2023.02.25 02:25:16.342236427	0001923
1	0.096187	0.004948	0.018567	0.094248	MT	21500	2023.02.25 02:25:16.343236427	0001923
1	0.064358	0.035554	0.000217	0.053646	MT	21500	2023.02.25 02:25:16.344236427	0001923
1	0.062769	0.000573	0.023112	0.058357	MT	21500	2023.02.25 02:25:16.345236427	0001923
1	0.083295	0.015764	0.026839	0.077260	MT	21500	2023.02.25 02:25:16.346236427	0001923
1	0.093156	0.023934	-0.008346	0.089641	MT	21500	2023.02.25 02:25:16.347236427	0001923
1	0.088080	0.019885	-0.000291	0.085805	MT	21500	2023.02.25 02:25:16.348236427	0001923
1	0.117324	0.040120	0.010366	0.109763	MT	21500	2023.02.25 02:25:16.349236427	0001923
1	0.096902	0.023963	0.003592	0.093824	MT	21500	2023.02.25 02:25:16.350236427	0001923
1	0.066129	0.004679	-2.985227E-6	0.065963	MT	21500	2023.02.25 02:25:16.351236427	0001923
1	0.074256	0.011744	0.006898	0.072997	MT	21500	2023.02.25 02:25:16.352236427	0001923
1	0.093408	-0.019056	-0.016396	0.089961	MT	21500	2023.02.25 02:25:16.353236427	0001923
1	0.056187	0.004572	-0.015818	0.053720	MT	21500	2023.02.25 02:25:16.354236427	0001923
1	0.047297	0.027382	0.007451	0.037838	MT	21500	2023.02.25 02:25:16.355236427	0001923
1	0.114604	0.043966	0.039550	0.098167	MT	21500	2023.02.25 02:25:16.356236427	0001923
1	0.137615	0.016337	0.029984	0.133312	MT	21500	2023.02.25 02:25:16.357236427	0001923
1	0.108102	0.016107	-0.016599	0.105598	MT	21500	2023.02.25 02:25:16.358236427	0001923
1	0.071091	0.031624	-0.027846	0.057259	MT	21500	2023.02.25 02:25:16.359236427	0001923
1	0.089989	0.031809	0.022797	0.081034	MT	21500	2023.02.25 02:25:16.360236427	0001923
1	0.020494	-0.007913	0.015836	0.010325	MT	21500	2023.02.25 02:25:16.361236427	0001923
1	0.090117	-0.015251	0.042800	0.077824	MT	21500	2023.02.25 02:25:16.362236427	0001923
1	0.119348	-0.014791	0.006179	0.118267	MT	21500	2023.02.25 02:25:16.363236427	0001923
1	0.141060	-0.002547	-0.001157	0.141033	MT	21500	2023.02.25 02:25:16.364236427	0001923
1	0.055552	0.011563	-0.007811	0.053771	MT	21500	2023.02.25 02:25:16.365236427	0001923
1	0.046011	0.023378	0.011446	0.037940	MT	21500	2023.02.25 02:25:16.366236427	0001923
1	0.127016	0.064122	0.006394	0.109455	MT	21500	2023.02.25 02:25:16.367236427	0001923
1	0.104024	-0.043021	-0.008486	0.094330	MT	21500	2023.02.25 02:25:16.368236427	0001923
1	0.142471	0.048348	0.018023	0.132799	MT	21500	2023.02.25 02:25:16.369236427	0001923
1	0.105556	0.028053	-0.004525	0.101659	MT	21500	2023.02.25 02:25:16.370236427	0001923
1	0.070576	0.007655	0.022998	0.066283	MT	21500	2023.02.25 02:25:16.371236427	0001923
1	0.068154	0.015671	0.007009	0.065957	MT	21500	2023.02.25 02:25:16.372236427	0001923
1	0.123628	-0.022811	0.026167	0.118655	MT	21500	2023.02.25 02:25:16.373236427	0001923
1	0.092892	0.000952	-0.024371	0.089633	MT	21500	2023.02.25 02:25:16.374236427	0001923
1	0.061482	-0.003422	0.019107	0.058337	MT	21500	2023.02.25 02:25:16.375236427	0001923
1	0.085621	0.047728	-0.019995	0.068214	MT	21500	2023.02.25 02:25:16.376236427	0001923
1	0.094515	0.007899	0.026631	0.090340	MT	21500	2023.02.25 02:25:16.377236427	0001923
1	0.067454	0.015629	-0.031864	0.057362	MT	21500	2023.02.25 02:25:16.378236427	0001923
1	0.047212	0.007466	0.007305	0.046042	MT	21500	2023.02.25 02:25:16.379236427	0001923
1	0.098620	0.019992	-0.024410	0.093437	MT	21500	2023.02.25 02:25:16.380236427	0001923
1	0.122327	-0.002750	0.006132	0.122143	MT	21500	2023.02.25 02:25:16.381236427	0001923
1	0.086006	0.000886	-0.000313	0.086001	MT	21500	2023.02.25 02:25:16.382236427	0001923
1	0.086284	0.000894	-0.008312	0.085878	MT	21500	2023.02.25 02:25:16.383236427	0001923
1	0.044587	-0.015673	0.023459	0.034526	MT	21500	2023.02.25 02:25:16.384236427	0001923
1	0.039862	-0.011609	0.000406	0.038132	MT	21500	2023.02.25 02:25:16.385236427	0001923
1	0.111562	0.012149	-0.016665	0.109639	MT	21500	2023.02.25 02:25:16.386236427	0001923
1	0.055758	0.007544	0.011182	0.054102	MT	21500	2023.02.25 02:25:16.387236427	0001923
1	0.100310	0.035966	-0.000394	0.093639	MT	21500	2023.02.25 02:25:16.388236427	0001923
1	0.039560	-0.019645	-0.003542	0.034154	MT	21500	2023.02.25 02:25:16.389236427	0001923
1	0.109243	0.048019	-0.012439	0.097332	MT	21500	2023.02.25 02:25:16.390236427	0001923
1	0.102000	0.004981	0.026505	0.098370	MT	21500	2023.02.25 02:25:16.391236427	0001923
1	0.128328	-0.002725	0.022069	0.126386	MT	21500	2023.02.25 02:25:16.392236427	0001923
1	0.117047	-0.030889	0.022280	0.110677	MT	21500	2023.02.25 02:25:16.393236427	0001923
1	0.081419	0.047670	0.007047	0.065627	MT	21500	2023.02.25 02:25:16.394236427	0001923
1	0.114604	0.044098	-0.008566	0.105432	MT	21500	2023.02.25 02:25:16.395236427	0001923
1	0.084723	0.019818	0.014784	0.081035	MT	21500	2023.02.25 02:25:16.396236427	0001923
1	0.050567	-0.027562	-0.003674	0.042235	MT	21500	2023.02.25 02:25:16.397236427	0001923
1	0.063159	-0.011361	3.910069E-5	0.062128	MT	21500	2023.02.25 02:25:16.398236427	0001923
1	0.074330	0.063327	0.019553	0.033651	MT	21500	2023.02.25 02:25:16.399236427	0001923
1	0.083630	0.039738	0.010930	0.072770	MT	21500	2023.02.25 02:25:16.400236427	0001923
1	0.055687	-0.007432	-0.011833	0.053905	MT	21500	2023.02.25 02:25:16.401236427	0001923
1	0.098453	-0.006994	0.003494	0.098142	MT	21500	2023.02.25 02:25:16.402236427	0001923
1	0.113481	0.008161	-0.028668	0.109497	MT	21500	2023.02.25 02:25:16.403236427	0001923
1	0.094133	0.004972	-0.004430	0.093897	MT	21500	2023.02.25 02:25:16.404236427	0001923
1	0.073899	0.023655	0.023017	0.066119	MT	21500	2023.02.25 02:25:16.405236427	0001923
1	0.093883	0.007848	0.035691	0.086479	MT	21500	2023.02.25 02:25:16.406236427	0001923
1	0.050020	0.027435	-0.003609	0.041669	MT	21500	2023.02.25 02:25:16.407236427	0001923
1	0.046861	0.004466	0.007302	0.046073	MT	21500	2023.02.25 02:25:16.408236427	0001923
1	0.096156	0.043883	-0.000262	0.085558	MT	21500	2023.02.25 02:25:16.409236427	0001923
1	0.070349	0.023671	0.007019	0.065874	MT	21500	2023.02.25 02:25:16.410236427	0001923
1	0.085352	0.015626	0.051004	0.066629	MT	21500	2023.02.25 02:25:16.411236427	0001923
1	0.096255	-0.019213	0.046734	0.081925	MT	21500	2023.02.25 02:25:16.412236427	0001923
1	0.057732	0.031456	0.015333	0.045918	MT	21500	2023.02.25 02:25:16.413236427	0001923
1	0.087533	0.071523	-0.011678	0.049093	MT	21500	2023.02.25 02:25:16.414236427	0001923
1	0.064101	-0.011349	-0.011959	0.061945	MT	21500	2023.02.25 02:25:16.415236427	0001923
1	0.071372	0.027682	-0.003975	0.065665	MT	21500	2023.02.25 02:25:16.416236427	0001923
1	0.099106	0.031962	0.003601	0.093741	MT	21500	2023.02.25 02:25:16.417236427	0001923
1	0.072973	0.035621	0.015093	0.061874	MT	21500	2023.02.25 02:25:16.418236427	0001923
1	0.096613	0.035929	-0.004332	0.089579	MT	21500	2023.02.25 02:25:16.419236427	0001923
1	0.073580	0.039644	-0.007899	0.061481	MT	21500	2023.02.25 02:25:16.420236427	0001923
1	0.083391	0.035730	0.018925	0.072933	MT	21500	2023.02.25 02:25:16.421236427	0001923
1	0.043863	0.000276	0.031538	0.030484	MT	21500	2023.02.25 02:25:16.422236427	0001923
1	0.096979	0.027902	0.022655	0.090073	MT	21500	2023.02.25 02:25:16.423236427	0001923
1	0.064846	0.035547	0.007216	0.053753	MT	21500	2023.02.25 02:25:16.424236427	0001923
1	0.054900	0.007564	-0.007815	0.053812	MT	21500	2023.02.25 02:25:16.425236427	0001923
1	0.060316	0.039471	0.000344	0.045606	MT	21500	2023.02.25 02:25:16.426236427	0001923
1	0.094260	0.000976	-0.008434	0.093877	MT	21500	2023.02.25 02:25:16.427236427	0001923
1	0.099227	0.031975	-0.008397	0.093558	MT	21500	2023.02.25 02:25:16.428236427	0001923
1	0.063922	0.011650	-0.011932	0.061708	MT	21500	2023.02.25 02:25:16.429236427	0001923
1	0.064413	0.007622	0.015060	0.062162	MT	21500	2023.02.25 02:25:16.430236427	0001923
1	0.076230	0.019763	-0.012091	0.072624	MT	21500	2023.02.25 02:25:16.431236427	0001923
1	0.119214	-0.010795	0.010183	0.118287	MT	21500	2023.02.25 02:25:16.432236427	0001923
1	0.154227	0.040526	0.005771	0.148696	MT	21500	2023.02.25 02:25:16.433236427	0001923
1	0.080062	0.015777	0.014840	0.077077	MT	21500	2023.02.25 02:25:16.434236427	0001923
1	0.034843	0.027224	0.000696	0.021734	MT	21500	2023.02.25 02:25:16.435236427	0001923
1	0.071868	-0.035364	0.004010	0.062436	MT	21500	2023.02.25 02:25:16.436236427	0001923
1	0.069318	0.007659	0.018998	0.066222	MT	21500	2023.02.25 02:25:16.437236427	0001923
1	0.090675	0.011926	-0.000361	0.089887	MT	21500	2023.02.25 02:25:16.438236427	0001923
1	0.095823	0.015980	-0.012416	0.093662	MT	21500	2023.02.25 02:25:16.439236427	0001923
1	0.060117	0.015592	0.004132	0.057912	MT	21500	2023.02.25 02:25:16.440236427	0001923
1	0.053572	0.023488	-0.015673	0.045526	MT	21500	2023.02.25 02:25:16.441236427	0001923
1	0.065154	0.031485	0.027270	0.050100	MT	21500	2023.02.25 02:25:16.442236427	0001923
1	0.077006	-0.023251	0.003856	0.073311	MT	21500	2023.02.25 02:25:16.443236427	0001923
1	0.104019	0.005031	0.018445	0.102247	MT	21500	2023.02.25 02:25:16.444236427	0001923
1	0.050408	0.004510	0.004241	0.050027	MT	21500	2023.02.25 02:25:16.445236427	0001923
1	0.067750	0.015683	-0.003989	0.065789	MT	21500	2023.02.25 02:25:16.446236427	0001923
1	0.083096	-0.023225	0.018794	0.077540	MT	21500	2023.02.25 02:25:16.447236427	0001923
1	0.082043	0.007846	-0.012227	0.080746	MT	21500	2023.02.25 02:25:16.448236427	0001923
1	0.044147	0.019378	0.011441	0.037981	MT	21500	2023.02.25 02:25:16.449236427	0001923
1	0.054009	0.015449	0.023313	0.046204	MT	21500	2023.02.25 02:25:16.450236427	0001923
1	0.067387	-0.023348	-0.011974	0.062068	MT	21500	2023.02.25 02:25:16.451236427	0001923
1	0.099056	-0.007002	0.010493	0.098249	MT	21500	2023.02.25 02:25:16.452236427	0001923
1	0.090316	0.019865	0.018707	0.086095	MT	21500	2023.02.25 02:25:16.453236427	0001923
1	0.064730	0.015650	-0.011927	0.061667	MT	21500	2023.02.25 02:25:16.454236427	0001923
1	0.074586	0.015755	-0.004096	0.072787	MT	21500	2023.02.25 02:25:16.455236427	0001923
1	0.129453	0.044250	0.003188	0.121613	MT	21500	2023.02.25 02:25:16.456236427	0001923
1	0.086770	-0.031229	0.022784	0.077683	MT	21500	2023.02.25 02:25:16.457236427	0001923
1	0.082674	0.007850	-0.016227	0.080685	MT	21500	2023.02.25 02:25:16.458236427	0001923
1	0.045398	0.019374	0.015441	0.038042	MT	21500	2023.02.25 02:25:16.459236427	0001923
1	0.068746	0.019683	-0.003985	0.065747	MT	21500	2023.02.25 02:25:16.460236427	0001923
1	0.068571	0.011695	-0.015993	0.065646	MT	21500	2023.02.25 02:25:16.461236427	0001923
1	0.012806	-0.007946	0.007898	0.006204	MT	21500	2023.02.25 02:25:16.462236427	0001923
1	0.085065	-0.055374	0.014985	0.062810	MT	21500	2023.02.25 02:25:16.463236427	0001923
1	0.095063	0.019902	0.022646	0.090156	MT	21500	2023.02.25 02:25:16.464236427	0001923
1	0.066603	0.004614	0.023055	0.062315	MT	21500	2023.02.25 02:25:16.465236427	0001923
1	0.037815	0.015357	-0.007500	0.033733	MT	21500	2023.02.25 02:25:16.466236427	0001923
1	0.116056	0.036120	0.010361	0.109804	MT	21500	2023.02.25 02:25:16.467236427	0001923
1	0.074893	-0.027295	0.006912	0.069399	MT	21500	2023.02.25 02:25:16.468236427	0001923
1	0.067037	0.011662	-0.023931	0.061525	MT	21500	2023.02.25 02:25:16.469236427	0001923
1	0.053038	0.011449	0.023308	0.046246	MT	21500	2023.02.25 02:25:16.470236427	0001923
1	0.076164	-0.015317	0.026924	0.069581	MT	21500	2023.02.25 02:25:16.471236427	0001923
1	0.084060	0.039680	0.026990	0.069015	MT	21500	2023.02.25 02:25:16.472236427	0001923
1	0.043863	0.004420	0.011362	0.042135	MT	21500	2023.02.25 02:25:16.473236427	0001923
1	0.079555	-0.011222	0.014808	0.077355	MT	21500	2023.02.25 02:25:16.474236427	0001923
1	0.062714	-0.007366	0.004043	0.062148	MT	21500	2023.02.25 02:25:16.475236427	0001923
1	0.122102	0.044165	0.006310	0.113660	MT	21500	2023.02.25 02:25:16.476236427	0001923
1	0.081603	0.027791	-0.000144	0.076724	MT	21500	2023.02.25 02:25:16.477236427	0001923
1	0.127961	0.012219	0.035146	0.122431	MT	21500	2023.02.25 02:25:16.478236427	0001923
1	0.092201	0.031873	0.010722	0.085850	MT	21500	2023.02.25 02:25:16.479236427	0001923
1	0.094340	0.004899	0.026627	0.090371	MT	21500	2023.02.25 02:25:16.480236427	0001923
1	0.083120	0.019585	0.051070	0.062588	MT	21500	2023.02.25 02:25:16.481236427	0001923
1	0.102830	0.008063	-0.012548	0.101743	MT	21500	2023.02.25 02:25:16.482236427	0001923
1	0.039975	0.035191	-0.007232	0.017530	MT	21500	2023.02.25 02:25:16.483236427	0001923
1	0.077136	0.015642	0.036006	0.066400	MT	21500	2023.02.25 02:25:16.484236427	0001923
1	0.086827	0.047749	-5.884037E-5	0.072519	MT	21500	2023.02.25 02:25:16.485236427	0001923
1	0.105518	0.040011	-0.004450	0.097536	MT	21500	2023.02.25 02:25:16.486236427	0001923
1	0.100429	0.035962	0.003606	0.093700	MT	21500	2023.02.25 02:25:16.487236427	0001923
1	0.091755	0.043836	-0.004185	0.080498	MT	21500	2023.02.25 02:25:16.488236427	0001923
1	0.088119	-0.011097	-0.016325	0.085880	MT	21500	2023.02.25 02:25:16.489236427	0001923
1	0.083923	0.011854	-0.020221	0.080583	MT	21500	2023.02.25 02:25:16.490236427	0001923
1	0.058017	0.047347	0.000537	0.033526	MT	21500	2023.02.25 02:25:16.491236427	0001923
1	0.042579	0.015379	0.011436	0.038022	MT	21500	2023.02.25 02:25:16.492236427	0001923
1	0.126004	0.001298	-0.000924	0.125994	MT	21500	2023.02.25 02:25:16.493236427	0001923
1	0.069671	0.031645	-0.007909	0.061563	MT	21500	2023.02.25 02:25:16.494236427	0001923
1	0.124149	0.001281	-0.024860	0.121628	MT	21500	2023.02.25 02:25:16.495236427	0001923
1	0.058215	0.000593	0.004114	0.058067	MT	21500	2023.02.25 02:25:16.496236427	0001923
1	0.059169	0.004609	-0.011879	0.057781	MT	21500	2023.02.25 02:25:16.497236427	0001923
1	0.078556	0.011805	-0.012161	0.076706	MT	21500	2023.02.25 02:25:16.498236427	0001923
1	0.084226	0.055652	-0.015880	0.061194	MT	21500	2023.02.25 02:25:16.499236427	0001923
1	0.083869	0.047701	0.007001	0.068627	MT	21500	2023.02.25 02:25:16.500236427	0001923
1	0.096468	0.051820	0.010822	0.080645	MT	21500	2023.02.25 02:25:16.501236427	0001923
1	0.097847	0.027971	-0.004403	0.093660	MT	21500	2023.02.25 02:25:16.502236427	0001923
1	0.087098	0.031825	0.006799	0.080789	MT	21500	2023.02.25 02:25:16.503236427	0001923
1	0.055687	-0.007432	-0.011833	0.053905	MT	21500	2023.02.25 02:25:16.504236427	0001923
1	0.085029	0.055656	-0.019879	0.061133	MT	21500	2023.02.25 02:25:16.505236427	0001923
1	0.066491	-0.003312	-0.008012	0.065923	MT	21500	2023.02.25 02:25:16.506236427	0001923
1	0.076381	-0.031280	-0.008091	0.069211	MT	21500	2023.02.25 02:25:16.507236427	0001923
1	0.094005	0.000968	-0.000435	0.093999	MT	21500	2023.02.25 02:25:16.508236427	0001923
1	0.098620	0.023987	-0.020406	0.093457	MT	21500	2023.02.25 02:25:16.509236427	0001923
1	0.106231	0.001100	-0.008617	0.105875	MT	21500	2023.02.25 02:25:16.510236427	0001923
1	0.105556	0.028053	-0.004525	0.101659	MT	21500	2023.02.25 02:25:16.511236427	0001923
1	0.079725	-0.039338	0.018943	0.066706	MT	21500	2023.02.25 02:25:16.512236427	0001923
1	0.068264	-0.039453	0.011127	0.054586	MT	21500	2023.02.25 02:25:16.513236427	0001923
1	0.075439	0.019751	-9.205810E-5	0.072807	MT	21500	2023.02.25 02:25:16.514236427	0001923
1	0.071680	-0.015276	-0.012071	0.068985	MT	21500	2023.02.25 02:25:16.515236427	0001923
1	0.087784	0.039775	0.014869	0.076830	MT	21500	2023.02.25 02:25:16.516236427	0001923
1	0.068029	0.000610	0.027050	0.062417	MT	21500	2023.02.25 02:25:16.517236427	0001923
1	0.041231	0.000375	0.015418	0.038238	MT	21500	2023.02.25 02:25:16.518236427	0001923
1	0.096270	-0.011104	0.030608	0.090597	MT	21500	2023.02.25 02:25:16.519236427	0001923
1	0.078607	0.015788	0.003842	0.076909	MT	21500	2023.02.25 02:25:16.520236427	0001923
1	0.081154	0.004838	-0.004232	0.080899	MT	21500	2023.02.25 02:25:16.521236427	0001923
1	0.062201	0.019585	0.011136	0.057978	MT	21500	2023.02.25 02:25:16.522236427	0001923
1	0.059908	0.023543	0.011201	0.053937	MT	21500	2023.02.25 02:25:16.523236427	0001923
1	0.092978	0.004951	-0.024367	0.089592	MT	21500	2023.02.25 02:25:16.524236427	0001923
1	0.103600	0.043897	0.026674	0.089970	MT	21500	2023.02.25 02:25:16.525236427	0001923
1	0.090261	0.047794	-0.004119	0.076457	MT	21500	2023.02.25 02:25:16.526236427	0001923
1	0.035299	0.015320	-0.011439	0.029672	MT	21500	2023.02.25 02:25:16.527236427	0001923
1	0.037815	0.007366	-0.015509	0.033693	MT	21500	2023.02.25 02:25:16.528236427	0001923
1	0.098214	0.039921	0.003672	0.089660	MT	21500	2023.02.25 02:25:16.529236427	0001923
1	0.102903	0.012043	0.006455	0.101992	MT	21500	2023.02.25 02:25:16.530236427	0001923
1	0.055615	0.023506	0.007263	0.049877	MT	21500	2023.02.25 02:25:16.531236427	0001923
1	0.054964	0.011494	0.019247	0.050184	MT	21500	2023.02.25 02:25:16.532236427	0001923
1	0.046098	0.000477	-0.003702	0.045946	MT	21500	2023.02.25 02:25:16.533236427	0001923
1	0.105285	0.035992	0.014543	0.097868	MT	21500	2023.02.25 02:25:16.534236427	0001923
1	0.050010	0.000514	0.000237	0.050007	MT	21500	2023.02.25 02:25:16.535236427	0001923
1	0.108093	-0.030963	0.014403	0.102557	MT	21500	2023.02.25 02:25:16.536236427	0001923
1	0.086845	0.011881	0.003700	0.085949	MT	21500	2023.02.25 02:25:16.537236427	0001923
1	0.059983	0.015600	-0.003867	0.057790	MT	21500	2023.02.25 02:25:16.538236427	0001923
1	0.094048	0.004955	-0.028366	0.089531	MT	21500	2023.02.25 02:25:16.539236427	0001923
1	0.062402	0.007638	6.164129E-5	0.061933	MT	21500	2023.02.25 02:25:16.540236427	0001923
1	0.099544	0.007994	0.014510	0.098156	MT	21500	2023.02.25 02:25:16.541236427	0001923
1	0.050882	0.019362	0.027439	0.038226	MT	21500	2023.02.25 02:25:16.542236427	0001923
1	0.086822	-0.039201	-0.004223	0.077353	MT	21500	2023.02.25 02:25:16.543236427	0001923
1	0.052048	0.023465	0.007324	0.045878	MT	21500	2023.02.25 02:25:16.544236427	0001923
1	0.059304	-0.011398	-0.003899	0.058068	MT	21500	2023.02.25 02:25:16.545236427	0001923
1	0.052583	0.011503	0.011248	0.050062	MT	21500	2023.02.25 02:25:16.546236427	0001923
1	0.097765	0.019988	-0.020410	0.093498	MT	21500	2023.02.25 02:25:16.547236427	0001923
1	0.077885	-0.003195	-0.012179	0.076860	MT	21500	2023.02.25 02:25:16.548236427	0001923
1	0.076381	0.019739	0.010907	0.072975	MT	21500	2023.02.25 02:25:16.549236427	0001923
1	0.102284	0.008054	-0.004549	0.101865	MT	21500	2023.02.25 02:25:16.550236427	0001923
1	0.069721	-0.043438	-0.003876	0.054398	MT	21500	2023.02.25 02:25:16.551236427	0001923
1	0.047202	-0.019574	0.007334	0.042321	MT	21500	2023.02.25 02:25:16.552236427	0001923
1	0.066978	0.039562	-0.007777	0.053482	MT	21500	2023.02.25 02:25:16.553236427	0001923
1	0.063655	-0.007373	0.011043	0.062255	MT	21500	2023.02.25 02:25:16.554236427	0001923
1	0.100145	0.020001	0.006525	0.097910	MT	21500	2023.02.25 02:25:16.555236427	0001923
1	0.063419	0.039512	0.000283	0.049605	MT	21500	2023.02.25 02:25:16.556236427	0001923
1	0.072312	-0.011291	-0.028019	0.065700	MT	21500	2023.02.25 02:25:16.557236427	0001923
1	0.105247	-0.010924	-0.024569	0.101755	MT	21500	2023.02.25 02:25:16.558236427	0001923
1	0.091460	0.011915	0.010638	0.090055	MT	21500	2023.02.25 02:25:16.559236427	0001923
1	0.074766	0.035682	-0.003966	0.065583	MT	21500	2023.02.25 02:25:16.560236427	0001923
1	0.030822	0.007308	0.000550	0.029938	MT	21500	2023.02.25 02:25:16.561236427	0001923
1	0.043863	-0.003579	0.011353	0.042217	MT	21500	2023.02.25 02:25:16.562236427	0001923
1	0.059237	-0.011402	0.000100	0.058129	MT	21500	2023.02.25 02:25:16.563236427	0001923
1	0.077318	0.031693	0.014981	0.068914	MT	21500	2023.02.25 02:25:16.564236427	0001923
1	0.071084	0.011655	0.023003	0.066242	MT	21500	2023.02.25 02:25:16.565236427	0001923
1	0.118748	0.032161	0.010295	0.113845	MT	21500	2023.02.25 02:25:16.566236427	0001923
1	0.077936	0.023681	0.026971	0.069179	MT	21500	2023.02.25 02:25:16.567236427	0001923
1	0.090846	-0.011068	-0.004388	0.090062	MT	21500	2023.02.25 02:25:16.568236427	0001923
1	0.085012	0.043758	-0.008063	0.072438	MT	21500	2023.02.25 02:25:16.569236427	0001923
1	0.077756	0.027711	-0.031972	0.065237	MT	21500	2023.02.25 02:25:16.570236427	0001923
1	0.068680	0.000700	-0.020005	0.065699	MT	21500	2023.02.25 02:25:16.571236427	0001923
1	0.106377	-0.002915	0.006376	0.106145	MT	21500	2023.02.25 02:25:16.572236427	0001923
1	0.068739	0.015667	0.011009	0.066018	MT	21500	2023.02.25 02:25:16.573236427	0001923
1	0.099574	0.055823	-0.032107	0.075947	MT	21500	2023.02.25 02:25:16.574236427	0001923
1	0.096364	0.015984	-0.016416	0.093600	MT	21500	2023.02.25 02:25:16.575236427	0001923
1	0.113719	-0.014890	0.022299	0.110513	MT	21500	2023.02.25 02:25:16.576236427	0001923
1	0.069534	0.007706	0.003954	0.068993	MT	21500	2023.02.25 02:25:16.577236427	0001923
1	0.068213	0.035588	0.007155	0.057752	MT	21500	2023.02.25 02:25:16.578236427	0001923
1	0.077078	0.039670	0.007038	0.065710	MT	21500	2023.02.25 02:25:16.579236427	0001923
1	0.072256	0.039526	0.027219	0.054017	MT	21500	2023.02.25 02:25:16.580236427	0001923
1	0.081308	0.007834	-0.000228	0.080929	MT	21500	2023.02.25 02:25:16.581236427	0001923
1	0.081492	-0.003173	0.006758	0.081150	MT	21500	2023.02.25 02:25:16.582236427	0001923
1	0.005385	-0.004017	-0.002974	-0.002004	MT	21500	2023.02.25 02:25:16.583236427	0001923
1	0.093027	0.023921	0.003653	0.089824	MT	21500	2023.02.25 02:25:16.584236427	0001923
1	0.079461	0.027735	0.014916	0.072954	MT	21500	2023.02.25 02:25:16.585236427	0001923
1	0.050961	0.015457	0.015314	0.046082	MT	21500	2023.02.25 02:25:16.586236427	0001923
1	0.050010	0.000514	0.000237	0.050007	MT	21500	2023.02.25 02:25:16.587236427	0001923
1	0.088295	0.000866	0.018685	0.086291	MT	21500	2023.02.25 02:25:16.588236427	0001923
1	0.047707	0.004462	0.011301	0.046134	MT	21500	2023.02.25 02:25:16.589236427	0001923
1	0.121087	0.028218	-0.004769	0.117656	MT	21500	2023.02.25 02:25:16.590236427	0001923
1	0.093499	0.035896	-0.012270	0.085457	MT	21500	2023.02.25 02:25:16.591236427	0001923
1	0.115017	0.044078	0.010431	0.105723	MT	21500	2023.02.25 02:25:16.592236427	0001923
1	0.069469	0.004718	-0.008048	0.068840	MT	21500	2023.02.25 02:25:16.593236427	0001923
1	0.101049	0.051749	0.039880	0.077088	MT	21500	2023.02.25 02:25:16.594236427	0001923
1	0.097098	0.004944	0.022567	0.094310	MT	21500	2023.02.25 02:25:16.595236427	0001923
1	0.102245	0.008050	-0.000549	0.101926	MT	21500	2023.02.25 02:25:16.596236427	0001923
1	0.106611	0.012095	-0.004605	0.105823	MT	21500	2023.02.25 02:25:16.597236427	0001923
1	0.094303	0.027918	0.006657	0.089829	MT	21500	2023.02.25 02:25:16.598236427	0001923
1	0.066008	0.000679	-7.730618E-6	0.066004	MT	21500	2023.02.25 02:25:16.599236427	0001923
1	0.099303	0.031959	0.006601	0.093787	MT	21500	2023.02.25 02:25:16.600236427	0001923
1	0.074793	0.007682	0.026952	0.069344	MT	21500	2023.02.25 02:25:16.601236427	0001923
1	0.099950	0.020004	0.003526	0.097864	MT	21500	2023.02.25 02:25:16.602236427	0001923
1	0.125052	0.028251	0.003169	0.121778	MT	21500	2023.02.25 02:25:16.603236427	0001923
1	0.102552	-0.006941	-0.008566	0.101958	MT	21500	2023.02.25 02:25:16.604236427	0001923
1	0.068746	0.019683	-0.003985	0.065747	MT	21500	2023.02.25 02:25:16.605236427	0001923
1	0.095383	0.055779	0.010888	0.076604	MT	21500	2023.02.25 02:25:16.606236427	0001923
1	0.097929	0.027963	0.003596	0.093783	MT	21500	2023.02.25 02:25:16.607236427	0001923
1	0.094266	0.031909	-0.024273	0.085315	MT	21500	2023.02.25 02:25:16.608236427	0001923
1	0.073689	0.035657	-0.019903	0.061339	MT	21500	2023.02.25 02:25:16.609236427	0001923
1	0.062137	-0.003362	4.859147E-5	0.062046	MT	21500	2023.02.25 02:25:16.610236427	0001923
1	0.063095	0.004650	-0.011941	0.061780	MT	21500	2023.02.25 02:25:16.611236427	0001923
1	0.094387	-0.027076	0.003592	0.090349	MT	21500	2023.02.25 02:25:16.612236427	0001923
1	0.106118	0.001088	0.003381	0.106058	MT	21500	2023.02.25 02:25:16.613236427	0001923
1	0.057315	-0.011427	-0.015837	0.053885	MT	21500	2023.02.25 02:25:16.614236427	0001923
1	0.066791	-0.015340	-0.019963	0.061864	MT	21500	2023.02.25 02:25:16.615236427	0001923
1	0.067690	0.015679	1.006460E-5	0.065850	MT	21500	2023.02.25 02:25:16.616236427	0001923
1	0.078492	-0.023263	0.014855	0.073479	MT	21500	2023.02.25 02:25:16.617236427	0001923
1	0.078096	0.011800	-0.008162	0.076767	MT	21500	2023.02.25 02:25:16.618236427	0001923
1	0.072870	0.027694	-0.015974	0.065482	MT	21500	2023.02.25 02:25:16.619236427	0001923
1	0.069986	-0.003277	-0.012057	0.068861	MT	21500	2023.02.25 02:25:16.620236427	0001923
1	0.074525	0.027702	0.006978	0.068833	MT	21500	2023.02.25 02:25:16.621236427	0001923
1	0.103484	0.008035	0.014449	0.102155	MT	21500	2023.02.25 02:25:16.622236427	0001923
1	0.073335	0.019694	0.014967	0.069037	MT	21500	2023.02.25 02:25:16.623236427	0001923
1	0.068797	-0.015307	-0.012025	0.065985	MT	21500	2023.02.25 02:25:16.624236427	0001923
1	0.086145	0.000881	0.003686	0.086062	MT	21500	2023.02.25 02:25:16.625236427	0001923
1	0.072794	0.023713	-0.004026	0.068706	MT	21500	2023.02.25 02:25:16.626236427	0001923
1	0.089381	0.023877	0.006713	0.085871	MT	21500	2023.02.25 02:25:16.627236427	0001923
1	0.096234	0.019960	0.006587	0.093911	MT	21500	2023.02.25 02:25:16.628236427	0001923
1	0.068154	0.015671	0.007009	0.065957	MT	21500	2023.02.25 02:25:16.629236427	0001923
1	0.069145	0.019671	0.007014	0.065915	MT	21500	2023.02.25 02:25:16.630236427	0001923
1	0.045122	-0.003583	0.015352	0.042278	MT	21500	2023.02.25 02:25:16.631236427	0001923
1	0.079410	0.011777	0.014836	0.077118	MT	21500	2023.02.25 02:25:16.632236427	0001923
1	0.055552	0.011563	-0.007811	0.053771	MT	21500	2023.02.25 02:25:16.633236427	0001923
1	0.016155	-0.007856	0.000777	0.014095	MT	21500	2023.02.25 02:25:16.634236427	0001923
1	0.105778	-0.026948	-0.000591	0.102286	MT	21500	2023.02.25 02:25:16.635236427	0001923
1	0.050498	0.007514	0.000245	0.049935	MT	21500	2023.02.25 02:25:16.636236427	0001923
1	0.095100	-0.007043	0.010554	0.094250	MT	21500	2023.02.25 02:25:16.637236427	0001923
1	0.070050	0.011706	0.003959	0.068951	MT	21500	2023.02.25 02:25:16.638236427	0001923
1	0.098331	-0.006990	-0.000506	0.098081	MT	21500	2023.02.25 02:25:16.639236427	0001923
1	0.070150	-0.003301	0.010940	0.069213	MT	21500	2023.02.25 02:25:16.640236427	0001923
1	0.107870	-0.010923	0.014366	0.106350	MT	21500	2023.02.25 02:25:16.641236427	0001923
1	0.053722	0.019311	0.036499	0.034364	MT	21500	2023.02.25 02:25:16.642236427	0001923
1	0.069900	0.039595	0.000161	0.057604	MT	21500	2023.02.25 02:25:16.643236427	0001923
1	0.093664	0.023914	0.010652	0.089931	MT	21500	2023.02.25 02:25:16.644236427	0001923
1	0.072794	0.023713	-0.004026	0.068706	MT	21500	2023.02.25 02:25:16.645236427	0001923
1	0.118676	-0.002796	0.010192	0.118204	MT	21500	2023.02.25 02:25:16.646236427	0001923
1	0.106569	0.027976	0.030532	0.098194	MT	21500	2023.02.25 02:25:16.647236427	0001923
1	0.082134	0.011826	0.006775	0.080995	MT	21500	2023.02.25 02:25:16.648236427	0001923
1	0.070242	0.039603	-0.007838	0.057482	MT	21500	2023.02.25 02:25:16.649236427	0001923
1	0.039256	0.031167	0.015760	0.017922	MT	21500	2023.02.25 02:25:16.650236427	0001923
1	0.094847	-0.003043	0.010559	0.094209	MT	21500	2023.02.25 02:25:16.651236427	0001923
1	0.081744	0.039689	0.018991	0.068892	MT	21500	2023.02.25 02:25:16.652236427	0001923
1	0.115780	0.052028	0.018501	0.101763	MT	21500	2023.02.25 02:25:16.653236427	0001923
1	0.046519	-0.023619	0.011390	0.038424	MT	21500	2023.02.25 02:25:16.654236427	0001923
1	0.046883	0.027385	0.004451	0.037792	MT	21500	2023.02.25 02:25:16.655236427	0001923
1	0.107350	-0.010919	0.010366	0.106289	MT	21500	2023.02.25 02:25:16.656236427	0001923
1	0.062594	0.007634	0.004061	0.061994	MT	21500	2023.02.25 02:25:16.657236427	0001923
1	0.067683	0.031580	0.015149	0.057916	MT	21500	2023.02.25 02:25:16.658236427	0001923
1	0.076440	0.031721	-0.012015	0.068501	MT	21500	2023.02.25 02:25:16.659236427	0001923
1	0.103856	0.063815	0.014836	0.080582	MT	21500	2023.02.25 02:25:16.660236427	0001923
1	0.076381	0.007678	0.030951	0.069405	MT	21500	2023.02.25 02:25:16.661236427	0001923
1	0.029069	-0.011736	0.004588	0.026195	MT	21500	2023.02.25 02:25:16.662236427	0001923
1	0.046957	0.019370	0.019440	0.038104	MT	21500	2023.02.25 02:25:16.663236427	0001923
1	0.105783	0.036028	-0.020452	0.097333	MT	21500	2023.02.25 02:25:16.664236427	0001923
1	0.023087	0.000234	-0.007335	0.021889	MT	21500	2023.02.25 02:25:16.665236427	0001923
1	0.058421	0.000605	-0.007885	0.057883	MT	21500	2023.02.25 02:25:16.666236427	0001923
1	0.090144	0.027884	-0.000281	0.085723	MT	21500	2023.02.25 02:25:16.667236427	0001923
1	0.070221	0.011718	-0.008040	0.068768	MT	21500	2023.02.25 02:25:16.668236427	0001923
1	0.127366	0.012314	-0.016909	0.125636	MT	21500	2023.02.25 02:25:16.669236427	0001923
1	0.069556	0.011699	-0.019992	0.065585	MT	21500	2023.02.25 02:25:16.670236427	0001923
1	0.103947	-0.018948	-0.000581	0.102204	MT	21500	2023.02.25 02:25:16.671236427	0001923
1	0.070328	0.011703	0.006959	0.068997	MT	21500	2023.02.25 02:25:16.672236427	0001923
1	0.122589	0.001245	0.010136	0.122163	MT	21500	2023.02.25 02:25:16.673236427	0001923
1	0.046861	0.004466	0.007302	0.046073	MT	21500	2023.02.25 02:25:16.674236427	0001923
1	0.066189	0.004683	-0.004003	0.065902	MT	21500	2023.02.25 02:25:16.675236427	0001923
1	0.094090	0.004968	-0.000430	0.093958	MT	21500	2023.02.25 02:25:16.676236427	0001923
1	0.063166	0.011633	0.004066	0.061953	MT	21500	2023.02.25 02:25:16.677236427	0001923
1	0.068964	-0.015331	0.010972	0.066337	MT	21500	2023.02.25 02:25:16.678236427	0001923
1	0.027964	0.015163	-0.019194	0.013553	MT	21500	2023.02.25 02:25:16.679236427	0001923
1	0.102474	0.039955	0.010610	0.093766	MT	21500	2023.02.25 02:25:16.680236427	0001923
1	0.030822	0.007283	-0.015387	0.025694	MT	21500	2023.02.25 02:25:16.681236427	0001923
1	0.044238	0.007420	0.011366	0.042104	MT	21500	2023.02.25 02:25:16.682236427	0001923
1	0.053339	-0.043685	-0.003510	0.030402	MT	21500	2023.02.25 02:25:16.683236427	0001923
1	0.066438	0.007683	-0.003999	0.065871	MT	21500	2023.02.25 02:25:16.684236427	0001923
1	0.101951	0.067724	0.022962	0.072665	MT	21500	2023.02.25 02:25:16.685236427	0001923
1	0.058078	0.027502	0.011267	0.049897	MT	21500	2023.02.25 02:25:16.686236427	0001923
1	0.049780	0.019472	0.000320	0.045812	MT	21500	2023.02.25 02:25:16.687236427	0001923
1	0.062897	0.004573	0.023116	0.058316	MT	21500	2023.02.25 02:25:16.688236427	0001923
1	0.106118	0.005096	-0.004613	0.105895	MT	21500	2023.02.25 02:25:16.689236427	0001923
1	0.067809	0.023653	-0.015918	0.061524	MT	21500	2023.02.25 02:25:16.690236427	0001923
1	0.095943	0.031914	0.010661	0.089849	MT	21500	2023.02.25 02:25:16.691236427	0001923
1	0.122237	0.008260	-0.004854	0.121861	MT	21500	2023.02.25 02:25:16.692236427	0001923
1	0.086099	0.004885	-0.000308	0.085960	MT	21500	2023.02.25 02:25:16.693236427	0001923
1	0.072146	0.055463	0.007362	0.045548	MT	21500	2023.02.25 02:25:16.694236427	0001923
1	0.056196	0.011567	-0.011810	0.053710	MT	21500	2023.02.25 02:25:16.695236427	0001923
1	0.059363	0.004585	0.011118	0.058132	MT	21500	2023.02.25 02:25:16.696236427	0001923
1	0.091422	0.031884	-0.000276	0.085682	MT	21500	2023.02.25 02:25:16.697236427	0001923
1	0.116610	0.064002	0.003578	0.097411	MT	21500	2023.02.25 02:25:16.698236427	0001923
1	0.126388	0.008306	-0.008915	0.125800	MT	21500	2023.02.25 02:25:16.699236427	0001923
1	0.088555	0.043783	0.006875	0.076667	MT	21500	2023.02.25 02:25:16.700236427	0001923
1	0.088335	0.043786	0.003875	0.076621	MT	21500	2023.02.25 02:25:16.701236427	0001923
1	0.094090	0.004968	-0.000430	0.093958	MT	21500	2023.02.25 02:25:16.702236427	0001923
1	0.064537	0.015572	0.023130	0.058202	MT	21500	2023.02.25 02:25:16.703236427	0001923
1	0.081031	0.043698	-0.019954	0.065256	MT	21500	2023.02.25 02:25:16.704236427	0001923
1	0.082323	-0.027213	0.006790	0.077397	MT	21500	2023.02.25 02:25:16.705236427	0001923
1	0.065833	0.031599	-0.003848	0.057625	MT	21500	2023.02.25 02:25:16.706236427	0001923
1	0.068862	0.019674	0.004014	0.065870	MT	21500	2023.02.25 02:25:16.707236427	0001923
1	0.039674	0.011394	-0.003567	0.037834	MT	21500	2023.02.25 02:25:16.708236427	0001923
1	0.076066	0.031701	0.006982	0.068791	MT	21500	2023.02.25 02:25:16.709236427	0001923
1	0.070576	0.015659	0.019008	0.066140	MT	21500	2023.02.25 02:25:16.710236427	0001923
1	0.110077	-0.002867	-0.000684	0.110038	MT	21500	2023.02.25 02:25:16.711236427	0001923
1	0.101774	0.051903	-0.020250	0.085170	MT	21500	2023.02.25 02:25:16.712236427	0001923
1	0.063922	0.019616	-0.019861	0.057504	MT	21500	2023.02.25 02:25:16.713236427	0001923
1	0.087664	0.015878	0.006704	0.085953	MT	21500	2023.02.25 02:25:16.714236427	0001923
1	0.084202	0.000859	-0.024234	0.080635	MT	21500	2023.02.25 02:25:16.715236427	0001923
1	0.122266	-0.002735	-0.008866	0.121914	MT	21500	2023.02.25 02:25:16.716236427	0001923
1	0.047969	0.019321	0.027500	0.034226	MT	21500	2023.02.25 02:25:16.717236427	0001923
1	0.120988	0.040185	-0.012693	0.113411	MT	21500	2023.02.25 02:25:16.718236427	0001923
1	0.076909	0.019767	-0.016090	0.072563	MT	21500	2023.02.25 02:25:16.719236427	0001923
1	0.088578	0.015901	-0.016293	0.085602	MT	21500	2023.02.25 02:25:16.720236427	0001923
1	0.030822	0.007308	0.000550	0.029938	MT	21500	2023.02.25 02:25:16.721236427	0001923
1	0.079177	0.043670	0.007042	0.065668	MT	21500	2023.02.25 02:25:16.722236427	0001923
1	0.088080	0.019885	-0.000291	0.085805	MT	21500	2023.02.25 02:25:16.723236427	0001923
1	0.062073	0.000642	-0.003946	0.061944	MT	21500	2023.02.25 02:25:16.724236427	0001923
1	0.129108	0.028289	0.006107	0.125823	MT	21500	2023.02.25 02:25:16.725236427	0001923
1	0.073980	0.000740	0.010884	0.073171	MT	21500	2023.02.25 02:25:16.726236427	0001923
1	0.072870	0.027694	-0.015974	0.065482	MT	21500	2023.02.25 02:25:16.727236427	0001923
1	0.065529	0.015654	-0.015927	0.061606	MT	21500	2023.02.25 02:25:16.728236427	0001923
1	0.054452	0.000564	-0.007824	0.053884	MT	21500	2023.02.25 02:25:16.729236427	0001923
1	0.071260	0.019699	-0.019983	0.065503	MT	21500	2023.02.25 02:25:16.730236427	0001923
1	0.091679	0.007911	0.014632	0.090157	MT	21500	2023.02.25 02:25:16.731236427	0001923
1	0.080907	0.031734	0.014920	0.072913	MT	21500	2023.02.25 02:25:16.732236427	0001923
1	0.031209	0.007304	0.004550	0.029999	MT	21500	2023.02.25 02:25:16.733236427	0001923
1	0.081056	0.000838	-0.004236	0.080940	MT	21500	2023.02.25 02:25:16.734236427	0001923
1	0.098615	0.035905	0.018665	0.089930	MT	21500	2023.02.25 02:25:16.735236427	0001923
1	0.080162	0.039697	0.010991	0.068770	MT	21500	2023.02.25 02:25:16.736236427	0001923
1	0.118410	-0.030824	-0.000779	0.114325	MT	21500	2023.02.25 02:25:16.737236427	0001923
1	0.080318	0.031737	-0.028013	0.068257	MT	21500	2023.02.25 02:25:16.738236427	0001923
1	0.099870	0.020012	-0.004473	0.097742	MT	21500	2023.02.25 02:25:16.739236427	0001923
1	0.071951	0.004691	0.018949	0.069253	MT	21500	2023.02.25 02:25:16.740236427	0001923
1	0.065399	0.031534	0.019210	0.053977	MT	21500	2023.02.25 02:25:16.741236427	0001923
1	0.103179	0.012062	-0.012543	0.101701	MT	21500	2023.02.25 02:25:16.742236427	0001923
1	0.062402	0.023596	0.000142	0.057769	MT	21500	2023.02.25 02:25:16.743236427	0001923
1	0.048713	0.004226	0.040603	0.026581	MT	21500	2023.02.25 02:25:16.744236427	0001923
1	0.079618	0.019800	-0.008152	0.076684	MT	21500	2023.02.25 02:25:16.745236427	0001923
1	0.086649	-0.059366	0.006981	0.062729	MT	21500	2023.02.25 02:25:16.746236427	0001923
1	0.110662	0.032098	-0.008581	0.105556	MT	21500	2023.02.25 02:25:16.747236427	0001923
1	0.067387	0.011672	0.007004	0.065998	MT	21500	2023.02.25 02:25:16.748236427	0001923
1	0.066491	0.004687	-0.008002	0.065841	MT	21500	2023.02.25 02:25:16.749236427	0001923
1	0.083732	0.031804	-0.012137	0.076500	MT	21500	2023.02.25 02:25:16.750236427	0001923
1	0.080312	0.011773	0.018835	0.077179	MT	21500	2023.02.25 02:25:16.751236427	0001923
1	0.124181	0.044148	0.022308	0.113905	MT	21500	2023.02.25 02:25:16.752236427	0001923
1	0.079467	0.019788	0.003846	0.076868	MT	21500	2023.02.25 02:25:16.753236427	0001923
1	0.064529	-0.007377	0.015042	0.062316	MT	21500	2023.02.25 02:25:16.754236427	0001923
1	0.093915	-0.023083	0.010596	0.090415	MT	21500	2023.02.25 02:25:16.755236427	0001923
1	0.086429	0.007881	0.003695	0.085990	MT	21500	2023.02.25 02:25:16.756236427	0001923
1	0.071372	0.035632	0.004094	0.061706	MT	21500	2023.02.25 02:25:16.757236427	0001923
1	0.128922	0.060160	0.010328	0.113557	MT	21500	2023.02.25 02:25:16.758236427	0001923
1	0.060778	0.027562	-0.007792	0.053606	MT	21500	2023.02.25 02:25:16.759236427	0001923
1	0.111803	0.001113	0.018318	0.110287	MT	21500	2023.02.25 02:25:16.760236427	0001923
1	0.088425	0.023862	-0.028206	0.080337	MT	21500	2023.02.25 02:25:16.761236427	0001923
1	0.078109	0.031650	0.027026	0.066098	MT	21500	2023.02.25 02:25:16.762236427	0001923
1	0.081031	0.047677	4.802772E-5	0.065520	MT	21500	2023.02.25 02:25:16.763236427	0001923
1	0.054443	-0.007554	0.027285	0.046502	MT	21500	2023.02.25 02:25:16.764236427	0001923
1	0.060778	0.027562	-0.007792	0.053606	MT	21500	2023.02.25 02:25:16.765236427	0001923
1	0.074256	-0.007236	-0.012123	0.072902	MT	21500	2023.02.25 02:25:16.766236427	0001923
1	0.087052	0.043730	0.018934	0.072851	MT	21500	2023.02.25 02:25:16.767236427	0001923
1	0.098762	0.063675	0.031018	0.068829	MT	21500	2023.02.25 02:25:16.768236427	0001923
1	0.078013	0.047586	-0.031765	0.053033	MT	21500	2023.02.25 02:25:16.769236427	0001923
1	0.067082	-0.019376	0.015028	0.062440	MT	21500	2023.02.25 02:25:16.770236427	0001923
1	0.043151	0.031282	-0.015358	0.025447	MT	21500	2023.02.25 02:25:16.771236427	0001923
1	0.099298	0.000994	0.014502	0.098228	MT	21500	2023.02.25 02:25:16.772236427	0001923
1	0.102596	0.012050	-0.000544	0.101885	MT	21500	2023.02.25 02:25:16.773236427	0001923
1	0.076851	0.019682	0.026966	0.069221	MT	21500	2023.02.25 02:25:16.774236427	0001923
1	0.135163	0.052226	0.026195	0.121882	MT	21500	2023.02.25 02:25:16.775236427	0001923
1	0.062201	0.043414	0.015408	0.041795	MT	21500	2023.02.25 02:25:16.776236427	0001923
1	0.075802	0.027693	0.014977	0.068955	MT	21500	2023.02.25 02:25:16.777236427	0001923
1	0.081786	-0.007173	0.006753	0.081191	MT	21500	2023.02.25 02:25:16.778236427	0001923
1	0.061164	-0.015390	-0.011903	0.057987	MT	21500	2023.02.25 02:25:16.779236427	0001923
1	0.114075	-0.002826	-0.000745	0.114037	MT	21500	2023.02.25 02:25:16.780236427	0001923
1	0.070576	0.015659	0.019008	0.066140	MT	21500	2023.02.25 02:25:16.781236427	0001923
1	0.062330	-0.003366	0.004048	0.062107	MT	21500	2023.02.25 02:25:16.782236427	0001923
1	0.087069	0.011878	0.006699	0.085994	MT	21500	2023.02.25 02:25:16.783236427	0001923
1	0.115957	0.048089	-0.000563	0.105514	MT	21500	2023.02.25 02:25:16.784236427	0001923
1	0.093199	0.019942	-0.016350	0.089560	MT	21500	2023.02.25 02:25:16.785236427	0001923
1	0.115577	0.020173	-0.000718	0.113800	MT	21500	2023.02.25 02:25:16.786236427	0001923
1	0.092076	0.031896	-0.012275	0.085498	MT	21500	2023.02.25 02:25:16.787236427	0001923
1	0.063356	0.043479	-0.007650	0.045443	MT	21500	2023.02.25 02:25:16.788236427	0001923
1	0.083349	0.035741	-0.032008	0.068154	MT	21500	2023.02.25 02:25:16.789236427	0001923
1	0.105019	0.016030	0.018458	0.102134	MT	21500	2023.02.25 02:25:16.790236427	0001923
1	0.103097	0.047851	0.030739	0.085991	MT	21500	2023.02.25 02:25:16.791236427	0001923
1	0.109677	0.028083	0.006413	0.105826	MT	21500	2023.02.25 02:25:16.792236427	0001923
1	0.074256	0.011744	0.006898	0.072997	MT	21500	2023.02.25 02:25:16.793236427	0001923
1	0.077518	0.004785	0.006828	0.077068	MT	21500	2023.02.25 02:25:16.794236427	0001923
1	0.141880	0.032390	0.017943	0.136963	MT	21500	2023.02.25 02:25:16.795236427	0001923
1	0.050160	-0.011542	0.015282	0.046360	MT	21500	2023.02.25 02:25:16.796236427	0001923
1	0.069361	0.007710	-4.522679E-5	0.068932	MT	21500	2023.02.25 02:25:16.797236427	0001923
1	0.122760	0.044188	-0.016688	0.113309	MT	21500	2023.02.25 02:25:16.798236427	0001923
1	0.084161	0.035774	-0.024070	0.072276	MT	21500	2023.02.25 02:25:16.799236427	0001923
1	0.090885	-0.003084	0.010620	0.090209	MT	21500	2023.02.25 02:25:16.800236427	0001923
1	0.062008	0.023535	0.019201	0.054060	MT	21500	2023.02.25 02:25:16.801236427	0001923
1	0.098372	-0.006986	-0.004505	0.098020	MT	21500	2023.02.25 02:25:16.802236427	0001923
1	0.057723	-0.003464	0.019168	0.054338	MT	21500	2023.02.25 02:25:16.803236427	0001923
1	0.062201	-0.011382	-0.019897	0.057823	MT	21500	2023.02.25 02:25:16.804236427	0001923
1	0.082323	-0.027213	0.006790	0.077397	MT	21500	2023.02.25 02:25:16.805236427	0001923
1	0.119725	0.020223	-0.008778	0.117677	MT	21500	2023.02.25 02:25:16.806236427	0001923
1	0.058558	0.023444	0.027322	0.046183	MT	21500	2023.02.25 02:25:16.807236427	0001923
1	0.090449	0.023869	0.014712	0.085993	MT	21500	2023.02.25 02:25:16.808236427	0001923
1	0.094847	0.004957	0.010568	0.094126	MT	21500	2023.02.25 02:25:16.809236427	0001923
1	0.073464	0.023605	0.031077	0.062242	MT	21500	2023.02.25 02:25:16.810236427	0001923
1	0.060910	0.015435	0.036311	0.046403	MT	21500	2023.02.25 02:25:16.811236427	0001923
1	0.085569	0.019813	0.018784	0.081096	MT	21500	2023.02.25 02:25:16.812236427	0001923
1	0.077936	0.023681	0.026971	0.069179	MT	21500	2023.02.25 02:25:16.813236427	0001923
1	0.059917	0.015596	0.000132	0.057851	MT	21500	2023.02.25 02:25:16.814236427	0001923
1	0.032588	0.019262	0.004625	0.025876	MT	21500	2023.02.25 02:25:16.815236427	0001923
1	0.072643	0.043587	0.007165	0.057670	MT	21500	2023.02.25 02:25:16.816236427	0001923
1	0.056196	0.011567	-0.011810	0.053710	MT	21500	2023.02.25 02:25:16.817236427	0001923
1	0.047634	0.019420	0.011380	0.041981	MT	21500	2023.02.25 02:25:16.818236427	0001923
1	0.101651	0.001038	-0.028493	0.097571	MT	21500	2023.02.25 02:25:16.819236427	0001923
1	0.081031	0.043698	-0.019954	0.065256	MT	21500	2023.02.25 02:25:16.820236427	0001923
1	0.086591	0.019809	0.022783	0.081157	MT	21500	2023.02.25 02:25:16.821236427	0001923
1	0.054964	0.011494	0.019247	0.050184	MT	21500	2023.02.25 02:25:16.822236427	0001923
1	0.079956	-0.019213	0.006800	0.077315	MT	21500	2023.02.25 02:25:16.823236427	0001923
1	0.060448	0.047388	0.000476	0.037525	MT	21500	2023.02.25 02:25:16.824236427	0001923
1	0.092076	0.031896	-0.012275	0.085498	MT	21500	2023.02.25 02:25:16.825236427	0001923
1	0.054157	-0.003444	0.000171	0.054047	MT	21500	2023.02.25 02:25:16.826236427	0001923
1	0.050259	0.019480	-0.007679	0.045690	MT	21500	2023.02.25 02:25:16.827236427	0001923
1	0.099790	0.043929	-0.004323	0.089496	MT	21500	2023.02.25 02:25:16.828236427	0001923
1	0.100623	0.035959	0.006605	0.093746	MT	21500	2023.02.25 02:25:16.829236427	0001923
1	0.078147	0.007780	-0.028103	0.072503	MT	21500	2023.02.25 02:25:16.830236427	0001923
1	0.058284	0.015539	0.015192	0.054081	MT	21500	2023.02.25 02:25:16.831236427	0001923
1	0.040249	-0.019657	0.007456	0.034322	MT	21500	2023.02.25 02:25:16.832236427	0001923
1	0.110291	0.001126	0.006320	0.110104	MT	21500	2023.02.25 02:25:16.833236427	0001923
1	0.104633	-0.018960	0.010418	0.102372	MT	21500	2023.02.25 02:25:16.834236427	0001923
1	0.071141	-0.015328	-0.031962	0.061681	MT	21500	2023.02.25 02:25:16.835236427	0001923
1	0.102440	0.087555	-0.003721	0.053050	MT	21500	2023.02.25 02:25:16.836236427	0001923
1	0.050488	0.031378	0.011455	0.037858	MT	21500	2023.02.25 02:25:16.837236427	0001923
1	0.078549	0.004809	-0.016169	0.076717	MT	21500	2023.02.25 02:25:16.838236427	0001923
1	0.047392	0.019443	-0.011617	0.041629	MT	21500	2023.02.25 02:25:16.839236427	0001923
1	0.018708	0.015097	0.004865	0.009920	MT	21500	2023.02.25 02:25:16.840236427	0001923
1	0.087344	0.083206	0.015761	0.021386	MT	21500	2023.02.25 02:25:16.841236427	0001923
1	0.082577	0.023812	-0.020146	0.076460	MT	21500	2023.02.25 02:25:16.842236427	0001923
1	0.069950	-0.031364	0.004015	0.062395	MT	21500	2023.02.25 02:25:16.843236427	0001923
1	0.075651	0.031709	-1.675445E-5	0.068684	MT	21500	2023.02.25 02:25:16.844236427	0001923
1	0.062466	0.007642	-0.003938	0.061872	MT	21500	2023.02.25 02:25:16.845236427	0001923
1	0.064969	0.011622	0.015065	0.062121	MT	21500	2023.02.25 02:25:16.846236427	0001923
1	0.074411	-0.011255	0.006870	0.073233	MT	21500	2023.02.25 02:25:16.847236427	0001923
1	0.068389	-0.027352	-0.007979	0.062171	MT	21500	2023.02.25 02:25:16.848236427	0001923
1	0.102903	0.027992	0.014534	0.097950	MT	21500	2023.02.25 02:25:16.849236427	0001923
1	0.081603	0.027791	-0.000144	0.076724	MT	21500	2023.02.25 02:25:16.850236427	0001923
1	0.079051	-0.007222	0.014813	0.077314	MT	21500	2023.02.25 02:25:16.851236427	0001923
1	0.086706	0.011885	-0.000300	0.085887	MT	21500	2023.02.25 02:25:16.852236427	0001923
1	0.080212	0.031739	0.010921	0.072852	MT	21500	2023.02.25 02:25:16.853236427	0001923
1	0.074733	0.000736	0.014884	0.073232	MT	21500	2023.02.25 02:25:16.854236427	0001923
1	0.041425	-0.027747	0.015568	0.026528	MT	21500	2023.02.25 02:25:16.855236427	0001923
1	0.073116	0.004751	-0.000110	0.072962	MT	21500	2023.02.25 02:25:16.856236427	0001923
1	0.058352	0.004593	0.004119	0.058025	MT	21500	2023.02.25 02:25:16.857236427	0001923
1	0.089733	-0.015133	0.018666	0.086456	MT	21500	2023.02.25 02:25:16.858236427	0001923
1	0.096431	0.047856	-0.024178	0.080151	MT	21500	2023.02.25 02:25:16.859236427	0001923
1	0.131130	0.024324	0.003057	0.128818	MT	21500	2023.02.25 02:25:16.860236427	0001923
1	0.145664	0.008482	0.009793	0.145087	MT	21500	2023.02.25 02:25:16.861236427	0001923
1	0.119151	0.040107	0.022364	0.109947	MT	21500	2023.02.25 02:25:16.862236427	0001923
1	0.046797	0.007469	0.004305	0.045997	MT	21500	2023.02.25 02:25:16.863236427	0001923
1	0.101892	0.039962	0.003611	0.093659	MT	21500	2023.02.25 02:25:16.864236427	0001923
1	0.159276	-0.022392	0.009573	0.157404	MT	21500	2023.02.25 02:25:16.865236427	0001923
1	0.072753	0.019655	0.023012	0.066160	MT	21500	2023.02.25 02:25:16.866236427	0001923
1	0.048795	0.019416	0.015379	0.042042	MT	21500	2023.02.25 02:25:16.867236427	0001923
1	0.078096	0.011800	-0.008162	0.076767	MT	21500	2023.02.25 02:25:16.868236427	0001923
1	0.113406	0.020112	0.018341	0.110091	MT	21500	2023.02.25 02:25:16.869236427	0001923
1	0.078549	-0.003190	-0.016179	0.076799	MT	21500	2023.02.25 02:25:16.870236427	0001923
1	0.054964	0.011445	0.027307	0.046307	MT	21500	2023.02.25 02:25:16.871236427	0001923
1	0.123345	0.048176	-0.004684	0.113451	MT	21500	2023.02.25 02:25:16.872236427	0001923
1	0.071764	0.047549	0.004231	0.053583	MT	21500	2023.02.25 02:25:16.873236427	0001923
1	0.100946	0.020025	-0.016472	0.097559	MT	21500	2023.02.25 02:25:16.874236427	0001923
1	0.080660	0.031681	0.026980	0.069097	MT	21500	2023.02.25 02:25:16.875236427	0001923
1	0.118144	0.044135	-0.004628	0.109493	MT	21500	2023.02.25 02:25:16.876236427	0001923
1	0.062976	0.011638	6.638668E-5	0.061892	MT	21500	2023.02.25 02:25:16.877236427	0001923
1	0.064846	0.035547	0.007216	0.053753	MT	21500	2023.02.25 02:25:16.878236427	0001923
1	0.084345	0.047697	0.011001	0.068688	MT	21500	2023.02.25 02:25:16.879236427	0001923
1	0.059573	-0.007390	-0.011894	0.057904	MT	21500	2023.02.25 02:25:16.880236427	0001923
1	0.066483	0.000672	0.006991	0.066111	MT	21500	2023.02.25 02:25:16.881236427	0001923
1	0.071743	0.019705	0.003969	0.068869	MT	21500	2023.02.25 02:25:16.882236427	0001923
1	0.073171	0.023702	0.006973	0.068874	MT	21500	2023.02.25 02:25:16.883236427	0001923
1	0.084345	0.047697	0.011001	0.068688	MT	21500	2023.02.25 02:25:16.884236427	0001923
1	0.069181	0.000706	0.003946	0.069065	MT	21500	2023.02.25 02:25:16.885236427	0001923
1	0.051575	-0.003497	0.011231	0.050216	MT	21500	2023.02.25 02:25:16.886236427	0001923
1	0.078294	-0.023231	-0.016141	0.073005	MT	21500	2023.02.25 02:25:16.887236427	0001923
1	0.050020	0.019468	0.004320	0.045873	MT	21500	2023.02.25 02:25:16.888236427	0001923
1	0.055118	0.011555	0.000189	0.053893	MT	21500	2023.02.25 02:25:16.889236427	0001923
1	0.102864	-0.002958	-0.032497	0.097551	MT	21500	2023.02.25 02:25:16.890236427	0001923
1	0.059178	0.019571	-0.015800	0.053566	MT	21500	2023.02.25 02:25:16.891236427	0001923
1	0.098046	0.027898	0.026655	0.090135	MT	21500	2023.02.25 02:25:16.892236427	0001923
1	0.049860	0.019476	-0.003679	0.045751	MT	21500	2023.02.25 02:25:16.893236427	0001923
1	0.035833	-0.007657	0.007470	0.034199	MT	21500	2023.02.25 02:25:16.894236427	0001923
1	0.038013	-0.007634	-0.015527	0.033847	MT	21500	2023.02.25 02:25:16.895236427	0001923
1	0.136462	0.064241	-0.028724	0.116919	MT	21500	2023.02.25 02:25:16.896236427	0001923
1	0.081154	-0.039271	-0.016099	0.069171	MT	21500	2023.02.25 02:25:16.897236427	0001923
1	0.098046	0.001013	-0.004496	0.097938	MT	21500	2023.02.25 02:25:16.898236427	0001923
1	0.114743	0.012182	-0.008727	0.113760	MT	21500	2023.02.25 02:25:16.899236427	0001923
1	0.115187	0.005159	0.014262	0.114184	MT	21500	2023.02.25 02:25:16.900236427	0001923
1	0.058839	0.007605	-0.007876	0.057811	MT	21500	2023.02.25 02:25:16.901236427	0001923
1	0.078721	0.055537	0.015239	0.053669	MT	21500	2023.02.25 02:25:16.902236427	0001923
1	0.080932	0.075300	0.004630	0.029299	MT	21500	2023.02.25 02:25:16.903236427	0001923
1	0.091553	0.031880	0.003723	0.085743	MT	21500	2023.02.25 02:25:16.904236427	0001923
1	0.090089	-0.023124	0.010657	0.086416	MT	21500	2023.02.25 02:25:16.905236427	0001923
1	0.088244	0.035832	-0.000195	0.080641	MT	21500	2023.02.25 02:25:16.906236427	0001923
1	0.064288	0.015630	0.007070	0.061957	MT	21500	2023.02.25 02:25:16.907236427	0001923
1	0.062137	-0.003362	4.859147E-5	0.062046	MT	21500	2023.02.25 02:25:16.908236427	0001923
1	0.073993	0.011747	0.003898	0.072951	MT	21500	2023.02.25 02:25:16.909236427	0001923
1	0.073089	0.031674	0.004029	0.065746	MT	21500	2023.02.25 02:25:16.910236427	0001923
1	0.106677	0.001080	0.010380	0.106165	MT	21500	2023.02.25 02:25:16.911236427	0001923
1	0.075140	0.011596	0.040062	0.062503	MT	21500	2023.02.25 02:25:16.912236427	0001923
1	0.047707	-0.023623	0.015390	0.038485	MT	21500	2023.02.25 02:25:16.913236427	0001923
1	0.079404	-0.023267	0.018855	0.073540	MT	21500	2023.02.25 02:25:16.914236427	0001923
1	0.046861	0.004466	0.007302	0.046073	MT	21500	2023.02.25 02:25:16.915236427	0001923
1	0.059169	-0.003391	-0.011889	0.057863	MT	21500	2023.02.25 02:25:16.916236427	0001923
1	0.082589	0.047661	0.015046	0.065749	MT	21500	2023.02.25 02:25:16.917236427	0001923
1	0.075060	0.007736	0.014892	0.073160	MT	21500	2023.02.25 02:25:16.918236427	0001923
1	0.088380	0.039811	-0.020127	0.076295	MT	21500	2023.02.25 02:25:16.919236427	0001923
1	0.139524	0.052343	-0.016907	0.128224	MT	21500	2023.02.25 02:25:16.920236427	0001923
1	0.082383	0.015833	-0.000219	0.080847	MT	21500	2023.02.25 02:25:16.921236427	0001923
1	0.063914	0.004654	-0.015940	0.061719	MT	21500	2023.02.25 02:25:16.922236427	0001923
1	0.092033	0.019930	-0.004351	0.089743	MT	21500	2023.02.25 02:25:16.923236427	0001923
1	0.046184	0.004473	0.000302	0.045966	MT	21500	2023.02.25 02:25:16.924236427	0001923
1	0.068454	0.031616	-0.019846	0.057381	MT	21500	2023.02.25 02:25:16.925236427	0001923
1	0.072870	0.027694	-0.015974	0.065482	MT	21500	2023.02.25 02:25:16.926236427	0001923
1	0.091378	0.015914	-0.028292	0.085419	MT	21500	2023.02.25 02:25:16.927236427	0001923
1	0.085434	0.027837	-0.004204	0.080663	MT	21500	2023.02.25 02:25:16.928236427	0001923
1	0.087943	0.019832	-0.039149	0.076211	MT	21500	2023.02.25 02:25:16.929236427	0001923
1	0.096052	0.051824	0.006823	0.080584	MT	21500	2023.02.25 02:25:16.930236427	0001923
1	0.069577	-0.003297	0.006941	0.069152	MT	21500	2023.02.25 02:25:16.931236427	0001923
1	0.070043	-0.011289	-6.776740E-5	0.069127	MT	21500	2023.02.25 02:25:16.932236427	0001923
1	0.065833	0.047475	-0.003646	0.045463	MT	21500	2023.02.25 02:25:16.933236427	0001923
1	0.093574	-0.015092	0.018605	0.090455	MT	21500	2023.02.25 02:25:16.934236427	0001923
1	0.092984	0.035880	0.003728	0.085702	MT	21500	2023.02.25 02:25:16.935236427	0001923
1	0.107429	-0.014899	-0.008636	0.106040	MT	21500	2023.02.25 02:25:16.936236427	0001923
1	0.069268	0.015666	-0.027926	0.061423	MT	21500	2023.02.25 02:25:16.937236427	0001923
1	0.094133	0.004972	-0.004430	0.093897	MT	21500	2023.02.25 02:25:16.938236427	0001923
1	0.097929	0.027963	0.003596	0.093783	MT	21500	2023.02.25 02:25:16.939236427	0001923
1	0.066370	0.000688	-0.008007	0.065882	MT	21500	2023.02.25 02:25:16.940236427	0001923
1	0.070633	0.059380	0.007489	0.037509	MT	21500	2023.02.25 02:25:16.941236427	0001923
1	0.076668	0.039677	3.853694E-5	0.065603	MT	21500	2023.02.25 02:25:16.942236427	0001923
1	0.111373	-0.030918	0.010342	0.106495	MT	21500	2023.02.25 02:25:16.943236427	0001923
1	0.016882	-0.007885	-0.011161	0.009913	MT	21500	2023.02.25 02:25:16.944236427	0001923
1	0.100424	0.015993	0.014520	0.098073	MT	21500	2023.02.25 02:25:16.945236427	0001923
1	0.127083	0.016305	-0.008905	0.125717	MT	21500	2023.02.25 02:25:16.946236427	0001923
1	0.099222	0.005026	-0.016490	0.097713	MT	21500	2023.02.25 02:25:16.947236427	0001923
1	0.133877	0.016373	-0.005012	0.132777	MT	21500	2023.02.25 02:25:16.948236427	0001923
1	0.092978	0.004951	-0.024367	0.089592	MT	21500	2023.02.25 02:25:16.949236427	0001923
1	0.111629	0.051991	0.014562	0.097703	MT	21500	2023.02.25 02:25:16.950236427	0001923
1	0.095765	0.051835	-0.004176	0.080415	MT	21500	2023.02.25 02:25:16.951236427	0001923
1	0.094847	-0.003043	0.010559	0.094209	MT	21500	2023.02.25 02:25:16.952236427	0001923
1	0.067149	0.035485	0.027275	0.050059	MT	21500	2023.02.25 02:25:16.953236427	0001923
1	0.097432	0.039860	0.022731	0.085951	MT	21500	2023.02.25 02:25:16.954236427	0001923
1	0.037269	-0.027760	-0.011368	0.022116	MT	21500	2023.02.25 02:25:16.955236427	0001923
1	0.074216	-0.039367	0.007005	0.062523	MT	21500	2023.02.25 02:25:16.956236427	0001923
1	0.018028	0.000185	0.000725	0.018012	MT	21500	2023.02.25 02:25:16.957236427	0001923
1	0.091449	0.047807	-0.016118	0.076274	MT	21500	2023.02.25 02:25:16.958236427	0001923
1	0.109859	0.047991	0.014558	0.097744	MT	21500	2023.02.25 02:25:16.959236427	0001923
1	0.081154	0.000830	0.003763	0.081063	MT	21500	2023.02.25 02:25:16.960236427	0001923
1	0.124246	0.028186	0.026227	0.118130	MT	21500	2023.02.25 02:25:16.961236427	0001923
1	0.124117	0.036198	0.014238	0.117864	MT	21500	2023.02.25 02:25:16.962236427	0001923
1	0.062201	0.004642	-0.003941	0.061902	MT	21500	2023.02.25 02:25:16.963236427	0001923
1	0.086099	0.004885	-0.000308	0.085960	MT	21500	2023.02.25 02:25:16.964236427	0001923
1	0.085329	-0.011189	0.022746	0.081476	MT	21500	2023.02.25 02:25:16.965236427	0001923
1	0.081541	-0.023217	0.010795	0.077417	MT	21500	2023.02.25 02:25:16.966236427	0001923
1	0.086741	-0.007121	0.006677	0.086190	MT	21500	2023.02.25 02:25:16.967236427	0001923
1	0.074599	-0.039347	-0.011993	0.062233	MT	21500	2023.02.25 02:25:16.968236427	0001923
1	0.062016	0.019608	-0.011862	0.057627	MT	21500	2023.02.25 02:25:16.969236427	0001923
1	0.071484	0.015703	-0.023987	0.065483	MT	21500	2023.02.25 02:25:16.970236427	0001923
1	0.034943	-0.003642	-0.007523	0.033928	MT	21500	2023.02.25 02:25:16.971236427	0001923
1	0.097964	0.019948	0.018585	0.094094	MT	21500	2023.02.25 02:25:16.972236427	0001923
1	0.099383	0.039909	0.014670	0.089828	MT	21500	2023.02.25 02:25:16.973236427	0001923
1	0.114630	0.001163	0.010258	0.114164	MT	21500	2023.02.25 02:25:16.974236427	0001923
1	0.064908	-0.011345	-0.015959	0.061884	MT	21500	2023.02.25 02:25:16.975236427	0001923
1	0.101292	-0.015009	0.018483	0.098454	MT	21500	2023.02.25 02:25:16.976236427	0001923
1	0.147709	0.028485	0.005817	0.144820	MT	21500	2023.02.25 02:25:16.977236427	0001923
1	0.056054	0.015555	0.000193	0.053852	MT	21500	2023.02.25 02:25:16.978236427	0001923
1	0.074793	0.011740	0.010897	0.073058	MT	21500	2023.02.25 02:25:16.979236427	0001923
1	0.081400	-0.003157	-0.008241	0.080920	MT	21500	2023.02.25 02:25:16.980236427	0001923
1	0.110553	0.012132	-0.000666	0.109883	MT	21500	2023.02.25 02:25:16.981236427	0001923
1	0.059237	0.023547	0.007202	0.053876	MT	21500	2023.02.25 02:25:16.982236427	0001923
1	0.046444	-0.003531	0.004292	0.046110	MT	21500	2023.02.25 02:25:16.983236427	0001923
1	0.048146	0.023427	0.004385	0.041833	MT	21500	2023.02.25 02:25:16.984236427	0001923
1	0.070050	0.011706	0.003959	0.068951	MT	21500	2023.02.25 02:25:16.985236427	0001923
1	0.083156	0.031787	0.003861	0.076744	MT	21500	2023.02.25 02:25:16.986236427	0001923
1	0.091313	0.039817	0.014808	0.080829	MT	21500	2023.02.25 02:25:16.987236427	0001923
1	0.118954	0.016215	-0.000784	0.117841	MT	21500	2023.02.25 02:25:16.988236427	0001923
1	0.044598	0.039171	0.011770	0.017779	MT	21500	2023.02.25 02:25:16.989236427	0001923
1	0.062330	-0.003366	0.004048	0.062107	MT	21500	2023.02.25 02:25:16.990236427	0001923
1	0.060638	-0.019423	-0.019846	0.053906	MT	21500	2023.02.25 02:25:16.991236427	0001923
1	0.055462	0.000491	0.023234	0.050358	MT	21500	2023.02.25 02:25:16.992236427	0001923
1	0.030150	-0.007753	-0.019343	0.021788	MT	21500	2023.02.25 02:25:16.993236427	0001923
1	0.068505	0.039538	0.015220	0.053834	MT	21500	2023.02.25 02:25:16.994236427	0001923
1	0.088165	-0.015101	-0.012331	0.085982	MT	21500	2023.02.25 02:25:16.995236427	0001923
1	0.059506	0.039414	0.015403	0.041836	MT	21500	2023.02.25 02:25:16.996236427	0001923
1	0.076851	0.011678	0.030956	0.069364	MT	21500	2023.02.25 02:25:16.997236427	0001923
1	0.068381	-0.007336	0.014981	0.066316	MT	21500	2023.02.25 02:25:16.998236427	0001923
1	0.081253	0.004830	0.003768	0.081021	MT	21500	2023.02.25 02:25:16.999236427	0001923
1	0.077929	0.000782	0.010823	0.077170	MT	21500	2023.02.25 02:25:17.000236427	0001923
1	0.086539	-0.011193	0.026746	0.081538	MT	21500	2023.02.25 02:25:17.001236427	0001923
1	0.117427	0.028166	0.006291	0.113825	MT	21500	2023.02.25 02:25:17.002236427	0001923
1	0.055893	-0.035573	0.007315	0.042486	MT	21500	2023.02.25 02:25:17.003236427	0001923
1	0.095906	0.019967	-0.000413	0.093804	MT	21500	2023.02.25 02:25:17.004236427	0001923
1	0.094900	0.007980	-0.012425	0.093744	MT	21500	2023.02.25 02:25:17.005236427	0001923
1	0.073068	0.007735	-0.024042	0.068565	MT	21500	2023.02.25 02:25:17.006236427	0001923
1	0.062402	0.023596	0.000142	0.057769	MT	21500	2023.02.25 02:25:17.007236427	0001923
1	0.108757	0.005068	0.022384	0.106308	MT	21500	2023.02.25 02:25:17.008236427	0001923
1	0.058839	0.007605	-0.007876	0.057811	MT	21500	2023.02.25 02:25:17.009236427	0001923
1	0.091329	-0.003056	-0.016377	0.089797	MT	21500	2023.02.25 02:25:17.010236427	0001923
1	0.093193	0.035877	0.006728	0.085747	MT	21500	2023.02.25 02:25:17.011236427	0001923
1	0.089045	-0.043212	0.006771	0.077562	MT	21500	2023.02.25 02:25:17.012236427	0001923
1	0.087915	-0.031176	0.010724	0.081499	MT	21500	2023.02.25 02:25:17.013236427	0001923
1	0.062402	0.023596	0.000142	0.057769	MT	21500	2023.02.25 02:25:17.014236427	0001923
1	0.046184	0.004473	0.000302	0.045966	MT	21500	2023.02.25 02:25:17.015236427	0001923
1	0.050408	0.019465	0.007319	0.045919	MT	21500	2023.02.25 02:25:17.016236427	0001923
1	0.083247	0.015822	0.010780	0.081015	MT	21500	2023.02.25 02:25:17.017236427	0001923
1	0.062897	-0.003427	0.023107	0.058398	MT	21500	2023.02.25 02:25:17.018236427	0001923
1	0.063608	0.039508	0.004282	0.049666	MT	21500	2023.02.25 02:25:17.019236427	0001923
1	0.083600	0.059582	0.011183	0.057566	MT	21500	2023.02.25 02:25:17.020236427	0001923
1	0.049930	0.011457	0.015309	0.046123	MT	21500	2023.02.25 02:25:17.021236427	0001923
1	0.099950	0.020004	0.003526	0.097864	MT	21500	2023.02.25 02:25:17.022236427	0001923
1	0.114044	0.052048	-0.000497	0.101473	MT	21500	2023.02.25 02:25:17.023236427	0001923
1	0.099378	-0.003006	0.014497	0.098269	MT	21500	2023.02.25 02:25:17.024236427	0001923
1	0.090885	0.004915	0.010629	0.090127	MT	21500	2023.02.25 02:25:17.025236427	0001923
1	0.075928	0.039617	0.019097	0.061894	MT	21500	2023.02.25 02:25:17.026236427	0001923
1	0.080529	0.063450	0.019370	0.045649	MT	21500	2023.02.25 02:25:17.027236427	0001923
1	0.090139	-0.003069	-0.004378	0.089980	MT	21500	2023.02.25 02:25:17.028236427	0001923
1	0.116056	0.067953	0.010643	0.093478	MT	21500	2023.02.25 02:25:17.029236427	0001923
1	0.028653	-0.011732	0.000589	0.026134	MT	21500	2023.02.25 02:25:17.030236427	0001923
[truncated: 1 more rows]
