# Supplementary material for: Spatially selective delivery of living magnetic microrobots through torque-focusing
Source: Nat Commun. 2024 Mar 9;15:2160. doi: 10.1038/s41467-024-46407-4 (PMC10924878; doi:10.1038/s41467-024-46407-4)
Supplement: Supplementary file 4 — Source Data [file 41467_2024_46407_MOESM4_ESM.zip › Data_Sorted_by_Figures/Fig_4/4J/Field Characterization/z axis measurements/230223_x0_y0_z-2_5_field_off.txt]

Block	B	Bx	By	Bz	Units	Temperature	Timestamp	Serial No.	Comment
0	5.097105	0.112752	-0.358589	5.083226	MT	21342	2023.02.25 03:22:34.605236427	0001923
0	5.113795	0.128926	-0.367813	5.098921	MT	21342	2023.02.25 03:22:34.606236427	0001923
0	5.094843	0.116741	-0.387520	5.078742	MT	21342	2023.02.25 03:22:34.607236427	0001923
0	5.105980	0.124847	-0.371695	5.090902	MT	21342	2023.02.25 03:22:34.608236427	0001923
0	5.141037	0.133208	-0.372220	5.125814	MT	21342	2023.02.25 03:22:34.609236427	0001923
0	5.142011	0.149219	-0.384200	5.125466	MT	21342	2023.02.25 03:22:34.610236427	0001923
0	5.126685	0.133071	-0.398973	5.109404	MT	21342	2023.02.25 03:22:34.611236427	0001923
0	5.157274	0.097387	-0.384506	5.141998	MT	21342	2023.02.25 03:22:34.612236427	0001923
0	5.135375	0.109171	-0.415121	5.117405	MT	21342	2023.02.25 03:22:34.613236427	0001923
0	5.140701	0.077215	-0.376286	5.126329	MT	21342	2023.02.25 03:22:34.614236427	0001923
0	5.129325	0.097098	-0.384078	5.114003	MT	21342	2023.02.25 03:22:34.615236427	0001923
0	5.113270	0.104923	-0.363842	5.099229	MT	21342	2023.02.25 03:22:34.616236427	0001923
0	5.095312	0.096753	-0.398542	5.078780	MT	21342	2023.02.25 03:22:34.617236427	0001923
0	5.126027	0.117064	-0.391993	5.109676	MT	21342	2023.02.25 03:22:34.618236427	0001923
0	5.141214	0.085223	-0.384276	5.126125	MT	21342	2023.02.25 03:22:34.619236427	0001923
0	5.074036	0.124518	-0.371207	5.058908	MT	21342	2023.02.25 03:22:34.620236427	0001923
0	5.083157	0.136616	-0.387313	5.066538	MT	21342	2023.02.25 03:22:34.621236427	0001923
0	5.069341	0.104469	-0.363170	5.055236	MT	21342	2023.02.25 03:22:34.622236427	0001923
0	5.078214	0.136558	-0.371254	5.062783	MT	21342	2023.02.25 03:22:34.623236427	0001923
0	5.099491	0.132788	-0.394561	5.082470	MT	21342	2023.02.25 03:22:34.624236427	0001923
0	5.121830	0.172000	-0.371869	5.105416	MT	21342	2023.02.25 03:22:34.625236427	0001923
0	5.101425	0.116798	-0.363645	5.087107	MT	21342	2023.02.25 03:22:34.626236427	0001923
0	5.081438	0.155578	-0.351295	5.066893	MT	21342	2023.02.25 03:22:34.627236427	0001923
0	5.098835	0.092787	-0.391609	5.082927	MT	21342	2023.02.25 03:22:34.628236427	0001923
0	5.087942	0.175655	-0.387328	5.070136	MT	21342	2023.02.25 03:22:34.629236427	0001923
0	5.115814	0.191935	-0.379737	5.098089	MT	21342	2023.02.25 03:22:34.630236427	0001923
0	5.077328	0.104552	-0.363293	5.063235	MT	21342	2023.02.25 03:22:34.631236427	0001923
0	5.131122	0.129120	-0.407038	5.113322	MT	21342	2023.02.25 03:22:34.632236427	0001923
0	5.081824	0.163581	-0.355285	5.066749	MT	21342	2023.02.25 03:22:34.633236427	0001923
0	5.114615	0.120942	-0.383821	5.098759	MT	21342	2023.02.25 03:22:34.634236427	0001923
0	5.102943	0.140818	-0.383614	5.086555	MT	21342	2023.02.25 03:22:34.635236427	0001923
0	5.114113	0.171914	-0.358763	5.098616	MT	21342	2023.02.25 03:22:34.636236427	0001923
0	5.114530	0.088948	-0.387858	5.099027	MT	21342	2023.02.25 03:22:34.637236427	0001923
0	5.149383	0.141294	-0.376332	5.133669	MT	21342	2023.02.25 03:22:34.638236427	0001923
0	5.060935	0.088382	-0.358068	5.047479	MT	21342	2023.02.25 03:22:34.639236427	0001923
0	5.111531	0.136912	-0.394739	5.094427	MT	21342	2023.02.25 03:22:34.640236427	0001923
0	5.087498	0.155656	-0.387351	5.070342	MT	21342	2023.02.25 03:22:34.641236427	0001923
0	5.049564	0.120262	-0.362846	5.035075	MT	21342	2023.02.25 03:22:34.642236427	0001923
0	5.121580	0.097020	-0.387956	5.105943	MT	21342	2023.02.25 03:22:34.643236427	0001923
0	5.089778	0.124678	-0.367452	5.074966	MT	21342	2023.02.25 03:22:34.644236427	0001923
0	5.121039	0.089012	-0.379966	5.106148	MT	21342	2023.02.25 03:22:34.645236427	0001923
0	5.113162	0.092923	-0.363856	5.099352	MT	21342	2023.02.25 03:22:34.646236427	0001923
0	5.110735	0.128901	-0.383750	5.094677	MT	21342	2023.02.25 03:22:34.647236427	0001923
0	5.129487	0.113098	-0.384059	5.113838	MT	21342	2023.02.25 03:22:34.648236427	0001923
0	5.120805	0.089008	-0.375967	5.106209	MT	21342	2023.02.25 03:22:34.649236427	0001923
0	5.098593	0.116778	-0.383581	5.082803	MT	21342	2023.02.25 03:22:34.650236427	0001923
0	5.087492	0.112670	-0.398401	5.070617	MT	21342	2023.02.25 03:22:34.651236427	0001923
0	5.070102	0.128476	-0.371141	5.054867	MT	21342	2023.02.25 03:22:34.652236427	0001923
0	5.095252	0.128744	-0.391505	5.078557	MT	21342	2023.02.25 03:22:34.653236427	0001923
0	5.105469	0.100845	-0.367724	5.091210	MT	21342	2023.02.25 03:22:34.654236427	0001923
0	5.120899	0.121002	-0.371929	5.105941	MT	21342	2023.02.25 03:22:34.655236427	0001923
0	5.078738	0.124571	-0.383266	5.062724	MT	21342	2023.02.25 03:22:34.656236427	0001923
0	5.132778	0.113126	-0.372122	5.118021	MT	21342	2023.02.25 03:22:34.657236427	0001923
0	5.113357	0.088928	-0.367861	5.099332	MT	21342	2023.02.25 03:22:34.658236427	0001923
0	5.182768	0.145647	-0.399813	5.165271	MT	21342	2023.02.25 03:22:34.659236427	0001923
0	5.147557	0.156284	-0.407250	5.129042	MT	21342	2023.02.25 03:22:34.660236427	0001923
0	5.128282	0.152063	-0.352017	5.113926	MT	21342	2023.02.25 03:22:34.661236427	0001923
0	5.122426	0.156017	-0.387886	5.105336	MT	21342	2023.02.25 03:22:34.662236427	0001923
0	5.107606	0.124875	-0.398692	5.090490	MT	21342	2023.02.25 03:22:34.663236427	0001923
0	5.114649	0.151933	-0.375785	5.098562	MT	21342	2023.02.25 03:22:34.664236427	0001923
0	5.111795	0.120921	-0.402758	5.094469	MT	21342	2023.02.25 03:22:34.665236427	0001923
0	5.073524	0.120509	-0.363212	5.059071	MT	21342	2023.02.25 03:22:34.666236427	0001923
0	5.066365	0.112444	-0.379098	5.050910	MT	21342	2023.02.25 03:22:34.667236427	0001923
0	5.111375	0.163899	-0.383709	5.094317	MT	21342	2023.02.25 03:22:34.668236427	0001923
0	5.107383	0.163858	-0.383648	5.090317	MT	21342	2023.02.25 03:22:34.669236427	0001923
0	5.098080	0.088775	-0.379615	5.083152	MT	21342	2023.02.25 03:22:34.670236427	0001923
0	5.131297	0.097103	-0.348144	5.118552	MT	21342	2023.02.25 03:22:34.671236427	0001923
0	5.125978	0.113065	-0.391997	5.109717	MT	21342	2023.02.25 03:22:34.672236427	0001923
0	5.116051	0.191939	-0.383737	5.098028	MT	21342	2023.02.25 03:22:34.673236427	0001923
0	5.131716	0.149123	-0.411013	5.113055	MT	21342	2023.02.25 03:22:34.674236427	0001923
0	5.074725	0.151520	-0.375174	5.058569	MT	21342	2023.02.25 03:22:34.675236427	0001923
0	5.102009	0.140801	-0.367616	5.086799	MT	21342	2023.02.25 03:22:34.676236427	0001923
0	5.105550	0.108844	-0.367715	5.091128	MT	21342	2023.02.25 03:22:34.677236427	0001923
0	5.112953	0.100918	-0.358847	5.099346	MT	21342	2023.02.25 03:22:34.678236427	0001923
0	5.109995	0.140884	-0.367738	5.094798	MT	21342	2023.02.25 03:22:34.679236427	0001923
0	5.106505	0.128855	-0.379690	5.090739	MT	21342	2023.02.25 03:22:34.680236427	0001923
0	5.120735	0.077009	-0.375981	5.106333	MT	21342	2023.02.25 03:22:34.681236427	0001923
0	5.153946	0.097357	-0.395443	5.137831	MT	21342	2023.02.25 03:22:34.682236427	0001923
0	5.130140	0.176086	-0.375986	5.113312	MT	21342	2023.02.25 03:22:34.683236427	0001923
0	5.119204	0.128992	-0.391871	5.102553	MT	21342	2023.02.25 03:22:34.684236427	0001923
0	5.102136	0.096816	-0.379667	5.087069	MT	21342	2023.02.25 03:22:34.685236427	0001923
0	5.128105	0.117072	-0.359057	5.114179	MT	21342	2023.02.25 03:22:34.686236427	0001923
0	5.159783	0.125394	-0.352537	5.146198	MT	21342	2023.02.25 03:22:34.687236427	0001923
0	5.130575	0.152104	-0.392012	5.113315	MT	21342	2023.02.25 03:22:34.688236427	0001923
0	5.130309	0.125108	-0.395044	5.113547	MT	21342	2023.02.25 03:22:34.689236427	0001923
0	5.110834	0.148896	-0.379727	5.094532	MT	21342	2023.02.25 03:22:34.690236427	0001923
0	5.097656	0.148750	-0.358546	5.082855	MT	21342	2023.02.25 03:22:34.691236427	0001923
0	5.091994	0.112719	-0.406461	5.074494	MT	21342	2023.02.25 03:22:34.692236427	0001923
0	5.128431	0.101082	-0.368075	5.114206	MT	21342	2023.02.25 03:22:34.693236427	0001923
0	5.114319	0.092944	-0.383854	5.099047	MT	21342	2023.02.25 03:22:34.694236427	0001923
0	5.109318	0.108881	-0.363776	5.095188	MT	21342	2023.02.25 03:22:34.695236427	0001923
0	5.098052	0.128765	-0.371568	5.082862	MT	21342	2023.02.25 03:22:34.696236427	0001923
0	5.120590	0.155984	-0.355889	5.105825	MT	21342	2023.02.25 03:22:34.697236427	0001923
0	5.079784	0.132586	-0.398255	5.062412	MT	21342	2023.02.25 03:22:34.698236427	0001923
0	5.086239	0.151636	-0.367358	5.070689	MT	21342	2023.02.25 03:22:34.699236427	0001923
0	5.107970	0.072863	-0.343821	5.095864	MT	21342	2023.02.25 03:22:34.700236427	0001923
0	5.107916	0.128879	-0.402687	5.090387	MT	21342	2023.02.25 03:22:34.701236427	0001923
0	5.124747	0.109044	-0.372004	5.110064	MT	21342	2023.02.25 03:22:34.702236427	0001923
0	5.098218	0.104774	-0.379596	5.082987	MT	21342	2023.02.25 03:22:34.703236427	0001923
0	5.094167	0.148718	-0.367484	5.078718	MT	21342	2023.02.25 03:22:34.704236427	0001923
0	5.154258	0.049368	-0.403499	5.138203	MT	21342	2023.02.25 03:22:34.705236427	0001923
0	5.078029	0.124559	-0.371268	5.062907	MT	21342	2023.02.25 03:22:34.706236427	0001923
0	5.114268	0.155924	-0.367781	5.098643	MT	21342	2023.02.25 03:22:34.707236427	0001923
0	5.119591	0.105004	-0.402899	5.102632	MT	21342	2023.02.25 03:22:34.708236427	0001923
0	5.157411	0.129381	-0.380468	5.141730	MT	21342	2023.02.25 03:22:34.709236427	0001923
0	5.106157	0.120852	-0.375700	5.090882	MT	21342	2023.02.25 03:22:34.710236427	0001923
0	5.102895	0.072833	-0.394693	5.087087	MT	21342	2023.02.25 03:22:34.711236427	0001923
0	5.102537	0.112819	-0.383647	5.086843	MT	21342	2023.02.25 03:22:34.712236427	0001923
0	5.107155	0.108872	-0.394712	5.090715	MT	21342	2023.02.25 03:22:34.713236427	0001923
0	5.154227	0.149347	-0.388383	5.137403	MT	21342	2023.02.25 03:22:34.714236427	0001923
0	5.122116	0.164008	-0.379877	5.105376	MT	21342	2023.02.25 03:22:34.715236427	0001923
0	5.136143	0.121154	-0.359175	5.122137	MT	21342	2023.02.25 03:22:34.716236427	0001923
0	5.110384	0.120897	-0.379760	5.094820	MT	21342	2023.02.25 03:22:34.717236427	0001923
0	5.107109	0.136863	-0.387679	5.090534	MT	21342	2023.02.25 03:22:34.718236427	0001923
0	5.140976	0.129208	-0.372225	5.125855	MT	21342	2023.02.25 03:22:34.719236427	0001923
0	5.115367	0.163940	-0.383770	5.098316	MT	21342	2023.02.25 03:22:34.720236427	0001923
0	5.119397	0.140991	-0.391857	5.102430	MT	21342	2023.02.25 03:22:34.721236427	0001923
0	5.139112	0.145198	-0.403141	5.121217	MT	21342	2023.02.25 03:22:34.722236427	0001923
0	5.126008	0.133059	-0.387974	5.109572	MT	21342	2023.02.25 03:22:34.723236427	0001923
0	5.114748	0.084953	-0.391863	5.099007	MT	21342	2023.02.25 03:22:34.724236427	0001923
0	5.140089	0.089202	-0.364273	5.126389	MT	21342	2023.02.25 03:22:34.725236427	0001923
0	5.083092	0.132616	-0.387318	5.066579	MT	21342	2023.02.25 03:22:34.726236427	0001923
0	5.121136	0.137001	-0.371910	5.105776	MT	21342	2023.02.25 03:22:34.727236427	0001923
0	5.100077	0.120801	-0.406574	5.082410	MT	21342	2023.02.25 03:22:34.728236427	0001923
0	5.151271	0.117304	-0.344426	5.138404	MT	21342	2023.02.25 03:22:34.729236427	0001923
0	5.101254	0.124793	-0.358636	5.087101	MT	21342	2023.02.25 03:22:34.730236427	0001923
0	5.124339	0.113036	-0.364001	5.110145	MT	21342	2023.02.25 03:22:34.731236427	0001923
0	5.128807	0.145075	-0.364024	5.113815	MT	21342	2023.02.25 03:22:34.732236427	0001923
0	5.136368	0.117159	-0.364179	5.122101	MT	21342	2023.02.25 03:22:34.733236427	0001923
0	5.128712	0.125080	-0.368047	5.113959	MT	21342	2023.02.25 03:22:34.734236427	0001923
0	5.110845	0.096911	-0.391787	5.094884	MT	21342	2023.02.25 03:22:34.735236427	0001923
0	5.120503	0.077005	-0.371981	5.106394	MT	21342	2023.02.25 03:22:34.736236427	0001923
0	5.148198	0.137274	-0.356339	5.134016	MT	21342	2023.02.25 03:22:34.737236427	0001923
0	5.145133	0.152244	-0.368259	5.129679	MT	21342	2023.02.25 03:22:34.738236427	0001923
0	5.126163	0.113068	-0.394997	5.109671	MT	21342	2023.02.25 03:22:34.739236427	0001923
0	5.102470	0.140809	-0.375615	5.086677	MT	21342	2023.02.25 03:22:34.740236427	0001923
0	5.086781	0.128653	-0.383384	5.070681	MT	21342	2023.02.25 03:22:34.741236427	0001923
0	5.106899	0.151854	-0.379662	5.090502	MT	21342	2023.02.25 03:22:34.742236427	0001923
0	5.130125	0.125105	-0.392044	5.113593	MT	21342	2023.02.25 03:22:34.743236427	0001923
0	5.110812	0.116906	-0.387764	5.094739	MT	21342	2023.02.25 03:22:34.744236427	0001923
0	5.126315	0.137063	-0.391969	5.109470	MT	21342	2023.02.25 03:22:34.745236427	0001923
0	5.129212	0.081099	-0.384097	5.114168	MT	21342	2023.02.25 03:22:34.746236427	0001923
0	5.129298	0.117093	-0.380055	5.113858	MT	21342	2023.02.25 03:22:34.747236427	0001923
0	5.138927	0.089209	-0.411207	5.121672	MT	21342	2023.02.25 03:22:34.748236427	0001923
0	5.095252	0.128744	-0.391505	5.078557	MT	21342	2023.02.25 03:22:34.749236427	0001923
0	5.092032	0.179696	-0.387384	5.074094	MT	21342	2023.02.25 03:22:34.750236427	0001923
0	5.114435	0.163924	-0.367772	5.098560	MT	21342	2023.02.25 03:22:34.751236427	0001923
0	5.112964	0.116914	-0.355829	5.099228	MT	21342	2023.02.25 03:22:34.752236427	0001923
0	5.126685	0.133071	-0.398973	5.109404	MT	21342	2023.02.25 03:22:34.753236427	0001923
0	5.164023	0.141462	-0.419511	5.145010	MT	21342	2023.02.25 03:22:34.754236427	0001923
0	5.129961	0.145096	-0.384021	5.113509	MT	21342	2023.02.25 03:22:34.755236427	0001923
0	5.103751	0.100812	-0.335728	5.091699	MT	21342	2023.02.25 03:22:34.756236427	0001923
0	5.089346	0.151660	-0.351421	5.074933	MT	21342	2023.02.25 03:22:34.757236427	0001923
0	5.109544	0.108885	-0.367776	5.095127	MT	21342	2023.02.25 03:22:34.758236427	0001923
0	5.087403	0.104670	-0.398411	5.070699	MT	21342	2023.02.25 03:22:34.759236427	0001923
0	5.129891	0.141096	-0.384026	5.113550	MT	21342	2023.02.25 03:22:34.760236427	0001923
0	5.121078	0.117007	-0.375933	5.105921	MT	21342	2023.02.25 03:22:34.761236427	0001923
0	5.083775	0.132627	-0.398316	5.066411	MT	21342	2023.02.25 03:22:34.762236427	0001923
0	5.123332	0.141037	-0.406901	5.105200	MT	21342	2023.02.25 03:22:34.763236427	0001923
0	5.114563	0.116943	-0.383826	5.098800	MT	21342	2023.02.25 03:22:34.764236427	0001923
0	5.130653	0.156103	-0.392007	5.113274	MT	21342	2023.02.25 03:22:34.765236427	0001923
0	5.119414	0.080984	-0.351979	5.106658	MT	21342	2023.02.25 03:22:34.766236427	0001923
0	5.110763	0.112906	-0.387769	5.094781	MT	21342	2023.02.25 03:22:34.767236427	0001923
0	5.120346	0.112994	-0.363940	5.106145	MT	21342	2023.02.25 03:22:34.768236427	0001923
0	5.097609	0.112761	-0.367588	5.083088	MT	21342	2023.02.25 03:22:34.769236427	0001923
0	5.098355	0.116774	-0.379582	5.082864	MT	21342	2023.02.25 03:22:34.770236427	0001923
0	5.169748	0.137509	-0.384642	5.153585	MT	21342	2023.02.25 03:22:34.771236427	0001923
0	5.129523	0.133092	-0.380036	5.113694	MT	21342	2023.02.25 03:22:34.772236427	0001923
0	5.102454	0.124814	-0.379633	5.086781	MT	21342	2023.02.25 03:22:34.773236427	0001923
0	5.094268	0.108733	-0.379530	5.078947	MT	21342	2023.02.25 03:22:34.774236427	0001923
0	5.143706	0.097235	-0.356326	5.130428	MT	21342	2023.02.25 03:22:34.775236427	0001923
0	5.121547	0.093020	-0.387960	5.105985	MT	21342	2023.02.25 03:22:34.776236427	0001923
0	5.086328	0.112650	-0.379403	5.070907	MT	21342	2023.02.25 03:22:34.777236427	0001923
0	5.125257	0.113052	-0.379999	5.109900	MT	21342	2023.02.25 03:22:34.778236427	0001923
0	5.093797	0.140715	-0.363494	5.078862	MT	21342	2023.02.25 03:22:34.779236427	0001923
0	5.111193	0.112913	-0.394768	5.094674	MT	21342	2023.02.25 03:22:34.780236427	0001923
0	5.118781	0.132983	-0.383868	5.102634	MT	21342	2023.02.25 03:22:34.781236427	0001923
0	5.093390	0.088722	-0.367555	5.079336	MT	21342	2023.02.25 03:22:34.782236427	0001923
0	5.129854	0.152091	-0.380014	5.113498	MT	21342	2023.02.25 03:22:34.783236427	0001923
0	5.133931	0.129142	-0.388101	5.117612	MT	21342	2023.02.25 03:22:34.784236427	0001923
0	5.125543	0.117056	-0.383993	5.109798	MT	21342	2023.02.25 03:22:34.785236427	0001923
0	5.110834	0.148896	-0.379727	5.094532	MT	21342	2023.02.25 03:22:34.786236427	0001923
0	5.101668	0.096808	-0.371667	5.087191	MT	21342	2023.02.25 03:22:34.787236427	0001923
0	5.144486	0.109246	-0.368310	5.130121	MT	21342	2023.02.25 03:22:34.788236427	0001923
0	5.133992	0.133142	-0.388096	5.117571	MT	21342	2023.02.25 03:22:34.789236427	0001923
0	5.105248	0.124834	-0.358697	5.091101	MT	21342	2023.02.25 03:22:34.790236427	0001923
0	5.149023	0.133290	-0.372342	5.133813	MT	21342	2023.02.25 03:22:34.791236427	0001923
0	5.110881	0.100911	-0.391783	5.094843	MT	21342	2023.02.25 03:22:34.792236427	0001923
0	5.115337	0.136950	-0.391801	5.098472	MT	21342	2023.02.25 03:22:34.793236427	0001923
0	5.081636	0.112597	-0.367344	5.067091	MT	21342	2023.02.25 03:22:34.794236427	0001923
0	5.093616	0.112720	-0.367527	5.079089	MT	21342	2023.02.25 03:22:34.795236427	0001923
0	5.075179	0.120538	-0.391209	5.058643	MT	21342	2023.02.25 03:22:34.796236427	0001923
0	5.122967	0.077017	-0.344046	5.110821	MT	21342	2023.02.25 03:22:34.797236427	0001923
0	5.078628	0.092577	-0.387304	5.062992	MT	21342	2023.02.25 03:22:34.798236427	0001923
0	5.101557	0.108803	-0.367654	5.087129	MT	21342	2023.02.25 03:22:34.799236427	0001923
0	5.148757	0.089297	-0.376394	5.134204	MT	21342	2023.02.25 03:22:34.800236427	0001923
0	5.089874	0.144673	-0.363428	5.074821	MT	21342	2023.02.25 03:22:34.801236427	0001923
0	5.106825	0.159850	-0.375653	5.090481	MT	21342	2023.02.25 03:22:34.802236427	0001923
0	5.094993	0.108745	-0.391529	5.078763	MT	21342	2023.02.25 03:22:34.803236427	0001923
0	5.083111	0.116621	-0.391336	5.066683	MT	21342	2023.02.25 03:22:34.804236427	0001923
0	5.132827	0.117126	-0.372117	5.117980	MT	21342	2023.02.25 03:22:34.805236427	0001923
0	5.033091	0.116089	-0.354607	5.019241	MT	21342	2023.02.25 03:22:34.806236427	0001923
0	5.078207	0.120563	-0.375272	5.062887	MT	21342	2023.02.25 03:22:34.807236427	0001923
0	5.106630	0.120860	-0.383699	5.090760	MT	21342	2023.02.25 03:22:34.808236427	0001923
0	5.110903	0.163891	-0.375710	5.094439	MT	21342	2023.02.25 03:22:34.809236427	0001923
0	5.101985	0.151797	-0.363603	5.086747	MT	21342	2023.02.25 03:22:34.810236427	0001923
0	5.093263	0.100717	-0.363542	5.079273	MT	21342	2023.02.25 03:22:34.811236427	0001923
0	5.066919	0.148442	-0.379055	5.050540	MT	21342	2023.02.25 03:22:34.812236427	0001923
0	5.115029	0.132946	-0.387806	5.098574	MT	21342	2023.02.25 03:22:34.813236427	0001923
0	5.096765	0.171753	-0.402453	5.077947	MT	21342	2023.02.25 03:22:34.814236427	0001923
0	5.121502	0.113015	-0.383937	5.105840	MT	21342	2023.02.25 03:22:34.815236427	0001923
0	5.120821	0.144993	-0.363902	5.105816	MT	21342	2023.02.25 03:22:34.816236427	0001923
0	5.140375	0.097206	-0.368263	5.126246	MT	21342	2023.02.25 03:22:34.817236427	0001923
0	5.114910	0.124946	-0.387816	5.098656	MT	21342	2023.02.25 03:22:34.818236427	0001923
0	5.107900	0.175861	-0.387633	5.090133	MT	21342	2023.02.25 03:22:34.819236427	0001923
0	5.112825	0.136905	-0.347806	5.099144	MT	21342	2023.02.25 03:22:34.820236427	0001923
0	5.096941	0.112749	-0.355589	5.083271	MT	21342	2023.02.25 03:22:34.821236427	0001923
0	5.086965	0.124658	-0.387388	5.070661	MT	21342	2023.02.25 03:22:34.822236427	0001923
0	5.091532	0.116711	-0.398457	5.074575	MT	21342	2023.02.25 03:22:34.823236427	0001923
0	5.137808	0.137179	-0.384153	5.121590	MT	21342	2023.02.25 03:22:34.824236427	0001923
0	5.099400	0.163775	-0.383526	5.082319	MT	21342	2023.02.25 03:22:34.825236427	0001923
0	5.116778	0.076960	-0.358937	5.103593	MT	21342	2023.02.25 03:22:34.826236427	0001923
0	5.080234	0.128595	-0.406259	5.062331	MT	21342	2023.02.25 03:22:34.827236427	0001923
0	5.110139	0.148883	-0.367728	5.094716	MT	21342	2023.02.25 03:22:34.828236427	0001923
0	5.179653	0.097606	-0.356875	5.166422	MT	21342	2023.02.25 03:22:34.829236427	0001923
0	5.061950	0.116394	-0.371033	5.046992	MT	21342	2023.02.25 03:22:34.830236427	0001923
0	5.136817	0.168148	-0.356119	5.121699	MT	21342	2023.02.25 03:22:34.831236427	0001923
0	5.112627	0.124933	-0.414751	5.094245	MT	21342	2023.02.25 03:22:34.832236427	0001923
0	5.106871	0.120864	-0.387698	5.090699	MT	21342	2023.02.25 03:22:34.833236427	0001923
0	5.106282	0.155842	-0.367659	5.090644	MT	21342	2023.02.25 03:22:34.834236427	0001923
0	5.129641	0.125097	-0.384045	5.113715	MT	21342	2023.02.25 03:22:34.835236427	0001923
0	5.114427	0.104943	-0.383840	5.098923	MT	21342	2023.02.25 03:22:34.836236427	0001923
0	5.137639	0.141174	-0.380149	5.121610	MT	21342	2023.02.25 03:22:34.837236427	0001923
0	5.089269	0.100676	-0.363480	5.075274	MT	21342	2023.02.25 03:22:34.838236427	0001923
0	5.105325	0.108840	-0.363715	5.091189	MT	21342	2023.02.25 03:22:34.839236427	0001923
0	5.128530	0.145070	-0.359024	5.113891	MT	21342	2023.02.25 03:22:34.840236427	0001923
0	5.126876	0.129075	-0.402977	5.109384	MT	21342	2023.02.25 03:22:34.841236427	0001923
0	5.090085	0.112687	-0.375465	5.074967	MT	21342	2023.02.25 03:22:34.842236427	0001923
0	5.103429	0.140826	-0.391613	5.086433	MT	21342	2023.02.25 03:22:34.843236427	0001923
0	5.065575	0.104432	-0.367109	5.051176	MT	21342	2023.02.25 03:22:34.844236427	0001923
0	5.099379	0.104794	-0.398594	5.082697	MT	21342	2023.02.25 03:22:34.845236427	0001923
0	5.137709	0.145174	-0.380144	5.121569	MT	21342	2023.02.25 03:22:34.846236427	0001923
0	5.142723	0.097246	-0.407259	5.125650	MT	21342	2023.02.25 03:22:34.847236427	0001923
0	5.132733	0.109127	-0.372127	5.118062	MT	21342	2023.02.25 03:22:34.848236427	0001923
0	5.086441	0.171630	-0.363335	5.070544	MT	21342	2023.02.25 03:22:34.849236427	0001923
0	5.096988	0.144739	-0.347552	5.083064	MT	21342	2023.02.25 03:22:34.850236427	0001923
0	5.109973	0.124889	-0.371756	5.094901	MT	21342	2023.02.25 03:22:34.851236427	0001923
0	5.149549	0.121303	-0.384355	5.133753	MT	21342	2023.02.25 03:22:34.852236427	0001923
0	5.096536	0.148758	-0.406480	5.078122	MT	21342	2023.02.25 03:22:34.853236427	0001923
0	5.153488	0.093350	-0.388449	5.137979	MT	21342	2023.02.25 03:22:34.854236427	0001923
0	5.114837	0.096952	-0.391848	5.098883	MT	21342	2023.02.25 03:22:34.855236427	0001923
0	5.140086	0.117195	-0.359241	5.126177	MT	21342	2023.02.25 03:22:34.856236427	0001923
0	5.065943	0.116435	-0.371094	5.050991	MT	21342	2023.02.25 03:22:34.857236427	0001923
0	5.153146	0.141331	-0.372394	5.137729	MT	21342	2023.02.25 03:22:34.858236427	0001923
0	5.140586	0.117205	-0.368240	5.126040	MT	21342	2023.02.25 03:22:34.859236427	0001923
0	5.149852	0.141302	-0.384331	5.133547	MT	21342	2023.02.25 03:22:34.860236427	0001923
0	5.130616	0.129112	-0.399039	5.113445	MT	21342	2023.02.25 03:22:34.861236427	0001923
0	5.120750	0.140993	-0.363906	5.105857	MT	21342	2023.02.25 03:22:34.862236427	0001923
0	5.108219	0.112888	-0.410705	5.090430	MT	21342	2023.02.25 03:22:34.863236427	0001923
0	5.110962	0.108910	-0.391773	5.094761	MT	21342	2023.02.25 03:22:34.864236427	0001923
0	5.117849	0.132967	-0.367870	5.102879	MT	21342	2023.02.25 03:22:34.865236427	0001923
0	5.106578	0.116860	-0.383703	5.090801	MT	21342	2023.02.25 03:22:34.866236427	0001923
0	5.129891	0.141096	-0.384026	5.113550	MT	21342	2023.02.25 03:22:34.867236427	0001923
0	5.110239	0.108898	-0.379774	5.094944	MT	21342	2023.02.25 03:22:34.868236427	0001923
0	5.091001	0.108704	-0.391468	5.074764	MT	21342	2023.02.25 03:22:34.869236427	0001923
0	5.114933	0.084956	-0.394862	5.098961	MT	21342	2023.02.25 03:22:34.870236427	0001923
0	5.140187	0.101201	-0.364259	5.126265	MT	21342	2023.02.25 03:22:34.871236427	0001923
0	5.098389	0.148764	-0.371545	5.082656	MT	21342	2023.02.25 03:22:34.872236427	0001923
0	5.121367	0.137006	-0.375910	5.105715	MT	21342	2023.02.25 03:22:34.873236427	0001923
0	5.133931	0.129142	-0.388101	5.117612	MT	21342	2023.02.25 03:22:34.874236427	0001923
0	5.118462	0.108984	-0.383896	5.102881	MT	21342	2023.02.25 03:22:34.875236427	0001923
0	5.127894	0.097073	-0.359081	5.114385	MT	21342	2023.02.25 03:22:34.876236427	0001923
0	5.118190	0.124975	-0.375878	5.102839	MT	21342	2023.02.25 03:22:34.877236427	0001923
0	5.149661	0.156293	-0.376315	5.133515	MT	21342	2023.02.25 03:22:34.878236427	0001923
0	5.128712	0.125080	-0.368047	5.113959	MT	21342	2023.02.25 03:22:34.879236427	0001923
0	5.132484	0.077128	-0.372164	5.118392	MT	21342	2023.02.25 03:22:34.880236427	0001923
0	5.124597	0.093045	-0.372023	5.110228	MT	21342	2023.02.25 03:22:34.881236427	0001923
0	5.165257	0.160450	-0.368555	5.149593	MT	21342	2023.02.25 03:22:34.882236427	0001923
0	5.112302	0.151919	-0.402721	5.094150	MT	21342	2023.02.25 03:22:34.883236427	0001923
0	5.133632	0.105143	-0.388129	5.117859	MT	21342	2023.02.25 03:22:34.884236427	0001923
0	5.120483	0.104999	-0.367949	5.106167	MT	21342	2023.02.25 03:22:34.885236427	0001923
0	5.132964	0.109131	-0.376126	5.118001	MT	21342	2023.02.25 03:22:34.886236427	0001923
0	5.095564	0.136747	-0.394495	5.078429	MT	21342	2023.02.25 03:22:34.887236427	0001923
0	5.152744	0.113333	-0.372427	5.138018	MT	21342	2023.02.25 03:22:34.888236427	0001923
0	5.121203	0.141001	-0.371905	5.105735	MT	21342	2023.02.25 03:22:34.889236427	0001923
0	5.115734	0.148952	-0.394786	5.098302	MT	21342	2023.02.25 03:22:34.890236427	0001923
0	5.097383	0.088763	-0.367616	5.083335	MT	21342	2023.02.25 03:22:34.891236427	0001923
0	5.097887	0.116765	-0.371583	5.082986	MT	21342	2023.02.25 03:22:34.892236427	0001923
0	5.073835	0.108518	-0.371226	5.059072	MT	21342	2023.02.25 03:22:34.893236427	0001923
0	5.111598	0.140911	-0.394735	5.094385	MT	21342	2023.02.25 03:22:34.894236427	0001923
0	5.101038	0.064801	-0.363706	5.087643	MT	21342	2023.02.25 03:22:34.895236427	0001923
0	5.121367	0.137006	-0.375910	5.105715	MT	21342	2023.02.25 03:22:34.896236427	0001923
0	5.125129	0.137043	-0.371971	5.109775	MT	21342	2023.02.25 03:22:34.897236427	0001923
0	5.091640	0.140705	-0.394429	5.074389	MT	21342	2023.02.25 03:22:34.898236427	0001923
0	5.097884	0.132760	-0.367564	5.082882	MT	21342	2023.02.25 03:22:34.899236427	0001923
0	5.103500	0.144826	-0.391608	5.086391	MT	21342	2023.02.25 03:22:34.900236427	0001923
0	5.078557	0.128567	-0.379262	5.062744	MT	21342	2023.02.25 03:22:34.901236427	0001923
0	5.081778	0.104601	-0.371353	5.067112	MT	21342	2023.02.25 03:22:34.902236427	0001923
0	5.107916	0.128879	-0.402687	5.090387	MT	21342	2023.02.25 03:22:34.903236427	0001923
0	5.087287	0.144657	-0.387364	5.070455	MT	21342	2023.02.25 03:22:34.904236427	0001923
0	5.149169	0.109300	-0.380370	5.133937	MT	21342	2023.02.25 03:22:34.905236427	0001923
0	5.121517	0.089020	-0.387965	5.106026	MT	21342	2023.02.25 03:22:34.906236427	0001923
0	5.105894	0.096853	-0.375728	5.091129	MT	21342	2023.02.25 03:22:34.907236427	0001923
0	5.120346	0.089000	-0.367968	5.106331	MT	21342	2023.02.25 03:22:34.908236427	0001923
0	5.122390	0.141022	-0.391903	5.105429	MT	21342	2023.02.25 03:22:34.909236427	0001923
0	5.121277	0.089016	-0.383966	5.106087	MT	21342	2023.02.25 03:22:34.910236427	0001923
0	5.132823	0.133121	-0.368099	5.117876	MT	21342	2023.02.25 03:22:34.911236427	0001923
0	5.118440	0.140974	-0.375859	5.102674	MT	21342	2023.02.25 03:22:34.912236427	0001923
0	5.086682	0.100659	-0.387417	5.070908	MT	21342	2023.02.25 03:22:34.913236427	0001923
0	5.146036	0.105274	-0.395312	5.129750	MT	21342	2023.02.25 03:22:34.914236427	0001923
0	5.083457	0.076634	-0.402382	5.066927	MT	21342	2023.02.25 03:22:34.915236427	0001923
0	5.135918	0.101155	-0.359199	5.122343	MT	21342	2023.02.25 03:22:34.916236427	0001923
0	5.094485	0.140727	-0.375493	5.078678	MT	21342	2023.02.25 03:22:34.917236427	0001923
0	5.132784	0.089132	-0.376150	5.118207	MT	21342	2023.02.25 03:22:34.918236427	0001923
0	5.140908	0.105213	-0.376253	5.126041	MT	21342	2023.02.25 03:22:34.919236427	0001923
0	5.148905	0.125291	-0.372352	5.133895	MT	21342	2023.02.25 03:22:34.920236427	0001923
0	5.091446	0.128706	-0.394444	5.074512	MT	21342	2023.02.25 03:22:34.921236427	0001923
0	5.120406	0.136988	-0.358912	5.105975	MT	21342	2023.02.25 03:22:34.922236427	0001923
0	5.088860	0.163675	-0.406340	5.069969	MT	21342	2023.02.25 03:22:34.923236427	0001923
0	5.098940	0.080791	-0.394623	5.083005	MT	21342	2023.02.25 03:22:34.924236427	0001923
0	5.152132	0.097325	-0.364447	5.138305	MT	21342	2023.02.25 03:22:34.925236427	0001923
0	5.137375	0.152166	-0.372137	5.121619	MT	21342	2023.02.25 03:22:34.926236427	0001923
0	5.100025	0.116801	-0.406579	5.082451	MT	21342	2023.02.25 03:22:34.927236427	0001923
0	5.115273	0.132950	-0.391806	5.098513	MT	21342	2023.02.25 03:22:34.928236427	0001923
0	5.156402	0.065376	-0.372545	5.142511	MT	21342	2023.02.25 03:22:34.929236427	0001923
0	5.098110	0.092775	-0.379610	5.083111	MT	21342	2023.02.25 03:22:34.930236427	0001923
0	5.117267	0.112987	-0.426825	5.098184	MT	21342	2023.02.25 03:22:34.931236427	0001923
0	5.092784	0.096709	-0.355547	5.079437	MT	21342	2023.02.25 03:22:34.932236427	0001923
0	5.074866	0.132529	-0.383196	5.058642	MT	21342	2023.02.25 03:22:34.933236427	0001923
0	5.121897	0.125019	-0.387922	5.105655	MT	21342	2023.02.25 03:22:34.934236427	0001923
0	5.132964	0.109131	-0.376126	5.118001	MT	21342	2023.02.25 03:22:34.935236427	0001923
0	5.140701	0.077215	-0.376286	5.126329	MT	21342	2023.02.25 03:22:34.936236427	0001923
0	5.129601	0.101102	-0.388073	5.113901	MT	21342	2023.02.25 03:22:34.937236427	0001923
0	5.144644	0.061257	-0.376366	5.130493	MT	21342	2023.02.25 03:22:34.938236427	0001923
0	5.120342	0.132988	-0.358916	5.106016	MT	21342	2023.02.25 03:22:34.939236427	0001923
0	5.110558	0.132896	-0.379746	5.094697	MT	21342	2023.02.25 03:22:34.940236427	0001923
0	5.115093	0.136946	-0.387801	5.098533	MT	21342	2023.02.25 03:22:34.941236427	0001923
0	5.129844	0.101106	-0.392073	5.113840	MT	21342	2023.02.25 03:22:34.942236427	0001923
0	5.122937	0.160024	-0.394880	5.105188	MT	21342	2023.02.25 03:22:34.943236427	0001923
0	5.114427	0.104943	-0.383840	5.098923	MT	21342	2023.02.25 03:22:34.944236427	0001923
0	5.100505	0.112782	-0.347651	5.087393	MT	21342	2023.02.25 03:22:34.945236427	0001923
0	5.102277	0.128810	-0.375629	5.086801	MT	21342	2023.02.25 03:22:34.946236427	0001923
0	5.087217	0.140657	-0.387369	5.070496	MT	21342	2023.02.25 03:22:34.947236427	0001923
0	5.186015	0.125682	-0.392899	5.169583	MT	21342	2023.02.25 03:22:34.948236427	0001923
0	5.110156	0.136888	-0.371742	5.094778	MT	21342	2023.02.25 03:22:34.949236427	0001923
0	5.122703	0.089040	-0.406963	5.105735	MT	21342	2023.02.25 03:22:34.950236427	0001923
0	5.110571	0.116901	-0.383764	5.094800	MT	21342	2023.02.25 03:22:34.951236427	0001923
0	5.120176	0.187984	-0.387802	5.102007	MT	21342	2023.02.25 03:22:34.952236427	0001923
0	5.114218	0.167943	-0.426699	5.093619	MT	21342	2023.02.25 03:22:34.953236427	0001923
0	5.086809	0.112658	-0.387402	5.070785	MT	21342	2023.02.25 03:22:34.954236427	0001923
0	5.139348	0.073190	-0.352294	5.126737	MT	21342	2023.02.25 03:22:34.955236427	0001923
0	5.121697	0.109019	-0.387941	5.105820	MT	21342	2023.02.25 03:22:34.956236427	0001923
0	5.126764	0.121075	-0.402987	5.109466	MT	21342	2023.02.25 03:22:34.957236427	0001923
0	5.082918	0.120617	-0.387332	5.066703	MT	21342	2023.02.25 03:22:34.958236427	0001923
0	5.078013	0.068570	-0.379333	5.063361	MT	21342	2023.02.25 03:22:34.959236427	0001923
0	5.102912	0.076832	-0.394689	5.087045	MT	21342	2023.02.25 03:22:34.960236427	0001923
0	5.090835	0.132694	-0.383440	5.074639	MT	21342	2023.02.25 03:22:34.961236427	0001923
0	5.091758	0.132710	-0.398438	5.074410	MT	21342	2023.02.25 03:22:34.962236427	0001923
0	5.115347	0.104959	-0.398838	5.098694	MT	21342	2023.02.25 03:22:34.963236427	0001923
0	5.103053	0.132822	-0.387623	5.086576	MT	21342	2023.02.25 03:22:34.964236427	0001923
0	5.086965	0.124658	-0.387388	5.070661	MT	21342	2023.02.25 03:22:34.965236427	0001923
0	5.082436	0.120608	-0.379333	5.066825	MT	21342	2023.02.25 03:22:34.966236427	0001923
0	5.117263	0.104964	-0.363903	5.103228	MT	21342	2023.02.25 03:22:34.967236427	0001923
0	5.123611	0.156036	-0.406883	5.105046	MT	21342	2023.02.25 03:22:34.968236427	0001923
0	5.134021	0.101151	-0.395133	5.117793	MT	21342	2023.02.25 03:22:34.969236427	0001923
0	5.112737	0.112938	-0.418765	5.094307	MT	21342	2023.02.25 03:22:34.970236427	0001923
0	5.133048	0.093136	-0.380145	5.118105	MT	21342	2023.02.25 03:22:34.971236427	0001923
0	5.098878	0.064792	-0.394642	5.083170	MT	21342	2023.02.25 03:22:34.972236427	0001923
0	5.111824	0.100926	-0.406781	5.094614	MT	21342	2023.02.25 03:22:34.973236427	0001923
0	5.137548	0.149170	-0.376140	5.121589	MT	21342	2023.02.25 03:22:34.974236427	0001923
0	5.100673	0.108786	-0.351656	5.087373	MT	21342	2023.02.25 03:22:34.975236427	0001923
0	5.167526	0.105505	-0.419614	5.149380	MT	21342	2023.02.25 03:22:34.976236427	0001923
0	5.117810	0.088977	-0.375921	5.103210	MT	21342	2023.02.25 03:22:34.977236427	0001923
0	5.094959	0.140735	-0.383492	5.078556	MT	21342	2023.02.25 03:22:34.978236427	0001923
0	5.101377	0.088804	-0.367677	5.087334	MT	21342	2023.02.25 03:22:34.979236427	0001923
0	5.116822	0.104956	-0.355904	5.103350	MT	21342	2023.02.25 03:22:34.980236427	0001923
0	5.083501	0.084634	-0.402373	5.066844	MT	21342	2023.02.25 03:22:34.981236427	0001923
0	5.090421	0.120691	-0.379455	5.074824	MT	21342	2023.02.25 03:22:34.982236427	0001923
0	5.073880	0.112518	-0.371221	5.059031	MT	21342	2023.02.25 03:22:34.983236427	0001923
0	5.125023	0.113048	-0.375999	5.109961	MT	21342	2023.02.25 03:22:34.984236427	0001923
0	5.160217	0.129401	-0.359532	5.146050	MT	21342	2023.02.25 03:22:34.985236427	0001923
0	5.096392	0.140759	-0.406489	5.078205	MT	21342	2023.02.25 03:22:34.986236427	0001923
0	5.106685	0.124860	-0.383694	5.090719	MT	21342	2023.02.25 03:22:34.987236427	0001923
0	5.098991	0.088791	-0.394613	5.082923	MT	21342	2023.02.25 03:22:34.988236427	0001923
0	5.087217	0.140657	-0.387369	5.070496	MT	21342	2023.02.25 03:22:34.989236427	0001923
0	5.133923	0.089151	-0.395148	5.117917	MT	21342	2023.02.25 03:22:34.990236427	0001923
0	5.114670	0.124942	-0.383816	5.098717	MT	21342	2023.02.25 03:22:34.991236427	0001923
0	5.126108	0.164049	-0.379938	5.109375	MT	21342	2023.02.25 03:22:34.992236427	0001923
0	5.119092	0.120992	-0.391881	5.102636	MT	21342	2023.02.25 03:22:34.993236427	0001923
0	5.100236	0.112806	-0.410583	5.082431	MT	21342	2023.02.25 03:22:34.994236427	0001923
0	5.121339	0.097016	-0.383956	5.106004	MT	21342	2023.02.25 03:22:34.995236427	0001923
0	5.090492	0.140686	-0.375432	5.074679	MT	21342	2023.02.25 03:22:34.996236427	0001923
0	5.136447	0.141153	-0.359151	5.121931	MT	21342	2023.02.25 03:22:34.997236427	0001923
0	5.105599	0.088849	-0.371738	5.091273	MT	21342	2023.02.25 03:22:34.998236427	0001923
0	5.080241	0.144590	-0.402241	5.062227	MT	21342	2023.02.25 03:22:34.999236427	0001923
0	5.119231	0.093001	-0.398913	5.102817	MT	21342	2023.02.25 03:22:35.000236427	0001923
0	5.100066	0.171783	-0.391515	5.082114	MT	21342	2023.02.25 03:22:35.001236427	0001923
0	5.163060	0.145445	-0.403508	5.145213	MT	21342	2023.02.25 03:22:35.002236427	0001923
0	5.096392	0.140759	-0.406489	5.078205	MT	21342	2023.02.25 03:22:35.003236427	0001923
0	5.118318	0.116980	-0.379887	5.102860	MT	21342	2023.02.25 03:22:35.004236427	0001923
0	5.106139	0.159837	-0.363655	5.090664	MT	21342	2023.02.25 03:22:35.005236427	0001923
0	5.115022	0.096955	-0.394848	5.098838	MT	21342	2023.02.25 03:22:35.006236427	0001923
0	5.115534	0.120958	-0.398819	5.098529	MT	21342	2023.02.25 03:22:35.007236427	0001923
0	5.119600	0.163986	-0.387830	5.102254	MT	21342	2023.02.25 03:22:35.008236427	0001923
0	5.119177	0.112995	-0.394890	5.102672	MT	21342	2023.02.25 03:22:35.009236427	0001923
0	5.118507	0.112984	-0.383891	5.102840	MT	21342	2023.02.25 03:22:35.010236427	0001923
0	5.100527	0.148800	-0.406541	5.082122	MT	21342	2023.02.25 03:22:35.011236427	0001923
0	5.112164	0.128924	-0.406748	5.094326	MT	21342	2023.02.25 03:22:35.012236427	0001923
0	5.101651	0.116802	-0.367644	5.087046	MT	21342	2023.02.25 03:22:35.013236427	0001923
0	5.078825	0.112576	-0.387280	5.062786	MT	21342	2023.02.25 03:22:35.014236427	0001923
0	5.075123	0.159524	-0.379164	5.058425	MT	21342	2023.02.25 03:22:35.015236427	0001923
0	5.096791	0.072754	-0.358636	5.083637	MT	21342	2023.02.25 03:22:35.016236427	0001923
0	5.130559	0.141107	-0.395025	5.113382	MT	21342	2023.02.25 03:22:35.017236427	0001923
0	5.129682	0.109102	-0.388064	5.113818	MT	21342	2023.02.25 03:22:35.018236427	0001923
0	5.144083	0.089243	-0.364334	5.130388	MT	21342	2023.02.25 03:22:35.019236427	0001923
0	5.110997	0.092914	-0.394792	5.094879	MT	21342	2023.02.25 03:22:35.020236427	0001923
0	5.128606	0.133076	-0.364038	5.113938	MT	21342	2023.02.25 03:22:35.021236427	0001923
0	5.111169	0.140904	-0.387736	5.094492	MT	21342	2023.02.25 03:22:35.022236427	0001923
0	5.090957	0.124699	-0.387449	5.074660	MT	21342	2023.02.25 03:22:35.023236427	0001923
0	5.093616	0.112720	-0.367527	5.079089	MT	21342	2023.02.25 03:22:35.024236427	0001923
0	5.087850	0.151663	-0.394355	5.070276	MT	21342	2023.02.25 03:22:35.025236427	0001923
0	5.061947	0.132389	-0.367015	5.046888	MT	21342	2023.02.25 03:22:35.026236427	0001923
0	5.106743	0.128860	-0.383689	5.090678	MT	21342	2023.02.25 03:22:35.027236427	0001923
0	5.120671	0.120998	-0.367930	5.106002	MT	21342	2023.02.25 03:22:35.028236427	0001923
0	5.064827	0.096420	-0.355120	5.051442	MT	21342	2023.02.25 03:22:35.029236427	0001923
0	5.159961	0.109402	-0.359556	5.146256	MT	21342	2023.02.25 03:22:35.030236427	0001923
0	5.086240	0.104651	-0.379413	5.070989	MT	21342	2023.02.25 03:22:35.031236427	0001923
0	5.160552	0.117411	-0.368545	5.146036	MT	21342	2023.02.25 03:22:35.032236427	0001923
0	5.086778	0.080664	-0.391440	5.071053	MT	21342	2023.02.25 03:22:35.033236427	0001923
0	5.121602	0.121015	-0.383928	5.105757	MT	21342	2023.02.25 03:22:35.034236427	0001923
0	5.168955	0.089507	-0.380699	5.154140	MT	21342	2023.02.25 03:22:35.035236427	0001923
0	5.121405	0.065022	-0.387994	5.106273	MT	21342	2023.02.25 03:22:35.036236427	0001923
0	5.076755	0.112539	-0.351284	5.063336	MT	21342	2023.02.25 03:22:35.037236427	0001923
0	5.105029	0.120831	-0.355702	5.091188	MT	21342	2023.02.25 03:22:35.038236427	0001923
0	5.177791	0.105601	-0.392801	5.161790	MT	21342	2023.02.25 03:22:35.039236427	0001923
0	5.097432	0.116757	-0.363584	5.083108	MT	21342	2023.02.25 03:22:35.040236427	0001923
0	5.118270	0.112980	-0.379892	5.102901	MT	21342	2023.02.25 03:22:35.041236427	0001923
0	5.105930	0.100853	-0.375723	5.091088	MT	21342	2023.02.25 03:22:35.042236427	0001923
0	5.119426	0.113000	-0.398890	5.102611	MT	21342	2023.02.25 03:22:35.043236427	0001923
0	5.144862	0.101255	-0.376319	5.130081	MT	21342	2023.02.25 03:22:35.044236427	0001923
0	5.111597	0.124916	-0.398753	5.094489	MT	21342	2023.02.25 03:22:35.045236427	0001923
0	5.140570	0.093210	-0.372268	5.126226	MT	21342	2023.02.25 03:22:35.046236427	0001923
0	5.114052	0.088940	-0.379859	5.099149	MT	21342	2023.02.25 03:22:35.047236427	0001923
0	5.087361	0.148656	-0.387360	5.070414	MT	21342	2023.02.25 03:22:35.048236427	0001923
0	5.120346	0.112994	-0.363940	5.106145	MT	21342	2023.02.25 03:22:35.049236427	0001923
0	5.098786	0.112782	-0.387586	5.082783	MT	21342	2023.02.25 03:22:35.050236427	0001923
0	5.110677	0.124901	-0.383755	5.094718	MT	21342	2023.02.25 03:22:35.051236427	0001923
0	5.197800	0.089811	-0.396125	5.181906	MT	21342	2023.02.25 03:22:35.052236427	0001923
0	5.114910	0.124946	-0.387816	5.098656	MT	21342	2023.02.25 03:22:35.053236427	0001923
0	5.160236	0.109407	-0.364555	5.146180	MT	21342	2023.02.25 03:22:35.054236427	0001923
0	5.062184	0.116398	-0.375033	5.046931	MT	21342	2023.02.25 03:22:35.055236427	0001923
0	5.123838	0.125023	-0.351988	5.110204	MT	21342	2023.02.25 03:22:35.056236427	0001923
0	5.132778	0.113126	-0.372122	5.118021	MT	21342	2023.02.25 03:22:35.057236427	0001923
0	5.132763	0.129121	-0.368103	5.117918	MT	21342	2023.02.25 03:22:35.058236427	0001923
0	5.117974	0.076982	-0.379935	5.103272	MT	21342	2023.02.25 03:22:35.059236427	0001923
0	5.129088	0.097094	-0.380079	5.114064	MT	21342	2023.02.25 03:22:35.060236427	0001923
0	5.111531	0.136912	-0.394739	5.094427	MT	21342	2023.02.25 03:22:35.061236427	0001923
0	5.121547	0.093020	-0.387960	5.105985	MT	21342	2023.02.25 03:22:35.062236427	0001923
0	5.096597	0.100746	-0.351604	5.083456	MT	21342	2023.02.25 03:22:35.063236427	0001923
0	5.140313	0.089206	-0.368273	5.126328	MT	21342	2023.02.25 03:22:35.064236427	0001923
0	5.130316	0.105113	-0.399067	5.113692	MT	21342	2023.02.25 03:22:35.065236427	0001923
0	5.102402	0.136810	-0.375620	5.086718	MT	21342	2023.02.25 03:22:35.066236427	0001923
0	5.129058	0.133084	-0.372037	5.113816	MT	21342	2023.02.25 03:22:35.067236427	0001923
0	5.091890	0.140709	-0.398429	5.074328	MT	21342	2023.02.25 03:22:35.068236427	0001923
0	5.141228	0.113217	-0.380243	5.125897	MT	21342	2023.02.25 03:22:35.069236427	0001923
0	5.090850	0.116699	-0.387459	5.074743	MT	21342	2023.02.25 03:22:35.070236427	0001923
0	5.095438	0.128747	-0.394505	5.078512	MT	21342	2023.02.25 03:22:35.071236427	0001923
0	5.111780	0.136916	-0.398739	5.094365	MT	21342	2023.02.25 03:22:35.072236427	0001923
0	5.130823	0.105122	-0.407066	5.113569	MT	21342	2023.02.25 03:22:35.073236427	0001923
0	5.074801	0.080540	-0.391257	5.059055	MT	21342	2023.02.25 03:22:35.074236427	0001923
0	5.125357	0.121052	-0.379989	5.109818	MT	21342	2023.02.25 03:22:35.075236427	0001923
0	5.113357	0.112922	-0.363833	5.099147	MT	21342	2023.02.25 03:22:35.076236427	0001923
0	5.135200	0.109139	-0.344191	5.122489	MT	21342	2023.02.25 03:22:35.077236427	0001923
0	5.115000	0.112951	-0.391829	5.098719	MT	21342	2023.02.25 03:22:35.078236427	0001923
0	5.126285	0.101072	-0.399011	5.109733	MT	21342	2023.02.25 03:22:35.079236427	0001923
0	5.095475	0.112752	-0.398523	5.078615	MT	21342	2023.02.25 03:22:35.080236427	0001923
0	5.059910	0.151375	-0.393928	5.042281	MT	21342	2023.02.25 03:22:35.081236427	0001923
0	5.095992	0.084766	-0.410555	5.078720	MT	21342	2023.02.25 03:22:35.082236427	0001923
0	5.132683	0.069133	-0.376174	5.118413	MT	21342	2023.02.25 03:22:35.083236427	0001923
0	5.106841	0.148854	-0.379666	5.090533	MT	21342	2023.02.25 03:22:35.084236427	0001923
0	5.116794	0.120951	-0.351886	5.103247	MT	21342	2023.02.25 03:22:35.085236427	0001923
0	5.144933	0.141245	-0.368272	5.129792	MT	21342	2023.02.25 03:22:35.086236427	0001923
0	5.097609	0.112761	-0.367588	5.083088	MT	21342	2023.02.25 03:22:35.087236427	0001923
0	5.160507	0.089416	-0.372578	5.146263	MT	21342	2023.02.25 03:22:35.088236427	0001923
0	5.165424	0.145459	-0.376572	5.149625	MT	21342	2023.02.25 03:22:35.089236427	0001923
0	5.121602	0.121015	-0.383928	5.105757	MT	21342	2023.02.25 03:22:35.090236427	0001923
0	5.125891	0.105065	-0.392007	5.109799	MT	21342	2023.02.25 03:22:35.091236427	0001923
0	5.107288	0.096877	-0.398725	5.090778	MT	21342	2023.02.25 03:22:35.092236427	0001923
0	5.074215	0.120522	-0.375211	5.058888	MT	21342	2023.02.25 03:22:35.093236427	0001923
0	5.115097	0.104955	-0.394839	5.098755	MT	21342	2023.02.25 03:22:35.094236427	0001923
0	5.124929	0.172024	-0.355932	5.109660	MT	21342	2023.02.25 03:22:35.095236427	0001923
0	5.093302	0.104717	-0.363537	5.079232	MT	21342	2023.02.25 03:22:35.096236427	0001923
0	5.105969	0.104853	-0.375719	5.091047	MT	21342	2023.02.25 03:22:35.097236427	0001923
0	5.145094	0.137249	-0.372277	5.129772	MT	21342	2023.02.25 03:22:35.098236427	0001923
0	5.142177	0.145224	-0.388204	5.125446	MT	21342	2023.02.25 03:22:35.099236427	0001923
0	5.133953	0.145137	-0.384082	5.117508	MT	21342	2023.02.25 03:22:35.100236427	0001923
0	5.173692	0.117555	-0.388726	5.157729	MT	21342	2023.02.25 03:22:35.101236427	0001923
0	5.098171	0.120769	-0.375577	5.082884	MT	21342	2023.02.25 03:22:35.102236427	0001923
0	5.121602	0.137010	-0.379909	5.105654	MT	21342	2023.02.25 03:22:35.103236427	0001923
0	5.120060	0.124986	-0.355926	5.106144	MT	21342	2023.02.25 03:22:35.104236427	0001923
0	5.136957	0.109172	-0.376187	5.122000	MT	21342	2023.02.25 03:22:35.105236427	0001923
0	5.038674	0.088165	-0.386698	5.023040	MT	21342	2023.02.25 03:22:35.106236427	0001923
0	5.079864	0.171573	-0.387210	5.062179	MT	21342	2023.02.25 03:22:35.107236427	0001923
0	5.102347	0.116815	-0.379643	5.086863	MT	21342	2023.02.25 03:22:35.108236427	0001923
0	5.137175	0.141166	-0.372150	5.121732	MT	21342	2023.02.25 03:22:35.109236427	0001923
0	5.143615	0.145247	-0.411201	5.125095	MT	21342	2023.02.25 03:22:35.110236427	0001923
0	5.125891	0.105065	-0.392007	5.109799	MT	21342	2023.02.25 03:22:35.111236427	0001923
0	5.125235	0.129047	-0.375980	5.109797	MT	21342	2023.02.25 03:22:35.112236427	0001923
0	5.149526	0.149294	-0.376323	5.133587	MT	21342	2023.02.25 03:22:35.113236427	0001923
0	5.099265	0.116789	-0.394580	5.082634	MT	21342	2023.02.25 03:22:35.114236427	0001923
0	5.149368	0.125299	-0.380351	5.133773	MT	21342	2023.02.25 03:22:35.115236427	0001923
0	5.169327	0.105510	-0.384679	5.153914	MT	21342	2023.02.25 03:22:35.116236427	0001923
0	5.161105	0.152409	-0.368503	5.145676	MT	21342	2023.02.25 03:22:35.117236427	0001923
0	5.171826	0.113522	-0.356734	5.158259	MT	21342	2023.02.25 03:22:35.118236427	0001923
0	5.094059	0.128723	-0.371507	5.078863	MT	21342	2023.02.25 03:22:35.119236427	0001923
0	5.147088	0.129285	-0.407282	5.129320	MT	21342	2023.02.25 03:22:35.120236427	0001923
0	5.118510	0.144974	-0.375854	5.102633	MT	21342	2023.02.25 03:22:35.121236427	0001923
0	5.129804	0.053112	-0.395129	5.114288	MT	21342	2023.02.25 03:22:35.122236427	0001923
0	5.050684	0.116283	-0.382848	5.034811	MT	21342	2023.02.25 03:22:35.123236427	0001923
0	5.129641	0.125097	-0.384045	5.113715	MT	21342	2023.02.25 03:22:35.124236427	0001923
0	5.086644	0.148644	-0.375361	5.070597	MT	21342	2023.02.25 03:22:35.125236427	0001923
0	5.104460	0.084829	-0.351745	5.091619	MT	21342	2023.02.25 03:22:35.126236427	0001923
0	5.120164	0.144980	-0.351903	5.105999	MT	21342	2023.02.25 03:22:35.127236427	0001923
0	5.094708	0.124736	-0.383511	5.078721	MT	21342	2023.02.25 03:22:35.128236427	0001923
0	5.129523	0.133092	-0.380036	5.113694	MT	21342	2023.02.25 03:22:35.129236427	0001923
0	5.125835	0.121060	-0.387988	5.109696	MT	21342	2023.02.25 03:22:35.130236427	0001923
0	5.141077	0.160198	-0.364189	5.125658	MT	21342	2023.02.25 03:22:35.131236427	0001923
0	5.141821	0.101230	-0.392256	5.125838	MT	21342	2023.02.25 03:22:35.132236427	0001923
0	5.110812	0.116906	-0.387764	5.094739	MT	21342	2023.02.25 03:22:35.133236427	0001923
0	5.141753	0.117225	-0.388237	5.125734	MT	21342	2023.02.25 03:22:35.134236427	0001923
0	5.110455	0.140892	-0.375737	5.094676	MT	21342	2023.02.25 03:22:35.135236427	0001923
0	5.109135	0.116876	-0.358767	5.095182	MT	21342	2023.02.25 03:22:35.136236427	0001923
0	5.129487	0.113098	-0.384059	5.113838	MT	21342	2023.02.25 03:22:35.137236427	0001923
0	5.126375	0.129067	-0.394978	5.109506	MT	21342	2023.02.25 03:22:35.138236427	0001923
0	5.114804	0.116947	-0.387825	5.098739	MT	21342	2023.02.25 03:22:35.139236427	0001923
0	5.094185	0.136723	-0.371498	5.078781	MT	21342	2023.02.25 03:22:35.140236427	0001923
0	5.142604	0.145231	-0.395203	5.125339	MT	21342	2023.02.25 03:22:35.141236427	0001923
0	5.151932	0.105320	-0.359438	5.138299	MT	21342	2023.02.25 03:22:35.142236427	0001923
0	5.102934	0.124823	-0.387632	5.086658	MT	21342	2023.02.25 03:22:35.143236427	0001923
0	5.109544	0.108885	-0.367776	5.095127	MT	21342	2023.02.25 03:22:35.144236427	0001923
0	5.106212	0.124852	-0.375695	5.090841	MT	21342	2023.02.25 03:22:35.145236427	0001923
0	5.086603	0.132649	-0.379380	5.070701	MT	21342	2023.02.25 03:22:35.146236427	0001923
0	5.118270	0.112980	-0.379892	5.102901	MT	21342	2023.02.25 03:22:35.147236427	0001923
0	5.082411	0.096614	-0.383361	5.067011	MT	21342	2023.02.25 03:22:35.148236427	0001923
0	5.087647	0.124669	-0.398387	5.070493	MT	21342	2023.02.25 03:22:35.149236427	0001923
0	5.090902	0.120699	-0.387454	5.074702	MT	21342	2023.02.25 03:22:35.150236427	0001923
0	5.085999	0.068652	-0.379456	5.071360	MT	21342	2023.02.25 03:22:35.151236427	0001923
0	5.095992	0.084766	-0.410555	5.078720	MT	21342	2023.02.25 03:22:35.152236427	0001923
0	5.102299	0.112815	-0.379648	5.086904	MT	21342	2023.02.25 03:22:35.153236427	0001923
0	5.114024	0.128930	-0.371813	5.098860	MT	21342	2023.02.25 03:22:35.154236427	0001923
0	5.148300	0.089289	-0.368395	5.134327	MT	21342	2023.02.25 03:22:35.155236427	0001923
0	5.104654	0.124823	-0.347698	5.091269	MT	21342	2023.02.25 03:22:35.156236427	0001923
0	5.141382	0.125216	-0.380229	5.125774	MT	21342	2023.02.25 03:22:35.157236427	0001923
0	5.145370	0.105263	-0.384313	5.129918	MT	21342	2023.02.25 03:22:35.158236427	0001923
0	5.127524	0.152078	-0.406949	5.109086	MT	21342	2023.02.25 03:22:35.159236427	0001923
0	5.154561	0.109365	-0.403428	5.137585	MT	21342	2023.02.25 03:22:35.160236427	0001923
0	5.090066	0.128682	-0.371446	5.074864	MT	21342	2023.02.25 03:22:35.161236427	0001923
0	5.122375	0.109031	-0.398940	5.105652	MT	21342	2023.02.25 03:22:35.162236427	0001923
0	5.106545	0.088866	-0.387736	5.091028	MT	21342	2023.02.25 03:22:35.163236427	0001923
0	5.142253	0.101237	-0.399255	5.125731	MT	21342	2023.02.25 03:22:35.164236427	0001923
0	5.082590	0.088618	-0.387370	5.067032	MT	21342	2023.02.25 03:22:35.165236427	0001923
0	5.123957	0.133022	-0.351978	5.110122	MT	21342	2023.02.25 03:22:35.166236427	0001923
0	5.129565	0.097103	-0.388078	5.113942	MT	21342	2023.02.25 03:22:35.167236427	0001923
0	5.125483	0.085062	-0.388031	5.110066	MT	21342	2023.02.25 03:22:35.168236427	0001923
0	5.078582	0.112572	-0.383281	5.062847	MT	21342	2023.02.25 03:22:35.169236427	0001923
0	5.107015	0.112869	-0.391707	5.090720	MT	21342	2023.02.25 03:22:35.170236427	0001923
0	5.130374	0.141104	-0.392025	5.113428	MT	21342	2023.02.25 03:22:35.171236427	0001923
0	5.086927	0.100663	-0.391416	5.070847	MT	21342	2023.02.25 03:22:35.172236427	0001923
0	5.131833	0.141128	-0.415022	5.113077	MT	21342	2023.02.25 03:22:35.173236427	0001923
0	5.079462	0.108587	-0.398284	5.062659	MT	21342	2023.02.25 03:22:35.174236427	0001923
0	5.106129	0.096857	-0.379728	5.091068	MT	21342	2023.02.25 03:22:35.175236427	0001923
0	5.123875	0.141018	-0.347969	5.110101	MT	21342	2023.02.25 03:22:35.176236427	0001923
0	5.154412	0.093366	-0.403447	5.137750	MT	21342	2023.02.25 03:22:35.177236427	0001923
0	5.125129	0.137043	-0.371971	5.109775	MT	21342	2023.02.25 03:22:35.178236427	0001923
0	5.114380	0.136933	-0.375803	5.098716	MT	21342	2023.02.25 03:22:35.179236427	0001923
0	5.141214	0.085223	-0.384276	5.126125	MT	21342	2023.02.25 03:22:35.180236427	0001923
0	5.094225	0.104733	-0.379535	5.078988	MT	21342	2023.02.25 03:22:35.181236427	0001923
0	5.138236	0.160177	-0.384126	5.121353	MT	21342	2023.02.25 03:22:35.182236427	0001923
0	5.141378	0.105222	-0.384252	5.125919	MT	21342	2023.02.25 03:22:35.183236427	0001923
0	5.133790	0.149133	-0.380078	5.117528	MT	21342	2023.02.25 03:22:35.184236427	0001923
0	5.127453	0.089066	-0.352092	5.114574	MT	21342	2023.02.25 03:22:35.185236427	0001923
0	5.148300	0.089289	-0.368395	5.134327	MT	21342	2023.02.25 03:22:35.186236427	0001923
0	5.102849	0.148813	-0.379605	5.086534	MT	21342	2023.02.25 03:22:35.187236427	0001923
0	5.095084	0.159730	-0.379470	5.078422	MT	21342	2023.02.25 03:22:35.188236427	0001923
0	5.083127	0.148611	-0.383299	5.066476	MT	21342	2023.02.25 03:22:35.189236427	0001923
0	5.140813	0.117209	-0.372239	5.125979	MT	21342	2023.02.25 03:22:35.190236427	0001923
0	5.078392	0.116567	-0.379276	5.062867	MT	21342	2023.02.25 03:22:35.191236427	0001923
0	5.133243	0.113135	-0.380121	5.117899	MT	21342	2023.02.25 03:22:35.192236427	0001923
0	5.129727	0.113102	-0.388059	5.113777	MT	21342	2023.02.25 03:22:35.193236427	0001923
0	5.119131	0.108996	-0.394895	5.102713	MT	21342	2023.02.25 03:22:35.194236427	0001923
0	5.122520	0.121030	-0.398926	5.105528	MT	21342	2023.02.25 03:22:35.195236427	0001923
0	5.118410	0.151970	-0.371847	5.102622	MT	21342	2023.02.25 03:22:35.196236427	0001923
0	5.127019	0.121080	-0.406986	5.109405	MT	21342	2023.02.25 03:22:35.197236427	0001923
0	5.114804	0.116947	-0.387825	5.098739	MT	21342	2023.02.25 03:22:35.198236427	0001923
0	5.133768	0.117143	-0.388115	5.117735	MT	21342	2023.02.25 03:22:35.199236427	0001923
0	5.154123	0.156343	-0.384375	5.137392	MT	21342	2023.02.25 03:22:35.200236427	0001923
0	5.110092	0.132888	-0.371747	5.094819	MT	21342	2023.02.25 03:22:35.201236427	0001923
0	5.126662	0.156062	-0.391946	5.109274	MT	21342	2023.02.25 03:22:35.202236427	0001923
0	5.090044	0.080693	-0.379502	5.075236	MT	21342	2023.02.25 03:22:35.203236427	0001923
0	5.120899	0.121002	-0.371929	5.105941	MT	21342	2023.02.25 03:22:35.204236427	0001923
0	5.078661	0.096577	-0.387299	5.062951	MT	21342	2023.02.25 03:22:35.205236427	0001923
0	5.136771	0.113168	-0.372183	5.122020	MT	21342	2023.02.25 03:22:35.206236427	0001923
0	5.105964	0.068859	-0.379761	5.091356	MT	21342	2023.02.25 03:22:35.207236427	0001923
0	5.114263	0.084944	-0.383864	5.099129	MT	21342	2023.02.25 03:22:35.208236427	0001923
0	5.111449	0.155903	-0.387718	5.094338	MT	21342	2023.02.25 03:22:35.209236427	0001923
0	5.145767	0.149256	-0.380261	5.129526	MT	21342	2023.02.25 03:22:35.210236427	0001923
0	5.099675	0.108798	-0.402589	5.082595	MT	21342	2023.02.25 03:22:35.211236427	0001923
0	5.132730	0.141117	-0.364090	5.117855	MT	21342	2023.02.25 03:22:35.212236427	0001923
0	5.127177	0.160069	-0.398941	5.109126	MT	21342	2023.02.25 03:22:35.213236427	0001923
0	5.105610	0.163852	-0.418582	5.085783	MT	21342	2023.02.25 03:22:35.214236427	0001923
0	5.089672	0.116679	-0.367461	5.075048	MT	21342	2023.02.25 03:22:35.215236427	0001923
0	5.102512	0.128814	-0.379629	5.086739	MT	21342	2023.02.25 03:22:35.216236427	0001923
0	5.132887	0.137121	-0.368094	5.117835	MT	21342	2023.02.25 03:22:35.217236427	0001923
0	5.113729	0.072937	-0.375879	5.099375	MT	21342	2023.02.25 03:22:35.218236427	0001923
0	5.121975	0.093027	-0.394960	5.105878	MT	21342	2023.02.25 03:22:35.219236427	0001923
0	5.102691	0.104824	-0.387656	5.086864	MT	21342	2023.02.25 03:22:35.220236427	0001923
0	5.110571	0.116901	-0.383764	5.094800	MT	21342	2023.02.25 03:22:35.221236427	0001923
0	5.086801	0.084664	-0.391435	5.071012	MT	21342	2023.02.25 03:22:35.222236427	0001923
0	5.112244	0.148919	-0.402724	5.094181	MT	21342	2023.02.25 03:22:35.223236427	0001923
0	5.076911	0.124538	-0.351270	5.063212	MT	21342	2023.02.25 03:22:35.224236427	0001923
0	5.121955	0.129018	-0.387918	5.105614	MT	21342	2023.02.25 03:22:35.225236427	0001923
0	5.118662	0.124983	-0.383877	5.102717	MT	21342	2023.02.25 03:22:35.226236427	0001923
0	5.102637	0.136814	-0.379619	5.086657	MT	21342	2023.02.25 03:22:35.227236427	0001923
0	5.120735	0.077009	-0.375981	5.106333	MT	21342	2023.02.25 03:22:35.228236427	0001923
0	5.091322	0.132703	-0.391439	5.074517	MT	21342	2023.02.25 03:22:35.229236427	0001923
0	5.128545	0.129076	-0.364043	5.113979	MT	21342	2023.02.25 03:22:35.230236427	0001923
0	5.105596	0.112844	-0.367710	5.091087	MT	21342	2023.02.25 03:22:35.231236427	0001923
0	5.120146	0.129007	-0.406870	5.102324	MT	21342	2023.02.25 03:22:35.232236427	0001923
0	5.132948	0.077137	-0.380164	5.118269	MT	21342	2023.02.25 03:22:35.233236427	0001923
0	5.094766	0.128736	-0.383506	5.078680	MT	21342	2023.02.25 03:22:35.234236427	0001923
0	5.172710	0.113539	-0.372732	5.158014	MT	21342	2023.02.25 03:22:35.235236427	0001923
0	5.118523	0.088990	-0.387919	5.103026	MT	21342	2023.02.25 03:22:35.236236427	0001923
0	5.144414	0.061253	-0.372367	5.130554	MT	21342	2023.02.25 03:22:35.237236427	0001923
0	5.107116	0.120868	-0.391698	5.090638	MT	21342	2023.02.25 03:22:35.238236427	0001923
0	5.103797	0.136833	-0.398617	5.086367	MT	21342	2023.02.25 03:22:35.239236427	0001923
0	5.106442	0.104861	-0.383718	5.090925	MT	21342	2023.02.25 03:22:35.240236427	0001923
0	5.132827	0.117126	-0.372117	5.117980	MT	21342	2023.02.25 03:22:35.241236427	0001923
0	5.126673	0.168057	-0.387933	5.109212	MT	21342	2023.02.25 03:22:35.242236427	0001923
0	5.166875	0.149482	-0.399564	5.149233	MT	21342	2023.02.25 03:22:35.243236427	0001923
0	5.118925	0.084997	-0.394923	5.102960	MT	21342	2023.02.25 03:22:35.244236427	0001923
0	5.148707	0.081297	-0.376404	5.134287	MT	21342	2023.02.25 03:22:35.245236427	0001923
0	5.095307	0.179725	-0.375446	5.078277	MT	21342	2023.02.25 03:22:35.246236427	0001923
0	5.133819	0.121142	-0.388110	5.117694	MT	21342	2023.02.25 03:22:35.247236427	0001923
0	5.136866	0.149158	-0.364141	5.121772	MT	21342	2023.02.25 03:22:35.248236427	0001923
0	5.113955	0.104935	-0.375841	5.099046	MT	21342	2023.02.25 03:22:35.249236427	0001923
0	5.137050	0.117172	-0.376178	5.121918	MT	21342	2023.02.25 03:22:35.250236427	0001923
0	5.125969	0.145055	-0.383960	5.109510	MT	21342	2023.02.25 03:22:35.251236427	0001923
0	5.146395	0.133273	-0.395279	5.129462	MT	21342	2023.02.25 03:22:35.252236427	0001923
0	5.107216	0.155858	-0.383657	5.090400	MT	21342	2023.02.25 03:22:35.253236427	0001923
0	5.114114	0.096940	-0.379850	5.099067	MT	21342	2023.02.25 03:22:35.254236427	0001923
0	5.145745	0.117266	-0.388298	5.129733	MT	21342	2023.02.25 03:22:35.255236427	0001923
0	5.107789	0.136875	-0.398678	5.090366	MT	21342	2023.02.25 03:22:35.256236427	0001923
0	5.078618	0.132567	-0.379257	5.062702	MT	21342	2023.02.25 03:22:35.257236427	0001923
0	5.118318	0.116980	-0.379887	5.102860	MT	21342	2023.02.25 03:22:35.258236427	0001923
0	5.089672	0.116679	-0.367461	5.075048	MT	21342	2023.02.25 03:22:35.259236427	0001923
0	5.093212	0.120711	-0.358518	5.079144	MT	21342	2023.02.25 03:22:35.260236427	0001923
0	5.105596	0.112844	-0.367710	5.091087	MT	21342	2023.02.25 03:22:35.261236427	0001923
0	5.073169	0.084511	-0.363255	5.059442	MT	21342	2023.02.25 03:22:35.262236427	0001923
0	5.165024	0.097465	-0.380628	5.150058	MT	21342	2023.02.25 03:22:35.263236427	0001923
0	5.056507	0.155342	-0.401861	5.038118	MT	21342	2023.02.25 03:22:35.264236427	0001923
0	5.106530	0.112860	-0.383708	5.090842	MT	21342	2023.02.25 03:22:35.265236427	0001923
0	5.141431	0.081227	-0.388280	5.126105	MT	21342	2023.02.25 03:22:35.266236427	0001923
0	5.133480	0.113139	-0.384120	5.117838	MT	21342	2023.02.25 03:22:35.267236427	0001923
0	5.125889	0.125060	-0.387984	5.109654	MT	21342	2023.02.25 03:22:35.268236427	0001923
0	5.118845	0.136983	-0.383863	5.102593	MT	21342	2023.02.25 03:22:35.269236427	0001923
0	5.123009	0.137033	-0.402906	5.105302	MT	21342	2023.02.25 03:22:35.270236427	0001923
0	5.134920	0.133157	-0.403094	5.117342	MT	21342	2023.02.25 03:22:35.271236427	0001923
0	5.128929	0.105090	-0.376070	5.114043	MT	21342	2023.02.25 03:22:35.272236427	0001923
0	5.098694	0.163763	-0.371527	5.082502	MT	21342	2023.02.25 03:22:35.273236427	0001923
0	5.122672	0.113035	-0.402935	5.105549	MT	21342	2023.02.25 03:22:35.274236427	0001923
0	5.126053	0.172045	-0.375929	5.109354	MT	21342	2023.02.25 03:22:35.275236427	0001923
0	5.136957	0.109172	-0.376187	5.122000	MT	21342	2023.02.25 03:22:35.276236427	0001923
0	5.145624	0.141257	-0.380271	5.129609	MT	21342	2023.02.25 03:22:35.277236427	0001923
0	5.107301	0.120871	-0.394697	5.090592	MT	21342	2023.02.25 03:22:35.278236427	0001923
0	5.102879	0.120823	-0.387637	5.086700	MT	21342	2023.02.25 03:22:35.279236427	0001923
0	5.115397	0.128953	-0.394810	5.098508	MT	21342	2023.02.25 03:22:35.280236427	0001923
0	5.097338	0.108758	-0.363593	5.083190	MT	21342	2023.02.25 03:22:35.281236427	0001923
0	5.111695	0.112921	-0.402767	5.094551	MT	21342	2023.02.25 03:22:35.282236427	0001923
0	5.097528	0.191756	-0.406429	5.077680	MT	21342	2023.02.25 03:22:35.283236427	0001923
0	5.132990	0.129126	-0.372103	5.117856	MT	21342	2023.02.25 03:22:35.284236427	0001923
0	5.098545	0.112778	-0.383586	5.082844	MT	21342	2023.02.25 03:22:35.285236427	0001923
0	5.097612	0.088767	-0.371616	5.083274	MT	21342	2023.02.25 03:22:35.286236427	0001923
0	5.118850	0.068998	-0.394942	5.103125	MT	21342	2023.02.25 03:22:35.287236427	0001923
0	5.102992	0.128822	-0.387628	5.086617	MT	21342	2023.02.25 03:22:35.288236427	0001923
0	5.106292	0.112856	-0.379709	5.090903	MT	21342	2023.02.25 03:22:35.289236427	0001923
0	5.147910	0.117275	-0.356363	5.134222	MT	21342	2023.02.25 03:22:35.290236427	0001923
0	5.127775	0.137087	-0.414966	5.109118	MT	21342	2023.02.25 03:22:35.291236427	0001923
0	5.125968	0.093069	-0.395021	5.109877	MT	21342	2023.02.25 03:22:35.292236427	0001923
0	5.125543	0.117056	-0.383993	5.109798	MT	21342	2023.02.25 03:22:35.293236427	0001923
0	5.093750	0.068731	-0.375578	5.079419	MT	21342	2023.02.25 03:22:35.294236427	0001923
0	5.137888	0.085193	-0.395213	5.121957	MT	21342	2023.02.25 03:22:35.295236427	0001923
0	5.138258	0.149182	-0.388138	5.121405	MT	21342	2023.02.25 03:22:35.296236427	0001923
0	5.122776	0.152024	-0.394890	5.105270	MT	21342	2023.02.25 03:22:35.297236427	0001923
0	5.162008	0.121435	-0.392537	5.145628	MT	21342	2023.02.25 03:22:35.298236427	0001923
0	5.113071	0.124913	-0.355819	5.099145	MT	21342	2023.02.25 03:22:35.299236427	0001923
0	5.141910	0.156215	-0.380192	5.125455	MT	21342	2023.02.25 03:22:35.300236427	0001923
0	5.104822	0.163840	-0.406584	5.085967	MT	21342	2023.02.25 03:22:35.301236427	0001923
0	5.100972	0.100794	-0.358664	5.087348	MT	21342	2023.02.25 03:22:35.302236427	0001923
0	5.115397	0.128953	-0.394810	5.098508	MT	21342	2023.02.25 03:22:35.303236427	0001923
0	5.099675	0.108798	-0.402589	5.082595	MT	21342	2023.02.25 03:22:35.304236427	0001923
0	5.062616	0.144397	-0.374999	5.046643	MT	21342	2023.02.25 03:22:35.305236427	0001923
0	5.118482	0.128979	-0.379873	5.102737	MT	21342	2023.02.25 03:22:35.306236427	0001923
0	5.132616	0.097127	-0.372141	5.118186	MT	21342	2023.02.25 03:22:35.307236427	0001923
0	5.128470	0.105082	-0.368071	5.114165	MT	21342	2023.02.25 03:22:35.308236427	0001923
0	5.124814	0.145034	-0.363963	5.109815	MT	21342	2023.02.25 03:22:35.309236427	0001923
0	5.134801	0.125158	-0.403104	5.117424	MT	21342	2023.02.25 03:22:35.310236427	0001923
0	5.139188	0.089213	-0.415206	5.121610	MT	21342	2023.02.25 03:22:35.311236427	0001923
0	5.148787	0.160275	-0.359312	5.133733	MT	21342	2023.02.25 03:22:35.312236427	0001923
0	5.115405	0.140950	-0.391796	5.098431	MT	21342	2023.02.25 03:22:35.313236427	0001923
0	5.090563	0.144686	-0.375427	5.074638	MT	21342	2023.02.25 03:22:35.314236427	0001923
0	5.105400	0.092845	-0.367734	5.091293	MT	21342	2023.02.25 03:22:35.315236427	0001923
0	5.094708	0.124736	-0.383511	5.078721	MT	21342	2023.02.25 03:22:35.316236427	0001923
0	5.090241	0.124687	-0.375451	5.074844	MT	21342	2023.02.25 03:22:35.317236427	0001923
0	5.114826	0.148937	-0.379788	5.098532	MT	21342	2023.02.25 03:22:35.318236427	0001923
0	5.151583	0.081318	-0.356467	5.138592	MT	21342	2023.02.25 03:22:35.319236427	0001923
0	5.141938	0.145220	-0.384205	5.125507	MT	21342	2023.02.25 03:22:35.320236427	0001923
0	5.091598	0.148702	-0.391420	5.074352	MT	21342	2023.02.25 03:22:35.321236427	0001923
0	5.109201	0.096882	-0.363791	5.095312	MT	21342	2023.02.25 03:22:35.322236427	0001923
0	5.143766	0.121257	-0.419229	5.125219	MT	21342	2023.02.25 03:22:35.323236427	0001923
0	5.145535	0.097267	-0.388322	5.129939	MT	21342	2023.02.25 03:22:35.324236427	0001923
0	5.114469	0.108943	-0.383835	5.098882	MT	21342	2023.02.25 03:22:35.325236427	0001923
0	5.148265	0.141273	-0.356335	5.133975	MT	21342	2023.02.25 03:22:35.326236427	0001923
0	5.087023	0.128657	-0.387383	5.070620	MT	21342	2023.02.25 03:22:35.327236427	0001923
0	5.107045	0.132863	-0.387684	5.090575	MT	21342	2023.02.25 03:22:35.328236427	0001923
0	5.131065	0.125121	-0.407042	5.113364	MT	21342	2023.02.25 03:22:35.329236427	0001923
0	5.118952	0.088997	-0.394919	5.102919	MT	21342	2023.02.25 03:22:35.330236427	0001923
0	5.128971	0.109090	-0.376065	5.114002	MT	21342	2023.02.25 03:22:35.331236427	0001923
0	5.083249	0.112624	-0.394340	5.066678	MT	21342	2023.02.25 03:22:35.332236427	0001923
0	5.120278	0.163997	-0.398829	5.102086	MT	21342	2023.02.25 03:22:35.333236427	0001923
0	5.075901	0.100555	-0.406231	5.058620	MT	21342	2023.02.25 03:22:35.334236427	0001923
0	5.140570	0.093210	-0.372268	5.126226	MT	21342	2023.02.25 03:22:35.335236427	0001923
0	5.145370	0.105263	-0.384313	5.129918	MT	21342	2023.02.25 03:22:35.336236427	0001923
0	5.116783	0.100956	-0.355909	5.103392	MT	21342	2023.02.25 03:22:35.337236427	0001923
0	5.114042	0.155920	-0.363782	5.098704	MT	21342	2023.02.25 03:22:35.338236427	0001923
0	5.118982	0.144982	-0.383853	5.102511	MT	21342	2023.02.25 03:22:35.339236427	0001923
0	5.102299	0.112815	-0.379648	5.086904	MT	21342	2023.02.25 03:22:35.340236427	0001923
0	5.115285	0.120954	-0.394820	5.098591	MT	21342	2023.02.25 03:22:35.341236427	0001923
0	5.102449	0.104820	-0.383657	5.086925	MT	21342	2023.02.25 03:22:35.342236427	0001923
0	5.162610	0.133442	-0.399522	5.145398	MT	21342	2023.02.25 03:22:35.343236427	0001923
0	5.106392	0.120856	-0.379699	5.090821	MT	21342	2023.02.25 03:22:35.344236427	0001923
0	5.093894	0.116724	-0.371522	5.078987	MT	21342	2023.02.25 03:22:35.345236427	0001923
0	5.114629	0.100948	-0.387844	5.098903	MT	21342	2023.02.25 03:22:35.346236427	0001923
0	5.138093	0.077197	-0.399222	5.121978	MT	21342	2023.02.25 03:22:35.347236427	0001923
0	5.117228	0.124958	-0.358880	5.103099	MT	21342	2023.02.25 03:22:35.348236427	0001923
0	5.110333	0.116897	-0.379765	5.094862	MT	21342	2023.02.25 03:22:35.349236427	0001923
0	5.144862	0.101255	-0.376319	5.130081	MT	21342	2023.02.25 03:22:35.350236427	0001923
0	5.136521	0.085169	-0.372216	5.122309	MT	21342	2023.02.25 03:22:35.351236427	0001923
0	5.134117	0.125146	-0.392105	5.117592	MT	21342	2023.02.25 03:22:35.352236427	0001923
0	5.116828	0.120978	-0.418817	5.098224	MT	21342	2023.02.25 03:22:35.353236427	0001923
0	5.098786	0.112782	-0.387586	5.082783	MT	21342	2023.02.25 03:22:35.354236427	0001923
0	5.118035	0.112976	-0.375892	5.102963	MT	21342	2023.02.25 03:22:35.355236427	0001923
0	5.074606	0.088536	-0.387248	5.059034	MT	21342	2023.02.25 03:22:35.356236427	0001923
0	5.114752	0.144937	-0.379793	5.098573	MT	21342	2023.02.25 03:22:35.357236427	0001923
0	5.070514	0.124485	-0.379145	5.054786	MT	21342	2023.02.25 03:22:35.358236427	0001923
0	5.137447	0.129175	-0.380163	5.121733	MT	21342	2023.02.25 03:22:35.359236427	0001923
0	5.121739	0.145009	-0.379900	5.105572	MT	21342	2023.02.25 03:22:35.360236427	0001923
0	5.101606	0.088808	-0.371677	5.087273	MT	21342	2023.02.25 03:22:35.361236427	0001923
0	5.131168	0.113125	-0.411056	5.113426	MT	21342	2023.02.25 03:22:35.362236427	0001923
0	5.126436	0.133067	-0.394973	5.109465	MT	21342	2023.02.25 03:22:35.363236427	0001923
0	5.116092	0.140961	-0.402795	5.098262	MT	21342	2023.02.25 03:22:35.364236427	0001923
0	5.121538	0.133010	-0.379914	5.105695	MT	21342	2023.02.25 03:22:35.365236427	0001923
0	5.163161	0.109428	-0.344618	5.150485	MT	21342	2023.02.25 03:22:35.366236427	0001923
0	5.102857	0.056834	-0.394712	5.087251	MT	21342	2023.02.25 03:22:35.367236427	0001923
0	5.119515	0.159986	-0.387835	5.102295	MT	21342	2023.02.25 03:22:35.368236427	0001923
0	5.114912	0.104952	-0.391839	5.098801	MT	21342	2023.02.25 03:22:35.369236427	0001923
0	5.122031	0.160008	-0.379882	5.105417	MT	21342	2023.02.25 03:22:35.370236427	0001923
0	5.110881	0.100911	-0.391783	5.094843	MT	21342	2023.02.25 03:22:35.371236427	0001923
0	5.064667	0.151428	-0.405987	5.046097	MT	21342	2023.02.25 03:22:35.372236427	0001923
0	5.110976	0.128905	-0.387750	5.094616	MT	21342	2023.02.25 03:22:35.373236427	0001923
0	5.094552	0.112737	-0.383525	5.078844	MT	21342	2023.02.25 03:22:35.374236427	0001923
0	5.153443	0.113345	-0.384426	5.137834	MT	21342	2023.02.25 03:22:35.375236427	0001923
0	5.039649	0.092180	-0.401692	5.022769	MT	21342	2023.02.25 03:22:35.376236427	0001923
0	5.097795	0.080771	-0.375625	5.083295	MT	21342	2023.02.25 03:22:35.377236427	0001923
0	5.103507	0.116834	-0.398641	5.086573	MT	21342	2023.02.25 03:22:35.378236427	0001923
0	5.178107	0.145595	-0.388754	5.161440	MT	21342	2023.02.25 03:22:35.379236427	0001923
0	5.125571	0.149046	-0.375956	5.109591	MT	21342	2023.02.25 03:22:35.380236427	0001923
0	5.107177	0.140863	-0.387674	5.090493	MT	21342	2023.02.25 03:22:35.381236427	0001923
0	5.166021	0.152467	-0.384563	5.149431	MT	21342	2023.02.25 03:22:35.382236427	0001923
0	5.136957	0.109172	-0.376187	5.122000	MT	21342	2023.02.25 03:22:35.383236427	0001923
0	5.110760	0.144896	-0.379732	5.094573	MT	21342	2023.02.25 03:22:35.384236427	0001923
0	5.097484	0.120757	-0.363579	5.083067	MT	21342	2023.02.25 03:22:35.385236427	0001923
0	5.129098	0.160074	-0.364006	5.113660	MT	21342	2023.02.25 03:22:35.386236427	0001923
0	5.115161	0.140946	-0.387797	5.098492	MT	21342	2023.02.25 03:22:35.387236427	0001923
0	5.122884	0.129034	-0.402916	5.105385	MT	21342	2023.02.25 03:22:35.388236427	0001923
0	5.125831	0.137055	-0.383970	5.109592	MT	21342	2023.02.25 03:22:35.389236427	0001923
0	5.091095	0.116703	-0.391458	5.074682	MT	21342	2023.02.25 03:22:35.390236427	0001923
0	5.109393	0.092886	-0.367795	5.095292	MT	21342	2023.02.25 03:22:35.391236427	0001923
0	5.083063	0.112621	-0.391341	5.066724	MT	21342	2023.02.25 03:22:35.392236427	0001923
0	5.087265	0.088671	-0.398430	5.070864	MT	21342	2023.02.25 03:22:35.393236427	0001923
0	5.118142	0.136970	-0.371864	5.102777	MT	21342	2023.02.25 03:22:35.394236427	0001923
0	5.083163	0.120621	-0.391331	5.066642	MT	21342	2023.02.25 03:22:35.395236427	0001923
0	5.112871	0.108914	-0.355838	5.099310	MT	21342	2023.02.25 03:22:35.396236427	0001923
0	5.125235	0.129047	-0.375980	5.109797	MT	21342	2023.02.25 03:22:35.397236427	0001923
0	5.090068	0.084693	-0.379498	5.075194	MT	21342	2023.02.25 03:22:35.398236427	0001923
0	5.087899	0.140668	-0.398368	5.070328	MT	21342	2023.02.25 03:22:35.399236427	0001923
0	5.106367	0.096861	-0.383727	5.091007	MT	21342	2023.02.25 03:22:35.400236427	0001923
0	5.124861	0.097049	-0.376018	5.110126	MT	21342	2023.02.25 03:22:35.401236427	0001923
0	5.110918	0.124905	-0.387755	5.094657	MT	21342	2023.02.25 03:22:35.402236427	0001923
0	5.145176	0.109259	-0.380309	5.129938	MT	21342	2023.02.25 03:22:35.403236427	0001923
0	5.140375	0.097206	-0.368263	5.126246	MT	21342	2023.02.25 03:22:35.404236427	0001923
0	5.084847	0.080630	-0.358444	5.071557	MT	21342	2023.02.25 03:22:35.405236427	0001923
0	5.089072	0.108670	-0.358472	5.075268	MT	21342	2023.02.25 03:22:35.406236427	0001923
0	5.140677	0.105209	-0.372253	5.126102	MT	21342	2023.02.25 03:22:35.407236427	0001923
0	5.092185	0.037704	-0.347618	5.080166	MT	21342	2023.02.25 03:22:35.408236427	0001923
0	5.121697	0.109019	-0.387941	5.105820	MT	21342	2023.02.25 03:22:35.409236427	0001923
0	5.121946	0.089028	-0.394964	5.105919	MT	21342	2023.02.25 03:22:35.410236427	0001923
0	5.119874	0.175985	-0.387816	5.102131	MT	21342	2023.02.25 03:22:35.411236427	0001923
0	5.148905	0.125291	-0.372352	5.133895	MT	21342	2023.02.25 03:22:35.412236427	0001923
0	5.121906	0.141014	-0.383904	5.105552	MT	21342	2023.02.25 03:22:35.413236427	0001923
0	5.103332	0.100835	-0.398660	5.086737	MT	21342	2023.02.25 03:22:35.414236427	0001923
0	5.179514	0.105601	-0.352866	5.166401	MT	21342	2023.02.25 03:22:35.415236427	0001923
0	5.140584	0.149194	-0.359203	5.125848	MT	21342	2023.02.25 03:22:35.416236427	0001923
0	5.093718	0.100725	-0.371541	5.079151	MT	21342	2023.02.25 03:22:35.417236427	0001923
0	5.129961	0.145096	-0.384021	5.113509	MT	21342	2023.02.25 03:22:35.418236427	0001923
0	5.108759	0.096874	-0.355792	5.095434	MT	21342	2023.02.25 03:22:35.419236427	0001923
0	5.098418	0.100779	-0.383600	5.082967	MT	21342	2023.02.25 03:22:35.420236427	0001923
0	5.129189	0.141084	-0.372028	5.113734	MT	21342	2023.02.25 03:22:35.421236427	0001923
0	5.120667	0.129015	-0.414869	5.102202	MT	21342	2023.02.25 03:22:35.422236427	0001923
0	5.150267	0.137311	-0.392335	5.133466	MT	21342	2023.02.25 03:22:35.423236427	0001923
0	5.110150	0.120893	-0.375761	5.094882	MT	21342	2023.02.25 03:22:35.424236427	0001923
0	5.117913	0.136966	-0.367865	5.102838	MT	21342	2023.02.25 03:22:35.425236427	0001923
0	5.144031	0.113237	-0.359307	5.130218	MT	21342	2023.02.25 03:22:35.426236427	0001923
0	5.120718	0.073009	-0.375986	5.106374	MT	21342	2023.02.25 03:22:35.427236427	0001923
0	5.149604	0.125303	-0.384350	5.133712	MT	21342	2023.02.25 03:22:35.428236427	0001923
0	5.087846	0.120673	-0.402391	5.070473	MT	21342	2023.02.25 03:22:35.429236427	0001923
0	5.111796	0.171903	-0.387699	5.094173	MT	21342	2023.02.25 03:22:35.430236427	0001923
0	5.126412	0.113072	-0.398996	5.109610	MT	21342	2023.02.25 03:22:35.431236427	0001923
0	5.157643	0.081396	-0.392524	5.142041	MT	21342	2023.02.25 03:22:35.432236427	0001923
0	5.090534	0.128690	-0.379445	5.074741	MT	21342	2023.02.25 03:22:35.433236427	0001923
0	5.135982	0.209142	-0.392006	5.116727	MT	21342	2023.02.25 03:22:35.434236427	0001923
0	5.119177	0.112995	-0.394890	5.102672	MT	21342	2023.02.25 03:22:35.435236427	0001923
0	5.064304	0.084412	-0.347135	5.051687	MT	21342	2023.02.25 03:22:35.436236427	0001923
0	5.091001	0.108704	-0.391468	5.074764	MT	21342	2023.02.25 03:22:35.437236427	0001923
0	5.095882	0.140751	-0.398490	5.078327	MT	21342	2023.02.25 03:22:35.438236427	0001923
0	5.114530	0.088948	-0.387858	5.099027	MT	21342	2023.02.25 03:22:35.439236427	0001923
0	5.135880	0.113151	-0.356185	5.122265	MT	21342	2023.02.25 03:22:35.440236427	0001923
0	5.132200	0.101119	-0.364137	5.118267	MT	21342	2023.02.25 03:22:35.441236427	0001923
0	5.140525	0.129200	-0.364226	5.125977	MT	21342	2023.02.25 03:22:35.442236427	0001923
0	5.090773	0.155685	-0.375414	5.074525	MT	21342	2023.02.25 03:22:35.443236427	0001923
0	5.087767	0.132669	-0.398377	5.070411	MT	21342	2023.02.25 03:22:35.444236427	0001923
0	5.129400	0.105098	-0.384069	5.113921	MT	21342	2023.02.25 03:22:35.445236427	0001923
0	5.114804	0.116947	-0.387825	5.098739	MT	21342	2023.02.25 03:22:35.446236427	0001923
0	5.123732	0.117023	-0.351997	5.110287	MT	21342	2023.02.25 03:22:35.447236427	0001923
0	5.078825	0.112576	-0.387280	5.062786	MT	21342	2023.02.25 03:22:35.448236427	0001923
0	5.101880	0.116807	-0.371644	5.086985	MT	21342	2023.02.25 03:22:35.449236427	0001923
0	5.139974	0.121192	-0.356236	5.126182	MT	21342	2023.02.25 03:22:35.450236427	0001923
0	5.110718	0.108906	-0.387774	5.094822	MT	21342	2023.02.25 03:22:35.451236427	0001923
0	5.062236	0.120398	-0.375028	5.046890	MT	21342	2023.02.25 03:22:35.452236427	0001923
0	5.111146	0.076919	-0.398810	5.094983	MT	21342	2023.02.25 03:22:35.453236427	0001923
0	5.120985	0.109007	-0.375943	5.106003	MT	21342	2023.02.25 03:22:35.454236427	0001923
0	5.128156	0.121071	-0.359053	5.114138	MT	21342	2023.02.25 03:22:35.455236427	0001923
0	5.095636	0.084730	-0.335625	5.083865	MT	21342	2023.02.25 03:22:35.456236427	0001923
0	5.120524	0.081004	-0.371977	5.106352	MT	21342	2023.02.25 03:22:35.457236427	0001923
0	5.081778	0.104601	-0.371353	5.067112	MT	21342	2023.02.25 03:22:35.458236427	0001923
0	5.074691	0.120530	-0.383210	5.058765	MT	21342	2023.02.25 03:22:35.459236427	0001923
0	5.114837	0.096952	-0.391848	5.098883	MT	21342	2023.02.25 03:22:35.460236427	0001923
0	5.110796	0.132901	-0.383746	5.094636	MT	21342	2023.02.25 03:22:35.461236427	0001923
0	5.098964	0.084791	-0.394618	5.082964	MT	21342	2023.02.25 03:22:35.462236427	0001923
0	5.101312	0.128793	-0.358631	5.087060	MT	21342	2023.02.25 03:22:35.463236427	0001923
0	5.102935	0.104828	-0.391656	5.086803	MT	21342	2023.02.25 03:22:35.464236427	0001923
0	5.149644	0.109308	-0.388369	5.133815	MT	21342	2023.02.25 03:22:35.465236427	0001923
0	5.099317	0.120789	-0.394575	5.082593	MT	21342	2023.02.25 03:22:35.466236427	0001923
0	5.118017	0.128971	-0.371874	5.102859	MT	21342	2023.02.25 03:22:35.467236427	0001923
0	5.130053	0.053116	-0.399129	5.114227	MT	21342	2023.02.25 03:22:35.468236427	0001923
0	5.125835	0.121060	-0.387988	5.109696	MT	21342	2023.02.25 03:22:35.469236427	0001923
0	5.086429	0.120650	-0.379394	5.070824	MT	21342	2023.02.25 03:22:35.470236427	0001923
0	5.093801	0.080730	-0.375564	5.079296	MT	21342	2023.02.25 03:22:35.471236427	0001923
0	5.138076	0.152178	-0.384135	5.121436	MT	21342	2023.02.25 03:22:35.472236427	0001923
0	5.139106	0.109208	-0.411183	5.121466	MT	21342	2023.02.25 03:22:35.473236427	0001923
0	5.098942	0.124781	-0.387571	5.082659	MT	21342	2023.02.25 03:22:35.474236427	0001923
0	5.104328	0.120847	-0.410634	5.086348	MT	21342	2023.02.25 03:22:35.475236427	0001923
0	5.130959	0.117121	-0.407052	5.113446	MT	21342	2023.02.25 03:22:35.476236427	0001923
0	5.103465	0.155821	-0.387596	5.086339	MT	21342	2023.02.25 03:22:35.477236427	0001923
0	5.153306	0.121340	-0.380417	5.137813	MT	21342	2023.02.25 03:22:35.478236427	0001923
0	5.122217	0.145017	-0.387899	5.105449	MT	21342	2023.02.25 03:22:35.479236427	0001923
0	5.134021	0.101151	-0.395133	5.117793	MT	21342	2023.02.25 03:22:35.480236427	0001923
0	5.126576	0.105076	-0.403006	5.109631	MT	21342	2023.02.25 03:22:35.481236427	0001923
0	5.141276	0.117217	-0.380238	5.125856	MT	21342	2023.02.25 03:22:35.482236427	0001923
0	5.137939	0.168169	-0.376117	5.121393	MT	21342	2023.02.25 03:22:35.483236427	0001923
0	5.081737	0.120596	-0.367334	5.067009	MT	21342	2023.02.25 03:22:35.484236427	0001923
0	5.120224	0.124989	-0.358926	5.106098	MT	21342	2023.02.25 03:22:35.485236427	0001923
0	5.090728	0.140690	-0.379431	5.074618	MT	21342	2023.02.25 03:22:35.486236427	0001923
0	5.137572	0.137175	-0.380153	5.121651	MT	21342	2023.02.25 03:22:35.487236427	0001923
0	5.102586	0.116819	-0.383642	5.086802	MT	21342	2023.02.25 03:22:35.488236427	0001923
0	5.128769	0.129080	-0.368042	5.113918	MT	21342	2023.02.25 03:22:35.489236427	0001923
0	5.121303	0.133006	-0.375914	5.105756	MT	21342	2023.02.25 03:22:35.490236427	0001923
0	5.148454	0.125283	-0.364353	5.134017	MT	21342	2023.02.25 03:22:35.491236427	0001923
0	5.166244	0.105485	-0.399617	5.149685	MT	21342	2023.02.25 03:22:35.492236427	0001923
0	5.125503	0.168037	-0.367935	5.109517	MT	21342	2023.02.25 03:22:35.493236427	0001923
0	5.132992	0.085136	-0.380154	5.118187	MT	21342	2023.02.25 03:22:35.494236427	0001923
0	5.176353	0.101577	-0.368808	5.162198	MT	21342	2023.02.25 03:22:35.495236427	0001923
0	5.089233	0.096676	-0.363485	5.075315	MT	21342	2023.02.25 03:22:35.496236427	0001923
0	5.093076	0.072718	-0.363575	5.079562	MT	21342	2023.02.25 03:22:35.497236427	0001923
0	5.079025	0.108580	-0.391285	5.062766	MT	21342	2023.02.25 03:22:35.498236427	0001923
0	5.114670	0.124942	-0.383816	5.098717	MT	21342	2023.02.25 03:22:35.499236427	0001923
0	5.137190	0.109176	-0.380187	5.121939	MT	21342	2023.02.25 03:22:35.500236427	0001923
0	5.129058	0.133084	-0.372037	5.113816	MT	21342	2023.02.25 03:22:35.501236427	0001923
0	5.103710	0.155825	-0.391595	5.086278	MT	21342	2023.02.25 03:22:35.502236427	0001923
0	5.102771	0.084829	-0.391679	5.087009	MT	21342	2023.02.25 03:22:35.503236427	0001923
0	5.128929	0.105090	-0.376070	5.114043	MT	21342	2023.02.25 03:22:35.504236427	0001923
0	5.129228	0.129088	-0.376041	5.113796	MT	21342	2023.02.25 03:22:35.505236427	0001923
0	5.123562	0.065030	-0.356058	5.110761	MT	21342	2023.02.25 03:22:35.506236427	0001923
0	5.096909	0.092753	-0.358613	5.083431	MT	21342	2023.02.25 03:22:35.507236427	0001923
0	5.102692	0.124819	-0.383633	5.086719	MT	21342	2023.02.25 03:22:35.508236427	0001923
0	5.109490	0.068892	-0.371823	5.095478	MT	21342	2023.02.25 03:22:35.509236427	0001923
0	5.098010	0.076776	-0.379629	5.083275	MT	21342	2023.02.25 03:22:35.510236427	0001923
0	5.113765	0.155915	-0.358782	5.098780	MT	21342	2023.02.25 03:22:35.511236427	0001923
0	5.077095	0.136538	-0.351256	5.063089	MT	21342	2023.02.25 03:22:35.512236427	0001923
0	5.109913	0.148879	-0.363729	5.094777	MT	21342	2023.02.25 03:22:35.513236427	0001923
0	5.066897	0.092457	-0.391120	5.050933	MT	21342	2023.02.25 03:22:35.514236427	0001923
0	5.111108	0.120909	-0.391759	5.094637	MT	21342	2023.02.25 03:22:35.515236427	0001923
0	5.114615	0.120942	-0.383821	5.098759	MT	21342	2023.02.25 03:22:35.516236427	0001923
0	5.105925	0.120848	-0.371700	5.090943	MT	21342	2023.02.25 03:22:35.517236427	0001923
0	5.094527	0.128732	-0.379506	5.078741	MT	21342	2023.02.25 03:22:35.518236427	0001923
0	5.106246	0.108857	-0.379713	5.090945	MT	21342	2023.02.25 03:22:35.519236427	0001923
0	5.140586	0.133200	-0.364221	5.125936	MT	21342	2023.02.25 03:22:35.520236427	0001923
0	5.098407	0.120773	-0.379577	5.082822	MT	21342	2023.02.25 03:22:35.521236427	0001923
0	5.144806	0.117250	-0.372300	5.129978	MT	21342	2023.02.25 03:22:35.522236427	0001923
0	5.093222	0.132707	-0.355505	5.079066	MT	21342	2023.02.25 03:22:35.523236427	0001923
0	5.137667	0.109184	-0.388186	5.121817	MT	21342	2023.02.25 03:22:35.524236427	0001923
0	5.165574	0.125468	-0.384595	5.149709	MT	21342	2023.02.25 03:22:35.525236427	0001923
0	5.114563	0.116943	-0.383826	5.098800	MT	21342	2023.02.25 03:22:35.526236427	0001923
0	5.128955	0.077095	-0.380102	5.114270	MT	21342	2023.02.25 03:22:35.527236427	0001923
0	5.111467	0.132912	-0.394744	5.094468	MT	21342	2023.02.25 03:22:35.528236427	0001923
0	5.083541	0.144619	-0.391303	5.066395	MT	21342	2023.02.25 03:22:35.529236427	0001923
0	5.142250	0.149223	-0.388199	5.125405	MT	21342	2023.02.25 03:22:35.530236427	0001923
0	5.129699	0.156087	-0.376009	5.113518	MT	21342	2023.02.25 03:22:35.531236427	0001923
0	5.121655	0.105020	-0.387946	5.105861	MT	21342	2023.02.25 03:22:35.532236427	0001923
0	5.103978	0.159828	-0.394590	5.086191	MT	21342	2023.02.25 03:22:35.533236427	0001923
0	5.122444	0.133025	-0.394912	5.105466	MT	21342	2023.02.25 03:22:35.534236427	0001923
0	5.090421	0.120691	-0.379455	5.074824	MT	21342	2023.02.25 03:22:35.535236427	0001923
0	5.165267	0.149454	-0.372568	5.149645	MT	21342	2023.02.25 03:22:35.536236427	0001923
0	5.085358	0.108634	-0.363410	5.071192	MT	21342	2023.02.25 03:22:35.537236427	0001923
0	5.174154	0.097567	-0.399748	5.157766	MT	21342	2023.02.25 03:22:35.538236427	0001923
0	5.101985	0.151797	-0.363603	5.086747	MT	21342	2023.02.25 03:22:35.539236427	0001923
0	5.152848	0.101337	-0.376441	5.138080	MT	21342	2023.02.25 03:22:35.540236427	0001923
0	5.121130	0.121006	-0.375929	5.105880	MT	21342	2023.02.25 03:22:35.541236427	0001923
0	5.139242	0.152197	-0.403133	5.121145	MT	21342	2023.02.25 03:22:35.542236427	0001923
0	5.149214	0.113300	-0.380365	5.133896	MT	21342	2023.02.25 03:22:35.543236427	0001923
0	5.090850	0.092705	-0.391487	5.074929	MT	21342	2023.02.25 03:22:35.544236427	0001923
0	5.133081	0.097136	-0.380140	5.118064	MT	21342	2023.02.25 03:22:35.545236427	0001923
0	5.111580	0.104890	-0.331846	5.099718	MT	21342	2023.02.25 03:22:35.546236427	0001923
0	5.119263	0.097000	-0.398909	5.102776	MT	21342	2023.02.25 03:22:35.547236427	0001923
0	5.155887	0.101361	-0.359504	5.142339	MT	21342	2023.02.25 03:22:35.548236427	0001923
0	5.103672	0.128834	-0.398626	5.086449	MT	21342	2023.02.25 03:22:35.549236427	0001923
0	5.067622	0.136458	-0.394068	5.050434	MT	21342	2023.02.25 03:22:35.550236427	0001923
0	5.094720	0.140731	-0.379492	5.078617	MT	21342	2023.02.25 03:22:35.551236427	0001923
0	5.107499	0.116876	-0.398702	5.090572	MT	21342	2023.02.25 03:22:35.552236427	0001923
0	5.126133	0.125064	-0.391983	5.109593	MT	21342	2023.02.25 03:22:35.553236427	0001923
0	5.168739	0.145488	-0.364634	5.153808	MT	21342	2023.02.25 03:22:35.554236427	0001923
0	5.117413	0.096969	-0.367912	5.103249	MT	21342	2023.02.25 03:22:35.555236427	0001923
0	5.128997	0.129084	-0.372042	5.113857	MT	21342	2023.02.25 03:22:35.556236427	0001923
0	5.124551	0.129035	-0.363982	5.109980	MT	21342	2023.02.25 03:22:35.557236427	0001923
0	5.109544	0.108885	-0.367776	5.095127	MT	21342	2023.02.25 03:22:35.558236427	0001923
0	5.124013	0.069038	-0.364053	5.110598	MT	21342	2023.02.25 03:22:35.559236427	0001923
0	5.085466	0.096639	-0.367424	5.071255	MT	21342	2023.02.25 03:22:35.560236427	0001923
0	5.167113	0.180473	-0.392528	5.149020	MT	21342	2023.02.25 03:22:35.561236427	0001923
0	5.086907	0.136653	-0.383374	5.070599	MT	21342	2023.02.25 03:22:35.562236427	0001923
0	5.146751	0.101287	-0.407315	5.129608	MT	21342	2023.02.25 03:22:35.563236427	0001923
0	5.128939	0.125085	-0.372046	5.113898	MT	21342	2023.02.25 03:22:35.564236427	0001923
0	5.094362	0.116732	-0.379521	5.078864	MT	21342	2023.02.25 03:22:35.565236427	0001923
0	5.144504	0.145235	-0.359269	5.129888	MT	21342	2023.02.25 03:22:35.566236427	0001923
0	5.109262	0.068888	-0.367823	5.095539	MT	21342	2023.02.25 03:22:35.567236427	0001923
0	5.103123	0.120827	-0.391637	5.086638	MT	21342	2023.02.25 03:22:35.568236427	0001923
0	5.120164	0.144980	-0.351903	5.105999	MT	21342	2023.02.25 03:22:35.569236427	0001923
0	5.169389	0.129505	-0.380651	5.153728	MT	21342	2023.02.25 03:22:35.570236427	0001923
0	5.109393	0.092886	-0.367795	5.095292	MT	21342	2023.02.25 03:22:35.571236427	0001923
0	5.073816	0.076524	-0.375263	5.059341	MT	21342	2023.02.25 03:22:35.572236427	0001923
0	5.137385	0.105180	-0.384191	5.121919	MT	21342	2023.02.25 03:22:35.573236427	0001923
0	5.086613	0.092659	-0.387426	5.070990	MT	21342	2023.02.25 03:22:35.574236427	0001923
0	5.124798	0.089049	-0.376028	5.110208	MT	21342	2023.02.25 03:22:35.575236427	0001923
0	5.130838	0.156107	-0.395007	5.113228	MT	21342	2023.02.25 03:22:35.576236427	0001923
0	5.122874	0.073045	-0.410981	5.105839	MT	21342	2023.02.25 03:22:35.577236427	0001923
0	5.082789	0.155602	-0.375292	5.066526	MT	21342	2023.02.25 03:22:35.578236427	0001923
0	5.121656	0.125014	-0.383923	5.105716	MT	21342	2023.02.25 03:22:35.579236427	0001923
0	5.108624	0.140887	-0.410672	5.090142	MT	21342	2023.02.25 03:22:35.580236427	0001923
0	5.147730	0.137293	-0.415271	5.129115	MT	21342	2023.02.25 03:22:35.581236427	0001923
0	5.095387	0.104753	-0.398533	5.078698	MT	21342	2023.02.25 03:22:35.582236427	0001923
0	5.139830	0.168201	-0.407114	5.120920	MT	21342	2023.02.25 03:22:35.583236427	0001923
0	5.126526	0.149063	-0.391955	5.109346	MT	21342	2023.02.25 03:22:35.584236427	0001923
0	5.087806	0.092679	-0.406424	5.070700	MT	21342	2023.02.25 03:22:35.585236427	0001923
0	5.097383	0.088763	-0.367616	5.083335	MT	21342	2023.02.25 03:22:35.586236427	0001923
0	5.141631	0.141216	-0.380210	5.125609	MT	21342	2023.02.25 03:22:35.587236427	0001923
0	5.125805	0.149050	-0.379956	5.109530	MT	21342	2023.02.25 03:22:35.588236427	0001923
0	5.125305	0.117052	-0.379994	5.109859	MT	21342	2023.02.25 03:22:35.589236427	0001923
0	5.155805	0.109358	-0.356495	5.142303	MT	21342	2023.02.25 03:22:35.590236427	0001923
0	5.125177	0.125047	-0.375985	5.109838	MT	21342	2023.02.25 03:22:35.591236427	0001923
0	5.083052	0.092625	-0.394364	5.066884	MT	21342	2023.02.25 03:22:35.592236427	0001923
0	5.108646	0.155882	-0.406654	5.090048	MT	21342	2023.02.25 03:22:35.593236427	0001923
0	5.117505	0.124963	-0.363879	5.103022	MT	21342	2023.02.25 03:22:35.594236427	0001923
0	5.161065	0.137414	-0.372521	5.145769	MT	21342	2023.02.25 03:22:35.595236427	0001923
0	5.192829	0.125744	-0.373024	5.177887	MT	21342	2023.02.25 03:22:35.596236427	0001923
0	5.141328	0.121217	-0.380233	5.125815	MT	21342	2023.02.25 03:22:35.597236427	0001923
0	5.114325	0.116939	-0.379826	5.098861	MT	21342	2023.02.25 03:22:35.598236427	0001923
0	5.142011	0.149219	-0.384200	5.125466	MT	21342	2023.02.25 03:22:35.599236427	0001923
0	5.118981	0.092997	-0.394914	5.102878	MT	21342	2023.02.25 03:22:35.600236427	0001923
0	5.106505	0.128855	-0.379690	5.090739	MT	21342	2023.02.25 03:22:35.601236427	0001923
0	5.115139	0.108954	-0.394834	5.098714	MT	21342	2023.02.25 03:22:35.602236427	0001923
0	5.129676	0.077108	-0.392101	5.114087	MT	21342	2023.02.25 03:22:35.603236427	0001923
0	5.107079	0.148858	-0.383665	5.090472	MT	21342	2023.02.25 03:22:35.604236427	0001923
1	5.160058	0.089408	-0.364579	5.146386	MT	21342	2023.02.25 03:22:36.605569761	0001923
1	5.174167	0.121562	-0.395720	5.157581	MT	21342	2023.02.25 03:22:36.606569761	0001923
1	5.138387	0.113195	-0.399180	5.121608	MT	21342	2023.02.25 03:22:36.607569761	0001923
1	5.149498	0.117304	-0.384360	5.133794	MT	21342	2023.02.25 03:22:36.608569761	0001923
1	5.144444	0.105246	-0.368315	5.130163	MT	21342	2023.02.25 03:22:36.609569761	0001923
1	5.077576	0.076561	-0.371325	5.063401	MT	21342	2023.02.25 03:22:36.610569761	0001923
1	5.121130	0.121006	-0.375929	5.105880	MT	21342	2023.02.25 03:22:36.611569761	0001923
1	5.106212	0.124852	-0.375695	5.090841	MT	21342	2023.02.25 03:22:36.612569761	0001923
1	5.118660	0.104989	-0.387900	5.102862	MT	21342	2023.02.25 03:22:36.613569761	0001923
1	5.149262	0.117299	-0.380360	5.133855	MT	21342	2023.02.25 03:22:36.614569761	0001923
1	5.132204	0.125112	-0.359109	5.118096	MT	21342	2023.02.25 03:22:36.615569761	0001923
1	5.118845	0.136983	-0.383863	5.102593	MT	21342	2023.02.25 03:22:36.616569761	0001923
1	5.125157	0.065059	-0.384055	5.110333	MT	21342	2023.02.25 03:22:36.617569761	0001923
1	5.157589	0.125386	-0.384473	5.141710	MT	21342	2023.02.25 03:22:36.618569761	0001923
1	5.086858	0.116658	-0.387398	5.070743	MT	21342	2023.02.25 03:22:36.619569761	0001923
1	5.118435	0.072990	-0.387938	5.103191	MT	21342	2023.02.25 03:22:36.620569761	0001923
1	5.090476	0.124691	-0.379450	5.074783	MT	21342	2023.02.25 03:22:36.621569761	0001923
1	5.118143	0.100981	-0.379906	5.103025	MT	21342	2023.02.25 03:22:36.622569761	0001923
1	5.125831	0.137055	-0.383970	5.109592	MT	21342	2023.02.25 03:22:36.623569761	0001923
1	5.096026	0.148750	-0.398481	5.078245	MT	21342	2023.02.25 03:22:36.624569761	0001923
1	5.090715	0.124695	-0.383450	5.074722	MT	21342	2023.02.25 03:22:36.625569761	0001923
1	5.113537	0.108927	-0.367837	5.099127	MT	21342	2023.02.25 03:22:36.626569761	0001923
1	5.125649	0.125056	-0.383984	5.109716	MT	21342	2023.02.25 03:22:36.627569761	0001923
1	5.107414	0.128871	-0.394688	5.090510	MT	21342	2023.02.25 03:22:36.628569761	0001923
1	5.101758	0.124802	-0.367635	5.086964	MT	21342	2023.02.25 03:22:36.629569761	0001923
1	5.114670	0.124942	-0.383816	5.098717	MT	21342	2023.02.25 03:22:36.630569761	0001923
1	5.128560	0.089086	-0.372089	5.114269	MT	21342	2023.02.25 03:22:36.631569761	0001923
1	5.150303	0.073325	-0.403410	5.133956	MT	21342	2023.02.25 03:22:36.632569761	0001923
1	5.090193	0.100692	-0.379479	5.075030	MT	21342	2023.02.25 03:22:36.633569761	0001923
1	5.089233	0.096676	-0.363485	5.075315	MT	21342	2023.02.25 03:22:36.634569761	0001923
1	5.140584	0.149194	-0.359203	5.125848	MT	21342	2023.02.25 03:22:36.635569761	0001923
1	5.130274	0.149100	-0.388016	5.113407	MT	21342	2023.02.25 03:22:36.636569761	0001923
1	5.080833	0.076589	-0.358387	5.067599	MT	21342	2023.02.25 03:22:36.637569761	0001923
1	5.124519	0.109040	-0.368005	5.110125	MT	21342	2023.02.25 03:22:36.638569761	0001923
1	5.113648	0.096931	-0.371851	5.099189	MT	21342	2023.02.25 03:22:36.639569761	0001923
1	5.113312	0.108923	-0.363837	5.099188	MT	21342	2023.02.25 03:22:36.640569761	0001923
1	5.130867	0.129116	-0.403038	5.113383	MT	21342	2023.02.25 03:22:36.641569761	0001923
1	5.119389	0.128995	-0.394871	5.102508	MT	21342	2023.02.25 03:22:36.642569761	0001923
1	5.144126	0.145228	-0.352269	5.129995	MT	21342	2023.02.25 03:22:36.643569761	0001923
1	5.080373	0.151589	-0.402232	5.062155	MT	21342	2023.02.25 03:22:36.644569761	0001923
1	5.103121	0.104831	-0.394655	5.086757	MT	21342	2023.02.25 03:22:36.645569761	0001923
1	5.120619	0.116998	-0.367934	5.106043	MT	21342	2023.02.25 03:22:36.646569761	0001923
1	5.120258	0.104995	-0.363949	5.106228	MT	21342	2023.02.25 03:22:36.647569761	0001923
1	5.148964	0.085301	-0.380398	5.134184	MT	21342	2023.02.25 03:22:36.648569761	0001923
1	5.106395	0.136851	-0.375681	5.090718	MT	21342	2023.02.25 03:22:36.649569761	0001923
1	5.084928	0.092630	-0.358429	5.071434	MT	21342	2023.02.25 03:22:36.650569761	0001923
1	5.121897	0.125019	-0.387922	5.105655	MT	21342	2023.02.25 03:22:36.651569761	0001923
1	5.142131	0.113233	-0.395241	5.125668	MT	21342	2023.02.25 03:22:36.652569761	0001923
1	5.134436	0.145145	-0.392081	5.117386	MT	21342	2023.02.25 03:22:36.653569761	0001923
1	5.098835	0.116782	-0.387581	5.082741	MT	21342	2023.02.25 03:22:36.654569761	0001923
1	5.089778	0.124678	-0.367452	5.074966	MT	21342	2023.02.25 03:22:36.655569761	0001923
1	5.128997	0.129084	-0.372042	5.113857	MT	21342	2023.02.25 03:22:36.656569761	0001923
1	5.105710	0.060855	-0.375771	5.091500	MT	21342	2023.02.25 03:22:36.657569761	0001923
1	5.129641	0.125097	-0.384045	5.113715	MT	21342	2023.02.25 03:22:36.658569761	0001923
1	5.098160	0.148760	-0.367545	5.082718	MT	21342	2023.02.25 03:22:36.659569761	0001923
1	5.101877	0.132802	-0.367625	5.086882	MT	21342	2023.02.25 03:22:36.660569761	0001923
1	5.124747	0.109044	-0.372004	5.110064	MT	21342	2023.02.25 03:22:36.661569761	0001923
1	5.148300	0.113283	-0.364367	5.134141	MT	21342	2023.02.25 03:22:36.662569761	0001923
1	5.110636	0.100906	-0.387783	5.094904	MT	21342	2023.02.25 03:22:36.663569761	0001923
1	5.094794	0.112741	-0.387525	5.078783	MT	21342	2023.02.25 03:22:36.664569761	0001923
1	5.129620	0.152087	-0.376014	5.113559	MT	21342	2023.02.25 03:22:36.665569761	0001923
1	5.135179	0.081145	-0.348224	5.122716	MT	21342	2023.02.25 03:22:36.666569761	0001923
1	5.117263	0.104964	-0.363903	5.103228	MT	21342	2023.02.25 03:22:36.667569761	0001923
1	5.104181	0.128842	-0.406625	5.086327	MT	21342	2023.02.25 03:22:36.668569761	0001923
1	5.117609	0.092973	-0.371917	5.103229	MT	21342	2023.02.25 03:22:36.669569761	0001923
1	5.113582	0.112926	-0.367832	5.099085	MT	21342	2023.02.25 03:22:36.670569761	0001923
1	5.111346	0.136909	-0.391740	5.094472	MT	21342	2023.02.25 03:22:36.671569761	0001923
1	5.120805	0.089008	-0.375967	5.106209	MT	21342	2023.02.25 03:22:36.672569761	0001923
1	5.115522	0.136953	-0.394801	5.098426	MT	21342	2023.02.25 03:22:36.673569761	0001923
1	5.095952	0.144750	-0.398485	5.078286	MT	21342	2023.02.25 03:22:36.674569761	0001923
1	5.121347	0.149001	-0.371896	5.105653	MT	21342	2023.02.25 03:22:36.675569761	0001923
1	5.110284	0.112898	-0.379770	5.094903	MT	21342	2023.02.25 03:22:36.676569761	0001923
1	5.069759	0.100478	-0.371174	5.055155	MT	21342	2023.02.25 03:22:36.677569761	0001923
1	5.086015	0.124641	-0.371390	5.070906	MT	21342	2023.02.25 03:22:36.678569761	0001923
1	5.128929	0.105090	-0.376070	5.114043	MT	21342	2023.02.25 03:22:36.679569761	0001923
1	5.141431	0.081227	-0.388280	5.126105	MT	21342	2023.02.25 03:22:36.680569761	0001923
1	5.130374	0.141104	-0.392025	5.113428	MT	21342	2023.02.25 03:22:36.681569761	0001923
1	5.085730	0.120637	-0.367395	5.071008	MT	21342	2023.02.25 03:22:36.682569761	0001923
1	5.141858	0.125225	-0.388228	5.125652	MT	21342	2023.02.25 03:22:36.683569761	0001923
1	5.104402	0.167832	-0.398580	5.086048	MT	21342	2023.02.25 03:22:36.684569761	0001923
1	5.077979	0.100564	-0.375296	5.063093	MT	21342	2023.02.25 03:22:36.685569761	0001923
1	5.128230	0.137067	-0.356034	5.114019	MT	21342	2023.02.25 03:22:36.686569761	0001923
1	5.108806	0.120868	-0.351764	5.095248	MT	21342	2023.02.25 03:22:36.687569761	0001923
1	5.109772	0.108890	-0.371775	5.095066	MT	21342	2023.02.25 03:22:36.688569761	0001923
1	5.178578	0.133607	-0.399767	5.161395	MT	21342	2023.02.25 03:22:36.689569761	0001923
1	5.086616	0.116654	-0.383398	5.070805	MT	21342	2023.02.25 03:22:36.690569761	0001923
1	5.115458	0.132953	-0.394805	5.098467	MT	21342	2023.02.25 03:22:36.691569761	0001923
1	5.106212	0.124852	-0.375695	5.090841	MT	21342	2023.02.25 03:22:36.692569761	0001923
1	5.150085	0.125311	-0.392349	5.133589	MT	21342	2023.02.25 03:22:36.693569761	0001923
1	5.085895	0.092647	-0.375428	5.071174	MT	21342	2023.02.25 03:22:36.694569761	0001923
1	5.098835	0.092787	-0.391609	5.082927	MT	21342	2023.02.25 03:22:36.695569761	0001923
1	5.118190	0.124975	-0.375878	5.102839	MT	21342	2023.02.25 03:22:36.696569761	0001923
1	5.085730	0.120637	-0.367395	5.071008	MT	21342	2023.02.25 03:22:36.697569761	0001923
1	5.101937	0.100812	-0.375662	5.087089	MT	21342	2023.02.25 03:22:36.698569761	0001923
1	5.125494	0.113056	-0.383998	5.109839	MT	21342	2023.02.25 03:22:36.699569761	0001923
1	5.107703	0.112880	-0.402706	5.090552	MT	21342	2023.02.25 03:22:36.700569761	0001923
1	5.109818	0.112889	-0.371771	5.095025	MT	21342	2023.02.25 03:22:36.701569761	0001923
1	5.066177	0.116440	-0.375094	5.050930	MT	21342	2023.02.25 03:22:36.702569761	0001923
1	5.110735	0.128901	-0.383750	5.094677	MT	21342	2023.02.25 03:22:36.703569761	0001923
1	5.115093	0.136946	-0.387801	5.098533	MT	21342	2023.02.25 03:22:36.704569761	0001923
1	5.112210	0.112929	-0.410766	5.094429	MT	21342	2023.02.25 03:22:36.705569761	0001923
1	5.120069	0.112989	-0.358940	5.106222	MT	21342	2023.02.25 03:22:36.706569761	0001923
1	5.164643	0.073463	-0.376657	5.150366	MT	21342	2023.02.25 03:22:36.707569761	0001923
1	5.124665	0.101045	-0.372014	5.110146	MT	21342	2023.02.25 03:22:36.708569761	0001923
1	5.162029	0.152425	-0.384502	5.145432	MT	21342	2023.02.25 03:22:36.709569761	0001923
1	5.126008	0.133059	-0.387974	5.109572	MT	21342	2023.02.25 03:22:36.710569761	0001923
1	5.107713	0.167862	-0.387642	5.090215	MT	21342	2023.02.25 03:22:36.711569761	0001923
1	5.109918	0.120889	-0.371761	5.094943	MT	21342	2023.02.25 03:22:36.712569761	0001923
1	5.149843	0.125307	-0.388350	5.133650	MT	21342	2023.02.25 03:22:36.713569761	0001923
1	5.138487	0.121195	-0.399170	5.121526	MT	21342	2023.02.25 03:22:36.714569761	0001923
1	5.136368	0.117159	-0.364179	5.122101	MT	21342	2023.02.25 03:22:36.715569761	0001923
1	5.109918	0.120889	-0.371761	5.094943	MT	21342	2023.02.25 03:22:36.716569761	0001923
1	5.110150	0.120893	-0.375761	5.094882	MT	21342	2023.02.25 03:22:36.717569761	0001923
1	5.110477	0.108902	-0.383774	5.094883	MT	21342	2023.02.25 03:22:36.718569761	0001923
1	5.135980	0.121151	-0.356175	5.122183	MT	21342	2023.02.25 03:22:36.719569761	0001923
1	5.114377	0.120938	-0.379821	5.098820	MT	21342	2023.02.25 03:22:36.720569761	0001923
1	5.132007	0.149100	-0.348082	5.118017	MT	21342	2023.02.25 03:22:36.721569761	0001923
1	5.124252	0.105036	-0.364010	5.110227	MT	21342	2023.02.25 03:22:36.722569761	0001923
1	5.094507	0.108737	-0.383530	5.078886	MT	21342	2023.02.25 03:22:36.723569761	0001923
1	5.149262	0.117299	-0.380360	5.133855	MT	21342	2023.02.25 03:22:36.724569761	0001923
1	5.095776	0.148746	-0.394481	5.078306	MT	21342	2023.02.25 03:22:36.725569761	0001923
1	5.104867	0.124827	-0.351698	5.091208	MT	21342	2023.02.25 03:22:36.726569761	0001923
1	5.077598	0.108555	-0.367287	5.063133	MT	21342	2023.02.25 03:22:36.727569761	0001923
1	5.111693	0.155908	-0.391717	5.094277	MT	21342	2023.02.25 03:22:36.728569761	0001923
1	5.114788	0.132942	-0.383807	5.098635	MT	21342	2023.02.25 03:22:36.729569761	0001923
1	5.144531	0.113246	-0.368305	5.130080	MT	21342	2023.02.25 03:22:36.730569761	0001923
1	5.118084	0.116976	-0.375888	5.102921	MT	21342	2023.02.25 03:22:36.731569761	0001923
1	5.088099	0.096683	-0.410419	5.070598	MT	21342	2023.02.25 03:22:36.732569761	0001923
1	5.148338	0.156296	-0.419248	5.128858	MT	21342	2023.02.25 03:22:36.733569761	0001923
1	5.110284	0.112898	-0.379770	5.094903	MT	21342	2023.02.25 03:22:36.734569761	0001923
1	5.154044	0.152343	-0.384379	5.137433	MT	21342	2023.02.25 03:22:36.735569761	0001923
1	5.120083	0.141002	-0.402856	5.102262	MT	21342	2023.02.25 03:22:36.736569761	0001923
1	5.137338	0.137170	-0.376154	5.121712	MT	21342	2023.02.25 03:22:36.737569761	0001923
1	5.093340	0.080722	-0.367565	5.079418	MT	21342	2023.02.25 03:22:36.738569761	0001923
1	5.103364	0.124830	-0.394632	5.086551	MT	21342	2023.02.25 03:22:36.739569761	0001923
1	5.102637	0.120819	-0.383638	5.086761	MT	21342	2023.02.25 03:22:36.740569761	0001923
1	5.107079	0.148858	-0.383665	5.090472	MT	21342	2023.02.25 03:22:36.741569761	0001923
1	5.121791	0.117019	-0.387932	5.105737	MT	21342	2023.02.25 03:22:36.742569761	0001923
1	5.111348	0.124912	-0.394754	5.094550	MT	21342	2023.02.25 03:22:36.743569761	0001923
1	5.061855	0.108395	-0.371043	5.047074	MT	21342	2023.02.25 03:22:36.744569761	0001923
1	5.087215	0.080671	-0.398439	5.070946	MT	21342	2023.02.25 03:22:36.745569761	0001923
1	5.121206	0.077017	-0.383980	5.106210	MT	21342	2023.02.25 03:22:36.746569761	0001923
1	5.082575	0.112613	-0.383342	5.066846	MT	21342	2023.02.25 03:22:36.747569761	0001923
1	5.131916	0.109138	-0.423059	5.113284	MT	21342	2023.02.25 03:22:36.748569761	0001923
1	5.115397	0.128953	-0.394810	5.098508	MT	21342	2023.02.25 03:22:36.749569761	0001923
1	5.153162	0.109341	-0.380431	5.137937	MT	21342	2023.02.25 03:22:36.750569761	0001923
1	5.110917	0.080915	-0.394806	5.095003	MT	21342	2023.02.25 03:22:36.751569761	0001923
1	5.083727	0.144623	-0.394303	5.066349	MT	21342	2023.02.25 03:22:36.752569761	0001923
1	5.133931	0.129142	-0.388101	5.117612	MT	21342	2023.02.25 03:22:36.753569761	0001923
1	5.067437	0.124459	-0.394082	5.050558	MT	21342	2023.02.25 03:22:36.754569761	0001923
1	5.089552	0.124674	-0.363452	5.075027	MT	21342	2023.02.25 03:22:36.755569761	0001923
1	5.113129	0.128913	-0.355815	5.099104	MT	21342	2023.02.25 03:22:36.756569761	0001923
1	5.120953	0.125002	-0.371924	5.105900	MT	21342	2023.02.25 03:22:36.757569761	0001923
1	5.094059	0.128723	-0.371507	5.078863	MT	21342	2023.02.25 03:22:36.758569761	0001923
1	5.137385	0.105180	-0.384191	5.121919	MT	21342	2023.02.25 03:22:36.759569761	0001923
1	5.107703	0.112880	-0.402706	5.090552	MT	21342	2023.02.25 03:22:36.760569761	0001923
1	5.129535	0.117097	-0.384055	5.113797	MT	21342	2023.02.25 03:22:36.761569761	0001923
1	5.131779	0.176114	-0.402982	5.112900	MT	21342	2023.02.25 03:22:36.762569761	0001923
1	5.134011	0.117147	-0.392115	5.117674	MT	21342	2023.02.25 03:22:36.763569761	0001923
1	5.121219	0.109011	-0.379942	5.105942	MT	21342	2023.02.25 03:22:36.764569761	0001923
1	5.131649	0.109134	-0.419060	5.113345	MT	21342	2023.02.25 03:22:36.765569761	0001923
1	5.124294	0.109036	-0.364005	5.110186	MT	21342	2023.02.25 03:22:36.766569761	0001923
1	5.074289	0.140517	-0.371188	5.058743	MT	21342	2023.02.25 03:22:36.767569761	0001923
1	5.144243	0.129236	-0.359288	5.130053	MT	21342	2023.02.25 03:22:36.768569761	0001923
1	5.133819	0.121142	-0.388110	5.117694	MT	21342	2023.02.25 03:22:36.769569761	0001923
1	5.146171	0.117274	-0.395298	5.129626	MT	21342	2023.02.25 03:22:36.770569761	0001923
1	5.059665	0.148372	-0.390932	5.042358	MT	21342	2023.02.25 03:22:36.771569761	0001923
1	5.102553	0.088825	-0.387675	5.087029	MT	21342	2023.02.25 03:22:36.772569761	0001923
1	5.103413	0.108835	-0.398650	5.086655	MT	21342	2023.02.25 03:22:36.773569761	0001923
1	5.117301	0.080969	-0.367931	5.103414	MT	21342	2023.02.25 03:22:36.774569761	0001923
1	5.109201	0.096882	-0.363791	5.095312	MT	21342	2023.02.25 03:22:36.775569761	0001923
1	5.094928	0.076750	-0.394566	5.079047	MT	21342	2023.02.25 03:22:36.776569761	0001923
1	5.106530	0.112860	-0.383708	5.090842	MT	21342	2023.02.25 03:22:36.777569761	0001923
1	5.099806	0.136792	-0.398556	5.082367	MT	21342	2023.02.25 03:22:36.778569761	0001923
1	5.089672	0.116679	-0.367461	5.075048	MT	21342	2023.02.25 03:22:36.779569761	0001923
1	5.117840	0.092977	-0.375916	5.103168	MT	21342	2023.02.25 03:22:36.780569761	0001923
1	5.161202	0.145413	-0.372511	5.145687	MT	21342	2023.02.25 03:22:36.781569761	0001923
1	5.125947	0.129060	-0.387979	5.109613	MT	21342	2023.02.25 03:22:36.782569761	0001923
1	5.125131	0.101053	-0.380013	5.110024	MT	21342	2023.02.25 03:22:36.783569761	0001923
1	5.162062	0.125435	-0.392533	5.145587	MT	21342	2023.02.25 03:22:36.784569761	0001923
1	5.059344	0.144368	-0.386937	5.042460	MT	21342	2023.02.25 03:22:36.785569761	0001923
1	5.119981	0.104990	-0.358950	5.106304	MT	21342	2023.02.25 03:22:36.786569761	0001923
1	5.126133	0.125064	-0.391983	5.109593	MT	21342	2023.02.25 03:22:36.787569761	0001923
1	5.098755	0.080788	-0.391623	5.083051	MT	21342	2023.02.25 03:22:36.788569761	0001923
1	5.137760	0.117184	-0.388176	5.121735	MT	21342	2023.02.25 03:22:36.789569761	0001923
1	5.120619	0.132993	-0.363916	5.105939	MT	21342	2023.02.25 03:22:36.790569761	0001923
1	5.082447	0.100614	-0.383356	5.066970	MT	21342	2023.02.25 03:22:36.791569761	0001923
1	5.106364	0.159841	-0.367654	5.090603	MT	21342	2023.02.25 03:22:36.792569761	0001923
1	5.137684	0.129179	-0.384162	5.121672	MT	21342	2023.02.25 03:22:36.793569761	0001923
1	5.124494	0.125035	-0.363986	5.110021	MT	21342	2023.02.25 03:22:36.794569761	0001923
1	5.126673	0.168057	-0.387933	5.109212	MT	21342	2023.02.25 03:22:36.795569761	0001923
1	5.089922	0.096688	-0.375484	5.075132	MT	21342	2023.02.25 03:22:36.796569761	0001923
1	5.117624	0.116967	-0.367889	5.103044	MT	21342	2023.02.25 03:22:36.797569761	0001923
1	5.110735	0.128901	-0.383750	5.094677	MT	21342	2023.02.25 03:22:36.798569761	0001923
1	5.082653	0.096618	-0.387360	5.066950	MT	21342	2023.02.25 03:22:36.799569761	0001923
1	5.070840	0.112493	-0.387158	5.054787	MT	21342	2023.02.25 03:22:36.800569761	0001923
1	5.099265	0.116789	-0.394580	5.082634	MT	21342	2023.02.25 03:22:36.801569761	0001923
1	5.115307	0.100959	-0.398843	5.098735	MT	21342	2023.02.25 03:22:36.802569761	0001923
1	5.099917	0.175779	-0.387511	5.082134	MT	21342	2023.02.25 03:22:36.803569761	0001923
1	5.144579	0.117246	-0.368301	5.130039	MT	21342	2023.02.25 03:22:36.804569761	0001923
1	5.144713	0.109250	-0.372310	5.130060	MT	21342	2023.02.25 03:22:36.805569761	0001923
1	5.164597	0.121452	-0.368601	5.149994	MT	21342	2023.02.25 03:22:36.806569761	0001923
1	5.082099	0.112605	-0.375343	5.066969	MT	21342	2023.02.25 03:22:36.807569761	0001923
1	5.123077	0.141033	-0.402902	5.105261	MT	21342	2023.02.25 03:22:36.808569761	0001923
1	5.114839	0.060957	-0.394891	5.099208	MT	21342	2023.02.25 03:22:36.809569761	0001923
1	5.126566	0.125071	-0.398982	5.109486	MT	21342	2023.02.25 03:22:36.810569761	0001923
1	5.153682	0.113349	-0.388425	5.137773	MT	21342	2023.02.25 03:22:36.811569761	0001923
1	5.144079	0.117237	-0.359302	5.130176	MT	21342	2023.02.25 03:22:36.812569761	0001923
1	5.118381	0.100985	-0.383906	5.102964	MT	21342	2023.02.25 03:22:36.813569761	0001923
1	5.072852	0.148515	-0.410113	5.054065	MT	21342	2023.02.25 03:22:36.814569761	0001923
1	5.145260	0.133253	-0.376281	5.129752	MT	21342	2023.02.25 03:22:36.815569761	0001923
1	5.114756	0.112947	-0.387830	5.098780	MT	21342	2023.02.25 03:22:36.816569761	0001923
1	5.144447	0.073252	-0.372352	5.130431	MT	21342	2023.02.25 03:22:36.817569761	0001923
1	5.130064	0.137100	-0.388030	5.113530	MT	21342	2023.02.25 03:22:36.818569761	0001923
1	5.122776	0.152024	-0.394890	5.105270	MT	21342	2023.02.25 03:22:36.819569761	0001923
1	5.162693	0.152437	-0.395500	5.145264	MT	21342	2023.02.25 03:22:36.820569761	0001923
1	5.141995	0.117229	-0.392237	5.125673	MT	21342	2023.02.25 03:22:36.821569761	0001923
1	5.105944	0.045860	-0.379788	5.091593	MT	21342	2023.02.25 03:22:36.822569761	0001923
1	5.090980	0.084708	-0.394496	5.074965	MT	21342	2023.02.25 03:22:36.823569761	0001923
1	5.133285	0.093140	-0.384144	5.118044	MT	21342	2023.02.25 03:22:36.824569761	0001923
1	5.155151	0.149363	-0.403381	5.137174	MT	21342	2023.02.25 03:22:36.825569761	0001923
1	5.107701	0.155866	-0.391656	5.090278	MT	21342	2023.02.25 03:22:36.826569761	0001923
1	5.130252	0.160095	-0.384004	5.113355	MT	21342	2023.02.25 03:22:36.827569761	0001923
1	5.138094	0.109192	-0.395185	5.121710	MT	21342	2023.02.25 03:22:36.828569761	0001923
1	5.140649	0.137199	-0.364216	5.125895	MT	21342	2023.02.25 03:22:36.829569761	0001923
1	5.101707	0.151791	-0.358604	5.086824	MT	21342	2023.02.25 03:22:36.830569761	0001923
1	5.091047	0.112704	-0.391463	5.074723	MT	21342	2023.02.25 03:22:36.831569761	0001923
1	5.148653	0.180263	-0.348289	5.133695	MT	21342	2023.02.25 03:22:36.832569761	0001923
1	5.100190	0.128801	-0.406564	5.082328	MT	21342	2023.02.25 03:22:36.833569761	0001923
1	5.119633	0.109004	-0.402894	5.102591	MT	21342	2023.02.25 03:22:36.834569761	0001923
1	5.110718	0.108906	-0.387774	5.094822	MT	21342	2023.02.25 03:22:36.835569761	0001923
1	5.105930	0.100853	-0.375723	5.091088	MT	21342	2023.02.25 03:22:36.836569761	0001923
1	5.152550	0.093334	-0.372451	5.138224	MT	21342	2023.02.25 03:22:36.837569761	0001923
1	5.120394	0.116994	-0.363935	5.106104	MT	21342	2023.02.25 03:22:36.838569761	0001923
1	5.079623	0.148578	-0.391237	5.062354	MT	21342	2023.02.25 03:22:36.839569761	0001923
1	5.133712	0.085149	-0.392153	5.118004	MT	21342	2023.02.25 03:22:36.840569761	0001923
1	5.087394	0.136661	-0.391373	5.070476	MT	21342	2023.02.25 03:22:36.841569761	0001923
1	5.066051	0.124435	-0.371085	5.050909	MT	21342	2023.02.25 03:22:36.842569761	0001923
1	5.130274	0.149100	-0.388016	5.113407	MT	21342	2023.02.25 03:22:36.843569761	0001923
1	5.121842	0.121019	-0.387927	5.105696	MT	21342	2023.02.25 03:22:36.844569761	0001923
1	5.128821	0.093090	-0.376084	5.114167	MT	21342	2023.02.25 03:22:36.845569761	0001923
1	5.137924	0.129183	-0.388162	5.121611	MT	21342	2023.02.25 03:22:36.846569761	0001923
1	5.106697	0.140855	-0.379675	5.090615	MT	21342	2023.02.25 03:22:36.847569761	0001923
1	5.097908	0.096771	-0.375606	5.083131	MT	21342	2023.02.25 03:22:36.848569761	0001923
1	5.140361	0.117200	-0.364240	5.126101	MT	21342	2023.02.25 03:22:36.849569761	0001923
1	5.102827	0.116823	-0.387642	5.086741	MT	21342	2023.02.25 03:22:36.850569761	0001923
1	5.150674	0.093328	-0.407386	5.133689	MT	21342	2023.02.25 03:22:36.851569761	0001923
1	5.114804	0.116947	-0.387825	5.098739	MT	21342	2023.02.25 03:22:36.852569761	0001923
1	5.110092	0.132888	-0.371747	5.094819	MT	21342	2023.02.25 03:22:36.853569761	0001923
1	5.114989	0.092955	-0.394853	5.098879	MT	21342	2023.02.25 03:22:36.854569761	0001923
1	5.113456	0.100927	-0.367846	5.099209	MT	21342	2023.02.25 03:22:36.855569761	0001923
1	5.137017	0.145162	-0.368145	5.121752	MT	21342	2023.02.25 03:22:36.856569761	0001923
1	5.129523	0.133092	-0.380036	5.113694	MT	21342	2023.02.25 03:22:36.857569761	0001923
1	5.106819	0.116864	-0.387703	5.090740	MT	21342	2023.02.25 03:22:36.858569761	0001923
1	5.131916	0.109138	-0.423059	5.113284	MT	21342	2023.02.25 03:22:36.859569761	0001923
1	5.142677	0.149231	-0.395199	5.125298	MT	21342	2023.02.25 03:22:36.860569761	0001923
1	5.078661	0.096577	-0.387299	5.062951	MT	21342	2023.02.25 03:22:36.861569761	0001923
1	5.095387	0.104753	-0.398533	5.078698	MT	21342	2023.02.25 03:22:36.862569761	0001923
1	5.134175	0.129146	-0.392100	5.117551	MT	21342	2023.02.25 03:22:36.863569761	0001923
1	5.156773	0.093379	-0.376511	5.142162	MT	21342	2023.02.25 03:22:36.864569761	0001923
1	5.152792	0.117332	-0.372422	5.137977	MT	21342	2023.02.25 03:22:36.865569761	0001923
1	5.070193	0.096486	-0.379178	5.055074	MT	21342	2023.02.25 03:22:36.866569761	0001923
1	5.105550	0.108844	-0.367715	5.091128	MT	21342	2023.02.25 03:22:36.867569761	0001923
1	5.152629	0.137323	-0.364400	5.137893	MT	21342	2023.02.25 03:22:36.868569761	0001923
1	5.153128	0.125336	-0.376412	5.137833	MT	21342	2023.02.25 03:22:36.869569761	0001923
1	5.119089	0.104996	-0.394900	5.102755	MT	21342	2023.02.25 03:22:36.870569761	0001923
1	5.137605	0.152170	-0.376136	5.121558	MT	21342	2023.02.25 03:22:36.871569761	0001923
1	5.120207	0.133007	-0.406865	5.102283	MT	21342	2023.02.25 03:22:36.872569761	0001923
1	5.136915	0.105172	-0.376192	5.122042	MT	21342	2023.02.25 03:22:36.873569761	0001923
1	5.129719	0.085107	-0.392092	5.114004	MT	21342	2023.02.25 03:22:36.874569761	0001923
1	5.075234	0.124538	-0.391204	5.058602	MT	21342	2023.02.25 03:22:36.875569761	0001923
1	5.117899	0.148962	-0.363851	5.102775	MT	21342	2023.02.25 03:22:36.876569761	0001923
1	5.078548	0.080578	-0.387318	5.063115	MT	21342	2023.02.25 03:22:36.877569761	0001923
1	5.110571	0.116901	-0.383764	5.094800	MT	21342	2023.02.25 03:22:36.878569761	0001923
1	5.091411	0.151697	-0.387417	5.074383	MT	21342	2023.02.25 03:22:36.879569761	0001923
1	5.103163	0.108831	-0.394651	5.086716	MT	21342	2023.02.25 03:22:36.880569761	0001923
1	5.114429	0.068949	-0.387882	5.099233	MT	21342	2023.02.25 03:22:36.881569761	0001923
1	5.133282	0.133129	-0.376098	5.117754	MT	21342	2023.02.25 03:22:36.882569761	0001923
1	5.118424	0.124979	-0.379878	5.102778	MT	21342	2023.02.25 03:22:36.883569761	0001923
1	5.121714	0.129014	-0.383918	5.105675	MT	21342	2023.02.25 03:22:36.884569761	0001923
1	5.115522	0.136953	-0.394801	5.098426	MT	21342	2023.02.25 03:22:36.885569761	0001923
1	5.046643	0.112242	-0.382792	5.030853	MT	21342	2023.02.25 03:22:36.886569761	0001923
1	5.121078	0.117007	-0.375933	5.105921	MT	21342	2023.02.25 03:22:36.887569761	0001923
1	5.103297	0.132826	-0.391622	5.086515	MT	21342	2023.02.25 03:22:36.888569761	0001923
1	5.106683	0.104865	-0.387717	5.090864	MT	21342	2023.02.25 03:22:36.889569761	0001923
1	5.122346	0.069037	-0.402987	5.106002	MT	21342	2023.02.25 03:22:36.890569761	0001923
1	5.129298	0.117093	-0.380055	5.113858	MT	21342	2023.02.25 03:22:36.891569761	0001923
1	5.109577	0.128880	-0.363753	5.094983	MT	21342	2023.02.25 03:22:36.892569761	0001923
1	5.121277	0.089016	-0.383966	5.106087	MT	21342	2023.02.25 03:22:36.893569761	0001923
1	5.146275	0.137269	-0.392274	5.129466	MT	21342	2023.02.25 03:22:36.894569761	0001923
1	5.075108	0.132534	-0.387195	5.058581	MT	21342	2023.02.25 03:22:36.895569761	0001923
1	5.119689	0.112982	-0.351941	5.106329	MT	21342	2023.02.25 03:22:36.896569761	0001923
1	5.118796	0.116988	-0.387886	5.102738	MT	21342	2023.02.25 03:22:36.897569761	0001923
1	5.112135	0.175907	-0.391694	5.094071	MT	21342	2023.02.25 03:22:36.898569761	0001923
1	5.110735	0.128901	-0.383750	5.094677	MT	21342	2023.02.25 03:22:36.899569761	0001923
1	5.113648	0.096931	-0.371851	5.099189	MT	21342	2023.02.25 03:22:36.900569761	0001923
1	5.090608	0.116695	-0.383459	5.074804	MT	21342	2023.02.25 03:22:36.901569761	0001923
1	5.074162	0.116522	-0.375216	5.058929	MT	21342	2023.02.25 03:22:36.902569761	0001923
1	5.107663	0.128875	-0.398687	5.090448	MT	21342	2023.02.25 03:22:36.903569761	0001923
1	5.087901	0.124673	-0.402386	5.070432	MT	21342	2023.02.25 03:22:36.904569761	0001923
1	5.058014	0.100358	-0.374991	5.043096	MT	21342	2023.02.25 03:22:36.905569761	0001923
1	5.153730	0.117349	-0.388421	5.137732	MT	21342	2023.02.25 03:22:36.906569761	0001923
1	5.134175	0.129146	-0.392100	5.117551	MT	21342	2023.02.25 03:22:36.907569761	0001923
1	5.155331	0.145367	-0.407385	5.137154	MT	21342	2023.02.25 03:22:36.908569761	0001923
1	5.124597	0.093045	-0.372023	5.110228	MT	21342	2023.02.25 03:22:36.909569761	0001923
1	5.124477	0.105040	-0.368010	5.110166	MT	21342	2023.02.25 03:22:36.910569761	0001923
1	5.140919	0.125208	-0.372230	5.125896	MT	21342	2023.02.25 03:22:36.911569761	0001923
1	5.106163	0.136847	-0.371681	5.090779	MT	21342	2023.02.25 03:22:36.912569761	0001923
1	5.131217	0.117125	-0.411051	5.113385	MT	21342	2023.02.25 03:22:36.913569761	0001923
1	5.130702	0.149107	-0.395015	5.113300	MT	21342	2023.02.25 03:22:36.914569761	0001923
1	5.093545	0.124715	-0.363513	5.079026	MT	21342	2023.02.25 03:22:36.915569761	0001923
1	5.117676	0.120967	-0.367884	5.103002	MT	21342	2023.02.25 03:22:36.916569761	0001923
1	5.144112	0.093243	-0.364330	5.130347	MT	21342	2023.02.25 03:22:36.917569761	0001923
1	5.105268	0.068846	-0.367762	5.091540	MT	21342	2023.02.25 03:22:36.918569761	0001923
1	5.132735	0.081132	-0.376159	5.118289	MT	21342	2023.02.25 03:22:36.919569761	0001923
1	5.129205	0.109094	-0.380065	5.113941	MT	21342	2023.02.25 03:22:36.920569761	0001923
1	5.102537	0.112819	-0.383647	5.086843	MT	21342	2023.02.25 03:22:36.921569761	0001923
1	5.140995	0.156198	-0.364194	5.125699	MT	21342	2023.02.25 03:22:36.922569761	0001923
1	5.115870	0.155952	-0.394778	5.098230	MT	21342	2023.02.25 03:22:36.923569761	0001923
1	5.118796	0.092993	-0.391914	5.102924	MT	21342	2023.02.25 03:22:36.924569761	0001923
1	5.099623	0.140788	-0.394552	5.082387	MT	21342	2023.02.25 03:22:36.925569761	0001923
1	5.112381	0.155919	-0.402716	5.094109	MT	21342	2023.02.25 03:22:36.926569761	0001923
1	5.120835	0.093008	-0.375962	5.106168	MT	21342	2023.02.25 03:22:36.927569761	0001923
1	5.136577	0.093169	-0.372207	5.122226	MT	21342	2023.02.25 03:22:36.928569761	0001923
1	5.118992	0.112992	-0.391890	5.102718	MT	21342	2023.02.25 03:22:36.929569761	0001923
1	5.126818	0.125075	-0.402982	5.109425	MT	21342	2023.02.25 03:22:36.930569761	0001923
1	5.106683	0.104865	-0.387717	5.090864	MT	21342	2023.02.25 03:22:36.931569761	0001923
1	5.161527	0.121427	-0.384538	5.145751	MT	21342	2023.02.25 03:22:36.932569761	0001923
1	5.144758	0.113250	-0.372305	5.130019	MT	21342	2023.02.25 03:22:36.933569761	0001923
1	5.124982	0.081054	-0.380037	5.110230	MT	21342	2023.02.25 03:22:36.934569761	0001923
1	5.090039	0.108687	-0.375470	5.075008	MT	21342	2023.02.25 03:22:36.935569761	0001923
1	5.153887	0.156339	-0.380375	5.137453	MT	21342	2023.02.25 03:22:36.936569761	0001923
1	5.129641	0.125097	-0.384045	5.113715	MT	21342	2023.02.25 03:22:36.937569761	0001923
1	5.114968	0.128946	-0.387811	5.098615	MT	21342	2023.02.25 03:22:36.938569761	0001923
1	5.119844	0.088991	-0.358969	5.106469	MT	21342	2023.02.25 03:22:36.939569761	0001923
1	5.153443	0.113345	-0.384426	5.137834	MT	21342	2023.02.25 03:22:36.940569761	0001923
1	5.153289	0.149331	-0.372384	5.137647	MT	21342	2023.02.25 03:22:36.941569761	0001923
1	5.132964	0.109131	-0.376126	5.118001	MT	21342	2023.02.25 03:22:36.942569761	0001923
1	5.124063	0.113031	-0.359001	5.110221	MT	21342	2023.02.25 03:22:36.943569761	0001923
1	5.126526	0.149063	-0.391955	5.109346	MT	21342	2023.02.25 03:22:36.944569761	0001923
1	5.124982	0.081054	-0.380037	5.110230	MT	21342	2023.02.25 03:22:36.945569761	0001923
1	5.097444	0.136751	-0.358560	5.082979	MT	21342	2023.02.25 03:22:36.946569761	0001923
1	5.114388	0.100944	-0.383845	5.098964	MT	21342	2023.02.25 03:22:36.947569761	0001923
1	5.138428	0.145187	-0.392143	5.121385	MT	21342	2023.02.25 03:22:36.948569761	0001923
1	5.119113	0.151982	-0.383845	5.102439	MT	21342	2023.02.25 03:22:36.949569761	0001923
1	5.125023	0.113048	-0.375999	5.109961	MT	21342	2023.02.25 03:22:36.950569761	0001923
1	5.082564	0.084619	-0.387375	5.067073	MT	21342	2023.02.25 03:22:36.951569761	0001923
1	5.113354	0.132916	-0.358810	5.099017	MT	21342	2023.02.25 03:22:36.952569761	0001923
1	5.098581	0.132773	-0.379563	5.082699	MT	21342	2023.02.25 03:22:36.953569761	0001923
1	5.096520	0.132763	-0.410498	5.078226	MT	21342	2023.02.25 03:22:36.954569761	0001923
1	5.114682	0.140937	-0.379798	5.098614	MT	21342	2023.02.25 03:22:36.955569761	0001923
1	5.120258	0.104995	-0.363949	5.106228	MT	21342	2023.02.25 03:22:36.956569761	0001923
1	5.159496	0.049402	-0.356627	5.146920	MT	21342	2023.02.25 03:22:36.957569761	0001923
1	5.070712	0.100494	-0.387172	5.054911	MT	21342	2023.02.25 03:22:36.958569761	0001923
1	5.067251	0.124456	-0.391082	5.050603	MT	21342	2023.02.25 03:22:36.959569761	0001923
1	5.145535	0.097267	-0.388322	5.129939	MT	21342	2023.02.25 03:22:36.960569761	0001923
1	5.118607	0.136979	-0.379863	5.102654	MT	21342	2023.02.25 03:22:36.961569761	0001923
1	5.152191	0.137315	-0.356401	5.138015	MT	21342	2023.02.25 03:22:36.962569761	0001923
1	5.125483	0.085062	-0.388031	5.110066	MT	21342	2023.02.25 03:22:36.963569761	0001923
1	5.070832	0.084499	-0.391191	5.055014	MT	21342	2023.02.25 03:22:36.964569761	0001923
1	5.156806	0.097379	-0.376507	5.142121	MT	21342	2023.02.25 03:22:36.965569761	0001923
1	5.101651	0.116802	-0.367644	5.087046	MT	21342	2023.02.25 03:22:36.966569761	0001923
1	5.134812	0.164144	-0.392059	5.117191	MT	21342	2023.02.25 03:22:36.967569761	0001923
1	5.110976	0.128905	-0.387750	5.094616	MT	21342	2023.02.25 03:22:36.968569761	0001923
1	5.097860	0.144756	-0.363550	5.082820	MT	21342	2023.02.25 03:22:36.969569761	0001923
1	5.112800	0.120910	-0.351825	5.099248	MT	21342	2023.02.25 03:22:36.970569761	0001923
1	5.121714	0.129014	-0.383918	5.105675	MT	21342	2023.02.25 03:22:36.971569761	0001923
1	5.113132	0.088924	-0.363861	5.099394	MT	21342	2023.02.25 03:22:36.972569761	0001923
1	5.122827	0.125034	-0.402921	5.105426	MT	21342	2023.02.25 03:22:36.973569761	0001923
1	5.125023	0.113048	-0.375999	5.109961	MT	21342	2023.02.25 03:22:36.974569761	0001923
1	5.149708	0.089313	-0.392392	5.133960	MT	21342	2023.02.25 03:22:36.975569761	0001923
1	5.114447	0.140933	-0.375798	5.098675	MT	21342	2023.02.25 03:22:36.976569761	0001923
1	5.109337	0.084887	-0.367804	5.095374	MT	21342	2023.02.25 03:22:36.977569761	0001923
1	5.114560	0.092948	-0.387854	5.098986	MT	21342	2023.02.25 03:22:36.978569761	0001923
1	5.085452	0.116633	-0.363400	5.071110	MT	21342	2023.02.25 03:22:36.979569761	0001923
1	5.165856	0.109477	-0.392613	5.149751	MT	21342	2023.02.25 03:22:36.980569761	0001923
1	5.070634	0.132484	-0.379135	5.054704	MT	21342	2023.02.25 03:22:36.981569761	0001923
1	5.086644	0.148644	-0.375361	5.070597	MT	21342	2023.02.25 03:22:36.982569761	0001923
1	5.157349	0.105387	-0.384496	5.141916	MT	21342	2023.02.25 03:22:36.983569761	0001923
1	5.090918	0.072709	-0.394510	5.075089	MT	21342	2023.02.25 03:22:36.984569761	0001923
1	5.087017	0.155648	-0.379352	5.070464	MT	21342	2023.02.25 03:22:36.985569761	0001923
1	5.145263	0.093264	-0.384327	5.130042	MT	21342	2023.02.25 03:22:36.986569761	0001923
1	5.128333	0.089082	-0.368090	5.114330	MT	21342	2023.02.25 03:22:36.987569761	0001923
1	5.111072	0.148900	-0.383727	5.094471	MT	21342	2023.02.25 03:22:36.988569761	0001923
1	5.109988	0.076899	-0.379812	5.095273	MT	21342	2023.02.25 03:22:36.989569761	0001923
1	5.145908	0.129266	-0.388284	5.129610	MT	21342	2023.02.25 03:22:36.990569761	0001923
1	5.084107	0.163622	-0.394280	5.066153	MT	21342	2023.02.25 03:22:36.991569761	0001923
1	5.114325	0.116939	-0.379826	5.098861	MT	21342	2023.02.25 03:22:36.992569761	0001923
1	5.126118	0.109068	-0.395002	5.109712	MT	21342	2023.02.25 03:22:36.993569761	0001923
1	5.099193	0.140781	-0.387552	5.082494	MT	21342	2023.02.25 03:22:36.994569761	0001923
1	5.155265	0.117345	-0.344487	5.142404	MT	21342	2023.02.25 03:22:36.995569761	0001923
1	5.115273	0.132950	-0.391806	5.098513	MT	21342	2023.02.25 03:22:36.996569761	0001923
1	5.119725	0.148994	-0.394847	5.102302	MT	21342	2023.02.25 03:22:36.997569761	0001923
1	5.169739	0.172494	-0.372601	5.153408	MT	21342	2023.02.25 03:22:36.998569761	0001923
1	5.083910	0.124632	-0.402325	5.066433	MT	21342	2023.02.25 03:22:36.999569761	0001923
1	5.150164	0.117315	-0.395359	5.133626	MT	21342	2023.02.25 03:22:37.000569761	0001923
1	5.094389	0.096738	-0.383544	5.079009	MT	21342	2023.02.25 03:22:37.001569761	0001923
1	5.103733	0.132834	-0.398622	5.086408	MT	21342	2023.02.25 03:22:37.002569761	0001923
1	5.102775	0.144813	-0.379610	5.086575	MT	21342	2023.02.25 03:22:37.003569761	0001923
1	5.125852	0.101065	-0.392012	5.109840	MT	21342	2023.02.25 03:22:37.004569761	0001923
1	5.145230	0.145248	-0.372267	5.129690	MT	21342	2023.02.25 03:22:37.005569761	0001923
1	5.120725	0.124998	-0.367925	5.105961	MT	21342	2023.02.25 03:22:37.006569761	0001923
1	5.149114	0.065306	-0.384422	5.134329	MT	21342	2023.02.25 03:22:37.007569761	0001923
1	5.110450	0.072908	-0.387816	5.095192	MT	21342	2023.02.25 03:22:37.008569761	0001923
1	5.128220	0.065084	-0.368118	5.114577	MT	21342	2023.02.25 03:22:37.009569761	0001923
1	5.099767	0.148787	-0.394542	5.082305	MT	21342	2023.02.25 03:22:37.010569761	0001923
1	5.125357	0.121052	-0.379989	5.109818	MT	21342	2023.02.25 03:22:37.011569761	0001923
1	5.086013	0.072652	-0.379451	5.071319	MT	21342	2023.02.25 03:22:37.012569761	0001923
1	5.041862	0.124183	-0.366719	5.026974	MT	21342	2023.02.25 03:22:37.013569761	0001923
1	5.108131	0.104889	-0.410714	5.090512	MT	21342	2023.02.25 03:22:37.014569761	0001923
1	5.130558	0.125112	-0.399043	5.113486	MT	21342	2023.02.25 03:22:37.015569761	0001923
1	5.113684	0.100931	-0.371846	5.099148	MT	21342	2023.02.25 03:22:37.016569761	0001923
1	5.094323	0.144723	-0.371488	5.078698	MT	21342	2023.02.25 03:22:37.017569761	0001923
1	5.109519	0.124880	-0.363757	5.095024	MT	21342	2023.02.25 03:22:37.018569761	0001923
1	5.117624	0.116967	-0.367889	5.103044	MT	21342	2023.02.25 03:22:37.019569761	0001923
1	5.081410	0.088598	-0.367372	5.067338	MT	21342	2023.02.25 03:22:37.020569761	0001923
1	5.097983	0.104770	-0.375596	5.083048	MT	21342	2023.02.25 03:22:37.021569761	0001923
1	5.120347	0.125011	-0.410874	5.102304	MT	21342	2023.02.25 03:22:37.022569761	0001923
1	5.133768	0.093148	-0.392143	5.117921	MT	21342	2023.02.25 03:22:37.023569761	0001923
1	5.128833	0.117085	-0.372056	5.113981	MT	21342	2023.02.25 03:22:37.024569761	0001923
1	5.129170	0.125089	-0.376046	5.113837	MT	21342	2023.02.25 03:22:37.025569761	0001923
1	5.155626	0.089359	-0.356519	5.142508	MT	21342	2023.02.25 03:22:37.026569761	0001923
1	5.131523	0.133097	-0.344101	5.118243	MT	21342	2023.02.25 03:22:37.027569761	0001923
1	5.096528	0.092746	-0.351614	5.083538	MT	21342	2023.02.25 03:22:37.028569761	0001923
1	5.082277	0.076615	-0.383384	5.067217	MT	21342	2023.02.25 03:22:37.029569761	0001923
1	5.119591	0.105004	-0.402899	5.102632	MT	21342	2023.02.25 03:22:37.030569761	0001923
1	5.121839	0.137014	-0.383909	5.105593	MT	21342	2023.02.25 03:22:37.031569761	0001923
1	5.138187	0.117191	-0.395175	5.121628	MT	21342	2023.02.25 03:22:37.032569761	0001923
1	5.166684	0.152478	-0.395561	5.149263	MT	21342	2023.02.25 03:22:37.033569761	0001923
1	5.072887	0.136492	-0.347195	5.059151	MT	21342	2023.02.25 03:22:37.034569761	0001923
1	5.074933	0.120534	-0.387210	5.058704	MT	21342	2023.02.25 03:22:37.035569761	0001923
1	5.129170	0.125089	-0.376046	5.113837	MT	21342	2023.02.25 03:22:37.036569761	0001923
1	5.095271	0.144739	-0.387487	5.078454	MT	21342	2023.02.25 03:22:37.037569761	0001923
1	5.078683	0.136566	-0.379253	5.062661	MT	21342	2023.02.25 03:22:37.038569761	0001923
1	5.117959	0.124971	-0.371879	5.102900	MT	21342	2023.02.25 03:22:37.039569761	0001923
1	5.090608	0.116695	-0.383459	5.074804	MT	21342	2023.02.25 03:22:37.040569761	0001923
1	5.138487	0.121195	-0.399170	5.121526	MT	21342	2023.02.25 03:22:37.041569761	0001923
1	5.095279	0.092753	-0.398547	5.078821	MT	21342	2023.02.25 03:22:37.042569761	0001923
1	5.075314	0.116542	-0.394214	5.058639	MT	21342	2023.02.25 03:22:37.043569761	0001923
1	5.136876	0.101172	-0.376197	5.122083	MT	21342	2023.02.25 03:22:37.044569761	0001923
1	5.124177	0.097037	-0.364020	5.110309	MT	21342	2023.02.25 03:22:37.045569761	0001923
1	5.125170	0.105053	-0.380008	5.109983	MT	21342	2023.02.25 03:22:37.046569761	0001923
1	5.132827	0.117126	-0.372117	5.117980	MT	21342	2023.02.25 03:22:37.047569761	0001923
1	5.106533	0.144850	-0.375671	5.090635	MT	21342	2023.02.25 03:22:37.048569761	0001923
1	5.125732	0.145050	-0.379961	5.109571	MT	21342	2023.02.25 03:22:37.049569761	0001923
1	5.113515	0.076932	-0.371874	5.099395	MT	21342	2023.02.25 03:22:37.050569761	0001923
1	5.116024	0.136961	-0.402800	5.098304	MT	21342	2023.02.25 03:22:37.051569761	0001923
1	5.106819	0.092870	-0.391731	5.090926	MT	21342	2023.02.25 03:22:37.052569761	0001923
1	5.104068	0.120842	-0.406635	5.086409	MT	21342	2023.02.25 03:22:37.053569761	0001923
1	5.093665	0.116720	-0.367522	5.079048	MT	21342	2023.02.25 03:22:37.054569761	0001923
1	5.098407	0.120773	-0.379577	5.082822	MT	21342	2023.02.25 03:22:37.055569761	0001923
1	5.100285	0.116806	-0.410578	5.082390	MT	21342	2023.02.25 03:22:37.056569761	0001923
1	5.121602	0.121015	-0.383928	5.105757	MT	21342	2023.02.25 03:22:37.057569761	0001923
1	5.132763	0.129121	-0.368103	5.117918	MT	21342	2023.02.25 03:22:37.058569761	0001923
1	5.121467	0.081021	-0.387975	5.106108	MT	21342	2023.02.25 03:22:37.059569761	0001923
1	5.105243	0.100840	-0.363725	5.091271	MT	21342	2023.02.25 03:22:37.060569761	0001923
1	5.138154	0.156178	-0.384130	5.121394	MT	21342	2023.02.25 03:22:37.061569761	0001923
1	5.111037	0.132905	-0.387745	5.094575	MT	21342	2023.02.25 03:22:37.062569761	0001923
1	5.137712	0.113184	-0.388181	5.121776	MT	21342	2023.02.25 03:22:37.063569761	0001923
1	5.168143	0.053497	-0.368743	5.154694	MT	21342	2023.02.25 03:22:37.064569761	0001923
1	5.101703	0.120802	-0.367639	5.087005	MT	21342	2023.02.25 03:22:37.065569761	0001923
1	5.117010	0.120955	-0.355885	5.103186	MT	21342	2023.02.25 03:22:37.066569761	0001923
1	5.093439	0.116716	-0.363523	5.079109	MT	21342	2023.02.25 03:22:37.067569761	0001923
1	5.141084	0.149203	-0.368202	5.125710	MT	21342	2023.02.25 03:22:37.068569761	0001923
1	5.074491	0.151516	-0.371175	5.058630	MT	21342	2023.02.25 03:22:37.069569761	0001923
1	5.154207	0.121356	-0.395415	5.137584	MT	21342	2023.02.25 03:22:37.070569761	0001923
1	5.110677	0.124901	-0.383755	5.094718	MT	21342	2023.02.25 03:22:37.071569761	0001923
1	5.129490	0.145088	-0.376022	5.113631	MT	21342	2023.02.25 03:22:37.072569761	0001923
1	5.093344	0.108716	-0.363532	5.079191	MT	21342	2023.02.25 03:22:37.073569761	0001923
1	5.110600	0.096907	-0.387788	5.094945	MT	21342	2023.02.25 03:22:37.074569761	0001923
1	5.129880	0.081111	-0.395096	5.114000	MT	21342	2023.02.25 03:22:37.075569761	0001923
1	5.085859	0.112642	-0.371404	5.071029	MT	21342	2023.02.25 03:22:37.076569761	0001923
1	5.102526	0.084825	-0.387680	5.087070	MT	21342	2023.02.25 03:22:37.077569761	0001923
1	5.126512	0.121071	-0.398987	5.109528	MT	21342	2023.02.25 03:22:37.078569761	0001923
1	5.083405	0.124624	-0.394326	5.066555	MT	21342	2023.02.25 03:22:37.079569761	0001923
1	5.101091	0.163803	-0.410522	5.081906	MT	21342	2023.02.25 03:22:37.080569761	0001923
1	5.116414	0.128970	-0.410808	5.098264	MT	21342	2023.02.25 03:22:37.081569761	0001923
1	5.106157	0.120852	-0.375700	5.090882	MT	21342	2023.02.25 03:22:37.082569761	0001923
1	5.108901	0.124896	-0.418690	5.090184	MT	21342	2023.02.25 03:22:37.083569761	0001923
1	5.086965	0.124658	-0.387388	5.070661	MT	21342	2023.02.25 03:22:37.084569761	0001923
1	5.129292	0.093099	-0.384083	5.114044	MT	21342	2023.02.25 03:22:37.085569761	0001923
1	5.132930	0.152116	-0.364076	5.117742	MT	21342	2023.02.25 03:22:37.086569761	0001923
1	5.144912	0.125250	-0.372291	5.129896	MT	21342	2023.02.25 03:22:37.087569761	0001923
1	5.111370	0.151904	-0.387723	5.094379	MT	21342	2023.02.25 03:22:37.088569761	0001923
1	5.118903	0.124988	-0.387877	5.102656	MT	21342	2023.02.25 03:22:37.089569761	0001923
1	5.148050	0.085285	-0.364400	5.134429	MT	21342	2023.02.25 03:22:37.090569761	0001923
1	5.158148	0.117397	-0.395481	5.141624	MT	21342	2023.02.25 03:22:37.091569761	0001923
1	5.099806	0.136792	-0.398556	5.082367	MT	21342	2023.02.25 03:22:37.092569761	0001923
1	5.103145	0.151817	-0.383601	5.086442	MT	21342	2023.02.25 03:22:37.093569761	0001923
1	5.078215	0.100568	-0.379295	5.063032	MT	21342	2023.02.25 03:22:37.094569761	0001923
1	5.122141	0.125023	-0.391922	5.105594	MT	21342	2023.02.25 03:22:37.095569761	0001923
1	5.144988	0.156240	-0.364255	5.129699	MT	21342	2023.02.25 03:22:37.096569761	0001923
1	5.093593	0.084726	-0.371560	5.079316	MT	21342	2023.02.25 03:22:37.097569761	0001923
1	5.116040	0.151956	-0.398782	5.098210	MT	21342	2023.02.25 03:22:37.098569761	0001923
1	5.111499	0.092922	-0.402791	5.094757	MT	21342	2023.02.25 03:22:37.099569761	0001923
1	5.091001	0.108704	-0.391468	5.074764	MT	21342	2023.02.25 03:22:37.100569761	0001923
1	5.097887	0.116765	-0.371583	5.082986	MT	21342	2023.02.25 03:22:37.101569761	0001923
1	5.118748	0.112988	-0.387891	5.102779	MT	21342	2023.02.25 03:22:37.102569761	0001923
1	5.126537	0.101076	-0.403010	5.109672	MT	21342	2023.02.25 03:22:37.103569761	0001923
1	5.134235	0.133146	-0.392096	5.117510	MT	21342	2023.02.25 03:22:37.104569761	0001923
1	5.146211	0.133270	-0.392279	5.129508	MT	21342	2023.02.25 03:22:37.105569761	0001923
1	5.134668	0.133153	-0.399095	5.117403	MT	21342	2023.02.25 03:22:37.106569761	0001923
1	5.117873	0.096977	-0.375911	5.103127	MT	21342	2023.02.25 03:22:37.107569761	0001923
1	5.095252	0.128744	-0.391505	5.078557	MT	21342	2023.02.25 03:22:37.108569761	0001923
1	5.094653	0.120736	-0.383515	5.078762	MT	21342	2023.02.25 03:22:37.109569761	0001923
1	5.142604	0.145231	-0.395203	5.125339	MT	21342	2023.02.25 03:22:37.110569761	0001923
1	5.114774	0.088952	-0.391858	5.098966	MT	21342	2023.02.25 03:22:37.111569761	0001923
1	5.122627	0.109035	-0.402940	5.105591	MT	21342	2023.02.25 03:22:37.112569761	0001923
1	5.126664	0.113076	-0.402996	5.109549	MT	21342	2023.02.25 03:22:37.113569761	0001923
1	5.132279	0.164127	-0.414995	5.112840	MT	21342	2023.02.25 03:22:37.114569761	0001923
1	5.133009	0.113131	-0.376121	5.117960	MT	21342	2023.02.25 03:22:37.115569761	0001923
1	5.147052	0.156276	-0.399251	5.129164	MT	21342	2023.02.25 03:22:37.116569761	0001923
1	5.125852	0.101065	-0.392012	5.109840	MT	21342	2023.02.25 03:22:37.117569761	0001923
1	5.103935	0.144833	-0.398607	5.086284	MT	21342	2023.02.25 03:22:37.118569761	0001923
1	5.098700	0.124777	-0.383572	5.082720	MT	21342	2023.02.25 03:22:37.119569761	0001923
1	5.108905	0.155886	-0.410654	5.089987	MT	21342	2023.02.25 03:22:37.120569761	0001923
1	5.157439	0.145376	-0.376450	5.141627	MT	21342	2023.02.25 03:22:37.121569761	0001923
1	5.121897	0.125019	-0.387922	5.105655	MT	21342	2023.02.25 03:22:37.122569761	0001923
1	5.142574	0.073247	-0.407287	5.125897	MT	21342	2023.02.25 03:22:37.123569761	0001923
1	5.106292	0.112856	-0.379709	5.090903	MT	21342	2023.02.25 03:22:37.124569761	0001923
1	5.117784	0.084977	-0.375926	5.103251	MT	21342	2023.02.25 03:22:37.125569761	0001923
1	5.098477	0.140768	-0.375554	5.082678	MT	21342	2023.02.25 03:22:37.126569761	0001923
1	5.108861	0.088877	-0.358801	5.095471	MT	21342	2023.02.25 03:22:37.127569761	0001923
1	5.119131	0.108996	-0.394895	5.102713	MT	21342	2023.02.25 03:22:37.128569761	0001923
1	5.076445	0.124558	-0.410202	5.058312	MT	21342	2023.02.25 03:22:37.129569761	0001923
1	5.107472	0.167857	-0.383643	5.090276	MT	21342	2023.02.25 03:22:37.130569761	0001923
1	5.081888	0.144591	-0.363306	5.066823	MT	21342	2023.02.25 03:22:37.131569761	0001923
1	5.091508	0.132706	-0.394439	5.074471	MT	21342	2023.02.25 03:22:37.132569761	0001923
1	5.144181	0.101243	-0.364320	5.130265	MT	21342	2023.02.25 03:22:37.133569761	0001923
1	5.091036	0.092708	-0.394486	5.074883	MT	21342	2023.02.25 03:22:37.134569761	0001923
1	5.128740	0.109085	-0.372065	5.114063	MT	21342	2023.02.25 03:22:37.135569761	0001923
1	5.128058	0.081079	-0.364100	5.114473	MT	21342	2023.02.25 03:22:37.136569761	0001923
1	5.140133	0.145187	-0.352208	5.125996	MT	21342	2023.02.25 03:22:37.137569761	0001923
1	5.085771	0.104642	-0.371414	5.071111	MT	21342	2023.02.25 03:22:37.138569761	0001923
1	5.128170	0.097078	-0.364081	5.114309	MT	21342	2023.02.25 03:22:37.139569761	0001923
1	5.102540	0.144809	-0.375610	5.086636	MT	21342	2023.02.25 03:22:37.140569761	0001923
1	5.106163	0.136847	-0.371681	5.090779	MT	21342	2023.02.25 03:22:37.141569761	0001923
1	5.112289	0.136924	-0.406738	5.094243	MT	21342	2023.02.25 03:22:37.142569761	0001923
1	5.120117	0.167992	-0.394825	5.102106	MT	21342	2023.02.25 03:22:37.143569761	0001923
1	5.121655	0.105020	-0.387946	5.105861	MT	21342	2023.02.25 03:22:37.144569761	0001923
1	5.103014	0.144817	-0.383609	5.086514	MT	21342	2023.02.25 03:22:37.145569761	0001923
1	5.125805	0.149050	-0.379956	5.109530	MT	21342	2023.02.25 03:22:37.146569761	0001923
1	5.124597	0.093045	-0.372023	5.110228	MT	21342	2023.02.25 03:22:37.147569761	0001923
1	5.109622	0.092890	-0.371794	5.095231	MT	21342	2023.02.25 03:22:37.148569761	0001923
1	5.141084	0.149203	-0.368202	5.125710	MT	21342	2023.02.25 03:22:37.149569761	0001923
1	5.090773	0.128695	-0.383445	5.074680	MT	21342	2023.02.25 03:22:37.150569761	0001923
1	5.079929	0.163577	-0.391219	5.062200	MT	21342	2023.02.25 03:22:37.151569761	0001923
1	5.110568	0.092907	-0.387792	5.094986	MT	21342	2023.02.25 03:22:37.152569761	0001923
1	5.105825	0.112848	-0.371710	5.091026	MT	21342	2023.02.25 03:22:37.153569761	0001923
1	5.123852	0.141045	-0.414900	5.105078	MT	21342	2023.02.25 03:22:37.154569761	0001923
1	5.119151	0.081001	-0.398928	5.102940	MT	21342	2023.02.25 03:22:37.155569761	0001923
1	5.131545	0.101106	-0.352138	5.118450	MT	21342	2023.02.25 03:22:37.156569761	0001923
1	5.169700	0.093519	-0.392693	5.153915	MT	21342	2023.02.25 03:22:37.157569761	0001923
1	5.138239	0.121191	-0.395171	5.121587	MT	21342	2023.02.25 03:22:37.158569761	0001923
1	5.120985	0.109007	-0.375943	5.106003	MT	21342	2023.02.25 03:22:37.159569761	0001923
1	5.123611	0.156036	-0.406883	5.105046	MT	21342	2023.02.25 03:22:37.160569761	0001923
1	5.142187	0.188205	-0.372155	5.125248	MT	21342	2023.02.25 03:22:37.161569761	0001923
1	5.082620	0.092618	-0.387365	5.066991	MT	21342	2023.02.25 03:22:37.162569761	0001923
1	5.110622	0.136896	-0.379741	5.094656	MT	21342	2023.02.25 03:22:37.163569761	0001923
1	5.098355	0.116774	-0.379582	5.082864	MT	21342	2023.02.25 03:22:37.164569761	0001923
1	5.090263	0.076697	-0.383507	5.075216	MT	21342	2023.02.25 03:22:37.165569761	0001923
1	5.129781	0.160087	-0.376004	5.113477	MT	21342	2023.02.25 03:22:37.166569761	0001923
1	5.119204	0.128992	-0.391871	5.102553	MT	21342	2023.02.25 03:22:37.167569761	0001923
1	5.122575	0.141025	-0.394903	5.105384	MT	21342	2023.02.25 03:22:37.168569761	0001923
1	5.128971	0.109090	-0.376065	5.114002	MT	21342	2023.02.25 03:22:37.169569761	0001923
1	5.117529	0.080974	-0.371931	5.103353	MT	21342	2023.02.25 03:22:37.170569761	0001923
1	5.095069	0.132740	-0.387501	5.078577	MT	21342	2023.02.25 03:22:37.171569761	0001923
1	5.153651	0.081355	-0.392463	5.138041	MT	21342	2023.02.25 03:22:37.172569761	0001923
1	5.083978	0.144627	-0.398302	5.066288	MT	21342	2023.02.25 03:22:37.173569761	0001923
1	5.099781	0.092803	-0.406607	5.082698	MT	21342	2023.02.25 03:22:37.174569761	0001923
1	5.122720	0.117034	-0.402930	5.105508	MT	21342	2023.02.25 03:22:37.175569761	0001923
1	5.119974	0.148998	-0.398847	5.102241	MT	21342	2023.02.25 03:22:37.176569761	0001923
1	5.115233	0.116954	-0.394824	5.098632	MT	21342	2023.02.25 03:22:37.177569761	0001923
1	5.124828	0.093049	-0.376023	5.110167	MT	21342	2023.02.25 03:22:37.178569761	0001923
1	5.124968	0.141038	-0.367967	5.109795	MT	21342	2023.02.25 03:22:37.179569761	0001923
1	5.094667	0.100741	-0.387539	5.078907	MT	21342	2023.02.25 03:22:37.180569761	0001923
1	5.118887	0.163973	-0.375832	5.102438	MT	21342	2023.02.25 03:22:37.181569761	0001923
1	5.106771	0.112865	-0.387708	5.090781	MT	21342	2023.02.25 03:22:37.182569761	0001923
1	5.157186	0.085388	-0.384520	5.142122	MT	21342	2023.02.25 03:22:37.183569761	0001923
1	5.085730	0.120637	-0.367395	5.071008	MT	21342	2023.02.25 03:22:37.184569761	0001923
1	5.122080	0.137018	-0.387908	5.105532	MT	21342	2023.02.25 03:22:37.185569761	0001923
1	5.101853	0.144797	-0.363611	5.086819	MT	21342	2023.02.25 03:22:37.186569761	0001923
1	5.117995	0.080982	-0.379930	5.103231	MT	21342	2023.02.25 03:22:37.187569761	0001923
1	5.114593	0.096948	-0.387849	5.098945	MT	21342	2023.02.25 03:22:37.188569761	0001923
1	5.109697	0.052897	-0.375841	5.095581	MT	21342	2023.02.25 03:22:37.189569761	0001923
1	5.114490	0.128938	-0.379812	5.098737	MT	21342	2023.02.25 03:22:37.190569761	0001923
1	5.175963	0.077574	-0.364837	5.162506	MT	21342	2023.02.25 03:22:37.191569761	0001923
1	5.109689	0.120885	-0.367762	5.095004	MT	21342	2023.02.25 03:22:37.192569761	0001923
1	5.137924	0.129183	-0.388162	5.121611	MT	21342	2023.02.25 03:22:37.193569761	0001923
1	5.140908	0.105213	-0.376253	5.126041	MT	21342	2023.02.25 03:22:37.194569761	0001923
1	5.168821	0.101502	-0.376685	5.154077	MT	21342	2023.02.25 03:22:37.195569761	0001923
1	5.095161	0.151735	-0.383479	5.078443	MT	21342	2023.02.25 03:22:37.196569761	0001923
1	5.150318	0.109319	-0.399368	5.133647	MT	21342	2023.02.25 03:22:37.197569761	0001923
1	5.148274	0.085289	-0.368400	5.134368	MT	21342	2023.02.25 03:22:37.198569761	0001923
1	5.109744	0.124885	-0.367757	5.094963	MT	21342	2023.02.25 03:22:37.199569761	0001923
1	5.102238	0.140805	-0.371615	5.086738	MT	21342	2023.02.25 03:22:37.200569761	0001923
1	5.120903	0.101007	-0.375952	5.106086	MT	21342	2023.02.25 03:22:37.201569761	0001923
1	5.099306	0.132785	-0.391561	5.082516	MT	21342	2023.02.25 03:22:37.202569761	0001923
1	5.149816	0.152298	-0.380319	5.133495	MT	21342	2023.02.25 03:22:37.203569761	0001923
1	5.086828	0.088664	-0.391430	5.070971	MT	21342	2023.02.25 03:22:37.204569761	0001923
1	5.119192	0.155982	-0.383840	5.102398	MT	21342	2023.02.25 03:22:37.205569761	0001923
1	5.106129	0.096857	-0.379728	5.091068	MT	21342	2023.02.25 03:22:37.206569761	0001923
1	5.113128	0.116917	-0.358828	5.099182	MT	21342	2023.02.25 03:22:37.207569761	0001923
1	5.098297	0.155759	-0.367537	5.082646	MT	21342	2023.02.25 03:22:37.208569761	0001923
1	5.135160	0.160152	-0.399063	5.117125	MT	21342	2023.02.25 03:22:37.209569761	0001923
1	5.102454	0.124814	-0.379633	5.086781	MT	21342	2023.02.25 03:22:37.210569761	0001923
1	5.090492	0.140686	-0.375432	5.074679	MT	21342	2023.02.25 03:22:37.211569761	0001923
1	5.134942	0.149152	-0.399076	5.117238	MT	21342	2023.02.25 03:22:37.212569761	0001923
1	5.113021	0.148932	-0.414723	5.093997	MT	21342	2023.02.25 03:22:37.213569761	0001923
1	5.106099	0.132847	-0.371686	5.090820	MT	21342	2023.02.25 03:22:37.214569761	0001923
1	5.171612	0.129513	-0.348716	5.158216	MT	21342	2023.02.25 03:22:37.215569761	0001923
1	5.093682	0.096725	-0.371545	5.079192	MT	21342	2023.02.25 03:22:37.216569761	0001923
1	5.118345	0.096985	-0.383910	5.103005	MT	21342	2023.02.25 03:22:37.217569761	0001923
1	5.132323	0.133112	-0.359100	5.118014	MT	21342	2023.02.25 03:22:37.218569761	0001923
1	5.138094	0.109192	-0.395185	5.121710	MT	21342	2023.02.25 03:22:37.219569761	0001923
1	5.115064	0.148941	-0.383788	5.098470	MT	21342	2023.02.25 03:22:37.220569761	0001923
1	5.084638	0.096650	-0.418357	5.066476	MT	21342	2023.02.25 03:22:37.221569761	0001923
1	5.108374	0.124888	-0.410691	5.090306	MT	21342	2023.02.25 03:22:37.222569761	0001923
1	5.090638	0.096700	-0.387482	5.074949	MT	21342	2023.02.25 03:22:37.223569761	0001923
1	5.078214	0.136558	-0.371254	5.062783	MT	21342	2023.02.25 03:22:37.224569761	0001923
1	5.130575	0.152104	-0.392012	5.113315	MT	21342	2023.02.25 03:22:37.225569761	0001923
1	5.141328	0.121217	-0.380233	5.125815	MT	21342	2023.02.25 03:22:37.226569761	0001923
1	5.153879	0.109353	-0.392430	5.137753	MT	21342	2023.02.25 03:22:37.227569761	0001923
1	5.104181	0.128842	-0.406625	5.086327	MT	21342	2023.02.25 03:22:37.228569761	0001923
1	5.119397	0.140991	-0.391857	5.102430	MT	21342	2023.02.25 03:22:37.229569761	0001923
1	5.081636	0.112597	-0.367344	5.067091	MT	21342	2023.02.25 03:22:37.230569761	0001923
1	5.170252	0.152512	-0.388623	5.153369	MT	21342	2023.02.25 03:22:37.231569761	0001923
1	5.092269	0.132718	-0.406437	5.074288	MT	21342	2023.02.25 03:22:37.232569761	0001923
1	5.126500	0.137066	-0.394968	5.109424	MT	21342	2023.02.25 03:22:37.233569761	0001923
1	5.155557	0.077359	-0.356533	5.142632	MT	21342	2023.02.25 03:22:37.234569761	0001923
1	5.103185	0.140822	-0.387613	5.086494	MT	21342	2023.02.25 03:22:37.235569761	0001923
1	5.115000	0.112951	-0.391829	5.098719	MT	21342	2023.02.25 03:22:37.236569761	0001923
1	5.090638	0.096700	-0.387482	5.074949	MT	21342	2023.02.25 03:22:37.237569761	0001923
1	5.036481	0.120145	-0.409596	5.018360	MT	21342	2023.02.25 03:22:37.238569761	0001923
1	5.120989	0.081013	-0.379976	5.106230	MT	21342	2023.02.25 03:22:37.239569761	0001923
1	5.133692	0.156128	-0.376070	5.117517	MT	21342	2023.02.25 03:22:37.240569761	0001923
1	5.126375	0.129067	-0.394978	5.109506	MT	21342	2023.02.25 03:22:37.241569761	0001923
1	5.117804	0.112972	-0.371893	5.103024	MT	21342	2023.02.25 03:22:37.242569761	0001923
1	5.114360	0.148929	-0.371789	5.098654	MT	21342	2023.02.25 03:22:37.243569761	0001923
1	5.188589	0.069710	-0.377028	5.174403	MT	21342	2023.02.25 03:22:37.244569761	0001923
1	5.135765	0.121147	-0.352176	5.122244	MT	21342	2023.02.25 03:22:37.245569761	0001923
1	5.109691	0.100890	-0.371785	5.095148	MT	21342	2023.02.25 03:22:37.246569761	0001923
1	5.090472	0.104696	-0.383473	5.074927	MT	21342	2023.02.25 03:22:37.247569761	0001923
1	5.106146	0.148842	-0.367667	5.090716	MT	21342	2023.02.25 03:22:37.248569761	0001923
1	5.109774	0.080895	-0.375808	5.095293	MT	21342	2023.02.25 03:22:37.249569761	0001923
1	5.097983	0.104770	-0.375596	5.083048	MT	21342	2023.02.25 03:22:37.250569761	0001923
1	5.151904	0.117316	-0.356424	5.138221	MT	21342	2023.02.25 03:22:37.251569761	0001923
1	5.113762	0.140921	-0.363799	5.098858	MT	21342	2023.02.25 03:22:37.252569761	0001923
1	5.090560	0.112695	-0.383464	5.074845	MT	21342	2023.02.25 03:22:37.253569761	0001923
1	5.125661	0.141051	-0.379965	5.109612	MT	21342	2023.02.25 03:22:37.254569761	0001923
1	5.093518	0.140709	-0.358495	5.078938	MT	21342	2023.02.25 03:22:37.255569761	0001923
1	5.110497	0.128897	-0.379751	5.094738	MT	21342	2023.02.25 03:22:37.256569761	0001923
1	5.140540	0.089210	-0.372272	5.126267	MT	21342	2023.02.25 03:22:37.257569761	0001923
1	5.096498	0.088746	-0.351618	5.083580	MT	21342	2023.02.25 03:22:37.258569761	0001923
1	5.118556	0.116984	-0.383887	5.102799	MT	21342	2023.02.25 03:22:37.259569761	0001923
1	5.095322	0.159734	-0.383469	5.078361	MT	21342	2023.02.25 03:22:37.260569761	0001923
1	5.102857	0.056834	-0.394712	5.087251	MT	21342	2023.02.25 03:22:37.261569761	0001923
1	5.121650	0.164000	-0.371878	5.105498	MT	21342	2023.02.25 03:22:37.262569761	0001923
1	5.114728	0.155932	-0.375780	5.098521	MT	21342	2023.02.25 03:22:37.263569761	0001923
1	5.112100	0.140920	-0.402734	5.094263	MT	21342	2023.02.25 03:22:37.264569761	0001923
1	5.145669	0.129262	-0.384285	5.129671	MT	21342	2023.02.25 03:22:37.265569761	0001923
1	5.110845	0.096911	-0.391787	5.094884	MT	21342	2023.02.25 03:22:37.266569761	0001923
1	5.097838	0.112766	-0.371587	5.083027	MT	21342	2023.02.25 03:22:37.267569761	0001923
1	5.120847	0.117002	-0.371934	5.105982	MT	21342	2023.02.25 03:22:37.268569761	0001923
1	5.085173	0.128625	-0.355387	5.071109	MT	21342	2023.02.25 03:22:37.269569761	0001923
1	5.103014	0.144817	-0.383609	5.086514	MT	21342	2023.02.25 03:22:37.270569761	0001923
1	5.193640	0.133756	-0.385013	5.177622	MT	21342	2023.02.25 03:22:37.271569761	0001923
1	5.113180	0.120917	-0.358824	5.099141	MT	21342	2023.02.25 03:22:37.272569761	0001923
1	5.154053	0.164338	-0.380366	5.137371	MT	21342	2023.02.25 03:22:37.273569761	0001923
1	5.107450	0.112876	-0.398706	5.090613	MT	21342	2023.02.25 03:22:37.274569761	0001923
1	5.118190	0.124975	-0.375878	5.102839	MT	21342	2023.02.25 03:22:37.275569761	0001923
1	5.136985	0.085177	-0.380215	5.122186	MT	21342	2023.02.25 03:22:37.276569761	0001923
1	5.132616	0.097127	-0.372141	5.118186	MT	21342	2023.02.25 03:22:37.277569761	0001923
1	5.094362	0.116732	-0.379521	5.078864	MT	21342	2023.02.25 03:22:37.278569761	0001923
1	5.106790	0.088870	-0.391736	5.090967	MT	21342	2023.02.25 03:22:37.279569761	0001923
1	5.098407	0.120773	-0.379577	5.082822	MT	21342	2023.02.25 03:22:37.280569761	0001923
1	5.120753	0.109003	-0.371943	5.106064	MT	21342	2023.02.25 03:22:37.281569761	0001923
1	5.103666	0.108839	-0.402650	5.086594	MT	21342	2023.02.25 03:22:37.282569761	0001923
1	5.119474	0.116999	-0.398885	5.102570	MT	21342	2023.02.25 03:22:37.283569761	0001923
1	5.106802	0.187836	-0.363622	5.090376	MT	21342	2023.02.25 03:22:37.284569761	0001923
1	5.110851	0.171886	-0.371701	5.094418	MT	21342	2023.02.25 03:22:37.285569761	0001923
1	5.118345	0.096985	-0.383910	5.103005	MT	21342	2023.02.25 03:22:37.286569761	0001923
1	5.119174	0.085001	-0.398923	5.102899	MT	21342	2023.02.25 03:22:37.287569761	0001923
1	5.098052	0.128765	-0.371568	5.082862	MT	21342	2023.02.25 03:22:37.288569761	0001923
1	5.117478	0.140957	-0.358861	5.102934	MT	21342	2023.02.25 03:22:37.289569761	0001923
1	5.083754	0.112633	-0.402340	5.066556	MT	21342	2023.02.25 03:22:37.290569761	0001923
1	5.177564	0.141587	-0.380759	5.161603	MT	21342	2023.02.25 03:22:37.291569761	0001923
1	5.117270	0.132982	-0.422802	5.098039	MT	21342	2023.02.25 03:22:37.292569761	0001923
1	5.137626	0.125179	-0.384167	5.121714	MT	21342	2023.02.25 03:22:37.293569761	0001923
1	5.099567	0.120793	-0.398575	5.082532	MT	21342	2023.02.25 03:22:37.294569761	0001923
1	5.105508	0.104844	-0.367720	5.091169	MT	21342	2023.02.25 03:22:37.295569761	0001923
1	5.111908	0.096898	-0.339854	5.099678	MT	21342	2023.02.25 03:22:37.296569761	0001923
1	5.089351	0.108675	-0.363471	5.075192	MT	21342	2023.02.25 03:22:37.297569761	0001923
1	5.131760	0.101111	-0.356138	5.118389	MT	21342	2023.02.25 03:22:37.298569761	0001923
1	5.125732	0.145050	-0.379961	5.109571	MT	21342	2023.02.25 03:22:37.299569761	0001923
1	5.101832	0.112807	-0.371649	5.087026	MT	21342	2023.02.25 03:22:37.300569761	0001923
1	5.120525	0.108999	-0.367944	5.106125	MT	21342	2023.02.25 03:22:37.301569761	0001923
1	5.130068	0.105109	-0.395068	5.113753	MT	21342	2023.02.25 03:22:37.302569761	0001923
1	5.153062	0.149327	-0.368385	5.137708	MT	21342	2023.02.25 03:22:37.303569761	0001923
1	5.114727	0.128942	-0.383811	5.098676	MT	21342	2023.02.25 03:22:37.304569761	0001923
1	5.043625	0.144207	-0.390692	5.026402	MT	21342	2023.02.25 03:22:37.305569761	0001923
1	5.111799	0.151911	-0.394722	5.094272	MT	21342	2023.02.25 03:22:37.306569761	0001923
1	5.128283	0.081083	-0.368099	5.114412	MT	21342	2023.02.25 03:22:37.307569761	0001923
1	5.098113	0.132765	-0.371564	5.082821	MT	21342	2023.02.25 03:22:37.308569761	0001923
1	5.146485	0.149269	-0.392260	5.129343	MT	21342	2023.02.25 03:22:37.309569761	0001923
1	5.137335	0.121175	-0.380172	5.121816	MT	21342	2023.02.25 03:22:37.310569761	0001923
1	5.108670	0.084874	-0.355806	5.095558	MT	21342	2023.02.25 03:22:37.311569761	0001923
1	5.145296	0.097263	-0.384323	5.130000	MT	21342	2023.02.25 03:22:37.312569761	0001923
1	5.110622	0.120901	-0.383760	5.094759	MT	21342	2023.02.25 03:22:37.313569761	0001923
1	5.132367	0.168126	-0.414990	5.112799	MT	21342	2023.02.25 03:22:37.314569761	0001923
1	5.133768	0.117143	-0.388115	5.117735	MT	21342	2023.02.25 03:22:37.315569761	0001923
1	5.092353	0.096701	-0.347548	5.079559	MT	21342	2023.02.25 03:22:37.316569761	0001923
1	5.149288	0.097305	-0.384384	5.134000	MT	21342	2023.02.25 03:22:37.317569761	0001923
1	5.136876	0.101172	-0.376197	5.122083	MT	21342	2023.02.25 03:22:37.318569761	0001923
1	5.153216	0.145331	-0.372389	5.137688	MT	21342	2023.02.25 03:22:37.319569761	0001923
1	5.134195	0.117150	-0.395114	5.117629	MT	21342	2023.02.25 03:22:37.320569761	0001923
1	5.158302	0.109402	-0.399490	5.141646	MT	21342	2023.02.25 03:22:37.321569761	0001923
1	5.095631	0.140747	-0.394490	5.078388	MT	21342	2023.02.25 03:22:37.322569761	0001923
1	5.092618	0.120727	-0.414451	5.074289	MT	21342	2023.02.25 03:22:37.323569761	0001923
1	5.121842	0.121019	-0.387927	5.105696	MT	21342	2023.02.25 03:22:37.324569761	0001923
1	5.145988	0.117271	-0.392298	5.129672	MT	21342	2023.02.25 03:22:37.325569761	0001923
1	5.118946	0.108993	-0.391895	5.102759	MT	21342	2023.02.25 03:22:37.326569761	0001923
1	5.157790	0.073400	-0.395533	5.142077	MT	21342	2023.02.25 03:22:37.327569761	0001923
1	5.120406	0.136988	-0.358912	5.105975	MT	21342	2023.02.25 03:22:37.328569761	0001923
1	5.135793	0.085156	-0.359218	5.122507	MT	21342	2023.02.25 03:22:37.329569761	0001923
1	5.121242	0.129006	-0.375919	5.105797	MT	21342	2023.02.25 03:22:37.330569761	0001923
1	5.104009	0.148833	-0.398603	5.086243	MT	21342	2023.02.25 03:22:37.331569761	0001923
1	5.121870	0.152009	-0.379891	5.105499	MT	21342	2023.02.25 03:22:37.332569761	0001923
1	5.120153	0.145002	-0.402851	5.102221	MT	21342	2023.02.25 03:22:37.333569761	0001923
1	5.098472	0.072784	-0.387633	5.083194	MT	21342	2023.02.25 03:22:37.334569761	0001923
1	5.086646	0.096659	-0.387421	5.070949	MT	21342	2023.02.25 03:22:37.335569761	0001923
1	5.109918	0.120889	-0.371761	5.094943	MT	21342	2023.02.25 03:22:37.336569761	0001923
1	5.057450	0.088350	-0.367006	5.043342	MT	21342	2023.02.25 03:22:37.337569761	0001923
1	5.134162	0.156136	-0.384069	5.117395	MT	21342	2023.02.25 03:22:37.338569761	0001923
1	5.107116	0.120868	-0.391698	5.090638	MT	21342	2023.02.25 03:22:37.339569761	0001923
1	5.124776	0.129039	-0.367981	5.109919	MT	21342	2023.02.25 03:22:37.340569761	0001923
1	5.129150	0.065100	-0.384116	5.114332	MT	21342	2023.02.25 03:22:37.341569761	0001923
1	5.130740	0.137112	-0.399029	5.113362	MT	21342	2023.02.25 03:22:37.342569761	0001923
1	5.138594	0.109200	-0.403184	5.121588	MT	21342	2023.02.25 03:22:37.343569761	0001923
1	5.056287	0.128347	-0.405893	5.038335	MT	21342	2023.02.25 03:22:37.344569761	0001923
1	5.118992	0.112992	-0.391890	5.102718	MT	21342	2023.02.25 03:22:37.345569761	0001923
1	5.094993	0.108745	-0.391529	5.078763	MT	21342	2023.02.25 03:22:37.346569761	0001923
1	5.079344	0.096588	-0.398298	5.062783	MT	21342	2023.02.25 03:22:37.347569761	0001923
1	5.110677	0.124901	-0.383755	5.094718	MT	21342	2023.02.25 03:22:37.348569761	0001923
1	5.136690	0.073174	-0.376230	5.122371	MT	21342	2023.02.25 03:22:37.349569761	0001923
1	5.132276	0.081124	-0.368160	5.118412	MT	21342	2023.02.25 03:22:37.350569761	0001923
1	5.184576	0.137653	-0.364888	5.169887	MT	21342	2023.02.25 03:22:37.351569761	0001923
1	5.106146	0.148842	-0.367667	5.090716	MT	21342	2023.02.25 03:22:37.352569761	0001923
1	5.118420	0.104985	-0.383901	5.102923	MT	21342	2023.02.25 03:22:37.353569761	0001923
1	5.101668	0.096808	-0.371667	5.087191	MT	21342	2023.02.25 03:22:37.354569761	0001923
1	5.121655	0.105020	-0.387946	5.105861	MT	21342	2023.02.25 03:22:37.355569761	0001923
1	5.131360	0.073108	-0.352172	5.118738	MT	21342	2023.02.25 03:22:37.356569761	0001923
1	5.148796	0.133286	-0.368343	5.133874	MT	21342	2023.02.25 03:22:37.357569761	0001923
1	5.107109	0.136863	-0.387679	5.090534	MT	21342	2023.02.25 03:22:37.358569761	0001923
1	5.156242	0.109366	-0.364494	5.142180	MT	21342	2023.02.25 03:22:37.359569761	0001923
1	5.140934	0.077219	-0.380286	5.126268	MT	21342	2023.02.25 03:22:37.360569761	0001923
1	5.113981	0.076941	-0.379873	5.099273	MT	21342	2023.02.25 03:22:37.361569761	0001923
1	5.109353	0.136899	-0.422675	5.089999	MT	21342	2023.02.25 03:22:37.362569761	0001923
1	5.136771	0.113168	-0.372183	5.122020	MT	21342	2023.02.25 03:22:37.363569761	0001923
1	5.136284	0.141150	-0.356152	5.121977	MT	21342	2023.02.25 03:22:37.364569761	0001923
1	5.104667	0.108828	-0.351717	5.091372	MT	21342	2023.02.25 03:22:37.365569761	0001923
1	5.124944	0.152034	-0.363954	5.109743	MT	21342	2023.02.25 03:22:37.366569761	0001923
1	5.113684	0.100931	-0.371846	5.099148	MT	21342	2023.02.25 03:22:37.367569761	0001923
1	5.154078	0.125353	-0.392411	5.137589	MT	21342	2023.02.25 03:22:37.368569761	0001923
1	5.114150	0.100939	-0.379845	5.099026	MT	21342	2023.02.25 03:22:37.369569761	0001923
1	5.116126	0.175948	-0.391755	5.098070	MT	21342	2023.02.25 03:22:37.370569761	0001923
1	5.116418	0.144965	-0.406790	5.098160	MT	21342	2023.02.25 03:22:37.371569761	0001923
1	5.131000	0.172103	-0.391988	5.113109	MT	21342	2023.02.25 03:22:37.372569761	0001923
1	5.075802	0.088555	-0.406245	5.058743	MT	21342	2023.02.25 03:22:37.373569761	0001923
1	5.139305	0.125207	-0.411164	5.121301	MT	21342	2023.02.25 03:22:37.374569761	0001923
1	5.128459	0.069088	-0.372113	5.114475	MT	21342	2023.02.25 03:22:37.375569761	0001923
1	5.161636	0.081437	-0.392585	5.146040	MT	21342	2023.02.25 03:22:37.376569761	0001923
1	5.091639	0.124710	-0.398448	5.074492	MT	21342	2023.02.25 03:22:37.377569761	0001923
1	5.110842	0.056916	-0.394834	5.095250	MT	21342	2023.02.25 03:22:37.378569761	0001923
1	5.140864	0.121208	-0.372234	5.125937	MT	21342	2023.02.25 03:22:37.379569761	0001923
1	5.085678	0.116638	-0.367400	5.071049	MT	21342	2023.02.25 03:22:37.380569761	0001923
1	5.122534	0.149021	-0.391894	5.105347	MT	21342	2023.02.25 03:22:37.381569761	0001923
1	5.093363	0.084722	-0.367560	5.079377	MT	21342	2023.02.25 03:22:37.382569761	0001923
1	5.091386	0.136702	-0.391434	5.074476	MT	21342	2023.02.25 03:22:37.383569761	0001923
1	5.114432	0.124938	-0.379817	5.098779	MT	21342	2023.02.25 03:22:37.384569761	0001923
1	5.172638	0.125534	-0.368719	5.157952	MT	21342	2023.02.25 03:22:37.385569761	0001923
1	5.136218	0.069166	-0.368236	5.122534	MT	21342	2023.02.25 03:22:37.386569761	0001923
1	5.157646	0.129385	-0.384468	5.141669	MT	21342	2023.02.25 03:22:37.387569761	0001923
1	5.153491	0.117345	-0.384421	5.137793	MT	21342	2023.02.25 03:22:37.388569761	0001923
1	5.078796	0.128571	-0.383262	5.062682	MT	21342	2023.02.25 03:22:37.389569761	0001923
1	5.146371	0.113278	-0.399302	5.129607	MT	21342	2023.02.25 03:22:37.390569761	0001923
1	5.144461	0.125241	-0.364292	5.130018	MT	21342	2023.02.25 03:22:37.391569761	0001923
1	5.165964	0.149467	-0.384566	5.149462	MT	21342	2023.02.25 03:22:37.392569761	0001923
1	5.102935	0.104828	-0.391656	5.086803	MT	21342	2023.02.25 03:22:37.393569761	0001923
1	5.107914	0.108884	-0.406710	5.090532	MT	21342	2023.02.25 03:22:37.394569761	0001923
1	5.093772	0.124720	-0.367513	5.078965	MT	21342	2023.02.25 03:22:37.395569761	0001923
1	5.086880	0.148648	-0.379361	5.070536	MT	21342	2023.02.25 03:22:37.396569761	0001923
1	5.124792	0.113044	-0.372000	5.110022	MT	21342	2023.02.25 03:22:37.397569761	0001923
1	5.129939	0.129101	-0.388040	5.113613	MT	21342	2023.02.25 03:22:37.398569761	0001923
1	5.120725	0.124998	-0.367925	5.105961	MT	21342	2023.02.25 03:22:37.399569761	0001923
1	5.138649	0.168181	-0.388116	5.121210	MT	21342	2023.02.25 03:22:37.400569761	0001923
1	5.125831	0.137055	-0.383970	5.109592	MT	21342	2023.02.25 03:22:37.401569761	0001923
1	5.121742	0.113019	-0.387937	5.105779	MT	21342	2023.02.25 03:22:37.402569761	0001923
1	5.083185	0.072631	-0.398387	5.067029	MT	21342	2023.02.25 03:22:37.403569761	0001923
1	5.111399	0.076923	-0.402810	5.094922	MT	21342	2023.02.25 03:22:37.404569761	0001923
1	5.136419	0.121159	-0.364174	5.122060	MT	21342	2023.02.25 03:22:37.405569761	0001923
1	5.133282	0.133129	-0.376098	5.117754	MT	21342	2023.02.25 03:22:37.406569761	0001923
1	5.110223	0.140888	-0.371737	5.094737	MT	21342	2023.02.25 03:22:37.407569761	0001923
1	5.075239	0.080548	-0.398256	5.058948	MT	21342	2023.02.25 03:22:37.408569761	0001923
1	5.128545	0.129076	-0.364043	5.113979	MT	21342	2023.02.25 03:22:37.409569761	0001923
1	5.071374	0.120500	-0.394148	5.054598	MT	21342	2023.02.25 03:22:37.410569761	0001923
1	5.148300	0.113283	-0.364367	5.134141	MT	21342	2023.02.25 03:22:37.411569761	0001923
1	5.096200	0.108765	-0.410527	5.078473	MT	21342	2023.02.25 03:22:37.412569761	0001923
1	5.115534	0.120958	-0.398819	5.098529	MT	21342	2023.02.25 03:22:37.413569761	0001923
1	5.121185	0.125006	-0.375924	5.105838	MT	21342	2023.02.25 03:22:37.414569761	0001923
1	5.151460	0.137330	-0.411333	5.133175	MT	21342	2023.02.25 03:22:37.415569761	0001923
1	5.094353	0.132727	-0.375502	5.078761	MT	21342	2023.02.25 03:22:37.416569761	0001923
1	5.115647	0.128957	-0.398810	5.098447	MT	21342	2023.02.25 03:22:37.417569761	0001923
1	5.136985	0.085177	-0.380215	5.122186	MT	21342	2023.02.25 03:22:37.418569761	0001923
1	5.145221	0.113258	-0.380304	5.129897	MT	21342	2023.02.25 03:22:37.419569761	0001923
1	5.118607	0.120984	-0.383882	5.102758	MT	21342	2023.02.25 03:22:37.420569761	0001923
1	5.086227	0.064657	-0.383460	5.071340	MT	21342	2023.02.25 03:22:37.421569761	0001923
1	5.085600	0.116660	-0.429332	5.066102	MT	21342	2023.02.25 03:22:37.422569761	0001923
1	5.119888	0.109008	-0.406893	5.102530	MT	21342	2023.02.25 03:22:37.423569761	0001923
1	5.132922	0.105131	-0.376131	5.118042	MT	21342	2023.02.25 03:22:37.424569761	0001923
1	5.114523	0.167923	-0.367767	5.098519	MT	21342	2023.02.25 03:22:37.425569761	0001923
1	5.142282	0.049244	-0.403316	5.126205	MT	21342	2023.02.25 03:22:37.426569761	0001923
1	5.126389	0.081078	-0.403034	5.109878	MT	21342	2023.02.25 03:22:37.427569761	0001923
1	5.110920	0.104910	-0.391778	5.094802	MT	21342	2023.02.25 03:22:37.428569761	0001923
1	5.169449	0.133505	-0.380647	5.153687	MT	21342	2023.02.25 03:22:37.429569761	0001923
1	5.129298	0.117093	-0.380055	5.113858	MT	21342	2023.02.25 03:22:37.430569761	0001923
1	5.124339	0.089041	-0.368029	5.110331	MT	21342	2023.02.25 03:22:37.431569761	0001923
1	5.137508	0.133175	-0.380158	5.121692	MT	21342	2023.02.25 03:22:37.432569761	0001923
1	5.087103	0.116662	-0.391397	5.070682	MT	21342	2023.02.25 03:22:37.433569761	0001923
1	5.079420	0.104588	-0.398288	5.062700	MT	21342	2023.02.25 03:22:37.434569761	0001923
1	5.107289	0.132868	-0.391684	5.090514	MT	21342	2023.02.25 03:22:37.435569761	0001923
1	5.121616	0.101020	-0.387951	5.105902	MT	21342	2023.02.25 03:22:37.436569761	0001923
1	5.105325	0.108840	-0.363715	5.091189	MT	21342	2023.02.25 03:22:37.437569761	0001923
1	5.106304	0.088862	-0.383737	5.091089	MT	21342	2023.02.25 03:22:37.438569761	0001923
1	5.099520	0.096767	-0.331672	5.087802	MT	21342	2023.02.25 03:22:37.439569761	0001923
1	5.125969	0.145055	-0.383960	5.109510	MT	21342	2023.02.25 03:22:37.440569761	0001923
1	5.086240	0.104651	-0.379413	5.070989	MT	21342	2023.02.25 03:22:37.441569761	0001923
1	5.152067	0.117319	-0.359424	5.138175	MT	21342	2023.02.25 03:22:37.442569761	0001923
1	5.091353	0.148698	-0.387421	5.074413	MT	21342	2023.02.25 03:22:37.443569761	0001923
1	5.126072	0.137059	-0.387969	5.109531	MT	21342	2023.02.25 03:22:37.444569761	0001923
1	5.136726	0.109168	-0.372188	5.122062	MT	21342	2023.02.25 03:22:37.445569761	0001923
1	5.096258	0.084742	-0.347623	5.083682	MT	21342	2023.02.25 03:22:37.446569761	0001923
1	5.141701	0.145215	-0.380205	5.125568	MT	21342	2023.02.25 03:22:37.447569761	0001923
1	5.158371	0.133396	-0.395462	5.141460	MT	21342	2023.02.25 03:22:37.448569761	0001923
1	5.152696	0.141323	-0.364395	5.137852	MT	21342	2023.02.25 03:22:37.449569761	0001923
1	5.110962	0.108910	-0.391773	5.094761	MT	21342	2023.02.25 03:22:37.450569761	0001923
1	5.138291	0.137187	-0.392152	5.121468	MT	21342	2023.02.25 03:22:37.451569761	0001923
1	5.119638	0.128999	-0.398871	5.102446	MT	21342	2023.02.25 03:22:37.452569761	0001923
1	5.118124	0.148966	-0.367851	5.102714	MT	21342	2023.02.25 03:22:37.453569761	0001923
1	5.107137	0.151858	-0.383662	5.090441	MT	21342	2023.02.25 03:22:37.454569761	0001923
1	5.102427	0.056826	-0.387713	5.087358	MT	21342	2023.02.25 03:22:37.455569761	0001923
1	5.121674	0.073025	-0.391984	5.106129	MT	21342	2023.02.25 03:22:37.456569761	0001923
1	5.107450	0.112876	-0.398706	5.090613	MT	21342	2023.02.25 03:22:37.457569761	0001923
1	5.098052	0.128765	-0.371568	5.082862	MT	21342	2023.02.25 03:22:37.458569761	0001923
1	5.130255	0.121108	-0.395049	5.113588	MT	21342	2023.02.25 03:22:37.459569761	0001923
1	5.142710	0.160227	-0.392186	5.125230	MT	21342	2023.02.25 03:22:37.460569761	0001923
1	5.102073	0.088816	-0.379676	5.087151	MT	21342	2023.02.25 03:22:37.461569761	0001923
1	5.137924	0.129183	-0.388162	5.121611	MT	21342	2023.02.25 03:22:37.462569761	0001923
1	5.106340	0.116856	-0.379704	5.090862	MT	21342	2023.02.25 03:22:37.463569761	0001923
1	5.125004	0.129043	-0.371981	5.109858	MT	21342	2023.02.25 03:22:37.464569761	0001923
1	5.149466	0.089309	-0.388393	5.134021	MT	21342	2023.02.25 03:22:37.465569761	0001923
1	5.121791	0.117019	-0.387932	5.105737	MT	21342	2023.02.25 03:22:37.466569761	0001923
1	5.144464	0.077252	-0.372348	5.130390	MT	21342	2023.02.25 03:22:37.467569761	0001923
1	5.168494	0.089499	-0.372700	5.154262	MT	21342	2023.02.25 03:22:37.468569761	0001923
1	5.102018	0.108811	-0.375653	5.087006	MT	21342	2023.02.25 03:22:37.469569761	0001923
1	5.096068	0.136755	-0.402494	5.078307	MT	21342	2023.02.25 03:22:37.470569761	0001923
1	5.090476	0.124691	-0.379450	5.074783	MT	21342	2023.02.25 03:22:37.471569761	0001923
1	5.113599	0.175930	-0.414691	5.093720	MT	21342	2023.02.25 03:22:37.472569761	0001923
1	5.109863	0.132884	-0.367747	5.094880	MT	21342	2023.02.25 03:22:37.473569761	0001923
1	5.119742	0.068992	-0.358992	5.106675	MT	21342	2023.02.25 03:22:37.474569761	0001923
1	5.160844	0.053427	-0.380620	5.146512	MT	21342	2023.02.25 03:22:37.475569761	0001923
1	5.148570	0.149276	-0.359325	5.133846	MT	21342	2023.02.25 03:22:37.476569761	0001923
1	5.090674	0.100700	-0.387478	5.074907	MT	21342	2023.02.25 03:22:37.477569761	0001923
1	5.130064	0.137100	-0.388030	5.113530	MT	21342	2023.02.25 03:22:37.478569761	0001923
1	5.118421	0.068991	-0.387943	5.103232	MT	21342	2023.02.25 03:22:37.479569761	0001923
1	5.119089	0.104996	-0.394900	5.102755	MT	21342	2023.02.25 03:22:37.480569761	0001923
1	5.101703	0.120802	-0.367639	5.087005	MT	21342	2023.02.25 03:22:37.481569761	0001923
1	5.146535	0.105282	-0.403311	5.129628	MT	21342	2023.02.25 03:22:37.482569761	0001923
1	5.127323	0.141078	-0.406962	5.109200	MT	21342	2023.02.25 03:22:37.483569761	0001923
1	5.109237	0.100882	-0.363786	5.095271	MT	21342	2023.02.25 03:22:37.484569761	0001923
1	5.114804	0.092952	-0.391853	5.098925	MT	21342	2023.02.25 03:22:37.485569761	0001923
1	5.094127	0.116728	-0.375521	5.078925	MT	21342	2023.02.25 03:22:37.486569761	0001923
1	5.144901	0.105255	-0.376314	5.130040	MT	21342	2023.02.25 03:22:37.487569761	0001923
1	5.117677	0.159953	-0.355839	5.102784	MT	21342	2023.02.25 03:22:37.488569761	0001923
1	5.130070	0.121105	-0.392049	5.113634	MT	21342	2023.02.25 03:22:37.489569761	0001923
1	5.086479	0.104655	-0.383412	5.070928	MT	21342	2023.02.25 03:22:37.490569761	0001923
1	5.151811	0.109316	-0.356434	5.138303	MT	21342	2023.02.25 03:22:37.491569761	0001923
1	5.054259	0.100321	-0.378929	5.039036	MT	21342	2023.02.25 03:22:37.492569761	0001923
1	5.113537	0.108927	-0.367837	5.099127	MT	21342	2023.02.25 03:22:37.493569761	0001923
1	5.102935	0.104828	-0.391656	5.086803	MT	21342	2023.02.25 03:22:37.494569761	0001923
1	5.144793	0.093255	-0.376328	5.130164	MT	21342	2023.02.25 03:22:37.495569761	0001923
1	5.103072	0.116827	-0.391641	5.086680	MT	21342	2023.02.25 03:22:37.496569761	0001923
1	5.125689	0.109061	-0.388003	5.109819	MT	21342	2023.02.25 03:22:37.497569761	0001923
1	5.117624	0.132962	-0.363870	5.102940	MT	21342	2023.02.25 03:22:37.498569761	0001923
1	5.133342	0.121134	-0.380111	5.117817	MT	21342	2023.02.25 03:22:37.499569761	0001923
1	5.156014	0.081367	-0.364527	5.142469	MT	21342	2023.02.25 03:22:37.500569761	0001923
1	5.109237	0.100882	-0.363786	5.095271	MT	21342	2023.02.25 03:22:37.501569761	0001923
1	5.129854	0.152091	-0.380014	5.113498	MT	21342	2023.02.25 03:22:37.502569761	0001923
1	5.114804	0.116947	-0.387825	5.098739	MT	21342	2023.02.25 03:22:37.503569761	0001923
1	5.090660	0.120695	-0.383454	5.074763	MT	21342	2023.02.25 03:22:37.504569761	0001923
1	5.062484	0.100407	-0.383051	5.046973	MT	21342	2023.02.25 03:22:37.505569761	0001923
1	5.101090	0.124790	-0.355636	5.087147	MT	21342	2023.02.25 03:22:37.506569761	0001923
1	5.086499	0.140644	-0.375371	5.070680	MT	21342	2023.02.25 03:22:37.507569761	0001923
1	5.142350	0.141228	-0.392208	5.125426	MT	21342	2023.02.25 03:22:37.508569761	0001923
1	5.133353	0.101139	-0.384135	5.117961	MT	21342	2023.02.25 03:22:37.509569761	0001923
1	5.111105	0.104913	-0.394777	5.094756	MT	21342	2023.02.25 03:22:37.510569761	0001923
1	5.125123	0.121048	-0.375990	5.109879	MT	21342	2023.02.25 03:22:37.511569761	0001923
1	5.119860	0.108986	-0.355945	5.106309	MT	21342	2023.02.25 03:22:37.512569761	0001923
1	5.106697	0.140855	-0.379675	5.090615	MT	21342	2023.02.25 03:22:37.513569761	0001923
1	5.078683	0.120571	-0.383271	5.062765	MT	21342	2023.02.25 03:22:37.514569761	0001923
1	5.141541	0.149211	-0.376201	5.125588	MT	21342	2023.02.25 03:22:37.515569761	0001923
1	5.121367	0.137006	-0.375910	5.105715	MT	21342	2023.02.25 03:22:37.516569761	0001923
1	5.082974	0.104622	-0.391350	5.066807	MT	21342	2023.02.25 03:22:37.517569761	0001923
1	5.105644	0.132839	-0.363687	5.090942	MT	21342	2023.02.25 03:22:37.518569761	0001923
1	5.106575	0.092866	-0.387731	5.090987	MT	21342	2023.02.25 03:22:37.519569761	0001923
1	5.081613	0.084602	-0.371376	5.067318	MT	21342	2023.02.25 03:22:37.520569761	0001923
1	5.105262	0.148826	-0.351669	5.090961	MT	21342	2023.02.25 03:22:37.521569761	0001923
1	5.107499	0.116876	-0.398702	5.090572	MT	21342	2023.02.25 03:22:37.522569761	0001923
1	5.128791	0.089091	-0.376089	5.114208	MT	21342	2023.02.25 03:22:37.523569761	0001923
1	5.146751	0.101287	-0.407315	5.129608	MT	21342	2023.02.25 03:22:37.524569761	0001923
1	5.138167	0.129187	-0.392162	5.121550	MT	21342	2023.02.25 03:22:37.525569761	0001923
1	5.107858	0.124879	-0.402692	5.090429	MT	21342	2023.02.25 03:22:37.526569761	0001923
1	5.116024	0.136961	-0.402800	5.098304	MT	21342	2023.02.25 03:22:37.527569761	0001923
1	5.113413	0.167931	-0.414700	5.093802	MT	21342	2023.02.25 03:22:37.528569761	0001923
1	5.075312	0.144533	-0.387181	5.058457	MT	21342	2023.02.25 03:22:37.529569761	0001923
1	5.146342	0.141269	-0.392269	5.129425	MT	21342	2023.02.25 03:22:37.530569761	0001923
1	5.128606	0.133076	-0.364038	5.113938	MT	21342	2023.02.25 03:22:37.531569761	0001923
1	5.153146	0.141331	-0.372394	5.137729	MT	21342	2023.02.25 03:22:37.532569761	0001923
1	5.134301	0.125149	-0.395105	5.117546	MT	21342	2023.02.25 03:22:37.533569761	0001923
1	5.093263	0.100717	-0.363542	5.079273	MT	21342	2023.02.25 03:22:37.534569761	0001923
1	5.107170	0.124868	-0.391693	5.090597	MT	21342	2023.02.25 03:22:37.535569761	0001923
1	5.098261	0.108774	-0.379591	5.082946	MT	21342	2023.02.25 03:22:37.536569761	0001923
1	5.106277	0.084862	-0.383741	5.091131	MT	21342	2023.02.25 03:22:37.537569761	0001923
1	5.127602	0.156078	-0.406945	5.109045	MT	21342	2023.02.25 03:22:37.538569761	0001923
1	5.110568	0.092907	-0.387792	5.094986	MT	21342	2023.02.25 03:22:37.539569761	0001923
1	5.117449	0.100968	-0.367907	5.103208	MT	21342	2023.02.25 03:22:37.540569761	0001923
1	5.114515	0.112943	-0.383830	5.098841	MT	21342	2023.02.25 03:22:37.541569761	0001923
1	5.132000	0.069121	-0.364175	5.118596	MT	21342	2023.02.25 03:22:37.542569761	0001923
1	5.121898	0.105024	-0.391946	5.105800	MT	21342	2023.02.25 03:22:37.543569761	0001923
1	5.094061	0.084734	-0.379559	5.079194	MT	21342	2023.02.25 03:22:37.544569761	0001923
1	5.074095	0.128517	-0.371202	5.058866	MT	21342	2023.02.25 03:22:37.545569761	0001923
1	5.129404	0.125093	-0.380046	5.113776	MT	21342	2023.02.25 03:22:37.546569761	0001923
1	5.147337	0.073273	-0.352416	5.134736	MT	21342	2023.02.25 03:22:37.547569761	0001923
1	5.117852	0.116972	-0.371888	5.102982	MT	21342	2023.02.25 03:22:37.548569761	0001923
1	5.105709	0.136839	-0.363682	5.090901	MT	21342	2023.02.25 03:22:37.549569761	0001923
1	5.102507	0.175795	-0.363575	5.086500	MT	21342	2023.02.25 03:22:37.550569761	0001923
1	5.113498	0.072933	-0.371879	5.099436	MT	21342	2023.02.25 03:22:37.551569761	0001923
1	5.113132	0.088924	-0.363861	5.099394	MT	21342	2023.02.25 03:22:37.552569761	0001923
1	5.120619	0.132993	-0.363916	5.105939	MT	21342	2023.02.25 03:22:37.553569761	0001923
1	5.140765	0.113209	-0.372244	5.126020	MT	21342	2023.02.25 03:22:37.554569761	0001923
1	5.120931	0.129019	-0.418868	5.102141	MT	21342	2023.02.25 03:22:37.555569761	0001923
1	5.133557	0.097144	-0.388139	5.117941	MT	21342	2023.02.25 03:22:37.556569761	0001923
1	5.125340	0.149042	-0.371957	5.109652	MT	21342	2023.02.25 03:22:37.557569761	0001923
1	5.132599	0.133117	-0.364099	5.117937	MT	21342	2023.02.25 03:22:37.558569761	0001923
1	5.132814	0.093132	-0.376145	5.118166	MT	21342	2023.02.25 03:22:37.559569761	0001923
1	5.066035	0.068446	-0.379150	5.051363	MT	21342	2023.02.25 03:22:37.560569761	0001923
1	5.091691	0.108715	-0.402466	5.074596	MT	21342	2023.02.25 03:22:37.561569761	0001923
1	5.161830	0.141426	-0.384515	5.145545	MT	21342	2023.02.25 03:22:37.562569761	0001923
1	5.126251	0.133063	-0.391974	5.109511	MT	21342	2023.02.25 03:22:37.563569761	0001923
1	5.101603	0.112803	-0.367649	5.087087	MT	21342	2023.02.25 03:22:37.564569761	0001923
1	5.124837	0.133039	-0.367976	5.109878	MT	21342	2023.02.25 03:22:37.565569761	0001923
1	5.125476	0.156042	-0.371949	5.109580	MT	21342	2023.02.25 03:22:37.566569761	0001923
1	5.110092	0.132888	-0.371747	5.094819	MT	21342	2023.02.25 03:22:37.567569761	0001923
1	5.088656	0.076669	-0.355510	5.075643	MT	21342	2023.02.25 03:22:37.568569761	0001923
1	5.119831	0.140998	-0.398856	5.102323	MT	21342	2023.02.25 03:22:37.569569761	0001923
1	5.118902	0.080997	-0.394928	5.103002	MT	21342	2023.02.25 03:22:37.570569761	0001923
1	5.099567	0.120793	-0.398575	5.082532	MT	21342	2023.02.25 03:22:37.571569761	0001923
1	5.130201	0.145100	-0.388021	5.113448	MT	21342	2023.02.25 03:22:37.572569761	0001923
1	5.107856	0.140874	-0.398673	5.090325	MT	21342	2023.02.25 03:22:37.573569761	0001923
1	5.099020	0.092790	-0.394608	5.082881	MT	21342	2023.02.25 03:22:37.574569761	0001923
1	5.092127	0.100724	-0.410475	5.074556	MT	21342	2023.02.25 03:22:37.575569761	0001923
1	5.115100	0.120951	-0.391820	5.098636	MT	21342	2023.02.25 03:22:37.576569761	0001923
1	5.140940	0.141203	-0.368211	5.125793	MT	21342	2023.02.25 03:22:37.577569761	0001923
1	5.111470	0.088922	-0.402795	5.094798	MT	21342	2023.02.25 03:22:37.578569761	0001923
1	5.087793	0.148664	-0.394359	5.070307	MT	21342	2023.02.25 03:22:37.579569761	0001923
1	5.114239	0.080945	-0.383868	5.099170	MT	21342	2023.02.25 03:22:37.580569761	0001923
1	5.099022	0.144776	-0.383548	5.082514	MT	21342	2023.02.25 03:22:37.581569761	0001923
1	5.125368	0.101057	-0.384012	5.109963	MT	21342	2023.02.25 03:22:37.582569761	0001923
1	5.089859	0.088689	-0.375493	5.075214	MT	21342	2023.02.25 03:22:37.583569761	0001923
1	5.142285	0.125232	-0.395227	5.125545	MT	21342	2023.02.25 03:22:37.584569761	0001923
1	5.090024	0.076693	-0.379507	5.075277	MT	21342	2023.02.25 03:22:37.585569761	0001923
1	5.141992	0.160215	-0.380187	5.125414	MT	21342	2023.02.25 03:22:37.586569761	0001923
1	5.091483	0.112711	-0.398462	5.074616	MT	21342	2023.02.25 03:22:37.587569761	0001923
1	5.100527	0.148800	-0.406541	5.082122	MT	21342	2023.02.25 03:22:37.588569761	0001923
1	5.115883	0.175944	-0.387755	5.098131	MT	21342	2023.02.25 03:22:37.589569761	0001923
1	5.083092	0.132616	-0.387318	5.066579	MT	21342	2023.02.25 03:22:37.590569761	0001923
1	5.087217	0.140657	-0.387369	5.070496	MT	21342	2023.02.25 03:22:37.591569761	0001923
1	5.119901	0.144998	-0.398852	5.102282	MT	21342	2023.02.25 03:22:37.592569761	0001923
1	5.141183	0.109217	-0.380248	5.125939	MT	21342	2023.02.25 03:22:37.593569761	0001923
1	5.109689	0.120885	-0.367762	5.095004	MT	21342	2023.02.25 03:22:37.594569761	0001923
1	5.110032	0.084899	-0.379803	5.095191	MT	21342	2023.02.25 03:22:37.595569761	0001923
1	5.109887	0.096894	-0.375789	5.095129	MT	21342	2023.02.25 03:22:37.596569761	0001923
1	5.121697	0.109019	-0.387941	5.105820	MT	21342	2023.02.25 03:22:37.597569761	0001923
1	5.126251	0.133063	-0.391974	5.109511	MT	21342	2023.02.25 03:22:37.598569761	0001923
1	5.136723	0.141158	-0.364151	5.121854	MT	21342	2023.02.25 03:22:37.599569761	0001923
1	5.094078	0.112728	-0.375526	5.078967	MT	21342	2023.02.25 03:22:37.600569761	0001923
1	5.079169	0.104583	-0.394289	5.062761	MT	21342	2023.02.25 03:22:37.601569761	0001923
1	5.118370	0.120980	-0.379882	5.102819	MT	21342	2023.02.25 03:22:37.602569761	0001923
1	5.122693	0.133029	-0.398912	5.105405	MT	21342	2023.02.25 03:22:37.603569761	0001923
[truncated: 1,001 more rows]
