# Supplementary material for: Spatially selective delivery of living magnetic microrobots through torque-focusing
Source: Nat Commun. 2024 Mar 9;15:2160. doi: 10.1038/s41467-024-46407-4 (PMC10924878; doi:10.1038/s41467-024-46407-4)
Supplement: Supplementary file 4 — Source Data [file 41467_2024_46407_MOESM4_ESM.zip › Data_Sorted_by_Figures/Fig_4/4J/Field Characterization/z axis measurements/230223_x0_y0_z7_5_field_on_5mT.txt]

Block	B	Bx	By	Bz	Units	Temperature	Timestamp	Serial No.	Comment
0	15.797050	4.376994	0.009407	-15.178558	MT	21300	2023.02.25 03:15:46.537236427	0001923
0	15.857233	4.559028	2.379148	-15.000226	MT	21300	2023.02.25 03:15:46.538236427	0001923
0	15.872950	3.617546	4.435439	-14.805093	MT	21300	2023.02.25 03:15:46.539236427	0001923
0	15.674740	1.672715	5.589651	-14.548378	MT	21300	2023.02.25 03:15:46.540236427	0001923
0	15.508483	-0.756169	5.659187	-14.419253	MT	21300	2023.02.25 03:15:46.541236427	0001923
0	15.388493	-3.041391	4.647676	-14.351124	MT	21300	2023.02.25 03:15:46.542236427	0001923
0	15.391096	-4.671790	2.735636	-14.407515	MT	21300	2023.02.25 03:15:46.543236427	0001923
0	15.446965	-5.162553	0.408081	-14.553015	MT	21300	2023.02.25 03:15:46.544236427	0001923
0	15.519068	-4.518997	-1.715541	-14.747104	MT	21300	2023.02.25 03:15:46.545236427	0001923
0	15.496166	-2.764077	-3.117172	-14.925625	MT	21300	2023.02.25 03:15:46.546236427	0001923
0	15.502198	-0.466117	-3.534395	-15.086714	MT	21300	2023.02.25 03:15:46.547236427	0001923
0	15.604443	2.009891	-2.834842	-15.212582	MT	21300	2023.02.25 03:15:46.548236427	0001923
0	15.695703	3.854341	-1.113327	-15.174309	MT	21300	2023.02.25 03:15:46.549236427	0001923
0	15.805011	4.611723	1.180144	-15.071086	MT	21300	2023.02.25 03:15:46.550236427	0001923
0	15.869681	4.225818	3.510231	-14.888503	MT	21300	2023.02.25 03:15:46.551236427	0001923
0	15.730901	2.724486	5.087981	-14.633895	MT	21300	2023.02.25 03:15:46.552236427	0001923
0	15.577689	0.486233	5.736324	-14.474894	MT	21300	2023.02.25 03:15:46.553236427	0001923
0	15.422544	-1.930272	5.247230	-14.373430	MT	21300	2023.02.25 03:15:46.554236427	0001923
0	15.365412	-3.918629	3.752044	-14.375758	MT	21300	2023.02.25 03:15:46.555236427	0001923
0	15.401457	-5.056000	1.586924	-14.461101	MT	21300	2023.02.25 03:15:46.556236427	0001923
0	15.453515	-4.963846	-0.728879	-14.616432	MT	21300	2023.02.25 03:15:46.557236427	0001923
0	15.480212	-3.728599	-2.541896	-14.807879	MT	21300	2023.02.25 03:15:46.558236427	0001923
0	15.529620	-1.624818	-3.485203	-15.046010	MT	21300	2023.02.25 03:15:46.559236427	0001923
0	15.570754	0.795605	-3.317456	-15.192428	MT	21300	2023.02.25 03:15:46.560236427	0001923
0	15.690064	2.996574	-2.086025	-15.259330	MT	21300	2023.02.25 03:15:46.561236427	0001923
0	15.765817	4.389349	0.023870	-15.142458	MT	21300	2023.02.25 03:15:46.562236427	0001923
0	15.875826	4.590932	2.390307	-15.008386	MT	21300	2023.02.25 03:15:46.563236427	0001923
0	15.844119	3.609811	4.418065	-14.781275	MT	21300	2023.02.25 03:15:46.564236427	0001923
0	15.717388	1.712208	5.559496	-14.601254	MT	21300	2023.02.25 03:15:46.565236427	0001923
0	15.475494	-0.711838	5.654751	-14.387772	MT	21300	2023.02.25 03:15:46.566236427	0001923
0	15.384468	-2.993439	4.651793	-14.355556	MT	21300	2023.02.25 03:15:46.567236427	0001923
0	15.389914	-4.597029	2.724092	-14.432467	MT	21300	2023.02.25 03:15:46.568236427	0001923
0	15.453597	-5.194510	0.407982	-14.548686	MT	21300	2023.02.25 03:15:46.569236427	0001923
0	15.482678	-4.430809	-1.742678	-14.732425	MT	21300	2023.02.25 03:15:46.570236427	0001923
0	15.505689	-2.772097	-3.137118	-14.929848	MT	21300	2023.02.25 03:15:46.571236427	0001923
0	15.543514	-0.446518	-3.545759	-15.127096	MT	21300	2023.02.25 03:15:46.572236427	0001923
0	15.635282	1.969529	-2.841339	-15.248271	MT	21300	2023.02.25 03:15:46.573236427	0001923
0	15.735769	3.845907	-1.120679	-15.217342	MT	21300	2023.02.25 03:15:46.574236427	0001923
0	15.836362	4.622411	1.203582	-15.098843	MT	21300	2023.02.25 03:15:46.575236427	0001923
0	15.905940	4.264531	3.506705	-14.916961	MT	21300	2023.02.25 03:15:46.576236427	0001923
0	15.727403	2.705545	5.111833	-14.625334	MT	21300	2023.02.25 03:15:46.577236427	0001923
0	15.623522	0.497744	5.741056	-14.521948	MT	21300	2023.02.25 03:15:46.578236427	0001923
0	15.427742	-1.878368	5.258413	-14.381796	MT	21300	2023.02.25 03:15:46.579236427	0001923
0	15.378764	-3.945730	3.732198	-14.387783	MT	21300	2023.02.25 03:15:46.580236427	0001923
0	15.389863	-5.039927	1.555886	-14.457740	MT	21300	2023.02.25 03:15:46.581236427	0001923
0	15.452362	-4.951909	-0.708806	-14.620249	MT	21300	2023.02.25 03:15:46.582236427	0001923
0	15.530202	-3.733060	-2.564180	-14.855181	MT	21300	2023.02.25 03:15:46.583236427	0001923
0	15.535016	-1.634030	-3.438975	-15.061212	MT	21300	2023.02.25 03:15:46.584236427	0001923
0	15.560073	0.807671	-3.301566	-15.184308	MT	21300	2023.02.25 03:15:46.585236427	0001923
0	15.657740	3.012871	-2.055498	-15.227027	MT	21300	2023.02.25 03:15:46.586236427	0001923
0	15.791198	4.397108	0.017247	-15.166644	MT	21300	2023.02.25 03:15:46.587236427	0001923
0	15.838739	4.559231	2.381842	-14.980183	MT	21300	2023.02.25 03:15:46.588236427	0001923
0	15.823899	3.598013	4.422745	-14.761078	MT	21300	2023.02.25 03:15:46.589236427	0001923
0	15.671378	1.696642	5.538868	-14.561402	MT	21300	2023.02.25 03:15:46.590236427	0001923
0	15.542310	-0.708632	5.635964	-14.467106	MT	21300	2023.02.25 03:15:46.591236427	0001923
0	15.367904	-3.037216	4.627454	-14.336473	MT	21300	2023.02.25 03:15:46.592236427	0001923
0	15.377682	-4.647734	2.719605	-14.404008	MT	21300	2023.02.25 03:15:46.593236427	0001923
0	15.426595	-5.146385	0.403856	-14.537243	MT	21300	2023.02.25 03:15:46.594236427	0001923
0	15.515163	-4.483020	-1.734435	-14.751764	MT	21300	2023.02.25 03:15:46.595236427	0001923
0	15.490876	-2.767986	-3.125298	-14.917708	MT	21300	2023.02.25 03:15:46.596236427	0001923
0	15.491880	-0.434044	-3.526480	-15.078922	MT	21300	2023.02.25 03:15:46.597236427	0001923
0	15.603887	1.977789	-2.814760	-15.219946	MT	21300	2023.02.25 03:15:46.598236427	0001923
0	15.711884	3.898310	-1.125212	-15.178945	MT	21300	2023.02.25 03:15:46.599236427	0001923
0	15.873257	4.702263	1.222858	-15.111374	MT	21300	2023.02.25 03:15:46.600236427	0001923
0	15.831694	4.265285	3.454673	-14.849752	MT	21300	2023.02.25 03:15:46.601236427	0001923
0	15.778575	2.728005	5.104671	-14.678684	MT	21300	2023.02.25 03:15:46.602236427	0001923
0	15.576729	0.502328	5.763157	-14.462648	MT	21300	2023.02.25 03:15:46.603236427	0001923
0	15.419726	-1.882224	5.278161	-14.365452	MT	21300	2023.02.25 03:15:46.604236427	0001923
0	15.366186	-4.017346	3.762498	-14.346575	MT	21300	2023.02.25 03:15:46.605236427	0001923
0	15.429586	-5.020433	1.575625	-14.504647	MT	21300	2023.02.25 03:15:46.606236427	0001923
0	15.475786	-4.948204	-0.692391	-14.647042	MT	21300	2023.02.25 03:15:46.607236427	0001923
0	15.538154	-3.749161	-2.545079	-14.862725	MT	21300	2023.02.25 03:15:46.608236427	0001923
0	15.535841	-1.608902	-3.485062	-15.054173	MT	21300	2023.02.25 03:15:46.609236427	0001923
0	15.589533	0.826518	-3.344248	-15.204158	MT	21300	2023.02.25 03:15:46.610236427	0001923
0	15.674461	3.044872	-2.098394	-15.232013	MT	21300	2023.02.25 03:15:46.611236427	0001923
0	15.747243	4.389595	-0.015431	-15.123058	MT	21300	2023.02.25 03:15:46.612236427	0001923
0	15.842994	4.551143	2.347020	-14.992634	MT	21300	2023.02.25 03:15:46.613236427	0001923
0	15.834417	3.605872	4.399001	-14.777524	MT	21300	2023.02.25 03:15:46.614236427	0001923
0	15.668327	1.657820	5.608448	-14.535935	MT	21300	2023.02.25 03:15:46.615236427	0001923
0	15.525029	-0.720314	5.678411	-14.431331	MT	21300	2023.02.25 03:15:46.616236427	0001923
0	15.382577	-2.989435	4.647799	-14.355659	MT	21300	2023.02.25 03:15:46.617236427	0001923
0	15.383792	-4.655775	2.719656	-14.407925	MT	21300	2023.02.25 03:15:46.618236427	0001923
0	15.410505	-5.209971	0.395185	-14.497714	MT	21300	2023.02.25 03:15:46.619236427	0001923
0	15.504094	-4.490912	-1.719629	-14.739454	MT	21300	2023.02.25 03:15:46.620236427	0001923
0	15.501379	-2.736091	-3.145074	-14.930341	MT	21300	2023.02.25 03:15:46.621236427	0001923
0	15.552655	-0.415652	-3.537540	-15.139291	MT	21300	2023.02.25 03:15:46.622236427	0001923
0	15.619126	2.009844	-2.869716	-15.221116	MT	21300	2023.02.25 03:15:46.623236427	0001923
0	15.712386	3.870229	-1.125123	-15.186655	MT	21300	2023.02.25 03:15:46.624236427	0001923
0	15.826337	4.614493	1.203450	-15.090762	MT	21300	2023.02.25 03:15:46.625236427	0001923
0	15.817315	4.245436	3.498354	-14.829877	MT	21300	2023.02.25 03:15:46.626236427	0001923
0	15.715328	2.724732	5.118565	-14.606426	MT	21300	2023.02.25 03:15:46.627236427	0001923
0	15.595272	0.474159	5.779351	-14.477113	MT	21300	2023.02.25 03:15:46.628236427	0001923
0	15.461402	-1.970465	5.317358	-14.383947	MT	21300	2023.02.25 03:15:46.629236427	0001923
0	15.377782	-3.961610	3.775930	-14.370949	MT	21300	2023.02.25 03:15:46.630236427	0001923
0	15.421376	-5.088105	1.611006	-14.468403	MT	21300	2023.02.25 03:15:46.631236427	0001923
0	15.470781	-4.960034	-0.736584	-14.635592	MT	21300	2023.02.25 03:15:46.632236427	0001923
0	15.504941	-3.716885	-2.545454	-14.836059	MT	21300	2023.02.25 03:15:46.633236427	0001923
0	15.554314	-1.661015	-3.492940	-15.065758	MT	21300	2023.02.25 03:15:46.634236427	0001923
0	15.610237	0.787330	-3.359987	-15.223997	MT	21300	2023.02.25 03:15:46.635236427	0001923
0	15.698468	3.028654	-2.125043	-15.256256	MT	21300	2023.02.25 03:15:46.636236427	0001923
0	15.768762	4.397392	-0.019115	-15.143198	MT	21300	2023.02.25 03:15:46.637236427	0001923
0	15.843875	4.583245	2.366872	-14.980660	MT	21300	2023.02.25 03:15:46.638236427	0001923
0	15.804916	3.594137	4.382623	-14.753649	MT	21300	2023.02.25 03:15:46.639236427	0001923
0	15.674425	1.625672	5.593656	-14.551832	MT	21300	2023.02.25 03:15:46.640236427	0001923
0	15.487617	-0.651943	5.673942	-14.396098	MT	21300	2023.02.25 03:15:46.641236427	0001923
0	15.388104	-3.025429	4.643756	-14.355349	MT	21300	2023.02.25 03:15:46.642236427	0001923
0	15.384905	-4.695653	2.723425	-14.395454	MT	21300	2023.02.25 03:15:46.643236427	0001923
0	15.431388	-5.194298	0.442611	-14.524156	MT	21300	2023.02.25 03:15:46.644236427	0001923
0	15.544378	-4.463388	-1.737861	-14.788025	MT	21300	2023.02.25 03:15:46.645236427	0001923
0	15.524261	-2.740342	-3.140713	-14.954234	MT	21300	2023.02.25 03:15:46.646236427	0001923
0	15.550836	-0.422602	-3.545609	-15.135342	MT	21300	2023.02.25 03:15:46.647236427	0001923
0	15.644328	2.029530	-2.845267	-15.248950	MT	21300	2023.02.25 03:15:46.648236427	0001923
0	15.735500	3.853878	-1.093673	-15.217012	MT	21300	2023.02.25 03:15:46.649236427	0001923
0	15.828751	4.622493	1.203460	-15.090845	MT	21300	2023.02.25 03:15:46.650236427	0001923
0	15.859842	4.197785	3.463325	-14.896932	MT	21300	2023.02.25 03:15:46.651236427	0001923
0	15.777264	2.709028	5.123585	-14.674198	MT	21300	2023.02.25 03:15:46.652236427	0001923
0	15.592295	0.537195	5.771381	-14.474884	MT	21300	2023.02.25 03:15:46.653236427	0001923
0	15.437346	-1.926290	5.305167	-14.368585	MT	21300	2023.02.25 03:15:46.654236427	0001923
0	15.397262	-4.009690	3.775995	-14.378454	MT	21300	2023.02.25 03:15:46.655236427	0001923
0	15.383299	-5.055802	1.594618	-14.440982	MT	21300	2023.02.25 03:15:46.656236427	0001923
0	15.475737	-4.944183	-0.712384	-14.647388	MT	21300	2023.02.25 03:15:46.657236427	0001923
0	15.513382	-3.783795	-2.548655	-14.827416	MT	21300	2023.02.25 03:15:46.658236427	0001923
0	15.537287	-1.600951	-3.477993	-15.058148	MT	21300	2023.02.25 03:15:46.659236427	0001923
0	15.596183	0.830370	-3.321063	-15.215845	MT	21300	2023.02.25 03:15:46.660236427	0001923
0	15.692767	3.052715	-2.106139	-15.248214	MT	21300	2023.02.25 03:15:46.661236427	0001923
0	15.755869	4.393500	-0.003305	-15.130914	MT	21300	2023.02.25 03:15:46.662236427	0001923
0	15.833883	4.539223	2.389818	-14.979855	MT	21300	2023.02.25 03:15:46.663236427	0001923
0	15.830413	3.597881	4.390993	-14.777564	MT	21300	2023.02.25 03:15:46.664236427	0001923
0	15.704134	1.700424	5.590112	-14.576661	MT	21300	2023.02.25 03:15:46.665236427	0001923
0	15.538583	-0.748471	5.671622	-14.447147	MT	21300	2023.02.25 03:15:46.666236427	0001923
0	15.425175	-3.061702	4.671077	-14.378562	MT	21300	2023.02.25 03:15:46.667236427	0001923
0	15.359760	-4.663468	2.742156	-14.375496	MT	21300	2023.02.25 03:15:46.668236427	0001923
0	15.463014	-5.154735	0.384398	-14.573461	MT	21300	2023.02.25 03:15:46.669236427	0001923
0	15.508116	-4.474988	-1.726487	-14.747725	MT	21300	2023.02.25 03:15:46.670236427	0001923
0	15.478204	-2.727898	-3.133372	-14.910243	MT	21300	2023.02.25 03:15:46.671236427	0001923
0	15.516424	-0.407171	-3.565199	-15.095793	MT	21300	2023.02.25 03:15:46.672236427	0001923
0	15.598244	2.026076	-2.866048	-15.198223	MT	21300	2023.02.25 03:15:46.673236427	0001923
0	15.740430	3.877950	-1.124702	-15.213733	MT	21300	2023.02.25 03:15:46.674236427	0001923
0	15.847597	4.634327	1.203718	-15.106965	MT	21300	2023.02.25 03:15:46.675236427	0001923
0	15.869918	4.240836	3.491251	-14.888948	MT	21300	2023.02.25 03:15:46.676236427	0001923
0	15.734139	2.689456	5.118936	-14.633061	MT	21300	2023.02.25 03:15:46.677236427	0001923
0	15.583311	0.502279	5.771217	-14.466525	MT	21300	2023.02.25 03:15:46.678236427	0001923
0	15.483335	-1.954718	5.321743	-14.408046	MT	21300	2023.02.25 03:15:46.679236427	0001923
0	15.345915	-3.961303	3.747521	-14.344381	MT	21300	2023.02.25 03:15:46.680236427	0001923
0	15.401052	-5.059980	1.567922	-14.461350	MT	21300	2023.02.25 03:15:46.681236427	0001923
0	15.465697	-4.951999	-0.740619	-14.632736	MT	21300	2023.02.25 03:15:46.682236427	0001923
0	15.527865	-3.721122	-2.545107	-14.859014	MT	21300	2023.02.25 03:15:46.683236427	0001923
0	15.525859	-1.612830	-3.474190	-15.045965	MT	21300	2023.02.25 03:15:46.684236427	0001923
0	15.578436	0.834627	-3.340407	-15.193181	MT	21300	2023.02.25 03:15:46.685236427	0001923
0	15.656402	3.032969	-2.071594	-15.219479	MT	21300	2023.02.25 03:15:46.686236427	0001923
0	15.791321	4.385048	0.036292	-15.170229	MT	21300	2023.02.25 03:15:46.687236427	0001923
0	15.898914	4.613758	2.398577	-15.024498	MT	21300	2023.02.25 03:15:46.688236427	0001923
0	15.811223	3.622190	4.409531	-14.745526	MT	21300	2023.02.25 03:15:46.689236427	0001923
0	15.724322	1.696152	5.574536	-14.604860	MT	21300	2023.02.25 03:15:46.690236427	0001923
0	15.485116	-0.731923	5.658849	-14.395504	MT	21300	2023.02.25 03:15:46.691236427	0001923
0	15.363605	-3.037200	4.612456	-14.336702	MT	21300	2023.02.25 03:15:46.692236427	0001923
0	15.367806	-4.639652	2.719492	-14.396091	MT	21300	2023.02.25 03:15:46.693236427	0001923
0	15.419338	-5.182172	0.399508	-14.516937	MT	21300	2023.02.25 03:15:46.694236427	0001923
0	15.461907	-4.446525	-1.747108	-14.705326	MT	21300	2023.02.25 03:15:46.695236427	0001923
0	15.540803	-2.740442	-3.163527	-14.966584	MT	21300	2023.02.25 03:15:46.696236427	0001923
0	15.544548	-0.407455	-3.568771	-15.123850	MT	21300	2023.02.25 03:15:46.697236427	0001923
0	15.609797	2.052992	-2.865894	-15.206500	MT	21300	2023.02.25 03:15:46.698236427	0001923
0	15.673380	3.842548	-1.113647	-15.154189	MT	21300	2023.02.25 03:15:46.699236427	0001923
0	15.778972	4.651131	1.182579	-15.031448	MT	21300	2023.02.25 03:15:46.700236427	0001923
0	15.863220	4.217817	3.471287	-14.893016	MT	21300	2023.02.25 03:15:46.701236427	0001923
0	15.805699	2.719745	5.128010	-14.701246	MT	21300	2023.02.25 03:15:46.702236427	0001923
0	15.564642	0.502485	5.770912	-14.446528	MT	21300	2023.02.25 03:15:46.703236427	0001923
0	15.435927	-1.958302	5.278193	-14.372668	MT	21300	2023.02.25 03:15:46.704236427	0001923
0	15.330618	-3.953097	3.787159	-14.319857	MT	21300	2023.02.25 03:15:46.705236427	0001923
0	15.393509	-5.102746	1.582502	-14.436682	MT	21300	2023.02.25 03:15:46.706236427	0001923
0	15.450764	-4.971829	-0.704953	-14.611984	MT	21300	2023.02.25 03:15:46.707236427	0001923
0	15.494761	-3.740658	-2.564785	-14.816105	MT	21300	2023.02.25 03:15:46.708236427	0001923
0	15.526159	-1.608770	-3.493245	-15.042298	MT	21300	2023.02.25 03:15:46.709236427	0001923
0	15.586356	0.854597	-3.352321	-15.197569	MT	21300	2023.02.25 03:15:46.710236427	0001923
0	15.649503	3.021007	-2.067670	-15.215295	MT	21300	2023.02.25 03:15:46.711236427	0001923
0	15.736911	4.393718	-0.015609	-15.111101	MT	21300	2023.02.25 03:15:46.712236427	0001923
0	15.865629	4.611104	2.382087	-14.992717	MT	21300	2023.02.25 03:15:46.713236427	0001923
0	15.794459	3.574267	4.417351	-14.736911	MT	21300	2023.02.25 03:15:46.714236427	0001923
0	15.699553	1.664397	5.578131	-14.580473	MT	21300	2023.02.25 03:15:46.715236427	0001923
0	15.529028	-0.764349	5.674420	-14.434939	MT	21300	2023.02.25 03:15:46.716236427	0001923
0	15.413983	-3.069545	4.678822	-14.362360	MT	21300	2023.02.25 03:15:46.717236427	0001923
0	15.396540	-4.651915	2.735842	-14.419719	MT	21300	2023.02.25 03:15:46.718236427	0001923
0	15.415305	-5.158215	0.399598	-14.521184	MT	21300	2023.02.25 03:15:46.719236427	0001923
0	15.485428	-4.450758	-1.750761	-14.728342	MT	21300	2023.02.25 03:15:46.720236427	0001923
0	15.557619	-2.756657	-3.144258	-14.985126	MT	21300	2023.02.25 03:15:46.721236427	0001923
0	15.544703	-0.403512	-3.553707	-15.127661	MT	21300	2023.02.25 03:15:46.722236427	0001923
0	15.598795	2.013966	-2.837944	-15.205670	MT	21300	2023.02.25 03:15:46.723236427	0001923
0	15.718110	3.910082	-1.024027	-15.189523	MT	21300	2023.02.25 03:15:46.724236427	0001923
0	15.776949	4.612013	1.218651	-15.038496	MT	21300	2023.02.25 03:15:46.725236427	0001923
0	15.859880	4.252993	3.499020	-14.872952	MT	21300	2023.02.25 03:15:46.726236427	0001923
0	15.746097	2.712342	5.108147	-14.645463	MT	21300	2023.02.25 03:15:46.727236427	0001923
0	15.573005	0.407333	5.763044	-14.461670	MT	21300	2023.02.25 03:15:46.728236427	0001923
0	15.377132	-2.036825	5.168578	-14.338526	MT	21300	2023.02.25 03:15:46.729236427	0001923
0	15.323330	-3.997222	3.560668	-14.357866	MT	21300	2023.02.25 03:15:46.730236427	0001923
0	15.399228	-5.055947	1.376193	-14.480322	MT	21300	2023.02.25 03:15:46.731236427	0001923
0	15.465158	-4.943675	-0.935770	-14.623800	MT	21300	2023.02.25 03:15:46.732236427	0001923
0	15.531165	-3.736824	-2.643405	-14.841349	MT	21300	2023.02.25 03:15:46.733236427	0001923
0	15.552440	-1.601001	-3.508867	-15.066620	MT	21300	2023.02.25 03:15:46.734236427	0001923
0	15.611128	0.874305	-3.339886	-15.224587	MT	21300	2023.02.25 03:15:46.735236427	0001923
0	15.668817	3.052890	-2.075448	-15.227744	MT	21300	2023.02.25 03:15:46.736236427	0001923
0	15.726361	4.345640	0.023391	-15.114010	MT	21300	2023.02.25 03:15:46.737236427	0001923
0	15.863839	4.614137	2.390029	-14.988626	MT	21300	2023.02.25 03:15:46.738236427	0001923
0	15.846471	3.629846	4.423027	-14.777405	MT	21300	2023.02.25 03:15:46.739236427	0001923
0	15.666122	1.720815	5.569588	-14.541179	MT	21300	2023.02.25 03:15:46.740236427	0001923
0	15.534214	-0.768424	5.667538	-14.443003	MT	21300	2023.02.25 03:15:46.741236427	0001923
0	15.394770	-3.045494	4.627857	-14.363386	MT	21300	2023.02.25 03:15:46.742236427	0001923
0	15.400039	-4.659939	2.719896	-14.423881	MT	21300	2023.02.25 03:15:46.743236427	0001923
0	15.493637	-5.146971	0.252973	-14.611554	MT	21300	2023.02.25 03:15:46.744236427	0001923
0	15.499555	-4.482786	-1.761737	-14.732180	MT	21300	2023.02.25 03:15:46.745236427	0001923
0	15.526551	-2.764349	-3.132742	-14.953865	MT	21300	2023.02.25 03:15:46.746236427	0001923
0	15.551688	-0.415598	-3.549600	-15.135475	MT	21300	2023.02.25 03:15:46.747236427	0001923
0	15.582093	2.077259	-2.846296	-15.178446	MT	21300	2023.02.25 03:15:46.748236427	0001923
0	15.738934	3.845857	-1.112619	-15.221219	MT	21300	2023.02.25 03:15:46.749236427	0001923
0	15.809471	4.634720	1.262040	-15.062071	MT	21300	2023.02.25 03:15:46.750236427	0001923
0	15.835408	4.194104	3.513765	-14.860118	MT	21300	2023.02.25 03:15:46.751236427	0001923
0	15.781461	2.732085	5.147487	-14.666070	MT	21300	2023.02.25 03:15:46.752236427	0001923
0	15.602280	0.510050	5.763579	-14.489726	MT	21300	2023.02.25 03:15:46.753236427	0001923
0	15.413809	-1.950059	5.281836	-14.348693	MT	21300	2023.02.25 03:15:46.754236427	0001923
0	15.356801	-3.961351	3.794515	-14.343663	MT	21300	2023.02.25 03:15:46.755236427	0001923
0	15.368710	-5.047670	1.586445	-14.429188	MT	21300	2023.02.25 03:15:46.756236427	0001923
0	15.490572	-4.952290	-0.728209	-14.659548	MT	21300	2023.02.25 03:15:46.757236427	0001923
0	15.523212	-3.713012	-2.572217	-14.851510	MT	21300	2023.02.25 03:15:46.758236427	0001923
0	15.504198	-1.608575	-3.482551	-15.022133	MT	21300	2023.02.25 03:15:46.759236427	0001923
0	15.561978	0.834788	-3.336652	-15.177122	MT	21300	2023.02.25 03:15:46.760236427	0001923
0	15.653104	2.989872	-2.055525	-15.226790	MT	21300	2023.02.25 03:15:46.761236427	0001923
0	15.717212	4.353767	0.019217	-15.102156	MT	21300	2023.02.25 03:15:46.762236427	0001923
0	15.848144	4.547095	2.394010	-14.991874	MT	21300	2023.02.25 03:15:46.763236427	0001923
0	15.851326	3.601696	4.410240	-14.793312	MT	21300	2023.02.25 03:15:46.764236427	0001923
0	15.693161	1.708460	5.555125	-14.577278	MT	21300	2023.02.25 03:15:46.765236427	0001923
0	15.499135	-0.756111	5.643128	-14.415498	MT	21300	2023.02.25 03:15:46.766236427	0001923
0	15.333206	-3.008917	4.616061	-14.308934	MT	21300	2023.02.25 03:15:46.767236427	0001923
0	15.375345	-4.639734	2.719614	-14.404090	MT	21300	2023.02.25 03:15:46.768236427	0001923
0	15.420741	-5.198126	0.395429	-14.512835	MT	21300	2023.02.25 03:15:46.769236427	0001923
0	15.499933	-4.482855	-1.734679	-14.735767	MT	21300	2023.02.25 03:15:46.770236427	0001923
0	15.523001	-2.776316	-3.124819	-14.949620	MT	21300	2023.02.25 03:15:46.771236427	0001923
0	15.541918	-0.411524	-3.541718	-15.127395	MT	21300	2023.02.25 03:15:46.772236427	0001923
0	15.650898	2.025321	-2.802033	-15.264249	MT	21300	2023.02.25 03:15:46.773236427	0001923
0	15.717912	3.809979	-1.108845	-15.208789	MT	21300	2023.02.25 03:15:46.774236427	0001923
0	15.849464	4.662392	1.219628	-15.099010	MT	21300	2023.02.25 03:15:46.775236427	0001923
0	15.869322	4.256906	3.503146	-14.880931	MT	21300	2023.02.25 03:15:46.776236427	0001923
0	15.776671	2.696966	5.104695	-14.682364	MT	21300	2023.02.25 03:15:46.777236427	0001923
0	15.592634	0.478189	5.779310	-14.474154	MT	21300	2023.02.25 03:15:46.778236427	0001923
0	15.393190	-1.957822	5.281475	-14.325615	MT	21300	2023.02.25 03:15:46.779236427	0001923
0	15.349358	-3.957341	3.754570	-14.347315	MT	21300	2023.02.25 03:15:46.780236427	0001923
0	15.371750	-5.079590	1.590285	-14.420799	MT	21300	2023.02.25 03:15:46.781236427	0001923
0	15.460489	-4.936004	-0.736601	-14.632840	MT	21300	2023.02.25 03:15:46.782236427	0001923
0	15.490755	-3.732670	-2.552777	-14.816004	MT	21300	2023.02.25 03:15:46.783236427	0001923
0	15.576788	-1.613306	-3.492455	-15.094248	MT	21300	2023.02.25 03:15:46.784236427	0001923
0	15.537838	0.791870	-3.293891	-15.164025	MT	21300	2023.02.25 03:15:46.785236427	0001923
0	15.659605	3.077130	-2.110721	-15.208529	MT	21300	2023.02.25 03:15:46.786236427	0001923
0	15.754715	4.389500	-0.003310	-15.130873	MT	21300	2023.02.25 03:15:46.787236427	0001923
0	15.854438	4.579131	2.397986	-14.988143	MT	21300	2023.02.25 03:15:46.788236427	0001923
0	15.865091	3.617550	4.391505	-14.809765	MT	21300	2023.02.25 03:15:46.789236427	0001923
0	15.737094	1.719979	5.551857	-14.624455	MT	21300	2023.02.25 03:15:46.790236427	0001923
0	15.540888	-0.744478	5.678626	-14.447081	MT	21300	2023.02.25 03:15:46.791236427	0001923
0	15.380541	-3.057295	4.635536	-14.343144	MT	21300	2023.02.25 03:15:46.792236427	0001923
0	15.342470	-4.619443	2.715211	-14.376362	MT	21300	2023.02.25 03:15:46.793236427	0001923
0	15.431257	-5.126489	0.384065	-14.549753	MT	21300	2023.02.25 03:15:46.794236427	0001923
0	15.487697	-4.474793	-1.715794	-14.727560	MT	21300	2023.02.25 03:15:46.795236427	0001923
0	15.508403	-2.788097	-3.137137	-14.929683	MT	21300	2023.02.25 03:15:46.796236427	0001923
0	15.533797	-0.403385	-3.556890	-15.115709	MT	21300	2023.02.25 03:15:46.797236427	0001923
0	15.616838	1.993783	-2.849676	-15.224645	MT	21300	2023.02.25 03:15:46.798236427	0001923
0	15.709548	3.830145	-1.121049	-15.194181	MT	21300	2023.02.25 03:15:46.799236427	0001923
0	15.787213	4.638999	1.190747	-15.043201	MT	21300	2023.02.25 03:15:46.800236427	0001923
0	15.871235	4.217710	3.455472	-14.905259	MT	21300	2023.02.25 03:15:46.801236427	0001923
0	15.776994	2.760086	5.104587	-14.671014	MT	21300	2023.02.25 03:15:46.802236427	0001923
0	15.574556	0.466271	5.740239	-14.470627	MT	21300	2023.02.25 03:15:46.803236427	0001923
0	15.439889	-1.990272	5.290093	-14.368156	MT	21300	2023.02.25 03:15:46.804236427	0001923
0	15.334865	-3.985079	3.771123	-14.319772	MT	21300	2023.02.25 03:15:46.805236427	0001923
0	15.454592	-5.064551	1.572756	-14.516238	MT	21300	2023.02.25 03:15:46.806236427	0001923
0	15.509504	-4.948503	-0.731883	-14.680647	MT	21300	2023.02.25 03:15:46.807236427	0001923
0	15.523819	-3.725150	-2.517115	-14.858545	MT	21300	2023.02.25 03:15:46.808236427	0001923
0	15.511494	-1.633726	-3.454401	-15.033446	MT	21300	2023.02.25 03:15:46.809236427	0001923
0	15.542854	0.846933	-3.317884	-15.160958	MT	21300	2023.02.25 03:15:46.810236427	0001923
0	15.670127	3.032792	-2.059352	-15.235293	MT	21300	2023.02.25 03:15:46.811236427	0001923
0	15.759752	4.433576	0.000620	-15.123266	MT	21300	2023.02.25 03:15:46.812236427	0001923
0	15.797513	4.571718	2.378139	-14.933361	MT	21300	2023.02.25 03:15:46.813236427	0001923
0	15.817474	3.565957	4.398832	-14.769114	MT	21300	2023.02.25 03:15:46.814236427	0001923
0	15.666060	1.668710	5.554711	-14.552871	MT	21300	2023.02.25 03:15:46.815236427	0001923
0	15.519896	-0.748355	5.639504	-14.439637	MT	21300	2023.02.25 03:15:46.816236427	0001923
0	15.370577	-3.033277	4.616567	-14.343681	MT	21300	2023.02.25 03:15:46.817236427	0001923
0	15.359857	-4.695372	2.730997	-14.367336	MT	21300	2023.02.25 03:15:46.818236427	0001923
0	15.445417	-5.170478	0.376014	-14.549422	MT	21300	2023.02.25 03:15:46.819236427	0001923
0	15.504529	-4.502863	-1.726704	-14.735439	MT	21300	2023.02.25 03:15:46.820236427	0001923
0	15.534918	-2.768432	-3.132625	-14.961823	MT	21300	2023.02.25 03:15:46.821236427	0001923
0	15.546388	-0.387620	-3.529569	-15.135458	MT	21300	2023.02.25 03:15:46.822236427	0001923
0	15.627046	2.005704	-2.853539	-15.232828	MT	21300	2023.02.25 03:15:46.823236427	0001923
0	15.739609	3.849853	-1.108615	-15.221199	MT	21300	2023.02.25 03:15:46.824236427	0001923
0	15.824427	4.595453	1.203489	-15.094566	MT	21300	2023.02.25 03:15:46.825236427	0001923
0	15.854298	4.197880	3.491139	-14.884506	MT	21300	2023.02.25 03:15:46.826236427	0001923
0	15.762380	2.728239	5.127286	-14.653336	MT	21300	2023.02.25 03:15:46.827236427	0001923
0	15.567657	0.514356	5.736174	-14.463184	MT	21300	2023.02.25 03:15:46.828236427	0001923
0	15.436217	-1.962331	5.266251	-14.376809	MT	21300	2023.02.25 03:15:46.829236427	0001923
0	15.353538	-3.957433	3.723757	-14.359787	MT	21300	2023.02.25 03:15:46.830236427	0001923
0	15.399120	-5.051987	1.574930	-14.461325	MT	21300	2023.02.25 03:15:46.831236427	0001923
0	15.443959	-5.002580	-0.745290	-14.592279	MT	21300	2023.02.25 03:15:46.832236427	0001923
0	15.470306	-3.744487	-2.530099	-14.795533	MT	21300	2023.02.25 03:15:46.833236427	0001923
0	15.483122	-1.633284	-3.493992	-14.995048	MT	21300	2023.02.25 03:15:46.834236427	0001923
0	15.583984	0.878475	-3.305191	-15.204097	MT	21300	2023.02.25 03:15:46.835236427	0001923
0	15.689602	3.000497	-2.050963	-15.262836	MT	21300	2023.02.25 03:15:46.836236427	0001923
0	15.743388	4.417684	0.016416	-15.110859	MT	21300	2023.02.25 03:15:46.837236427	0001923
0	15.856486	4.571072	2.375102	-14.996411	MT	21300	2023.02.25 03:15:46.838236427	0001923
0	15.804605	3.602198	4.402508	-14.745428	MT	21300	2023.02.25 03:15:46.839236427	0001923
0	15.683817	1.657563	5.577879	-14.564404	MT	21300	2023.02.25 03:15:46.840236427	0001923
0	15.479804	-0.739906	5.642841	-14.395666	MT	21300	2023.02.25 03:15:46.841236427	0001923
0	15.376753	-3.001405	4.619788	-14.355963	MT	21300	2023.02.25 03:15:46.842236427	0001923
0	15.363934	-4.615690	2.715582	-14.400399	MT	21300	2023.02.25 03:15:46.843236427	0001923
0	15.477832	-5.119017	0.376869	-14.601949	MT	21300	2023.02.25 03:15:46.844236427	0001923
0	15.507471	-4.459030	-1.726407	-14.751889	MT	21300	2023.02.25 03:15:46.845236427	0001923
0	15.539327	-2.752458	-3.147543	-14.966216	MT	21300	2023.02.25 03:15:46.846236427	0001923
0	15.530829	-0.442399	-3.541938	-15.115078	MT	21300	2023.02.25 03:15:46.847236427	0001923
0	15.614296	1.985653	-2.802569	-15.231843	MT	21300	2023.02.25 03:15:46.848236427	0001923
0	15.638002	3.822798	-1.075102	-15.125392	MT	21300	2023.02.25 03:15:46.849236427	0001923
0	15.777997	4.643106	1.206567	-15.030999	MT	21300	2023.02.25 03:15:46.850236427	0001923
0	15.876607	4.240758	3.487373	-14.897008	MT	21300	2023.02.25 03:15:46.851236427	0001923
0	15.787780	2.723922	5.115772	-14.685473	MT	21300	2023.02.25 03:15:46.852236427	0001923
0	15.591356	0.526022	5.709726	-14.498714	MT	21300	2023.02.25 03:15:46.853236427	0001923
0	15.437852	-1.934407	5.258407	-14.385218	MT	21300	2023.02.25 03:15:46.854236427	0001923
0	15.337949	-3.949232	3.758411	-14.336338	MT	21300	2023.02.25 03:15:46.855236427	0001923
0	15.379119	-5.087640	1.559401	-14.429189	MT	21300	2023.02.25 03:15:46.856236427	0001923
0	15.517644	-4.988468	-0.723992	-14.676114	MT	21300	2023.02.25 03:15:46.857236427	0001923
0	15.480347	-3.712642	-2.541816	-14.812043	MT	21300	2023.02.25 03:15:46.858236427	0001923
0	15.525425	-1.648787	-3.474294	-15.041596	MT	21300	2023.02.25 03:15:46.859236427	0001923
0	15.568785	0.826645	-3.317480	-15.188748	MT	21300	2023.02.25 03:15:46.860236427	0001923
0	15.667353	3.020858	-2.083424	-15.231536	MT	21300	2023.02.25 03:15:46.861236427	0001923
0	15.725682	4.369728	0.016298	-15.106365	MT	21300	2023.02.25 03:15:46.862236427	0001923
0	15.847172	4.603277	2.374834	-14.976744	MT	21300	2023.02.25 03:15:46.863236427	0001923
0	15.854822	3.621674	4.391327	-14.797808	MT	21300	2023.02.25 03:15:46.864236427	0001923
0	15.688073	1.641485	5.573982	-14.572299	MT	21300	2023.02.25 03:15:46.865236427	0001923
0	15.503387	-0.720130	5.659168	-14.415624	MT	21300	2023.02.25 03:15:46.866236427	0001923
0	15.340273	-3.024986	4.604166	-14.316952	MT	21300	2023.02.25 03:15:46.867236427	0001923
0	15.335583	-4.615389	2.703156	-14.372587	MT	21300	2023.02.25 03:15:46.868236427	0001923
0	15.426561	-5.158330	0.391782	-14.533304	MT	21300	2023.02.25 03:15:46.869236427	0001923
0	15.477538	-4.482622	-1.731031	-14.712709	MT	21300	2023.02.25 03:15:46.870236427	0001923
0	15.495191	-2.763963	-3.148290	-14.918100	MT	21300	2023.02.25 03:15:46.871236427	0001923
0	15.530904	-0.446398	-3.541943	-15.115037	MT	21300	2023.02.25 03:15:46.872236427	0001923
0	15.584530	2.022069	-2.819120	-15.193464	MT	21300	2023.02.25 03:15:46.873236427	0001923
0	15.686153	3.834376	-1.106413	-15.169997	MT	21300	2023.02.25 03:15:46.874236427	0001923
0	15.815461	4.630666	1.195226	-15.075052	MT	21300	2023.02.25 03:15:46.875236427	0001923
0	15.880702	4.217640	3.483530	-14.908830	MT	21300	2023.02.25 03:15:46.876236427	0001923
0	15.760166	2.709265	5.143201	-14.648897	MT	21300	2023.02.25 03:15:46.877236427	0001923
0	15.599773	0.532998	5.732732	-14.498435	MT	21300	2023.02.25 03:15:46.878236427	0001923
0	15.419714	-1.938230	5.247160	-14.369348	MT	21300	2023.02.25 03:15:46.879236427	0001923
0	15.359147	-3.977343	3.787497	-14.343605	MT	21300	2023.02.25 03:15:46.880236427	0001923
0	15.410754	-5.084002	1.590890	-14.460751	MT	21300	2023.02.25 03:15:46.881236427	0001923
0	15.469775	-4.990923	-0.732789	-14.624214	MT	21300	2023.02.25 03:15:46.882236427	0001923
0	15.500554	-3.700890	-2.541435	-14.836162	MT	21300	2023.02.25 03:15:46.883236427	0001923
0	15.513429	-1.664613	-3.482557	-15.025556	MT	21300	2023.02.25 03:15:46.884236427	0001923
0	15.560100	0.826723	-3.313603	-15.180688	MT	21300	2023.02.25 03:15:46.885236427	0001923
0	15.651354	3.033002	-2.063656	-15.215357	MT	21300	2023.02.25 03:15:46.886236427	0001923
0	15.780595	4.440346	0.023931	-15.142983	MT	21300	2023.02.25 03:15:46.887236427	0001923
0	15.886974	4.602849	2.390443	-15.016508	MT	21300	2023.02.25 03:15:46.888236427	0001923
0	15.812748	3.578092	4.426599	-14.752812	MT	21300	2023.02.25 03:15:46.889236427	0001923
0	15.677138	1.684681	5.581727	-14.552623	MT	21300	2023.02.25 03:15:46.890236427	0001923
0	15.469041	-0.775747	5.650553	-14.379176	MT	21300	2023.02.25 03:15:46.891236427	0001923
0	15.360552	-2.993193	4.643443	-14.332682	MT	21300	2023.02.25 03:15:46.892236427	0001923
0	15.382953	-4.695641	2.711427	-14.395637	MT	21300	2023.02.25 03:15:46.893236427	0001923
0	15.469430	-5.138880	0.404598	-14.585318	MT	21300	2023.02.25 03:15:46.894236427	0001923
0	15.468603	-4.494505	-1.724229	-14.700481	MT	21300	2023.02.25 03:15:46.895236427	0001923
0	15.494640	-2.779977	-3.133311	-14.917707	MT	21300	2023.02.25 03:15:46.896236427	0001923
0	15.519476	-0.403331	-3.530015	-15.107298	MT	21300	2023.02.25 03:15:46.897236427	0001923
0	15.619681	2.013844	-2.869711	-15.221157	MT	21300	2023.02.25 03:15:46.898236427	0001923
0	15.714323	3.830049	-1.097945	-15.200829	MT	21300	2023.02.25 03:15:46.899236427	0001923
0	15.794036	4.663006	1.182777	-15.043570	MT	21300	2023.02.25 03:15:46.900236427	0001923
0	15.871744	4.236800	3.487308	-14.892967	MT	21300	2023.02.25 03:15:46.901236427	0001923
0	15.768614	2.728125	5.108487	-14.666625	MT	21300	2023.02.25 03:15:46.902236427	0001923
0	15.565412	0.482390	5.744074	-14.458733	MT	21300	2023.02.25 03:15:46.903236427	0001923
0	15.430376	-1.942203	5.301026	-14.360483	MT	21300	2023.02.25 03:15:46.904236427	0001923
0	15.337578	-3.890390	3.758710	-14.351943	MT	21300	2023.02.25 03:15:46.905236427	0001923
0	15.442255	-5.060430	1.575577	-14.504235	MT	21300	2023.02.25 03:15:46.906236427	0001923
0	15.488657	-4.984173	-0.720431	-14.647099	MT	21300	2023.02.25 03:15:46.907236427	0001923
0	15.517588	-3.701029	-2.556204	-14.851389	MT	21300	2023.02.25 03:15:46.908236427	0001923
0	15.486386	-1.624368	-3.482876	-15.001972	MT	21300	2023.02.25 03:15:46.909236427	0001923
0	15.539115	0.834979	-3.321959	-15.156896	MT	21300	2023.02.25 03:15:46.910236427	0001923
0	15.699779	3.068604	-2.079001	-15.255965	MT	21300	2023.02.25 03:15:46.911236427	0001923
0	15.781207	4.361135	-0.006793	-15.166640	MT	21300	2023.02.25 03:15:46.912236427	0001923
0	15.834856	4.555264	2.389775	-14.976021	MT	21300	2023.02.25 03:15:46.913236427	0001923
0	15.820995	3.573924	4.390903	-14.773318	MT	21300	2023.02.25 03:15:46.914236427	0001923
0	15.658644	1.700862	5.565504	-14.537035	MT	21300	2023.02.25 03:15:46.915236427	0001923
0	15.486658	-0.771921	5.658801	-14.395092	MT	21300	2023.02.25 03:15:46.916236427	0001923
0	15.354469	-3.072974	4.635044	-14.311985	MT	21300	2023.02.25 03:15:46.917236427	0001923
0	15.351334	-4.647463	2.696241	-14.380363	MT	21300	2023.02.25 03:15:46.918236427	0001923
0	15.421179	-5.210108	0.418351	-14.508360	MT	21300	2023.02.25 03:15:46.919236427	0001923
0	15.504413	-4.498854	-1.734698	-14.735602	MT	21300	2023.02.25 03:15:46.920236427	0001923
0	15.483661	-2.747946	-3.125335	-14.913914	MT	21300	2023.02.25 03:15:46.921236427	0001923
0	15.512229	-0.387130	-3.565237	-15.092000	MT	21300	2023.02.25 03:15:46.922236427	0001923
0	15.599583	2.013970	-2.841943	-15.205731	MT	21300	2023.02.25 03:15:46.923236427	0001923
0	15.732343	3.861903	-1.077726	-15.212850	MT	21300	2023.02.25 03:15:46.924236427	0001923
0	15.844481	4.670471	1.222515	-15.091048	MT	21300	2023.02.25 03:15:46.925236427	0001923
0	15.860534	4.209842	3.487214	-14.888690	MT	21300	2023.02.25 03:15:46.926236427	0001923
0	15.781915	2.748034	5.115632	-14.674722	MT	21300	2023.02.25 03:15:46.927236427	0001923
0	15.620864	0.489782	5.744985	-14.517805	MT	21300	2023.02.25 03:15:46.928236427	0001923
0	15.471195	-1.950711	5.274814	-14.412805	MT	21300	2023.02.25 03:15:46.929236427	0001923
0	15.386934	-3.953758	3.759185	-14.387288	MT	21300	2023.02.25 03:15:46.930236427	0001923
0	15.417655	-5.068132	1.556158	-14.477448	MT	21300	2023.02.25 03:15:46.931236427	0001923
0	15.482545	-4.968088	-0.763468	-14.643921	MT	21300	2023.02.25 03:15:46.932236427	0001923
0	15.493034	-3.692796	-2.552547	-14.828414	MT	21300	2023.02.25 03:15:46.933236427	0001923
0	15.524665	-1.592771	-3.493226	-15.042462	MT	21300	2023.02.25 03:15:46.934236427	0001923
0	15.572093	0.842713	-3.344519	-15.185325	MT	21300	2023.02.25 03:15:46.935236427	0001923
0	15.661460	3.000778	-2.044391	-15.234734	MT	21300	2023.02.25 03:15:46.936236427	0001923
0	15.757362	4.401436	0.058697	-15.130049	MT	21300	2023.02.25 03:15:46.937236427	0001923
0	15.817007	4.559468	2.381491	-14.957187	MT	21300	2023.02.25 03:15:46.938236427	0001923
0	15.868932	3.609555	4.427430	-14.805133	MT	21300	2023.02.25 03:15:46.939236427	0001923
0	15.672678	1.684635	5.546853	-14.561156	MT	21300	2023.02.25 03:15:46.940236427	0001923
0	15.513861	-0.752307	5.632439	-14.435704	MT	21300	2023.02.25 03:15:46.941236427	0001923
0	15.346720	-3.072947	4.608047	-14.312397	MT	21300	2023.02.25 03:15:46.942236427	0001923
0	15.363034	-4.663506	2.739217	-14.379541	MT	21300	2023.02.25 03:15:46.943236427	0001923
0	15.410708	-5.190056	0.407315	-14.504735	MT	21300	2023.02.25 03:15:46.944236427	0001923
0	15.535979	-4.515211	-1.707232	-14.767019	MT	21300	2023.02.25 03:15:46.945236427	0001923
0	15.466952	-2.727713	-3.152614	-14.894536	MT	21300	2023.02.25 03:15:46.946236427	0001923
0	15.522985	-0.379373	-3.529926	-15.111544	MT	21300	2023.02.25 03:15:46.947236427	0001923
0	15.617264	2.041809	-2.837682	-15.220956	MT	21300	2023.02.25 03:15:46.948236427	0001923
0	15.726914	3.882038	-1.089884	-15.201242	MT	21300	2023.02.25 03:15:46.949236427	0001923
0	15.750411	4.639391	1.210134	-15.002902	MT	21300	2023.02.25 03:15:46.950236427	0001923
0	15.834484	4.149961	3.494959	-14.875952	MT	21300	2023.02.25 03:15:46.951236427	0001923
0	15.738309	2.705509	5.146829	-14.624799	MT	21300	2023.02.25 03:15:46.952236427	0001923
0	15.582745	0.506197	5.740393	-14.478038	MT	21300	2023.02.25 03:15:46.953236427	0001923
0	15.430821	-1.938383	5.235405	-14.385529	MT	21300	2023.02.25 03:15:46.954236427	0001923
0	15.347377	-3.949341	3.754580	-14.347397	MT	21300	2023.02.25 03:15:46.955236427	0001923
0	15.398905	-5.063942	1.571855	-14.457248	MT	21300	2023.02.25 03:15:46.956236427	0001923
0	15.466232	-4.920114	-0.740414	-14.644064	MT	21300	2023.02.25 03:15:46.957236427	0001923
0	15.521766	-3.737051	-2.533250	-14.850667	MT	21300	2023.02.25 03:15:46.958236427	0001923
0	15.503852	-1.624640	-3.458512	-15.025601	MT	21300	2023.02.25 03:15:46.959236427	0001923
0	15.574471	0.803502	-3.297327	-15.200203	MT	21300	2023.02.25 03:15:46.960236427	0001923
0	15.643160	3.025093	-2.071787	-15.207398	MT	21300	2023.02.25 03:15:46.961236427	0001923
0	15.735106	4.361621	0.000473	-15.118526	MT	21300	2023.02.25 03:15:46.962236427	0001923
0	15.853640	4.607224	2.385899	-14.980616	MT	21300	2023.02.25 03:15:46.963236427	0001923
0	15.812102	3.566031	4.406709	-14.760993	MT	21300	2023.02.25 03:15:46.964236427	0001923
0	15.657334	1.657823	5.565514	-14.540591	MT	21300	2023.02.25 03:15:46.965236427	0001923
0	15.529883	-0.728418	5.659586	-14.443537	MT	21300	2023.02.25 03:15:46.966236427	0001923
0	15.401282	-3.069472	4.647765	-14.358834	MT	21300	2023.02.25 03:15:46.967236427	0001923
0	15.373609	-4.695529	2.723242	-14.383456	MT	21300	2023.02.25 03:15:46.968236427	0001923
0	15.445459	-5.170482	0.380013	-14.549361	MT	21300	2023.02.25 03:15:46.969236427	0001923
0	15.472381	-4.446639	-1.746940	-14.716324	MT	21300	2023.02.25 03:15:46.970236427	0001923
0	15.525044	-2.732392	-3.132643	-14.958194	MT	21300	2023.02.25 03:15:46.971236427	0001923
0	15.538976	-0.359421	-3.564776	-15.120283	MT	21300	2023.02.25 03:15:46.972236427	0001923
0	15.608278	2.021901	-2.845827	-15.212874	MT	21300	2023.02.25 03:15:46.973236427	0001923
0	15.720783	3.870155	-1.133000	-15.194776	MT	21300	2023.02.25 03:15:46.974236427	0001923
0	15.796370	4.618835	1.190968	-15.058992	MT	21300	2023.02.25 03:15:46.975236427	0001923
0	15.826940	4.226279	3.502560	-14.844618	MT	21300	2023.02.25 03:15:46.976236427	0001923
0	15.835323	2.704408	5.136479	-14.732964	MT	21300	2023.02.25 03:15:46.977236427	0001923
0	15.570747	0.450464	5.793847	-14.445642	MT	21300	2023.02.25 03:15:46.978236427	0001923
0	15.395446	-1.965825	5.285465	-14.325471	MT	21300	2023.02.25 03:15:46.979236427	0001923
0	15.349224	-3.949350	3.762579	-14.347275	MT	21300	2023.02.25 03:15:46.980236427	0001923
0	15.386259	-5.019957	1.543972	-14.462128	MT	21300	2023.02.25 03:15:46.981236427	0001923
0	15.480913	-5.007029	-0.708688	-14.631681	MT	21300	2023.02.25 03:15:46.982236427	0001923
0	15.498768	-3.712852	-2.537511	-14.831978	MT	21300	2023.02.25 03:15:46.983236427	0001923
0	15.526615	-1.592820	-3.485165	-15.046339	MT	21300	2023.02.25 03:15:46.984236427	0001923
0	15.587951	0.830510	-3.336244	-15.204076	MT	21300	2023.02.25 03:15:46.985236427	0001923
0	15.677019	3.060798	-2.067317	-15.235703	MT	21300	2023.02.25 03:15:46.986236427	0001923
0	15.764940	4.413417	0.035775	-15.134523	MT	21300	2023.02.25 03:15:46.987236427	0001923
0	15.836042	4.563282	2.401738	-14.972920	MT	21300	2023.02.25 03:15:46.988236427	0001923
0	15.787764	3.602397	4.409202	-14.725324	MT	21300	2023.02.25 03:15:46.989236427	0001923
0	15.682452	1.657567	5.573879	-14.564465	MT	21300	2023.02.25 03:15:46.990236427	0001923
0	15.433671	-0.755322	5.665919	-14.336145	MT	21300	2023.02.25 03:15:46.991236427	0001923
0	15.370603	-3.033228	4.639457	-14.336331	MT	21300	2023.02.25 03:15:46.992236427	0001923
0	15.386810	-4.667753	2.739579	-14.403496	MT	21300	2023.02.25 03:15:46.993236427	0001923
0	15.374733	-5.169726	0.394866	-14.474129	MT	21300	2023.02.25 03:15:46.994236427	0001923
0	15.505619	-4.466918	-1.754536	-14.744236	MT	21300	2023.02.25 03:15:46.995236427	0001923
0	15.505081	-2.708172	-3.147919	-14.938673	MT	21300	2023.02.25 03:15:46.996236427	0001923
0	15.513787	-0.359124	-3.573202	-15.092410	MT	21300	2023.02.25 03:15:46.997236427	0001923
0	15.560119	2.014317	-2.819496	-15.169386	MT	21300	2023.02.25 03:15:46.998236427	0001923
0	15.743345	3.885872	-1.089635	-15.217280	MT	21300	2023.02.25 03:15:46.999236427	0001923
0	15.821072	4.642632	1.227236	-15.074686	MT	21300	2023.02.25 03:15:47.000236427	0001923
0	15.873770	4.228734	3.471422	-14.901128	MT	21300	2023.02.25 03:15:47.001236427	0001923
0	15.760407	2.724273	5.135220	-14.649174	MT	21300	2023.02.25 03:15:47.002236427	0001923
0	15.568634	0.482320	5.732198	-14.466915	MT	21300	2023.02.25 03:15:47.003236427	0001923
0	15.446616	-1.974388	5.282296	-14.380441	MT	21300	2023.02.25 03:15:47.004236427	0001923
0	15.370692	-3.981531	3.739849	-14.367294	MT	21300	2023.02.25 03:15:47.005236427	0001923
0	15.370077	-5.019783	1.574663	-14.441658	MT	21300	2023.02.25 03:15:47.006236427	0001923
0	15.455882	-4.947934	-0.724739	-14.624534	MT	21300	2023.02.25 03:15:47.007236427	0001923
0	15.505998	-3.736904	-2.525480	-14.835547	MT	21300	2023.02.25 03:15:47.008236427	0001923
0	15.506187	-1.629574	-3.482576	-15.021917	MT	21300	2023.02.25 03:15:47.009236427	0001923
0	15.531752	0.816069	-3.329103	-15.148809	MT	21300	2023.02.25 03:15:47.010236427	0001923
0	15.676134	3.020783	-2.090301	-15.239642	MT	21300	2023.02.25 03:15:47.011236427	0001923
0	15.789064	4.389121	0.005239	-15.166745	MT	21300	2023.02.25 03:15:47.012236427	0001923
0	15.872097	4.618071	2.414092	-14.992300	MT	21300	2023.02.25 03:15:47.013236427	0001923
0	15.829935	3.610000	4.434758	-14.761018	MT	21300	2023.02.25 03:15:47.014236427	0001923
0	15.677243	1.708688	5.573756	-14.552992	MT	21300	2023.02.25 03:15:47.015236427	0001923
0	15.455832	-0.806552	5.662210	-14.358677	MT	21300	2023.02.25 03:15:47.016236427	0001923
0	15.379203	-3.045354	4.612675	-14.351618	MT	21300	2023.02.25 03:15:47.017236427	0001923
0	15.382811	-4.675713	2.700574	-14.404010	MT	21300	2023.02.25 03:15:47.018236427	0001923
0	15.444246	-5.166491	0.388017	-14.549280	MT	21300	2023.02.25 03:15:47.019236427	0001923
0	15.497358	-4.490822	-1.726751	-14.731563	MT	21300	2023.02.25 03:15:47.020236427	0001923
0	15.545494	-2.768441	-3.163560	-14.966296	MT	21300	2023.02.25 03:15:47.021236427	0001923
0	15.529252	-0.407347	-3.553956	-15.111623	MT	21300	2023.02.25 03:15:47.022236427	0001923
0	15.622293	2.021790	-2.857642	-15.225055	MT	21300	2023.02.25 03:15:47.023236427	0001923
0	15.706729	3.882298	-1.113233	-15.178597	MT	21300	2023.02.25 03:15:47.024236427	0001923
0	15.835224	4.666561	1.215388	-15.083115	MT	21300	2023.02.25 03:15:47.025236427	0001923
0	15.836956	4.241204	3.494701	-14.852893	MT	21300	2023.02.25 03:15:47.026236427	0001923
0	15.741187	2.645351	5.143003	-14.640240	MT	21300	2023.02.25 03:15:47.027236427	0001923
0	15.602964	0.415072	5.786402	-14.484397	MT	21300	2023.02.25 03:15:47.028236427	0001923
0	15.448211	-1.954401	5.294318	-14.380463	MT	21300	2023.02.25 03:15:47.029236427	0001923
0	15.367319	-3.965510	3.758805	-14.363169	MT	21300	2023.02.25 03:15:47.030236427	0001923
0	15.322049	-5.019259	1.585868	-14.389483	MT	21300	2023.02.25 03:15:47.031236427	0001923
0	15.413228	-4.963369	-0.752548	-14.572791	MT	21300	2023.02.25 03:15:47.032236427	0001923
0	15.495751	-3.684834	-2.556476	-14.832557	MT	21300	2023.02.25 03:15:47.033236427	0001923
0	15.509914	-1.620613	-3.485504	-15.026055	MT	21300	2023.02.25 03:15:47.034236427	0001923
0	15.533027	0.847064	-3.326066	-15.149082	MT	21300	2023.02.25 03:15:47.035236427	0001923
0	15.677377	3.056807	-2.075321	-15.235784	MT	21300	2023.02.25 03:15:47.036236427	0001923
0	15.784563	4.413247	0.001085	-15.155055	MT	21300	2023.02.25 03:15:47.037236427	0001923
0	15.852218	4.595208	2.401883	-14.980248	MT	21300	2023.02.25 03:15:47.038236427	0001923
0	15.803791	3.566144	4.417524	-14.748827	MT	21300	2023.02.25 03:15:47.039236427	0001923
0	15.663399	1.621734	5.573592	-14.548097	MT	21300	2023.02.25 03:15:47.040236427	0001923
0	15.463735	-0.759674	5.658449	-14.371220	MT	21300	2023.02.25 03:15:47.041236427	0001923
0	15.399199	-3.005649	4.617150	-14.379963	MT	21300	2023.02.25 03:15:47.042236427	0001923
0	15.339667	-4.607465	2.696289	-14.380775	MT	21300	2023.02.25 03:15:47.043236427	0001923
0	15.424170	-5.162297	0.399715	-14.529141	MT	21300	2023.02.25 03:15:47.044236427	0001923
0	15.501870	-4.458931	-1.742528	-14.744135	MT	21300	2023.02.25 03:15:47.045236427	0001923
0	15.548021	-2.752655	-3.116303	-14.981739	MT	21300	2023.02.25 03:15:47.046236427	0001923
0	15.524082	-0.387311	-3.549994	-15.107768	MT	21300	2023.02.25 03:15:47.047236427	0001923
0	15.636024	2.041723	-2.873494	-15.233504	MT	21300	2023.02.25 03:15:47.048236427	0001923
0	15.712040	3.802020	-1.108916	-15.204708	MT	21300	2023.02.25 03:15:47.049236427	0001923
0	15.808175	4.642781	1.203056	-15.063055	MT	21300	2023.02.25 03:15:47.050236427	0001923
0	15.861099	4.217850	3.479225	-14.888895	MT	21300	2023.02.25 03:15:47.051236427	0001923
0	15.761818	2.752284	5.123254	-14.649645	MT	21300	2023.02.25 03:15:47.052236427	0001923
0	15.634719	0.493650	5.752172	-14.529737	MT	21300	2023.02.25 03:15:47.053236427	0001923
0	15.416373	-1.994049	5.273785	-14.348363	MT	21300	2023.02.25 03:15:47.054236427	0001923
0	15.391054	-3.969733	3.776103	-14.382865	MT	21300	2023.02.25 03:15:47.055236427	0001923
0	15.388478	-5.083759	1.594524	-14.436694	MT	21300	2023.02.25 03:15:47.056236427	0001923
0	15.493970	-5.007098	-0.751515	-14.643336	MT	21300	2023.02.25 03:15:47.057236427	0001923
0	15.432251	-3.716101	-2.546614	-14.760072	MT	21300	2023.02.25 03:15:47.058236427	0001923
0	15.517341	-1.664712	-3.466436	-15.033310	MT	21300	2023.02.25 03:15:47.059236427	0001923
0	15.551182	0.826859	-3.325785	-15.168873	MT	21300	2023.02.25 03:15:47.060236427	0001923
0	15.637012	3.009125	-2.071852	-15.204234	MT	21300	2023.02.25 03:15:47.061236427	0001923
0	15.840372	4.451725	0.036844	-15.201913	MT	21300	2023.02.25 03:15:47.062236427	0001923
0	15.858791	4.599142	2.386011	-14.988533	MT	21300	2023.02.25 03:15:47.063236427	0001923
0	15.867146	3.597551	4.431416	-14.804948	MT	21300	2023.02.25 03:15:47.064236427	0001923
0	15.650589	1.660934	5.577333	-14.528441	MT	21300	2023.02.25 03:15:47.065236427	0001923
0	15.474263	-0.791851	5.631720	-14.391300	MT	21300	2023.02.25 03:15:47.066236427	0001923
0	15.386177	-3.073331	4.631579	-14.347040	MT	21300	2023.02.25 03:15:47.067236427	0001923
0	15.401469	-4.651981	2.719966	-14.427962	MT	21300	2023.02.25 03:15:47.068236427	0001923
0	15.418033	-5.190118	0.387439	-14.513039	MT	21300	2023.02.25 03:15:47.069236427	0001923
0	15.490031	-4.482719	-1.746861	-14.723952	MT	21300	2023.02.25 03:15:47.070236427	0001923
0	15.532230	-2.752432	-3.132606	-14.961987	MT	21300	2023.02.25 03:15:47.071236427	0001923
0	15.530172	-0.458460	-3.521898	-15.118607	MT	21300	2023.02.25 03:15:47.072236427	0001923
0	15.603531	2.025873	-2.818825	-15.212502	MT	21300	2023.02.25 03:15:47.073236427	0001923
0	15.701003	3.866280	-1.094254	-15.178142	MT	21300	2023.02.25 03:15:47.074236427	0001923
0	15.805191	4.658866	1.198953	-15.055282	MT	21300	2023.02.25 03:15:47.075236427	0001923
0	15.865944	4.228796	3.451363	-14.897434	MT	21300	2023.02.25 03:15:47.076236427	0001923
0	15.789804	2.700903	5.135742	-14.684931	MT	21300	2023.02.25 03:15:47.077236427	0001923
0	15.563155	0.474366	5.728128	-14.462894	MT	21300	2023.02.25 03:15:47.078236427	0001923
0	15.390944	-1.941880	5.257619	-14.334145	MT	21300	2023.02.25 03:15:47.079236427	0001923
0	15.371534	-3.985481	3.771718	-14.358765	MT	21300	2023.02.25 03:15:47.080236427	0001923
0	15.344803	-5.003562	1.559378	-14.422055	MT	21300	2023.02.25 03:15:47.081236427	0001923
0	15.488635	-4.964175	-0.759341	-14.651900	MT	21300	2023.02.25 03:15:47.082236427	0001923
0	15.485738	-3.704664	-2.560743	-14.816415	MT	21300	2023.02.25 03:15:47.083236427	0001923
0	15.525996	-1.596766	-3.497230	-15.042482	MT	21300	2023.02.25 03:15:47.084236427	0001923
0	15.577227	0.858613	-3.328380	-15.193244	MT	21300	2023.02.25 03:15:47.085236427	0001923
0	15.654693	3.024900	-2.044546	-15.222983	MT	21300	2023.02.25 03:15:47.086236427	0001923
0	15.752049	4.369403	0.051721	-15.133826	MT	21300	2023.02.25 03:15:47.087236427	0001923
0	15.844301	4.563197	2.413843	-14.979736	MT	21300	2023.02.25 03:15:47.088236427	0001923
0	15.797911	3.574254	4.430349	-14.736713	MT	21300	2023.02.25 03:15:47.089236427	0001923
0	15.698743	1.657398	5.578123	-14.580401	MT	21300	2023.02.25 03:15:47.090236427	0001923
0	15.499097	-0.764019	5.673931	-14.402944	MT	21300	2023.02.25 03:15:47.091236427	0001923
0	15.372635	-3.077231	4.604470	-14.340412	MT	21300	2023.02.25 03:15:47.092236427	0001923
0	15.360134	-4.643561	2.711366	-14.388174	MT	21300	2023.02.25 03:15:47.093236427	0001923
0	15.424915	-5.142349	0.368865	-14.537819	MT	21300	2023.02.25 03:15:47.094236427	0001923
0	15.468038	-4.434648	-1.738927	-14.716325	MT	21300	2023.02.25 03:15:47.095236427	0001923
0	15.520947	-2.788335	-3.105835	-14.949206	MT	21300	2023.02.25 03:15:47.096236427	0001923
0	15.513058	-0.363242	-3.538089	-15.099833	MT	21300	2023.02.25 03:15:47.097236427	0001923
0	15.608553	1.977752	-2.818699	-15.224006	MT	21300	2023.02.25 03:15:47.098236427	0001923
0	15.672437	3.842537	-1.102648	-15.154021	MT	21300	2023.02.25 03:15:47.099236427	0001923
0	15.831270	4.638509	1.227415	-15.086643	MT	21300	2023.02.25 03:15:47.100236427	0001923
0	15.830613	4.257302	3.478599	-14.845304	MT	21300	2023.02.25 03:15:47.101236427	0001923
0	15.781170	2.744063	5.127565	-14.670498	MT	21300	2023.02.25 03:15:47.102236427	0001923
0	15.574061	0.522277	5.732307	-14.471326	MT	21300	2023.02.25 03:15:47.103236427	0001923
0	15.405056	-1.962027	5.250825	-14.349043	MT	21300	2023.02.25 03:15:47.104236427	0001923
0	15.355668	-3.914517	3.762865	-14.363633	MT	21300	2023.02.25 03:15:47.105236427	0001923
0	15.412908	-5.052137	1.560176	-14.477552	MT	21300	2023.02.25 03:15:47.106236427	0001923
0	15.449635	-4.987721	-0.729091	-14.604187	MT	21300	2023.02.25 03:15:47.107236427	0001923
0	15.530144	-3.713098	-2.568095	-14.859447	MT	21300	2023.02.25 03:15:47.108236427	0001923
0	15.481248	-1.569371	-3.482810	-15.002538	MT	21300	2023.02.25 03:15:47.109236427	0001923
0	15.555682	0.850813	-3.321696	-15.173058	MT	21300	2023.02.25 03:15:47.110236427	0001923
0	15.613287	3.085529	-2.068373	-15.164962	MT	21300	2023.02.25 03:15:47.111236427	0001923
0	15.758531	4.377391	0.023795	-15.138335	MT	21300	2023.02.25 03:15:47.112236427	0001923
0	15.859726	4.571035	2.371163	-15.000472	MT	21300	2023.02.25 03:15:47.113236427	0001923
0	15.803559	3.574151	4.409535	-14.749032	MT	21300	2023.02.25 03:15:47.114236427	0001923
0	15.708115	1.653278	5.574302	-14.592419	MT	21300	2023.02.25 03:15:47.115236427	0001923
0	15.484789	-0.771946	5.642864	-14.399336	MT	21300	2023.02.25 03:15:47.116236427	0001923
0	15.344829	-3.056952	4.612066	-14.312501	MT	21300	2023.02.25 03:15:47.117236427	0001923
0	15.347500	-4.679325	2.684021	-14.368219	MT	21300	2023.02.25 03:15:47.118236427	0001923
0	15.425145	-5.178211	0.356640	-14.525634	MT	21300	2023.02.25 03:15:47.119236427	0001923
0	15.509735	-4.478983	-1.730492	-14.747745	MT	21300	2023.02.25 03:15:47.120236427	0001923
0	15.547347	-2.740590	-3.140347	-14.978230	MT	21300	2023.02.25 03:15:47.121236427	0001923
0	15.521941	-0.355435	-3.510839	-15.115500	MT	21300	2023.02.25 03:15:47.122236427	0001923
0	15.611723	2.017738	-2.806653	-15.224235	MT	21300	2023.02.25 03:15:47.123236427	0001923
0	15.702333	3.894295	-1.070285	-15.174064	MT	21300	2023.02.25 03:15:47.124236427	0001923
0	15.833015	4.607392	1.222562	-15.098399	MT	21300	2023.02.25 03:15:47.125236427	0001923
0	15.890574	4.248609	3.471629	-14.913332	MT	21300	2023.02.25 03:15:47.126236427	0001923
0	15.727856	2.661491	5.126840	-14.628651	MT	21300	2023.02.25 03:15:47.127236427	0001923
0	15.597767	0.486000	5.732676	-14.497951	MT	21300	2023.02.25 03:15:47.128236427	0001923
0	15.411588	-1.934177	5.235105	-14.365573	MT	21300	2023.02.25 03:15:47.129236427	0001923
0	15.356736	-3.985390	3.723663	-14.355499	MT	21300	2023.02.25 03:15:47.130236427	0001923
0	15.371935	-5.059659	1.536498	-14.433828	MT	21300	2023.02.25 03:15:47.131236427	0001923
0	15.467565	-4.967946	-0.751698	-14.628740	MT	21300	2023.02.25 03:15:47.132236427	0001923
0	15.502366	-3.716836	-2.552514	-14.832166	MT	21300	2023.02.25 03:15:47.133236427	0001923
0	15.515975	-1.592692	-3.489348	-15.034402	MT	21300	2023.02.25 03:15:47.134236427	0001923
0	15.563564	0.862668	-3.301501	-15.184874	MT	21300	2023.02.25 03:15:47.135236427	0001923
0	15.659075	3.016806	-2.032435	-15.230716	MT	21300	2023.02.25 03:15:47.136236427	0001923
0	15.780422	4.373147	0.020157	-15.162351	MT	21300	2023.02.25 03:15:47.137236427	0001923
0	15.832098	4.595420	2.385594	-14.961496	MT	21300	2023.02.25 03:15:47.138236427	0001923
0	15.826021	3.598005	4.430744	-14.760956	MT	21300	2023.02.25 03:15:47.139236427	0001923
0	15.661779	1.660810	5.577516	-14.540439	MT	21300	2023.02.25 03:15:47.140236427	0001923
0	15.477557	-0.731961	5.615976	-14.404160	MT	21300	2023.02.25 03:15:47.141236427	0001923
0	15.327100	-3.040816	4.599903	-14.300851	MT	21300	2023.02.25 03:15:47.142236427	0001923
0	15.334698	-4.631336	2.692077	-14.368591	MT	21300	2023.02.25 03:15:47.143236427	0001923
0	15.409924	-5.130249	0.391693	-14.525593	MT	21300	2023.02.25 03:15:47.144236427	0001923
0	15.490507	-4.474842	-1.707734	-14.731437	MT	21300	2023.02.25 03:15:47.145236427	0001923
0	15.506005	-2.728182	-3.136944	-14.938299	MT	21300	2023.02.25 03:15:47.146236427	0001923
0	15.543727	-0.403574	-3.533649	-15.131355	MT	21300	2023.02.25 03:15:47.147236427	0001923
0	15.569496	2.042283	-2.827400	-15.173796	MT	21300	2023.02.25 03:15:47.148236427	0001923
0	15.748417	3.857758	-1.097484	-15.229112	MT	21300	2023.02.25 03:15:47.149236427	0001923
0	15.831585	4.690676	1.222233	-15.071258	MT	21300	2023.02.25 03:15:47.150236427	0001923
0	15.809789	4.165261	3.482551	-14.848295	MT	21300	2023.02.25 03:15:47.151236427	0001923
0	15.750190	2.768389	5.100154	-14.642163	MT	21300	2023.02.25 03:15:47.152236427	0001923
0	15.597087	0.445969	5.724691	-14.501661	MT	21300	2023.02.25 03:15:47.153236427	0001923
0	15.395683	-1.969913	5.250648	-14.337963	MT	21300	2023.02.25 03:15:47.154236427	0001923
0	15.350815	-3.977306	3.751501	-14.344156	MT	21300	2023.02.25 03:15:47.155236427	0001923
0	15.362257	-5.019697	1.571541	-14.433705	MT	21300	2023.02.25 03:15:47.156236427	0001923
0	15.495643	-4.940379	-0.732057	-14.668731	MT	21300	2023.02.25 03:15:47.157236427	0001923
0	15.533454	-3.717148	-2.560040	-14.863283	MT	21300	2023.02.25 03:15:47.158236427	0001923
0	15.525444	-1.596943	-3.446053	-15.053701	MT	21300	2023.02.25 03:15:47.159236427	0001923
0	15.572072	0.870703	-3.336487	-15.185491	MT	21300	2023.02.25 03:15:47.160236427	0001923
0	15.651252	3.065022	-2.044682	-15.211397	MT	21300	2023.02.25 03:15:47.161236427	0001923
0	15.775977	4.425326	0.043911	-15.142523	MT	21300	2023.02.25 03:15:47.162236427	0001923
0	15.842563	4.575237	2.374862	-14.980455	MT	21300	2023.02.25 03:15:47.163236427	0001923
0	15.802286	3.574130	4.390598	-14.753321	MT	21300	2023.02.25 03:15:47.164236427	0001923
0	15.669540	1.660607	5.534887	-14.565092	MT	21300	2023.02.25 03:15:47.165236427	0001923
0	15.493531	-0.744067	5.639081	-14.411683	MT	21300	2023.02.25 03:15:47.166236427	0001923
0	15.410939	-3.077611	4.624002	-14.375116	MT	21300	2023.02.25 03:15:47.167236427	0001923
0	15.366982	-4.679535	2.688326	-14.388155	MT	21300	2023.02.25 03:15:47.168236427	0001923
0	15.489714	-5.190886	0.373601	-14.589255	MT	21300	2023.02.25 03:15:47.169236427	0001923
0	15.490826	-4.442841	-1.750630	-14.736423	MT	21300	2023.02.25 03:15:47.170236427	0001923
0	15.541853	-2.748503	-3.144478	-14.970210	MT	21300	2023.02.25 03:15:47.171236427	0001923
0	15.480110	-0.346978	-3.515500	-15.071651	MT	21300	2023.02.25 03:15:47.172236427	0001923
0	15.628573	2.033690	-2.841507	-15.232933	MT	21300	2023.02.25 03:15:47.173236427	0001923
0	15.730188	3.902080	-1.101905	-15.198631	MT	21300	2023.02.25 03:15:47.174236427	0001923
0	15.876652	4.678152	1.212014	-15.123293	MT	21300	2023.02.25 03:15:47.175236427	0001923
0	15.871504	4.244811	3.475318	-14.893233	MT	21300	2023.02.25 03:15:47.176236427	0001923
0	15.768034	2.752234	5.131314	-14.653522	MT	21300	2023.02.25 03:15:47.177236427	0001923
0	15.576439	0.490237	5.732330	-14.474996	MT	21300	2023.02.25 03:15:47.178236427	0001923
0	15.418805	-1.930172	5.270044	-14.361080	MT	21300	2023.02.25 03:15:47.179236427	0001923
0	15.353917	-3.945424	3.754707	-14.355437	MT	21300	2023.02.25 03:15:47.180236427	0001923
0	15.396544	-5.091817	1.571639	-14.444962	MT	21300	2023.02.25 03:15:47.181236427	0001923
0	15.476913	-4.987997	-0.740662	-14.632366	MT	21300	2023.02.25 03:15:47.182236427	0001923
0	15.436726	-3.704123	-2.565536	-14.764485	MT	21300	2023.02.25 03:15:47.183236427	0001923
0	15.559728	-1.617033	-3.516824	-15.070577	MT	21300	2023.02.25 03:15:47.184236427	0001923
0	15.530684	0.839057	-3.318077	-15.148878	MT	21300	2023.02.25 03:15:47.185236427	0001923
0	15.661904	3.040927	-2.071524	-15.223560	MT	21300	2023.02.25 03:15:47.186236427	0001923
0	15.808572	4.404923	0.036498	-15.182433	MT	21300	2023.02.25 03:15:47.187236427	0001923
0	15.885083	4.574776	2.382533	-15.024341	MT	21300	2023.02.25 03:15:47.188236427	0001923
0	15.834657	3.569813	4.418018	-14.780863	MT	21300	2023.02.25 03:15:47.189236427	0001923
0	15.723219	1.633025	5.551693	-14.619560	MT	21300	2023.02.25 03:15:47.190236427	0001923
0	15.508328	-0.752169	5.659192	-14.419294	MT	21300	2023.02.25 03:15:47.191236427	0001923
0	15.328706	-3.088731	4.599724	-14.292358	MT	21300	2023.02.25 03:15:47.192236427	0001923
0	15.356211	-4.687382	2.700071	-14.371892	MT	21300	2023.02.25 03:15:47.193236427	0001923
0	15.446539	-5.150566	0.380159	-14.557566	MT	21300	2023.02.25 03:15:47.194236427	0001923
0	15.495126	-4.430924	-1.750493	-14.744545	MT	21300	2023.02.25 03:15:47.195236427	0001923
0	15.496472	-2.776085	-3.109187	-14.925380	MT	21300	2023.02.25 03:15:47.196236427	0001923
0	15.523954	-0.379369	-3.533925	-15.111605	MT	21300	2023.02.25 03:15:47.197236427	0001923
0	15.601633	2.017870	-2.814835	-15.212359	MT	21300	2023.02.25 03:15:47.198236427	0001923
0	15.716178	3.850074	-1.093968	-15.197974	MT	21300	2023.02.25 03:15:47.199236427	0001923
0	15.815605	4.674795	1.227030	-15.059019	MT	21300	2023.02.25 03:15:47.200236427	0001923
0	15.872347	4.205711	3.495392	-14.900525	MT	21300	2023.02.25 03:15:47.201236427	0001923
0	15.775017	2.724102	5.131480	-14.666232	MT	21300	2023.02.25 03:15:47.202236427	0001923
0	15.596035	0.533039	5.732671	-14.494435	MT	21300	2023.02.25 03:15:47.203236427	0001923
0	15.423656	-1.962203	5.262068	-14.364873	MT	21300	2023.02.25 03:15:47.204236427	0001923
0	15.352650	-3.969366	3.739619	-14.351420	MT	21300	2023.02.25 03:15:47.205236427	0001923
0	15.420513	-5.028305	1.572432	-14.492613	MT	21300	2023.02.25 03:15:47.206236427	0001923
0	15.463319	-4.927996	-0.775541	-14.636518	MT	21300	2023.02.25 03:15:47.207236427	0001923
0	15.480347	-3.712642	-2.541816	-14.812043	MT	21300	2023.02.25 03:15:47.208236427	0001923
0	15.534923	-1.616909	-3.478073	-15.053984	MT	21300	2023.02.25 03:15:47.209236427	0001923
0	15.569698	0.826649	-3.321480	-15.188809	MT	21300	2023.02.25 03:15:47.210236427	0001923
0	15.621938	3.033326	-2.068129	-15.184423	MT	21300	2023.02.25 03:15:47.211236427	0001923
0	15.820482	4.396756	0.048717	-15.197165	MT	21300	2023.02.25 03:15:47.212236427	0001923
0	15.842930	4.595313	2.409714	-14.969128	MT	21300	2023.02.25 03:15:47.213236427	0001923
0	15.857507	3.585552	4.391467	-14.809435	MT	21300	2023.02.25 03:15:47.214236427	0001923
0	15.655262	1.680866	5.562480	-14.536875	MT	21300	2023.02.25 03:15:47.215236427	0001923
0	15.535116	-0.752399	5.682494	-14.438939	MT	21300	2023.02.25 03:15:47.216236427	0001923
0	15.389907	-3.053415	4.631725	-14.355244	MT	21300	2023.02.25 03:15:47.217236427	0001923
0	15.369522	-4.675559	2.711328	-14.387844	MT	21300	2023.02.25 03:15:47.218236427	0001923
0	15.405323	-5.205922	0.387130	-14.493878	MT	21300	2023.02.25 03:15:47.219236427	0001923
0	15.485494	-4.442812	-1.738692	-14.732240	MT	21300	2023.02.25 03:15:47.220236427	0001923
0	15.514761	-2.720254	-3.147811	-14.946549	MT	21300	2023.02.25 03:15:47.221236427	0001923
0	15.513544	-0.395183	-3.554186	-15.095749	MT	21300	2023.02.25 03:15:47.222236427	0001923
0	15.592409	2.033978	-2.810984	-15.201464	MT	21300	2023.02.25 03:15:47.223236427	0001923
0	15.806973	3.913236	-1.072688	-15.277314	MT	21300	2023.02.25 03:15:47.224236427	0001923
0	15.831247	4.622452	1.243455	-15.090233	MT	21300	2023.02.25 03:15:47.225236427	0001923
0	15.861241	4.205856	3.514145	-14.884237	MT	21300	2023.02.25 03:15:47.226236427	0001923
0	15.803812	2.688734	5.139971	-14.700744	MT	21300	2023.02.25 03:15:47.227236427	0001923
0	15.587151	0.470235	5.775240	-14.470134	MT	21300	2023.02.25 03:15:47.228236427	0001923
0	15.393959	-1.973788	5.289394	-14.321329	MT	21300	2023.02.25 03:15:47.229236427	0001923
0	15.380859	-3.965692	3.736113	-14.383517	MT	21300	2023.02.25 03:15:47.230236427	0001923
0	15.426743	-5.103108	1.575053	-14.472798	MT	21300	2023.02.25 03:15:47.231236427	0001923
0	15.497846	-4.964335	-0.724162	-14.663363	MT	21300	2023.02.25 03:15:47.232236427	0001923
0	15.514731	-3.724902	-2.568399	-14.840327	MT	21300	2023.02.25 03:15:47.233236427	0001923
0	15.510806	-1.596658	-3.482415	-15.030255	MT	21300	2023.02.25 03:15:47.234236427	0001923
0	15.560971	0.818789	-3.336671	-15.176958	MT	21300	2023.02.25 03:15:47.235236427	0001923
0	15.661977	3.008838	-2.063441	-15.231107	MT	21300	2023.02.25 03:15:47.236236427	0001923
0	15.771033	4.409299	0.070888	-15.141946	MT	21300	2023.02.25 03:15:47.237236427	0001923
0	15.842014	4.579263	2.389804	-14.976268	MT	21300	2023.02.25 03:15:47.238236427	0001923
0	15.829061	3.577896	4.417905	-14.772947	MT	21300	2023.02.25 03:15:47.239236427	0001923
0	15.707639	1.625272	5.582268	-14.592009	MT	21300	2023.02.25 03:15:47.240236427	0001923
0	15.467638	-0.739749	5.650596	-14.379547	MT	21300	2023.02.25 03:15:47.241236427	0001923
0	15.381932	-3.061276	4.647484	-14.339920	MT	21300	2023.02.25 03:15:47.242236427	0001923
0	15.366375	-4.647610	2.719422	-14.392010	MT	21300	2023.02.25 03:15:47.243236427	0001923
0	15.416817	-5.186127	0.395443	-14.512958	MT	21300	2023.02.25 03:15:47.244236427	0001923
0	15.452003	-4.506288	-1.724564	-14.679361	MT	21300	2023.02.25 03:15:47.245236427	0001923
0	15.528567	-2.764280	-3.159800	-14.950278	MT	21300	2023.02.25 03:15:47.246236427	0001923
0	15.515059	-0.367234	-3.546093	-15.099914	MT	21300	2023.02.25 03:15:47.247236427	0001923
0	15.599876	2.025962	-2.834930	-15.205748	MT	21300	2023.02.25 03:15:47.248236427	0001923
0	15.762159	3.893724	-1.105380	-15.233604	MT	21300	2023.02.25 03:15:47.249236427	0001923
0	15.823025	4.603494	1.203437	-15.090649	MT	21300	2023.02.25 03:15:47.250236427	0001923
0	15.817390	4.214333	3.490486	-14.840678	MT	21300	2023.02.25 03:15:47.251236427	0001923
0	15.757640	2.736346	5.143111	-14.641176	MT	21300	2023.02.25 03:15:47.252236427	0001923
0	15.584199	0.502246	5.763279	-14.470646	MT	21300	2023.02.25 03:15:47.253236427	0001923
0	15.419628	-1.966071	5.293816	-14.348345	MT	21300	2023.02.25 03:15:47.254236427	0001923
0	15.409828	-4.033742	3.788026	-14.382022	MT	21300	2023.02.25 03:15:47.255236427	0001923
0	15.396983	-5.071893	1.563786	-14.453289	MT	21300	2023.02.25 03:15:47.256236427	0001923
0	15.468681	-4.959991	-0.748628	-14.632776	MT	21300	2023.02.25 03:15:47.257236427	0001923
0	15.494110	-3.704742	-2.564620	-14.824474	MT	21300	2023.02.25 03:15:47.258236427	0001923
0	15.543536	-1.585034	-3.477851	-15.066311	MT	21300	2023.02.25 03:15:47.259236427	0001923
0	15.559892	0.830780	-3.328658	-15.176959	MT	21300	2023.02.25 03:15:47.260236427	0001923
0	15.639407	3.073183	-2.051901	-15.196589	MT	21300	2023.02.25 03:15:47.261236427	0001923
0	15.821937	4.400781	0.024724	-15.197572	MT	21300	2023.02.25 03:15:47.262236427	0001923
0	15.822670	4.567443	2.405498	-14.956903	MT	21300	2023.02.25 03:15:47.263236427	0001923
0	15.785877	3.543247	4.398377	-14.740882	MT	21300	2023.02.25 03:15:47.264236427	0001923
0	15.682364	1.668570	5.569893	-14.564639	MT	21300	2023.02.25 03:15:47.265236427	0001923
0	15.495115	-0.724014	5.666980	-14.403463	MT	21300	2023.02.25 03:15:47.266236427	0001923
0	15.379783	-3.092246	4.619451	-14.340029	MT	21300	2023.02.25 03:15:47.267236427	0001923
0	15.332621	-4.639290	2.688007	-14.364570	MT	21300	2023.02.25 03:15:47.268236427	0001923
0	15.429609	-5.202208	0.395546	-14.520792	MT	21300	2023.02.25 03:15:47.269236427	0001923
0	15.469219	-4.407723	-1.746772	-14.724724	MT	21300	2023.02.25 03:15:47.270236427	0001923
0	15.497623	-2.739993	-3.160199	-14.922530	MT	21300	2023.02.25 03:15:47.271236427	0001923
0	15.550091	-0.375662	-3.529494	-15.139581	MT	21300	2023.02.25 03:15:47.272236427	0001923
0	15.615720	2.052854	-2.841729	-15.217131	MT	21300	2023.02.25 03:15:47.273236427	0001923
0	15.728310	3.906132	-1.112960	-15.194841	MT	21300	2023.02.25 03:15:47.274236427	0001923
0	15.736200	4.615464	1.220983	-14.994488	MT	21300	2023.02.25 03:15:47.275236427	0001923
0	15.868961	4.217788	3.499284	-14.892588	MT	21300	2023.02.25 03:15:47.276236427	0001923
0	15.734240	2.665522	5.165734	-14.621097	MT	21300	2023.02.25 03:15:47.277236427	0001923
0	15.595789	0.482067	5.748547	-14.489667	MT	21300	2023.02.25 03:15:47.278236427	0001923
0	15.378901	-1.965744	5.246409	-14.322068	MT	21300	2023.02.25 03:15:47.279236427	0001923
0	15.359013	-3.977385	3.758607	-14.351047	MT	21300	2023.02.25 03:15:47.280236427	0001923
0	15.401580	-5.052013	1.559993	-14.465554	MT	21300	2023.02.25 03:15:47.281236427	0001923
0	15.470294	-4.943963	-0.806556	-14.636826	MT	21300	2023.02.25 03:15:47.282236427	0001923
0	15.510683	-3.677038	-2.548177	-14.851514	MT	21300	2023.02.25 03:15:47.283236427	0001923
0	15.563239	-1.613133	-3.500699	-15.078373	MT	21300	2023.02.25 03:15:47.284236427	0001923
0	15.542128	0.894971	-3.317888	-15.157453	MT	21300	2023.02.25 03:15:47.285236427	0001923
0	15.643333	3.004987	-2.047692	-15.214824	MT	21300	2023.02.25 03:15:47.286236427	0001923
0	15.765196	4.401369	0.043821	-15.138277	MT	21300	2023.02.25 03:15:47.287236427	0001923
0	15.822266	4.555420	2.428481	-14.956428	MT	21300	2023.02.25 03:15:47.288236427	0001923
0	15.854136	3.521510	4.435386	-14.808104	MT	21300	2023.02.25 03:15:47.289236427	0001923
0	15.654968	1.657860	5.569452	-14.536531	MT	21300	2023.02.25 03:15:47.290236427	0001923
0	15.494540	-0.748129	5.620201	-14.419931	MT	21300	2023.02.25 03:15:47.291236427	0001923
0	15.376918	-3.045346	4.604676	-14.351740	MT	21300	2023.02.25 03:15:47.292236427	0001923
0	15.363048	-4.683468	2.703198	-14.379886	MT	21300	2023.02.25 03:15:47.293236427	0001923
0	15.436725	-5.166412	0.391895	-14.541220	MT	21300	2023.02.25 03:15:47.294236427	0001923
0	15.463831	-4.462545	-1.727130	-14.704856	MT	21300	2023.02.25 03:15:47.295236427	0001923
0	15.532997	-2.764378	-3.144680	-14.958048	MT	21300	2023.02.25 03:15:47.296236427	0001923
0	15.489155	-0.387055	-3.518425	-15.079284	MT	21300	2023.02.25 03:15:47.297236427	0001923
0	15.569641	2.042160	-2.788283	-15.181199	MT	21300	2023.02.25 03:15:47.298236427	0001923
0	15.713309	3.830036	-1.085946	-15.200645	MT	21300	2023.02.25 03:15:47.299236427	0001923
0	15.837809	4.662520	1.215445	-15.087074	MT	21300	2023.02.25 03:15:47.300236427	0001923
0	15.829479	4.214205	3.494669	-14.852615	MT	21300	2023.02.25 03:15:47.301236427	0001923
0	15.746072	2.693390	5.142999	-14.636735	MT	21300	2023.02.25 03:15:47.302236427	0001923
0	15.572826	0.498370	5.763091	-14.458607	MT	21300	2023.02.25 03:15:47.303236427	0001923
0	15.428634	-2.002113	5.296834	-14.351928	MT	21300	2023.02.25 03:15:47.304236427	0001923
0	15.348147	-3.993202	3.771297	-14.331687	MT	21300	2023.02.25 03:15:47.305236427	0001923
0	15.404281	-5.079945	1.574836	-14.457038	MT	21300	2023.02.25 03:15:47.306236427	0001923
0	15.475756	-4.990928	-0.767724	-14.628748	MT	21300	2023.02.25 03:15:47.307236427	0001923
0	15.480433	-3.664707	-2.560635	-14.820826	MT	21300	2023.02.25 03:15:47.308236427	0001923
0	15.505088	-1.576618	-3.482452	-15.026462	MT	21300	2023.02.25 03:15:47.309236427	0001923
0	15.583122	0.878633	-3.348354	-15.193756	MT	21300	2023.02.25 03:15:47.310236427	0001923
0	15.644095	3.049184	-2.090863	-15.200937	MT	21300	2023.02.25 03:15:47.311236427	0001923
0	15.783870	4.385147	0.020171	-15.162475	MT	21300	2023.02.25 03:15:47.312236427	0001923
0	15.856728	4.583122	2.405990	-14.988062	MT	21300	2023.02.25 03:15:47.313236427	0001923
0	15.809444	3.547079	4.441560	-14.752264	MT	21300	2023.02.25 03:15:47.314236427	0001923
0	15.710647	1.660303	5.590247	-14.588247	MT	21300	2023.02.25 03:15:47.315236427	0001923
0	15.485561	-0.755951	5.646883	-14.399440	MT	21300	2023.02.25 03:15:47.316236427	0001923
0	15.400055	-3.073492	4.627823	-14.363098	MT	21300	2023.02.25 03:15:47.317236427	0001923
0	15.352226	-4.663403	2.719097	-14.371848	MT	21300	2023.02.25 03:15:47.318236427	0001923
0	15.412511	-5.138249	0.391683	-14.525511	MT	21300	2023.02.25 03:15:47.319236427	0001923
0	15.490095	-4.494673	-1.750936	-14.719890	MT	21300	2023.02.25 03:15:47.320236427	0001923
0	15.513527	-2.720200	-3.159870	-14.942733	MT	21300	2023.02.25 03:15:47.321236427	0001923
0	15.519546	-0.407273	-3.546079	-15.103502	MT	21300	2023.02.25 03:15:47.322236427	0001923
0	15.607714	2.060929	-2.834843	-15.209108	MT	21300	2023.02.25 03:15:47.323236427	0001923
0	15.708281	3.858217	-1.113139	-15.186348	MT	21300	2023.02.25 03:15:47.324236427	0001923
0	15.832394	4.670606	1.211333	-15.079218	MT	21300	2023.02.25 03:15:47.325236427	0001923
0	15.833524	4.222218	3.521614	-14.848286	MT	21300	2023.02.25 03:15:47.326236427	0001923
0	15.796496	2.668748	5.127949	-14.700721	MT	21300	2023.02.25 03:15:47.327236427	0001923
0	15.610888	0.445929	5.763686	-14.501065	MT	21300	2023.02.25 03:15:47.328236427	0001923
0	15.373912	-1.897668	5.289301	-14.310113	MT	21300	2023.02.25 03:15:47.329236427	0001923
0	15.356100	-3.969382	3.754617	-14.351191	MT	21300	2023.02.25 03:15:47.330236427	0001923
0	15.376366	-5.075650	1.528480	-14.433786	MT	21300	2023.02.25 03:15:47.331236427	0001923
0	15.471358	-4.967987	-0.751637	-14.632740	MT	21300	2023.02.25 03:15:47.332236427	0001923
0	15.529596	-3.721048	-2.576165	-14.855488	MT	21300	2023.02.25 03:15:47.333236427	0001923
0	15.498418	-1.580474	-3.501638	-15.014713	MT	21300	2023.02.25 03:15:47.334236427	0001923
0	15.564878	0.906776	-3.328567	-15.177741	MT	21300	2023.02.25 03:15:47.335236427	0001923
0	15.626868	3.073369	-2.072142	-15.180897	MT	21300	2023.02.25 03:15:47.336236427	0001923
0	15.800766	4.404993	0.048375	-15.174251	MT	21300	2023.02.25 03:15:47.337236427	0001923
0	15.821228	4.555414	2.393546	-14.960962	MT	21300	2023.02.25 03:15:47.338236427	0001923
0	15.824125	3.590005	4.430734	-14.760873	MT	21300	2023.02.25 03:15:47.339236427	0001923
0	15.651193	1.645868	5.562439	-14.536514	MT	21300	2023.02.25 03:15:47.340236427	0001923
0	15.476986	-0.763864	5.642752	-14.391420	MT	21300	2023.02.25 03:15:47.341236427	0001923
0	15.370021	-3.077194	4.608409	-14.336352	MT	21300	2023.02.25 03:15:47.342236427	0001923
0	15.354568	-4.667428	2.703155	-14.376051	MT	21300	2023.02.25 03:15:47.343236427	0001923
0	15.399836	-5.146071	0.379431	-14.509615	MT	21300	2023.02.25 03:15:47.344236427	0001923
0	15.467675	-4.458505	-1.766120	-14.705493	MT	21300	2023.02.25 03:15:47.345236427	0001923
0	15.505383	-2.712114	-3.163983	-14.934877	MT	21300	2023.02.25 03:15:47.346236427	0001923
0	15.524074	-0.387369	-3.533935	-15.111523	MT	21300	2023.02.25 03:15:47.347236427	0001923
0	15.563141	2.030320	-2.823476	-15.169612	MT	21300	2023.02.25 03:15:47.348236427	0001923
0	15.727009	3.886092	-1.112923	-15.198635	MT	21300	2023.02.25 03:15:47.349236427	0001923
0	15.813813	4.654747	1.235067	-15.062690	MT	21300	2023.02.25 03:15:47.350236427	0001923
0	15.860473	4.240974	3.518003	-14.872538	MT	21300	2023.02.25 03:15:47.351236427	0001923
0	15.757670	2.709245	5.123264	-14.653202	MT	21300	2023.02.25 03:15:47.352236427	0001923
0	15.602286	0.429984	5.751607	-14.497084	MT	21300	2023.02.25 03:15:47.353236427	0001923
0	15.422520	-2.014089	5.273822	-14.352156	MT	21300	2023.02.25 03:15:47.354236427	0001923
0	15.377827	-3.977592	3.758913	-14.371044	MT	21300	2023.02.25 03:15:47.355236427	0001923
0	15.318210	-5.023202	1.570804	-14.385672	MT	21300	2023.02.25 03:15:47.356236427	0001923
0	15.443328	-4.927832	-0.744835	-14.617047	MT	21300	2023.02.25 03:15:47.357236427	0001923
0	15.519163	-3.689005	-2.580187	-14.851879	MT	21300	2023.02.25 03:15:47.358236427	0001923
0	15.536049	-1.600898	-3.489052	-15.054317	MT	21300	2023.02.25 03:15:47.359236427	0001923
0	15.571211	0.846590	-3.305397	-15.192769	MT	21300	2023.02.25 03:15:47.360236427	0001923
0	15.660129	3.056959	-2.063567	-15.219603	MT	21300	2023.02.25 03:15:47.361236427	0001923
0	15.751969	4.381469	0.027677	-15.130317	MT	21300	2023.02.25 03:15:47.362236427	0001923
0	15.846706	4.595272	2.409775	-14.973127	MT	21300	2023.02.25 03:15:47.363236427	0001923
0	15.815426	3.578055	4.422660	-14.756873	MT	21300	2023.02.25 03:15:47.364236427	0001923
0	15.676159	1.605511	5.550942	-14.572280	MT	21300	2023.02.25 03:15:47.365236427	0001923
0	15.443506	-0.747556	5.623345	-14.363880	MT	21300	2023.02.25 03:15:47.366236427	0001923
0	15.362603	-3.041166	4.619389	-14.332555	MT	21300	2023.02.25 03:15:47.367236427	0001923
0	15.342102	-4.667279	2.718909	-14.359809	MT	21300	2023.02.25 03:15:47.368236427	0001923
0	15.447722	-5.154554	0.369156	-14.557692	MT	21300	2023.02.25 03:15:47.369236427	0001923
0	15.491368	-4.454791	-1.758704	-14.732422	MT	21300	2023.02.25 03:15:47.370236427	0001923
0	15.542014	-2.768457	-3.147562	-14.966051	MT	21300	2023.02.25 03:15:47.371236427	0001923
0	15.545738	-0.407623	-3.525593	-15.135191	MT	21300	2023.02.25 03:15:47.372236427	0001923
0	15.574303	2.053114	-2.784209	-15.185250	MT	21300	2023.02.25 03:15:47.373236427	0001923
0	15.704891	3.874213	-1.070186	-15.181857	MT	21300	2023.02.25 03:15:47.374236427	0001923
0	15.822138	4.634597	1.222289	-15.078680	MT	21300	2023.02.25 03:15:47.375236427	0001923
0	15.819256	4.249432	3.502358	-14.829857	MT	21300	2023.02.25 03:15:47.376236427	0001923
0	15.754059	2.689303	5.147116	-14.644631	MT	21300	2023.02.25 03:15:47.377236427	0001923
0	15.600588	0.482022	5.751608	-14.493620	MT	21300	2023.02.25 03:15:47.378236427	0001923
0	15.380138	-1.985710	5.254323	-14.317740	MT	21300	2023.02.25 03:15:47.379236427	0001923
0	15.331648	-3.949180	3.747352	-14.332507	MT	21300	2023.02.25 03:15:47.380236427	0001923
0	15.364331	-5.047619	1.536451	-14.429952	MT	21300	2023.02.25 03:15:47.381236427	0001923
0	15.428361	-4.923643	-0.768072	-14.601442	MT	21300	2023.02.25 03:15:47.382236427	0001923
0	15.461262	-3.668443	-2.577004	-14.797033	MT	21300	2023.02.25 03:15:47.383236427	0001923
0	15.514359	-1.616650	-3.489438	-15.030156	MT	21300	2023.02.25 03:15:47.384236427	0001923
0	15.526644	0.875202	-3.341215	-15.137602	MT	21300	2023.02.25 03:15:47.385236427	0001923
0	15.671561	3.128001	-2.067543	-15.216396	MT	21300	2023.02.25 03:15:47.386236427	0001923
0	15.787541	4.385093	0.032231	-15.166291	MT	21300	2023.02.25 03:15:47.387236427	0001923
0	15.846444	4.583225	2.385870	-14.980369	MT	21300	2023.02.25 03:15:47.388236427	0001923
0	15.853061	3.569635	4.431260	-14.796662	MT	21300	2023.02.25 03:15:47.389236427	0001923
0	15.672971	1.660686	5.577699	-14.552437	MT	21300	2023.02.25 03:15:47.390236427	0001923
0	15.484845	-0.775975	5.631922	-14.403462	MT	21300	2023.02.25 03:15:47.391236427	0001923
0	15.378451	-3.073303	4.604582	-14.347452	MT	21300	2023.02.25 03:15:47.392236427	0001923
0	15.404868	-4.699893	2.676853	-14.424126	MT	21300	2023.02.25 03:15:47.393236427	0001923
0	15.431598	-5.162367	0.387839	-14.537323	MT	21300	2023.02.25 03:15:47.394236427	0001923
0	15.487697	-4.470712	-1.754846	-14.724198	MT	21300	2023.02.25 03:15:47.395236427	0001923
0	15.528500	-2.728373	-3.151636	-14.958525	MT	21300	2023.02.25 03:15:47.396236427	0001923
0	15.538173	-0.355482	-3.545712	-15.124034	MT	21300	2023.02.25 03:15:47.397236427	0001923
0	15.595941	2.025895	-2.799888	-15.208213	MT	21300	2023.02.25 03:15:47.398236427	0001923
0	15.678347	3.858470	-1.078571	-15.157818	MT	21300	2023.02.25 03:15:47.399236427	0001923
0	15.817189	4.670771	1.211088	-15.063221	MT	21300	2023.02.25 03:15:47.400236427	0001923
0	15.897128	4.248576	3.503625	-14.912843	MT	21300	2023.02.25 03:15:47.401236427	0001923
0	15.789494	2.700925	5.143695	-14.681809	MT	21300	2023.02.25 03:15:47.402236427	0001923
0	15.573182	0.454305	5.748163	-14.466382	MT	21300	2023.02.25 03:15:47.403236427	0001923
0	15.387751	-1.965772	5.273406	-14.321655	MT	21300	2023.02.25 03:15:47.404236427	0001923
0	15.337714	-4.001073	3.766105	-14.319683	MT	21300	2023.02.25 03:15:47.405236427	0001923
0	15.411828	-5.080027	1.574958	-14.465036	MT	21300	2023.02.25 03:15:47.406236427	0001923
0	15.487952	-4.968207	-0.728350	-14.651385	MT	21300	2023.02.25 03:15:47.407236427	0001923
0	15.483928	-3.672760	-2.548584	-14.824559	MT	21300	2023.02.25 03:15:47.408236427	0001923
0	15.529764	-1.592865	-3.482105	-15.050293	MT	21300	2023.02.25 03:15:47.409236427	0001923
0	15.575628	0.858606	-3.321381	-15.193137	MT	21300	2023.02.25 03:15:47.410236427	0001923
0	15.666229	3.064922	-2.067496	-15.223746	MT	21300	2023.02.25 03:15:47.411236427	0001923
0	15.770748	4.433416	0.035799	-15.134729	MT	21300	2023.02.25 03:15:47.412236427	0001923
0	15.831877	4.567348	2.417618	-14.964718	MT	21300	2023.02.25 03:15:47.413236427	0001923
0	15.823850	3.581973	4.422787	-14.764913	MT	21300	2023.02.25 03:15:47.414236427	0001923
0	15.672699	1.592608	5.577741	-14.559736	MT	21300	2023.02.25 03:15:47.415236427	0001923
0	15.490706	-0.755996	5.650943	-14.403378	MT	21300	2023.02.25 03:15:47.416236427	0001923
0	15.381648	-3.081281	4.623509	-14.343080	MT	21300	2023.02.25 03:15:47.417236427	0001923
0	15.373709	-4.687563	2.715314	-14.387660	MT	21300	2023.02.25 03:15:47.418236427	0001923
0	15.402613	-5.177980	0.372272	-14.501394	MT	21300	2023.02.25 03:15:47.419236427	0001923
0	15.484984	-4.395930	-1.746452	-14.744844	MT	21300	2023.02.25 03:15:47.420236427	0001923
0	15.530700	-2.736368	-3.155646	-14.958504	MT	21300	2023.02.25 03:15:47.421236427	0001923
0	15.551059	-0.375658	-3.533493	-15.139642	MT	21300	2023.02.25 03:15:47.422236427	0001923
0	15.571278	2.026120	-2.788241	-15.185033	MT	21300	2023.02.25 03:15:47.423236427	0001923
0	15.716750	3.866119	-1.098009	-15.194200	MT	21300	2023.02.25 03:15:47.424236427	0001923
0	15.800260	4.626810	1.214975	-15.058708	MT	21300	2023.02.25 03:15:47.425236427	0001923
0	15.827525	4.185154	3.505694	-14.856148	MT	21300	2023.02.25 03:15:47.426236427	0001923
0	15.778046	2.665002	5.151529	-14.673318	MT	21300	2023.02.25 03:15:47.427236427	0001923
0	15.581992	0.470281	5.771179	-14.466196	MT	21300	2023.02.25 03:15:47.428236427	0001923
0	15.419110	-1.998115	5.257904	-14.356565	MT	21300	2023.02.25 03:15:47.429236427	0001923
0	15.364250	-4.001356	3.771516	-14.346602	MT	21300	2023.02.25 03:15:47.430236427	0001923
0	15.419579	-5.088081	1.548074	-14.473365	MT	21300	2023.02.25 03:15:47.431236427	0001923
0	15.449413	-4.971747	-0.745009	-14.608596	MT	21300	2023.02.25 03:15:47.432236427	0001923
0	15.551627	-3.725243	-2.586863	-14.875611	MT	21300	2023.02.25 03:15:47.433236427	0001923
0	15.556920	-1.597096	-3.496741	-15.074477	MT	21300	2023.02.25 03:15:47.434236427	0001923
0	15.532733	0.866997	-3.301984	-15.152921	MT	21300	2023.02.25 03:15:47.435236427	0001923
0	15.671741	3.056836	-2.063384	-15.231601	MT	21300	2023.02.25 03:15:47.436236427	0001923
0	15.804348	4.376883	0.036526	-15.186144	MT	21300	2023.02.25 03:15:47.437236427	0001923
0	15.836708	4.543211	2.401821	-14.979713	MT	21300	2023.02.25 03:15:47.438236427	0001923
0	15.800777	3.543136	4.426496	-14.748453	MT	21300	2023.02.25 03:15:47.439236427	0001923
0	15.644006	1.677048	5.585167	-14.516485	MT	21300	2023.02.25 03:15:47.440236427	0001923
0	15.519939	-0.819252	5.663234	-14.426542	MT	21300	2023.02.25 03:15:47.441236427	0001923
0	15.375835	-3.073134	4.670223	-14.323448	MT	21300	2023.02.25 03:15:47.442236427	0001923
0	15.369804	-4.635707	2.692622	-14.404544	MT	21300	2023.02.25 03:15:47.443236427	0001923
0	15.436309	-5.142477	0.373047	-14.549756	MT	21300	2023.02.25 03:15:47.444236427	0001923
0	15.458747	-4.462442	-1.747249	-14.697162	MT	21300	2023.02.25 03:15:47.445236427	0001923
0	15.524929	-2.744342	-3.140718	-14.954193	MT	21300	2023.02.25 03:15:47.446236427	0001923
0	15.543023	-0.355576	-3.533592	-15.131849	MT	21300	2023.02.25 03:15:47.447236427	0001923
0	15.619752	2.052752	-2.822609	-15.224839	MT	21300	2023.02.25 03:15:47.448236427	0001923
0	15.728813	3.853973	-1.105794	-15.209196	MT	21300	2023.02.25 03:15:47.449236427	0001923
0	15.836789	4.642459	1.235480	-15.090561	MT	21300	2023.02.25 03:15:47.450236427	0001923
0	15.849216	4.237047	3.486941	-14.868971	MT	21300	2023.02.25 03:15:47.451236427	0001923
0	15.745806	2.657285	5.127141	-14.648606	MT	21300	2023.02.25 03:15:47.452236427	0001923
0	15.585363	0.438208	5.763264	-14.473987	MT	21300	2023.02.25 03:15:47.453236427	0001923
0	15.439646	-2.002325	5.262204	-14.376459	MT	21300	2023.02.25 03:15:47.454236427	0001923
0	15.336338	-4.009082	3.735160	-14.324074	MT	21300	2023.02.25 03:15:47.455236427	0001923
0	15.372438	-5.094544	1.586206	-14.416707	MT	21300	2023.02.25 03:15:47.456236427	0001923
0	15.530369	-4.964629	-0.758670	-14.695892	MT	21300	2023.02.25 03:15:47.457236427	0001923
0	15.488061	-3.688693	-2.572662	-14.820762	MT	21300	2023.02.25 03:15:47.458236427	0001923
0	15.485015	-1.557466	-3.470675	-15.010477	MT	21300	2023.02.25 03:15:47.459236427	0001923
0	15.579189	0.874617	-3.332361	-15.193470	MT	21300	2023.02.25 03:15:47.460236427	0001923
0	15.666701	3.072913	-2.059487	-15.223706	MT	21300	2023.02.25 03:15:47.461236427	0001923
0	15.782729	4.409195	0.052074	-15.154234	MT	21300	2023.02.25 03:15:47.462236427	0001923
0	15.837856	4.587347	2.417642	-14.964924	MT	21300	2023.02.25 03:15:47.463236427	0001923
0	15.851327	3.581706	4.442151	-14.788618	MT	21300	2023.02.25 03:15:47.464236427	0001923
0	15.670876	1.645658	5.565744	-14.556465	MT	21300	2023.02.25 03:15:47.465236427	0001923
0	15.503507	-0.772152	5.643170	-14.419333	MT	21300	2023.02.25 03:15:47.466236427	0001923
0	15.342153	-3.060939	4.600062	-14.312643	MT	21300	2023.02.25 03:15:47.467236427	0001923
0	15.400237	-4.683877	2.700809	-14.419925	MT	21300	2023.02.25 03:15:47.468236427	0001923
0	15.399815	-5.122172	0.395580	-14.517616	MT	21300	2023.02.25 03:15:47.469236427	0001923
0	15.463574	-4.462475	-1.755187	-14.701284	MT	21300	2023.02.25 03:15:47.470236427	0001923
0	15.520733	-2.724347	-3.136695	-14.954338	MT	21300	2023.02.25 03:15:47.471236427	0001923
0	15.539918	-0.339474	-3.553692	-15.124320	MT	21300	2023.02.25 03:15:47.472236427	0001923
0	15.586274	2.002094	-2.842141	-15.193610	MT	21300	2023.02.25 03:15:47.473236427	0001923
0	15.738132	3.934074	-1.097867	-15.198900	MT	21300	2023.02.25 03:15:47.474236427	0001923
0	15.841355	4.682539	1.235405	-15.082975	MT	21300	2023.02.25 03:15:47.475236427	0001923
0	15.870069	4.228842	3.526171	-14.884291	MT	21300	2023.02.25 03:15:47.476236427	0001923
0	15.801002	2.700779	5.135925	-14.696929	MT	21300	2023.02.25 03:15:47.477236427	0001923
0	15.570546	0.494315	5.736212	-14.466977	MT	21300	2023.02.25 03:15:47.478236427	0001923
0	15.425459	-1.934250	5.266162	-14.369099	MT	21300	2023.02.25 03:15:47.479236427	0001923
0	15.385181	-3.949730	3.772128	-14.383132	MT	21300	2023.02.25 03:15:47.480236427	0001923
0	15.422013	-5.072165	1.548215	-14.481528	MT	21300	2023.02.25 03:15:47.481236427	0001923
0	15.507862	-4.964403	-0.748022	-14.672728	MT	21300	2023.02.25 03:15:47.482236427	0001923
0	15.558368	-3.713379	-2.575667	-14.887565	MT	21300	2023.02.25 03:15:47.483236427	0001923
0	15.520390	-1.584844	-3.462159	-15.046070	MT	21300	2023.02.25 03:15:47.484236427	0001923
0	15.546507	0.874939	-3.325850	-15.161369	MT	21300	2023.02.25 03:15:47.485236427	0001923
0	15.663901	3.044935	-2.079518	-15.223724	MT	21300	2023.02.25 03:15:47.486236427	0001923
0	15.766912	4.381272	0.058918	-15.145841	MT	21300	2023.02.25 03:15:47.487236427	0001923
0	15.868322	4.618112	2.414031	-14.988300	MT	21300	2023.02.25 03:15:47.488236427	0001923
0	15.785844	3.518252	4.434282	-14.736075	MT	21300	2023.02.25 03:15:47.489236427	0001923
0	15.701494	1.621409	5.609016	-14.575558	MT	21300	2023.02.25 03:15:47.490236427	0001923
0	15.499134	-0.744083	5.655079	-14.411439	MT	21300	2023.02.25 03:15:47.491236427	0001923
0	15.438014	-3.069909	4.632438	-14.403071	MT	21300	2023.02.25 03:15:47.492236427	0001923
0	15.375323	-4.667680	2.668587	-14.404581	MT	21300	2023.02.25 03:15:47.493236427	0001923
0	15.413638	-5.166125	0.352533	-14.517820	MT	21300	2023.02.25 03:15:47.494236427	0001923
0	15.449280	-4.438394	-1.755281	-14.693532	MT	21300	2023.02.25 03:15:47.495236427	0001923
0	15.504442	-2.740080	-3.156078	-14.930468	MT	21300	2023.02.25 03:15:47.496236427	0001923
0	15.502387	-0.363172	-3.526213	-15.091651	MT	21300	2023.02.25 03:15:47.497236427	0001923
0	15.578713	1.990002	-2.792100	-15.196722	MT	21300	2023.02.25 03:15:47.498236427	0001923
0	15.693122	3.878321	-1.055366	-15.169671	MT	21300	2023.02.25 03:15:47.499236427	0001923
0	15.801190	4.650871	1.234879	-15.050651	MT	21300	2023.02.25 03:15:47.500236427	0001923
0	15.861145	4.197823	3.506198	-14.888276	MT	21300	2023.02.25 03:15:47.501236427	0001923
0	15.768790	2.681041	5.112553	-14.674078	MT	21300	2023.02.25 03:15:47.502236427	0001923
0	15.574633	0.490303	5.748206	-14.466753	MT	21300	2023.02.25 03:15:47.503236427	0001923
0	15.433792	-1.938274	5.290155	-14.368691	MT	21300	2023.02.25 03:15:47.504236427	0001923
0	15.365543	-3.973468	3.758734	-14.359087	MT	21300	2023.02.25 03:15:47.505236427	0001923
0	15.390212	-5.039931	1.559885	-14.457678	MT	21300	2023.02.25 03:15:47.506236427	0001923
0	15.518062	-4.984440	-0.750984	-14.676567	MT	21300	2023.02.25 03:15:47.507236427	0001923
0	15.519023	-3.701021	-2.564203	-14.851511	MT	21300	2023.02.25 03:15:47.508236427	0001923
0	15.516722	-1.569624	-3.517379	-15.031068	MT	21300	2023.02.25 03:15:47.509236427	0001923
0	15.578006	0.894604	-3.321338	-15.193508	MT	21300	2023.02.25 03:15:47.510236427	0001923
0	15.639749	3.053147	-2.055863	-15.200443	MT	21300	2023.02.25 03:15:47.511236427	0001923
0	15.771346	4.436393	0.058800	-15.134409	MT	21300	2023.02.25 03:15:47.512236427	0001923
0	15.862756	4.607143	2.424955	-14.984020	MT	21300	2023.02.25 03:15:47.513236427	0001923
0	15.845267	3.537692	4.458097	-14.787921	MT	21300	2023.02.25 03:15:47.514236427	0001923
0	15.702553	1.649294	5.559299	-14.592607	MT	21300	2023.02.25 03:15:47.515236427	0001923
0	15.497581	-0.752108	5.639133	-14.415600	MT	21300	2023.02.25 03:15:47.516236427	0001923
0	15.361746	-3.073112	4.608291	-14.328394	MT	21300	2023.02.25 03:15:47.517236427	0001923
0	15.328328	-4.647200	2.710827	-14.353138	MT	21300	2023.02.25 03:15:47.518236427	0001923
0	15.427860	-5.162330	0.391777	-14.533263	MT	21300	2023.02.25 03:15:47.519236427	0001923
0	15.466839	-4.426640	-1.746917	-14.716530	MT	21300	2023.02.25 03:15:47.520236427	0001923
0	15.497623	-2.739993	-3.160199	-14.922530	MT	21300	2023.02.25 03:15:47.521236427	0001923
0	15.557911	-0.379744	-3.529376	-15.147538	MT	21300	2023.02.25 03:15:47.522236427	0001923
0	15.589566	2.085107	-2.819106	-15.190114	MT	21300	2023.02.25 03:15:47.523236427	0001923
0	15.753016	3.905838	-1.097550	-15.221607	MT	21300	2023.02.25 03:15:47.524236427	0001923
0	15.797321	4.654913	1.273757	-15.042097	MT	21300	2023.02.25 03:15:47.525236427	0001923
0	15.831200	4.206186	3.513657	-14.852243	MT	21300	2023.02.25 03:15:47.526236427	0001923
0	15.789881	2.719855	5.100891	-14.693660	MT	21300	2023.02.25 03:15:47.527236427	0001923
0	15.629588	0.497666	5.737178	-14.530008	MT	21300	2023.02.25 03:15:47.528236427	0001923
0	15.412036	-1.970075	5.257876	-14.352853	MT	21300	2023.02.25 03:15:47.529236427	0001923
0	15.338974	-3.969262	3.708516	-14.344895	MT	21300	2023.02.25 03:15:47.530236427	0001923
0	15.456669	-5.076530	1.552744	-14.516420	MT	21300	2023.02.25 03:15:47.531236427	0001923
0	15.472323	-4.944032	-0.779498	-14.640413	MT	21300	2023.02.25 03:15:47.532236427	0001923
0	15.544534	-3.709264	-2.567846	-14.875486	MT	21300	2023.02.25 03:15:47.533236427	0001923
0	15.541970	-1.612877	-3.509064	-15.054499	MT	21300	2023.02.25 03:15:47.534236427	0001923
0	15.559189	0.826719	-3.309603	-15.180627	MT	21300	2023.02.25 03:15:47.535236427	0001923
0	15.632926	3.017084	-2.032847	-15.203721	MT	21300	2023.02.25 03:15:47.536236427	0001923
1	15.768560	4.401283	0.086877	-15.141619	MT	21299	2023.02.25 03:15:48.537569761	0001923
1	15.843038	4.579268	2.424739	-14.971734	MT	21299	2023.02.25 03:15:48.538569761	0001923
1	15.828003	3.613984	4.409826	-14.765441	MT	21299	2023.02.25 03:15:48.539569761	0001923
1	15.704348	1.613316	5.590176	-14.586764	MT	21299	2023.02.25 03:15:48.540569761	0001923
1	15.539205	-0.764492	5.663650	-14.450104	MT	21299	2023.02.25 03:15:48.541569761	0001923
1	15.382128	-3.100269	4.612488	-14.343053	MT	21299	2023.02.25 03:15:48.542569761	0001923
1	15.384504	-4.651821	2.684787	-14.416499	MT	21299	2023.02.25 03:15:48.543569761	0001923
1	15.454187	-5.186495	0.353059	-14.553608	MT	21299	2023.02.25 03:15:48.544569761	0001923
1	15.541485	-4.495194	-1.765140	-14.772111	MT	21299	2023.02.25 03:15:48.545569761	0001923
1	15.528290	-2.704401	-3.155562	-14.961833	MT	21299	2023.02.25 03:15:48.546569761	0001923
1	15.500517	-0.367065	-3.550337	-15.083978	MT	21299	2023.02.25 03:15:48.547569761	0001923
1	15.625477	2.076701	-2.814521	-15.228964	MT	21299	2023.02.25 03:15:48.548569761	0001923
1	15.713069	3.834021	-1.070943	-15.200457	MT	21299	2023.02.25 03:15:48.549569761	0001923
1	15.827258	4.674668	1.231213	-15.070955	MT	21299	2023.02.25 03:15:48.550569761	0001923
1	15.839884	4.152915	3.499023	-14.879921	MT	21299	2023.02.25 03:15:48.551569761	0001923
1	15.777459	2.652918	5.123686	-14.684620	MT	21299	2023.02.25 03:15:48.552569761	0001923
1	15.582039	0.454196	5.744331	-14.477441	MT	21299	2023.02.25 03:15:48.553569761	0001923
1	15.422675	-2.006181	5.243018	-14.364710	MT	21299	2023.02.25 03:15:48.554569761	0001923
1	15.378533	-4.001567	3.735887	-14.371148	MT	21299	2023.02.25 03:15:48.555569761	0001923
1	15.431062	-5.060305	1.533460	-14.496879	MT	21299	2023.02.25 03:15:48.556569761	0001923
1	15.447038	-4.939805	-0.759863	-14.616153	MT	21299	2023.02.25 03:15:48.557569761	0001923
1	15.504962	-3.696844	-2.576442	-14.835738	MT	21299	2023.02.25 03:15:48.558569761	0001923
1	15.524157	-1.541871	-3.478045	-15.050757	MT	21299	2023.02.25 03:15:48.559569761	0001923
1	15.522988	0.871011	-3.275044	-15.148550	MT	21299	2023.02.25 03:15:48.560569761	0001923
1	15.672624	3.036735	-2.044288	-15.239104	MT	21299	2023.02.25 03:15:48.561569761	0001923
1	15.820315	4.435882	0.044580	-15.185629	MT	21299	2023.02.25 03:15:48.562569761	0001923
1	15.911720	4.562473	2.437879	-15.047373	MT	21299	2023.02.25 03:15:48.563569761	0001923
1	15.811321	3.547045	4.434622	-14.756370	MT	21299	2023.02.25 03:15:48.564569761	0001923
1	15.647641	1.577889	5.585294	-14.531464	MT	21299	2023.02.25 03:15:48.565569761	0001923
1	15.511488	-0.796171	5.663139	-14.418780	MT	21299	2023.02.25 03:15:48.566569761	0001923
1	15.402945	-3.085521	4.616872	-14.367142	MT	21299	2023.02.25 03:15:48.567569761	0001923
1	15.335879	-4.695151	2.675759	-14.352179	MT	21299	2023.02.25 03:15:48.568569761	0001923
1	15.468612	-5.218555	0.373079	-14.556973	MT	21299	2023.02.25 03:15:48.569569761	0001923
1	15.512794	-4.431070	-1.769247	-14.760833	MT	21299	2023.02.25 03:15:48.570569761	0001923
1	15.523072	-2.685353	-3.163599	-14.958151	MT	21299	2023.02.25 03:15:48.571569761	0001923
1	15.544859	-0.347569	-3.541581	-15.132053	MT	21299	2023.02.25 03:15:48.572569761	0001923
1	15.607717	2.048754	-2.783680	-15.220203	MT	21299	2023.02.25 03:15:48.573569761	0001923
1	15.730407	3.857892	-1.066732	-15.212641	MT	21299	2023.02.25 03:15:48.574569761	0001923
1	15.812145	4.646735	1.247056	-15.062424	MT	21299	2023.02.25 03:15:48.575569761	0001923
1	15.816503	4.153167	3.494657	-14.855987	MT	21299	2023.02.25 03:15:48.576569761	0001923
1	15.805595	2.684669	5.124091	-14.708946	MT	21299	2023.02.25 03:15:48.577569761	0001923
1	15.560999	0.462440	5.746974	-14.453482	MT	21299	2023.02.25 03:15:48.578569761	0001923
1	15.421324	-1.942263	5.239217	-14.373428	MT	21299	2023.02.25 03:15:48.579569761	0001923
1	15.351158	-3.957446	3.696821	-14.364198	MT	21299	2023.02.25 03:15:48.580569761	0001923
1	15.444997	-5.076402	1.548561	-14.504483	MT	21299	2023.02.25 03:15:48.581569761	0001923
1	15.485206	-4.944132	-0.802313	-14.652763	MT	21299	2023.02.25 03:15:48.582569761	0001923
1	15.448146	-3.664324	-2.573183	-14.785015	MT	21299	2023.02.25 03:15:48.583569761	0001923
1	15.506516	-1.580729	-3.454338	-15.033991	MT	21299	2023.02.25 03:15:48.584569761	0001923
1	15.581381	0.866468	-3.297206	-15.203851	MT	21299	2023.02.25 03:15:48.585569761	0001923
1	15.650518	3.097037	-2.020708	-15.207360	MT	21299	2023.02.25 03:15:48.586569761	0001923
1	15.804454	4.408930	0.079422	-15.176818	MT	21299	2023.02.25 03:15:48.587569761	0001923
1	15.875939	4.538779	2.421425	-15.019375	MT	21299	2023.02.25 03:15:48.588569761	0001923
1	15.826535	3.546906	4.449803	-14.768139	MT	21299	2023.02.25 03:15:48.589569761	0001923
1	15.708906	1.653314	5.590224	-14.587175	MT	21299	2023.02.25 03:15:48.590569761	0001923
1	15.491097	-0.780054	5.628040	-14.411481	MT	21299	2023.02.25 03:15:48.591569761	0001923
1	15.380309	-3.069341	4.600648	-14.351554	MT	21299	2023.02.25 03:15:48.592569761	0001923
1	15.388721	-4.663859	2.641900	-14.425031	MT	21299	2023.02.25 03:15:48.593569761	0001923
1	15.428516	-5.142370	0.348928	-14.542124	MT	21299	2023.02.25 03:15:48.594569761	0001923
1	15.505790	-4.446945	-1.769449	-14.748670	MT	21299	2023.02.25 03:15:48.595569761	0001923
1	15.557650	-2.677778	-3.150981	-14.998044	MT	21299	2023.02.25 03:15:48.596569761	0001923
1	15.533270	-0.351445	-3.541769	-15.120014	MT	21299	2023.02.25 03:15:48.597569761	0001923
1	15.600287	2.017739	-2.767718	-15.219640	MT	21299	2023.02.25 03:15:48.598569761	0001923
1	15.732449	3.865891	-1.066723	-15.212723	MT	21299	2023.02.25 03:15:48.599569761	0001923
1	15.821009	4.642633	1.226237	-15.074702	MT	21299	2023.02.25 03:15:48.600569761	0001923
1	15.858422	4.213926	3.526031	-14.876137	MT	21299	2023.02.25 03:15:48.601569761	0001923
1	15.732068	2.705529	5.126832	-14.625105	MT	21299	2023.02.25 03:15:48.602569761	0001923
1	15.573198	0.423372	5.774986	-14.456652	MT	21299	2023.02.25 03:15:48.603569761	0001923
1	15.442531	-1.974463	5.235485	-14.393157	MT	21299	2023.02.25 03:15:48.604569761	0001923
1	15.362567	-4.001397	3.731643	-14.355212	MT	21299	2023.02.25 03:15:48.605569761	0001923
1	15.378936	-5.079665	1.543473	-14.433515	MT	21299	2023.02.25 03:15:48.606569761	0001923
1	15.503846	-4.999206	-0.767321	-14.655661	MT	21299	2023.02.25 03:15:48.607569761	0001923
1	15.516622	-3.712860	-2.599397	-14.839924	MT	21299	2023.02.25 03:15:48.608569761	0001923
1	15.549087	-1.634027	-3.481909	-15.065868	MT	21299	2023.02.25 03:15:48.609569761	0001923
1	15.537842	0.898950	-3.297886	-15.157188	MT	21299	2023.02.25 03:15:48.610569761	0001923
1	15.691036	3.056561	-2.036021	-15.255185	MT	21299	2023.02.25 03:15:48.611569761	0001923
1	15.777911	4.369125	0.052133	-15.160821	MT	21299	2023.02.25 03:15:48.612569761	0001923
1	15.807612	4.614749	2.385128	-14.929697	MT	21299	2023.02.25 03:15:48.613569761	0001923
1	15.784851	3.582418	4.430114	-14.720798	MT	21299	2023.02.25 03:15:48.614569761	0001923
1	15.660581	1.617771	5.577526	-14.543996	MT	21299	2023.02.25 03:15:48.615569761	0001923
1	15.495994	-0.779977	5.673851	-14.398780	MT	21299	2023.02.25 03:15:48.616569761	0001923
1	15.400586	-3.069580	4.593015	-14.375672	MT	21299	2023.02.25 03:15:48.617569761	0001923
1	15.419034	-4.684066	2.724050	-14.435570	MT	21299	2023.02.25 03:15:48.618569761	0001923
1	15.456656	-5.170591	0.365198	-14.561588	MT	21299	2023.02.25 03:15:48.619569761	0001923
1	15.506310	-4.466841	-1.789593	-14.740771	MT	21299	2023.02.25 03:15:48.620569761	0001923
1	15.495100	-2.692971	-3.184141	-14.923381	MT	21299	2023.02.25 03:15:48.621569761	0001923
1	15.534191	-0.347441	-3.545764	-15.120117	MT	21299	2023.02.25 03:15:48.622569761	0001923
1	15.641003	2.076536	-2.814276	-15.244961	MT	21299	2023.02.25 03:15:48.623569761	0001923
1	15.728476	3.857956	-1.089791	-15.208993	MT	21299	2023.02.25 03:15:48.624569761	0001923
1	15.835217	4.646484	1.251422	-15.086359	MT	21299	2023.02.25 03:15:48.625569761	0001923
1	15.885187	4.260787	3.538269	-14.888436	MT	21299	2023.02.25 03:15:48.626569761	0001923
1	15.774357	2.705072	5.131503	-14.669036	MT	21299	2023.02.25 03:15:48.627569761	0001923
1	15.573686	0.450341	5.763080	-14.461113	MT	21299	2023.02.25 03:15:48.628569761	0001923
1	15.438533	-2.010229	5.290008	-14.363951	MT	21299	2023.02.25 03:15:48.629569761	0001923
1	15.366548	-4.037300	3.758414	-14.342431	MT	21299	2023.02.25 03:15:48.630569761	0001923
1	15.436222	-5.099223	1.536291	-14.488433	MT	21299	2023.02.25 03:15:48.631569761	0001923
1	15.483827	-4.968068	-0.783465	-14.644227	MT	21299	2023.02.25 03:15:48.632569761	0001923
1	15.533192	-3.697124	-2.584013	-14.863856	MT	21299	2023.02.25 03:15:48.633569761	0001923
1	15.510998	-1.580652	-3.489395	-15.030527	MT	21299	2023.02.25 03:15:48.634569761	0001923
1	15.566892	0.949784	-3.328532	-15.177184	MT	21299	2023.02.25 03:15:48.635569761	0001923
1	15.688223	3.080642	-2.036114	-15.247433	MT	21299	2023.02.25 03:15:48.636569761	0001923
1	15.776683	4.401245	0.044004	-15.150275	MT	21299	2023.02.25 03:15:48.637569761	0001923
1	15.867638	4.607093	2.433015	-14.987897	MT	21299	2023.02.25 03:15:48.638569761	0001923
1	15.846042	3.542673	4.446150	-14.791155	MT	21299	2023.02.25 03:15:48.639569761	0001923
1	15.673596	1.621643	5.581713	-14.555974	MT	21299	2023.02.25 03:15:48.640569761	0001923
1	15.506620	-0.744166	5.655202	-14.419438	MT	21299	2023.02.25 03:15:48.641569761	0001923
1	15.392348	-3.085455	4.592813	-14.363509	MT	21299	2023.02.25 03:15:48.642569761	0001923
1	15.385422	-4.667779	2.684707	-14.412335	MT	21299	2023.02.25 03:15:48.643569761	0001923
1	15.436257	-5.154418	0.356974	-14.545878	MT	21299	2023.02.25 03:15:48.644569761	0001923
1	15.491803	-4.411910	-1.765469	-14.744970	MT	21299	2023.02.25 03:15:48.645569761	0001923
1	15.525983	-2.736331	-3.151707	-14.954444	MT	21299	2023.02.25 03:15:48.646569761	0001923
1	15.544271	-0.355687	-3.506473	-15.139435	MT	21299	2023.02.25 03:15:48.647569761	0001923
1	15.626169	2.048666	-2.818492	-15.232736	MT	21299	2023.02.25 03:15:48.648569761	0001923
1	15.723528	3.890059	-1.070938	-15.197034	MT	21299	2023.02.25 03:15:48.649569761	0001923
1	15.826567	4.630526	1.251342	-15.082195	MT	21299	2023.02.25 03:15:48.650569761	0001923
1	15.863554	4.180767	3.522237	-14.891856	MT	21299	2023.02.25 03:15:48.651569761	0001923
1	15.791679	2.648811	5.147801	-14.692211	MT	21299	2023.02.25 03:15:48.652569761	0001923
1	15.618626	0.481757	5.729038	-14.521967	MT	21299	2023.02.25 03:15:48.653569761	0001923
1	15.456970	-1.958633	5.239748	-14.409258	MT	21299	2023.02.25 03:15:48.654569761	0001923
1	15.381984	-3.981654	3.740032	-14.379292	MT	21299	2023.02.25 03:15:48.655569761	0001923
1	15.397740	-5.098805	1.559632	-14.445073	MT	21299	2023.02.25 03:15:48.656569761	0001923
1	15.485860	-4.964117	-0.775401	-14.648145	MT	21299	2023.02.25 03:15:48.657569761	0001923
1	15.550859	-3.685324	-2.590693	-14.884083	MT	21299	2023.02.25 03:15:48.658569761	0001923
1	15.542278	-1.612991	-3.477946	-15.062024	MT	21299	2023.02.25 03:15:48.659569761	0001923
1	15.531434	0.846999	-3.302008	-15.152715	MT	21299	2023.02.25 03:15:48.660569761	0001923
1	15.655332	3.044944	-2.047583	-15.219235	MT	21299	2023.02.25 03:15:48.661569761	0001923
1	15.783624	4.389121	0.055157	-15.160981	MT	21299	2023.02.25 03:15:48.662569761	0001923
1	15.821054	4.587537	2.432335	-14.944698	MT	21299	2023.02.25 03:15:48.663569761	0001923
1	15.844434	3.554736	4.454057	-14.784158	MT	21299	2023.02.25 03:15:48.664569761	0001923
1	15.681465	1.633623	5.600725	-14.555807	MT	21299	2023.02.25 03:15:48.665569761	0001923
1	15.473125	-0.791696	5.681409	-14.370539	MT	21299	2023.02.25 03:15:48.666569761	0001923
1	15.381105	-3.029401	4.616755	-14.355720	MT	21299	2023.02.25 03:15:48.667569761	0001923
1	15.378719	-4.687646	2.676501	-14.400253	MT	21299	2023.02.25 03:15:48.668569761	0001923
1	15.413665	-5.178071	0.340459	-14.513881	MT	21299	2023.02.25 03:15:48.669569761	0001923
1	15.461263	-4.426541	-1.763037	-14.708776	MT	21299	2023.02.25 03:15:48.670569761	0001923
1	15.548869	-2.748514	-3.163430	-14.973500	MT	21299	2023.02.25 03:15:48.671569761	0001923
1	15.546097	-0.367621	-3.529545	-15.135664	MT	21299	2023.02.25 03:15:48.672569761	0001923
1	15.600058	2.072941	-2.806893	-15.204804	MT	21299	2023.02.25 03:15:48.673569761	0001923
1	15.713005	3.894182	-1.071117	-15.185078	MT	21299	2023.02.25 03:15:48.674569761	0001923
1	15.807292	4.630736	1.247037	-15.062259	MT	21299	2023.02.25 03:15:48.675569761	0001923
1	15.834145	4.194133	3.525702	-14.855935	MT	21299	2023.02.25 03:15:48.676569761	0001923
1	15.754939	2.716373	5.158024	-14.636742	MT	21299	2023.02.25 03:15:48.677569761	0001923
1	15.580424	0.454292	5.771145	-14.465031	MT	21299	2023.02.25 03:15:48.678569761	0001923
1	15.394631	-2.021792	5.265386	-14.324201	MT	21299	2023.02.25 03:15:48.679569761	0001923
1	15.343068	-3.934364	3.735661	-14.351841	MT	21299	2023.02.25 03:15:48.680569761	0001923
1	15.387542	-5.063815	1.527738	-14.449922	MT	21299	2023.02.25 03:15:48.681569761	0001923
1	15.449199	-4.915857	-0.790708	-14.624872	MT	21299	2023.02.25 03:15:48.682569761	0001923
1	15.522812	-3.665080	-2.588036	-14.860247	MT	21299	2023.02.25 03:15:48.683569761	0001923
1	15.485353	-1.521395	-3.501690	-15.007321	MT	21299	2023.02.25 03:15:48.684569761	0001923
1	15.552499	0.902839	-3.309697	-15.169411	MT	21299	2023.02.25 03:15:48.685569761	0001923
1	15.632406	3.089264	-2.041020	-15.187587	MT	21299	2023.02.25 03:15:48.686569761	0001923
1	15.769343	4.389283	0.047928	-15.146091	MT	21299	2023.02.25 03:15:48.687569761	0001923
1	15.832469	4.583408	2.448496	-14.955411	MT	21299	2023.02.25 03:15:48.688569761	0001923
1	15.834696	3.601948	4.445808	-14.764767	MT	21299	2023.02.25 03:15:48.689569761	0001923
1	15.690560	1.668546	5.593890	-14.564273	MT	21299	2023.02.25 03:15:48.690569761	0001923
1	15.501153	-0.760086	5.659060	-14.411213	MT	21299	2023.02.25 03:15:48.691569761	0001923
1	15.384660	-3.065332	4.631588	-14.347122	MT	21299	2023.02.25 03:15:48.692569761	0001923
1	15.418056	-4.684090	2.677163	-14.443287	MT	21299	2023.02.25 03:15:48.693569761	0001923
1	15.410925	-5.146167	0.352617	-14.522025	MT	21299	2023.02.25 03:15:48.694569761	0001923
1	15.483866	-4.450627	-1.797878	-14.721061	MT	21299	2023.02.25 03:15:48.695569761	0001923
1	15.537673	-2.693468	-3.171425	-14.970189	MT	21299	2023.02.25 03:15:48.696569761	0001923
1	15.565341	-0.355828	-3.529226	-15.155784	MT	21299	2023.02.25 03:15:48.697569761	0001923
1	15.617694	1.997600	-2.791495	-15.235798	MT	21299	2023.02.25 03:15:48.698569761	0001923
1	15.758226	3.893675	-1.058385	-15.232886	MT	21299	2023.02.25 03:15:48.699569761	0001923
1	15.824217	4.674696	1.243150	-15.066773	MT	21299	2023.02.25 03:15:48.700569761	0001923
1	15.849928	4.218041	3.533852	-14.864058	MT	21299	2023.02.25 03:15:48.701569761	0001923
1	15.748164	2.677345	5.147040	-14.640508	MT	21299	2023.02.25 03:15:48.702569761	0001923
1	15.550943	0.454582	5.758734	-14.438219	MT	21299	2023.02.25 03:15:48.703569761	0001923
1	15.450185	-1.982396	5.290286	-14.380236	MT	21299	2023.02.25 03:15:48.704569761	0001923
1	15.370953	-3.953589	3.754942	-14.371352	MT	21299	2023.02.25 03:15:48.705569761	0001923
1	15.401213	-5.055995	1.551974	-14.464635	MT	21299	2023.02.25 03:15:48.706569761	0001923
1	15.477508	-4.964047	-0.763524	-14.639963	MT	21299	2023.02.25 03:15:48.707569761	0001923
1	15.500231	-3.652879	-2.584327	-14.840313	MT	21299	2023.02.25 03:15:48.708569761	0001923
1	15.544211	-1.584973	-3.496910	-15.062602	MT	21299	2023.02.25 03:15:48.709569761	0001923
1	15.598184	0.906412	-3.325033	-15.212689	MT	21299	2023.02.25 03:15:48.710569761	0001923
1	15.687831	3.088764	-2.075222	-15.240113	MT	21299	2023.02.25 03:15:48.711569761	0001923
1	15.743558	4.433669	0.070367	-15.106199	MT	21299	2023.02.25 03:15:48.712569761	0001923
1	15.815823	4.567523	2.417359	-14.947721	MT	21299	2023.02.25 03:15:48.713569761	0001923
1	15.829096	3.601996	4.438748	-14.760875	MT	21299	2023.02.25 03:15:48.714569761	0001923
1	15.666973	1.649761	5.585563	-14.544203	MT	21299	2023.02.25 03:15:48.715569761	0001923
1	15.526009	-0.796388	5.643492	-14.442082	MT	21299	2023.02.25 03:15:48.716569761	0001923
1	15.416986	-3.077661	4.632062	-14.378993	MT	21299	2023.02.25 03:15:48.717569761	0001923
1	15.334904	-4.683168	2.691771	-14.352058	MT	21299	2023.02.25 03:15:48.718569761	0001923
1	15.434965	-5.162364	0.344905	-14.541979	MT	21299	2023.02.25 03:15:48.719569761	0001923
1	15.499172	-4.482789	-1.758737	-14.732134	MT	21299	2023.02.25 03:15:48.720569761	0001923
1	15.501967	-2.704065	-3.172033	-14.931083	MT	21299	2023.02.25 03:15:48.721569761	0001923
1	15.560144	-0.347677	-3.556396	-15.144281	MT	21299	2023.02.25 03:15:48.722569761	0001923
1	15.628607	2.076718	-2.830519	-15.229208	MT	21299	2023.02.25 03:15:48.723569761	0001923
1	15.700410	3.874269	-1.074262	-15.176919	MT	21299	2023.02.25 03:15:48.724569761	0001923
1	15.822992	4.694774	1.247052	-15.058919	MT	21299	2023.02.25 03:15:48.725569761	0001923
1	15.854019	4.197926	3.526012	-14.875973	MT	21299	2023.02.25 03:15:48.726569761	0001923
1	15.759025	2.689229	5.139239	-14.652752	MT	21299	2023.02.25 03:15:48.727569761	0001923
1	15.589162	0.450205	5.775262	-14.472927	MT	21299	2023.02.25 03:15:48.728569761	0001923
1	15.375866	-2.033903	5.133754	-14.350090	MT	21299	2023.02.25 03:15:48.729569761	0001923
1	15.329234	-4.072132	3.517523	-14.353752	MT	21299	2023.02.25 03:15:48.730569761	0001923
1	15.416157	-5.068059	1.255544	-14.505043	MT	21299	2023.02.25 03:15:48.731569761	0001923
1	15.491699	-4.903962	-1.009180	-14.660336	MT	21299	2023.02.25 03:15:48.732569761	0001923
1	15.572243	-3.673252	-2.700605	-14.889886	MT	21299	2023.02.25 03:15:48.733569761	0001923
1	15.525387	-1.450779	-3.531991	-15.048519	MT	21299	2023.02.25 03:15:48.734569761	0001923
1	15.560004	0.949576	-3.246358	-15.187929	MT	21299	2023.02.25 03:15:48.735569761	0001923
1	15.674370	3.072693	-2.005249	-15.238879	MT	21299	2023.02.25 03:15:48.736569761	0001923
1	15.762579	4.393341	0.070808	-15.137782	MT	21299	2023.02.25 03:15:48.737569761	0001923
1	15.845632	4.591288	2.444690	-14.967552	MT	21299	2023.02.25 03:15:48.738569761	0001923
1	15.807905	3.570185	4.457402	-14.740259	MT	21299	2023.02.25 03:15:48.739569761	0001923
1	15.666506	1.633758	5.589543	-14.543977	MT	21299	2023.02.25 03:15:48.740569761	0001923
1	15.465029	-0.810608	5.677264	-14.362406	MT	21299	2023.02.25 03:15:48.741569761	0001923
1	15.323100	-3.088621	4.622522	-14.279009	MT	21299	2023.02.25 03:15:48.742569761	0001923
1	15.369797	-4.699531	2.645369	-14.392605	MT	21299	2023.02.25 03:15:48.743569761	0001923
1	15.461715	-5.186573	0.349181	-14.561668	MT	21299	2023.02.25 03:15:48.744569761	0001923
1	15.488279	-4.407930	-1.746467	-14.744721	MT	21299	2023.02.25 03:15:48.745569761	0001923
1	15.492816	-2.736013	-3.141197	-14.922281	MT	21299	2023.02.25 03:15:48.746569761	0001923
1	15.550732	-0.351659	-3.533465	-15.139889	MT	21299	2023.02.25 03:15:48.747569761	0001923
1	15.602082	2.052782	-2.771737	-15.216062	MT	21299	2023.02.25 03:15:48.748569761	0001923
1	15.715695	3.886063	-1.035008	-15.192444	MT	21299	2023.02.25 03:15:48.749569761	0001923
1	15.835105	4.698658	1.239240	-15.071080	MT	21299	2023.02.25 03:15:48.750569761	0001923
1	15.873608	4.209732	3.514333	-14.896276	MT	21299	2023.02.25 03:15:48.751569761	0001923
1	15.739327	2.709421	5.112021	-14.637373	MT	21299	2023.02.25 03:15:48.752569761	0001923
1	15.558645	0.478417	5.728056	-14.457936	MT	21299	2023.02.25 03:15:48.753569761	0001923
1	15.452843	-2.006482	5.255445	-14.392522	MT	21299	2023.02.25 03:15:48.754569761	0001923
1	15.354911	-3.985382	3.715664	-14.355621	MT	21299	2023.02.25 03:15:48.755569761	0001923
1	15.385876	-5.011980	1.536028	-14.465332	MT	21299	2023.02.25 03:15:48.756569761	0001923
1	15.478313	-5.002921	-0.763754	-14.627564	MT	21299	2023.02.25 03:15:48.757569761	0001923
1	15.494567	-3.664800	-2.580464	-14.832129	MT	21299	2023.02.25 03:15:48.758569761	0001923
1	15.464081	-1.592221	-3.467084	-14.986059	MT	21299	2023.02.25 03:15:48.759569761	0001923
1	15.519907	0.911218	-3.318236	-15.133622	MT	21299	2023.02.25 03:15:48.760569761	0001923
1	15.660080	3.040846	-2.032467	-15.226964	MT	21299	2023.02.25 03:15:48.761569761	0001923
1	15.768925	4.413389	0.023838	-15.138706	MT	21299	2023.02.25 03:15:48.762569761	0001923
1	15.849870	4.603244	2.366896	-14.980865	MT	21299	2023.02.25 03:15:48.763569761	0001923
1	15.805015	3.427160	4.609032	-14.724466	MT	21299	2023.02.25 03:15:48.764569761	0001923
1	15.669245	1.493651	5.620496	-14.550061	MT	21299	2023.02.25 03:15:48.765569761	0001923
1	15.502752	-0.843107	5.643024	-14.414603	MT	21299	2023.02.25 03:15:48.766569761	0001923
1	15.410108	-3.112527	4.623839	-14.366757	MT	21299	2023.02.25 03:15:48.767569761	0001923
1	15.353007	-4.659467	2.661292	-14.384774	MT	21299	2023.02.25 03:15:48.768569761	0001923
1	15.488315	-5.198820	0.349533	-14.585540	MT	21299	2023.02.25 03:15:48.769569761	0001923
1	15.511194	-4.439028	-1.769317	-14.756751	MT	21299	2023.02.25 03:15:48.770569761	0001923
1	15.547615	-2.712553	-3.167326	-14.977931	MT	21299	2023.02.25 03:15:48.771569761	0001923
1	15.579832	-0.351925	-3.545051	-15.167067	MT	21299	2023.02.25 03:15:48.772569761	0001923
1	15.628771	2.076595	-2.791401	-15.236611	MT	21299	2023.02.25 03:15:48.773569761	0001923
1	15.705186	3.870163	-1.051147	-15.184525	MT	21299	2023.02.25 03:15:48.774569761	0001923
1	15.824149	4.622526	1.251332	-15.082113	MT	21299	2023.02.25 03:15:48.775569761	0001923
1	15.810118	4.190360	3.505395	-14.836203	MT	21299	2023.02.25 03:15:48.776569761	0001923
1	15.783517	2.672937	5.143647	-14.680521	MT	21299	2023.02.25 03:15:48.777569761	0001923
1	15.587996	0.470180	5.759349	-14.477377	MT	21299	2023.02.25 03:15:48.778569761	0001923
1	15.387909	-1.965853	5.242577	-14.333127	MT	21299	2023.02.25 03:15:48.779569761	0001923
1	15.345481	-3.965339	3.712627	-14.351874	MT	21299	2023.02.25 03:15:48.780569761	0001923
1	15.386388	-5.031913	1.511946	-14.461494	MT	21299	2023.02.25 03:15:48.781569761	0001923
1	15.454409	-4.935871	-0.775734	-14.624437	MT	21299	2023.02.25 03:15:48.782569761	0001923
1	15.471111	-3.664571	-2.572816	-14.809011	MT	21299	2023.02.25 03:15:48.783569761	0001923
1	15.542045	-1.592927	-3.500980	-15.058582	MT	21299	2023.02.25 03:15:48.784569761	0001923
1	15.556977	0.914693	-3.278518	-15.180059	MT	21299	2023.02.25 03:15:48.785569761	0001923
1	15.632660	3.029082	-2.020849	-15.202661	MT	21299	2023.02.25 03:15:48.786569761	0001923
1	15.789904	4.425131	0.083135	-15.156925	MT	21299	2023.02.25 03:15:48.787569761	0001923
1	15.829284	4.547327	2.448576	-14.963039	MT	21299	2023.02.25 03:15:48.788569761	0001923
1	15.793462	3.514166	4.438399	-14.743972	MT	21299	2023.02.25 03:15:48.789569761	0001923
1	15.669873	1.645691	5.573682	-14.552343	MT	21299	2023.02.25 03:15:48.790569761	0001923
1	15.451265	-0.775574	5.642310	-14.363301	MT	21299	2023.02.25 03:15:48.791569761	0001923
1	15.386395	-3.089348	4.608623	-14.351226	MT	21299	2023.02.25 03:15:48.792569761	0001923
1	15.335146	-4.671244	2.644974	-14.364898	MT	21299	2023.02.25 03:15:48.793569761	0001923
1	15.421958	-5.122358	0.336953	-14.542513	MT	21299	2023.02.25 03:15:48.794569761	0001923
1	15.468573	-4.446597	-1.747001	-14.712325	MT	21299	2023.02.25 03:15:48.795569761	0001923
1	15.527885	-2.685508	-3.132420	-14.969676	MT	21299	2023.02.25 03:15:48.796569761	0001923
1	15.527503	-0.335469	-3.518753	-15.119828	MT	21299	2023.02.25 03:15:48.797569761	0001923
1	15.603061	2.048791	-2.779741	-15.216143	MT	21299	2023.02.25 03:15:48.798569761	0001923
1	15.767597	3.853475	-1.062127	-15.252532	MT	21299	2023.02.25 03:15:48.799569761	0001923
1	15.851078	4.674404	1.247577	-15.094707	MT	21299	2023.02.25 03:15:48.800569761	0001923
1	15.865031	4.209865	3.545085	-14.879805	MT	21299	2023.02.25 03:15:48.801569761	0001923
1	15.792114	2.680884	5.154716	-14.684435	MT	21299	2023.02.25 03:15:48.802569761	0001923
1	15.522009	0.423847	5.743333	-14.414133	MT	21299	2023.02.25 03:15:48.803569761	0001923
1	15.401250	-1.974010	5.234813	-14.349164	MT	21299	2023.02.25 03:15:48.804569761	0001923
1	15.350475	-3.914518	3.723930	-14.368228	MT	21299	2023.02.25 03:15:48.805569761	0001923
1	15.394829	-5.122684	1.523486	-14.437378	MT	21299	2023.02.25 03:15:48.806569761	0001923
1	15.482211	-4.940160	-0.775311	-14.652391	MT	21299	2023.02.25 03:15:48.807569761	0001923
1	15.488075	-3.732686	-2.537779	-14.815775	MT	21299	2023.02.25 03:15:48.808569761	0001923
1	15.483679	-1.584481	-3.454709	-15.009954	MT	21299	2023.02.25 03:15:48.809569761	0001923
1	15.554285	0.874695	-3.278565	-15.179647	MT	21299	2023.02.25 03:15:48.810569761	0001923
1	15.703890	3.060371	-2.011774	-15.270857	MT	21299	2023.02.25 03:15:48.811569761	0001923
1	15.768139	4.413317	0.093829	-15.137637	MT	21299	2023.02.25 03:15:48.812569761	0001923
1	15.817833	4.547439	2.420457	-14.955468	MT	21299	2023.02.25 03:15:48.813569761	0001923
1	15.817549	3.578047	4.430659	-14.756751	MT	21299	2023.02.25 03:15:48.814569761	0001923
1	15.699783	1.621302	5.563250	-14.591258	MT	21299	2023.02.25 03:15:48.815569761	0001923
1	15.488589	-0.776017	5.631983	-14.407462	MT	21299	2023.02.25 03:15:48.816569761	0001923
1	15.360378	-3.069130	4.596343	-14.331618	MT	21299	2023.02.25 03:15:48.817569761	0001923
1	15.405468	-4.660055	2.642195	-14.444069	MT	21299	2023.02.25 03:15:48.818569761	0001923
1	15.367667	-5.117781	0.336103	-14.486564	MT	21299	2023.02.25 03:15:48.819569761	0001923
1	15.470404	-4.442574	-1.769994	-14.712717	MT	21299	2023.02.25 03:15:48.820569761	0001923
1	15.506189	-2.740071	-3.164077	-14.930590	MT	21299	2023.02.25 03:15:48.821569761	0001923
1	15.551872	-0.363712	-3.521419	-15.143581	MT	21299	2023.02.25 03:15:48.822569761	0001923
1	15.624382	2.056588	-2.783426	-15.236283	MT	21299	2023.02.25 03:15:48.823569761	0001923
1	15.721825	3.906075	-1.046983	-15.192833	MT	21299	2023.02.25 03:15:48.824569761	0001923
1	15.821575	4.638605	1.254229	-15.074233	MT	21299	2023.02.25 03:15:48.825569761	0001923
1	15.843056	4.190038	3.537818	-14.863709	MT	21299	2023.02.25 03:15:48.826569761	0001923
1	15.737975	2.641331	5.123061	-14.644503	MT	21299	2023.02.25 03:15:48.827569761	0001923
1	15.580937	0.462200	5.740341	-14.477585	MT	21299	2023.02.25 03:15:48.828569761	0001923
1	15.449393	-1.958638	5.204813	-14.413792	MT	21299	2023.02.25 03:15:48.829569761	0001923
1	15.375232	-4.001576	3.704952	-14.375621	MT	21299	2023.02.25 03:15:48.830569761	0001923
1	15.381477	-5.059765	1.559617	-14.441475	MT	21299	2023.02.25 03:15:48.831569761	0001923
1	15.460814	-4.967824	-0.779832	-14.620170	MT	21299	2023.02.25 03:15:48.832569761	0001923
1	15.503969	-3.724821	-2.556538	-14.831145	MT	21299	2023.02.25 03:15:48.833569761	0001923
1	15.511150	-1.620665	-3.474444	-15.029886	MT	21299	2023.02.25 03:15:48.834569761	0001923
1	15.533318	0.902987	-3.293943	-15.153169	MT	21299	2023.02.25 03:15:48.835569761	0001923
1	15.680444	3.088780	-2.051286	-15.235747	MT	21299	2023.02.25 03:15:48.836569761	0001923
1	15.771568	4.397275	0.054937	-15.146066	MT	21299	2023.02.25 03:15:48.837569761	0001923
1	15.891581	4.594797	2.441428	-15.015646	MT	21299	2023.02.25 03:15:48.838569761	0001923
1	15.820719	3.570028	4.449647	-14.756378	MT	21299	2023.02.25 03:15:48.839569761	0001923
1	15.661414	1.645807	5.581498	-14.540223	MT	21299	2023.02.25 03:15:48.840569761	0001923
1	15.509580	-0.784311	5.608450	-14.438741	MT	21299	2023.02.25 03:15:48.841569761	0001923
1	15.354595	-3.096034	4.584190	-14.323525	MT	21299	2023.02.25 03:15:48.842569761	0001923
1	15.365396	-4.667582	2.653467	-14.396811	MT	21299	2023.02.25 03:15:48.843569761	0001923
1	15.442374	-5.174365	0.305956	-14.546451	MT	21299	2023.02.25 03:15:48.844569761	0001923
1	15.533542	-4.439279	-1.764952	-14.780686	MT	21299	2023.02.25 03:15:48.845569761	0001923
1	15.553952	-2.748609	-3.151309	-14.981315	MT	21299	2023.02.25 03:15:48.846569761	0001923
1	15.511743	-0.387363	-3.499000	-15.106989	MT	21299	2023.02.25 03:15:48.847569761	0001923
1	15.602096	2.045726	-2.756686	-15.219760	MT	21299	2023.02.25 03:15:48.848569761	0001923
1	15.686935	3.874346	-1.039434	-15.165386	MT	21299	2023.02.25 03:15:48.849569761	0001923
1	15.838270	4.599289	1.282606	-15.101399	MT	21299	2023.02.25 03:15:48.850569761	0001923
1	15.851419	4.137794	3.538123	-14.887170	MT	21299	2023.02.25 03:15:48.851569761	0001923
1	15.713762	2.657593	5.107716	-14.620901	MT	21299	2023.02.25 03:15:48.852569761	0001923
1	15.575168	0.494218	5.720382	-14.478220	MT	21299	2023.02.25 03:15:48.853569761	0001923
1	15.439653	-1.970485	5.216553	-14.397488	MT	21299	2023.02.25 03:15:48.854569761	0001923
1	15.371609	-4.001559	3.688953	-14.375866	MT	21299	2023.02.25 03:15:48.855569761	0001923
1	15.410314	-5.091964	1.523935	-14.464692	MT	21299	2023.02.25 03:15:48.856569761	0001923
1	15.480382	-4.948126	-0.767383	-14.648187	MT	21299	2023.02.25 03:15:48.857569761	0001923
1	15.485221	-3.708672	-2.552749	-14.816251	MT	21299	2023.02.25 03:15:48.858569761	0001923
1	15.495447	-1.596609	-3.450541	-15.021768	MT	21299	2023.02.25 03:15:48.859569761	0001923
1	15.565187	0.842638	-3.301479	-15.187668	MT	21299	2023.02.25 03:15:48.860569761	0001923
1	15.663757	3.072824	-2.012432	-15.226988	MT	21299	2023.02.25 03:15:48.861569761	0001923
1	15.783502	4.425232	0.055031	-15.150354	MT	21299	2023.02.25 03:15:48.862569761	0001923
1	15.851328	4.543076	2.452937	-14.986933	MT	21299	2023.02.25 03:15:48.863569761	0001923
1	15.805574	3.594241	4.441371	-14.736751	MT	21299	2023.02.25 03:15:48.864569761	0001923
1	15.665091	1.588570	5.534863	-14.568350	MT	21299	2023.02.25 03:15:48.865569761	0001923
1	15.486751	-0.776041	5.616046	-14.411705	MT	21299	2023.02.25 03:15:48.866569761	0001923
1	15.384394	-3.049453	4.588856	-14.363941	MT	21299	2023.02.25 03:15:48.867569761	0001923
1	15.347152	-4.667397	2.633225	-14.381120	MT	21299	2023.02.25 03:15:48.868569761	0001923
1	15.418501	-5.158195	0.340666	-14.526084	MT	21299	2023.02.25 03:15:48.869569761	0001923
1	15.418679	-4.434038	-1.770778	-14.660808	MT	21299	2023.02.25 03:15:48.870569761	0001923
1	15.511117	-2.736105	-3.172010	-14.934753	MT	21299	2023.02.25 03:15:48.871569761	0001923
1	15.524734	-0.411482	-3.502845	-15.118801	MT	21299	2023.02.25 03:15:48.872569761	0001923
1	15.580555	2.048980	-2.764048	-15.195902	MT	21299	2023.02.25 03:15:48.873569761	0001923
1	15.681313	3.862405	-1.055508	-15.161508	MT	21299	2023.02.25 03:15:48.874569761	0001923
1	15.809629	4.626699	1.243093	-15.066279	MT	21299	2023.02.25 03:15:48.875569761	0001923
1	15.797839	4.181522	3.548074	-14.815457	MT	21299	2023.02.25 03:15:48.876569761	0001923
1	15.756862	2.677230	5.139224	-14.652628	MT	21299	2023.02.25 03:15:48.877569761	0001923
1	15.589917	0.430020	5.716611	-14.497619	MT	21299	2023.02.25 03:15:48.878569761	0001923
1	15.416235	-1.986199	5.219106	-14.369282	MT	21299	2023.02.25 03:15:48.879569761	0001923
1	15.367016	-4.021418	3.712683	-14.359296	MT	21299	2023.02.25 03:15:48.880569761	0001923
1	15.391576	-5.067843	1.515796	-14.454063	MT	21299	2023.02.25 03:15:48.881569761	0001923
1	15.459776	-4.975779	-0.783902	-14.616149	MT	21299	2023.02.25 03:15:48.882569761	0001923
1	15.487592	-3.704716	-2.549683	-14.820246	MT	21299	2023.02.25 03:15:48.883569761	0001923
1	15.510599	-1.572767	-3.458267	-15.038134	MT	21299	2023.02.25 03:15:48.884569761	0001923
1	15.562526	0.834511	-3.257371	-15.194912	MT	21299	2023.02.25 03:15:48.885569761	0001923
1	15.645401	3.077100	-2.040790	-15.203461	MT	21299	2023.02.25 03:15:48.886569761	0001923
1	15.741796	4.401576	0.082450	-15.113685	MT	21299	2023.02.25 03:15:48.887569761	0001923
1	15.817194	4.583571	2.440268	-14.940536	MT	21299	2023.02.25 03:15:48.888569761	0001923
1	15.811487	3.551021	4.417690	-14.760671	MT	21299	2023.02.25 03:15:48.889569761	0001923
1	15.673145	1.641650	5.573738	-14.556302	MT	21299	2023.02.25 03:15:48.890569761	0001923
1	15.453837	-0.771703	5.607563	-14.379874	MT	21299	2023.02.25 03:15:48.891569761	0001923
1	15.341664	-3.057071	4.538364	-14.332628	MT	21299	2023.02.25 03:15:48.892569761	0001923
1	15.333408	-4.631327	2.684078	-14.368713	MT	21299	2023.02.25 03:15:48.893569761	0001923
1	15.432650	-5.190228	0.333690	-14.529861	MT	21299	2023.02.25 03:15:48.894569761	0001923
1	15.481568	-4.458663	-1.762892	-14.720444	MT	21299	2023.02.25 03:15:48.895569761	0001923
1	15.536970	-2.704598	-3.124321	-14.977357	MT	21299	2023.02.25 03:15:48.896569761	0001923
1	15.529663	-0.371460	-3.525795	-15.119564	MT	21299	2023.02.25 03:15:48.897569761	0001923
1	15.593982	2.048804	-2.752805	-15.211731	MT	21299	2023.02.25 03:15:48.898569761	0001923
1	15.721812	3.837848	-1.023761	-15.211778	MT	21299	2023.02.25 03:15:48.899569761	0001923
1	15.820006	4.646649	1.251177	-15.070362	MT	21299	2023.02.25 03:15:48.900569761	0001923
1	15.878021	4.184610	3.514487	-14.908017	MT	21299	2023.02.25 03:15:48.901569761	0001923
1	15.752216	2.665239	5.131211	-14.652627	MT	21299	2023.02.25 03:15:48.902569761	0001923
1	15.563954	0.442400	5.747011	-14.457276	MT	21299	2023.02.25 03:15:48.903569761	0001923
1	15.410317	-1.954106	5.246958	-14.357185	MT	21299	2023.02.25 03:15:48.904569761	0001923
1	15.349074	-4.009279	3.696516	-14.347666	MT	21299	2023.02.25 03:15:48.905569761	0001923
1	15.408870	-5.094939	1.539868	-14.460417	MT	21299	2023.02.25 03:15:48.906569761	0001923
1	15.479398	-4.944123	-0.771377	-14.648290	MT	21299	2023.02.25 03:15:48.907569761	0001923
1	15.521082	-3.650135	-2.575958	-14.864217	MT	21299	2023.02.25 03:15:48.908569761	0001923
1	15.512241	-1.600769	-3.454301	-15.037785	MT	21299	2023.02.25 03:15:48.909569761	0001923
1	15.554315	0.858818	-3.317702	-15.172080	MT	21299	2023.02.25 03:15:48.910569761	0001923
1	15.669855	3.064742	-2.012319	-15.234904	MT	21299	2023.02.25 03:15:48.911569761	0001923
1	15.764188	4.385309	0.062861	-15.141821	MT	21299	2023.02.25 03:15:48.912569761	0001923
1	15.814958	4.559512	2.428348	-14.947471	MT	21299	2023.02.25 03:15:48.913569761	0001923
1	15.842139	3.569731	4.418140	-14.788861	MT	21299	2023.02.25 03:15:48.914569761	0001923
1	15.678354	1.588529	5.573858	-14.567754	MT	21299	2023.02.25 03:15:48.915569761	0001923
1	15.481416	-0.803870	5.650703	-14.390886	MT	21299	2023.02.25 03:15:48.916569761	0001923
1	15.385207	-3.081377	4.596695	-14.355491	MT	21299	2023.02.25 03:15:48.917569761	0001923
1	15.359068	-4.663515	2.668348	-14.388625	MT	21299	2023.02.25 03:15:48.918569761	0001923
1	15.409604	-5.154109	0.336549	-14.518188	MT	21299	2023.02.25 03:15:48.919569761	0001923
1	15.506899	-4.450945	-1.769454	-14.748629	MT	21299	2023.02.25 03:15:48.920569761	0001923
1	15.503400	-2.720011	-3.184112	-14.927102	MT	21299	2023.02.25 03:15:48.921569761	0001923
1	15.521509	-0.359264	-3.557021	-15.104164	MT	21299	2023.02.25 03:15:48.922569761	0001923
1	15.623632	2.045531	-2.767380	-15.239924	MT	21299	2023.02.25 03:15:48.923569761	0001923
1	15.746513	3.885733	-1.034520	-15.224438	MT	21299	2023.02.25 03:15:48.924569761	0001923
1	15.803383	4.607708	1.235072	-15.066205	MT	21299	2023.02.25 03:15:48.925569761	0001923
1	15.838259	4.177022	3.513867	-14.867941	MT	21299	2023.02.25 03:15:48.926569761	0001923
1	15.760212	2.661152	5.135328	-14.660523	MT	21299	2023.02.25 03:15:48.927569761	0001923
1	15.571087	0.419347	5.759044	-14.460855	MT	21299	2023.02.25 03:15:48.928569761	0001923
1	15.414584	-1.990045	5.269790	-14.348465	MT	21299	2023.02.25 03:15:48.929569761	0001923
1	15.356429	-4.040226	3.727353	-14.338875	MT	21299	2023.02.25 03:15:48.930569761	0001923
1	15.405127	-5.122795	1.511670	-14.449559	MT	21299	2023.02.25 03:15:48.931569761	0001923
1	15.445443	-4.955705	-0.776002	-14.608234	MT	21299	2023.02.25 03:15:48.932569761	0001923
1	15.520967	-3.688932	-2.611245	-14.848353	MT	21299	2023.02.25 03:15:48.933569761	0001923
1	15.494218	-1.624566	-3.450635	-15.017480	MT	21299	2023.02.25 03:15:48.934569761	0001923
1	15.566087	0.858519	-3.266342	-15.195297	MT	21299	2023.02.25 03:15:48.935569761	0001923
1	15.701272	3.127594	-2.031998	-15.251855	MT	21299	2023.02.25 03:15:48.936569761	0001923
1	15.765434	4.377239	0.090909	-15.145310	MT	21299	2023.02.25 03:15:48.937569761	0001923
1	15.845396	4.626406	2.448547	-14.955853	MT	21299	2023.02.25 03:15:48.938569761	0001923
1	15.827108	3.606034	4.441691	-14.756871	MT	21299	2023.02.25 03:15:48.939569761	0001923
1	15.633926	1.634096	5.581056	-14.512105	MT	21299	2023.02.25 03:15:48.940569761	0001923
1	15.501262	-0.788173	5.624214	-14.423458	MT	21299	2023.02.25 03:15:48.941569761	0001923
1	15.346332	-3.081015	4.565211	-14.323970	MT	21299	2023.02.25 03:15:48.942569761	0001923
1	15.365829	-4.671560	2.672399	-14.392481	MT	21299	2023.02.25 03:15:48.943569761	0001923
1	15.434726	-5.138444	0.341056	-14.550286	MT	21299	2023.02.25 03:15:48.944569761	0001923
1	15.459347	-4.434430	-1.790165	-14.701107	MT	21299	2023.02.25 03:15:48.945569761	0001923
1	15.514744	-2.673339	-3.147633	-14.955031	MT	21299	2023.02.25 03:15:48.946569761	0001923
1	15.561251	-0.339730	-3.545327	-15.148194	MT	21299	2023.02.25 03:15:48.947569761	0001923
1	15.626945	2.037617	-2.810445	-15.236500	MT	21299	2023.02.25 03:15:48.948569761	0001923
1	15.749017	3.881778	-1.077519	-15.225054	MT	21299	2023.02.25 03:15:48.949569761	0001923
1	15.832602	4.670582	1.274264	-15.074257	MT	21299	2023.02.25 03:15:48.950569761	0001923
1	15.875571	4.172606	3.518472	-14.907832	MT	21299	2023.02.25 03:15:48.951569761	0001923
1	15.724490	2.649553	5.146702	-14.620223	MT	21299	2023.02.25 03:15:48.952569761	0001923
1	15.579439	0.423202	5.740295	-14.477184	MT	21299	2023.02.25 03:15:48.953569761	0001923
1	15.398750	-2.006017	5.203840	-14.353308	MT	21299	2023.02.25 03:15:48.954569761	0001923
1	15.376294	-4.013542	3.712875	-14.371376	MT	21299	2023.02.25 03:15:48.955569761	0001923
1	15.420533	-5.095067	1.544051	-14.472354	MT	21299	2023.02.25 03:15:48.956569761	0001923
1	15.508171	-4.991301	-0.755191	-14.663559	MT	21299	2023.02.25 03:15:48.957569761	0001923
1	15.499054	-3.633925	-2.580244	-14.844447	MT	21299	2023.02.25 03:15:48.958569761	0001923
1	15.550221	-1.577003	-3.508838	-15.066867	MT	21299	2023.02.25 03:15:48.959569761	0001923
1	15.531178	0.870989	-3.293981	-15.152840	MT	21299	2023.02.25 03:15:48.960569761	0001923
1	15.629670	3.057224	-2.040997	-15.191257	MT	21299	2023.02.25 03:15:48.961569761	0001923
1	15.819748	4.420838	0.048623	-15.189413	MT	21299	2023.02.25 03:15:48.962569761	0001923
1	15.863868	4.571017	2.429095	-14.995586	MT	21299	2023.02.25 03:15:48.963569761	0001923
1	15.816323	3.574102	4.457529	-14.748298	MT	21299	2023.02.25 03:15:48.964569761	0001923
1	15.688067	1.629482	5.577968	-14.572114	MT	21299	2023.02.25 03:15:48.965569761	0001923
1	15.465815	-0.799734	5.638526	-14.379112	MT	21299	2023.02.25 03:15:48.966569761	0001923
1	15.410600	-3.100648	4.581102	-14.383535	MT	21299	2023.02.25 03:15:48.967569761	0001923
1	15.300820	-4.654901	2.671441	-14.328656	MT	21299	2023.02.25 03:15:48.968569761	0001923
1	15.415877	-5.162134	0.321602	-14.522334	MT	21299	2023.02.25 03:15:48.969569761	0001923
1	15.497502	-4.438851	-1.781560	-14.740937	MT	21299	2023.02.25 03:15:48.970569761	0001923
1	15.534866	-2.665461	-3.179391	-14.970600	MT	21299	2023.02.25 03:15:48.971569761	0001923
1	15.493033	-0.311096	-3.522274	-15.084127	MT	21299	2023.02.25 03:15:48.972569761	0001923
1	15.570807	2.057108	-2.768222	-15.184047	MT	21299	2023.02.25 03:15:48.973569761	0001923
1	15.736076	3.849810	-1.066620	-15.220557	MT	21299	2023.02.25 03:15:48.974569761	0001923
1	15.779746	4.639058	1.253557	-15.030240	MT	21299	2023.02.25 03:15:48.975569761	0001923
1	15.878215	4.193620	3.503499	-14.908278	MT	21299	2023.02.25 03:15:48.976569761	0001923
1	15.755428	2.669173	5.115340	-14.660911	MT	21299	2023.02.25 03:15:48.977569761	0001923
1	15.557428	0.434448	5.739942	-14.453301	MT	21299	2023.02.25 03:15:48.978569761	0001923
1	15.436031	-2.014279	5.258129	-14.372397	MT	21299	2023.02.25 03:15:48.979569761	0001923
1	15.313281	-3.972947	3.723021	-14.312630	MT	21299	2023.02.25 03:15:48.980569761	0001923
1	15.382062	-5.035853	1.523833	-14.454270	MT	21299	2023.02.25 03:15:48.981569761	0001923
1	15.446635	-4.927753	-0.810842	-14.617056	MT	21299	2023.02.25 03:15:48.982569761	0001923
1	15.530832	-3.661156	-2.594908	-14.868394	MT	21299	2023.02.25 03:15:48.983569761	0001923
1	15.517272	-1.561792	-3.474191	-15.042491	MT	21299	2023.02.25 03:15:48.984569761	0001923
1	15.559028	0.898767	-3.309594	-15.176369	MT	21299	2023.02.25 03:15:48.985569761	0001923
1	15.701189	3.119468	-1.988890	-15.259114	MT	21299	2023.02.25 03:15:48.986569761	0001923
1	15.746544	4.405507	0.109513	-15.117313	MT	21299	2023.02.25 03:15:48.987569761	0001923
1	15.839996	4.567278	2.455660	-14.967137	MT	21299	2023.02.25 03:15:48.988569761	0001923
1	15.812043	3.566085	4.434583	-14.752567	MT	21299	2023.02.25 03:15:48.989569761	0001923
1	15.674141	1.629614	5.569785	-14.560239	MT	21299	2023.02.25 03:15:48.990569761	0001923
1	15.501757	-0.800172	5.624200	-14.423334	MT	21299	2023.02.25 03:15:48.991569761	0001923
1	15.336146	-3.048947	4.577125	-14.316117	MT	21299	2023.02.25 03:15:48.992569761	0001923
1	15.362838	-4.663557	2.668409	-14.392624	MT	21299	2023.02.25 03:15:48.993569761	0001923
1	15.440950	-5.134519	0.334184	-14.558433	MT	21299	2023.02.25 03:15:48.994569761	0001923
1	15.476398	-4.438661	-1.765868	-14.720696	MT	21299	2023.02.25 03:15:48.995569761	0001923
1	15.519688	-2.716287	-3.155744	-14.950711	MT	21299	2023.02.25 03:15:48.996569761	0001923
1	15.533222	-0.347503	-3.525705	-15.123810	MT	21299	2023.02.25 03:15:48.997569761	0001923
1	15.585342	2.060996	-2.780032	-15.196270	MT	21299	2023.02.25 03:15:48.998569761	0001923
1	15.689500	3.910439	-1.051512	-15.157941	MT	21299	2023.02.25 03:15:48.999569761	0001923
1	15.803710	4.634774	1.289914	-15.053645	MT	21299	2023.02.25 03:15:49.000569761	0001923
1	15.861263	4.193840	3.530129	-14.883869	MT	21299	2023.02.25 03:15:49.001569761	0001923
1	15.730873	2.657449	5.126897	-14.632609	MT	21299	2023.02.25 03:15:49.002569761	0001923
1	15.598893	0.418963	5.732658	-14.501261	MT	21299	2023.02.25 03:15:49.003569761	0001923
1	15.445976	-2.022336	5.274179	-14.376070	MT	21299	2023.02.25 03:15:49.004569761	0001923
1	15.350663	-3.961367	3.739628	-14.351502	MT	21299	2023.02.25 03:15:49.005569761	0001923
1	15.386165	-5.039884	1.523874	-14.457229	MT	21299	2023.02.25 03:15:49.006569761	0001923
1	15.479822	-4.924121	-0.814287	-14.653152	MT	21299	2023.02.25 03:15:49.007569761	0001923
1	15.501501	-3.664886	-2.576343	-14.840067	MT	21299	2023.02.25 03:15:49.008569761	0001923
1	15.544529	-1.608980	-3.488940	-15.062233	MT	21299	2023.02.25 03:15:49.009569761	0001923
1	15.578562	0.886565	-3.313303	-15.196303	MT	21299	2023.02.25 03:15:49.010569761	0001923
1	15.618453	3.073327	-2.021164	-15.179118	MT	21299	2023.02.25 03:15:49.011569761	0001923
1	15.742565	4.377499	0.078544	-15.121498	MT	21299	2023.02.25 03:15:49.012569761	0001923
1	15.826569	4.567417	2.440478	-14.955368	MT	21299	2023.02.25 03:15:49.013569761	0001923
1	15.817114	3.533931	4.425791	-14.768372	MT	21299	2023.02.25 03:15:49.014569761	0001923
1	15.681513	1.649537	5.562932	-14.568550	MT	21299	2023.02.25 03:15:49.015569761	0001923
1	15.480467	-0.759935	5.631880	-14.399628	MT	21299	2023.02.25 03:15:49.016569761	0001923
1	15.366732	-3.049251	4.592551	-14.343883	MT	21299	2023.02.25 03:15:49.017569761	0001923
1	15.343629	-4.683275	2.675956	-14.364301	MT	21299	2023.02.25 03:15:49.018569761	0001923
1	15.401222	-5.185914	0.348204	-14.497679	MT	21299	2023.02.25 03:15:49.019569761	0001923
1	15.499242	-4.458808	-1.781645	-14.736732	MT	21299	2023.02.25 03:15:49.020569761	0001923
1	15.500291	-2.681116	-3.163946	-14.935196	MT	21299	2023.02.25 03:15:49.021569761	0001923
1	15.515166	-0.375291	-3.530043	-15.103587	MT	21299	2023.02.25 03:15:49.022569761	0001923
1	15.544654	2.030408	-2.788664	-15.157079	MT	21299	2023.02.25 03:15:49.023569761	0001923
1	15.737236	3.841760	-1.058569	-15.224352	MT	21299	2023.02.25 03:15:49.024569761	0001923
1	15.810684	4.638720	1.262044	-15.062113	MT	21299	2023.02.25 03:15:49.025569761	0001923
1	15.828790	4.226292	3.529496	-14.840206	MT	21299	2023.02.25 03:15:49.026569761	0001923
1	15.724296	2.641520	5.138754	-14.624262	MT	21299	2023.02.25 03:15:49.027569761	0001923
1	15.582479	0.442163	5.736379	-14.481440	MT	21299	2023.02.25 03:15:49.028569761	0001923
1	15.407715	-1.961976	5.281700	-14.340571	MT	21299	2023.02.25 03:15:49.029569761	0001923
1	15.333114	-4.033008	3.715057	-14.319133	MT	21299	2023.02.25 03:15:49.030569761	0001923
1	15.375899	-5.083613	1.492474	-14.434253	MT	21299	2023.02.25 03:15:49.031569761	0001923
1	15.431281	-4.943593	-0.776155	-14.597359	MT	21299	2023.02.25 03:15:49.032569761	0001923
1	15.533003	-3.693120	-2.588008	-14.863958	MT	21299	2023.02.25 03:15:49.033569761	0001923
1	15.505775	-1.541661	-3.482350	-15.030821	MT	21299	2023.02.25 03:15:49.034569761	0001923
1	15.570318	0.906639	-3.305402	-15.188388	MT	21299	2023.02.25 03:15:49.035569761	0001923
1	15.639643	3.049101	-2.040823	-15.203172	MT	21299	2023.02.25 03:15:49.036569761	0001923
1	15.769098	4.429372	0.078789	-15.134031	MT	21299	2023.02.25 03:15:49.037569761	0001923
1	15.838903	4.583334	2.440619	-14.963532	MT	21299	2023.02.25 03:15:49.038569761	0001923
1	15.797102	3.574283	4.441287	-14.732545	MT	21299	2023.02.25 03:15:49.039569761	0001923
1	15.638657	1.610015	5.581150	-14.519856	MT	21299	2023.02.25 03:15:49.040569761	0001923
1	15.470300	-0.783780	5.642606	-14.383215	MT	21299	2023.02.25 03:15:49.041569761	0001923
1	15.345307	-3.072990	4.580157	-14.319824	MT	21299	2023.02.25 03:15:49.042569761	0001923
1	15.400118	-4.691878	2.661865	-14.424437	MT	21299	2023.02.25 03:15:49.043569761	0001923
1	15.412302	-5.162121	0.348538	-14.517922	MT	21299	2023.02.25 03:15:49.044569761	0001923
1	15.475467	-4.419699	-1.769783	-14.724952	MT	21299	2023.02.25 03:15:49.045569761	0001923
1	15.503682	-2.748030	-3.164147	-14.926508	MT	21299	2023.02.25 03:15:49.046569761	0001923
1	15.555686	-0.359696	-3.537413	-15.143867	MT	21299	2023.02.25 03:15:49.047569761	0001923
1	15.600308	2.056831	-2.779793	-15.212226	MT	21299	2023.02.25 03:15:49.048569761	0001923
1	15.714542	3.870101	-1.071023	-15.192829	MT	21299	2023.02.25 03:15:49.049569761	0001923
1	15.830446	4.710733	1.286066	-15.058488	MT	21299	2023.02.25 03:15:49.050569761	0001923
1	15.831998	4.218243	3.537546	-14.844001	MT	21299	2023.02.25 03:15:49.051569761	0001923
1	15.740382	2.649414	5.161883	-14.631992	MT	21299	2023.02.25 03:15:49.052569761	0001923
1	15.596870	0.423029	5.747538	-14.493074	MT	21299	2023.02.25 03:15:49.053569761	0001923
1	15.410268	-2.017990	5.257697	-14.344361	MT	21299	2023.02.25 03:15:49.054569761	0001923
1	15.320723	-3.965057	3.719199	-14.323771	MT	21299	2023.02.25 03:15:49.055569761	0001923
1	15.375603	-5.011865	1.503910	-14.457822	MT	21299	2023.02.25 03:15:49.056569761	0001923
1	15.464013	-4.939941	-0.787615	-14.632578	MT	21299	2023.02.25 03:15:49.057569761	0001923
1	15.544857	-3.681290	-2.583750	-14.880018	MT	21299	2023.02.25 03:15:49.058569761	0001923
1	15.523393	-1.525754	-3.513144	-15.043457	MT	21299	2023.02.25 03:15:49.059569761	0001923
1	15.565437	0.918671	-3.297450	-15.184390	MT	21299	2023.02.25 03:15:49.060569761	0001923
1	15.639785	3.061084	-2.024811	-15.203051	MT	21299	2023.02.25 03:15:49.061569761	0001923
1	15.748882	4.425587	0.070480	-15.114116	MT	21299	2023.02.25 03:15:49.062569761	0001923
1	15.866570	4.614116	2.410026	-14.988320	MT	21299	2023.02.25 03:15:49.063569761	0001923
1	15.809382	3.574156	4.445469	-14.744482	MT	21299	2023.02.25 03:15:49.064569761	0001923
1	15.674176	1.584571	5.573793	-14.563714	MT	21299	2023.02.25 03:15:49.065569761	0001923
1	15.509310	-0.811162	5.655122	-14.418748	MT	21299	2023.02.25 03:15:49.066569761	0001923
1	15.351665	-3.107959	4.592053	-14.315281	MT	21299	2023.02.25 03:15:49.067569761	0001923
1	15.350858	-4.671413	2.649218	-14.380834	MT	21299	2023.02.25 03:15:49.068569761	0001923
1	15.436977	-5.226155	0.344524	-14.521324	MT	21299	2023.02.25 03:15:49.069569761	0001923
1	15.487571	-4.415737	-1.812652	-14.733649	MT	21299	2023.02.25 03:15:49.070569761	0001923
1	15.508672	-2.716101	-3.175986	-14.935020	MT	21299	2023.02.25 03:15:49.071569761	0001923
1	15.551366	-0.323657	-3.537431	-15.140238	MT	21299	2023.02.25 03:15:49.072569761	0001923
1	15.616490	2.104755	-2.787613	-15.220841	MT	21299	2023.02.25 03:15:49.073569761	0001923
1	15.733988	3.901972	-1.066802	-15.205095	MT	21299	2023.02.25 03:15:49.074569761	0001923
1	15.790676	4.658999	1.269640	-15.034201	MT	21299	2023.02.25 03:15:49.075569761	0001923
1	15.875919	4.225764	3.522290	-14.892319	MT	21299	2023.02.25 03:15:49.076569761	0001923
1	15.753653	2.673209	5.119283	-14.656892	MT	21299	2023.02.25 03:15:49.077569761	0001923
1	15.596494	0.423091	5.767414	-14.484770	MT	21299	2023.02.25 03:15:49.078569761	0001923
1	15.433941	-1.966410	5.223435	-14.389423	MT	21299	2023.02.25 03:15:49.079569761	0001923
1	15.310883	-3.972961	3.696085	-14.317042	MT	21299	2023.02.25 03:15:49.080569761	0001923
1	15.396875	-5.071883	1.484902	-14.461494	MT	21299	2023.02.25 03:15:49.081569761	0001923
1	15.449817	-4.943780	-0.783864	-14.616478	MT	21299	2023.02.25 03:15:49.082569761	0001923
1	15.502246	-3.704806	-2.572513	-14.831596	MT	21299	2023.02.25 03:15:49.083569761	0001923
1	15.535103	-1.569892	-3.497015	-15.054758	MT	21299	2023.02.25 03:15:49.084569761	0001923
1	15.539022	0.902954	-3.301881	-15.157291	MT	21299	2023.02.25 03:15:49.085569761	0001923
1	15.658901	3.056882	-2.028510	-15.223068	MT	21299	2023.02.25 03:15:49.086569761	0001923
1	15.759947	4.397386	0.066753	-15.133885	MT	21299	2023.02.25 03:15:49.087569761	0001923
1	15.877707	4.518724	2.476394	-15.018329	MT	21299	2023.02.25 03:15:49.088569761	0001923
1	15.797320	3.559297	4.469205	-14.727964	MT	21299	2023.02.25 03:15:49.089569761	0001923
1	15.693691	1.633414	5.574080	-14.579215	MT	21299	2023.02.25 03:15:49.090569761	0001923
1	15.478952	-0.731965	5.619976	-14.404099	MT	21299	2023.02.25 03:15:49.091569761	0001923
1	15.333702	-3.056912	4.573070	-14.313096	MT	21299	2023.02.25 03:15:49.092569761	0001923
1	15.342118	-4.611507	2.657411	-14.389328	MT	21299	2023.02.25 03:15:49.093569761	0001923
1	15.394905	-5.189823	0.340078	-14.489761	MT	21299	2023.02.25 03:15:49.094569761	0001923
1	15.522224	-4.408232	-1.772975	-14.777128	MT	21299	2023.02.25 03:15:49.095569761	0001923
1	15.527674	-2.689512	-3.128425	-14.969573	MT	21299	2023.02.25 03:15:49.096569761	0001923
1	15.561129	-0.303846	-3.514166	-15.156090	MT	21299	2023.02.25 03:15:49.097569761	0001923
1	15.642104	2.104520	-2.799245	-15.245020	MT	21299	2023.02.25 03:15:49.098569761	0001923
1	15.710064	3.874122	-1.051082	-15.188565	MT	21299	2023.02.25 03:15:49.099569761	0001923
1	15.788594	4.595810	1.296806	-15.049137	MT	21299	2023.02.25 03:15:49.100569761	0001923
1	15.831653	4.194145	3.513704	-14.856118	MT	21299	2023.02.25 03:15:49.101569761	0001923
1	15.757465	2.701270	5.139192	-14.648876	MT	21299	2023.02.25 03:15:49.102569761	0001923
1	15.587051	0.498123	5.732507	-14.486076	MT	21299	2023.02.25 03:15:49.103569761	0001923
1	15.434351	-1.946332	5.266270	-14.376974	MT	21299	2023.02.25 03:15:49.104569761	0001923
1	15.337236	-4.005109	3.731211	-14.327176	MT	21299	2023.02.25 03:15:49.105569761	0001923
1	15.431853	-5.072267	1.497450	-14.497305	MT	21299	2023.02.25 03:15:49.106569761	0001923
1	15.449340	-4.935851	-0.755797	-14.620132	MT	21299	2023.02.25 03:15:49.107569761	0001923
1	15.570525	-3.705426	-2.610531	-14.896181	MT	21299	2023.02.25 03:15:49.108569761	0001923
1	15.538559	-1.530037	-3.477786	-15.066877	MT	21299	2023.02.25 03:15:49.109569761	0001923
1	15.533902	0.890935	-3.282897	-15.156877	MT	21299	2023.02.25 03:15:49.110569761	0001923
1	15.702479	3.072411	-2.011821	-15.266981	MT	21299	2023.02.25 03:15:49.111569761	0001923
1	15.795013	4.429102	0.071202	-15.161149	MT	21299	2023.02.25 03:15:49.112569761	0001923
1	15.867766	4.554940	2.464133	-14.998886	MT	21299	2023.02.25 03:15:49.113569761	0001923
1	15.836774	3.569805	4.426017	-14.780741	MT	21299	2023.02.25 03:15:49.114569761	0001923
1	15.703884	1.633323	5.582201	-14.587092	MT	21299	2023.02.25 03:15:49.115569761	0001923
1	15.519549	-0.800368	5.624490	-14.442331	MT	21299	2023.02.25 03:15:49.116569761	0001923
1	15.368287	-3.089199	4.584443	-14.339594	MT	21299	2023.02.25 03:15:49.117569761	0001923
1	15.355955	-4.667487	2.641346	-14.388996	MT	21299	2023.02.25 03:15:49.118569761	0001923
1	15.463819	-5.170621	0.314326	-14.570366	MT	21299	2023.02.25 03:15:49.119569761	0001923
1	15.518555	-4.490939	-1.773501	-14.748278	MT	21299	2023.02.25 03:15:49.120569761	0001923
1	15.528618	-2.661428	-3.171448	-14.966519	MT	21299	2023.02.25 03:15:49.121569761	0001923
1	15.516277	-0.307344	-3.521902	-15.108164	MT	21299	2023.02.25 03:15:49.122569761	0001923
1	15.636133	2.084504	-2.783271	-15.244570	MT	21299	2023.02.25 03:15:49.123569761	0001923
1	15.707361	3.866114	-1.043092	-15.188361	MT	21299	2023.02.25 03:15:49.124569761	0001923
1	15.793057	4.614829	1.277831	-15.049623	MT	21299	2023.02.25 03:15:49.125569761	0001923
1	15.863193	4.197836	3.534134	-14.883849	MT	21299	2023.02.25 03:15:49.126569761	0001923
1	15.839784	2.696417	5.167405	-14.728409	MT	21299	2023.02.25 03:15:49.127569761	0001923
1	15.606594	0.406940	5.755641	-14.500786	MT	21299	2023.02.25 03:15:49.128569761	0001923
1	15.427388	-2.026246	5.227119	-14.372747	MT	21299	2023.02.25 03:15:49.129569761	0001923
1	15.347209	-4.001304	3.680588	-14.351992	MT	21299	2023.02.25 03:15:49.130569761	0001923
1	15.384795	-5.063786	1.539676	-14.445739	MT	21299	2023.02.25 03:15:49.131569761	0001923
1	15.474365	-4.940082	-0.771434	-14.644332	MT	21299	2023.02.25 03:15:49.132569761	0001923
1	15.545574	-3.673213	-2.618797	-14.876636	MT	21299	2023.02.25 03:15:49.133569761	0001923
1	15.503370	-1.517606	-3.497380	-15.027298	MT	21299	2023.02.25 03:15:49.134569761	0001923
1	15.566757	0.870694	-3.317505	-15.184201	MT	21299	2023.02.25 03:15:49.135569761	0001923
1	15.655543	3.097004	-2.028646	-15.211482	MT	21299	2023.02.25 03:15:49.136569761	0001923
1	15.767443	4.397287	0.082873	-15.141639	MT	21299	2023.02.25 03:15:49.137569761	0001923
1	15.856579	4.599184	2.424885	-14.979938	MT	21299	2023.02.25 03:15:49.138569761	0001923
1	15.812331	3.566057	4.421646	-14.756765	MT	21299	2023.02.25 03:15:49.139569761	0001923
1	15.662859	1.637770	5.577550	-14.544201	MT	21299	2023.02.25 03:15:49.140569761	0001923
1	15.496124	-0.811093	5.628064	-14.415161	MT	21299	2023.02.25 03:15:49.141569761	0001923
1	15.415955	-3.112631	4.605024	-14.379045	MT	21299	2023.02.25 03:15:49.142569761	0001923
1	15.377792	-4.675697	2.645641	-14.408849	MT	21299	2023.02.25 03:15:49.143569761	0001923
1	15.426484	-5.194156	0.344561	-14.521654	MT	21299	2023.02.25 03:15:49.144569761	0001923
1	15.470553	-4.415658	-1.769840	-14.720994	MT	21299	2023.02.25 03:15:49.145569761	0001923
1	15.509367	-2.736113	-3.164011	-14.934630	MT	21299	2023.02.25 03:15:49.146569761	0001923
1	15.534737	-0.283555	-3.518569	-15.128361	MT	21299	2023.02.25 03:15:49.147569761	0001923
1	15.581223	2.077147	-2.807193	-15.184849	MT	21299	2023.02.25 03:15:49.148569761	0001923
1	15.700744	3.910334	-1.059343	-15.169062	MT	21299	2023.02.25 03:15:49.149569761	0001923
1	15.851227	4.662363	1.247624	-15.098583	MT	21299	2023.02.25 03:15:49.150569761	0001923
1	15.849797	4.180903	3.510055	-14.880042	MT	21299	2023.02.25 03:15:49.151569761	0001923
1	15.795414	2.648741	5.135924	-14.700393	MT	21299	2023.02.25 03:15:49.152569761	0001923
1	15.581627	0.462258	5.763216	-14.469235	MT	21299	2023.02.25 03:15:49.153569761	0001923
1	15.410904	-2.034044	5.230803	-14.352607	MT	21299	2023.02.25 03:15:49.154569761	0001923
1	15.324916	-3.969120	3.700318	-14.332019	MT	21299	2023.02.25 03:15:49.155569761	0001923
1	15.409569	-5.079997	1.516011	-14.468937	MT	21299	2023.02.25 03:15:49.156569761	0001923
1	15.441298	-4.963633	-0.776118	-14.601153	MT	21299	2023.02.25 03:15:49.157569761	0001923
1	15.492260	-3.656866	-2.556396	-14.835844	MT	21299	2023.02.25 03:15:49.158569761	0001923
1	15.535124	-1.608905	-3.482063	-15.054127	MT	21299	2023.02.25 03:15:49.159569761	0001923
1	15.581178	0.941616	-3.325297	-15.193053	MT	21299	2023.02.25 03:15:49.160569761	0001923
1	15.689383	3.080650	-2.044113	-15.247555	MT	21299	2023.02.25 03:15:49.161569761	0001923
1	15.783578	4.389117	0.059156	-15.160920	MT	21299	2023.02.25 03:15:49.162569761	0001923
1	15.852535	4.571140	2.428912	-14.983588	MT	21299	2023.02.25 03:15:49.163569761	0001923
1	15.870013	3.561436	4.435540	-14.815515	MT	21299	2023.02.25 03:15:49.164569761	0001923
1	15.702468	1.617383	5.605057	-14.578577	MT	21299	2023.02.25 03:15:49.165569761	0001923
1	15.484292	-0.858838	5.662576	-14.386137	MT	21299	2023.02.25 03:15:49.166569761	0001923
1	15.407037	-3.085591	4.604995	-14.375324	MT	21299	2023.02.25 03:15:49.167569761	0001923
1	15.303771	-4.634993	2.679585	-14.336738	MT	21299	2023.02.25 03:15:49.168569761	0001923
1	15.426397	-5.194145	0.333563	-14.521822	MT	21299	2023.02.25 03:15:49.169569761	0001923
1	15.485609	-4.415753	-1.797653	-14.733420	MT	21299	2023.02.25 03:15:49.170569761	0001923
1	15.510427	-2.712090	-3.186980	-14.935229	MT	21299	2023.02.25 03:15:49.171569761	0001923
1	15.539199	-0.359477	-3.549717	-15.124053	MT	21299	2023.02.25 03:15:49.172569761	0001923
1	15.594176	2.101010	-2.795983	-15.196926	MT	21299	2023.02.25 03:15:49.173569761	0001923
1	15.711176	3.918259	-1.067211	-15.177265	MT	21299	2023.02.25 03:15:49.174569761	0001923
1	15.840419	4.634382	1.270527	-15.093944	MT	21299	2023.02.25 03:15:49.175569761	0001923
1	15.862261	4.189807	3.522187	-14.887950	MT	21299	2023.02.25 03:15:49.176569761	0001923
1	15.786619	2.684962	5.158598	-14.676416	MT	21299	2023.02.25 03:15:49.177569761	0001923
1	15.579834	0.415261	5.763161	-14.468751	MT	21299	2023.02.25 03:15:49.178569761	0001923
1	15.478908	-1.994856	5.228057	-14.432067	MT	21299	2023.02.25 03:15:49.179569761	0001923
1	15.326251	-4.016978	3.715031	-14.316299	MT	21299	2023.02.25 03:15:49.180569761	0001923
1	15.400138	-5.071924	1.523897	-14.460899	MT	21299	2023.02.25 03:15:49.181569761	0001923
1	15.506734	-4.944399	-0.782948	-14.676468	MT	21299	2023.02.25 03:15:49.182569761	0001923
1	15.514770	-3.684899	-2.603302	-14.844273	MT	21299	2023.02.25 03:15:49.183569761	0001923
1	15.564338	-1.573114	-3.520649	-15.079090	MT	21299	2023.02.25 03:15:49.184569761	0001923
1	15.589230	0.902490	-3.321161	-15.204588	MT	21299	2023.02.25 03:15:49.185569761	0001923
1	15.679639	3.103752	-2.024271	-15.235489	MT	21299	2023.02.25 03:15:49.186569761	0001923
1	15.749556	4.440640	0.058438	-15.110454	MT	21299	2023.02.25 03:15:49.187569761	0001923
1	15.820826	4.535377	2.440501	-14.959038	MT	21299	2023.02.25 03:15:49.188569761	0001923
1	15.819361	3.529972	4.465659	-14.759721	MT	21299	2023.02.25 03:15:49.189569761	0001923
1	15.681016	1.596584	5.600743	-14.559425	MT	21299	2023.02.25 03:15:49.190569761	0001923
1	15.500938	-0.780173	5.624224	-14.423540	MT	21299	2023.02.25 03:15:49.191569761	0001923
1	15.384367	-3.104302	4.604545	-14.347133	MT	21299	2023.02.25 03:15:49.192569761	0001923
1	15.370988	-4.667618	2.688463	-14.396277	MT	21299	2023.02.25 03:15:49.193569761	0001923
1	15.469479	-5.198622	0.357227	-14.565422	MT	21299	2023.02.25 03:15:49.194569761	0001923
1	15.482757	-4.426728	-1.781729	-14.729063	MT	21299	2023.02.25 03:15:49.195569761	0001923
1	15.517026	-2.720184	-3.175868	-14.942977	MT	21299	2023.02.25 03:15:49.196569761	0001923
1	15.530116	-0.331458	-3.529747	-15.120037	MT	21299	2023.02.25 03:15:49.197569761	0001923
1	15.604208	2.045737	-2.767685	-15.219928	MT	21299	2023.02.25 03:15:49.198569761	0001923
1	15.730214	3.845839	-1.054687	-15.216334	MT	21299	2023.02.25 03:15:49.199569761	0001923
1	15.827732	4.654583	1.274245	-15.074092	MT	21299	2023.02.25 03:15:49.200569761	0001923
1	15.844238	4.214086	3.529787	-14.860079	MT	21299	2023.02.25 03:15:49.201569761	0001923
1	15.799056	2.656820	5.178746	-14.687820	MT	21299	2023.02.25 03:15:49.202569761	0001923
1	15.564178	0.434429	5.758939	-14.453011	MT	21299	2023.02.25 03:15:49.203569761	0001923
1	15.445631	-2.030390	5.247295	-14.384398	MT	21299	2023.02.25 03:15:49.204569761	0001923
1	15.386262	-4.005669	3.716068	-14.383411	MT	21299	2023.02.25 03:15:49.205569761	0001923
1	15.376050	-5.102549	1.511328	-14.425769	MT	21299	2023.02.25 03:15:49.206569761	0001923
1	15.461742	-4.979767	-0.794906	-14.616276	MT	21299	2023.02.25 03:15:49.207569761	0001923
1	15.508575	-3.650080	-2.549084	-14.855806	MT	21299	2023.02.25 03:15:49.208569761	0001923
1	15.510217	-1.561649	-3.493372	-15.030783	MT	21299	2023.02.25 03:15:49.209569761	0001923
1	15.590934	0.962417	-3.293032	-15.208777	MT	21299	2023.02.25 03:15:49.210569761	0001923
1	15.638208	3.104145	-2.005884	-15.195205	MT	21299	2023.02.25 03:15:49.211569761	0001923
1	15.770951	4.409291	0.078887	-15.141824	MT	21299	2023.02.25 03:15:49.212569761	0001923
1	15.816071	4.559504	2.436347	-14.947348	MT	21299	2023.02.25 03:15:49.213569761	0001923
1	15.800492	3.543190	4.453371	-14.740042	MT	21299	2023.02.25 03:15:49.214569761	0001923
1	15.673231	1.621614	5.569776	-14.560156	MT	21299	2023.02.25 03:15:49.215569761	0001923
1	15.511654	-0.800171	5.663134	-14.418739	MT	21299	2023.02.25 03:15:49.216569761	0001923
1	15.347708	-3.107924	4.588008	-14.312342	MT	21299	2023.02.25 03:15:49.217569761	0001923
1	15.373788	-4.687614	2.645505	-14.400727	MT	21299	2023.02.25 03:15:49.218569761	0001923
1	15.436240	-5.178303	0.325827	-14.538106	MT	21299	2023.02.25 03:15:49.219569761	0001923
1	15.494318	-4.407881	-1.793461	-14.745439	MT	21299	2023.02.25 03:15:49.220569761	0001923
1	15.519617	-2.689268	-3.175710	-14.951295	MT	21299	2023.02.25 03:15:49.221569761	0001923
1	15.557521	-0.351688	-3.545402	-15.144071	MT	21299	2023.02.25 03:15:49.222569761	0001923
1	15.655961	2.072372	-2.814037	-15.260917	MT	21299	2023.02.25 03:15:49.223569761	0001923
1	15.698228	3.854218	-1.063226	-15.180544	MT	21299	2023.02.25 03:15:49.224569761	0001923
1	15.873791	4.658100	1.262984	-15.122308	MT	21299	2023.02.25 03:15:49.225569761	0001923
1	15.857541	4.184869	3.542056	-14.879594	MT	21299	2023.02.25 03:15:49.226569761	0001923
1	15.770541	2.620981	5.143524	-14.675987	MT	21299	2023.02.25 03:15:49.227569761	0001923
1	15.605093	0.415005	5.771526	-14.492625	MT	21299	2023.02.25 03:15:49.228569761	0001923
1	15.423885	-1.986252	5.231166	-14.373098	MT	21299	2023.02.25 03:15:49.229569761	0001923
1	15.386718	-4.009691	3.697126	-14.387659	MT	21299	2023.02.25 03:15:49.230569761	0001923
1	15.403131	-5.102846	1.519754	-14.453642	MT	21299	2023.02.25 03:15:49.231569761	0001923
1	15.486898	-4.952144	-0.790323	-14.652497	MT	21299	2023.02.25 03:15:49.232569761	0001923
1	15.549525	-3.642404	-2.594519	-14.892585	MT	21299	2023.02.25 03:15:49.233569761	0001923
1	15.546870	-1.592965	-3.504919	-15.062642	MT	21299	2023.02.25 03:15:49.234569761	0001923
1	15.568893	0.945735	-3.321476	-15.181035	MT	21299	2023.02.25 03:15:49.235569761	0001923
1	15.669632	3.044701	-2.012282	-15.238697	MT	21299	2023.02.25 03:15:49.236569761	0001923
1	15.774783	4.436311	0.097856	-15.137812	MT	21299	2023.02.25 03:15:49.237569761	0001923
1	15.874004	4.582954	2.449168	-14.999403	MT	21299	2023.02.25 03:15:49.238569761	0001923
1	15.847506	3.558728	4.462060	-14.784077	MT	21299	2023.02.25 03:15:49.239569761	0001923
1	15.707590	1.605334	5.613103	-14.582331	MT	21299	2023.02.25 03:15:49.240569761	0001923
1	15.467606	-0.830703	5.650427	-14.374611	MT	21299	2023.02.25 03:15:49.241569761	0001923
1	15.392254	-3.100389	4.608671	-14.355112	MT	21299	2023.02.25 03:15:49.242569761	0001923
1	15.329263	-4.651245	2.644998	-14.365104	MT	21299	2023.02.25 03:15:49.243569761	0001923
1	15.438457	-5.126531	0.345192	-14.558347	MT	21299	2023.02.25 03:15:49.244569761	0001923
1	15.457792	-4.434443	-1.778167	-14.700924	MT	21299	2023.02.25 03:15:49.245569761	0001923
1	15.535987	-2.704484	-3.155440	-14.969832	MT	21299	2023.02.25 03:15:49.246569761	0001923
1	15.549340	-0.315608	-3.545482	-15.136443	MT	21299	2023.02.25 03:15:49.247569761	0001923
1	15.606026	2.092894	-2.802808	-15.208948	MT	21299	2023.02.25 03:15:49.248569761	0001923
1	15.737783	3.857805	-1.062611	-15.220579	MT	21299	2023.02.25 03:15:49.249569761	0001923
1	15.838517	4.642431	1.262477	-15.090149	MT	21299	2023.02.25 03:15:49.250569761	0001923
1	15.821673	4.210352	3.552352	-14.831691	MT	21299	2023.02.25 03:15:49.251569761	0001923
1	15.756157	2.673259	5.151157	-14.648404	MT	21299	2023.02.25 03:15:49.252569761	0001923
1	15.564048	0.411367	5.740036	-14.461063	MT	21299	2023.02.25 03:15:49.253569761	0001923
1	15.424803	-2.002190	5.251022	-14.364629	MT	21299	2023.02.25 03:15:49.254569761	0001923
1	15.386612	-4.044552	3.723837	-14.370889	MT	21299	2023.02.25 03:15:49.255569761	0001923
1	15.409446	-5.072023	1.500083	-14.473263	MT	21299	2023.02.25 03:15:49.256569761	0001923
1	15.485661	-4.956082	-0.810387	-14.648762	MT	21299	2023.02.25 03:15:49.257569761	0001923
1	15.506594	-3.660916	-2.588275	-14.844291	MT	21299	2023.02.25 03:15:49.258569761	0001923
1	15.501199	-1.525618	-3.485391	-15.027032	MT	21299	2023.02.25 03:15:49.259569761	0001923
1	15.576640	0.898552	-3.301290	-15.196243	MT	21299	2023.02.25 03:15:49.260569761	0001923
1	15.658392	3.107938	-2.005574	-15.215243	MT	21299	2023.02.25 03:15:49.261569761	0001923
1	15.777332	4.444334	0.074868	-15.138246	MT	21299	2023.02.25 03:15:49.262569761	0001923
1	15.849652	4.543088	2.440938	-14.987116	MT	21299	2023.02.25 03:15:49.263569761	0001923
1	15.766336	3.518489	4.444914	-14.711911	MT	21299	2023.02.25 03:15:49.264569761	0001923
1	15.653131	1.605850	5.581389	-14.535812	MT	21299	2023.02.25 03:15:49.265569761	0001923
1	15.494762	-0.764037	5.650995	-14.407295	MT	21299	2023.02.25 03:15:49.266569761	0001923
1	15.343125	-3.095917	4.580023	-14.312588	MT	21299	2023.02.25 03:15:49.267569761	0001923
1	15.392397	-4.718707	2.657589	-14.408223	MT	21299	2023.02.25 03:15:49.268569761	0001923
1	15.407619	-5.193954	0.348256	-14.501596	MT	21299	2023.02.25 03:15:49.269569761	0001923
1	15.497610	-4.395972	-1.785326	-14.753439	MT	21299	2023.02.25 03:15:49.270569761	0001923
1	15.546412	-2.728511	-3.167406	-14.973767	MT	21299	2023.02.25 03:15:49.271569761	0001923
1	15.510713	-0.331252	-3.530052	-15.100040	MT	21299	2023.02.25 03:15:49.272569761	0001923
1	15.612824	2.100738	-2.771619	-15.220555	MT	21299	2023.02.25 03:15:49.273569761	0001923
1	15.725626	3.902046	-1.058925	-15.196974	MT	21299	2023.02.25 03:15:49.274569761	0001923
1	15.814007	4.658744	1.278005	-15.058075	MT	21299	2023.02.25 03:15:49.275569761	0001923
1	15.873895	4.201720	3.526322	-14.896011	MT	21299	2023.02.25 03:15:49.276569761	0001923
1	15.738705	2.645388	5.146941	-14.636179	MT	21299	2023.02.25 03:15:49.277569761	0001923
1	15.610581	0.437930	5.763677	-14.500982	MT	21299	2023.02.25 03:15:49.278569761	0001923
1	15.426879	-2.030184	5.246989	-14.364402	MT	21299	2023.02.25 03:15:49.279569761	0001923
1	15.344390	-4.037103	3.727173	-14.326907	MT	21299	2023.02.25 03:15:49.280569761	0001923
1	15.389929	-5.059851	1.492854	-14.457496	MT	21299	2023.02.25 03:15:49.281569761	0001923
1	15.492390	-4.968135	-0.798342	-14.652454	MT	21299	2023.02.25 03:15:49.282569761	0001923
1	15.504575	-3.618000	-2.588102	-14.852732	MT	21299	2023.02.25 03:15:49.283569761	0001923
1	15.541791	-1.597046	-3.465867	-15.066004	MT	21299	2023.02.25 03:15:49.284569761	0001923
1	15.574353	0.925650	-3.317378	-15.188767	MT	21299	2023.02.25 03:15:49.285569761	0001923
1	15.686548	3.099670	-2.024154	-15.243446	MT	21299	2023.02.25 03:15:49.286569761	0001923
1	15.802754	4.429028	0.063325	-15.169270	MT	21299	2023.02.25 03:15:49.287569761	0001923
1	15.850350	4.603279	2.452703	-14.967554	MT	21299	2023.02.25 03:15:49.288569761	0001923
1	15.836206	3.569888	4.465829	-14.768132	MT	21299	2023.02.25 03:15:49.289569761	0001923
1	15.670149	1.569609	5.577713	-14.559499	MT	21299	2023.02.25 03:15:49.290569761	0001923
1	15.487165	-0.795948	5.646835	-14.399028	MT	21299	2023.02.25 03:15:49.291569761	0001923
1	15.365768	-3.132020	4.612083	-14.318727	MT	21299	2023.02.25 03:15:49.292569761	0001923
1	15.333826	-4.675211	2.652908	-14.360735	MT	21299	2023.02.25 03:15:49.293569761	0001923
1	15.408253	-5.150102	0.329554	-14.518336	MT	21299	2023.02.25 03:15:49.294569761	0001923
1	15.481610	-4.430674	-1.793794	-14.725205	MT	21299	2023.02.25 03:15:49.295569761	0001923
1	15.503770	-2.704175	-3.144914	-14.938669	MT	21299	2023.02.25 03:15:49.296569761	0001923
1	15.529310	-0.319577	-3.494615	-15.127624	MT	21299	2023.02.25 03:15:49.297569761	0001923
1	15.616720	2.084710	-2.783576	-15.224573	MT	21299	2023.02.25 03:15:49.298569761	0001923
1	15.733301	3.901873	-1.010748	-15.208239	MT	21299	2023.02.25 03:15:49.299569761	0001923
1	15.824306	4.626524	1.293271	-15.077513	MT	21299	2023.02.25 03:15:49.300569761	0001923
1	15.840782	4.206116	3.541715	-14.855814	MT	21299	2023.02.25 03:15:49.301569761	0001923
1	15.747187	2.649218	5.112255	-14.656752	MT	21299	2023.02.25 03:15:49.302569761	0001923
1	15.559446	0.426412	5.735994	-14.457279	MT	21299	2023.02.25 03:15:49.303569761	0001923
1	15.405732	-2.002041	5.226842	-14.352998	MT	21299	2023.02.25 03:15:49.304569761	0001923
1	15.367699	-4.021421	3.715682	-14.359250	MT	21299	2023.02.25 03:15:49.305569761	0001923
1	15.361546	-5.063531	1.532310	-14.421850	MT	21299	2023.02.25 03:15:49.306569761	0001923
1	15.438332	-4.919744	-0.779897	-14.612665	MT	21299	2023.02.25 03:15:49.307569761	0001923
1	15.534249	-3.634292	-2.583694	-14.880502	MT	21299	2023.02.25 03:15:49.308569761	0001923
1	15.507213	-1.549658	-3.485359	-15.030785	MT	21299	2023.02.25 03:15:49.309569761	0001923
1	15.528086	0.883030	-3.294027	-15.148964	MT	21299	2023.02.25 03:15:49.310569761	0001923
1	15.691825	3.103632	-2.028088	-15.247548	MT	21299	2023.02.25 03:15:49.311569761	0001923
1	15.765510	4.377247	0.082910	-15.145433	MT	21299	2023.02.25 03:15:49.312569761	0001923
1	15.852069	4.618312	2.459659	-14.963602	MT	21299	2023.02.25 03:15:49.313569761	0001923
1	15.824864	3.509854	4.461819	-14.771574	MT	21299	2023.02.25 03:15:49.314569761	0001923
1	15.679988	1.596587	5.597743	-14.559471	MT	21299	2023.02.25 03:15:49.315569761	0001923
1	15.510290	-0.823133	5.667045	-14.414442	MT	21299	2023.02.25 03:15:49.316569761	0001923
1	15.372412	-3.073254	4.596522	-14.343575	MT	21299	2023.02.25 03:15:49.317569761	0001923
1	15.348996	-4.671384	2.661156	-14.376651	MT	21299	2023.02.25 03:15:49.318569761	0001923
1	15.426153	-5.170232	0.336713	-14.530021	MT	21299	2023.02.25 03:15:49.319569761	0001923
1	15.484559	-4.403807	-1.785579	-14.737359	MT	21299	2023.02.25 03:15:49.320569761	0001923
1	15.507767	-2.685202	-3.159829	-14.943093	MT	21299	2023.02.25 03:15:49.321569761	0001923
1	15.534920	-0.303553	-3.518593	-15.128156	MT	21299	2023.02.25 03:15:49.322569761	0001923
1	15.620860	2.064625	-2.779478	-15.232305	MT	21299	2023.02.25 03:15:49.323569761	0001923
1	15.693062	3.854152	-0.999234	-15.179566	MT	21299	2023.02.25 03:15:49.324569761	0001923
1	15.824881	4.642571	1.286230	-15.073785	MT	21299	2023.02.25 03:15:49.325569761	0001923
1	15.837161	4.214144	3.513727	-14.856324	MT	21299	2023.02.25 03:15:49.326569761	0001923
1	15.772109	2.701164	5.162311	-14.656523	MT	21299	2023.02.25 03:15:49.327569761	0001923
1	15.555053	0.446456	5.731957	-14.453547	MT	21299	2023.02.25 03:15:49.328569761	0001923
1	15.430629	-2.030225	5.247051	-14.368401	MT	21299	2023.02.25 03:15:49.329569761	0001923
1	15.363126	-4.005444	3.696765	-14.363704	MT	21299	2023.02.25 03:15:49.330569761	0001923
1	15.333704	-5.027348	1.472177	-14.411139	MT	21299	2023.02.25 03:15:49.331569761	0001923
1	15.440210	-4.979526	-0.799257	-14.593341	MT	21299	2023.02.25 03:15:49.332569761	0001923
1	15.513684	-3.696857	-2.603377	-14.840150	MT	21299	2023.02.25 03:15:49.333569761	0001923
1	15.527789	-1.584812	-3.493155	-15.046544	MT	21299	2023.02.25 03:15:49.334569761	0001923
1	15.609381	0.878178	-3.296765	-15.231970	MT	21299	2023.02.25 03:15:49.335569761	0001923
1	15.599505	3.041361	-1.982313	-15.171194	MT	21299	2023.02.25 03:15:49.336569761	0001923
1	15.811456	4.392820	0.067587	-15.188835	MT	21299	2023.02.25 03:15:49.337569761	0001923
1	15.879953	4.586906	2.456233	-15.003337	MT	21299	2023.02.25 03:15:49.338569761	0001923
1	15.808672	3.530067	4.453538	-14.751906	MT	21299	2023.02.25 03:15:49.339569761	0001923
1	15.669030	1.617626	5.558772	-14.560283	MT	21299	2023.02.25 03:15:49.340569761	0001923
1	15.461009	-0.818626	5.654319	-14.366674	MT	21299	2023.02.25 03:15:49.341569761	0001923
1	15.360290	-3.112070	4.580233	-14.327421	MT	21299	2023.02.25 03:15:49.342569761	0001923
1	15.376822	-4.710572	2.645417	-14.396491	MT	21299	2023.02.25 03:15:49.343569761	0001923
1	15.378957	-5.129839	0.313214	-14.494791	MT	21299	2023.02.25 03:15:49.344569761	0001923
1	15.478551	-4.395766	-1.785631	-14.733442	MT	21299	2023.02.25 03:15:49.345569761	0001923
1	15.512778	-2.708254	-3.147796	-14.946672	MT	21299	2023.02.25 03:15:49.346569761	0001923
1	15.532842	-0.335389	-3.556809	-15.116409	MT	21299	2023.02.25 03:15:49.347569761	0001923
1	15.598858	2.084925	-2.791880	-15.204699	MT	21299	2023.02.25 03:15:49.348569761	0001923
1	15.747635	3.909758	-1.019554	-15.220457	MT	21299	2023.02.25 03:15:49.349569761	0001923
1	15.802550	4.595665	1.278053	-15.065425	MT	21299	2023.02.25 03:15:49.350569761	0001923
1	15.813021	4.190368	3.537330	-14.831715	MT	21299	2023.02.25 03:15:49.351569761	0001923
1	15.754006	2.661260	5.151143	-14.648281	MT	21299	2023.02.25 03:15:49.352569761	0001923
1	15.592779	0.399101	5.759386	-14.484645	MT	21299	2023.02.25 03:15:49.353569761	0001923
1	15.427088	-2.022276	5.216186	-14.376956	MT	21299	2023.02.25 03:15:49.354569761	0001923
1	15.291249	-3.972769	3.679827	-14.300289	MT	21299	2023.02.25 03:15:49.355569761	0001923
1	15.397205	-5.071888	1.488901	-14.461433	MT	21299	2023.02.25 03:15:49.356569761	0001923
1	15.452042	-4.951784	-0.779874	-14.616335	MT	21299	2023.02.25 03:15:49.357569761	0001923
1	15.490993	-3.645797	-2.584441	-14.832386	MT	21299	2023.02.25 03:15:49.358569761	0001923
1	15.557318	-1.577204	-3.473598	-15.082330	MT	21299	2023.02.25 03:15:49.359569761	0001923
1	15.589727	0.945418	-3.293052	-15.208602	MT	21299	2023.02.25 03:15:49.360569761	0001923
1	15.679673	3.119727	-2.001255	-15.235302	MT	21299	2023.02.25 03:15:49.361569761	0001923
1	15.804220	4.420983	0.067376	-15.173125	MT	21299	2023.02.25 03:15:49.362569761	0001923
1	15.836983	4.555274	2.459645	-14.966952	MT	21299	2023.02.25 03:15:49.363569761	0001923
1	15.830847	3.537828	4.445915	-14.776106	MT	21299	2023.02.25 03:15:49.364569761	0001923
1	15.689811	1.617503	5.597890	-14.567686	MT	21299	2023.02.25 03:15:49.365569761	0001923
1	15.489637	-0.776020	5.634983	-14.407416	MT	21299	2023.02.25 03:15:49.366569761	0001923
1	15.353980	-3.119959	4.592039	-14.315157	MT	21299	2023.02.25 03:15:49.367569761	0001923
1	15.336076	-4.663299	2.618109	-14.373391	MT	21299	2023.02.25 03:15:49.368569761	0001923
1	15.467711	-5.170678	0.330386	-14.574121	MT	21299	2023.02.25 03:15:49.369569761	0001923
1	15.469181	-4.442512	-1.790053	-14.709023	MT	21299	2023.02.25 03:15:49.370569761	0001923
1	15.446781	-2.664585	-3.160721	-14.883309	MT	21299	2023.02.25 03:15:49.371569761	0001923
1	15.509235	-0.367258	-3.522096	-15.099547	MT	21299	2023.02.25 03:15:49.372569761	0001923
1	15.633797	2.084554	-2.791331	-15.240692	MT	21299	2023.02.25 03:15:49.373569761	0001923
1	15.718576	3.938197	-1.047128	-15.181164	MT	21299	2023.02.25 03:15:49.374569761	0001923
1	15.781329	4.679167	1.265420	-15.018471	MT	21299	2023.02.25 03:15:49.375569761	0001923
1	15.848555	4.210037	3.537842	-14.863915	MT	21299	2023.02.25 03:15:49.376569761	0001923
1	15.767753	2.649121	5.166310	-14.659926	MT	21299	2023.02.25 03:15:49.377569761	0001923
1	15.552166	0.411577	5.766682	-14.437654	MT	21299	2023.02.25 03:15:49.378569761	0001923
1	15.423181	-2.061100	5.246831	-14.356084	MT	21299	2023.02.25 03:15:49.379569761	0001923
1	15.328584	-4.024997	3.704068	-14.319384	MT	21299	2023.02.25 03:15:49.380569761	0001923
1	15.444365	-5.088352	1.540487	-14.500483	MT	21299	2023.02.25 03:15:49.381569761	0001923
1	15.491941	-5.003009	-0.798566	-14.640096	MT	21299	2023.02.25 03:15:49.382569761	0001923
1	15.539485	-3.650156	-2.634829	-14.873117	MT	21299	2023.02.25 03:15:49.383569761	0001923
1	15.528228	-1.557859	-3.489062	-15.050760	MT	21299	2023.02.25 03:15:49.384569761	0001923
1	15.576934	0.906610	-3.317340	-15.192570	MT	21299	2023.02.25 03:15:49.385569761	0001923
1	15.641106	3.057031	-2.012756	-15.206826	MT	21299	2023.02.25 03:15:49.386569761	0001923
1	15.802106	4.400926	0.083412	-15.176674	MT	21299	2023.02.25 03:15:49.387569761	0001923
1	15.878874	4.602975	2.468129	-14.995320	MT	21299	2023.02.25 03:15:49.388569761	0001923
1	15.849505	3.546683	4.466107	-14.787891	MT	21299	2023.02.25 03:15:49.389569761	0001923
1	15.657847	1.573857	5.616286	-14.530949	MT	21299	2023.02.25 03:15:49.390569761	0001923
1	15.500923	-0.875035	5.654863	-14.406091	MT	21299	2023.02.25 03:15:49.391569761	0001923
1	15.420163	-3.092689	4.620107	-14.383021	MT	21299	2023.02.25 03:15:49.392569761	0001923
1	15.364019	-4.718389	2.668099	-14.376061	MT	21299	2023.02.25 03:15:49.393569761	0001923
1	15.438820	-5.186298	0.321818	-14.538085	MT	21299	2023.02.25 03:15:49.394569761	0001923
1	15.489961	-4.442776	-1.773688	-14.732775	MT	21299	2023.02.25 03:15:49.395569761	0001923
1	15.518231	-2.704226	-3.175788	-14.947141	MT	21299	2023.02.25 03:15:49.396569761	0001923
1	15.551484	-0.351541	-3.568583	-15.132425	MT	21299	2023.02.25 03:15:49.397569761	0001923
1	15.595965	2.116883	-2.752847	-15.204432	MT	21299	2023.02.25 03:15:49.398569761	0001923
1	15.695671	3.834161	-1.047191	-15.184093	MT	21299	2023.02.25 03:15:49.399569761	0001923
1	15.810266	4.650765	1.257998	-15.058298	MT	21299	2023.02.25 03:15:49.400569761	0001923
1	15.841032	4.165016	3.560786	-14.863100	MT	21299	2023.02.25 03:15:49.401569761	0001923
1	15.765460	2.629118	5.170286	-14.659659	MT	21299	2023.02.25 03:15:49.402569761	0001923
1	15.587183	0.355206	5.779149	-14.471888	MT	21299	2023.02.25 03:15:49.403569761	0001923
1	15.478093	-2.030757	5.243845	-14.420453	MT	21299	2023.02.25 03:15:49.404569761	0001923
1	15.402087	-3.993876	3.716387	-14.403531	MT	21299	2023.02.25 03:15:49.405569761	0001923
1	15.409340	-5.106897	1.499859	-14.460905	MT	21299	2023.02.25 03:15:49.406569761	0001923
1	15.459827	-4.963820	-0.783827	-14.620272	MT	21299	2023.02.25 03:15:49.407569761	0001923
1	15.533356	-3.693055	-2.611066	-14.860310	MT	21299	2023.02.25 03:15:49.408569761	0001923
1	15.527645	-1.572809	-3.497140	-15.046729	MT	21299	2023.02.25 03:15:49.409569761	0001923
1	15.555048	0.910803	-3.305642	-15.172432	MT	21299	2023.02.25 03:15:49.410569761	0001923
1	15.664782	3.119965	-2.032557	-15.215779	MT	21299	2023.02.25 03:15:49.411569761	0001923
1	15.769310	4.429393	0.058791	-15.134337	MT	21299	2023.02.25 03:15:49.412569761	0001923
1	15.871334	4.566940	2.464147	-14.999009	MT	21299	2023.02.25 03:15:49.413569761	0001923
1	15.855118	3.558651	4.466167	-14.791014	MT	21299	2023.02.25 03:15:49.414569761	0001923
1	15.705255	1.600279	5.586222	-14.590690	MT	21299	2023.02.25 03:15:49.415569761	0001923
1	15.473296	-0.810754	5.658511	-14.378694	MT	21299	2023.02.25 03:15:49.416569761	0001923
1	15.367122	-3.144099	4.569257	-14.331259	MT	21299	2023.02.25 03:15:49.417569761	0001923
1	15.349857	-4.691334	2.653072	-14.372568	MT	21299	2023.02.25 03:15:49.418569761	0001923
1	15.431064	-5.162308	0.329845	-14.538209	MT	21299	2023.02.25 03:15:49.419569761	0001923
1	15.487746	-4.434777	-1.773679	-14.732857	MT	21299	2023.02.25 03:15:49.420569761	0001923
1	15.522298	-2.669241	-3.202683	-14.951913	MT	21299	2023.02.25 03:15:49.421569761	0001923
1	15.520213	-0.331212	-3.569048	-15.100636	MT	21299	2023.02.25 03:15:49.422569761	0001923
1	15.581580	2.089139	-2.800180	-15.184865	MT	21299	2023.02.25 03:15:49.423569761	0001923
1	15.795214	3.917344	-1.057868	-15.265128	MT	21299	2023.02.25 03:15:49.424569761	0001923
1	15.827798	4.630506	1.270339	-15.081905	MT	21299	2023.02.25 03:15:49.425569761	0001923
1	15.877015	4.172644	3.561345	-14.899177	MT	21299	2023.02.25 03:15:49.426569761	0001923
1	15.764487	2.657136	5.151321	-14.660238	MT	21299	2023.02.25 03:15:49.427569761	0001923
1	15.573894	0.403369	5.778961	-14.456385	MT	21299	2023.02.25 03:15:49.428569761	0001923
1	15.463897	-2.026538	5.270480	-14.396086	MT	21299	2023.02.25 03:15:49.429569761	0001923
1	15.369362	-4.060334	3.712514	-14.350896	MT	21299	2023.02.25 03:15:49.430569761	0001923
1	15.388373	-5.063820	1.492804	-14.454456	MT	21299	2023.02.25 03:15:49.431569761	0001923
1	15.443197	-4.911831	-0.775766	-14.620685	MT	21299	2023.02.25 03:15:49.432569761	0001923
1	15.445404	-3.656266	-2.589232	-14.781343	MT	21299	2023.02.25 03:15:49.433569761	0001923
1	15.520237	-1.533712	-3.513214	-15.039376	MT	21299	2023.02.25 03:15:49.434569761	0001923
1	15.570610	0.953681	-3.309407	-15.184933	MT	21299	2023.02.25 03:15:49.435569761	0001923
1	15.670445	3.096835	-2.024402	-15.227418	MT	21299	2023.02.25 03:15:49.436569761	0001923
1	15.728731	4.448866	0.078079	-15.086235	MT	21299	2023.02.25 03:15:49.437569761	0001923
1	15.858460	4.567075	2.452965	-14.987180	MT	21299	2023.02.25 03:15:49.438569761	0001923
1	15.781297	3.518324	4.445159	-14.727909	MT	21299	2023.02.25 03:15:49.439569761	0001923
1	15.638450	1.597132	5.627884	-14.503007	MT	21299	2023.02.25 03:15:49.440569761	0001923
1	15.501749	-0.831046	5.662914	-14.406422	MT	21299	2023.02.25 03:15:49.441569761	0001923
1	15.428920	-3.152703	4.597100	-14.386755	MT	21299	2023.02.25 03:15:49.442569761	0001923
1	15.400729	-4.738722	2.672563	-14.407788	MT	21299	2023.02.25 03:15:49.443569761	0001923
1	15.427618	-5.186194	0.340633	-14.525796	MT	21299	2023.02.25 03:15:49.444569761	0001923
1	15.487009	-4.363918	-1.800347	-14.749998	MT	21299	2023.02.25 03:15:49.445569761	0001923
1	15.535152	-2.681412	-3.186470	-14.966543	MT	21299	2023.02.25 03:15:49.446569761	0001923
1	15.535071	-0.315611	-3.502548	-15.131787	MT	21299	2023.02.25 03:15:49.447569761	0001923
1	15.597560	2.064872	-2.779844	-15.208309	MT	21299	2023.02.25 03:15:49.448569761	0001923
1	15.779590	3.905456	-1.046067	-15.252823	MT	21299	2023.02.25 03:15:49.449569761	0001923
1	15.851345	4.670380	1.270570	-15.094314	MT	21299	2023.02.25 03:15:49.450569761	0001923
1	15.869053	4.193711	3.495378	-14.900401	MT	21299	2023.02.25 03:15:49.451569761	0001923
1	15.752577	2.653260	5.151133	-14.648199	MT	21299	2023.02.25 03:15:49.452569761	0001923
1	15.561625	0.446407	5.740017	-14.457424	MT	21299	2023.02.25 03:15:49.453569761	0001923
1	15.404120	-2.060951	5.222650	-14.344453	MT	21299	2023.02.25 03:15:49.454569761	0001923
1	15.362319	-4.009435	3.688761	-14.363785	MT	21299	2023.02.25 03:15:49.455569761	0001923
1	15.419553	-5.080105	1.500196	-14.481180	MT	21299	2023.02.25 03:15:49.456569761	0001923
1	15.466851	-4.924022	-0.790473	-14.640787	MT	21299	2023.02.25 03:15:49.457569761	0001923
1	15.533734	-3.705005	-2.619141	-14.856310	MT	21299	2023.02.25 03:15:49.458569761	0001923
1	15.564944	-1.558222	-3.496512	-15.086876	MT	21299	2023.02.25 03:15:49.459569761	0001923
1	15.569339	0.874587	-3.293380	-15.191874	MT	21299	2023.02.25 03:15:49.460569761	0001923
1	15.628752	3.104215	-1.994008	-15.187023	MT	21299	2023.02.25 03:15:49.461569761	0001923
1	15.746262	4.417556	0.101467	-15.113560	MT	21299	2023.02.25 03:15:49.462569761	0001923
1	15.833029	4.583404	2.452496	-14.955350	MT	21299	2023.02.25 03:15:49.463569761	0001923
1	15.860370	3.569614	4.462241	-14.795188	MT	21299	2023.02.25 03:15:49.464569761	0001923
1	15.647687	1.565885	5.589280	-14.531279	MT	21299	2023.02.25 03:15:49.465569761	0001923
1	15.526482	-0.879260	5.674161	-14.425756	MT	21299	2023.02.25 03:15:49.466569761	0001923
1	15.390941	-3.203140	4.612182	-14.329995	MT	21299	2023.02.25 03:15:49.467569761	0001923
1	15.326964	-4.667148	2.671793	-14.352529	MT	21299	2023.02.25 03:15:49.468569761	0001923
1	15.415820	-5.150185	0.329677	-14.526335	MT	21299	2023.02.25 03:15:49.469569761	0001923
1	15.502863	-4.419910	-1.804413	-14.749483	MT	21299	2023.02.25 03:15:49.470569761	0001923
1	15.515452	-2.645316	-3.171597	-14.955686	MT	21299	2023.02.25 03:15:49.471569761	0001923
1	15.516488	-0.327285	-3.537985	-15.104203	MT	21299	2023.02.25 03:15:49.472569761	0001923
1	15.632233	2.132568	-2.767338	-15.236820	MT	21299	2023.02.25 03:15:49.473569761	0001923
1	15.718364	3.849946	-1.038867	-15.204132	MT	21299	2023.02.25 03:15:49.474569761	0001923
1	15.849068	4.650340	1.270607	-15.098108	MT	21299	2023.02.25 03:15:49.475569761	0001923
1	15.832203	4.161077	3.541722	-14.859350	MT	21299	2023.02.25 03:15:49.476569761	0001923
1	15.783603	2.632945	5.178534	-14.675575	MT	21299	2023.02.25 03:15:49.477569761	0001923
1	15.632255	0.441715	5.771986	-14.520898	MT	21299	2023.02.25 03:15:49.478569761	0001923
1	15.438788	-2.026282	5.262115	-14.372212	MT	21299	2023.02.25 03:15:49.479569761	0001923
1	15.380309	-4.056461	3.715702	-14.362889	MT	21299	2023.02.25 03:15:49.480569761	0001923
1	15.409629	-5.098927	1.488930	-14.465155	MT	21299	2023.02.25 03:15:49.481569761	0001923
1	15.504489	-4.972266	-0.790164	-14.664289	MT	21299	2023.02.25 03:15:49.482569761	0001923
1	15.520784	-3.680986	-2.599176	-14.852252	MT	21299	2023.02.25 03:15:49.483569761	0001923
1	15.562874	-1.494152	-3.527493	-15.084009	MT	21299	2023.02.25 03:15:49.484569761	0001923
1	15.607074	0.929385	-3.339943	-15.217155	MT	21299	2023.02.25 03:15:49.485569761	0001923
1	15.687936	3.127705	-2.020182	-15.239674	MT	21299	2023.02.25 03:15:49.486569761	0001923
1	15.768731	4.440438	0.054744	-15.130512	MT	21299	2023.02.25 03:15:49.487569761	0001923
1	15.850048	4.595250	2.440756	-14.971654	MT	21299	2023.02.25 03:15:49.488569761	0001923
1	15.836836	3.558876	4.477814	-14.767835	MT	21299	2023.02.25 03:15:49.489569761	0001923
1	15.671395	1.517621	5.608587	-14.554491	MT	21299	2023.02.25 03:15:49.490569761	0001923
1	15.512921	-0.831290	5.620347	-14.435074	MT	21299	2023.02.25 03:15:49.491569761	0001923
1	15.378313	-3.092261	4.604498	-14.343257	MT	21299	2023.02.25 03:15:49.492569761	0001923
1	15.324137	-4.706019	2.628629	-14.344786	MT	21299	2023.02.25 03:15:49.493569761	0001923
1	15.424799	-5.166225	0.329719	-14.530170	MT	21299	2023.02.25 03:15:49.494569761	0001923
1	15.480571	-4.430682	-1.785795	-14.725083	MT	21299	2023.02.25 03:15:49.495569761	0001923
1	15.464719	-2.703706	-3.160584	-14.894905	MT	21299	2023.02.25 03:15:49.496569761	0001923
1	15.552521	-0.339652	-3.541450	-15.140134	MT	21299	2023.02.25 03:15:49.497569761	0001923
1	15.581574	2.105064	-2.768104	-15.188540	MT	21299	2023.02.25 03:15:49.498569761	0001923
1	15.772579	3.956647	-1.034313	-15.233168	MT	21299	2023.02.25 03:15:49.499569761	0001923
1	15.827114	4.626498	1.278334	-15.081741	MT	21299	2023.02.25 03:15:49.500569761	0001923
1	15.845071	4.214082	3.533786	-14.860018	MT	21299	2023.02.25 03:15:49.501569761	0001923
1	15.745458	2.641306	5.147059	-14.644137	MT	21299	2023.02.25 03:15:49.502569761	0001923
1	15.572467	0.403373	5.774962	-14.456446	MT	21299	2023.02.25 03:15:49.503569761	0001923
1	15.418591	-2.014077	5.261824	-14.352339	MT	21299	2023.02.25 03:15:49.504569761	0001923
1	15.395696	-3.981862	3.701403	-14.403884	MT	21299	2023.02.25 03:15:49.505569761	0001923
1	15.403165	-5.118787	1.503676	-14.449722	MT	21299	2023.02.25 03:15:49.506569761	0001923
1	15.448655	-4.927822	-0.783784	-14.620642	MT	21299	2023.02.25 03:15:49.507569761	0001923
1	15.511467	-3.626034	-2.595050	-14.856756	MT	21299	2023.02.25 03:15:49.508569761	0001923
1	15.518771	-1.549666	-3.517294	-15.035273	MT	21299	2023.02.25 03:15:49.509569761	0001923
1	15.535209	0.934043	-3.309965	-15.149733	MT	21299	2023.02.25 03:15:49.510569761	0001923
1	15.687244	3.092616	-2.012103	-15.247190	MT	21299	2023.02.25 03:15:49.511569761	0001923
1	15.789290	4.397031	0.102222	-15.164345	MT	21299	2023.02.25 03:15:49.512569761	0001923
1	15.841404	4.575285	2.448670	-14.967326	MT	21299	2023.02.25 03:15:49.513569761	0001923
1	15.816142	3.547080	4.480494	-14.747669	MT	21299	2023.02.25 03:15:49.514569761	0001923
1	15.636174	1.589137	5.623875	-14.502986	MT	21299	2023.02.25 03:15:49.515569761	0001923
1	15.501051	-0.847041	5.658896	-14.406318	MT	21299	2023.02.25 03:15:49.516569761	0001923
1	15.350433	-3.127919	4.583985	-14.312198	MT	21299	2023.02.25 03:15:49.517569761	0001923
1	15.414591	-4.684055	2.673117	-14.440349	MT	21299	2023.02.25 03:15:49.518569761	0001923
1	15.438697	-5.186278	0.301820	-14.538390	MT	21299	2023.02.25 03:15:49.519569761	0001923
1	15.501075	-4.442831	-1.800563	-14.741186	MT	21299	2023.02.25 03:15:49.520569761	0001923
1	15.507694	-2.661126	-3.194857	-14.939875	MT	21299	2023.02.25 03:15:49.521569761	0001923
1	15.523968	-0.299311	-3.553889	-15.108735	MT	21299	2023.02.25 03:15:49.522569761	0001923
1	15.637280	2.088569	-2.806324	-15.240963	MT	21299	2023.02.25 03:15:49.523569761	0001923
1	15.721669	3.877985	-1.038895	-15.200421	MT	21299	2023.02.25 03:15:49.524569761	0001923
1	15.825048	4.686722	1.258102	-15.062668	MT	21299	2023.02.25 03:15:49.525569761	0001923
1	15.856707	4.184874	3.538057	-14.879655	MT	21299	2023.02.25 03:15:49.526569761	0001923
1	15.748899	2.641295	5.158057	-14.643969	MT	21299	2023.02.25 03:15:49.527569761	0001923
1	15.544447	0.379628	5.758584	-14.433448	MT	21299	2023.02.25 03:15:49.528569761	0001923
1	15.399190	-2.009958	5.226710	-14.344917	MT	21299	2023.02.25 03:15:49.529569761	0001923
1	15.357607	-4.013361	3.696633	-14.355623	MT	21299	2023.02.25 03:15:49.530569761	0001923
1	15.366155	-5.091476	1.480283	-14.422356	MT	21299	2023.02.25 03:15:49.531569761	0001923
1	15.451848	-4.935811	-0.794793	-14.620728	MT	21299	2023.02.25 03:15:49.532569761	0001923
1	15.501296	-3.668830	-2.591407	-14.836256	MT	21299	2023.02.25 03:15:49.533569761	0001923
1	15.468318	-1.525238	-3.493940	-14.991161	MT	21299	2023.02.25 03:15:49.534569761	0001923
1	15.547574	0.890777	-3.278669	-15.171813	MT	21299	2023.02.25 03:15:49.535569761	0001923
[truncated: 1,001 more rows]
