# Supplementary material for: Spatially selective delivery of living magnetic microrobots through torque-focusing
Source: Nat Commun. 2024 Mar 9;15:2160. doi: 10.1038/s41467-024-46407-4 (PMC10924878; doi:10.1038/s41467-024-46407-4)
Supplement: Supplementary file 4 — Source Data [file 41467_2024_46407_MOESM4_ESM.zip › Data_Sorted_by_Figures/Fig_4/4J/Field Characterization/z axis measurements/(0,0,-7.5) RMF on.csv]

Time (ms)	B (mT)	Bx (mT)	By (mT)	Bz (mT)
0	15.6637	4.82307	1.02393	14.8674
0.999928	15.6701	3.48077	2.70115	15.0379
1.99986	15.6033	1.32512	3.42005	15.1661
2.99978	15.645	-1.07611	3.04437	15.3082
3.99971	15.7233	-3.16253	1.65799	15.3125
4.99964	15.8539	-4.39193	-0.499193	15.2252
5.99957	15.9566	-4.39865	-2.73743	15.0921
6.99997	15.932	-3.24734	-4.61352	14.8996
7.9999	15.7985	-1.26196	-5.61276	14.7138
8.99982	15.6609	1.123	-5.52572	14.6105
9.99975	15.6037	3.3735	-4.41382	14.5813
10.9997	15.5896	4.80076	-2.40096	14.6363
11.9996	15.6471	5.10161	-0.068753	14.7919
12.9995	15.6443	4.27444	1.9767	14.9186
13.9999	15.6706	2.4482	3.20253	15.1432
14.9999	15.637	0.07117	3.37018	15.2693
15.9998	15.666	-2.20233	2.43298	15.3184
16.9997	15.7914	-3.96375	0.625649	15.273
17.9996	15.9124	-4.55829	-1.63546	15.1576
18.9996	15.9883	-4.00122	-3.77492	15.0122
20	15.8832	-2.4136	-5.24019	14.7984
20.9999	15.7329	-0.091367	-5.71969	14.6561
21.9998	15.629	2.28641	-5.09526	14.5971
22.9998	15.5488	4.17032	-3.47074	14.5715
23.9997	15.5498	5.10539	-1.24649	14.6348
24.9996	15.6057	4.78651	1.05168	14.8162
25.9995	15.6465	3.41263	2.71325	15.0268
27	15.6193	1.28127	3.43575	15.1828
27.9999	15.6293	-1.13942	3.07572	15.2813
28.9998	15.6882	-3.22698	1.63164	15.2658
29.9997	15.8578	-4.37988	-0.475304	15.2335
30.9997	15.9312	-4.40696	-2.75295	15.06
31.9996	15.967	-3.29806	-4.60601	14.9282
33	15.8124	-1.30584	-5.60899	14.7263
33.9999	15.6561	1.09088	-5.55852	14.5954
34.9998	15.5702	3.35319	-4.40541	14.5526
35.9998	15.5826	4.78872	-2.40391	14.6324
36.9997	15.6165	5.11326	-0.095186	14.7553
37.9996	15.6143	4.22617	2.00899	14.8966
38.9996	15.6161	2.38472	3.20318	15.0969
40	15.5987	0.110708	3.38688	15.2262
40.9999	15.6668	-2.19841	2.46404	15.3149
41.9998	15.8095	-3.9716	0.637394	15.2893
42.9997	15.8955	-4.55847	-1.65916	15.1372
43.9997	15.9686	-4.01752	-3.80245	14.9799
44.9996	15.8874	-2.33743	-5.24435	14.8135
46	15.745	-0.09118	-5.70099	14.6764
46.9999	15.6327	2.32241	-5.09122	14.5968
47.9999	15.5521	4.19429	-3.47465	14.5672
48.9998	15.602	5.09797	-1.21642	14.6954
49.9997	15.6239	4.83062	1.02062	14.8233
