# Supplementary material for: Spatially selective delivery of living magnetic microrobots through torque-focusing
Source: Nat Commun. 2024 Mar 9;15:2160. doi: 10.1038/s41467-024-46407-4 (PMC10924878; doi:10.1038/s41467-024-46407-4)
Supplement: Supplementary file 4 — Source Data [file 41467_2024_46407_MOESM4_ESM.zip › Data_Sorted_by_Figures/Fig_4/4J/Field Characterization/z axis measurements/230223_x0_y0_z2_5_field_on_5mT.txt]

Block	B	Bx	By	Bz	Units	Temperature	Timestamp	Serial No.	Comment
0	6.913630	3.683310	-2.255997	-5.398332	MT	21325	2023.02.25 03:19:40.576236427	0001923
0	7.062155	4.734353	-0.029071	-5.240143	MT	21325	2023.02.25 03:19:40.577236427	0001923
0	7.267783	4.638052	2.309908	-5.096417	MT	21325	2023.02.25 03:19:40.578236427	0001923
0	7.243233	3.351541	4.112277	-4.931609	MT	21325	2023.02.25 03:19:40.579236427	0001923
0	6.953938	1.223725	4.970750	-4.706527	MT	21325	2023.02.25 03:19:40.580236427	0001923
0	6.716060	-1.184867	4.766326	-4.580795	MT	21325	2023.02.25 03:19:40.581236427	0001923
0	6.641872	-3.409920	3.458120	-4.530819	MT	21325	2023.02.25 03:19:40.582236427	0001923
0	6.744280	-4.706590	1.351170	-4.637635	MT	21325	2023.02.25 03:19:40.583236427	0001923
0	6.908537	-4.896241	-0.980210	-4.774296	MT	21325	2023.02.25 03:19:40.584236427	0001923
0	6.968843	-3.899761	-2.957567	-4.960789	MT	21325	2023.02.25 03:19:40.585236427	0001923
0	6.851562	-1.990201	-4.067972	-5.141459	MT	21325	2023.02.25 03:19:40.586236427	0001923
0	6.779113	0.498140	-4.163594	-5.326605	MT	21325	2023.02.25 03:19:40.587236427	0001923
0	6.810237	2.759656	-3.156539	-5.366553	MT	21325	2023.02.25 03:19:40.588236427	0001923
0	6.978749	4.341812	-1.205255	-5.329068	MT	21325	2023.02.25 03:19:40.589236427	0001923
0	7.236360	4.872123	1.158954	-5.223423	MT	21325	2023.02.25 03:19:40.590236427	0001923
0	7.257398	4.105995	3.312754	-4.983602	MT	21325	2023.02.25 03:19:40.591236427	0001923
0	7.087043	2.335210	4.664250	-4.797681	MT	21325	2023.02.25 03:19:40.592236427	0001923
0	6.808540	0.029724	5.021860	-4.597419	MT	21325	2023.02.25 03:19:40.593236427	0001923
0	6.650327	-2.398812	4.233291	-4.533409	MT	21325	2023.02.25 03:19:40.594236427	0001923
0	6.706488	-4.223291	2.487878	-4.577254	MT	21325	2023.02.25 03:19:40.595236427	0001923
0	6.869692	-4.988079	0.198994	-4.719337	MT	21325	2023.02.25 03:19:40.596236427	0001923
0	7.007870	-4.587041	-2.060388	-4.880993	MT	21325	2023.02.25 03:19:40.597236427	0001923
0	6.907571	-3.013773	-3.631460	-5.044226	MT	21325	2023.02.25 03:19:40.598236427	0001923
0	6.781667	-0.763761	-4.256471	-5.223995	MT	21325	2023.02.25 03:19:40.599236427	0001923
0	6.825194	1.700248	-3.837472	-5.382029	MT	21325	2023.02.25 03:19:40.600236427	0001923
0	6.921836	3.664215	-2.282833	-5.410547	MT	21325	2023.02.25 03:19:40.601236427	0001923
0	7.131746	4.749569	-0.058843	-5.319768	MT	21325	2023.02.25 03:19:40.602236427	0001923
0	7.246084	4.606996	2.285996	-5.104463	MT	21325	2023.02.25 03:19:40.603236427	0001923
0	7.196115	3.348195	4.107311	-4.868639	MT	21325	2023.02.25 03:19:40.604236427	0001923
0	6.955614	1.279884	4.973571	-4.691060	MT	21325	2023.02.25 03:19:40.605236427	0001923
0	6.726021	-1.224582	4.800801	-4.548854	MT	21325	2023.02.25 03:19:40.606236427	0001923
0	6.642946	-3.394011	3.465260	-4.538875	MT	21325	2023.02.25 03:19:40.607236427	0001923
0	6.771044	-4.763354	1.374718	-4.611686	MT	21325	2023.02.25 03:19:40.608236427	0001923
0	6.907873	-4.923897	-0.992731	-4.742197	MT	21325	2023.02.25 03:19:40.609236427	0001923
0	6.960850	-3.860162	-2.929973	-4.996782	MT	21325	2023.02.25 03:19:40.610236427	0001923
0	6.841614	-1.954064	-4.083111	-5.130061	MT	21325	2023.02.25 03:19:40.611236427	0001923
0	6.787134	0.473973	-4.159379	-5.342294	MT	21325	2023.02.25 03:19:40.612236427	0001923
0	6.835185	2.807616	-3.160420	-5.371107	MT	21325	2023.02.25 03:19:40.613236427	0001923
0	7.002230	4.402061	-1.220533	-5.306918	MT	21325	2023.02.25 03:19:40.614236427	0001923
0	7.166173	4.821628	1.151162	-5.175013	MT	21325	2023.02.25 03:19:40.615236427	0001923
0	7.253131	4.094025	3.324678	-4.979296	MT	21325	2023.02.25 03:19:40.616236427	0001923
0	7.119600	2.371102	4.687412	-4.805699	MT	21325	2023.02.25 03:19:40.617236427	0001923
0	6.819734	0.025437	5.010299	-4.626556	MT	21325	2023.02.25 03:19:40.618236427	0001923
0	6.656967	-2.355108	4.237770	-4.561796	MT	21325	2023.02.25 03:19:40.619236427	0001923
0	6.672411	-4.207955	2.480409	-4.545520	MT	21325	2023.02.25 03:19:40.620236427	0001923
0	6.819801	-4.960631	0.202354	-4.675561	MT	21325	2023.02.25 03:19:40.621236427	0001923
0	6.989346	-4.571070	-2.033373	-4.880745	MT	21325	2023.02.25 03:19:40.622236427	0001923
0	6.969391	-3.058344	-3.634657	-5.099825	MT	21325	2023.02.25 03:19:40.623236427	0001923
0	6.822246	-0.764203	-4.266798	-5.268156	MT	21325	2023.02.25 03:19:40.624236427	0001923
0	6.768301	1.640363	-3.786794	-5.364635	MT	21325	2023.02.25 03:19:40.625236427	0001923
0	6.868484	3.664863	-2.271812	-5.346375	MT	21325	2023.02.25 03:19:40.626236427	0001923
0	7.062155	4.734353	-0.029071	-5.240143	MT	21325	2023.02.25 03:19:40.627236427	0001923
0	7.263314	4.614859	2.298187	-5.116360	MT	21325	2023.02.25 03:19:40.628236427	0001923
0	7.207850	3.343989	4.107612	-4.888595	MT	21325	2023.02.25 03:19:40.629236427	0001923
0	6.950139	1.219581	4.950992	-4.722789	MT	21325	2023.02.25 03:19:40.630236427	0001923
0	6.734044	-1.241025	4.762505	-4.596277	MT	21325	2023.02.25 03:19:40.631236427	0001923
0	6.656461	-3.382300	3.465702	-4.566994	MT	21325	2023.02.25 03:19:40.632236427	0001923
0	6.733491	-4.706394	1.370847	-4.616333	MT	21325	2023.02.25 03:19:40.633236427	0001923
0	6.858863	-4.841079	-0.980389	-4.758865	MT	21325	2023.02.25 03:19:40.634236427	0001923
0	6.951268	-3.871732	-2.957580	-4.958078	MT	21325	2023.02.25 03:19:40.635236427	0001923
0	6.828079	-1.949854	-4.087411	-5.110167	MT	21325	2023.02.25 03:19:40.636236427	0001923
0	6.773520	0.474228	-4.167744	-5.318420	MT	21325	2023.02.25 03:19:40.637236427	0001923
0	6.824460	2.803789	-3.167668	-5.355175	MT	21325	2023.02.25 03:19:40.638236427	0001923
0	6.993108	4.345703	-1.220065	-5.341336	MT	21325	2023.02.25 03:19:40.639236427	0001923
0	7.160137	4.813632	1.147153	-5.174992	MT	21325	2023.02.25 03:19:40.640236427	0001923
0	7.234425	4.069898	3.288898	-4.995596	MT	21325	2023.02.25 03:19:40.641236427	0001923
0	7.087521	2.307159	4.675277	-4.801224	MT	21325	2023.02.25 03:19:40.642236427	0001923
0	6.811036	0.005684	5.021893	-4.601171	MT	21325	2023.02.25 03:19:40.643236427	0001923
0	6.626584	-2.350877	4.213472	-4.542207	MT	21325	2023.02.25 03:19:40.644236427	0001923
0	6.690148	-4.200378	2.461077	-4.588901	MT	21325	2023.02.25 03:19:40.645236427	0001923
0	6.839329	-4.972784	0.191585	-4.691603	MT	21325	2023.02.25 03:19:40.646236427	0001923
0	6.956770	-4.558749	-2.025848	-4.848752	MT	21325	2023.02.25 03:19:40.647236427	0001923
0	6.904663	-3.025753	-3.620521	-5.040935	MT	21325	2023.02.25 03:19:40.648236427	0001923
0	6.780202	-0.783904	-4.236314	-5.235482	MT	21325	2023.02.25 03:19:40.649236427	0001923
0	6.750401	1.668692	-3.787249	-5.332928	MT	21325	2023.02.25 03:19:40.650236427	0001923
0	6.882240	3.683619	-2.236488	-5.366032	MT	21325	2023.02.25 03:19:40.651236427	0001923
0	7.103808	4.774132	-0.016720	-5.260368	MT	21325	2023.02.25 03:19:40.652236427	0001923
0	7.205571	4.562196	2.293636	-5.083881	MT	21325	2023.02.25 03:19:40.653236427	0001923
0	7.216026	3.323777	4.114893	-4.908279	MT	21325	2023.02.25 03:19:40.654236427	0001923
0	6.953867	1.223688	4.966811	-4.710588	MT	21325	2023.02.25 03:19:40.655236427	0001923
0	6.697162	-1.216653	4.750000	-4.561713	MT	21325	2023.02.25 03:19:40.656236427	0001923
0	6.591187	-3.377568	3.433672	-4.499520	MT	21325	2023.02.25 03:19:40.657236427	0001923
0	6.719203	-4.714136	1.350489	-4.593560	MT	21325	2023.02.25 03:19:40.658236427	0001923
0	6.887905	-4.899919	-0.972704	-4.742138	MT	21325	2023.02.25 03:19:40.659236427	0001923
0	6.963562	-3.950467	-2.931104	-4.928857	MT	21325	2023.02.25 03:19:40.660236427	0001923
0	6.880137	-1.982740	-4.055186	-5.192350	MT	21325	2023.02.25 03:19:40.661236427	0001923
0	6.759432	0.482424	-4.168025	-5.299506	MT	21325	2023.02.25 03:19:40.662236427	0001923
0	6.821313	2.759392	-3.140174	-5.390304	MT	21325	2023.02.25 03:19:40.663236427	0001923
0	7.028489	4.417700	-1.181045	-5.337482	MT	21325	2023.02.25 03:19:40.664236427	0001923
0	7.223049	4.860202	1.162817	-5.215240	MT	21325	2023.02.25 03:19:40.665236427	0001923
0	7.219288	4.058022	3.288700	-4.983475	MT	21325	2023.02.25 03:19:40.666236427	0001923
0	7.094810	2.375393	4.675006	-4.778928	MT	21325	2023.02.25 03:19:40.667236427	0001923
0	6.797272	-0.006455	4.987142	-4.618579	MT	21325	2023.02.25 03:19:40.668236427	0001923
0	6.624959	-2.366901	4.197516	-4.546286	MT	21325	2023.02.25 03:19:40.669236427	0001923
0	6.652527	-4.195753	2.484117	-4.525586	MT	21325	2023.02.25 03:19:40.670236427	0001923
0	6.833978	-4.995430	0.159088	-4.660861	MT	21325	2023.02.25 03:19:40.671236427	0001923
0	6.926669	-4.502731	-2.045779	-4.849634	MT	21325	2023.02.25 03:19:40.672236427	0001923
0	6.914931	-3.037824	-3.620429	-5.047810	MT	21325	2023.02.25 03:19:40.673236427	0001923
0	6.814747	-0.788172	-4.255889	-5.263742	MT	21325	2023.02.25 03:19:40.674236427	0001923
0	6.741818	1.676532	-3.752060	-5.344474	MT	21325	2023.02.25 03:19:40.675236427	0001923
0	6.882786	3.691759	-2.252660	-5.354361	MT	21325	2023.02.25 03:19:40.676236427	0001923
0	7.129035	4.802069	-0.036562	-5.268960	MT	21325	2023.02.25 03:19:40.677236427	0001923
0	7.238372	4.582940	2.302027	-5.107971	MT	21325	2023.02.25 03:19:40.678236427	0001923
0	7.192690	3.336191	4.111297	-4.868455	MT	21325	2023.02.25 03:19:40.679236427	0001923
0	6.970945	1.243667	4.985833	-4.710503	MT	21325	2023.02.25 03:19:40.680236427	0001923
0	6.694440	-1.180809	4.739288	-4.578249	MT	21325	2023.02.25 03:19:40.681236427	0001923
0	6.654407	-3.405986	3.481183	-4.534508	MT	21325	2023.02.25 03:19:40.682236427	0001923
0	6.747868	-4.702677	1.355297	-4.645614	MT	21325	2023.02.25 03:19:40.683236427	0001923
0	6.869490	-4.879829	-0.980802	-4.734467	MT	21325	2023.02.25 03:19:40.684236427	0001923
0	6.969128	-3.903813	-2.946512	-4.964579	MT	21325	2023.02.25 03:19:40.685236427	0001923
0	6.843275	-1.958109	-4.079055	-5.133958	MT	21325	2023.02.25 03:19:40.686236427	0001923
0	6.773666	0.486493	-4.195078	-5.295960	MT	21325	2023.02.25 03:19:40.687236427	0001923
0	6.830293	2.767404	-3.152163	-5.390570	MT	21325	2023.02.25 03:19:40.688236427	0001923
0	7.026891	4.373385	-1.192607	-5.369207	MT	21325	2023.02.25 03:19:40.689236427	0001923
0	7.185656	4.821365	1.166526	-5.198780	MT	21325	2023.02.25 03:19:40.690236427	0001923
0	7.240605	4.086008	3.300732	-4.983580	MT	21325	2023.02.25 03:19:40.691236427	0001923
0	7.045306	2.315811	4.671325	-4.738363	MT	21325	2023.02.25 03:19:40.692236427	0001923
0	6.785893	0.001598	4.975092	-4.614846	MT	21325	2023.02.25 03:19:40.693236427	0001923
0	6.616101	-2.402424	4.215738	-4.497634	MT	21325	2023.02.25 03:19:40.694236427	0001923
0	6.691017	-4.227006	2.491446	-4.549156	MT	21325	2023.02.25 03:19:40.695236427	0001923
0	6.786187	-4.956162	0.186689	-4.631839	MT	21325	2023.02.25 03:19:40.696236427	0001923
0	6.983840	-4.555054	-2.049352	-4.881154	MT	21325	2023.02.25 03:19:40.697236427	0001923
0	6.932084	-3.033929	-3.639238	-5.060139	MT	21325	2023.02.25 03:19:40.698236427	0001923
0	6.827223	-0.796107	-4.278957	-5.260011	MT	21325	2023.02.25 03:19:40.699236427	0001923
0	6.775228	1.716524	-3.786948	-5.349420	MT	21325	2023.02.25 03:19:40.700236427	0001923
0	6.939899	3.695218	-2.286796	-5.410927	MT	21325	2023.02.25 03:19:40.701236427	0001923
0	7.120094	4.757802	-0.055185	-5.296793	MT	21325	2023.02.25 03:19:40.702236427	0001923
0	7.247669	4.619048	2.274951	-5.100755	MT	21325	2023.02.25 03:19:40.703236427	0001923
0	7.201288	3.320090	4.130398	-4.875998	MT	21325	2023.02.25 03:19:40.704236427	0001923
0	6.976473	1.271777	4.997681	-4.698610	MT	21325	2023.02.25 03:19:40.705236427	0001923
0	6.682777	-1.212299	4.765453	-4.525516	MT	21325	2023.02.25 03:19:40.706236427	0001923
0	6.665664	-3.443075	3.450326	-4.546599	MT	21325	2023.02.25 03:19:40.707236427	0001923
0	6.750026	-4.774938	1.361110	-4.572768	MT	21325	2023.02.25 03:19:40.708236427	0001923
0	6.877768	-4.883972	-0.961626	-4.746134	MT	21325	2023.02.25 03:19:40.709236427	0001923
0	7.006614	-3.924086	-2.961107	-4.992598	MT	21325	2023.02.25 03:19:40.710236427	0001923
0	6.866975	-1.946295	-4.098733	-5.154384	MT	21325	2023.02.25 03:19:40.711236427	0001923
0	6.818939	0.465795	-4.186080	-5.362621	MT	21325	2023.02.25 03:19:40.712236427	0001923
0	6.844018	2.803447	-3.156181	-5.387002	MT	21325	2023.02.25 03:19:40.713236427	0001923
0	7.031908	4.385487	-1.211713	-5.361622	MT	21325	2023.02.25 03:19:40.714236427	0001923
0	7.198759	4.836301	1.147669	-5.207223	MT	21325	2023.02.25 03:19:40.715236427	0001923
0	7.277240	4.113811	3.321022	-5.000559	MT	21325	2023.02.25 03:19:40.716236427	0001923
0	7.091342	2.327236	4.679178	-4.793370	MT	21325	2023.02.25 03:19:40.717236427	0001923
0	6.807857	0.009613	5.010021	-4.609394	MT	21325	2023.02.25 03:19:40.718236427	0001923
0	6.648311	-2.354947	4.241525	-4.545738	MT	21325	2023.02.25 03:19:40.719236427	0001923
0	6.664535	-4.199947	2.472419	-4.545725	MT	21325	2023.02.25 03:19:40.720236427	0001923
0	6.833409	-4.983577	0.191267	-4.671493	MT	21325	2023.02.25 03:19:40.721236427	0001923
0	7.009628	-4.567297	-2.052999	-4.905088	MT	21325	2023.02.25 03:19:40.722236427	0001923
0	6.853500	-2.997303	-3.609176	-4.996047	MT	21325	2023.02.25 03:19:40.723236427	0001923
0	6.816234	-0.744257	-4.255715	-5.272193	MT	21325	2023.02.25 03:19:40.724236427	0001923
0	6.768019	1.616187	-3.774579	-5.380201	MT	21325	2023.02.25 03:19:40.725236427	0001923
0	6.926487	3.723382	-2.248073	-5.390623	MT	21325	2023.02.25 03:19:40.726236427	0001923
0	7.073490	4.711003	-0.048547	-5.276206	MT	21325	2023.02.25 03:19:40.727236427	0001923
0	7.248620	4.603043	2.320865	-5.095889	MT	21325	2023.02.25 03:19:40.728236427	0001923
0	7.194100	3.287716	4.095974	-4.916197	MT	21325	2023.02.25 03:19:40.729236427	0001923
0	6.951923	1.215801	4.977617	-4.698339	MT	21325	2023.02.25 03:19:40.730236427	0001923
0	6.692433	-1.252486	4.749713	-4.545345	MT	21325	2023.02.25 03:19:40.731236427	0001923
0	6.635752	-3.409908	3.446121	-4.531002	MT	21325	2023.02.25 03:19:40.732236427	0001923
0	6.748596	-4.767013	1.354243	-4.580956	MT	21325	2023.02.25 03:19:40.733236427	0001923
0	6.918099	-4.892398	-0.987960	-4.790457	MT	21325	2023.02.25 03:19:40.734236427	0001923
0	6.955115	-3.919399	-2.958125	-4.925589	MT	21325	2023.02.25 03:19:40.735236427	0001923
0	6.891860	-1.998726	-4.067203	-5.192368	MT	21325	2023.02.25 03:19:40.736236427	0001923
0	6.767204	0.470346	-4.171917	-5.307442	MT	21325	2023.02.25 03:19:40.737236427	0001923
0	6.831562	2.834726	-3.148573	-5.359204	MT	21325	2023.02.25 03:19:40.738236427	0001923
0	7.005004	4.377829	-1.224210	-5.329729	MT	21325	2023.02.25 03:19:40.739236427	0001923
0	7.182752	4.836584	1.193175	-5.174526	MT	21325	2023.02.25 03:19:40.740236427	0001923
0	7.282020	4.105694	3.325180	-5.011414	MT	21325	2023.02.25 03:19:40.741236427	0001923
0	7.103026	2.291127	4.707254	-4.800571	MT	21325	2023.02.25 03:19:40.742236427	0001923
0	6.812419	0.061484	5.003282	-4.623034	MT	21325	2023.02.25 03:19:40.743236427	0001923
0	6.652796	-2.390858	4.237361	-4.537430	MT	21325	2023.02.25 03:19:40.744236427	0001923
0	6.669413	-4.207980	2.464471	-4.549764	MT	21325	2023.02.25 03:19:40.745236427	0001923
0	6.817806	-5.018928	0.162311	-4.611561	MT	21325	2023.02.25 03:19:40.746236427	0001923
0	6.925024	-4.530593	-2.018060	-4.832920	MT	21325	2023.02.25 03:19:40.747236427	0001923
0	6.957718	-3.034395	-3.626568	-5.103949	MT	21325	2023.02.25 03:19:40.748236427	0001923
0	6.798970	-0.810923	-4.256283	-5.239509	MT	21325	2023.02.25 03:19:40.749236427	0001923
0	6.815376	1.748205	-3.798420	-5.381927	MT	21325	2023.02.25 03:19:40.750236427	0001923
0	6.912162	3.703474	-2.256218	-5.382541	MT	21325	2023.02.25 03:19:40.751236427	0001923
0	7.141040	4.789756	-0.012152	-5.296465	MT	21325	2023.02.25 03:19:40.752236427	0001923
0	7.221370	4.607429	2.305322	-5.060165	MT	21325	2023.02.25 03:19:40.753236427	0001923
0	7.202681	3.368381	4.126027	-4.848558	MT	21325	2023.02.25 03:19:40.754236427	0001923
0	6.927953	1.232100	4.966210	-4.670677	MT	21325	2023.02.25 03:19:40.755236427	0001923
0	6.664543	-1.204275	4.741466	-4.525965	MT	21325	2023.02.25 03:19:40.756236427	0001923
0	6.653164	-3.457749	3.453819	-4.514389	MT	21325	2023.02.25 03:19:40.757236427	0001923
0	6.709008	-4.742681	1.349783	-4.549269	MT	21325	2023.02.25 03:19:40.758236427	0001923
0	6.869456	-4.861041	-0.976474	-4.754598	MT	21325	2023.02.25 03:19:40.759236427	0001923
0	6.966822	-3.883890	-2.953366	-4.972891	MT	21325	2023.02.25 03:19:40.760236427	0001923
0	6.860149	-1.934209	-4.102841	-5.146570	MT	21325	2023.02.25 03:19:40.761236427	0001923
0	6.762732	0.506517	-4.180117	-5.291937	MT	21325	2023.02.25 03:19:40.762236427	0001923
0	6.842816	2.791456	-3.164194	-5.387001	MT	21325	2023.02.25 03:19:40.763236427	0001923
0	6.985389	4.365995	-1.224468	-5.313608	MT	21325	2023.02.25 03:19:40.764236427	0001923
0	7.198468	4.860565	1.170267	-5.179124	MT	21325	2023.02.25 03:19:40.765236427	0001923
0	7.263004	4.061822	3.362880	-4.994383	MT	21325	2023.02.25 03:19:40.766236427	0001923
0	7.133629	2.271579	4.819377	-4.743648	MT	21325	2023.02.25 03:19:40.767236427	0001923
0	6.810923	-0.117347	5.017808	-4.603965	MT	21325	2023.02.25 03:19:40.768236427	0001923
0	6.629078	-2.494008	4.107681	-4.566351	MT	21325	2023.02.25 03:19:40.769236427	0001923
0	6.660858	-4.255030	2.315739	-4.571553	MT	21325	2023.02.25 03:19:40.770236427	0001923
0	6.847320	-4.976637	-0.031271	-4.702968	MT	21325	2023.02.25 03:19:40.771236427	0001923
0	6.948426	-4.487528	-2.163870	-4.843592	MT	21325	2023.02.25 03:19:40.772236427	0001923
0	6.942163	-2.970908	-3.702095	-5.065750	MT	21325	2023.02.25 03:19:40.773236427	0001923
0	6.785436	-0.763432	-4.295894	-5.196596	MT	21325	2023.02.25 03:19:40.774236427	0001923
0	6.804941	1.672319	-3.825629	-5.373558	MT	21325	2023.02.25 03:19:40.775236427	0001923
0	6.883286	3.720154	-2.288157	-5.320190	MT	21325	2023.02.25 03:19:40.776236427	0001923
0	7.124727	4.761755	-0.040136	-5.299605	MT	21325	2023.02.25 03:19:40.777236427	0001923
0	7.257808	4.606893	2.306116	-5.112156	MT	21325	2023.02.25 03:19:40.778236427	0001923
0	7.200023	3.340109	4.111424	-4.876495	MT	21325	2023.02.25 03:19:40.779236427	0001923
0	6.988212	1.247457	4.990142	-4.730480	MT	21325	2023.02.25 03:19:40.780236427	0001923
0	6.667327	-1.220274	4.741447	-4.525800	MT	21325	2023.02.25 03:19:40.781236427	0001923
0	6.694096	-3.470317	3.446661	-4.570378	MT	21325	2023.02.25 03:19:40.782236427	0001923
0	6.723834	-4.714161	1.374486	-4.593194	MT	21325	2023.02.25 03:19:40.783236427	0001923
0	6.930024	-4.896456	-1.010840	-4.798766	MT	21325	2023.02.25 03:19:40.784236427	0001923
0	6.940565	-3.919386	-2.931190	-4.921177	MT	21325	2023.02.25 03:19:40.785236427	0001923
0	6.855943	-1.950315	-4.078740	-5.154037	MT	21325	2023.02.25 03:19:40.786236427	0001923
0	6.764771	0.427442	-4.183088	-5.299169	MT	21325	2023.02.25 03:19:40.787236427	0001923
0	6.833970	2.834635	-3.140452	-5.367080	MT	21325	2023.02.25 03:19:40.788236427	0001923
0	6.982560	4.353848	-1.201302	-5.325131	MT	21325	2023.02.25 03:19:40.789236427	0001923
0	7.173662	4.832627	1.151175	-5.175127	MT	21325	2023.02.25 03:19:40.790236427	0001923
0	7.247013	4.070043	3.347585	-4.974698	MT	21325	2023.02.25 03:19:40.791236427	0001923
0	7.103371	2.359085	4.664462	-4.809926	MT	21325	2023.02.25 03:19:40.792236427	0001923
0	6.785636	-0.018438	4.971130	-4.618700	MT	21325	2023.02.25 03:19:40.793236427	0001923
0	6.618015	-2.386694	4.197187	-4.526084	MT	21325	2023.02.25 03:19:40.794236427	0001923
0	6.634448	-4.171812	2.460270	-4.534199	MT	21325	2023.02.25 03:19:40.795236427	0001923
0	6.878541	-5.007996	0.198848	-4.711133	MT	21325	2023.02.25 03:19:40.796236427	0001923
0	6.923186	-4.534418	-2.038291	-4.818187	MT	21325	2023.02.25 03:19:40.797236427	0001923
0	6.916183	-3.033772	-3.631484	-5.044020	MT	21325	2023.02.25 03:19:40.798236427	0001923
0	6.829543	-0.780240	-4.270756	-5.272052	MT	21325	2023.02.25 03:19:40.799236427	0001923
0	6.744784	1.636464	-3.763984	-5.352244	MT	21325	2023.02.25 03:19:40.800236427	0001923
0	6.895043	3.711762	-2.256636	-5.354628	MT	21325	2023.02.25 03:19:40.801236427	0001923
0	7.056191	4.738484	-0.037249	-5.228308	MT	21325	2023.02.25 03:19:40.802236427	0001923
0	7.231214	4.603260	2.309561	-5.076060	MT	21325	2023.02.25 03:19:40.803236427	0001923
0	7.194148	3.291972	4.126548	-4.887769	MT	21325	2023.02.25 03:19:40.804236427	0001923
0	6.937561	1.239939	4.962464	-4.686818	MT	21325	2023.02.25 03:19:40.805236427	0001923
0	6.685372	-1.240517	4.738790	-4.549636	MT	21325	2023.02.25 03:19:40.806236427	0001923
0	6.617270	-3.393781	3.441957	-4.519230	MT	21325	2023.02.25 03:19:40.807236427	0001923
0	6.789410	-4.771561	1.366030	-4.632738	MT	21325	2023.02.25 03:19:40.808236427	0001923
0	6.925276	-4.900447	-0.979910	-4.794251	MT	21325	2023.02.25 03:19:40.809236427	0001923
0	6.953410	-3.895709	-2.938672	-4.953541	MT	21325	2023.02.25 03:19:40.810236427	0001923
0	6.881326	-1.998478	-4.078553	-5.169540	MT	21325	2023.02.25 03:19:40.811236427	0001923
0	6.774061	0.486308	-4.175836	-5.311667	MT	21325	2023.02.25 03:19:40.812236427	0001923
0	6.823176	2.803498	-3.125307	-5.378530	MT	21325	2023.02.25 03:19:40.813236427	0001923
0	7.010369	4.389816	-1.212197	-5.329669	MT	21325	2023.02.25 03:19:40.814236427	0001923
0	7.173825	4.828629	1.189105	-5.170505	MT	21325	2023.02.25 03:19:40.815236427	0001923
0	7.197968	4.090592	3.283899	-4.928875	MT	21325	2023.02.25 03:19:40.816236427	0001923
0	7.083462	2.371483	4.667880	-4.770995	MT	21325	2023.02.25 03:19:40.817236427	0001923
0	6.800541	0.057809	5.017772	-4.589769	MT	21325	2023.02.25 03:19:40.818236427	0001923
0	6.620783	-2.370488	4.236835	-4.501642	MT	21325	2023.02.25 03:19:40.819236427	0001923
0	6.653998	-4.188005	2.448558	-4.554214	MT	21325	2023.02.25 03:19:40.820236427	0001923
0	6.805057	-4.940613	0.183380	-4.676057	MT	21325	2023.02.25 03:19:40.821236427	0001923
0	6.957144	-4.530890	-2.049568	-4.865404	MT	21325	2023.02.25 03:19:40.822236427	0001923
0	6.943369	-3.030044	-3.647050	-5.072301	MT	21325	2023.02.25 03:19:40.823236427	0001923
0	6.786488	-0.776078	-4.228061	-5.251439	MT	21325	2023.02.25 03:19:40.824236427	0001923
0	6.755298	1.708727	-3.783263	-5.329279	MT	21325	2023.02.25 03:19:40.825236427	0001923
0	6.894085	3.691541	-2.240356	-5.374174	MT	21325	2023.02.25 03:19:40.826236427	0001923
0	7.075988	4.746257	-0.016936	-5.248082	MT	21325	2023.02.25 03:19:40.827236427	0001923
0	7.240302	4.619263	2.305581	-5.076286	MT	21325	2023.02.25 03:19:40.828236427	0001923
0	7.193744	3.344232	4.111245	-4.864538	MT	21325	2023.02.25 03:19:40.829236427	0001923
0	6.937738	1.227713	4.942819	-4.710995	MT	21325	2023.02.25 03:19:40.830236427	0001923
0	6.686822	-1.172828	4.727345	-4.581514	MT	21325	2023.02.25 03:19:40.831236427	0001923
0	6.642072	-3.426010	3.426288	-4.543141	MT	21325	2023.02.25 03:19:40.832236427	0001923
0	6.705091	-4.730784	1.329983	-4.561696	MT	21325	2023.02.25 03:19:40.833236427	0001923
0	6.894754	-4.907910	-0.980713	-4.742178	MT	21325	2023.02.25 03:19:40.834236427	0001923
0	6.915406	-3.867668	-2.899765	-4.945235	MT	21325	2023.02.25 03:19:40.835236427	0001923
0	6.849486	-1.942323	-4.071732	-5.154012	MT	21325	2023.02.25 03:19:40.836236427	0001923
0	6.744765	0.470495	-4.156163	-5.291200	MT	21325	2023.02.25 03:19:40.837236427	0001923
0	6.780411	2.767919	-3.132959	-5.338273	MT	21325	2023.02.25 03:19:40.838236427	0001923
0	6.978274	4.337823	-1.216258	-5.329195	MT	21325	2023.02.25 03:19:40.839236427	0001923
0	7.191938	4.872747	1.143055	-5.164662	MT	21325	2023.02.25 03:19:40.840236427	0001923
0	7.257816	4.093909	3.316862	-4.991416	MT	21325	2023.02.25 03:19:40.841236427	0001923
0	7.111702	2.379192	4.679301	-4.797905	MT	21325	2023.02.25 03:19:40.842236427	0001923
0	6.784033	-0.014100	5.002581	-4.582258	MT	21325	2023.02.25 03:19:40.843236427	0001923
0	6.617865	-2.382256	4.251452	-4.477293	MT	21325	2023.02.25 03:19:40.844236427	0001923
0	6.677949	-4.218917	2.484334	-4.541347	MT	21325	2023.02.25 03:19:40.845236427	0001923
0	6.813726	-4.956566	0.179300	-4.671955	MT	21325	2023.02.25 03:19:40.846236427	0001923
0	6.939874	-4.514661	-2.072851	-4.845923	MT	21325	2023.02.25 03:19:40.847236427	0001923
0	6.943070	-3.046010	-3.639131	-5.068015	MT	21325	2023.02.25 03:19:40.848236427	0001923
0	6.809547	-0.787996	-4.267132	-5.247912	MT	21325	2023.02.25 03:19:40.849236427	0001923
0	6.818537	1.748257	-3.809480	-5.378096	MT	21325	2023.02.25 03:19:40.850236427	0001923
0	6.881930	3.695952	-2.279896	-5.338817	MT	21325	2023.02.25 03:19:40.851236427	0001923
0	7.112982	4.778085	-0.051589	-5.268943	MT	21325	2023.02.25 03:19:40.852236427	0001923
0	7.245958	4.595035	2.328855	-5.095684	MT	21325	2023.02.25 03:19:40.853236427	0001923
0	7.199296	3.319949	4.107645	-4.892347	MT	21325	2023.02.25 03:19:40.854236427	0001923
0	6.951474	1.227879	4.981509	-4.690403	MT	21325	2023.02.25 03:19:40.855236427	0001923
0	6.680453	-1.212519	4.738823	-4.549924	MT	21325	2023.02.25 03:19:40.856236427	0001923
0	6.635736	-3.417899	3.438113	-4.531042	MT	21325	2023.02.25 03:19:40.857236427	0001923
0	6.742972	-4.755055	1.354318	-4.585078	MT	21325	2023.02.25 03:19:40.858236427	0001923
0	6.918212	-4.912191	-0.988289	-4.770254	MT	21325	2023.02.25 03:19:40.859236427	0001923
0	6.975151	-3.919771	-2.946592	-4.960415	MT	21325	2023.02.25 03:19:40.860236427	0001923
0	6.867879	-1.950480	-4.078496	-5.170034	MT	21325	2023.02.25 03:19:40.861236427	0001923
0	6.779954	0.427062	-4.163556	-5.333873	MT	21325	2023.02.25 03:19:40.862236427	0001923
0	6.808749	2.775733	-3.152642	-5.358657	MT	21325	2023.02.25 03:19:40.863236427	0001923
0	7.046298	4.409539	-1.223744	-5.358053	MT	21325	2023.02.25 03:19:40.864236427	0001923
0	7.224165	4.876333	1.154654	-5.203529	MT	21325	2023.02.25 03:19:40.865236427	0001923
0	7.227234	4.066084	3.308585	-4.975253	MT	21325	2023.02.25 03:19:40.866236427	0001923
0	7.087697	2.323342	4.687004	-4.782209	MT	21325	2023.02.25 03:19:40.867236427	0001923
0	6.783003	0.001602	4.971092	-4.614907	MT	21325	2023.02.25 03:19:40.868236427	0001923
0	6.661155	-2.406972	4.228526	-4.549400	MT	21325	2023.02.25 03:19:40.869236427	0001923
0	6.664716	-4.199814	2.503171	-4.529254	MT	21325	2023.02.25 03:19:40.870236427	0001923
0	6.842976	-4.999550	0.195201	-4.668268	MT	21325	2023.02.25 03:19:40.871236427	0001923
0	6.933306	-4.534523	-2.046122	-4.829308	MT	21325	2023.02.25 03:19:40.872236427	0001923
0	6.878815	-2.985432	-3.643914	-5.012703	MT	21325	2023.02.25 03:19:40.873236427	0001923
0	6.789930	-0.739607	-4.287622	-5.212718	MT	21325	2023.02.25 03:19:40.874236427	0001923
0	6.783989	1.732532	-3.794928	-5.349706	MT	21325	2023.02.25 03:19:40.875236427	0001923
0	6.909757	3.703568	-2.267339	-5.374710	MT	21325	2023.02.25 03:19:40.876236427	0001923
0	7.070429	4.750414	-0.049111	-5.236614	MT	21325	2023.02.25 03:19:40.877236427	0001923
0	7.250353	4.602910	2.290113	-5.112360	MT	21325	2023.02.25 03:19:40.878236427	0001923
0	7.167431	3.280120	4.103353	-4.875999	MT	21325	2023.02.25 03:19:40.879236427	0001923
0	6.919811	1.172988	4.958324	-4.682190	MT	21325	2023.02.25 03:19:40.880236427	0001923
0	6.732647	-1.232989	4.766453	-4.592299	MT	21325	2023.02.25 03:19:40.881236427	0001923
0	6.649545	-3.409936	3.473118	-4.530590	MT	21325	2023.02.25 03:19:40.882236427	0001923
0	6.739481	-4.743109	1.365392	-4.589033	MT	21325	2023.02.25 03:19:40.883236427	0001923
0	6.866988	-4.907559	-0.962265	-4.705894	MT	21325	2023.02.25 03:19:40.884236427	0001923
0	6.961118	-3.875893	-2.950356	-4.972927	MT	21325	2023.02.25 03:19:40.885236427	0001923
0	6.836282	-1.902959	-4.107170	-5.122954	MT	21325	2023.02.25 03:19:40.886236427	0001923
0	6.737860	0.470483	-4.145164	-5.291032	MT	21325	2023.02.25 03:19:40.887236427	0001923
0	6.814235	2.771749	-3.167645	-5.358845	MT	21325	2023.02.25 03:19:40.888236427	0001923
0	7.004178	4.398028	-1.228476	-5.310999	MT	21325	2023.02.25 03:19:40.889236427	0001923
0	7.170270	4.852867	1.146848	-5.152397	MT	21325	2023.02.25 03:19:40.890236427	0001923
0	7.220651	4.042965	3.304742	-4.987075	MT	21325	2023.02.25 03:19:40.891236427	0001923
0	7.082838	2.307204	4.672216	-4.797271	MT	21325	2023.02.25 03:19:40.892236427	0001923
0	6.833253	-0.029729	5.014478	-4.641926	MT	21325	2023.02.25 03:19:40.893236427	0001923
0	6.615749	-2.382582	4.209007	-4.513944	MT	21325	2023.02.25 03:19:40.894236427	0001923
0	6.669672	-4.214901	2.468341	-4.541632	MT	21325	2023.02.25 03:19:40.895236427	0001923
0	6.806639	-4.960435	0.202064	-4.656565	MT	21325	2023.02.25 03:19:40.896236427	0001923
0	6.951897	-4.546638	-2.053953	-4.841304	MT	21325	2023.02.25 03:19:40.897236427	0001923
0	6.914457	-3.029772	-3.631479	-5.044061	MT	21325	2023.02.25 03:19:40.898236427	0001923
0	6.779399	-0.727714	-4.263489	-5.220473	MT	21325	2023.02.25 03:19:40.899236427	0001923
0	6.789233	1.728543	-3.805931	-5.349833	MT	21325	2023.02.25 03:19:40.900236427	0001923
0	6.892095	3.675914	-2.322793	-5.347267	MT	21325	2023.02.25 03:19:40.901236427	0001923
0	7.123396	4.745664	-0.070968	-5.311911	MT	21325	2023.02.25 03:19:40.902236427	0001923
0	7.214654	4.583274	2.297539	-5.076038	MT	21325	2023.02.25 03:19:40.903236427	0001923
0	7.147806	3.308614	4.102654	-4.828296	MT	21325	2023.02.25 03:19:40.904236427	0001923
0	6.977533	1.188497	4.994011	-4.725812	MT	21325	2023.02.25 03:19:40.905236427	0001923
0	6.702688	-1.216838	4.739291	-4.580878	MT	21325	2023.02.25 03:19:40.906236427	0001923
0	6.652243	-3.414044	3.458298	-4.542776	MT	21325	2023.02.25 03:19:40.907236427	0001923
0	6.731147	-4.718257	1.358651	-4.604395	MT	21325	2023.02.25 03:19:40.908236427	0001923
0	6.878321	-4.923558	-0.962284	-4.705729	MT	21325	2023.02.25 03:19:40.909236427	0001923
0	6.957738	-3.942278	-2.954336	-4.913293	MT	21325	2023.02.25 03:19:40.910236427	0001923
0	6.886108	-1.970504	-4.094457	-5.174072	MT	21325	2023.02.25 03:19:40.911236427	0001923
0	6.760525	0.526417	-4.163973	-5.299897	MT	21325	2023.02.25 03:19:40.912236427	0001923
0	6.849938	2.803508	-3.175240	-5.383293	MT	21325	2023.02.25 03:19:40.913236427	0001923
0	7.006883	4.393956	-1.228373	-5.317956	MT	21325	2023.02.25 03:19:40.914236427	0001923
0	7.205677	4.848330	1.158620	-5.203180	MT	21325	2023.02.25 03:19:40.915236427	0001923
0	7.223734	4.094398	3.312145	-4.944485	MT	21325	2023.02.25 03:19:40.916236427	0001923
0	7.086465	2.403567	4.663796	-4.763387	MT	21325	2023.02.25 03:19:40.917236427	0001923
0	6.788772	-0.029171	5.002670	-4.589103	MT	21325	2023.02.25 03:19:40.918236427	0001923
0	6.649746	-2.390780	4.241238	-4.529370	MT	21325	2023.02.25 03:19:40.919236427	0001923
0	6.684888	-4.204297	2.452966	-4.581983	MT	21325	2023.02.25 03:19:40.920236427	0001923
0	6.817403	-4.972436	0.163115	-4.661036	MT	21325	2023.02.25 03:19:40.921236427	0001923
0	6.939833	-4.526434	-2.093169	-4.826109	MT	21325	2023.02.25 03:19:40.922236427	0001923
0	6.905434	-2.993727	-3.647480	-5.041677	MT	21325	2023.02.25 03:19:40.923236427	0001923
0	6.804340	-0.747907	-4.275206	-5.240448	MT	21325	2023.02.25 03:19:40.924236427	0001923
0	6.775834	1.695852	-3.834379	-5.322926	MT	21325	2023.02.25 03:19:40.925236427	0001923
0	6.911521	3.715654	-2.271446	-5.366896	MT	21325	2023.02.25 03:19:40.926236427	0001923
0	7.124916	4.769823	-0.036234	-5.292627	MT	21325	2023.02.25 03:19:40.927236427	0001923
0	7.255670	4.626131	2.313771	-5.088234	MT	21325	2023.02.25 03:19:40.928236427	0001923
0	7.206565	3.299811	4.122802	-4.903910	MT	21325	2023.02.25 03:19:40.929236427	0001923
0	6.967074	1.207628	4.985851	-4.714132	MT	21325	2023.02.25 03:19:40.930236427	0001923
0	6.700832	-1.252499	4.761712	-4.545162	MT	21325	2023.02.25 03:19:40.931236427	0001923
0	6.653319	-3.398135	3.465439	-4.550832	MT	21325	2023.02.25 03:19:40.932236427	0001923
0	6.755141	-4.743318	1.378680	-4.607831	MT	21325	2023.02.25 03:19:40.933236427	0001923
0	6.913192	-4.928000	-0.972615	-4.749848	MT	21325	2023.02.25 03:19:40.934236427	0001923
0	6.961386	-3.915523	-2.957937	-4.937628	MT	21325	2023.02.25 03:19:40.935236427	0001923
0	6.828410	-1.946129	-4.060043	-5.133791	MT	21325	2023.02.25 03:19:40.936236427	0001923
0	6.754698	0.514595	-4.176230	-5.283960	MT	21325	2023.02.25 03:19:40.937236427	0001923
0	6.808262	2.779872	-3.167819	-5.346930	MT	21325	2023.02.25 03:19:40.938236427	0001923
0	6.995669	4.361777	-1.212169	-5.333380	MT	21325	2023.02.25 03:19:40.939236427	0001923
0	7.184760	4.856705	1.154081	-5.167329	MT	21325	2023.02.25 03:19:40.940236427	0001923
0	7.292775	4.109500	3.313492	-5.031635	MT	21325	2023.02.25 03:19:40.941236427	0001923
0	7.075640	2.335514	4.678775	-4.766457	MT	21325	2023.02.25 03:19:40.942236427	0001923
0	6.852160	-0.006972	5.018856	-4.665098	MT	21325	2023.02.25 03:19:40.943236427	0001923
0	6.665916	-2.398911	4.249411	-4.541163	MT	21325	2023.02.25 03:19:40.944236427	0001923
0	6.698863	-4.258769	2.503040	-4.524647	MT	21325	2023.02.25 03:19:40.945236427	0001923
0	6.850571	-4.972956	0.198829	-4.707493	MT	21325	2023.02.25 03:19:40.946236427	0001923
0	6.947180	-4.558629	-2.022032	-4.836693	MT	21325	2023.02.25 03:19:40.947236427	0001923
0	6.918742	-3.009713	-3.659498	-5.041695	MT	21325	2023.02.25 03:19:40.948236427	0001923
0	6.838067	-0.784088	-4.297941	-5.260425	MT	21325	2023.02.25 03:19:40.949236427	0001923
0	6.796842	1.728416	-3.802748	-5.361785	MT	21325	2023.02.25 03:19:40.950236427	0001923
0	6.951842	3.739331	-2.278928	-5.399260	MT	21325	2023.02.25 03:19:40.951236427	0001923
0	7.115215	4.786111	-0.036642	-5.264796	MT	21325	2023.02.25 03:19:40.952236427	0001923
0	7.248546	4.622115	2.289830	-5.092558	MT	21325	2023.02.25 03:19:40.953236427	0001923
0	7.188861	3.356505	4.125830	-4.836437	MT	21325	2023.02.25 03:19:40.954236427	0001923
0	6.958060	1.231944	4.997390	-4.682201	MT	21325	2023.02.25 03:19:40.955236427	0001923
0	6.712098	-1.283468	4.773612	-4.540660	MT	21325	2023.02.25 03:19:40.956236427	0001923
0	6.621460	-3.389723	3.464837	-4.510921	MT	21325	2023.02.25 03:19:40.957236427	0001923
0	6.714646	-4.758544	1.377516	-4.532679	MT	21325	2023.02.25 03:19:40.958236427	0001923
0	6.895975	-4.907902	-0.988712	-4.742300	MT	21325	2023.02.25 03:19:40.959236427	0001923
0	6.921594	-3.820739	-2.953520	-4.958542	MT	21325	2023.02.25 03:19:40.960236427	0001923
0	6.852053	-1.883480	-4.082416	-5.170785	MT	21325	2023.02.25 03:19:40.961236427	0001923
0	6.790894	0.538279	-4.190712	-5.316431	MT	21325	2023.02.25 03:19:40.962236427	0001923
0	6.837090	2.811664	-3.167476	-5.367256	MT	21325	2023.02.25 03:19:40.963236427	0001923
0	7.001361	4.389940	-1.212380	-5.317671	MT	21325	2023.02.25 03:19:40.964236427	0001923
0	7.199873	4.868614	1.162216	-5.175329	MT	21325	2023.02.25 03:19:40.965236427	0001923
0	7.220398	4.054084	3.308571	-4.975129	MT	21325	2023.02.25 03:19:40.966236427	0001923
0	7.075330	2.303500	4.694735	-4.765883	MT	21325	2023.02.25 03:19:40.967236427	0001923
0	6.807853	-0.010349	5.013936	-4.605128	MT	21325	2023.02.25 03:19:40.968236427	0001923
0	6.639602	-2.429628	4.216012	-4.517352	MT	21325	2023.02.25 03:19:40.969236427	0001923
0	6.713807	-4.231356	2.480977	-4.584277	MT	21325	2023.02.25 03:19:40.970236427	0001923
0	6.826395	-5.007199	0.174706	-4.636497	MT	21325	2023.02.25 03:19:40.971236427	0001923
0	6.976805	-4.558934	-2.045540	-4.869054	MT	21325	2023.02.25 03:19:40.972236427	0001923
0	6.881224	-2.989337	-3.656039	-5.004846	MT	21325	2023.02.25 03:19:40.973236427	0001923
0	6.824377	-0.760199	-4.270793	-5.268258	MT	21325	2023.02.25 03:19:40.974236427	0001923
0	6.787487	1.704459	-3.802838	-5.357539	MT	21325	2023.02.25 03:19:40.975236427	0001923
0	6.884195	3.720119	-2.284112	-5.323128	MT	21325	2023.02.25 03:19:40.976236427	0001923
0	7.116419	4.749744	-0.028152	-5.299298	MT	21325	2023.02.25 03:19:40.977236427	0001923
0	7.233600	4.595108	2.297797	-5.092158	MT	21325	2023.02.25 03:19:40.978236427	0001923
0	7.202408	3.356299	4.126135	-4.856434	MT	21325	2023.02.25 03:19:40.979236427	0001923
0	6.909550	1.220413	4.972722	-4.639452	MT	21325	2023.02.25 03:19:40.980236427	0001923
0	6.723029	-1.252754	4.770077	-4.569036	MT	21325	2023.02.25 03:19:40.981236427	0001923
0	6.638072	-3.394037	3.450323	-4.543104	MT	21325	2023.02.25 03:19:40.982236427	0001923
0	6.705254	-4.699091	1.346446	-4.589776	MT	21325	2023.02.25 03:19:40.983236427	0001923
0	6.856339	-4.887536	-0.985238	-4.706451	MT	21325	2023.02.25 03:19:40.984236427	0001923
0	6.936990	-3.895412	-2.947098	-4.925668	MT	21325	2023.02.25 03:19:40.985236427	0001923
0	6.848667	-1.954237	-4.074868	-5.145936	MT	21325	2023.02.25 03:19:40.986236427	0001923
0	6.731662	0.470566	-4.145286	-5.283033	MT	21325	2023.02.25 03:19:40.987236427	0001923
0	6.862123	2.815331	-3.163983	-5.399246	MT	21325	2023.02.25 03:19:40.988236427	0001923
0	7.042347	4.444912	-1.228252	-5.322481	MT	21325	2023.02.25 03:19:40.989236427	0001923
0	7.159839	4.821714	1.147040	-5.167076	MT	21325	2023.02.25 03:19:40.990236427	0001923
0	7.259357	4.065870	3.355824	-4.990532	MT	21325	2023.02.25 03:19:40.991236427	0001923
0	7.094796	2.367352	4.675058	-4.782845	MT	21325	2023.02.25 03:19:40.992236427	0001923
0	6.803581	-0.061125	5.029522	-4.581362	MT	21325	2023.02.25 03:19:40.993236427	0001923
0	6.653015	-2.390969	4.224545	-4.549626	MT	21325	2023.02.25 03:19:40.994236427	0001923
0	6.668757	-4.199992	2.476480	-4.549663	MT	21325	2023.02.25 03:19:40.995236427	0001923
0	6.875903	-5.044563	0.210146	-4.667576	MT	21325	2023.02.25 03:19:40.996236427	0001923
0	6.976874	-4.519255	-2.056003	-4.901628	MT	21325	2023.02.25 03:19:40.997236427	0001923
0	6.909247	-3.029455	-3.659903	-5.016494	MT	21325	2023.02.25 03:19:40.998236427	0001923
0	6.779534	-0.747532	-4.279755	-5.204515	MT	21325	2023.02.25 03:19:40.999236427	0001923
0	6.839774	1.764100	-3.817215	-5.394380	MT	21325	2023.02.25 03:19:41.000236427	0001923
0	6.896671	3.727942	-2.271859	-5.339024	MT	21325	2023.02.25 03:19:41.001236427	0001923
0	7.116465	4.774020	-0.067470	-5.277144	MT	21325	2023.02.25 03:19:41.002236427	0001923
0	7.276624	4.682243	2.281719	-5.081300	MT	21325	2023.02.25 03:19:41.003236427	0001923
0	7.229392	3.355778	4.111931	-4.908654	MT	21325	2023.02.25 03:19:41.004236427	0001923
0	6.943383	1.197033	4.993226	-4.673903	MT	21325	2023.02.25 03:19:41.005236427	0001923
0	6.746063	-1.291915	4.778259	-4.583509	MT	21325	2023.02.25 03:19:41.006236427	0001923
0	6.636421	-3.405771	3.472878	-4.514634	MT	21325	2023.02.25 03:19:41.007236427	0001923
0	6.757921	-4.747318	1.378676	-4.607790	MT	21325	2023.02.25 03:19:41.008236427	0001923
0	6.961159	-4.952509	-0.956913	-4.797364	MT	21325	2023.02.25 03:19:41.009236427	0001923
0	6.974264	-3.883968	-2.957243	-4.980950	MT	21325	2023.02.25 03:19:41.010236427	0001923
0	6.879672	-1.938502	-4.098418	-5.174463	MT	21325	2023.02.25 03:19:41.011236427	0001923
0	6.770538	0.506669	-4.207297	-5.280352	MT	21325	2023.02.25 03:19:41.012236427	0001923
0	6.879311	2.819125	-3.163673	-5.419283	MT	21325	2023.02.25 03:19:41.013236427	0001923
0	7.015711	4.401919	-1.232302	-5.322099	MT	21325	2023.02.25 03:19:41.014236427	0001923
0	7.183001	4.828480	1.174351	-5.186732	MT	21325	2023.02.25 03:19:41.015236427	0001923
0	7.268358	4.113832	3.301025	-5.000865	MT	21325	2023.02.25 03:19:41.016236427	0001923
0	7.053618	2.307610	4.667621	-4.758338	MT	21325	2023.02.25 03:19:41.017236427	0001923
0	6.814209	-0.049552	5.003211	-4.625891	MT	21325	2023.02.25 03:19:41.018236427	0001923
0	6.650084	-2.414765	4.228211	-4.529321	MT	21325	2023.02.25 03:19:41.019236427	0001923
0	6.712654	-4.255183	2.464721	-4.569277	MT	21325	2023.02.25 03:19:41.020236427	0001923
0	6.819421	-4.948751	0.198552	-4.687744	MT	21325	2023.02.25 03:19:41.021236427	0001923
0	6.918384	-4.506615	-2.037968	-4.837472	MT	21325	2023.02.25 03:19:41.022236427	0001923
0	6.918373	-3.053877	-3.608388	-5.051461	MT	21325	2023.02.25 03:19:41.023236427	0001923
0	6.821416	-0.736155	-4.274825	-5.264567	MT	21325	2023.02.25 03:19:41.024236427	0001923
0	6.793732	1.728457	-3.802810	-5.357786	MT	21325	2023.02.25 03:19:41.025236427	0001923
0	6.911199	3.715552	-2.252326	-5.374604	MT	21325	2023.02.25 03:19:41.026236427	0001923
0	7.069526	4.766574	-0.045337	-5.220720	MT	21325	2023.02.25 03:19:41.027236427	0001923
0	7.227769	4.615424	2.309331	-5.060186	MT	21325	2023.02.25 03:19:41.028236427	0001923
0	7.174187	3.296302	4.126064	-4.855816	MT	21325	2023.02.25 03:19:41.029236427	0001923
0	6.952655	1.219801	4.977622	-4.698380	MT	21325	2023.02.25 03:19:41.030236427	0001923
0	6.692452	-1.220422	4.765627	-4.537432	MT	21325	2023.02.25 03:19:41.031236427	0001923
0	6.666901	-3.438868	3.488960	-4.522048	MT	21325	2023.02.25 03:19:41.032236427	0001923
0	6.787391	-4.782369	1.390694	-4.611246	MT	21325	2023.02.25 03:19:41.033236427	0001923
0	6.896195	-4.877296	-0.968128	-4.778307	MT	21325	2023.02.25 03:19:41.034236427	0001923
0	6.978325	-3.911802	-2.957520	-4.964665	MT	21325	2023.02.25 03:19:41.035236427	0001923
0	6.856161	-1.966322	-4.071760	-5.153765	MT	21325	2023.02.25 03:19:41.036236427	0001923
0	6.769907	0.518434	-4.179981	-5.300060	MT	21325	2023.02.25 03:19:41.037236427	0001923
0	6.839248	2.799489	-3.156247	-5.382962	MT	21325	2023.02.25 03:19:41.038236427	0001923
0	7.028412	4.389569	-1.211830	-5.353665	MT	21325	2023.02.25 03:19:41.039236427	0001923
0	7.156928	4.825812	1.161875	-5.155890	MT	21325	2023.02.25 03:19:41.040236427	0001923
0	7.261198	4.073667	3.313205	-5.015267	MT	21325	2023.02.25 03:19:41.041236427	0001923
0	7.074383	2.327291	4.656135	-4.790722	MT	21325	2023.02.25 03:19:41.042236427	0001923
0	6.832937	-0.022832	5.003656	-4.653164	MT	21325	2023.02.25 03:19:41.043236427	0001923
0	6.652851	-2.421802	4.224264	-4.533310	MT	21325	2023.02.25 03:19:41.044236427	0001923
0	6.672907	-4.180174	2.491746	-4.565637	MT	21325	2023.02.25 03:19:41.045236427	0001923
0	6.829847	-4.999375	0.225892	-4.647798	MT	21325	2023.02.25 03:19:41.046236427	0001923
0	6.973995	-4.562750	-2.064787	-4.853306	MT	21325	2023.02.25 03:19:41.047236427	0001923
0	6.892953	-3.001604	-3.635689	-5.028413	MT	21325	2023.02.25 03:19:41.048236427	0001923
0	6.808133	-0.788044	-4.260072	-5.251805	MT	21325	2023.02.25 03:19:41.049236427	0001923
0	6.782092	1.748707	-3.806152	-5.334042	MT	21325	2023.02.25 03:19:41.050236427	0001923
0	6.901649	3.671446	-2.267193	-5.386379	MT	21325	2023.02.25 03:19:41.051236427	0001923
0	7.100196	4.745967	-0.055443	-5.280672	MT	21325	2023.02.25 03:19:41.052236427	0001923
0	7.294464	4.633636	2.314513	-5.136308	MT	21325	2023.02.25 03:19:41.053236427	0001923
0	7.177285	3.308197	4.107264	-4.868228	MT	21325	2023.02.25 03:19:41.054236427	0001923
0	6.925881	1.207874	4.946550	-4.694731	MT	21325	2023.02.25 03:19:41.055236427	0001923
0	6.696626	-1.180626	4.761980	-4.557901	MT	21325	2023.02.25 03:19:41.056236427	0001923
0	6.643455	-3.438571	3.480533	-4.494175	MT	21325	2023.02.25 03:19:41.057236427	0001923
0	6.769891	-4.759422	1.350863	-4.621092	MT	21325	2023.02.25 03:19:41.058236427	0001923
0	6.928651	-4.912420	-0.964987	-4.789899	MT	21325	2023.02.25 03:19:41.059236427	0001923
0	6.924281	-3.851531	-2.953862	-4.938226	MT	21325	2023.02.25 03:19:41.060236427	0001923
0	6.852814	-1.954322	-4.071746	-5.153889	MT	21325	2023.02.25 03:19:41.061236427	0001923
0	6.777955	0.494406	-4.190947	-5.303980	MT	21325	2023.02.25 03:19:41.062236427	0001923
0	6.806831	2.783913	-3.167875	-5.342972	MT	21325	2023.02.25 03:19:41.063236427	0001923
0	7.037944	4.425725	-1.205033	-5.337931	MT	21325	2023.02.25 03:19:41.064236427	0001923
0	7.171143	4.825612	1.166165	-5.174825	MT	21325	2023.02.25 03:19:41.065236427	0001923
0	7.208422	4.062331	3.308214	-4.951216	MT	21325	2023.02.25 03:19:41.066236427	0001923
0	7.100978	2.355373	4.694980	-4.778417	MT	21325	2023.02.25 03:19:41.067236427	0001923
0	6.833217	-0.010767	5.010562	-4.646182	MT	21325	2023.02.25 03:19:41.068236427	0001923
0	6.638153	-2.406787	4.209284	-4.533693	MT	21325	2023.02.25 03:19:41.069236427	0001923
0	6.657111	-4.207744	2.476104	-4.525585	MT	21325	2023.02.25 03:19:41.070236427	0001923
0	6.850426	-5.007555	0.171241	-4.671552	MT	21325	2023.02.25 03:19:41.071236427	0001923
0	6.946378	-4.522808	-2.049680	-4.857488	MT	21325	2023.02.25 03:19:41.072236427	0001923
0	6.910478	-2.981837	-3.651297	-5.052859	MT	21325	2023.02.25 03:19:41.073236427	0001923
0	6.825688	-0.748196	-4.274778	-5.268443	MT	21325	2023.02.25 03:19:41.074236427	0001923
0	6.757369	1.704686	-3.783207	-5.333238	MT	21325	2023.02.25 03:19:41.075236427	0001923
0	6.909175	3.695478	-2.260227	-5.382519	MT	21325	2023.02.25 03:19:41.076236427	0001923
0	7.113085	4.769984	-0.032479	-5.276569	MT	21325	2023.02.25 03:19:41.077236427	0001923
0	7.209163	4.587364	2.289422	-5.068202	MT	21325	2023.02.25 03:19:41.078236427	0001923
0	7.236877	3.351689	4.119048	-4.916504	MT	21325	2023.02.25 03:19:41.079236427	0001923
0	6.975928	1.255626	4.985908	-4.714626	MT	21325	2023.02.25 03:19:41.080236427	0001923
0	6.696807	-1.291406	4.753544	-4.536884	MT	21325	2023.02.25 03:19:41.081236427	0001923
0	6.629686	-3.397909	3.446135	-4.531126	MT	21325	2023.02.25 03:19:41.082236427	0001923
0	6.729780	-4.731102	1.358407	-4.589264	MT	21325	2023.02.25 03:19:41.083236427	0001923
0	6.870286	-4.903637	-0.966137	-4.713995	MT	21325	2023.02.25 03:19:41.084236427	0001923
0	6.931601	-3.875495	-2.946952	-4.933873	MT	21325	2023.02.25 03:19:41.085236427	0001923
0	6.842204	-1.946245	-4.067859	-5.145911	MT	21325	2023.02.25 03:19:41.086236427	0001923
0	6.745499	0.494584	-4.164255	-5.283571	MT	21325	2023.02.25 03:19:41.087236427	0001923
0	6.819161	2.823662	-3.125527	-5.362738	MT	21325	2023.02.25 03:19:41.088236427	0001923
0	6.995040	4.369744	-1.181163	-5.332989	MT	21325	2023.02.25 03:19:41.089236427	0001923
0	7.166237	4.793391	1.182430	-5.194248	MT	21325	2023.02.25 03:19:41.090236427	0001923
0	7.272435	4.081651	3.328213	-5.015120	MT	21325	2023.02.25 03:19:41.091236427	0001923
0	7.063272	2.383816	4.663406	-4.739185	MT	21325	2023.02.25 03:19:41.092236427	0001923
0	6.816981	0.029254	4.987612	-4.646945	MT	21325	2023.02.25 03:19:41.093236427	0001923
0	6.626815	-2.425427	4.219711	-4.497336	MT	21325	2023.02.25 03:19:41.094236427	0001923
0	6.600628	-4.179235	2.459406	-4.478126	MT	21325	2023.02.25 03:19:41.095236427	0001923
0	6.852250	-4.983830	0.156698	-4.700023	MT	21325	2023.02.25 03:19:41.096236427	0001923
0	6.963608	-4.550860	-2.037654	-4.861015	MT	21325	2023.02.25 03:19:41.097236427	0001923
0	6.934684	-3.009905	-3.663207	-5.060753	MT	21325	2023.02.25 03:19:41.098236427	0001923
0	6.797009	-0.739595	-4.298621	-5.212886	MT	21325	2023.02.25 03:19:41.099236427	0001923
0	6.763659	1.708788	-3.803322	-5.325586	MT	21325	2023.02.25 03:19:41.100236427	0001923
0	6.896714	3.719905	-2.275807	-5.343002	MT	21325	2023.02.25 03:19:41.101236427	0001923
0	7.134777	4.822236	-0.079717	-5.257825	MT	21325	2023.02.25 03:19:41.102236427	0001923
0	7.273350	4.602642	2.310477	-5.136050	MT	21325	2023.02.25 03:19:41.103236427	0001923
0	7.170870	3.259989	4.111512	-4.887669	MT	21325	2023.02.25 03:19:41.104236427	0001923
0	6.986878	1.164181	4.982472	-4.757743	MT	21325	2023.02.25 03:19:41.105236427	0001923
0	6.712548	-1.224674	4.769988	-4.561325	MT	21325	2023.02.25 03:19:41.106236427	0001923
0	6.635365	-3.433668	3.453725	-4.506637	MT	21325	2023.02.25 03:19:41.107236427	0001923
0	6.748452	-4.763001	1.382183	-4.576570	MT	21325	2023.02.25 03:19:41.108236427	0001923
0	6.948869	-4.948333	-0.968151	-4.781576	MT	21325	2023.02.25 03:19:41.109236427	0001923
0	6.953061	-3.852027	-2.942146	-4.985050	MT	21325	2023.02.25 03:19:41.110236427	0001923
0	6.851732	-1.966005	-4.099184	-5.126183	MT	21325	2023.02.25 03:19:41.111236427	0001923
0	6.781351	0.502190	-4.171650	-5.322769	MT	21325	2023.02.25 03:19:41.112236427	0001923
0	6.816131	2.803818	-3.156731	-5.351008	MT	21325	2023.02.25 03:19:41.113236427	0001923
0	6.995679	4.369806	-1.201222	-5.329295	MT	21325	2023.02.25 03:19:41.114236427	0001923
0	7.206282	4.852388	1.182500	-5.194855	MT	21325	2023.02.25 03:19:41.115236427	0001923
0	7.252736	4.073861	3.324898	-4.995087	MT	21325	2023.02.25 03:19:41.116236427	0001923
0	7.088896	2.355318	4.668105	-4.786828	MT	21325	2023.02.25 03:19:41.117236427	0001923
0	6.819892	-0.006636	5.003384	-4.634332	MT	21325	2023.02.25 03:19:41.118236427	0001923
0	6.639088	-2.390762	4.224240	-4.529630	MT	21325	2023.02.25 03:19:41.119236427	0001923
0	6.679602	-4.204249	2.445906	-4.578091	MT	21325	2023.02.25 03:19:41.120236427	0001923
0	6.768819	-4.951908	0.139393	-4.612602	MT	21325	2023.02.25 03:19:41.121236427	0001923
0	6.945529	-4.502769	-2.088652	-4.858289	MT	21325	2023.02.25 03:19:41.122236427	0001923
0	6.936116	-3.038064	-3.627061	-5.071913	MT	21325	2023.02.25 03:19:41.123236427	0001923
0	6.792718	-0.743833	-4.267324	-5.232368	MT	21325	2023.02.25 03:19:41.124236427	0001923
0	6.814499	1.736210	-3.802434	-5.381864	MT	21325	2023.02.25 03:19:41.125236427	0001923
0	6.865107	3.708221	-2.272295	-5.311823	MT	21325	2023.02.25 03:19:41.126236427	0001923
0	7.095686	4.766190	-0.032789	-5.256531	MT	21325	2023.02.25 03:19:41.127236427	0001923
0	7.223816	4.565953	2.290008	-5.107979	MT	21325	2023.02.25 03:19:41.128236427	0001923
0	7.205783	3.327907	4.107715	-4.896429	MT	21325	2023.02.25 03:19:41.129236427	0001923
0	6.940518	1.181034	4.993207	-4.673739	MT	21325	2023.02.25 03:19:41.130236427	0001923
0	6.711745	-1.267770	4.746123	-4.573247	MT	21325	2023.02.25 03:19:41.131236427	0001923
0	6.616477	-3.413722	3.425874	-4.515269	MT	21325	2023.02.25 03:19:41.132236427	0001923
0	6.741420	-4.735248	1.350632	-4.604342	MT	21325	2023.02.25 03:19:41.133236427	0001923
0	6.868642	-4.887693	-0.992993	-4.722570	MT	21325	2023.02.25 03:19:41.134236427	0001923
0	6.959575	-3.907613	-2.950807	-4.945602	MT	21325	2023.02.25 03:19:41.135236427	0001923
0	6.866557	-1.962302	-4.090753	-5.154097	MT	21325	2023.02.25 03:19:41.136236427	0001923
0	6.738604	0.502571	-4.152247	-5.283470	MT	21325	2023.02.25 03:19:41.137236427	0001923
0	6.826442	2.819682	-3.144530	-5.362987	MT	21325	2023.02.25 03:19:41.138236427	0001923
0	7.045062	4.433736	-1.216022	-5.338181	MT	21325	2023.02.25 03:19:41.139236427	0001923
0	7.164305	4.840852	1.161832	-5.152045	MT	21325	2023.02.25 03:19:41.140236427	0001923
0	7.250644	4.053701	3.321119	-5.010940	MT	21325	2023.02.25 03:19:41.141236427	0001923
0	7.075276	2.355525	4.667800	-4.766831	MT	21325	2023.02.25 03:19:41.142236427	0001923
0	6.816754	-0.006707	4.991508	-4.642514	MT	21325	2023.02.25 03:19:41.143236427	0001923
0	6.660584	-2.379208	4.216927	-4.573868	MT	21325	2023.02.25 03:19:41.144236427	0001923
0	6.676269	-4.218879	2.487273	-4.537302	MT	21325	2023.02.25 03:19:41.145236427	0001923
0	6.850510	-4.987803	0.210565	-4.691158	MT	21325	2023.02.25 03:19:41.146236427	0001923
0	6.926770	-4.510596	-2.056971	-4.837721	MT	21325	2023.02.25 03:19:41.147236427	0001923
0	6.929535	-3.049759	-3.643501	-5.044039	MT	21325	2023.02.25 03:19:41.148236427	0001923
0	6.811208	-0.739895	-4.287195	-5.240713	MT	21325	2023.02.25 03:19:41.149236427	0001923
0	6.763070	1.740630	-3.771104	-5.337424	MT	21325	2023.02.25 03:19:41.150236427	0001923
0	6.879650	3.699837	-2.248773	-5.346383	MT	21325	2023.02.25 03:19:41.151236427	0001923
0	7.069472	4.758463	-0.017227	-5.228209	MT	21325	2023.02.25 03:19:41.152236427	0001923
0	7.233645	4.615405	2.328329	-5.059896	MT	21325	2023.02.25 03:19:41.153236427	0001923
0	7.207764	3.328049	4.130468	-4.880080	MT	21325	2023.02.25 03:19:41.154236427	0001923
0	6.931835	1.208015	4.970303	-4.678367	MT	21325	2023.02.25 03:19:41.155236427	0001923
0	6.701994	-1.224807	4.739236	-4.577796	MT	21325	2023.02.25 03:19:41.156236427	0001923
0	6.575995	-3.358557	3.422696	-4.499884	MT	21325	2023.02.25 03:19:41.157236427	0001923
0	6.714713	-4.710146	1.330542	-4.596906	MT	21325	2023.02.25 03:19:41.158236427	0001923
0	6.871118	-4.876924	-0.968678	-4.742314	MT	21325	2023.02.25 03:19:41.159236427	0001923
0	6.977380	-3.899885	-2.957384	-4.972787	MT	21325	2023.02.25 03:19:41.160236427	0001923
0	6.843190	-1.990123	-4.064095	-5.133399	MT	21325	2023.02.25 03:19:41.161236427	0001923
0	6.747377	0.486588	-4.168264	-5.283550	MT	21325	2023.02.25 03:19:41.162236427	0001923
0	6.842874	2.842503	-3.132260	-5.379038	MT	21325	2023.02.25 03:19:41.163236427	0001923
0	7.021421	4.397791	-1.228124	-5.333995	MT	21325	2023.02.25 03:19:41.164236427	0001923
0	7.181092	4.848693	1.166070	-5.167063	MT	21325	2023.02.25 03:19:41.165236427	0001923
0	7.258095	4.102058	3.331625	-4.975272	MT	21325	2023.02.25 03:19:41.166236427	0001923
0	7.058292	2.291521	4.674723	-4.766065	MT	21325	2023.02.25 03:19:41.167236427	0001923
0	6.797631	-0.026156	5.017626	-4.585905	MT	21325	2023.02.25 03:19:41.168236427	0001923
0	6.637898	-2.425591	4.219955	-4.513333	MT	21325	2023.02.25 03:19:41.169236427	0001923
0	6.699606	-4.223171	2.491695	-4.565195	MT	21325	2023.02.25 03:19:41.170236427	0001923
0	6.816995	-4.972400	0.128119	-4.661571	MT	21325	2023.02.25 03:19:41.171236427	0001923
0	6.941164	-4.498877	-2.064528	-4.865962	MT	21325	2023.02.25 03:19:41.172236427	0001923
0	6.947231	-3.010256	-3.642721	-5.092442	MT	21325	2023.02.25 03:19:41.173236427	0001923
0	6.779511	-0.747717	-4.260513	-5.220222	MT	21325	2023.02.25 03:19:41.174236427	0001923
0	6.785017	1.720212	-3.763518	-5.377105	MT	21325	2023.02.25 03:19:41.175236427	0001923
0	6.903834	3.719725	-2.260565	-5.358771	MT	21325	2023.02.25 03:19:41.176236427	0001923
0	7.096660	4.750030	-0.036563	-5.272425	MT	21325	2023.02.25 03:19:41.177236427	0001923
0	7.270282	4.606724	2.310360	-5.128092	MT	21325	2023.02.25 03:19:41.178236427	0001923
0	7.203269	3.328057	4.122469	-4.880202	MT	21325	2023.02.25 03:19:41.179236427	0001923
0	6.969046	1.219516	4.974050	-4.726437	MT	21325	2023.02.25 03:19:41.180236427	0001923
0	6.674205	-1.240501	4.722792	-4.549881	MT	21325	2023.02.25 03:19:41.181236427	0001923
0	6.608161	-3.425657	3.402802	-4.511498	MT	21325	2023.02.25 03:19:41.182236427	0001923
0	6.719697	-4.718123	1.338486	-4.593702	MT	21325	2023.02.25 03:19:41.183236427	0001923
0	6.922019	-4.920203	-0.976300	-4.769988	MT	21325	2023.02.25 03:19:41.184236427	0001923
0	6.967588	-3.891946	-2.938316	-4.976578	MT	21325	2023.02.25 03:19:41.185236427	0001923
0	6.875123	-1.978434	-4.082590	-5.165808	MT	21325	2023.02.25 03:19:41.186236427	0001923
0	6.723275	0.514497	-4.121176	-5.287119	MT	21325	2023.02.25 03:19:41.187236427	0001923
0	6.770460	2.788023	-3.114121	-5.326191	MT	21325	2023.02.25 03:19:41.188236427	0001923
0	6.952882	4.334968	-1.166558	-5.309403	MT	21325	2023.02.25 03:19:41.189236427	0001923
0	7.198377	4.864627	1.189147	-5.170876	MT	21325	2023.02.25 03:19:41.190236427	0001923
0	7.253967	4.057724	3.328077	-5.007875	MT	21325	2023.02.25 03:19:41.191236427	0001923
0	7.075635	2.359637	4.678620	-4.754706	MT	21325	2023.02.25 03:19:41.192236427	0001923
0	6.799617	0.025699	5.005918	-4.601621	MT	21325	2023.02.25 03:19:41.193236427	0001923
0	6.618015	-2.386694	4.197187	-4.526084	MT	21325	2023.02.25 03:19:41.194236427	0001923
0	6.677288	-4.226867	2.476264	-4.537387	MT	21325	2023.02.25 03:19:41.195236427	0001923
0	6.771722	-4.920323	0.170993	-4.649451	MT	21325	2023.02.25 03:19:41.196236427	0001923
0	6.914594	-4.506388	-2.069254	-4.818949	MT	21325	2023.02.25 03:19:41.197236427	0001923
0	6.961107	-3.022379	-3.642552	-5.104317	MT	21325	2023.02.25 03:19:41.198236427	0001923
0	6.800051	-0.755915	-4.267216	-5.240243	MT	21325	2023.02.25 03:19:41.199236427	0001923
0	6.756552	1.692690	-3.787221	-5.333175	MT	21325	2023.02.25 03:19:41.200236427	0001923
0	6.875562	3.724175	-2.268216	-5.315926	MT	21325	2023.02.25 03:19:41.201236427	0001923
0	7.129185	4.806129	-0.055616	-5.265293	MT	21325	2023.02.25 03:19:41.202236427	0001923
0	7.227440	4.611322	2.289512	-5.072449	MT	21325	2023.02.25 03:19:41.203236427	0001923
0	7.228695	3.335618	4.108152	-4.924506	MT	21325	2023.02.25 03:19:41.204236427	0001923
0	6.944453	1.140871	4.993404	-4.689324	MT	21325	2023.02.25 03:19:41.205236427	0001923
0	6.723749	-1.271638	4.777871	-4.556720	MT	21325	2023.02.25 03:19:41.206236427	0001923
0	6.625175	-3.433647	3.433728	-4.506943	MT	21325	2023.02.25 03:19:41.207236427	0001923
0	6.710280	-4.746672	1.341779	-4.549350	MT	21325	2023.02.25 03:19:41.208236427	0001923
0	6.911600	-4.896220	-1.000208	-4.774602	MT	21325	2023.02.25 03:19:41.209236427	0001923
0	6.962299	-3.895640	-2.965730	-4.949954	MT	21325	2023.02.25 03:19:41.210236427	0001923
0	6.847641	-1.915223	-4.090820	-5.146582	MT	21325	2023.02.25 03:19:41.211236427	0001923
0	6.818414	0.541104	-4.210416	-5.335764	MT	21325	2023.02.25 03:19:41.212236427	0001923
0	6.833877	2.826739	-3.160581	-5.359305	MT	21325	2023.02.25 03:19:41.213236427	0001923
0	7.004253	4.406000	-1.201469	-5.310669	MT	21325	2023.02.25 03:19:41.214236427	0001923
0	7.152032	4.837027	1.192518	-5.131533	MT	21325	2023.02.25 03:19:41.215236427	0001923
0	7.263877	4.105875	3.308938	-4.995661	MT	21325	2023.02.25 03:19:41.216236427	0001923
0	7.096800	2.343411	4.698904	-4.774233	MT	21325	2023.02.25 03:19:41.217236427	0001923
0	6.819830	0.021474	5.014233	-4.622454	MT	21325	2023.02.25 03:19:41.218236427	0001923
0	6.672646	-2.453924	4.224410	-4.544978	MT	21325	2023.02.25 03:19:41.219236427	0001923
0	6.657568	-4.199760	2.491111	-4.525438	MT	21325	2023.02.25 03:19:41.220236427	0001923
0	6.831101	-4.980569	0.183271	-4.671646	MT	21325	2023.02.25 03:19:41.221236427	0001923
0	6.984703	-4.543076	-2.068274	-4.885567	MT	21325	2023.02.25 03:19:41.222236427	0001923
0	6.927667	-3.033797	-3.647421	-5.048264	MT	21325	2023.02.25 03:19:41.223236427	0001923
0	6.790367	-0.759700	-4.275525	-5.220327	MT	21325	2023.02.25 03:19:41.224236427	0001923
0	6.752178	1.720844	-3.787416	-5.318466	MT	21325	2023.02.25 03:19:41.225236427	0001923
0	6.880986	3.708029	-2.276005	-5.330881	MT	21325	2023.02.25 03:19:41.226236427	0001923
0	7.149198	4.793704	-0.032038	-5.303811	MT	21325	2023.02.25 03:19:41.227236427	0001923
0	7.221743	4.591203	2.285672	-5.084302	MT	21325	2023.02.25 03:19:41.228236427	0001923
0	7.215393	3.311732	4.118939	-4.912093	MT	21325	2023.02.25 03:19:41.229236427	0001923
0	6.954814	1.228060	5.005201	-4.670040	MT	21325	2023.02.25 03:19:41.230236427	0001923
0	6.219300	-1.092679	3.978444	-4.653786	MT	21325	2023.02.25 03:19:41.231236427	0001923
0	5.458932	-2.195835	1.562454	-4.747313	MT	21325	2023.02.25 03:19:41.232236427	0001923
0	5.968395	-3.634688	-0.170480	-4.730933	MT	21325	2023.02.25 03:19:41.233236427	0001923
0	6.661640	-4.372027	-1.455166	-4.810958	MT	21325	2023.02.25 03:19:41.234236427	0001923
0	6.794586	-4.197558	-2.229396	-4.855584	MT	21325	2023.02.25 03:19:41.235236427	0001923
0	6.253108	-3.022767	-2.265240	-4.983265	MT	21325	2023.02.25 03:19:41.236236427	0001923
0	5.431794	-1.079150	-1.660026	-5.058076	MT	21325	2023.02.25 03:19:41.237236427	0001923
0	5.233870	1.047066	-0.475969	-5.105928	MT	21325	2023.02.25 03:19:41.238236427	0001923
0	5.879285	2.840974	0.974258	-5.054274	MT	21325	2023.02.25 03:19:41.239236427	0001923
0	6.817538	3.979448	2.238707	-5.062708	MT	21325	2023.02.25 03:19:41.240236427	0001923
0	7.159810	4.114169	3.062915	-4.995503	MT	21325	2023.02.25 03:19:41.241236427	0001923
0	6.713154	3.141232	3.251433	-4.962588	MT	21325	2023.02.25 03:19:41.242236427	0001923
0	5.718330	1.391995	2.697787	-4.845987	MT	21325	2023.02.25 03:19:41.243236427	0001923
0	5.882817	-1.628577	3.245419	-4.628448	MT	21325	2023.02.25 03:19:41.244236427	0001923
0	6.301868	-3.810995	1.988716	-4.608130	MT	21325	2023.02.25 03:19:41.245236427	0001923
0	6.697316	-4.709957	-0.214200	-4.756519	MT	21325	2023.02.25 03:19:41.246236427	0001923
0	6.961055	-4.363854	-2.333970	-4.895473	MT	21325	2023.02.25 03:19:41.247236427	0001923
0	7.030400	-2.874956	-3.900592	-5.093774	MT	21325	2023.02.25 03:19:41.248236427	0001923
0	6.922325	-0.640572	-4.486237	-5.232775	MT	21325	2023.02.25 03:19:41.249236427	0001923
0	6.936839	1.815526	-3.993501	-5.373598	MT	21325	2023.02.25 03:19:41.250236427	0001923
0	7.062738	3.866696	-2.440064	-5.383030	MT	21325	2023.02.25 03:19:41.251236427	0001923
0	7.144591	4.837363	-0.164750	-5.255279	MT	21325	2023.02.25 03:19:41.252236427	0001923
0	7.273501	4.698132	2.189054	-5.102882	MT	21325	2023.02.25 03:19:41.253236427	0001923
0	7.146194	3.340317	4.029250	-4.865749	MT	21325	2023.02.25 03:19:41.254236427	0001923
0	6.926436	1.223691	4.923877	-4.715244	MT	21325	2023.02.25 03:19:41.255236427	0001923
0	6.626829	-1.204108	4.699287	-4.514609	MT	21325	2023.02.25 03:19:41.256236427	0001923
0	6.579951	-3.377295	3.449243	-4.471281	MT	21325	2023.02.25 03:19:41.257236427	0001923
0	6.765084	-4.743510	1.355004	-4.629195	MT	21325	2023.02.25 03:19:41.258236427	0001923
0	6.925865	-4.892526	-0.983777	-4.802393	MT	21325	2023.02.25 03:19:41.259236427	0001923
0	6.969892	-3.915647	-2.957754	-4.949626	MT	21325	2023.02.25 03:19:41.260236427	0001923
0	6.859684	-1.978182	-4.086956	-5.141873	MT	21325	2023.02.25 03:19:41.261236427	0001923
0	6.713714	0.431543	-4.121335	-5.282265	MT	21325	2023.02.25 03:19:41.262236427	0001923
0	6.782855	2.804034	-3.126101	-5.326539	MT	21325	2023.02.25 03:19:41.263236427	0001923
0	6.969341	4.330623	-1.141092	-5.339975	MT	21325	2023.02.25 03:19:41.264236427	0001923
0	7.155747	4.777434	1.221285	-5.185489	MT	21325	2023.02.25 03:19:41.265236427	0001923
0	7.262518	4.065863	3.362823	-4.990425	MT	21325	2023.02.25 03:19:41.266236427	0001923
0	7.118475	2.266944	4.726468	-4.816031	MT	21325	2023.02.25 03:19:41.267236427	0001923
0	6.842364	-0.014481	5.053064	-4.613489	MT	21325	2023.02.25 03:19:41.268236427	0001923
0	6.683986	-2.422000	4.256505	-4.548818	MT	21325	2023.02.25 03:19:41.269236427	0001923
0	6.747427	-4.283097	2.542434	-4.551800	MT	21325	2023.02.25 03:19:41.270236427	0001923
0	6.836812	-4.983650	0.222324	-4.675019	MT	21325	2023.02.25 03:19:41.271236427	0001923
0	6.968690	-4.590676	-2.015009	-4.840256	MT	21325	2023.02.25 03:19:41.272236427	0001923
0	6.922997	-3.080842	-3.600482	-5.047062	MT	21325	2023.02.25 03:19:41.273236427	0001923
0	6.768649	-0.783969	-4.213256	-5.239130	MT	21325	2023.02.25 03:19:41.274236427	0001923
0	6.724495	1.656557	-3.736147	-5.340024	MT	21325	2023.02.25 03:19:41.275236427	0001923
0	6.892822	3.707458	-2.201280	-5.377742	MT	21325	2023.02.25 03:19:41.276236427	0001923
0	7.107400	4.757907	0.002564	-5.279910	MT	21325	2023.02.25 03:19:41.277236427	0001923
0	7.262097	4.565602	2.350428	-5.135058	MT	21325	2023.02.25 03:19:41.278236427	0001923
0	7.169045	3.240376	4.176809	-4.842462	MT	21325	2023.02.25 03:19:41.279236427	0001923
0	6.975483	1.176535	4.997935	-4.721628	MT	21325	2023.02.25 03:19:41.280236427	0001923
0	6.717819	-1.240416	4.800538	-4.532692	MT	21325	2023.02.25 03:19:41.281236427	0001923
0	6.694406	-3.426428	3.481816	-4.577295	MT	21325	2023.02.25 03:19:41.282236427	0001923
0	6.772839	-4.767241	1.425463	-4.594868	MT	21325	2023.02.25 03:19:41.283236427	0001923
0	6.867491	-4.883923	-0.929752	-4.737646	MT	21325	2023.02.25 03:19:41.284236427	0001923
0	6.921112	-3.907369	-2.908239	-4.916950	MT	21325	2023.02.25 03:19:41.285236427	0001923
0	6.861630	-1.994324	-4.067794	-5.153416	MT	21325	2023.02.25 03:19:41.286236427	0001923
0	6.743299	0.466585	-4.164289	-5.283283	MT	21325	2023.02.25 03:19:41.287236427	0001923
0	6.784655	2.763644	-3.105601	-5.361815	MT	21325	2023.02.25 03:19:41.288236427	0001923
0	6.959023	4.366123	-1.158766	-5.293603	MT	21325	2023.02.25 03:19:41.289236427	0001923
0	7.176237	4.840690	1.170060	-5.166920	MT	21325	2023.02.25 03:19:41.290236427	0001923
0	7.250370	4.057846	3.339877	-4.994693	MT	21325	2023.02.25 03:19:41.291236427	0001923
0	7.100575	2.335041	4.668494	-4.813617	MT	21325	2023.02.25 03:19:41.292236427	0001923
0	6.832983	0.045203	5.006675	-4.649819	MT	21325	2023.02.25 03:19:41.293236427	0001923
0	6.656543	-2.410742	4.245153	-4.525104	MT	21325	2023.02.25 03:19:41.294236427	0001923
0	6.664252	-4.203905	2.472353	-4.541684	MT	21325	2023.02.25 03:19:41.295236427	0001923
0	6.803267	-4.956408	0.175072	-4.657018	MT	21325	2023.02.25 03:19:41.296236427	0001923
0	6.978816	-4.566843	-2.053671	-4.861095	MT	21325	2023.02.25 03:19:41.297236427	0001923
0	6.930900	-2.993853	-3.674248	-5.057087	MT	21325	2023.02.25 03:19:41.298236427	0001923
0	6.793072	-0.719600	-4.295598	-5.213046	MT	21325	2023.02.25 03:19:41.299236427	0001923
0	6.800266	1.732514	-3.817864	-5.354057	MT	21325	2023.02.25 03:19:41.300236427	0001923
0	6.970309	3.759403	-2.309962	-5.395940	MT	21325	2023.02.25 03:19:41.301236427	0001923
0	7.109913	4.794324	-0.083872	-5.249600	MT	21325	2023.02.25 03:19:41.302236427	0001923
0	7.228337	4.638472	2.262364	-5.061141	MT	21325	2023.02.25 03:19:41.303236427	0001923
0	7.203071	3.320123	4.138336	-4.871877	MT	21325	2023.02.25 03:19:41.304236427	0001923
0	6.950107	1.203950	4.993357	-4.681974	MT	21325	2023.02.25 03:19:41.305236427	0001923
0	6.695762	-1.224649	4.745991	-4.561692	MT	21325	2023.02.25 03:19:41.306236427	0001923
0	6.619861	-3.397711	3.453829	-4.511007	MT	21325	2023.02.25 03:19:41.307236427	0001923
0	6.779696	-4.782328	1.350699	-4.611857	MT	21325	2023.02.25 03:19:41.308236427	0001923
0	6.855008	-4.887426	-1.012357	-4.698865	MT	21325	2023.02.25 03:19:41.309236427	0001923
0	6.959531	-3.855920	-2.965270	-4.977361	MT	21325	2023.02.25 03:19:41.310236427	0001923
0	6.863895	-1.919243	-4.110761	-5.150846	MT	21325	2023.02.25 03:19:41.311236427	0001923
0	6.840546	0.509776	-4.209964	-5.367439	MT	21325	2023.02.25 03:19:41.312236427	0001923
0	6.838534	2.811763	-3.183596	-5.359502	MT	21325	2023.02.25 03:19:41.313236427	0001923
0	7.020832	4.377570	-1.211845	-5.353541	MT	21325	2023.02.25 03:19:41.314236427	0001923
0	7.211123	4.856330	1.158630	-5.203262	MT	21325	2023.02.25 03:19:41.315236427	0001923
0	7.217422	4.070356	3.324161	-4.947054	MT	21325	2023.02.25 03:19:41.316236427	0001923
0	7.111595	2.347066	4.683445	-4.809512	MT	21325	2023.02.25 03:19:41.317236427	0001923
0	6.819858	0.005326	4.999460	-4.638516	MT	21325	2023.02.25 03:19:41.318236427	0001923
0	6.670930	-2.411095	4.228704	-4.561357	MT	21325	2023.02.25 03:19:41.319236427	0001923
0	6.635025	-4.183692	2.464072	-4.522016	MT	21325	2023.02.25 03:19:41.320236427	0001923
0	6.822016	-4.964591	0.163354	-4.676116	MT	21325	2023.02.25 03:19:41.321236427	0001923
0	6.950177	-4.526804	-2.053685	-4.857507	MT	21325	2023.02.25 03:19:41.322236427	0001923
0	6.923103	-2.997918	-3.651194	-5.060693	MT	21325	2023.02.25 03:19:41.323236427	0001923
0	6.786457	-0.775662	-4.271606	-5.216102	MT	21325	2023.02.25 03:19:41.324236427	0001923
0	6.806229	1.716346	-3.813639	-5.369829	MT	21325	2023.02.25 03:19:41.325236427	0001923
0	6.917176	3.711526	-2.267268	-5.378792	MT	21325	2023.02.25 03:19:41.326236427	0001923
0	7.113060	4.778089	-0.055589	-5.269004	MT	21325	2023.02.25 03:19:41.327236427	0001923
0	7.244581	4.603088	2.316805	-5.091950	MT	21325	2023.02.25 03:19:41.328236427	0001923
0	7.203003	3.247595	4.135044	-4.923188	MT	21325	2023.02.25 03:19:41.329236427	0001923
0	6.985567	1.231606	5.005877	-4.714073	MT	21325	2023.02.25 03:19:41.330236427	0001923
0	6.732710	-1.248909	4.770311	-4.584074	MT	21325	2023.02.25 03:19:41.331236427	0001923
0	6.628600	-3.377892	3.469095	-4.526981	MT	21325	2023.02.25 03:19:41.332236427	0001923
0	6.744329	-4.739176	1.390455	-4.592692	MT	21325	2023.02.25 03:19:41.333236427	0001923
0	6.906999	-4.900150	-0.988336	-4.766378	MT	21325	2023.02.25 03:19:41.334236427	0001923
0	6.920066	-3.879384	-2.935142	-4.921650	MT	21325	2023.02.25 03:19:41.335236427	0001923
0	6.846138	-1.973972	-4.091256	-5.121979	MT	21325	2023.02.25 03:19:41.336236427	0001923
0	6.794699	0.534518	-4.222018	-5.296867	MT	21325	2023.02.25 03:19:41.337236427	0001923
0	6.814375	2.819703	-3.125593	-5.358698	MT	21325	2023.02.25 03:19:41.338236427	0001923
0	7.019594	4.413955	-1.228350	-5.318162	MT	21325	2023.02.25 03:19:41.339236427	0001923
0	7.194049	4.836376	1.154546	-5.199118	MT	21325	2023.02.25 03:19:41.340236427	0001923
0	7.281950	4.133974	3.331785	-4.983600	MT	21325	2023.02.25 03:19:41.341236427	0001923
0	7.073799	2.315619	4.698566	-4.753948	MT	21325	2023.02.25 03:19:41.342236427	0001923
0	6.816690	0.005638	5.025953	-4.605109	MT	21325	2023.02.25 03:19:41.343236427	0001923
0	6.608550	-2.386421	4.212758	-4.497844	MT	21325	2023.02.25 03:19:41.344236427	0001923
0	6.635727	-4.195472	2.490689	-4.497484	MT	21325	2023.02.25 03:19:41.345236427	0001923
0	6.839511	-4.976747	0.195519	-4.687502	MT	21325	2023.02.25 03:19:41.346236427	0001923
0	6.962836	-4.542948	-2.033523	-4.869035	MT	21325	2023.02.25 03:19:41.347236427	0001923
0	6.907111	-3.017742	-3.631510	-5.041185	MT	21325	2023.02.25 03:19:41.348236427	0001923
0	6.764679	-0.763385	-4.272004	-5.189230	MT	21325	2023.02.25 03:19:41.349236427	0001923
0	6.781183	1.748658	-3.799092	-5.337934	MT	21325	2023.02.25 03:19:41.350236427	0001923
0	6.881926	3.715968	-2.256936	-5.334672	MT	21325	2023.02.25 03:19:41.351236427	0001923
0	7.091750	4.790490	-0.045186	-5.228966	MT	21325	2023.02.25 03:19:41.352236427	0001923
0	7.269131	4.614840	2.317185	-5.116070	MT	21325	2023.02.25 03:19:41.353236427	0001923
0	7.204946	3.324123	4.138340	-4.871918	MT	21325	2023.02.25 03:19:41.354236427	0001923
0	6.949425	1.168907	4.997376	-4.685552	MT	21325	2023.02.25 03:19:41.355236427	0001923
0	6.717854	-1.299472	4.777593	-4.540434	MT	21325	2023.02.25 03:19:41.356236427	0001923
0	6.681390	-3.477891	3.472976	-4.525890	MT	21325	2023.02.25 03:19:41.357236427	0001923
0	6.718671	-4.734842	1.385971	-4.560800	MT	21325	2023.02.25 03:19:41.358236427	0001923
0	6.894060	-4.899997	-0.976582	-4.750198	MT	21325	2023.02.25 03:19:41.359236427	0001923
0	6.984091	-3.942743	-2.942666	-4.957118	MT	21325	2023.02.25 03:19:41.360236427	0001923
0	6.878503	-1.930223	-4.129772	-5.151023	MT	21325	2023.02.25 03:19:41.361236427	0001923
0	6.792006	0.510159	-4.182578	-5.327018	MT	21325	2023.02.25 03:19:41.362236427	0001923
0	6.829010	2.803846	-3.183728	-5.351421	MT	21325	2023.02.25 03:19:41.363236427	0001923
0	7.021712	4.421938	-1.212342	-5.318000	MT	21325	2023.02.25 03:19:41.364236427	0001923
0	7.180136	4.889097	1.161522	-5.128543	MT	21325	2023.02.25 03:19:41.365236427	0001923
0	7.223383	4.066232	3.324339	-4.959011	MT	21325	2023.02.25 03:19:41.366236427	0001923
0	7.071407	2.287720	4.721347	-4.741310	MT	21325	2023.02.25 03:19:41.367236427	0001923
0	6.853859	-0.022376	5.080853	-4.599981	MT	21325	2023.02.25 03:19:41.368236427	0001923
0	6.657702	-2.414704	4.249087	-4.521002	MT	21325	2023.02.25 03:19:41.369236427	0001923
0	6.665373	-4.211627	2.521849	-4.508844	MT	21325	2023.02.25 03:19:41.370236427	0001923
0	6.815199	-4.960571	0.214245	-4.668379	MT	21325	2023.02.25 03:19:41.371236427	0001923
0	6.945531	-4.542499	-2.069129	-4.829577	MT	21325	2023.02.25 03:19:41.372236427	0001923
0	6.916559	-2.966814	-3.674277	-5.053365	MT	21325	2023.02.25 03:19:41.373236427	0001923
0	6.842746	-0.760031	-4.313971	-5.256917	MT	21325	2023.02.25 03:19:41.374236427	0001923
0	6.796154	1.752777	-3.834205	-5.330512	MT	21325	2023.02.25 03:19:41.375236427	0001923
0	6.992519	3.763110	-2.305530	-5.423915	MT	21325	2023.02.25 03:19:41.376236427	0001923
0	7.149813	4.797789	-0.075089	-5.300510	MT	21325	2023.02.25 03:19:41.377236427	0001923
0	7.273517	4.641978	2.302036	-5.104579	MT	21325	2023.02.25 03:19:41.378236427	0001923
0	7.177004	3.304376	4.133951	-4.847777	MT	21325	2023.02.25 03:19:41.379236427	0001923
0	6.952585	1.189018	5.008215	-4.673592	MT	21325	2023.02.25 03:19:41.380236427	0001923
0	6.760694	-1.263844	4.817120	-4.572204	MT	21325	2023.02.25 03:19:41.381236427	0001923
0	6.691856	-3.457969	3.508057	-4.529561	MT	21325	2023.02.25 03:19:41.382236427	0001923
0	6.761107	-4.759210	1.394476	-4.595424	MT	21325	2023.02.25 03:19:41.383236427	0001923
0	6.929064	-4.904500	-0.967855	-4.798026	MT	21325	2023.02.25 03:19:41.384236427	0001923
0	6.975462	-3.899937	-2.946324	-4.976618	MT	21325	2023.02.25 03:19:41.385236427	0001923
0	6.864141	-1.899142	-4.129857	-5.143343	MT	21325	2023.02.25 03:19:41.386236427	0001923
0	6.836540	0.505863	-4.214090	-5.359461	MT	21325	2023.02.25 03:19:41.387236427	0001923
0	6.863342	2.795545	-3.210245	-5.383745	MT	21325	2023.02.25 03:19:41.388236427	0001923
0	7.054943	4.425645	-1.247845	-5.350586	MT	21325	2023.02.25 03:19:41.389236427	0001923
0	7.205384	4.876592	1.143289	-5.179701	MT	21325	2023.02.25 03:19:41.390236427	0001923
0	7.244055	4.094115	3.316556	-4.971419	MT	21325	2023.02.25 03:19:41.391236427	0001923
0	7.053381	2.295900	4.706114	-4.725624	MT	21325	2023.02.25 03:19:41.392236427	0001923
0	6.848017	-0.033675	5.042348	-4.633458	MT	21325	2023.02.25 03:19:41.393236427	0001923
0	6.705328	-2.446056	4.272536	-4.552326	MT	21325	2023.02.25 03:19:41.394236427	0001923
0	6.691574	-4.222982	2.507388	-4.544953	MT	21325	2023.02.25 03:19:41.395236427	0001923
0	6.861466	-4.991914	0.198745	-4.703299	MT	21325	2023.02.25 03:19:41.396236427	0001923
0	6.922181	-4.510611	-2.041972	-4.837492	MT	21325	2023.02.25 03:19:41.397236427	0001923
0	6.931042	-2.986034	-3.658996	-5.072937	MT	21325	2023.02.25 03:19:41.398236427	0001923
0	6.855894	-0.744009	-4.336950	-5.257433	MT	21325	2023.02.25 03:19:41.399236427	0001923
0	6.802015	1.771496	-3.802820	-5.354229	MT	21325	2023.02.25 03:19:41.400236427	0001923
0	6.952224	3.771781	-2.318496	-5.360192	MT	21325	2023.02.25 03:19:41.401236427	0001923
0	7.117728	4.810356	-0.075915	-5.245643	MT	21325	2023.02.25 03:19:41.402236427	0001923
0	7.238349	4.587043	2.320846	-5.095724	MT	21325	2023.02.25 03:19:41.403236427	0001923
0	7.178242	3.292183	4.122243	-4.867834	MT	21325	2023.02.25 03:19:41.404236427	0001923
0	7.014931	1.168401	5.048042	-4.728781	MT	21325	2023.02.25 03:19:41.405236427	0001923
0	6.762802	-1.263847	4.820119	-4.572158	MT	21325	2023.02.25 03:19:41.406236427	0001923
0	6.677425	-3.453838	3.499879	-4.517726	MT	21325	2023.02.25 03:19:41.407236427	0001923
0	6.748828	-4.743231	1.374559	-4.599894	MT	21325	2023.02.25 03:19:41.408236427	0001923
0	6.949750	-4.920600	-0.979704	-4.809043	MT	21325	2023.02.25 03:19:41.409236427	0001923
0	6.952651	-3.887653	-2.953721	-4.949853	MT	21325	2023.02.25 03:19:41.410236427	0001923
0	6.919440	-1.946473	-4.156375	-5.178266	MT	21325	2023.02.25 03:19:41.411236427	0001923
0	6.832394	0.518224	-4.245561	-5.328063	MT	21325	2023.02.25 03:19:41.412236427	0001923
0	6.874805	2.834436	-3.187080	-5.391794	MT	21325	2023.02.25 03:19:41.413236427	0001923
0	7.039399	4.429949	-1.263266	-5.322861	MT	21325	2023.02.25 03:19:41.414236427	0001923
0	7.229606	4.839914	1.163221	-5.243029	MT	21325	2023.02.25 03:19:41.415236427	0001923
0	7.258499	4.073882	3.343835	-4.990798	MT	21325	2023.02.25 03:19:41.416236427	0001923
0	7.124809	2.343154	4.718253	-4.796938	MT	21325	2023.02.25 03:19:41.417236427	0001923
0	6.856314	-0.065611	5.061186	-4.624840	MT	21325	2023.02.25 03:19:41.418236427	0001923
0	6.710100	-2.418119	4.291628	-4.556323	MT	21325	2023.02.25 03:19:41.419236427	0001923
0	6.718890	-4.219425	2.508049	-4.587987	MT	21325	2023.02.25 03:19:41.420236427	0001923
0	6.841570	-4.983693	0.183451	-4.683613	MT	21325	2023.02.25 03:19:41.421236427	0001923
0	6.973318	-4.531089	-2.056261	-4.885507	MT	21325	2023.02.25 03:19:41.422236427	0001923
0	6.953102	-3.001911	-3.698132	-5.065370	MT	21325	2023.02.25 03:19:41.423236427	0001923
0	6.847471	-0.756023	-4.321966	-5.257081	MT	21325	2023.02.25 03:19:41.424236427	0001923
0	6.788824	1.736854	-3.838330	-5.323409	MT	21325	2023.02.25 03:19:41.425236427	0001923
0	6.915750	3.715817	-2.310625	-5.355494	MT	21325	2023.02.25 03:19:41.426236427	0001923
0	7.093638	4.762226	-0.067789	-5.257024	MT	21325	2023.02.25 03:19:41.427236427	0001923
0	7.234379	4.619379	2.313396	-5.064166	MT	21325	2023.02.25 03:19:41.428236427	0001923
0	7.230010	3.331830	4.142777	-4.899935	MT	21325	2023.02.25 03:19:41.429236427	0001923
0	6.957583	1.136963	5.024213	-4.676811	MT	21325	2023.02.25 03:19:41.430236427	0001923
0	6.729303	-1.244766	4.781085	-4.568950	MT	21325	2023.02.25 03:19:41.431236427	0001923
0	6.641388	-3.442563	3.472529	-4.494256	MT	21325	2023.02.25 03:19:41.432236427	0001923
0	6.765205	-4.767181	1.397421	-4.592297	MT	21325	2023.02.25 03:19:41.433236427	0001923
0	6.945370	-4.916551	-0.987760	-4.805207	MT	21325	2023.02.25 03:19:41.434236427	0001923
0	6.955039	-3.887599	-2.965781	-4.946037	MT	21325	2023.02.25 03:19:41.435236427	0001923
0	6.831048	-1.949895	-4.087350	-5.114166	MT	21325	2023.02.25 03:19:41.436236427	0001923
0	6.809086	0.506003	-4.190337	-5.343097	MT	21325	2023.02.25 03:19:41.437236427	0001923
0	6.860168	2.874797	-3.179583	-5.356090	MT	21325	2023.02.25 03:19:41.438236427	0001923
0	6.996137	4.410287	-1.240826	-5.287310	MT	21325	2023.02.25 03:19:41.439236427	0001923
0	7.198359	4.864584	1.151274	-5.179455	MT	21325	2023.02.25 03:19:41.440236427	0001923
0	7.254094	4.093987	3.320739	-4.983356	MT	21325	2023.02.25 03:19:41.441236427	0001923
0	7.083498	2.303376	4.694918	-4.777881	MT	21325	2023.02.25 03:19:41.442236427	0001923
0	6.822682	-0.018295	5.041801	-4.596619	MT	21325	2023.02.25 03:19:41.443236427	0001923
0	6.708908	-2.446209	4.260781	-4.568507	MT	21325	2023.02.25 03:19:41.444236427	0001923
0	6.669547	-4.207846	2.495224	-4.533293	MT	21325	2023.02.25 03:19:41.445236427	0001923
0	6.812259	-4.960522	0.206185	-4.664502	MT	21325	2023.02.25 03:19:41.446236427	0001923
0	6.956700	-4.542664	-2.068885	-4.845574	MT	21325	2023.02.25 03:19:41.447236427	0001923
0	6.951710	-3.013923	-3.686148	-5.065063	MT	21325	2023.02.25 03:19:41.448236427	0001923
0	6.819995	-0.752113	-4.274905	-5.260403	MT	21325	2023.02.25 03:19:41.449236427	0001923
0	6.778826	1.736614	-3.795045	-5.341749	MT	21325	2023.02.25 03:19:41.450236427	0001923
0	6.932655	3.735582	-2.283299	-5.375284	MT	21325	2023.02.25 03:19:41.451236427	0001923
0	7.115566	4.786130	-0.055640	-5.265087	MT	21325	2023.02.25 03:19:41.452236427	0001923
0	7.264195	4.630015	2.305960	-5.100395	MT	21325	2023.02.25 03:19:41.453236427	0001923
0	7.244272	3.391033	4.142541	-4.880545	MT	21325	2023.02.25 03:19:41.454236427	0001923
0	6.973328	1.196803	5.016529	-4.693549	MT	21325	2023.02.25 03:19:41.455236427	0001923
0	6.680699	-1.248285	4.753412	-4.525329	MT	21325	2023.02.25 03:19:41.456236427	0001923
0	6.623706	-3.425581	3.449613	-4.498782	MT	21325	2023.02.25 03:19:41.457236427	0001923
0	6.764471	-4.723687	1.366271	-4.645230	MT	21325	2023.02.25 03:19:41.458236427	0001923
0	6.896363	-4.911918	-0.972719	-4.742014	MT	21325	2023.02.25 03:19:41.459236427	0001923
0	6.903051	-3.851245	-2.951290	-4.910185	MT	21325	2023.02.25 03:19:41.460236427	0001923
0	6.873269	-1.978483	-4.074530	-5.169685	MT	21325	2023.02.25 03:19:41.461236427	0001923
0	6.775729	0.534811	-4.226445	-5.268932	MT	21325	2023.02.25 03:19:41.462236427	0001923
0	6.854015	2.803373	-3.164058	-5.395123	MT	21325	2023.02.25 03:19:41.463236427	0001923
0	7.017357	4.413943	-1.216351	-5.317979	MT	21325	2023.02.25 03:19:41.464236427	0001923
0	7.179924	4.825509	1.186285	-5.182518	MT	21325	2023.02.25 03:19:41.465236427	0001923
0	7.216349	4.078394	3.316125	-4.944259	MT	21325	2023.02.25 03:19:41.466236427	0001923
0	7.107931	2.347395	4.713907	-4.774045	MT	21325	2023.02.25 03:19:41.467236427	0001923
0	6.832401	-0.010794	5.006608	-4.649242	MT	21325	2023.02.25 03:19:41.468236427	0001923
0	6.668368	-2.433636	4.263940	-4.512579	MT	21325	2023.02.25 03:19:41.469236427	0001923
0	6.678102	-4.214991	2.476462	-4.549509	MT	21325	2023.02.25 03:19:41.470236427	0001923
0	6.847593	-5.003560	0.175245	-4.671532	MT	21325	2023.02.25 03:19:41.471236427	0001923
0	6.968016	-4.511217	-2.053055	-4.897665	MT	21325	2023.02.25 03:19:41.472236427	0001923
0	6.913797	-2.970915	-3.655162	-5.061032	MT	21325	2023.02.25 03:19:41.473236427	0001923
0	6.850456	-0.760019	-4.325970	-5.257101	MT	21325	2023.02.25 03:19:41.474236427	0001923
0	6.790363	1.724688	-3.826117	-5.338100	MT	21325	2023.02.25 03:19:41.475236427	0001923
0	6.883731	3.699849	-2.260772	-5.346567	MT	21325	2023.02.25 03:19:41.476236427	0001923
0	7.126051	4.806159	-0.044679	-5.261125	MT	21325	2023.02.25 03:19:41.477236427	0001923
0	7.197927	4.558341	2.313385	-5.067537	MT	21325	2023.02.25 03:19:41.478236427	0001923
0	7.231786	3.331863	4.150715	-4.895813	MT	21325	2023.02.25 03:19:41.479236427	0001923
0	6.951566	1.227916	4.985447	-4.686343	MT	21325	2023.02.25 03:19:41.480236427	0001923
0	6.719503	-1.279778	4.754108	-4.573002	MT	21325	2023.02.25 03:19:41.481236427	0001923
0	6.627442	-3.401793	3.453947	-4.518964	MT	21325	2023.02.25 03:19:41.482236427	0001923
0	6.742682	-4.739240	1.342628	-4.604423	MT	21325	2023.02.25 03:19:41.483236427	0001923
0	6.861377	-4.895540	-0.981248	-4.706307	MT	21325	2023.02.25 03:19:41.484236427	0001923
0	6.962399	-3.879799	-2.961482	-4.965055	MT	21325	2023.02.25 03:19:41.485236427	0001923
0	6.890973	-1.958618	-4.094275	-5.185194	MT	21325	2023.02.25 03:19:41.486236427	0001923
0	6.780105	0.510545	-4.207109	-5.292391	MT	21325	2023.02.25 03:19:41.487236427	0001923
0	6.857656	2.826503	-3.171213	-5.383469	MT	21325	2023.02.25 03:19:41.488236427	0001923
0	6.987304	4.345729	-1.205128	-5.337108	MT	21325	2023.02.25 03:19:41.489236427	0001923
0	7.203081	4.821138	1.186829	-5.218471	MT	21325	2023.02.25 03:19:41.490236427	0001923
0	7.222059	4.062195	3.320396	-4.963030	MT	21325	2023.02.25 03:19:41.491236427	0001923
0	7.091629	2.295249	4.699092	-4.789736	MT	21325	2023.02.25 03:19:41.492236427	0001923
0	6.822318	-0.022751	4.995550	-4.646288	MT	21325	2023.02.25 03:19:41.493236427	0001923
0	6.627010	-2.437456	4.208759	-4.501380	MT	21325	2023.02.25 03:19:41.494236427	0001923
0	6.703122	-4.254989	2.476414	-4.549097	MT	21325	2023.02.25 03:19:41.495236427	0001923
0	6.844764	-4.999564	0.179249	-4.671512	MT	21325	2023.02.25 03:19:41.496236427	0001923
0	6.965566	-4.531014	-2.049384	-4.877402	MT	21325	2023.02.25 03:19:41.497236427	0001923
0	6.935750	-3.014000	-3.651091	-5.068527	MT	21325	2023.02.25 03:19:41.498236427	0001923
0	6.754415	-0.743353	-4.264042	-5.185315	MT	21325	2023.02.25 03:19:41.499236427	0001923
0	6.772037	1.668543	-3.803003	-5.349170	MT	21325	2023.02.25 03:19:41.500236427	0001923
0	6.901066	3.707585	-2.244398	-5.370401	MT	21325	2023.02.25 03:19:41.501236427	0001923
0	7.115427	4.782070	-0.036586	-5.268755	MT	21325	2023.02.25 03:19:41.502236427	0001923
0	7.240401	4.611214	2.313631	-5.080081	MT	21325	2023.02.25 03:19:41.503236427	0001923
0	7.173434	3.264060	4.122393	-4.879544	MT	21325	2023.02.25 03:19:41.504236427	0001923
0	6.971793	1.188766	5.012581	-4.697527	MT	21325	2023.02.25 03:19:41.505236427	0001923
0	6.712515	-1.208753	4.766130	-4.569550	MT	21325	2023.02.25 03:19:41.506236427	0001923
0	6.606483	-3.369749	3.449924	-4.515355	MT	21325	2023.02.25 03:19:41.507236427	0001923
0	6.720411	-4.727040	1.338353	-4.585611	MT	21325	2023.02.25 03:19:41.508236427	0001923
0	6.887141	-4.877056	-1.000430	-4.758800	MT	21325	2023.02.25 03:19:41.509236427	0001923
0	6.950482	-3.891471	-2.969969	-4.934059	MT	21325	2023.02.25 03:19:41.510236427	0001923
0	6.817091	-1.925908	-4.075323	-5.114230	MT	21325	2023.02.25 03:19:41.511236427	0001923
0	6.771901	0.514253	-4.163743	-5.315771	MT	21325	2023.02.25 03:19:41.512236427	0001923
0	6.795938	2.807963	-3.136973	-5.334746	MT	21325	2023.02.25 03:19:41.513236427	0001923
0	6.982651	4.365922	-1.193411	-5.317133	MT	21325	2023.02.25 03:19:41.514236427	0001923
0	7.198510	4.848488	1.205310	-5.182465	MT	21325	2023.02.25 03:19:41.515236427	0001923
0	7.236893	4.070241	3.355279	-4.954579	MT	21325	2023.02.25 03:19:41.516236427	0001923
0	7.097259	2.359344	4.683047	-4.782640	MT	21325	2023.02.25 03:19:41.517236427	0001923
0	6.807821	0.005613	5.010016	-4.609353	MT	21325	2023.02.25 03:19:41.518236427	0001923
0	6.606126	-2.398520	4.188929	-4.510085	MT	21325	2023.02.25 03:19:41.519236427	0001923
0	6.655724	-4.204014	2.417604	-4.558522	MT	21325	2023.02.25 03:19:41.520236427	0001923
0	6.849658	-4.964992	0.152966	-4.716277	MT	21325	2023.02.25 03:19:41.521236427	0001923
0	6.918942	-4.479557	-2.095929	-4.838636	MT	21325	2023.02.25 03:19:41.522236427	0001923
0	6.917065	-3.013942	-3.627216	-5.060162	MT	21325	2023.02.25 03:19:41.523236427	0001923
0	6.784066	-0.743755	-4.263447	-5.224308	MT	21325	2023.02.25 03:19:41.524236427	0001923
0	6.768177	1.712467	-3.770893	-5.353133	MT	21325	2023.02.25 03:19:41.525236427	0001923
0	6.908874	3.715494	-2.236267	-5.378359	MT	21325	2023.02.25 03:19:41.526236427	0001923
0	7.137960	4.789786	-0.001214	-5.292298	MT	21325	2023.02.25 03:19:41.527236427	0001923
0	7.272740	4.633900	2.298149	-5.112556	MT	21325	2023.02.25 03:19:41.528236427	0001923
0	7.233650	3.303520	4.135218	-4.930763	MT	21325	2023.02.25 03:19:41.529236427	0001923
0	6.950761	1.192872	4.989466	-4.689921	MT	21325	2023.02.25 03:19:41.530236427	0001923
0	6.667310	-1.248376	4.722599	-4.537800	MT	21325	2023.02.25 03:19:41.531236427	0001923
0	6.625532	-3.366388	3.399957	-4.583164	MT	21325	2023.02.25 03:19:41.532236427	0001923
0	6.704548	-4.722839	1.342052	-4.565595	MT	21325	2023.02.25 03:19:41.533236427	0001923
0	6.905542	-4.888164	-1.015258	-4.770914	MT	21325	2023.02.25 03:19:41.534236427	0001923
0	6.919769	-3.871327	-2.951191	-4.917978	MT	21325	2023.02.25 03:19:41.535236427	0001923
0	6.827974	-1.903251	-4.063808	-5.146293	MT	21325	2023.02.25 03:19:41.536236427	0001923
0	6.710757	0.482668	-4.125457	-5.270853	MT	21325	2023.02.25 03:19:41.537236427	0001923
0	6.808539	2.834916	-3.132880	-5.338963	MT	21325	2023.02.25 03:19:41.538236427	0001923
0	6.977833	4.349836	-1.189308	-5.324906	MT	21325	2023.02.25 03:19:41.539236427	0001923
0	7.162436	4.865107	1.153495	-5.128418	MT	21325	2023.02.25 03:19:41.540236427	0001923
0	7.233944	4.058023	3.327635	-4.978880	MT	21325	2023.02.25 03:19:41.541236427	0001923
0	7.102300	2.379134	4.656425	-4.806255	MT	21325	2023.02.25 03:19:41.542236427	0001923
0	6.788727	-0.033591	4.960357	-4.634711	MT	21325	2023.02.25 03:19:41.543236427	0001923
0	6.623630	-2.394734	4.197239	-4.530001	MT	21325	2023.02.25 03:19:41.544236427	0001923
0	6.671197	-4.184228	2.464866	-4.574007	MT	21325	2023.02.25 03:19:41.545236427	0001923
0	6.812981	-4.944659	0.148501	-4.684550	MT	21325	2023.02.25 03:19:41.546236427	0001923
0	6.979796	-4.531118	-2.068199	-4.889690	MT	21325	2023.02.25 03:19:41.547236427	0001923
0	6.955722	-3.030021	-3.670047	-5.072652	MT	21325	2023.02.25 03:19:41.548236427	0001923
0	6.791590	-0.727879	-4.263245	-5.236471	MT	21325	2023.02.25 03:19:41.549236427	0001923
0	6.798912	1.700294	-3.802598	-5.373495	MT	21325	2023.02.25 03:19:41.550236427	0001923
0	6.924313	3.739550	-2.252298	-5.374851	MT	21325	2023.02.25 03:19:41.551236427	0001923
0	7.088877	4.725880	-0.009411	-5.283763	MT	21325	2023.02.25 03:19:41.552236427	0001923
0	7.210541	4.583415	2.320292	-5.059689	MT	21325	2023.02.25 03:19:41.553236427	0001923
0	7.189371	3.312214	4.130205	-4.863918	MT	21325	2023.02.25 03:19:41.554236427	0001923
0	6.925096	1.216138	4.970130	-4.666452	MT	21325	2023.02.25 03:19:41.555236427	0001923
0	6.664787	-1.267032	4.749024	-4.501198	MT	21325	2023.02.25 03:19:41.556236427	0001923
0	6.608862	-3.401720	3.422889	-4.515439	MT	21325	2023.02.25 03:19:41.557236427	0001923
0	6.750038	-4.747301	1.322743	-4.612645	MT	21325	2023.02.25 03:19:41.558236427	0001923
0	6.923566	-4.924091	-1.004424	-4.762376	MT	21325	2023.02.25 03:19:41.559236427	0001923
0	6.957750	-3.863743	-2.977522	-4.961465	MT	21325	2023.02.25 03:19:41.560236427	0001923
0	6.826552	-1.946179	-4.051983	-5.137668	MT	21325	2023.02.25 03:19:41.561236427	0001923
0	6.755060	0.450376	-4.160003	-5.303053	MT	21325	2023.02.25 03:19:41.562236427	0001923
0	6.822458	2.823669	-3.132527	-5.362845	MT	21325	2023.02.25 03:19:41.563236427	0001923
0	7.018376	4.417759	-1.158170	-5.329132	MT	21325	2023.02.25 03:19:41.564236427	0001923
0	7.168435	4.828726	1.204935	-5.159263	MT	21325	2023.02.25 03:19:41.565236427	0001923
0	7.248185	4.065861	3.324889	-4.995005	MT	21325	2023.02.25 03:19:41.566236427	0001923
0	7.056964	2.287521	4.674719	-4.766024	MT	21325	2023.02.25 03:19:41.567236427	0001923
0	6.808554	-0.049506	4.999151	-4.621953	MT	21325	2023.02.25 03:19:41.568236427	0001923
0	6.640180	-2.410531	4.240848	-4.505168	MT	21325	2023.02.25 03:19:41.569236427	0001923
0	6.695486	-4.215399	2.442122	-4.593036	MT	21325	2023.02.25 03:19:41.570236427	0001923
0	6.807676	-4.944596	0.167377	-4.676261	MT	21325	2023.02.25 03:19:41.571236427	0001923
0	6.949857	-4.514831	-2.068607	-4.861859	MT	21325	2023.02.25 03:19:41.572236427	0001923
0	6.921399	-2.993918	-3.651190	-5.060735	MT	21325	2023.02.25 03:19:41.573236427	0001923
0	6.831930	-0.764372	-4.262554	-5.284092	MT	21325	2023.02.25 03:19:41.574236427	0001923
0	6.734210	1.695824	-3.767448	-5.317903	MT	21325	2023.02.25 03:19:41.575236427	0001923
1	6.920198	3.703195	-2.224855	-5.406063	MT	21326	2023.02.25 03:19:42.576569761	0001923
1	7.118940	4.761783	0.002752	-5.291949	MT	21326	2023.02.25 03:19:42.577569761	0001923
1	7.250155	4.630318	2.332468	-5.067988	MT	21326	2023.02.25 03:19:42.578569761	0001923
1	7.198160	3.348336	4.130064	-4.852291	MT	21326	2023.02.25 03:19:42.579569761	0001923
1	6.946568	1.231887	4.973515	-4.690566	MT	21326	2023.02.25 03:19:42.580569761	0001923
1	6.670756	-1.236385	4.730612	-4.537802	MT	21326	2023.02.25 03:19:42.581569761	0001923
1	6.604608	-3.366177	3.384669	-4.564397	MT	21326	2023.02.25 03:19:42.582569761	0001923
1	6.732789	-4.691662	1.300377	-4.650567	MT	21326	2023.02.25 03:19:42.583569761	0001923
1	6.919023	-4.916084	-1.011413	-4.762566	MT	21326	2023.02.25 03:19:42.584569761	0001923
1	6.975009	-3.868187	-2.945920	-5.000944	MT	21326	2023.02.25 03:19:42.585569761	0001923
1	6.848538	-1.934275	-4.078782	-5.150202	MT	21326	2023.02.25 03:19:42.586569761	0001923
1	6.746252	0.474404	-4.148037	-5.299118	MT	21326	2023.02.25 03:19:42.587569761	0001923
1	6.817812	2.842640	-3.105507	-5.362628	MT	21326	2023.02.25 03:19:42.588569761	0001923
1	6.991701	4.398075	-1.193602	-5.302465	MT	21326	2023.02.25 03:19:42.589569761	0001923
1	7.163906	4.825743	1.188933	-5.159476	MT	21326	2023.02.25 03:19:42.590569761	0001923
1	7.294079	4.089576	3.360280	-5.018713	MT	21326	2023.02.25 03:19:42.591569761	0001923
1	7.135429	2.362962	4.703584	-4.817370	MT	21326	2023.02.25 03:19:42.592569761	0001923
1	6.803227	0.013536	4.995165	-4.618663	MT	21326	2023.02.25 03:19:42.593569761	0001923
1	6.637779	-2.390834	4.213364	-4.537796	MT	21326	2023.02.25 03:19:42.594569761	0001923
1	6.654659	-4.230695	2.429082	-4.526066	MT	21326	2023.02.25 03:19:42.595569761	0001923
1	6.815954	-4.952617	0.148431	-4.680468	MT	21326	2023.02.25 03:19:42.596569761	0001923
1	6.951905	-4.530857	-2.041630	-4.861282	MT	21326	2023.02.25 03:19:42.597569761	0001923
1	6.915715	-2.993976	-3.635130	-5.064489	MT	21326	2023.02.25 03:19:42.598569761	0001923
1	6.804721	-0.780049	-4.256063	-5.251826	MT	21326	2023.02.25 03:19:42.599569761	0001923
1	6.773989	1.720520	-3.782943	-5.349400	MT	21326	2023.02.25 03:19:42.600569761	0001923
1	6.933086	3.727345	-2.252006	-5.394725	MT	21326	2023.02.25 03:19:42.601569761	0001923
1	7.129569	4.785884	-0.016339	-5.284487	MT	21326	2023.02.25 03:19:42.602569761	0001923
1	7.266271	4.615009	2.352876	-5.095523	MT	21326	2023.02.25 03:19:42.603569761	0001923
1	7.208051	3.307815	4.118812	-4.904054	MT	21326	2023.02.25 03:19:42.604569761	0001923
1	6.933237	1.172968	4.977322	-4.681899	MT	21326	2023.02.25 03:19:42.605569761	0001923
1	6.716630	-1.236927	4.746389	-4.588564	MT	21326	2023.02.25 03:19:42.606569761	0001923
1	6.587091	-3.373635	3.418801	-4.507789	MT	21326	2023.02.25 03:19:42.607569761	0001923
1	6.720399	-4.723082	1.338419	-4.589652	MT	21326	2023.02.25 03:19:42.608569761	0001923
1	6.904951	-4.865421	-1.006865	-4.795024	MT	21326	2023.02.25 03:19:42.609569761	0001923
1	6.953670	-3.851977	-2.950206	-4.981173	MT	21326	2023.02.25 03:19:42.610569761	0001923
1	6.851423	-1.911215	-4.098814	-5.146745	MT	21326	2023.02.25 03:19:42.611569761	0001923
1	6.766428	0.538239	-4.151716	-5.315835	MT	21326	2023.02.25 03:19:42.612569761	0001923
1	6.831113	2.819452	-3.121227	-5.382633	MT	21326	2023.02.25 03:19:42.613569761	0001923
1	6.964841	4.358069	-1.185650	-5.301931	MT	21326	2023.02.25 03:19:42.614569761	0001923
1	7.192058	4.797083	1.201860	-5.221994	MT	21326	2023.02.25 03:19:42.615569761	0001923
1	7.261257	4.081886	3.339845	-4.990941	MT	21326	2023.02.25 03:19:42.616569761	0001923
1	7.085942	2.311450	4.702805	-4.769843	MT	21326	2023.02.25 03:19:42.617569761	0001923
1	6.830360	-0.029725	5.010478	-4.641987	MT	21326	2023.02.25 03:19:42.618569761	0001923
1	6.624808	-2.406655	4.201102	-4.521818	MT	21326	2023.02.25 03:19:42.619569761	0001923
1	6.670926	-4.180392	2.434165	-4.593519	MT	21326	2023.02.25 03:19:42.620569761	0001923
1	6.819722	-4.987292	0.143916	-4.649174	MT	21326	2023.02.25 03:19:42.621569761	0001923
1	6.937245	-4.542287	-2.085417	-4.810824	MT	21326	2023.02.25 03:19:42.622569761	0001923
1	6.918550	-3.005839	-3.647326	-5.052551	MT	21326	2023.02.25 03:19:42.623569761	0001923
1	6.818544	-0.712111	-4.278857	-5.260876	MT	21326	2023.02.25 03:19:42.624569761	0001923
1	6.771139	1.732461	-3.766870	-5.353278	MT	21326	2023.02.25 03:19:42.625569761	0001923
1	6.893735	3.679459	-2.240248	-5.382049	MT	21326	2023.02.25 03:19:42.626569761	0001923
1	7.104740	4.753911	-0.001440	-5.279930	MT	21326	2023.02.25 03:19:42.627569761	0001923
1	7.297594	4.653890	2.346106	-5.108030	MT	21326	2023.02.25 03:19:42.628569761	0001923
1	7.190141	3.251875	4.142621	-4.895112	MT	21326	2023.02.25 03:19:42.629569761	0001923
1	6.944837	1.220073	4.993193	-4.670141	MT	21326	2023.02.25 03:19:42.630569761	0001923
1	6.685409	-1.244479	4.741724	-4.545550	MT	21326	2023.02.25 03:19:42.631569761	0001923
1	6.630159	-3.421884	3.423110	-4.531230	MT	21326	2023.02.25 03:19:42.632569761	0001923
1	6.749425	-4.735429	1.315957	-4.625873	MT	21326	2023.02.25 03:19:42.633569761	0001923
1	6.877921	-4.899627	-1.016066	-4.718799	MT	21326	2023.02.25 03:19:42.634569761	0001923
1	6.988545	-3.884174	-2.956938	-5.000947	MT	21326	2023.02.25 03:19:42.635569761	0001923
1	6.855277	-1.887650	-4.067194	-5.185512	MT	21326	2023.02.25 03:19:42.636569761	0001923
1	6.736059	0.470573	-4.152285	-5.283140	MT	21326	2023.02.25 03:19:42.637569761	0001923
1	6.863642	2.882509	-3.140211	-5.379572	MT	21326	2023.02.25 03:19:42.638569761	0001923
1	7.029211	4.417705	-1.185045	-5.337543	MT	21326	2023.02.25 03:19:42.639569761	0001923
1	7.194906	4.821259	1.189646	-5.206427	MT	21326	2023.02.25 03:19:42.640569761	0001923
1	7.248657	4.050728	3.325069	-5.007848	MT	21326	2023.02.25 03:19:42.641569761	0001923
1	7.103339	2.331146	4.687304	-4.801288	MT	21326	2023.02.25 03:19:42.642569761	0001923
1	6.794358	-0.041412	4.987039	-4.614220	MT	21326	2023.02.25 03:19:42.643569761	0001923
1	6.616900	-2.382731	4.193253	-4.530186	MT	21326	2023.02.25 03:19:42.644569761	0001923
1	6.660565	-4.196109	2.429734	-4.566420	MT	21326	2023.02.25 03:19:42.645569761	0001923
1	6.812714	-4.924877	0.159829	-4.704584	MT	21326	2023.02.25 03:19:42.646569761	0001923
1	6.971120	-4.515165	-2.064119	-4.893793	MT	21326	2023.02.25 03:19:42.647569761	0001923
1	6.937349	-2.994075	-3.658944	-5.076854	MT	21326	2023.02.25 03:19:42.648569761	0001923
1	6.836939	-0.728222	-4.290692	-5.272892	MT	21326	2023.02.25 03:19:42.649569761	0001923
1	6.799971	1.724190	-3.782450	-5.381435	MT	21326	2023.02.25 03:19:42.650569761	0001923
1	6.868160	3.756451	-2.257606	-5.288092	MT	21326	2023.02.25 03:19:42.651569761	0001923
1	7.093259	4.758153	-0.036737	-5.260509	MT	21326	2023.02.25 03:19:42.652569761	0001923
1	7.210649	4.526980	2.345833	-5.098724	MT	21326	2023.02.25 03:19:42.653569761	0001923
1	7.230216	3.287722	4.169844	-4.907068	MT	21326	2023.02.25 03:19:42.654569761	0001923
1	6.956745	1.196976	5.008286	-4.677673	MT	21326	2023.02.25 03:19:42.655569761	0001923
1	6.714097	-1.295727	4.746029	-4.568960	MT	21326	2023.02.25 03:19:42.656569761	0001923
1	6.632742	-3.394133	3.423509	-4.555514	MT	21326	2023.02.25 03:19:42.657569761	0001923
1	6.723556	-4.742891	1.354088	-4.569205	MT	21326	2023.02.25 03:19:42.658569761	0001923
1	6.884678	-4.877073	-0.984431	-4.758555	MT	21326	2023.02.25 03:19:42.659569761	0001923
1	6.957750	-3.863743	-2.977522	-4.961465	MT	21326	2023.02.25 03:19:42.660569761	0001923
1	6.895956	-1.930644	-4.110178	-5.189726	MT	21326	2023.02.25 03:19:42.661569761	0001923
1	6.786033	0.564907	-4.140212	-5.346939	MT	21326	2023.02.25 03:19:42.662569761	0001923
1	6.820068	2.803539	-3.125368	-5.374530	MT	21326	2023.02.25 03:19:42.663569761	0001923
1	6.988691	4.385941	-1.173450	-5.313034	MT	21326	2023.02.25 03:19:42.664569761	0001923
1	7.157527	4.813710	1.181981	-5.163459	MT	21326	2023.02.25 03:19:42.665569761	0001923
1	7.281950	4.089735	3.356051	-5.003777	MT	21326	2023.02.25 03:19:42.666569761	0001923
1	7.112512	2.311048	4.703400	-4.808836	MT	21326	2023.02.25 03:19:42.667569761	0001923
1	6.791480	-0.049211	5.002707	-4.592896	MT	21326	2023.02.25 03:19:42.668569761	0001923
1	6.642774	-2.407051	4.185714	-4.562055	MT	21326	2023.02.25 03:19:42.669569761	0001923
1	6.665142	-4.218980	2.425524	-4.554246	MT	21326	2023.02.25 03:19:42.670569761	0001923
1	6.793746	-4.936435	0.120224	-4.666063	MT	21326	2023.02.25 03:19:42.671569761	0001923
1	6.970943	-4.554692	-2.080837	-4.849633	MT	21326	2023.02.25 03:19:42.672569761	0001923
1	6.929306	-3.013778	-3.666395	-5.048760	MT	21326	2023.02.25 03:19:42.673569761	0001923
1	6.792471	-0.715831	-4.271290	-5.232717	MT	21326	2023.02.25 03:19:42.674569761	0001923
1	6.783163	1.692270	-3.778611	-5.373046	MT	21326	2023.02.25 03:19:42.675569761	0001923
1	6.903236	3.699454	-2.236225	-5.382194	MT	21326	2023.02.25 03:19:42.676569761	0001923
1	7.111309	4.798250	-0.012875	-5.248556	MT	21326	2023.02.25 03:19:42.677569761	0001923
1	7.248445	4.545671	2.365281	-5.126624	MT	21326	2023.02.25 03:19:42.678569761	0001923
1	7.158891	3.268308	4.122031	-4.855589	MT	21326	2023.02.25 03:19:42.679569761	0001923
1	6.940749	1.168845	4.977500	-4.693856	MT	21326	2023.02.25 03:19:42.680569761	0001923
1	6.684629	-1.236592	4.730918	-4.557798	MT	21326	2023.02.25 03:19:42.681569761	0001923
1	6.612728	-3.425595	3.422677	-4.503194	MT	21326	2023.02.25 03:19:42.682569761	0001923
1	6.724098	-4.683542	1.343138	-4.633995	MT	21326	2023.02.25 03:19:42.683569761	0001923
1	6.919941	-4.892386	-0.999959	-4.790640	MT	21326	2023.02.25 03:19:42.684569761	0001923
1	6.931093	-3.831730	-2.961532	-4.958551	MT	21326	2023.02.25 03:19:42.685569761	0001923
1	6.857947	-1.891381	-4.098546	-5.162948	MT	21326	2023.02.25 03:19:42.686569761	0001923
1	6.736354	0.478803	-4.176578	-5.263593	MT	21326	2023.02.25 03:19:42.687569761	0001923
1	6.810057	2.779540	-3.125396	-5.374283	MT	21326	2023.02.25 03:19:42.688569761	0001923
1	7.015717	4.381526	-1.169845	-5.352941	MT	21326	2023.02.25 03:19:42.689569761	0001923
1	7.202056	4.840340	1.189546	-5.198624	MT	21326	2023.02.25 03:19:42.690569761	0001923
1	7.281145	4.105792	3.340011	-5.000187	MT	21326	2023.02.25 03:19:42.691569761	0001923
1	7.088896	2.355318	4.668105	-4.786828	MT	21326	2023.02.25 03:19:42.692569761	0001923
1	6.803125	-0.018426	4.999065	-4.614273	MT	21326	2023.02.25 03:19:42.693569761	0001923
1	6.642579	-2.429926	4.185504	-4.549821	MT	21326	2023.02.25 03:19:42.694569761	0001923
1	6.645467	-4.176003	2.445573	-4.554383	MT	21326	2023.02.25 03:19:42.695569761	0001923
1	6.829541	-4.936989	0.148999	-4.716627	MT	21326	2023.02.25 03:19:42.696569761	0001923
1	6.937300	-4.510662	-2.072847	-4.845964	MT	21326	2023.02.25 03:19:42.697569761	0001923
1	6.900281	-3.001778	-3.627446	-5.044288	MT	21326	2023.02.25 03:19:42.698569761	0001923
1	6.784748	-0.740030	-4.236079	-5.247933	MT	21326	2023.02.25 03:19:42.699569761	0001923
1	6.765098	1.736495	-3.759927	-5.349213	MT	21326	2023.02.25 03:19:42.700569761	0001923
1	6.910403	3.727478	-2.221254	-5.378254	MT	21326	2023.02.25 03:19:42.701569761	0001923
1	7.126859	4.773762	0.022764	-5.291767	MT	21326	2023.02.25 03:19:42.702569761	0001923
1	7.256802	4.606960	2.320992	-5.103928	MT	21326	2023.02.25 03:19:42.703569761	0001923
1	7.214066	3.323925	4.130647	-4.892037	MT	21326	2023.02.25 03:19:42.704569761	0001923
1	6.954762	1.200756	4.981660	-4.702123	MT	21326	2023.02.25 03:19:42.705569761	0001923
1	6.687467	-1.252665	4.723022	-4.565754	MT	21326	2023.02.25 03:19:42.706569761	0001923
1	6.616767	-3.385860	3.438090	-4.527372	MT	21326	2023.02.25 03:19:42.707569761	0001923
1	6.723034	-4.710296	1.315788	-4.613133	MT	21326	2023.02.25 03:19:42.708569761	0001923
1	6.934212	-4.888497	-1.041720	-4.806320	MT	21326	2023.02.25 03:19:42.709569761	0001923
1	6.976911	-3.919539	-2.981878	-4.941953	MT	21326	2023.02.25 03:19:42.710569761	0001923
1	6.833545	-1.907058	-4.091054	-5.130667	MT	21326	2023.02.25 03:19:42.711569761	0001923
1	6.774424	0.478183	-4.163679	-5.322399	MT	21326	2023.02.25 03:19:42.712569761	0001923
1	6.815849	2.826411	-3.082224	-5.382109	MT	21326	2023.02.25 03:19:42.713569761	0001923
1	6.990907	4.381852	-1.166334	-5.320885	MT	21326	2023.02.25 03:19:42.714569761	0001923
1	7.185528	4.828485	1.209285	-5.182198	MT	21326	2023.02.25 03:19:42.715569761	0001923
1	7.244268	4.062040	3.351575	-4.974555	MT	21326	2023.02.25 03:19:42.716569761	0001923
1	7.087085	2.327169	4.664302	-4.801598	MT	21326	2023.02.25 03:19:42.717569761	0001923
1	6.826884	-0.014935	4.983851	-4.665550	MT	21326	2023.02.25 03:19:42.718569761	0001923
1	6.606636	-2.342886	4.181546	-4.546778	MT	21326	2023.02.25 03:19:42.719569761	0001923
1	6.682909	-4.223256	2.413948	-4.582384	MT	21326	2023.02.25 03:19:42.720569761	0001923
1	6.823904	-4.944803	0.128748	-4.700853	MT	21326	2023.02.25 03:19:42.721569761	0001923
1	6.973631	-4.522970	-2.092370	-4.878141	MT	21326	2023.02.25 03:19:42.722569761	0001923
1	6.953994	-3.014293	-3.646664	-5.096461	MT	21326	2023.02.25 03:19:42.723569761	0001923
1	6.802159	-0.775914	-4.267240	-5.240037	MT	21326	2023.02.25 03:19:42.724569761	0001923
1	6.780471	1.720297	-3.766640	-5.369152	MT	21326	2023.02.25 03:19:42.725569761	0001923
1	6.871381	3.703805	-2.217772	-5.345951	MT	21326	2023.02.25 03:19:42.726569761	0001923
1	7.112414	4.773993	-0.001539	-5.272137	MT	21326	2023.02.25 03:19:42.727569761	0001923
1	7.257953	4.582747	2.329268	-5.123556	MT	21326	2023.02.25 03:19:42.728569761	0001923
1	7.181362	3.288137	4.126299	-4.871731	MT	21326	2023.02.25 03:19:42.729569761	0001923
1	6.957698	1.184451	4.959132	-4.734304	MT	21326	2023.02.25 03:19:42.730569761	0001923
1	6.714625	-1.253030	4.727556	-4.600687	MT	21326	2023.02.25 03:19:42.731569761	0001923
1	6.628901	-3.421917	3.415172	-4.535352	MT	21326	2023.02.25 03:19:42.732569761	0001923
1	6.729729	-4.718410	1.257045	-4.630949	MT	21326	2023.02.25 03:19:42.733569761	0001923
1	6.890067	-4.861203	-1.019164	-4.775252	MT	21326	2023.02.25 03:19:42.734569761	0001923
1	6.955769	-3.895655	-2.950731	-4.949725	MT	21326	2023.02.25 03:19:42.735569761	0001923
1	6.862738	-1.899642	-4.074207	-5.185496	MT	21326	2023.02.25 03:19:42.736569761	0001923
1	6.763868	0.522331	-4.159856	-5.307794	MT	21326	2023.02.25 03:19:42.737569761	0001923
1	6.810051	2.834583	-3.089458	-5.366301	MT	21326	2023.02.25 03:19:42.738569761	0001923
1	7.033129	4.429565	-1.129915	-5.344825	MT	21326	2023.02.25 03:19:42.739569761	0001923
1	7.200058	4.817185	1.221698	-5.209897	MT	21326	2023.02.25 03:19:42.740569761	0001923
1	7.274343	4.093906	3.359796	-4.986760	MT	21326	2023.02.25 03:19:42.741569761	0001923
1	7.094801	2.351270	4.675161	-4.790679	MT	21326	2023.02.25 03:19:42.742569761	0001923
1	6.805694	0.021383	4.983420	-4.634926	MT	21326	2023.02.25 03:19:42.743569761	0001923
1	6.641589	-2.421857	4.197390	-4.541721	MT	21326	2023.02.25 03:19:42.744569761	0001923
1	6.682806	-4.227083	2.445634	-4.561857	MT	21326	2023.02.25 03:19:42.745569761	0001923
1	6.815990	-4.960518	0.132301	-4.672631	MT	21326	2023.02.25 03:19:42.746569761	0001923
1	6.972421	-4.558848	-2.049662	-4.861116	MT	21326	2023.02.25 03:19:42.747569761	0001923
1	6.918048	-2.966904	-3.666156	-5.061242	MT	21326	2023.02.25 03:19:42.748569761	0001923
1	6.818653	-0.681154	-4.278759	-5.265194	MT	21326	2023.02.25 03:19:42.749569761	0001923
1	6.777360	1.708204	-3.755533	-5.376859	MT	21326	2023.02.25 03:19:42.750569761	0001923
1	6.899262	3.703536	-2.236342	-5.374236	MT	21326	2023.02.25 03:19:42.751569761	0001923
1	7.112030	4.782079	-0.005651	-5.264282	MT	21326	2023.02.25 03:19:42.752569761	0001923
1	7.262414	4.622004	2.316949	-5.100145	MT	21326	2023.02.25 03:19:42.753569761	0001923
1	7.202989	3.267792	4.142762	-4.903275	MT	21326	2023.02.25 03:19:42.754569761	0001923
1	6.918941	1.177428	5.000606	-4.634582	MT	21326	2023.02.25 03:19:42.755569761	0001923
1	6.703467	-1.252828	4.731250	-4.580630	MT	21326	2023.02.25 03:19:42.756569761	0001923
1	6.614989	-3.421639	3.425743	-4.507188	MT	21326	2023.02.25 03:19:42.757569761	0001923
1	6.787725	-4.790426	1.315892	-4.625307	MT	21326	2023.02.25 03:19:42.758569761	0001923
1	6.908103	-4.861442	-1.026797	-4.799370	MT	21326	2023.02.25 03:19:42.759569761	0001923
1	6.966087	-3.871829	-2.973410	-4.969320	MT	21326	2023.02.25 03:19:42.760569761	0001923
1	6.870449	-1.934643	-4.071249	-5.185089	MT	21326	2023.02.25 03:19:42.761569761	0001923
1	6.749313	0.526492	-4.156096	-5.291777	MT	21326	2023.02.25 03:19:42.762569761	0001923
1	6.781107	2.811926	-3.101972	-5.334253	MT	21326	2023.02.25 03:19:42.763569761	0001923
1	6.966943	4.362008	-1.166587	-5.305682	MT	21326	2023.02.25 03:19:42.764569761	0001923
1	7.170694	4.860989	1.188608	-5.135841	MT	21326	2023.02.25 03:19:42.765569761	0001923
1	7.246990	4.094248	3.347309	-4.954949	MT	21326	2023.02.25 03:19:42.766569761	0001923
1	7.085185	2.331350	4.679015	-4.782413	MT	21326	2023.02.25 03:19:42.767569761	0001923
1	6.748955	-0.105148	4.943648	-4.593221	MT	21326	2023.02.25 03:19:42.768569761	0001923
1	6.524883	-2.417445	4.037047	-4.520211	MT	21326	2023.02.25 03:19:42.769569761	0001923
1	6.614167	-4.242973	2.179891	-4.581753	MT	21326	2023.02.25 03:19:42.770569761	0001923
1	6.838117	-4.968454	-0.129373	-4.696549	MT	21326	2023.02.25 03:19:42.771569761	0001923
1	7.000785	-4.475940	-2.244113	-4.892945	MT	21326	2023.02.25 03:19:42.772569761	0001923
1	6.919588	-2.803878	-3.779827	-5.072660	MT	21326	2023.02.25 03:19:42.773569761	0001923
1	6.826215	-0.716469	-4.251377	-5.292417	MT	21326	2023.02.25 03:19:42.774569761	0001923
1	6.758773	1.692226	-3.735616	-5.372389	MT	21326	2023.02.25 03:19:42.775569761	0001923
1	6.914315	3.755542	-2.205345	-5.370299	MT	21326	2023.02.25 03:19:42.776569761	0001923
1	7.063905	4.746394	0.009816	-5.231672	MT	21326	2023.02.25 03:19:42.777569761	0001923
1	7.245453	4.561809	2.350118	-5.115020	MT	21326	2023.02.25 03:19:42.778569761	0001923
1	7.218562	3.323917	4.138646	-4.891915	MT	21326	2023.02.25 03:19:42.779569761	0001923
1	6.964319	1.251828	4.989597	-4.694527	MT	21326	2023.02.25 03:19:42.780569761	0001923
1	6.678606	-1.291639	4.699978	-4.565704	MT	21326	2023.02.25 03:19:42.781569761	0001923
1	6.588392	-3.413559	3.386696	-4.503867	MT	21326	2023.02.25 03:19:42.782569761	0001923
1	6.700764	-4.691169	1.311628	-4.601392	MT	21326	2023.02.25 03:19:42.783569761	0001923
1	6.915491	-4.900213	-1.007212	-4.774667	MT	21326	2023.02.25 03:19:42.784569761	0001923
1	6.976840	-3.883770	-2.989484	-4.965442	MT	21326	2023.02.25 03:19:42.785569761	0001923
1	6.859995	-1.911559	-4.074343	-5.177373	MT	21326	2023.02.25 03:19:42.786569761	0001923
1	6.742153	0.545430	-4.137015	-5.295681	MT	21326	2023.02.25 03:19:42.787569761	0001923
1	6.846745	2.834327	-3.121026	-5.394785	MT	21326	2023.02.25 03:19:42.788569761	0001923
1	6.985852	4.361721	-1.158175	-5.332555	MT	21326	2023.02.25 03:19:42.789569761	0001923
1	7.193290	4.832385	1.186476	-5.194588	MT	21326	2023.02.25 03:19:42.790569761	0001923
1	7.271654	4.110037	3.351632	-4.975049	MT	21326	2023.02.25 03:19:42.791569761	0001923
1	7.092984	2.359277	4.668171	-4.790868	MT	21326	2023.02.25 03:19:42.792569761	0001923
1	6.816973	-0.061592	5.003258	-4.629767	MT	21326	2023.02.25 03:19:42.793569761	0001923
1	6.631038	-2.421766	4.189269	-4.533845	MT	21326	2023.02.25 03:19:42.794569761	0001923
1	6.673132	-4.222929	2.456394	-4.545733	MT	21326	2023.02.25 03:19:42.795569761	0001923
1	6.841302	-4.991574	0.148323	-4.676067	MT	21326	2023.02.25 03:19:42.796569761	0001923
1	6.974972	-4.574671	-2.060924	-4.845122	MT	21326	2023.02.25 03:19:42.797569761	0001923
1	6.909632	-3.001807	-3.639384	-5.048471	MT	21326	2023.02.25 03:19:42.798569761	0001923
1	6.771499	-0.692724	-4.256448	-5.220727	MT	21326	2023.02.25 03:19:42.799569761	0001923
1	6.806523	1.723967	-3.766147	-5.401188	MT	21326	2023.02.25 03:19:42.800569761	0001923
1	6.870601	3.679641	-2.217556	-5.361701	MT	21326	2023.02.25 03:19:42.801569761	0001923
1	7.109048	4.782116	-0.001712	-5.260221	MT	21326	2023.02.25 03:19:42.802569761	0001923
1	7.283496	4.670163	2.320761	-5.084580	MT	21326	2023.02.25 03:19:42.803569761	0001923
1	7.219171	3.316055	4.165389	-4.875423	MT	21326	2023.02.25 03:19:42.804569761	0001923
1	6.948994	1.104857	5.008360	-4.688724	MT	21326	2023.02.25 03:19:42.805569761	0001923
1	6.697151	-1.232899	4.719397	-4.589017	MT	21326	2023.02.25 03:19:42.806569761	0001923
1	6.583528	-3.401526	3.394648	-4.499869	MT	21326	2023.02.25 03:19:42.807569761	0001923
1	6.729583	-4.770737	1.325875	-4.557346	MT	21326	2023.02.25 03:19:42.808569761	0001923
1	6.919832	-4.880391	-1.034879	-4.795298	MT	21326	2023.02.25 03:19:42.809569761	0001923
1	6.916818	-3.831524	-2.961837	-4.938554	MT	21326	2023.02.25 03:19:42.810569761	0001923
1	6.847531	-1.891491	-4.071427	-5.170535	MT	21326	2023.02.25 03:19:42.811569761	0001923
1	6.755590	0.549358	-4.147887	-5.303889	MT	21326	2023.02.25 03:19:42.812569761	0001923
1	6.828889	2.830484	-3.113276	-5.378624	MT	21326	2023.02.25 03:19:42.813569761	0001923
1	6.988130	4.373807	-1.162283	-5.324741	MT	21326	2023.02.25 03:19:42.814569761	0001923
1	7.195043	4.856636	1.221073	-5.166305	MT	21326	2023.02.25 03:19:42.815569761	0001923
1	7.280468	4.065578	3.360251	-5.018466	MT	21326	2023.02.25 03:19:42.816569761	0001923
1	7.108210	2.323208	4.707170	-4.792901	MT	21326	2023.02.25 03:19:42.817569761	0001923
1	6.794483	-0.010414	4.987076	-4.614539	MT	21326	2023.02.25 03:19:42.818569761	0001923
1	6.642069	-2.410791	4.213279	-4.533591	MT	21326	2023.02.25 03:19:42.819569761	0001923
1	6.678061	-4.234954	2.441442	-4.549838	MT	21326	2023.02.25 03:19:42.820569761	0001923
1	6.799682	-4.940504	0.148277	-4.669593	MT	21326	2023.02.25 03:19:42.821569761	0001923
1	6.990819	-4.492558	-2.083479	-4.934328	MT	21326	2023.02.25 03:19:42.822569761	0001923
1	6.906574	-2.958920	-3.651148	-5.061095	MT	21326	2023.02.25 03:19:42.823569761	0001923
1	6.811460	-0.728032	-4.274999	-5.252651	MT	21326	2023.02.25 03:19:42.824569761	0001923
1	6.793812	1.748353	-3.782666	-5.365685	MT	21326	2023.02.25 03:19:42.825569761	0001923
1	6.870500	3.707846	-2.217828	-5.341993	MT	21326	2023.02.25 03:19:42.826569761	0001923
1	7.102211	4.741798	0.029664	-5.287331	MT	21326	2023.02.25 03:19:42.827569761	0001923
1	7.255690	4.615108	2.336755	-5.087769	MT	21326	2023.02.25 03:19:42.828569761	0001923
1	7.173974	3.280253	4.134105	-4.859528	MT	21326	2023.02.25 03:19:42.829569761	0001923
1	6.954762	1.200756	4.981660	-4.702123	MT	21326	2023.02.25 03:19:42.830569761	0001923
1	6.742491	-1.280294	4.735904	-4.625283	MT	21326	2023.02.25 03:19:42.831569761	0001923
1	6.615199	-3.405764	3.425945	-4.519351	MT	21326	2023.02.25 03:19:42.832569761	0001923
1	6.734106	-4.739167	1.311571	-4.600898	MT	21326	2023.02.25 03:19:42.833569761	0001923
1	6.913654	-4.892189	-1.031199	-4.775116	MT	21326	2023.02.25 03:19:42.834569761	0001923
1	6.935969	-3.875389	-2.970072	-4.926225	MT	21326	2023.02.25 03:19:42.835569761	0001923
1	6.874463	-1.923412	-4.106522	-5.166741	MT	21326	2023.02.25 03:19:42.836569761	0001923
1	6.801187	0.552981	-4.171284	-5.343290	MT	21326	2023.02.25 03:19:42.837569761	0001923
1	6.822513	2.826714	-3.136584	-5.358938	MT	21326	2023.02.25 03:19:42.838569761	0001923
1	6.986638	4.406133	-1.170717	-5.294198	MT	21326	2023.02.25 03:19:42.839569761	0001923
1	7.192788	4.860669	1.189081	-5.166836	MT	21326	2023.02.25 03:19:42.840569761	0001923
1	7.253844	4.073998	3.351651	-4.978678	MT	21326	2023.02.25 03:19:42.841569761	0001923
1	7.080832	2.351588	4.686671	-4.758501	MT	21326	2023.02.25 03:19:42.842569761	0001923
1	6.825135	-0.053754	4.999512	-4.645907	MT	21326	2023.02.25 03:19:42.843569761	0001923
1	6.665374	-2.449805	4.228231	-4.532961	MT	21326	2023.02.25 03:19:42.844569761	0001923
1	6.712923	-4.239405	2.449093	-4.592682	MT	21326	2023.02.25 03:19:42.845569761	0001923
1	6.830144	-4.964699	0.148539	-4.688343	MT	21326	2023.02.25 03:19:42.846569761	0001923
1	6.974965	-4.507186	-2.084047	-4.898180	MT	21326	2023.02.25 03:19:42.847569761	0001923
1	6.932932	-3.025921	-3.647228	-5.060344	MT	21326	2023.02.25 03:19:42.848569761	0001923
1	6.818441	-0.716066	-4.282923	-5.256896	MT	21326	2023.02.25 03:19:42.849569761	0001923
1	6.811170	1.732206	-3.798439	-5.381762	MT	21326	2023.02.25 03:19:42.850569761	0001923
1	6.893231	3.743954	-2.244904	-5.334777	MT	21326	2023.02.25 03:19:42.851569761	0001923
1	7.075667	4.754348	-0.025048	-5.240288	MT	21326	2023.02.25 03:19:42.852569761	0001923
1	7.242301	4.626367	2.324403	-5.064070	MT	21326	2023.02.25 03:19:42.853569761	0001923
1	7.205782	3.296027	4.153427	-4.879399	MT	21326	2023.02.25 03:19:42.854569761	0001923
1	6.945546	1.149020	5.008168	-4.673180	MT	21326	2023.02.25 03:19:42.855569761	0001923
1	6.701359	-1.271642	4.741936	-4.561269	MT	21326	2023.02.25 03:19:42.856569761	0001923
1	6.639799	-3.425899	3.438103	-4.530960	MT	21326	2023.02.25 03:19:42.857569761	0001923
1	6.746238	-4.747202	1.346557	-4.600281	MT	21326	2023.02.25 03:19:42.858569761	0001923
1	6.896272	-4.904001	-0.972587	-4.750095	MT	21326	2023.02.25 03:19:42.859569761	0001923
1	6.956894	-3.871754	-2.965533	-4.961200	MT	21326	2023.02.25 03:19:42.860569761	0001923
1	6.839258	-1.919053	-4.095068	-5.130605	MT	21326	2023.02.25 03:19:42.861569761	0001923
1	6.767315	0.514164	-4.147638	-5.322526	MT	21326	2023.02.25 03:19:42.862569761	0001923
1	6.828270	2.838763	-3.144630	-5.355184	MT	21326	2023.02.25 03:19:42.863569761	0001923
1	6.988370	4.377852	-1.166339	-5.320844	MT	21326	2023.02.25 03:19:42.864569761	0001923
1	7.218404	4.860343	1.225505	-5.194281	MT	21326	2023.02.25 03:19:42.865569761	0001923
1	7.291734	4.065168	3.317928	-5.063116	MT	21326	2023.02.25 03:19:42.866569761	0001923
1	7.079399	2.291414	4.698843	-4.773697	MT	21326	2023.02.25 03:19:42.867569761	0001923
1	6.813773	-0.065476	5.010069	-4.617620	MT	21326	2023.02.25 03:19:42.868569761	0001923
1	6.631166	-2.402705	4.209167	-4.525736	MT	21326	2023.02.25 03:19:42.869569761	0001923
1	6.683875	-4.227086	2.448634	-4.561811	MT	21326	2023.02.25 03:19:42.870569761	0001923
1	6.787117	-4.979880	0.143314	-4.609253	MT	21326	2023.02.25 03:19:42.871569761	0001923
1	6.929784	-4.518602	-2.049981	-4.837532	MT	21326	2023.02.25 03:19:42.872569761	0001923
1	6.975244	-3.018302	-3.677604	-5.100893	MT	21326	2023.02.25 03:19:42.873569761	0001923
1	6.755524	-0.743397	-4.260981	-5.189268	MT	21326	2023.02.25 03:19:42.874569761	0001923
1	6.803600	1.756320	-3.790595	-5.369889	MT	21326	2023.02.25 03:19:42.875569761	0001923
1	6.886671	3.719672	-2.209571	-5.357991	MT	21326	2023.02.25 03:19:42.876569761	0001923
1	7.104327	4.757936	0.014502	-5.275727	MT	21326	2023.02.25 03:19:42.877569761	0001923
1	7.270159	4.606852	2.346111	-5.111545	MT	21326	2023.02.25 03:19:42.878569761	0001923
1	7.213794	3.299761	4.130862	-4.907787	MT	21326	2023.02.25 03:19:42.879569761	0001923
1	6.948274	1.148979	5.008229	-4.677179	MT	21326	2023.02.25 03:19:42.880569761	0001923
1	6.676289	-1.267458	4.722699	-4.545603	MT	21326	2023.02.25 03:19:42.881569761	0001923
1	6.634343	-3.414185	3.395611	-4.563735	MT	21326	2023.02.25 03:19:42.882569761	0001923
1	6.749804	-4.785894	1.319102	-4.573296	MT	21326	2023.02.25 03:19:42.883569761	0001923
1	6.911901	-4.927770	-1.035852	-4.734814	MT	21326	2023.02.25 03:19:42.884569761	0001923
1	6.946016	-3.851528	-2.996796	-4.942882	MT	21326	2023.02.25 03:19:42.885569761	0001923
1	6.840881	-1.883175	-4.098842	-5.143034	MT	21326	2023.02.25 03:19:42.886569761	0001923
1	6.746337	0.518673	-4.172348	-5.275941	MT	21326	2023.02.25 03:19:42.887569761	0001923
1	6.780559	2.812021	-3.114093	-5.326438	MT	21326	2023.02.25 03:19:42.888569761	0001923
1	7.061252	4.433361	-1.172539	-5.369519	MT	21326	2023.02.25 03:19:42.889569761	0001923
1	7.186497	4.836559	1.217172	-5.174159	MT	21326	2023.02.25 03:19:42.890569761	0001923
1	7.267475	4.065703	3.348085	-5.007651	MT	21326	2023.02.25 03:19:42.891569761	0001923
1	7.086626	2.351394	4.674978	-4.778681	MT	21326	2023.02.25 03:19:42.892569761	0001923
1	6.774021	0.001736	4.970894	-4.601909	MT	21326	2023.02.25 03:19:42.893569761	0001923
1	6.619048	-2.410680	4.185160	-4.526020	MT	21326	2023.02.25 03:19:42.894569761	0001923
1	6.633944	-4.179830	2.437325	-4.538467	MT	21326	2023.02.25 03:19:42.895569761	0001923
1	6.817340	-4.968481	0.167180	-4.665016	MT	21326	2023.02.25 03:19:42.896569761	0001923
1	6.994319	-4.558977	-2.084414	-4.877648	MT	21326	2023.02.25 03:19:42.897569761	0001923
1	6.884285	-2.962650	-3.643566	-5.033936	MT	21326	2023.02.25 03:19:42.898569761	0001923
1	6.820919	-0.736110	-4.278886	-5.260629	MT	21326	2023.02.25 03:19:42.899569761	0001923
1	6.747299	1.695625	-3.764159	-5.336854	MT	21326	2023.02.25 03:19:42.900569761	0001923
1	6.924171	3.751529	-2.232286	-5.374669	MT	21326	2023.02.25 03:19:42.901569761	0001923
1	7.115295	4.782061	-0.028587	-5.268632	MT	21326	2023.02.25 03:19:42.902569761	0001923
1	7.209993	4.570390	2.345273	-5.059173	MT	21326	2023.02.25 03:19:42.903569761	0001923
1	7.195916	3.296154	4.150245	-4.867447	MT	21326	2023.02.25 03:19:42.904569761	0001923
1	6.942250	1.176881	4.981448	-4.689878	MT	21326	2023.02.25 03:19:42.905569761	0001923
1	6.713137	-1.228961	4.739460	-4.592752	MT	21326	2023.02.25 03:19:42.906569761	0001923
1	6.632705	-3.429560	3.468545	-4.494451	MT	21326	2023.02.25 03:19:42.907569761	0001923
1	6.709083	-4.718013	1.311367	-4.586116	MT	21326	2023.02.25 03:19:42.908569761	0001923
1	6.922385	-4.912163	-1.015286	-4.770667	MT	21326	2023.02.25 03:19:42.909569761	0001923
1	6.978852	-3.895733	-2.985559	-4.961258	MT	21326	2023.02.25 03:19:42.910569761	0001923
1	6.895746	-1.903819	-4.101903	-5.205879	MT	21326	2023.02.25 03:19:42.911569761	0001923
1	6.771510	0.534167	-4.151614	-5.322793	MT	21326	2023.02.25 03:19:42.912569761	0001923
1	6.838280	2.866757	-3.140597	-5.355411	MT	21326	2023.02.25 03:19:42.913569761	0001923
1	6.961627	4.382254	-1.166929	-5.281892	MT	21326	2023.02.25 03:19:42.914569761	0001923
1	7.197003	4.856578	1.197198	-5.174671	MT	21326	2023.02.25 03:19:42.915569761	0001923
1	7.253487	4.086014	3.335667	-4.979045	MT	21326	2023.02.25 03:19:42.916569761	0001923
1	7.121907	2.314961	4.707527	-4.816815	MT	21326	2023.02.25 03:19:42.917569761	0001923
1	6.828120	-0.053534	5.026143	-4.621499	MT	21326	2023.02.25 03:19:42.918569761	0001923
1	6.607652	-2.441311	4.188573	-4.489646	MT	21326	2023.02.25 03:19:42.919569761	0001923
1	6.693760	-4.247176	2.417797	-4.574077	MT	21326	2023.02.25 03:19:42.920569761	0001923
1	6.841559	-4.976740	0.148585	-4.692219	MT	21326	2023.02.25 03:19:42.921569761	0001923
1	6.915676	-4.502464	-2.065143	-4.825928	MT	21326	2023.02.25 03:19:42.922569761	0001923
1	6.938171	-2.963144	-3.673784	-5.085401	MT	21326	2023.02.25 03:19:42.923569761	0001923
1	6.774886	-0.747770	-4.248453	-5.224038	MT	21326	2023.02.25 03:19:42.924569761	0001923
1	6.747244	1.736697	-3.756233	-5.329155	MT	21326	2023.02.25 03:19:42.925569761	0001923
1	6.881818	3.715664	-2.201576	-5.357828	MT	21326	2023.02.25 03:19:42.926569761	0001923
1	7.120566	4.781931	0.018530	-5.275913	MT	21326	2023.02.25 03:19:42.927569761	0001923
1	7.240868	4.569904	2.337007	-5.107302	MT	21326	2023.02.25 03:19:42.928569761	0001923
1	7.187117	3.312219	4.126205	-4.863979	MT	21326	2023.02.25 03:19:42.929569761	0001923
1	6.921921	1.197241	4.980938	-4.655090	MT	21326	2023.02.25 03:19:42.930569761	0001923
1	6.708958	-1.267905	4.727355	-4.588535	MT	21326	2023.02.25 03:19:42.931569761	0001923
1	6.618131	-3.433846	3.387100	-4.531657	MT	21326	2023.02.25 03:19:42.932569761	0001923
1	6.723764	-4.718217	1.319656	-4.604991	MT	21326	2023.02.25 03:19:42.933569761	0001923
1	6.857217	-4.876599	-1.005101	-4.714868	MT	21326	2023.02.25 03:19:42.934569761	0001923
1	6.967719	-3.887665	-2.981657	-4.954280	MT	21326	2023.02.25 03:19:42.935569761	0001923
1	6.889868	-1.994462	-4.094546	-5.169826	MT	21326	2023.02.25 03:19:42.936569761	0001923
1	6.757431	0.526459	-4.164034	-5.295898	MT	21326	2023.02.25 03:19:42.937569761	0001923
1	6.844426	2.830278	-3.112971	-5.398621	MT	21326	2023.02.25 03:19:42.938569761	0001923
1	7.026242	4.401513	-1.157822	-5.352963	MT	21326	2023.02.25 03:19:42.939569761	0001923
1	7.193910	4.852603	1.213130	-5.170386	MT	21326	2023.02.25 03:19:42.940569761	0001923
1	7.289683	4.105641	3.336240	-5.015245	MT	21326	2023.02.25 03:19:42.941569761	0001923
1	7.060854	2.283513	4.682713	-4.765861	MT	21326	2023.02.25 03:19:42.942569761	0001923
1	6.860686	-0.037982	5.030818	-4.664595	MT	21326	2023.02.25 03:19:42.943569761	0001923
1	6.614609	-2.414560	4.188971	-4.513920	MT	21326	2023.02.25 03:19:42.944569761	0001923
1	6.664925	-4.222906	2.433396	-4.546084	MT	21326	2023.02.25 03:19:42.945569761	0001923
1	6.829680	-4.948857	0.140803	-4.704627	MT	21326	2023.02.25 03:19:42.946569761	0001923
1	6.983024	-4.550998	-2.064406	-4.877425	MT	21326	2023.02.25 03:19:42.947569761	0001923
1	6.899419	-2.989735	-3.639476	-5.041596	MT	21326	2023.02.25 03:19:42.948569761	0001923
1	6.784748	-0.740030	-4.236079	-5.247933	MT	21326	2023.02.25 03:19:42.949569761	0001923
1	6.762425	1.764757	-3.775259	-5.325734	MT	21326	2023.02.25 03:19:42.950569761	0001923
1	6.894586	3.711508	-2.209336	-5.373906	MT	21326	2023.02.25 03:19:42.951569761	0001923
1	7.121790	4.753683	-0.009088	-5.303048	MT	21326	2023.02.25 03:19:42.952569761	0001923
1	7.242762	4.619255	2.313580	-5.076164	MT	21326	2023.02.25 03:19:42.953569761	0001923
1	7.190826	3.279969	4.130533	-4.887585	MT	21326	2023.02.25 03:19:42.954569761	0001923
1	6.947647	1.176762	4.977632	-4.701937	MT	21326	2023.02.25 03:19:42.955569761	0001923
1	6.671417	-1.240496	4.718792	-4.549942	MT	21326	2023.02.25 03:19:42.956569761	0001923
1	6.603063	-3.401815	3.395076	-4.527864	MT	21326	2023.02.25 03:19:42.957569761	0001923
1	6.739530	-4.751149	1.295559	-4.601019	MT	21326	2023.02.25 03:19:42.958569761	0001923
1	6.891586	-4.880041	-1.015431	-4.758998	MT	21326	2023.02.25 03:19:42.959569761	0001923
1	6.999438	-3.868225	-2.988793	-5.009599	MT	21326	2023.02.25 03:19:42.960569761	0001923
1	6.863682	-1.915519	-4.082393	-5.174455	MT	21326	2023.02.25 03:19:42.961569761	0001923
1	6.763395	0.502241	-4.151759	-5.315464	MT	21326	2023.02.25 03:19:42.962569761	0001923
1	6.825465	2.886757	-3.101639	-5.351022	MT	21326	2023.02.25 03:19:42.963569761	0001923
1	7.019741	4.389578	-1.180895	-5.349192	MT	21326	2023.02.25 03:19:42.964569761	0001923
1	7.217070	4.832094	1.228838	-5.217943	MT	21326	2023.02.25 03:19:42.965569761	0001923
1	7.258310	4.061693	3.328128	-5.010915	MT	21326	2023.02.25 03:19:42.966569761	0001923
1	7.101738	2.327220	4.695176	-4.793126	MT	21326	2023.02.25 03:19:42.967569761	0001923
1	6.816630	-0.014520	5.010191	-4.622145	MT	21326	2023.02.25 03:19:42.968569761	0001923
1	6.607939	-2.398669	4.174175	-4.526312	MT	21326	2023.02.25 03:19:42.969569761	0001923
1	6.634796	-4.187751	2.441193	-4.530325	MT	21326	2023.02.25 03:19:42.970569761	0001923
1	6.788838	-4.952207	0.139836	-4.641597	MT	21326	2023.02.25 03:19:42.971569761	0001923
1	6.949359	-4.522596	-2.095919	-4.842193	MT	21326	2023.02.25 03:19:42.972569761	0001923
1	6.910203	-2.989714	-3.659474	-5.041901	MT	21326	2023.02.25 03:19:42.973569761	0001923
1	6.814611	-0.724119	-4.270872	-5.260630	MT	21326	2023.02.25 03:19:42.974569761	0001923
1	6.762797	1.740301	-3.731681	-5.364824	MT	21326	2023.02.25 03:19:42.975569761	0001923
1	6.866965	3.744114	-2.210199	-5.315246	MT	21326	2023.02.25 03:19:42.976569761	0001923
1	7.140026	4.809965	-0.016433	-5.276736	MT	21326	2023.02.25 03:19:42.977569761	0001923
1	7.245308	4.573962	2.360887	-5.098978	MT	21326	2023.02.25 03:19:42.978569761	0001923
1	7.192477	3.308169	4.134261	-4.867815	MT	21326	2023.02.25 03:19:42.979569761	0001923
1	6.948651	1.196876	4.985472	-4.690023	MT	21326	2023.02.25 03:19:42.980569761	0001923
1	6.663063	-1.240447	4.710732	-4.546065	MT	21326	2023.02.25 03:19:42.981569761	0001923
1	6.615769	-3.429988	3.364351	-4.548046	MT	21326	2023.02.25 03:19:42.982569761	0001923
1	6.779278	-4.771505	1.312037	-4.633563	MT	21326	2023.02.25 03:19:42.983569761	0001923
1	6.924240	-4.908192	-1.027219	-4.774891	MT	21326	2023.02.25 03:19:42.984569761	0001923
1	6.956621	-3.895557	-2.965852	-4.941956	MT	21326	2023.02.25 03:19:42.985569761	0001923
1	6.862939	-1.895547	-4.086323	-5.177721	MT	21326	2023.02.25 03:19:42.986569761	0001923
1	6.723585	0.502593	-4.133311	-5.279180	MT	21326	2023.02.25 03:19:42.987569761	0001923
1	6.805126	2.763208	-3.081993	-5.401457	MT	21326	2023.02.25 03:19:42.988569761	0001923
1	6.985236	4.389847	-1.122391	-5.316296	MT	21326	2023.02.25 03:19:42.989569761	0001923
1	7.186155	4.828481	1.213285	-5.182137	MT	21326	2023.02.25 03:19:42.990569761	0001923
1	7.255566	4.053690	3.332118	-5.010772	MT	21326	2023.02.25 03:19:42.991569761	0001923
1	7.080001	2.307273	4.675109	-4.790226	MT	21326	2023.02.25 03:19:42.992569761	0001923
1	6.791203	-0.057481	4.975144	-4.622237	MT	21326	2023.02.25 03:19:42.993569761	0001923
1	6.621226	-2.410867	4.166467	-4.546307	MT	21326	2023.02.25 03:19:42.994569761	0001923
1	6.651856	-4.199977	2.421547	-4.554503	MT	21326	2023.02.25 03:19:42.995569761	0001923
1	6.838764	-4.980645	0.136460	-4.684362	MT	21326	2023.02.25 03:19:42.996569761	0001923
1	6.957651	-4.554585	-2.065022	-4.837391	MT	21326	2023.02.25 03:19:42.997569761	0001923
1	6.944874	-2.998157	-3.658827	-5.084811	MT	21326	2023.02.25 03:19:42.998569761	0001923
1	6.769571	-0.764011	-4.213171	-5.243335	MT	21326	2023.02.25 03:19:42.999569761	0001923
1	6.781548	1.736338	-3.766682	-5.365317	MT	21326	2023.02.25 03:19:43.000569761	0001923
1	6.896729	3.731581	-2.201435	-5.365991	MT	21326	2023.02.25 03:19:43.001569761	0001923
1	7.101241	4.762027	0.006385	-5.267892	MT	21326	2023.02.25 03:19:43.002569761	0001923
1	7.257470	4.611062	2.341811	-5.091651	MT	21326	2023.02.25 03:19:43.003569761	0001923
1	7.199340	3.288068	4.153357	-4.875318	MT	21326	2023.02.25 03:19:43.004569761	0001923
1	6.925408	1.188946	4.958404	-4.686354	MT	21326	2023.02.25 03:19:43.005569761	0001923
1	6.682619	-1.240875	4.696390	-4.589287	MT	21326	2023.02.25 03:19:43.006569761	0001923
1	6.580779	-3.409476	3.386578	-4.495910	MT	21326	2023.02.25 03:19:43.007569761	0001923
1	6.698481	-4.699080	1.295513	-4.594555	MT	21326	2023.02.25 03:19:43.008569761	0001923
1	6.890864	-4.923593	-1.008156	-4.714430	MT	21326	2023.02.25 03:19:43.009569761	0001923
1	6.984736	-3.880034	-2.973114	-4.989235	MT	21326	2023.02.25 03:19:43.010569761	0001923
1	6.872888	-1.974343	-4.090706	-5.157973	MT	21326	2023.02.25 03:19:43.011569761	0001923
1	6.760705	0.553192	-4.136654	-5.318760	MT	21326	2023.02.25 03:19:43.012569761	0001923
1	6.806945	2.834624	-3.089519	-5.362301	MT	21326	2023.02.25 03:19:43.013569761	0001923
1	6.970140	4.386113	-1.149743	-5.293671	MT	21326	2023.02.25 03:19:43.014569761	0001923
1	7.174872	4.781170	1.197720	-5.213892	MT	21326	2023.02.25 03:19:43.015569761	0001923
1	7.276041	4.065553	3.344314	-5.022710	MT	21326	2023.02.25 03:19:43.016569761	0001923
1	7.084740	2.323457	4.694820	-4.770089	MT	21326	2023.02.25 03:19:43.017569761	0001923
1	6.760336	-0.037168	4.959727	-4.593677	MT	21326	2023.02.25 03:19:43.018569761	0001923
1	6.565614	-2.382390	4.141832	-4.502970	MT	21326	2023.02.25 03:19:43.019569761	0001923
1	6.642168	-4.184045	2.406690	-4.562895	MT	21326	2023.02.25 03:19:43.020569761	0001923
1	6.808047	-4.956418	0.105202	-4.666086	MT	21326	2023.02.25 03:19:43.021569761	0001923
1	6.953253	-4.498837	-2.103523	-4.866558	MT	21326	2023.02.25 03:19:43.022569761	0001923
1	6.947574	-3.038089	-3.642998	-5.076157	MT	21326	2023.02.25 03:19:43.023569761	0001923
1	6.791803	-0.724110	-4.239937	-5.256157	MT	21326	2023.02.25 03:19:43.024569761	0001923
1	6.744344	1.724558	-3.740066	-5.340785	MT	21326	2023.02.25 03:19:43.025569761	0001923
1	6.884174	3.683422	-2.205247	-5.381556	MT	21326	2023.02.25 03:19:43.026569761	0001923
1	7.169550	4.789338	0.003442	-5.335230	MT	21326	2023.02.25 03:19:43.027569761	0001923
1	7.229535	4.583224	2.345533	-5.075304	MT	21326	2023.02.25 03:19:43.028569761	0001923
1	7.167510	3.304429	4.121891	-4.843961	MT	21326	2023.02.25 03:19:43.029569761	0001923
1	6.948026	1.192913	4.989405	-4.685921	MT	21326	2023.02.25 03:19:43.030569761	0001923
1	6.676995	-1.236766	4.700227	-4.578268	MT	21326	2023.02.25 03:19:43.031569761	0001923
1	6.623121	-3.410025	3.399371	-4.547718	MT	21326	2023.02.25 03:19:43.032569761	0001923
1	6.704113	-4.710068	1.284502	-4.594610	MT	21326	2023.02.25 03:19:43.033569761	0001923
1	6.879585	-4.849039	-1.058328	-4.763973	MT	21326	2023.02.25 03:19:43.034569761	0001923
1	6.945767	-3.867596	-2.969757	-4.946304	MT	21326	2023.02.25 03:19:43.035569761	0001923
1	6.820541	-1.895075	-4.075042	-5.130546	MT	21326	2023.02.25 03:19:43.036569761	0001923
1	6.762894	0.526236	-4.147731	-5.315650	MT	21326	2023.02.25 03:19:43.037569761	0001923
1	6.773876	2.779557	-3.061526	-5.365307	MT	21326	2023.02.25 03:19:43.038569761	0001923
1	6.977450	4.398051	-1.130670	-5.297504	MT	21326	2023.02.25 03:19:43.039569761	0001923
1	7.191279	4.809252	1.236565	-5.201586	MT	21326	2023.02.25 03:19:43.040569761	0001923
1	7.253947	4.073928	3.339774	-4.986860	MT	21326	2023.02.25 03:19:43.041569761	0001923
1	7.070489	2.287352	4.678962	-4.781960	MT	21326	2023.02.25 03:19:43.042569761	0001923
1	6.807046	-0.037757	4.971580	-4.649499	MT	21326	2023.02.25 03:19:43.043569761	0001923
1	6.626377	-2.421795	4.177331	-4.538027	MT	21326	2023.02.25 03:19:43.044569761	0001923
1	6.650104	-4.214811	2.421285	-4.538351	MT	21326	2023.02.25 03:19:43.045569761	0001923
1	6.838540	-4.976674	0.124527	-4.688586	MT	21326	2023.02.25 03:19:43.046569761	0001923
1	7.002182	-4.547229	-2.080033	-4.901707	MT	21326	2023.02.25 03:19:43.047569761	0001923
1	6.919070	-3.013798	-3.647397	-5.048470	MT	21326	2023.02.25 03:19:43.048569761	0001923
1	6.807200	-0.720130	-4.259869	-5.260503	MT	21326	2023.02.25 03:19:43.049569761	0001923
1	6.731637	1.732753	-3.740347	-5.321871	MT	21326	2023.02.25 03:19:43.050569761	0001923
1	6.871307	3.695616	-2.193540	-5.361499	MT	21326	2023.02.25 03:19:43.051569761	0001923
1	7.065992	4.766575	-0.006402	-5.216125	MT	21326	2023.02.25 03:19:43.052569761	0001923
1	7.242198	4.622359	2.332398	-5.063906	MT	21326	2023.02.25 03:19:43.053569761	0001923
1	7.165403	3.284381	4.129927	-4.847633	MT	21326	2023.02.25 03:19:43.054569761	0001923
1	6.928313	1.188979	4.966342	-4.682232	MT	21326	2023.02.25 03:19:43.055569761	0001923
1	6.683350	-1.275429	4.734627	-4.541338	MT	21326	2023.02.25 03:19:43.056569761	0001923
1	6.625559	-3.445884	3.384147	-4.535578	MT	21326	2023.02.25 03:19:43.057569761	0001923
1	6.702036	-4.710005	1.303377	-4.586321	MT	21326	2023.02.25 03:19:43.058569761	0001923
1	6.903805	-4.853434	-1.034786	-4.799575	MT	21326	2023.02.25 03:19:43.059569761	0001923
1	6.946625	-3.855675	-2.973620	-4.954488	MT	21326	2023.02.25 03:19:43.060569761	0001923
1	6.839082	-1.915283	-4.071761	-5.150291	MT	21326	2023.02.25 03:19:43.061569761	0001923
1	6.761195	0.482288	-4.155843	-5.311320	MT	21326	2023.02.25 03:19:43.062569761	0001923
1	6.810029	2.846571	-3.078445	-5.366256	MT	21326	2023.02.25 03:19:43.063569761	0001923
1	6.934281	4.346230	-1.141975	-5.281139	MT	21326	2023.02.25 03:19:43.064569761	0001923
1	7.188820	4.844579	1.197184	-5.174547	MT	21326	2023.02.25 03:19:43.065569761	0001923
1	7.217996	4.043181	3.335372	-4.962606	MT	21326	2023.02.25 03:19:43.066569761	0001923
1	7.090982	2.315121	4.672348	-4.805352	MT	21326	2023.02.25 03:19:43.067569761	0001923
1	6.782493	-0.041274	4.982841	-4.601283	MT	21326	2023.02.25 03:19:43.068569761	0001923
1	6.581315	-2.406364	4.157740	-4.498479	MT	21326	2023.02.25 03:19:43.069569761	0001923
1	6.661909	-4.200205	2.402916	-4.578789	MT	21326	2023.02.25 03:19:43.070569761	0001923
1	6.788300	-4.940311	0.120036	-4.654024	MT	21326	2023.02.25 03:19:43.071569761	0001923
1	6.947995	-4.530516	-2.093051	-4.834066	MT	21326	2023.02.25 03:19:43.072569761	0001923
1	6.877570	-2.970610	-3.631653	-5.028671	MT	21326	2023.02.25 03:19:43.073569761	0001923
1	6.788521	-0.731977	-4.248129	-5.244199	MT	21326	2023.02.25 03:19:43.074569761	0001923
1	6.741241	1.724505	-3.729006	-5.344616	MT	21326	2023.02.25 03:19:43.075569761	0001923
1	6.863887	3.691752	-2.205726	-5.349643	MT	21326	2023.02.25 03:19:43.076569761	0001923
1	7.126257	4.785893	0.014596	-5.280015	MT	21326	2023.02.25 03:19:43.077569761	0001923
1	7.260293	4.594924	2.356974	-5.103255	MT	21326	2023.02.25 03:19:43.078569761	0001923
1	7.200940	3.255823	4.153685	-4.898984	MT	21326	2023.02.25 03:19:43.079569761	0001923
1	6.973362	1.211583	4.989916	-4.718111	MT	21326	2023.02.25 03:19:43.080569761	0001923
1	6.690328	-1.283585	4.726862	-4.557376	MT	21326	2023.02.25 03:19:43.081569761	0001923
1	6.619187	-3.410088	3.380495	-4.556006	MT	21326	2023.02.25 03:19:43.082569761	0001923
1	6.716538	-4.699361	1.287942	-4.622672	MT	21326	2023.02.25 03:19:43.083569761	0001923
1	6.889783	-4.911664	-1.020018	-4.722736	MT	21326	2023.02.25 03:19:43.084569761	0001923
1	6.990514	-3.900046	-2.961139	-4.988845	MT	21326	2023.02.25 03:19:43.085569761	0001923
1	6.831263	-1.978230	-4.039961	-5.141155	MT	21326	2023.02.25 03:19:43.086569761	0001923
1	6.738797	0.482483	-4.145150	-5.291156	MT	21326	2023.02.25 03:19:43.087569761	0001923
1	6.755680	2.796066	-3.087222	-5.318862	MT	21326	2023.02.25 03:19:43.088569761	0001923
1	6.975149	4.398097	-1.134731	-5.293565	MT	21326	2023.02.25 03:19:43.089569761	0001923
1	7.198890	4.828308	1.221528	-5.198012	MT	21326	2023.02.25 03:19:43.090569761	0001923
1	7.205394	4.047381	3.331087	-4.943711	MT	21326	2023.02.25 03:19:43.091569761	0001923
1	7.071404	2.287277	4.672085	-4.790066	MT	21326	2023.02.25 03:19:43.092569761	0001923
1	6.766138	0.009747	4.959905	-4.602159	MT	21326	2023.02.25 03:19:43.093569761	0001923
1	6.609360	-2.402669	4.174171	-4.526271	MT	21326	2023.02.25 03:19:43.094569761	0001923
1	6.619739	-4.214491	2.389861	-4.510829	MT	21326	2023.02.25 03:19:43.095569761	0001923
1	6.833574	-4.987502	0.148221	-4.669110	MT	21326	2023.02.25 03:19:43.096569761	0001923
1	6.913963	-4.459735	-2.084662	-4.854671	MT	21326	2023.02.25 03:19:43.097569761	0001923
1	6.920584	-3.013888	-3.639276	-5.056346	MT	21326	2023.02.25 03:19:43.098569761	0001923
1	6.802314	-0.727908	-4.275182	-5.240653	MT	21326	2023.02.25 03:19:43.099569761	0001923
1	6.756738	1.744429	-3.735859	-5.352928	MT	21326	2023.02.25 03:19:43.100569761	0001923
1	6.903344	3.715375	-2.201149	-5.385823	MT	21326	2023.02.25 03:19:43.101569761	0001923
1	7.114994	4.777980	0.010465	-5.271995	MT	21326	2023.02.25 03:19:43.102569761	0001923
1	7.240707	4.578081	2.364708	-5.086960	MT	21326	2023.02.25 03:19:43.103569761	0001923
1	7.155005	3.252520	4.156642	-4.830894	MT	21326	2023.02.25 03:19:43.104569761	0001923
1	6.939632	1.192963	4.981345	-4.682044	MT	21326	2023.02.25 03:19:43.105569761	0001923
1	6.706991	-1.271576	4.757812	-4.553026	MT	21326	2023.02.25 03:19:43.106569761	0001923
1	6.603079	-3.405811	3.391071	-4.527884	MT	21326	2023.02.25 03:19:43.107569761	0001923
1	6.752263	-4.778043	1.303358	-4.589620	MT	21326	2023.02.25 03:19:43.108569761	0001923
1	6.905940	-4.877231	-1.031121	-4.779270	MT	21326	2023.02.25 03:19:43.109569761	0001923
1	6.975091	-3.875956	-2.969232	-4.981216	MT	21326	2023.02.25 03:19:43.110569761	0001923
1	6.884640	-1.958455	-4.102503	-5.170319	MT	21326	2023.02.25 03:19:43.111569761	0001923
1	6.722814	0.498778	-4.152557	-5.263432	MT	21326	2023.02.25 03:19:43.112569761	0001923
1	6.842818	2.819045	-3.085682	-5.418092	MT	21326	2023.02.25 03:19:43.113569761	0001923
1	6.990664	4.377807	-1.162278	-5.324782	MT	21326	2023.02.25 03:19:43.114569761	0001923
1	7.193964	4.836465	1.228293	-5.181990	MT	21326	2023.02.25 03:19:43.115569761	0001923
1	7.231490	4.078299	3.339229	-4.950907	MT	21326	2023.02.25 03:19:43.116569761	0001923
1	7.080916	2.287336	4.694961	-4.781716	MT	21326	2023.02.25 03:19:43.117569761	0001923
1	6.835208	-0.058019	4.987921	-4.673045	MT	21326	2023.02.25 03:19:43.118569761	0001923
1	6.611044	-2.398748	4.170298	-4.534372	MT	21326	2023.02.25 03:19:43.119569761	0001923
1	6.637603	-4.207788	2.398296	-4.538775	MT	21326	2023.02.25 03:19:43.120569761	0001923
1	6.838764	-4.980645	0.136460	-4.684362	MT	21326	2023.02.25 03:19:43.121569761	0001923
1	6.957923	-4.542508	-2.100065	-4.834050	MT	21326	2023.02.25 03:19:43.122569761	0001923
1	6.905665	-2.966659	-3.674506	-5.038368	MT	21326	2023.02.25 03:19:43.123569761	0001923
1	6.783158	-0.763897	-4.244290	-5.235810	MT	21326	2023.02.25 03:19:43.124569761	0001923
1	6.741778	1.728410	-3.716881	-5.352473	MT	21326	2023.02.25 03:19:43.125569761	0001923
1	6.848963	3.683872	-2.201920	-5.337502	MT	21326	2023.02.25 03:19:43.126569761	0001923
1	7.074635	4.762377	0.025833	-5.231592	MT	21326	2023.02.25 03:19:43.127569761	0001923
1	7.226957	4.558053	2.352747	-5.090937	MT	21326	2023.02.25 03:19:43.128569761	0001923
1	7.150850	3.280513	4.121740	-4.835716	MT	21326	2023.02.25 03:19:43.129569761	0001923
1	6.952404	1.203723	4.973726	-4.706276	MT	21326	2023.02.25 03:19:43.130569761	0001923
1	6.682561	-1.271577	4.718877	-4.557621	MT	21326	2023.02.25 03:19:43.131569761	0001923
1	6.588971	-3.381879	3.376224	-4.536359	MT	21326	2023.02.25 03:19:43.132569761	0001923
1	6.712690	-4.675561	1.281276	-4.643023	MT	21326	2023.02.25 03:19:43.133569761	0001923
1	6.893637	-4.887827	-1.062680	-4.743637	MT	21326	2023.02.25 03:19:43.134569761	0001923
1	6.971607	-3.875965	-2.961233	-4.981094	MT	21326	2023.02.25 03:19:43.135569761	0001923
1	6.869453	-1.950605	-4.067329	-5.180864	MT	21326	2023.02.25 03:19:43.136569761	0001923
1	6.715042	0.518761	-4.137535	-5.263409	MT	21326	2023.02.25 03:19:43.137569761	0001923
1	6.798796	2.791552	-3.097447	-5.369980	MT	21326	2023.02.25 03:19:43.138569761	0001923
1	7.009372	4.397665	-1.145073	-5.336726	MT	21326	2023.02.25 03:19:43.139569761	0001923
1	7.160290	4.844964	1.173652	-5.139905	MT	21326	2023.02.25 03:19:43.140569761	0001923
1	7.273891	4.077817	3.366898	-4.994487	MT	21326	2023.02.25 03:19:43.141569761	0001923
1	7.078267	2.327469	4.682826	-4.770313	MT	21326	2023.02.25 03:19:43.142569761	0001923
1	6.782376	-0.033311	4.978912	-4.605426	MT	21326	2023.02.25 03:19:43.143569761	0001923
1	6.626112	-2.414982	4.158647	-4.558386	MT	21326	2023.02.25 03:19:43.144569761	0001923
1	6.633959	-4.199858	2.386429	-4.547039	MT	21326	2023.02.25 03:19:43.145569761	0001923
1	6.871801	-4.995978	0.140930	-4.716142	MT	21326	2023.02.25 03:19:43.146569761	0001923
1	6.985629	-4.546879	-2.099520	-4.870002	MT	21326	2023.02.25 03:19:43.147569761	0001923
1	6.889215	-3.021627	-3.612716	-5.027856	MT	21326	2023.02.25 03:19:43.148569761	0001923
1	6.801154	-0.736142	-4.247889	-5.260155	MT	21326	2023.02.25 03:19:43.149569761	0001923
1	6.714112	1.716964	-3.744670	-5.301771	MT	21326	2023.02.25 03:19:43.150569761	0001923
1	6.900068	3.743773	-2.228662	-5.350530	MT	21326	2023.02.25 03:19:43.151569761	0001923
1	7.123247	4.785926	0.022534	-5.275893	MT	21326	2023.02.25 03:19:43.152569761	0001923
1	7.260270	4.611021	2.341872	-5.095650	MT	21326	2023.02.25 03:19:43.153569761	0001923
1	7.212008	3.311992	4.146508	-4.883670	MT	21326	2023.02.25 03:19:43.154569761	0001923
1	6.952429	1.172679	4.977749	-4.709895	MT	21326	2023.02.25 03:19:43.155569761	0001923
1	6.677819	-1.248355	4.741536	-4.533511	MT	21326	2023.02.25 03:19:43.156569761	0001923
1	6.597218	-3.409616	3.402760	-4.507663	MT	21326	2023.02.25 03:19:43.157569761	0001923
1	6.732614	-4.731241	1.303704	-4.609101	MT	21326	2023.02.25 03:19:43.158569761	0001923
1	6.933470	-4.908251	-1.050094	-4.783241	MT	21326	2023.02.25 03:19:43.159569761	0001923
1	6.975287	-3.871903	-2.981287	-4.977441	MT	21326	2023.02.25 03:19:43.160569761	0001923
1	6.862874	-1.923478	-4.082464	-5.170373	MT	21326	2023.02.25 03:19:43.161569761	0001923
1	6.756108	0.541314	-4.144836	-5.307760	MT	21326	2023.02.25 03:19:43.162569761	0001923
1	6.846745	2.834327	-3.121026	-5.394785	MT	21326	2023.02.25 03:19:43.163569761	0001923
1	6.948023	4.338046	-1.162677	-5.301374	MT	21326	2023.02.25 03:19:43.164569761	0001923
1	7.166392	4.797474	1.221247	-5.181695	MT	21326	2023.02.25 03:19:43.165569761	0001923
1	7.213489	4.027136	3.339413	-4.966379	MT	21326	2023.02.25 03:19:43.166569761	0001923
1	7.070526	2.263304	4.686994	-4.785590	MT	21326	2023.02.25 03:19:43.167569761	0001923
1	6.819801	-0.105668	4.999329	-4.637373	MT	21326	2023.02.25 03:19:43.168569761	0001923
1	6.657721	-2.415034	4.209641	-4.557607	MT	21326	2023.02.25 03:19:43.169569761	0001923
1	6.655265	-4.211865	2.433348	-4.542198	MT	21326	2023.02.25 03:19:43.170569761	0001923
1	6.837857	-4.952907	0.109924	-4.713058	MT	21326	2023.02.25 03:19:43.171569761	0001923
1	6.967845	-4.511066	-2.080235	-4.886080	MT	21326	2023.02.25 03:19:43.172569761	0001923
1	6.894938	-2.946793	-3.655317	-5.049281	MT	21326	2023.02.25 03:19:43.173569761	0001923
1	6.781912	-0.731849	-4.252312	-5.232262	MT	21326	2023.02.25 03:19:43.174569761	0001923
1	6.746064	1.724467	-3.731945	-5.348662	MT	21326	2023.02.25 03:19:43.175569761	0001923
1	6.876091	3.715697	-2.193638	-5.353706	MT	21326	2023.02.25 03:19:43.176569761	0001923
1	7.107931	4.798248	0.029059	-5.243915	MT	21326	2023.02.25 03:19:43.177569761	0001923
1	7.262764	4.611012	2.349871	-5.095528	MT	21326	2023.02.25 03:19:43.178569761	0001923
1	7.163413	3.268299	4.130031	-4.855467	MT	21326	2023.02.25 03:19:43.179569761	0001923
1	6.927619	1.105112	5.000994	-4.664836	MT	21326	2023.02.25 03:19:43.180569761	0001923
1	6.708318	-1.275800	4.735176	-4.577332	MT	21326	2023.02.25 03:19:43.181569761	0001923
1	6.623705	-3.445631	3.418715	-4.507048	MT	21326	2023.02.25 03:19:43.182569761	0001923
1	6.723705	-4.731069	1.326411	-4.589753	MT	21326	2023.02.25 03:19:43.183569761	0001923
1	6.856651	-4.860708	-1.019897	-4.727260	MT	21326	2023.02.25 03:19:43.184569761	0001923
1	7.022086	-3.904324	-2.980699	-5.018105	MT	21326	2023.02.25 03:19:43.185569761	0001923
1	6.875380	-1.887523	-4.110311	-5.178170	MT	21326	2023.02.25 03:19:43.186569761	0001923
1	6.786166	0.538052	-4.159425	-5.334954	MT	21326	2023.02.25 03:19:43.187569761	0001923
1	6.834794	2.838537	-3.125326	-5.374891	MT	21326	2023.02.25 03:19:43.188569761	0001923
1	6.982152	4.390108	-1.185673	-5.298262	MT	21326	2023.02.25 03:19:43.189569761	0001923
1	7.185382	4.832526	1.209229	-5.178240	MT	21326	2023.02.25 03:19:43.190569761	0001923
1	7.254359	4.053867	3.359809	-4.990347	MT	21326	2023.02.25 03:19:43.191569761	0001923
1	7.127510	2.314841	4.703710	-4.828874	MT	21326	2023.02.25 03:19:43.192569761	0001923
1	6.806102	-0.101425	5.002966	-4.613358	MT	21326	2023.02.25 03:19:43.193569761	0001923
1	6.642316	-2.441662	4.209059	-4.521335	MT	21326	2023.02.25 03:19:43.194569761	0001923
1	6.652318	-4.226629	2.444963	-4.517864	MT	21326	2023.02.25 03:19:43.195569761	0001923
1	6.814152	-4.964458	0.144188	-4.665408	MT	21326	2023.02.25 03:19:43.196569761	0001923
1	6.913963	-4.459735	-2.084662	-4.854671	MT	21326	2023.02.25 03:19:43.197569761	0001923
1	6.914555	-2.970961	-3.651101	-5.064971	MT	21326	2023.02.25 03:19:43.198569761	0001923
1	6.856965	-0.720281	-4.313557	-5.281325	MT	21326	2023.02.25 03:19:43.199569761	0001923
1	6.808420	1.819341	-3.774583	-5.366294	MT	21326	2023.02.25 03:19:43.200569761	0001923
1	6.896780	3.735675	-2.213551	-5.358217	MT	21326	2023.02.25 03:19:43.201569761	0001923
1	7.128423	4.806082	-0.009622	-5.264590	MT	21326	2023.02.25 03:19:43.202569761	0001923
1	7.250010	4.545633	2.361342	-5.130685	MT	21326	2023.02.25 03:19:43.203569761	0001923
1	7.183759	3.300215	4.130191	-4.863795	MT	21326	2023.02.25 03:19:43.204569761	0001923
1	6.966263	1.156805	5.016482	-4.693137	MT	21326	2023.02.25 03:19:43.205569761	0001923
1	6.728062	-1.339585	4.769730	-4.552143	MT	21326	2023.02.25 03:19:43.206569761	0001923
1	6.671124	-3.469950	3.450111	-4.534323	MT	21326	2023.02.25 03:19:43.207569761	0001923
1	6.739542	-4.759073	1.291443	-4.593998	MT	21326	2023.02.25 03:19:43.208569761	0001923
1	6.907151	-4.900089	-1.007395	-4.762669	MT	21326	2023.02.25 03:19:43.209569761	0001923
1	6.960166	-3.871424	-3.016939	-4.934983	MT	21326	2023.02.25 03:19:43.210569761	0001923
1	6.857399	-1.891335	-4.102606	-5.159010	MT	21326	2023.02.25 03:19:43.211569761	0001923
1	6.853043	0.540605	-4.205683	-5.383695	MT	21326	2023.02.25 03:19:43.212569761	0001923
1	6.863317	2.874468	-3.140160	-5.383489	MT	21326	2023.02.25 03:19:43.213569761	0001923
1	7.026723	4.409603	-1.165934	-5.345169	MT	21326	2023.02.25 03:19:43.214569761	0001923
1	7.158459	4.817743	1.188924	-5.159394	MT	21326	2023.02.25 03:19:43.215569761	0001923
1	7.256236	4.061724	3.328082	-5.007916	MT	21326	2023.02.25 03:19:43.216569761	0001923
1	7.071636	2.271601	4.717511	-4.753205	MT	21326	2023.02.25 03:19:43.217569761	0001923
1	6.846568	-0.132994	5.006769	-4.667983	MT	21326	2023.02.25 03:19:43.218569761	0001923
1	6.667835	-2.434213	4.193910	-4.576653	MT	21326	2023.02.25 03:19:43.219569761	0001923
1	6.660137	-4.230810	2.421266	-4.538186	MT	21326	2023.02.25 03:19:43.220569761	0001923
1	6.860442	-4.995781	0.109690	-4.700618	MT	21326	2023.02.25 03:19:43.221569761	0001923
1	6.968114	-4.526896	-2.084498	-4.869979	MT	21326	2023.02.25 03:19:43.222569761	0001923
1	6.957731	-2.982168	-3.689743	-5.089449	MT	21326	2023.02.25 03:19:43.223569761	0001923
1	6.837487	-0.724128	-4.301808	-5.265103	MT	21326	2023.02.25 03:19:43.224569761	0001923
1	6.783644	1.748522	-3.786910	-5.349749	MT	21326	2023.02.25 03:19:43.225569761	0001923
1	6.896863	3.739770	-2.225667	-5.350443	MT	21326	2023.02.25 03:19:43.226569761	0001923
1	7.074541	4.766430	0.013778	-5.227817	MT	21326	2023.02.25 03:19:43.227569761	0001923
1	7.214546	4.538959	2.324911	-5.103167	MT	21326	2023.02.25 03:19:43.228569761	0001923
1	7.148590	3.276732	4.149366	-4.811251	MT	21326	2023.02.25 03:19:43.229569761	0001923
1	6.936296	1.156737	4.962671	-4.705960	MT	21326	2023.02.25 03:19:43.230569761	0001923
1	6.693446	-1.303397	4.745531	-4.536883	MT	21326	2023.02.25 03:19:43.231569761	0001923
1	6.638599	-3.489719	3.386850	-4.519082	MT	21326	2023.02.25 03:19:43.232569761	0001923
1	6.692961	-4.705919	1.299260	-4.578425	MT	21326	2023.02.25 03:19:43.233569761	0001923
1	6.916172	-4.908126	-1.011343	-4.766647	MT	21326	2023.02.25 03:19:43.234569761	0001923
1	6.945507	-3.843843	-2.961378	-4.969425	MT	21326	2023.02.25 03:19:43.235569761	0001923
1	6.857496	-1.859276	-4.121627	-5.155631	MT	21326	2023.02.25 03:19:43.236569761	0001923
1	6.795832	0.569108	-4.175448	-5.331518	MT	21326	2023.02.25 03:19:43.237569761	0001923
1	6.849488	2.842277	-3.112957	-5.398744	MT	21326	2023.02.25 03:19:43.238569761	0001923
1	7.007242	4.430045	-1.166567	-5.302382	MT	21326	2023.02.25 03:19:43.239569761	0001923
1	7.169935	4.821646	1.213032	-5.166067	MT	21326	2023.02.25 03:19:43.240569761	0001923
1	7.282222	4.081663	3.356148	-5.010693	MT	21326	2023.02.25 03:19:43.241569761	0001923
1	7.085192	2.295443	4.709785	-4.769571	MT	21326	2023.02.25 03:19:43.242569761	0001923
1	6.804706	-0.029381	5.005975	-4.609054	MT	21326	2023.02.25 03:19:43.243569761	0001923
1	6.598437	-2.453142	4.184315	-4.473587	MT	21326	2023.02.25 03:19:43.244569761	0001923
1	6.663948	-4.242499	2.479695	-4.501168	MT	21326	2023.02.25 03:19:43.245569761	0001923
1	6.820317	-5.011060	0.170503	-4.623519	MT	21326	2023.02.25 03:19:43.246569761	0001923
1	6.961183	-4.506877	-2.103472	-4.870475	MT	21326	2023.02.25 03:19:43.247569761	0001923
1	6.902198	-2.977674	-3.659521	-5.038025	MT	21326	2023.02.25 03:19:43.248569761	0001923
1	6.805678	-0.735904	-4.279191	-5.240632	MT	21326	2023.02.25 03:19:43.249569761	0001923
1	6.762854	1.771707	-3.767190	-5.329683	MT	21326	2023.02.25 03:19:43.250569761	0001923
1	6.912054	3.755789	-2.244646	-5.350898	MT	21326	2023.02.25 03:19:43.251569761	0001923
1	7.125219	4.806098	0.014314	-5.260224	MT	21326	2023.02.25 03:19:43.252569761	0001923
1	7.267792	4.625963	2.317015	-5.104185	MT	21326	2023.02.25 03:19:43.253569761	0001923
1	7.153310	3.256490	4.145709	-4.835102	MT	21326	2023.02.25 03:19:43.254569761	0001923
1	6.923302	1.173234	4.988908	-4.654721	MT	21326	2023.02.25 03:19:43.255569761	0001923
1	6.729503	-1.303785	4.762079	-4.572632	MT	21326	2023.02.25 03:19:43.256569761	0001923
1	6.628685	-3.429730	3.433855	-4.514982	MT	21326	2023.02.25 03:19:43.257569761	0001923
1	6.761232	-4.771217	1.322593	-4.604399	MT	21326	2023.02.25 03:19:43.258569761	0001923
1	6.882112	-4.864976	-1.039472	-4.755520	MT	21326	2023.02.25 03:19:43.259569761	0001923
1	6.950161	-3.827860	-2.985295	-4.973956	MT	21326	2023.02.25 03:19:43.260569761	0001923
1	6.834914	-1.895236	-4.078797	-5.146604	MT	21326	2023.02.25 03:19:43.261569761	0001923
1	6.777697	0.557439	-4.186934	-5.300568	MT	21326	2023.02.25 03:19:43.262569761	0001923
1	6.817226	2.850919	-3.136861	-5.339188	MT	21326	2023.02.25 03:19:43.263569761	0001923
1	7.025801	4.417685	-1.166047	-5.337253	MT	21326	2023.02.25 03:19:43.264569761	0001923
1	7.244436	4.892247	1.197729	-5.207036	MT	21326	2023.02.25 03:19:43.265569761	0001923
1	7.253386	4.061949	3.359697	-4.982431	MT	21326	2023.02.25 03:19:43.266569761	0001923
1	7.095649	2.311471	4.721742	-4.765553	MT	21326	2023.02.25 03:19:43.267569761	0001923
1	6.833786	-0.065579	5.030189	-4.625314	MT	21326	2023.02.25 03:19:43.268569761	0001923
1	6.661684	-2.457830	4.213284	-4.537107	MT	21326	2023.02.25 03:19:43.269569761	0001923
1	6.674799	-4.212121	2.441714	-4.566072	MT	21326	2023.02.25 03:19:43.270569761	0001923
1	6.817832	-4.932800	0.084828	-4.705648	MT	21326	2023.02.25 03:19:43.271569761	0001923
1	6.954581	-4.518621	-2.111851	-4.846478	MT	21326	2023.02.25 03:19:43.272569761	0001923
1	6.910279	-2.958773	-3.674329	-5.049448	MT	21326	2023.02.25 03:19:43.273569761	0001923
1	6.809270	-0.688939	-4.287073	-5.245238	MT	21326	2023.02.25 03:19:43.274569761	0001923
1	6.803006	1.756225	-3.778474	-5.377704	MT	21326	2023.02.25 03:19:43.275569761	0001923
1	6.894956	3.735568	-2.189432	-5.365849	MT	21326	2023.02.25 03:19:43.276569761	0001923
1	7.137153	4.805954	-0.005439	-5.276527	MT	21326	2023.02.25 03:19:43.277569761	0001923
1	7.191136	4.562531	2.328083	-5.047353	MT	21326	2023.02.25 03:19:43.278569761	0001923
1	7.198886	3.271911	4.146583	-4.891257	MT	21326	2023.02.25 03:19:43.279569761	0001923
1	6.959605	1.196711	4.985716	-4.706020	MT	21326	2023.02.25 03:19:43.280569761	0001923
1	6.700576	-1.323624	4.726876	-4.560963	MT	21326	2023.02.25 03:19:43.281569761	0001923
1	6.603326	-3.405562	3.429639	-4.499293	MT	21326	2023.02.25 03:19:43.282569761	0001923
1	6.706122	-4.726910	1.291236	-4.578331	MT	21326	2023.02.25 03:19:43.283569761	0001923
1	6.892756	-4.895809	-1.039753	-4.739203	MT	21326	2023.02.25 03:19:43.284569761	0001923
1	6.961734	-3.825021	-2.989047	-4.990045	MT	21326	2023.02.25 03:19:43.285569761	0001923
1	6.860461	-1.942258	-4.094790	-5.150364	MT	21326	2023.02.25 03:19:43.286569761	0001923
1	6.802317	0.572839	-4.155079	-5.355250	MT	21326	2023.02.25 03:19:43.287569761	0001923
1	6.853149	2.830249	-3.124908	-5.402804	MT	21326	2023.02.25 03:19:43.288569761	0001923
1	7.030705	4.389348	-1.157592	-5.368837	MT	21326	2023.02.25 03:19:43.289569761	0001923
1	7.152245	4.785537	1.201174	-5.177878	MT	21326	2023.02.25 03:19:43.290569761	0001923
1	7.212483	4.051308	3.331198	-4.950751	MT	21326	2023.02.25 03:19:43.291569761	0001923
1	7.078415	2.252000	4.672456	-4.816701	MT	21326	2023.02.25 03:19:43.292569761	0001923
1	6.788308	-0.073280	4.990803	-4.600831	MT	21326	2023.02.25 03:19:43.293569761	0001923
1	6.649765	-2.449925	4.185480	-4.549615	MT	21326	2023.02.25 03:19:43.294569761	0001923
1	6.650700	-4.196047	2.409675	-4.562726	MT	21326	2023.02.25 03:19:43.295569761	0001923
1	6.800285	-4.968194	0.127819	-4.641615	MT	21326	2023.02.25 03:19:43.296569761	0001923
1	6.978950	-4.519197	-2.072062	-4.897873	MT	21326	2023.02.25 03:19:43.297569761	0001923
1	6.927916	-3.005868	-3.659264	-5.056734	MT	21326	2023.02.25 03:19:43.298569761	0001923
1	6.754371	-0.699521	-4.252762	-5.200597	MT	21326	2023.02.25 03:19:43.299569761	0001923
1	6.779136	1.779357	-3.747694	-5.361470	MT	21326	2023.02.25 03:19:43.300569761	0001923
1	6.917401	3.763538	-2.201336	-5.370320	MT	21326	2023.02.25 03:19:43.301569761	0001923
1	7.117647	4.777903	0.045522	-5.275459	MT	21326	2023.02.25 03:19:43.302569761	0001923
1	7.214531	4.562262	2.349447	-5.071028	MT	21326	2023.02.25 03:19:43.303569761	0001923
1	7.213719	3.247576	4.154042	-4.922898	MT	21326	2023.02.25 03:19:43.304569761	0001923
1	6.929120	1.193016	4.970285	-4.678213	MT	21326	2023.02.25 03:19:43.305569761	0001923
1	6.684425	-1.311493	4.718708	-4.549211	MT	21326	2023.02.25 03:19:43.306569761	0001923
1	6.625975	-3.445742	3.406900	-4.519229	MT	21326	2023.02.25 03:19:43.307569761	0001923
1	6.742343	-4.747258	1.280748	-4.613287	MT	21326	2023.02.25 03:19:43.308569761	0001923
1	6.905365	-4.884029	-1.066369	-4.763735	MT	21326	2023.02.25 03:19:43.309569761	0001923
1	6.954764	-3.875633	-2.973705	-4.950282	MT	21326	2023.02.25 03:19:43.310569761	0001923
1	6.902888	-1.966601	-4.110282	-5.185356	MT	21326	2023.02.25 03:19:43.311569761	0001923
1	6.758072	0.538642	-4.183262	-5.280315	MT	21326	2023.02.25 03:19:43.312569761	0001923
1	6.810024	2.838867	-3.125815	-5.342896	MT	21326	2023.02.25 03:19:43.313569761	0001923
1	7.002186	4.401843	-1.158311	-5.320969	MT	21326	2023.02.25 03:19:43.314569761	0001923
1	7.176978	4.817561	1.256084	-5.169369	MT	21326	2023.02.25 03:19:43.315569761	0001923
1	7.276083	4.077699	3.352098	-5.007714	MT	21326	2023.02.25 03:19:43.316569761	0001923
1	7.081240	2.327354	4.675010	-4.782433	MT	21326	2023.02.25 03:19:43.317569761	0001923
1	6.815503	-0.029844	4.975712	-4.657519	MT	21326	2023.02.25 03:19:43.318569761	0001923
1	6.615966	-2.410602	4.189037	-4.517961	MT	21326	2023.02.25 03:19:43.319569761	0001923
1	6.640720	-4.199812	2.421303	-4.538505	MT	21326	2023.02.25 03:19:43.320569761	0001923
1	6.800119	-4.964231	0.123885	-4.645717	MT	21326	2023.02.25 03:19:43.321569761	0001923
1	6.959022	-4.534488	-2.120053	-4.834438	MT	21326	2023.02.25 03:19:43.322569761	0001923
1	6.927504	-2.985854	-3.674238	-5.057169	MT	21326	2023.02.25 03:19:43.323569761	0001923
1	6.792865	-0.719830	-4.271295	-5.232676	MT	21326	2023.02.25 03:19:43.324569761	0001923
1	6.783821	1.736248	-3.759561	-5.373209	MT	21326	2023.02.25 03:19:43.325569761	0001923
1	6.943173	3.774294	-2.204956	-5.394490	MT	21326	2023.02.25 03:19:43.326569761	0001923
1	7.081608	4.798611	0.036508	-5.207799	MT	21326	2023.02.25 03:19:43.327569761	0001923
1	7.258416	4.594898	2.342036	-5.107483	MT	21326	2023.02.25 03:19:43.328569761	0001923
1	7.210572	3.299840	4.134740	-4.899727	MT	21326	2023.02.25 03:19:43.329569761	0001923
1	6.946482	1.104973	5.016176	-4.676604	MT	21326	2023.02.25 03:19:43.330569761	0001923
1	6.679055	-1.267648	4.707006	-4.565844	MT	21326	2023.02.25 03:19:43.331569761	0001923
1	6.611255	-3.417885	3.384180	-4.535866	MT	21326	2023.02.25 03:19:43.332569761	0001923
1	6.707507	-4.718055	1.272494	-4.594711	MT	21326	2023.02.25 03:19:43.333569761	0001923
1	6.896533	-4.869137	-1.042232	-4.771522	MT	21326	2023.02.25 03:19:43.334569761	0001923
1	6.946364	-3.895438	-2.962035	-4.929897	MT	21326	2023.02.25 03:19:43.335569761	0001923
1	6.829751	-1.891104	-4.086975	-5.134770	MT	21326	2023.02.25 03:19:43.336569761	0001923
1	6.752683	0.518186	-4.128697	-5.318277	MT	21326	2023.02.25 03:19:43.337569761	0001923
1	6.800159	2.834513	-3.061400	-5.369872	MT	21326	2023.02.25 03:19:43.338569761	0001923
1	7.002613	4.389596	-1.118025	-5.340231	MT	21326	2023.02.25 03:19:43.339569761	0001923
1	7.172046	4.840846	1.247700	-5.142732	MT	21326	2023.02.25 03:19:43.340569761	0001923
1	7.220549	4.054259	3.339262	-4.954659	MT	21326	2023.02.25 03:19:43.341569761	0001923
1	7.072273	2.283209	4.668188	-4.797085	MT	21326	2023.02.25 03:19:43.342569761	0001923
1	6.804674	-0.065379	5.005932	-4.608683	MT	21326	2023.02.25 03:19:43.343569761	0001923
1	6.614526	-2.406821	4.162412	-4.542410	MT	21326	2023.02.25 03:19:43.344569761	0001923
1	6.637381	-4.187891	2.417440	-4.546689	MT	21326	2023.02.25 03:19:43.345569761	0001923
1	6.801331	-4.932594	0.124457	-4.681041	MT	21326	2023.02.25 03:19:43.346569761	0001923
1	6.975763	-4.534736	-2.119686	-4.858433	MT	21326	2023.02.25 03:19:43.347569761	0001923
1	6.910023	-2.985840	-3.647303	-5.052757	MT	21326	2023.02.25 03:19:43.348569761	0001923
1	6.739590	-0.715454	-4.236905	-5.192189	MT	21326	2023.02.25 03:19:43.349569761	0001923
1	6.746222	1.704431	-3.735907	-5.352516	MT	21326	2023.02.25 03:19:43.350569761	0001923
1	6.906736	3.719277	-2.186024	-5.393634	MT	21326	2023.02.25 03:19:43.351569761	0001923
1	7.162081	4.813646	0.022979	-5.303177	MT	21326	2023.02.25 03:19:43.352569761	0001923
1	7.231141	4.554096	2.391615	-5.082302	MT	21326	2023.02.25 03:19:43.353569761	0001923
1	7.209450	3.267635	4.135007	-4.919395	MT	21326	2023.02.25 03:19:43.354569761	0001923
1	6.945287	1.144610	4.966840	-4.717773	MT	21326	2023.02.25 03:19:43.355569761	0001923
1	6.675620	-1.248612	4.710967	-4.561980	MT	21326	2023.02.25 03:19:43.356569761	0001923
1	6.625501	-3.445812	3.395023	-4.527411	MT	21326	2023.02.25 03:19:43.357569761	0001923
1	6.738141	-4.727371	1.299907	-4.622201	MT	21326	2023.02.25 03:19:43.358569761	0001923
1	6.943008	-4.904512	-1.026741	-4.805926	MT	21326	2023.02.25 03:19:43.359569761	0001923
1	6.961376	-3.887632	-2.973719	-4.950159	MT	21326	2023.02.25 03:19:43.360569761	0001923
1	6.847394	-1.923226	-4.086829	-5.146438	MT	21326	2023.02.25 03:19:43.361569761	0001923
1	6.796364	0.533837	-4.151125	-5.354787	MT	21326	2023.02.25 03:19:43.362569761	0001923
1	6.797880	2.830464	-3.053344	-5.373708	MT	21326	2023.02.25 03:19:43.363569761	0001923
1	7.056293	4.433391	-1.161601	-5.365352	MT	21326	2023.02.25 03:19:43.364569761	0001923
1	7.200823	4.840415	1.236358	-5.185908	MT	21326	2023.02.25 03:19:43.365569761	0001923
1	7.239609	4.022827	3.359834	-4.994028	MT	21326	2023.02.25 03:19:43.366569761	0001923
1	7.074326	2.267337	4.694937	-4.781510	MT	21326	2023.02.25 03:19:43.367569761	0001923
1	6.771191	-0.069182	4.974687	-4.593118	MT	21326	2023.02.25 03:19:43.368569761	0001923
1	6.626346	-2.449447	4.200745	-4.501378	MT	21326	2023.02.25 03:19:43.369569761	0001923
1	6.671901	-4.222992	2.437518	-4.554022	MT	21326	2023.02.25 03:19:43.370569761	0001923
1	6.816806	-4.968433	0.120186	-4.665734	MT	21326	2023.02.25 03:19:43.371569761	0001923
1	6.939650	-4.518468	-2.100097	-4.830297	MT	21326	2023.02.25 03:19:43.372569761	0001923
1	6.907979	-2.958871	-3.659208	-5.057218	MT	21326	2023.02.25 03:19:43.373569761	0001923
1	6.782167	-0.660842	-4.263226	-5.233161	MT	21326	2023.02.25 03:19:43.374569761	0001923
1	6.759144	1.736438	-3.743868	-5.352968	MT	21326	2023.02.25 03:19:43.375569761	0001923
1	6.884229	3.771979	-2.190000	-5.326226	MT	21326	2023.02.25 03:19:43.376569761	0001923
1	7.070651	4.726071	0.045216	-5.258927	MT	21326	2023.02.25 03:19:43.377569761	0001923
1	7.238050	4.569977	2.345884	-5.099166	MT	21326	2023.02.25 03:19:43.378569761	0001923
1	7.207069	3.307889	4.126689	-4.895933	MT	21326	2023.02.25 03:19:43.379569761	0001923
1	6.927083	1.153048	4.981176	-4.673634	MT	21326	2023.02.25 03:19:43.380569761	0001923
1	6.679220	-1.283457	4.722680	-4.545439	MT	21326	2023.02.25 03:19:43.381569761	0001923
1	6.641549	-3.439173	3.384583	-4.563645	MT	21326	2023.02.25 03:19:43.382569761	0001923
1	6.710432	-4.738835	1.299099	-4.570086	MT	21326	2023.02.25 03:19:43.383569761	0001923
1	6.883908	-4.833296	-1.049944	-4.788012	MT	21326	2023.02.25 03:19:43.384569761	0001923
1	6.942242	-3.847675	-2.973611	-4.954570	MT	21326	2023.02.25 03:19:43.385569761	0001923
1	6.844669	-1.911272	-4.082755	-5.150500	MT	21326	2023.02.25 03:19:43.386569761	0001923
1	6.774553	0.545251	-4.163706	-5.316090	MT	21326	2023.02.25 03:19:43.387569761	0001923
1	6.763824	2.807844	-3.061920	-5.337600	MT	21326	2023.02.25 03:19:43.388569761	0001923
1	6.967789	4.345734	-1.130259	-5.327963	MT	21326	2023.02.25 03:19:43.389569761	0001923
1	7.169116	4.817634	1.225026	-5.165843	MT	21326	2023.02.25 03:19:43.390569761	0001923
1	7.202196	4.019353	3.359050	-4.942995	MT	21326	2023.02.25 03:19:43.391569761	0001923
1	7.053086	2.303387	4.643986	-4.782660	MT	21326	2023.02.25 03:19:43.392569761	0001923
1	6.730333	-0.037023	4.928562	-4.583152	MT	21326	2023.02.25 03:19:43.393569761	0001923
1	6.590326	-2.425330	4.165656	-4.494162	MT	21326	2023.02.25 03:19:43.394569761	0001923
1	6.617879	-4.171930	2.374586	-4.555509	MT	21326	2023.02.25 03:19:43.395569761	0001923
1	6.834801	-4.944923	0.084997	-4.717522	MT	21326	2023.02.25 03:19:43.396569761	0001923
1	6.992406	-4.527169	-2.099068	-4.898203	MT	21326	2023.02.25 03:19:43.397569761	0001923
1	6.922577	-2.967270	-3.630671	-5.092701	MT	21326	2023.02.25 03:19:43.398569761	0001923
1	6.772667	-0.755728	-4.248524	-5.219956	MT	21326	2023.02.25 03:19:43.399569761	0001923
1	6.727736	1.732711	-3.729302	-5.324702	MT	21326	2023.02.25 03:19:43.400569761	0001923
1	6.877290	3.727730	-2.186686	-5.349724	MT	21326	2023.02.25 03:19:43.401569761	0001923
1	7.125119	4.802013	0.057366	-5.263525	MT	21326	2023.02.25 03:19:43.402569761	0001923
1	7.246164	4.583106	2.380651	-5.082768	MT	21326	2023.02.25 03:19:43.403569761	0001923
1	7.221368	3.319727	4.122948	-4.912115	MT	21326	2023.02.25 03:19:43.404569761	0001923
1	6.952008	1.215838	4.981556	-4.694279	MT	21326	2023.02.25 03:19:43.405569761	0001923
1	6.647007	-1.315139	4.695217	-4.517527	MT	21326	2023.02.25 03:19:43.406569761	0001923
1	6.559848	-3.397482	3.351658	-4.500567	MT	21326	2023.02.25 03:19:43.407569761	0001923
1	6.730432	-4.789589	1.302672	-4.545504	MT	21326	2023.02.25 03:19:43.408569761	0001923
1	6.870922	-4.848977	-1.039453	-4.755685	MT	21326	2023.02.25 03:19:43.409569761	0001923
1	6.997471	-3.900029	-2.977138	-4.989090	MT	21326	2023.02.25 03:19:43.410569761	0001923
1	6.846187	-1.895495	-4.067432	-5.170432	MT	21326	2023.02.25 03:19:43.411569761	0001923
1	6.733735	0.549322	-4.112891	-5.303354	MT	21326	2023.02.25 03:19:43.412569761	0001923
1	6.813590	2.850575	-3.082439	-5.366359	MT	21326	2023.02.25 03:19:43.413569761	0001923
1	7.002382	4.409695	-1.095187	-5.328087	MT	21326	2023.02.25 03:19:43.414569761	0001923
1	7.182683	4.844727	1.243888	-5.154832	MT	21326	2023.02.25 03:19:43.415569761	0001923
1	7.263882	4.065712	3.340085	-5.007774	MT	21326	2023.02.25 03:19:43.416569761	0001923
1	7.029673	2.315836	4.647328	-4.738730	MT	21326	2023.02.25 03:19:43.417569761	0001923
1	6.774702	-0.018460	4.952193	-4.622990	MT	21326	2023.02.25 03:19:43.418569761	0001923
1	6.647382	-2.426083	4.177754	-4.565981	MT	21326	2023.02.25 03:19:43.419569761	0001923
1	6.617851	-4.195720	2.371252	-4.535311	MT	21326	2023.02.25 03:19:43.420569761	0001923
1	6.835223	-4.983542	0.117336	-4.676623	MT	21326	2023.02.25 03:19:43.421569761	0001923
1	6.943051	-4.502626	-2.107833	-4.846582	MT	21326	2023.02.25 03:19:43.422569761	0001923
1	6.875334	-2.934588	-3.655608	-5.029408	MT	21326	2023.02.25 03:19:43.423569761	0001923
1	6.757890	-0.715702	-4.236539	-5.216185	MT	21326	2023.02.25 03:19:43.424569761	0001923
1	6.716758	1.720510	-3.693076	-5.340026	MT	21326	2023.02.25 03:19:43.425569761	0001923
1	6.914179	3.778399	-2.147203	-5.377648	MT	21326	2023.02.25 03:19:43.426569761	0001923
1	7.053094	4.726335	0.028851	-5.235175	MT	21326	2023.02.25 03:19:43.427569761	0001923
1	7.273449	4.573549	2.361498	-5.138972	MT	21326	2023.02.25 03:19:43.428569761	0001923
1	7.162289	3.256437	4.156769	-4.838933	MT	21326	2023.02.25 03:19:43.429569761	0001923
1	6.915590	1.180996	4.950335	-4.682394	MT	21326	2023.02.25 03:19:43.430569761	0001923
1	6.701738	-1.303920	4.703376	-4.592530	MT	21326	2023.02.25 03:19:43.431569761	0001923
1	6.601012	-3.457607	3.355769	-4.511887	MT	21326	2023.02.25 03:19:43.432569761	0001923
1	6.737494	-4.739263	1.284757	-4.613308	MT	21326	2023.02.25 03:19:43.433569761	0001923
1	6.928562	-4.908164	-1.054216	-4.775303	MT	21326	2023.02.25 03:19:43.434569761	0001923
1	6.958307	-3.879533	-2.989830	-4.942487	MT	21326	2023.02.25 03:19:43.435569761	0001923
1	6.865022	-1.923648	-4.067236	-5.185142	MT	21326	2023.02.25 03:19:43.436569761	0001923
1	6.723241	0.514358	-4.105994	-5.298888	MT	21326	2023.02.25 03:19:43.437569761	0001923
1	6.781702	2.807787	-3.086795	-5.345980	MT	21326	2023.02.25 03:19:43.438569761	0001923
1	6.983738	4.357606	-1.126062	-5.340023	MT	21326	2023.02.25 03:19:43.439569761	0001923
1	7.122965	4.773895	1.243560	-5.138104	MT	21326	2023.02.25 03:19:43.440569761	0001923
1	7.211000	4.002973	3.339629	-4.982129	MT	21326	2023.02.25 03:19:43.441569761	0001923
1	7.045869	2.283537	4.659716	-4.766212	MT	21326	2023.02.25 03:19:43.442569761	0001923
1	6.746945	-0.041046	4.951555	-4.582760	MT	21326	2023.02.25 03:19:43.443569761	0001923
1	6.595912	-2.425632	4.139148	-4.526569	MT	21326	2023.02.25 03:19:43.444569761	0001923
1	6.620674	-4.171938	2.382585	-4.555387	MT	21326	2023.02.25 03:19:43.445569761	0001923
1	6.812577	-4.944610	0.101507	-4.685268	MT	21326	2023.02.25 03:19:43.446569761	0001923
1	6.914835	-4.475664	-2.072805	-4.846325	MT	21326	2023.02.25 03:19:43.447569761	0001923
1	6.912703	-2.974780	-3.666348	-5.049161	MT	21326	2023.02.25 03:19:43.448569761	0001923
1	6.769267	-0.727915	-4.228249	-5.235936	MT	21326	2023.02.25 03:19:43.449569761	0001923
1	6.754398	1.720344	-3.731766	-5.360618	MT	21326	2023.02.25 03:19:43.450569761	0001923
1	6.947579	3.750942	-2.181498	-5.425897	MT	21326	2023.02.25 03:19:43.451569761	0001923
1	7.046406	4.738516	0.052557	-5.214935	MT	21326	2023.02.25 03:19:43.452569761	0001923
1	7.268948	4.606952	2.368925	-5.099196	MT	21326	2023.02.25 03:19:43.453569761	0001923
1	7.161793	3.232165	4.142170	-4.866911	MT	21326	2023.02.25 03:19:43.454569761	0001923
1	6.937630	1.164699	4.958742	-4.710103	MT	21326	2023.02.25 03:19:43.455569761	0001923
1	6.679844	-1.271787	4.692232	-4.581030	MT	21326	2023.02.25 03:19:43.456569761	0001923
1	6.638093	-3.481869	3.372105	-4.535391	MT	21326	2023.02.25 03:19:43.457569761	0001923
1	6.706804	-4.730923	1.264296	-4.582701	MT	21326	2023.02.25 03:19:43.458569761	0001923
1	6.890211	-4.887790	-1.058741	-4.739576	MT	21326	2023.02.25 03:19:43.459569761	0001923
1	6.896915	-3.835144	-2.970391	-4.902641	MT	21326	2023.02.25 03:19:43.460569761	0001923
1	6.837612	-1.911099	-4.090998	-5.134625	MT	21326	2023.02.25 03:19:43.461569761	0001923
1	6.764892	0.565150	-4.136579	-5.322882	MT	21326	2023.02.25 03:19:43.462569761	0001923
1	6.811815	2.834394	-3.066216	-5.381947	MT	21326	2023.02.25 03:19:43.463569761	0001923
1	6.969818	4.337717	-1.153204	-5.332231	MT	21326	2023.02.25 03:19:43.464569761	0001923
1	7.175070	4.809516	1.260135	-5.173224	MT	21326	2023.02.25 03:19:43.465569761	0001923
1	7.273346	4.106133	3.378441	-4.962597	MT	21326	2023.02.25 03:19:43.466569761	0001923
1	7.062229	2.295517	4.678728	-4.766045	MT	21326	2023.02.25 03:19:43.467569761	0001923
1	6.777729	-0.061387	4.964018	-4.614365	MT	21326	2023.02.25 03:19:43.468569761	0001923
1	6.609313	-2.394711	4.174241	-4.530352	MT	21326	2023.02.25 03:19:43.469569761	0001923
1	6.605894	-4.187699	2.351264	-4.535699	MT	21326	2023.02.25 03:19:43.470569761	0001923
1	6.811169	-4.968335	0.105066	-4.657964	MT	21326	2023.02.25 03:19:43.471569761	0001923
1	6.956104	-4.542414	-2.112185	-4.826234	MT	21326	2023.02.25 03:19:43.472569761	0001923
1	6.959456	-2.998364	-3.658522	-5.104808	MT	21326	2023.02.25 03:19:43.473569761	0001923
1	6.780771	-0.715711	-4.267474	-5.220658	MT	21326	2023.02.25 03:19:43.474569761	0001923
1	6.723203	1.744778	-3.725395	-5.317766	MT	21326	2023.02.25 03:19:43.475569761	0001923
1	6.885770	3.707487	-2.189343	-5.373560	MT	21326	2023.02.25 03:19:43.476569761	0001923
1	7.074481	4.762353	0.048831	-5.231241	MT	21326	2023.02.25 03:19:43.477569761	0001923
1	7.230977	4.570193	2.376514	-5.074697	MT	21326	2023.02.25 03:19:43.478569761	0001923
1	7.177202	3.244219	4.169059	-4.858623	MT	21326	2023.02.25 03:19:43.479569761	0001923
1	6.945613	1.164800	4.981556	-4.697753	MT	21326	2023.02.25 03:19:43.480569761	0001923
1	6.700139	-1.291782	4.719159	-4.577412	MT	21326	2023.02.25 03:19:43.481569761	0001923
1	6.562442	-3.413399	3.351517	-4.492404	MT	21326	2023.02.25 03:19:43.482569761	0001923
1	6.693531	-4.695112	1.256630	-4.602191	MT	21326	2023.02.25 03:19:43.483569761	0001923
1	6.891680	-4.887839	-1.050681	-4.743453	MT	21326	2023.02.25 03:19:43.484569761	0001923
1	6.924640	-3.824545	-2.981766	-4.942931	MT	21326	2023.02.25 03:19:43.485569761	0001923
1	6.874087	-1.923632	-4.082235	-5.185371	MT	21326	2023.02.25 03:19:43.486569761	0001923
1	6.757054	0.538224	-4.136718	-5.315606	MT	21326	2023.02.25 03:19:43.487569761	0001923
1	6.801709	2.842508	-3.057391	-5.369894	MT	21326	2023.02.25 03:19:43.488569761	0001923
1	6.988148	4.418038	-1.118648	-5.297526	MT	21326	2023.02.25 03:19:43.489569761	0001923
1	7.179573	4.832649	1.239996	-5.162769	MT	21326	2023.02.25 03:19:43.490569761	0001923
1	7.233403	4.039141	3.374362	-4.961969	MT	21326	2023.02.25 03:19:43.491569761	0001923
1	7.094411	2.319255	4.691121	-4.790105	MT	21326	2023.02.25 03:19:43.492569761	0001923
1	6.774068	-0.010226	4.974818	-4.597725	MT	21326	2023.02.25 03:19:43.493569761	0001923
1	6.588536	-2.437172	4.173396	-4.477919	MT	21326	2023.02.25 03:19:43.494569761	0001923
1	6.642722	-4.242472	2.412764	-4.506191	MT	21326	2023.02.25 03:19:43.495569761	0001923
1	6.813983	-4.972317	0.088063	-4.658183	MT	21326	2023.02.25 03:19:43.496569761	0001923
1	6.934947	-4.502552	-2.099956	-4.838461	MT	21326	2023.02.25 03:19:43.497569761	0001923
1	6.899180	-2.942607	-3.686537	-5.034799	MT	21326	2023.02.25 03:19:43.498569761	0001923
1	6.785259	-0.676931	-4.256124	-5.240888	MT	21326	2023.02.25 03:19:43.499569761	0001923
1	6.737062	1.720547	-3.729072	-5.340576	MT	21326	2023.02.25 03:19:43.500569761	0001923
1	6.894145	3.751741	-2.197656	-5.350139	MT	21326	2023.02.25 03:19:43.501569761	0001923
1	7.083109	4.766279	0.040958	-5.239403	MT	21326	2023.02.25 03:19:43.502569761	0001923
1	7.283790	4.618832	2.365123	-5.111378	MT	21326	2023.02.25 03:19:43.503569761	0001923
1	7.188108	3.227824	4.153652	-4.898696	MT	21326	2023.02.25 03:19:43.504569761	0001923
1	6.883659	1.149548	4.965455	-4.626830	MT	21326	2023.02.25 03:19:43.505569761	0001923
1	6.720632	-1.316018	4.719482	-4.600161	MT	21326	2023.02.25 03:19:43.506569761	0001923
1	6.625362	-3.425834	3.415045	-4.527312	MT	21326	2023.02.25 03:19:43.507569761	0001923
1	6.741730	-4.751162	1.307557	-4.600835	MT	21326	2023.02.25 03:19:43.508569761	0001923
1	6.908757	-4.896061	-1.035387	-4.763138	MT	21326	2023.02.25 03:19:43.509569761	0001923
1	6.927208	-3.827447	-2.996890	-4.935131	MT	21326	2023.02.25 03:19:43.510569761	0001923
1	6.856975	-1.855322	-4.117562	-5.159610	MT	21326	2023.02.25 03:19:43.511569761	0001923
1	6.742693	0.514529	-4.152172	-5.287593	MT	21326	2023.02.25 03:19:43.512569761	0001923
1	6.808938	2.858653	-3.078553	-5.358381	MT	21326	2023.02.25 03:19:43.513569761	0001923
1	6.999685	4.389756	-1.153204	-5.328767	MT	21326	2023.02.25 03:19:43.514569761	0001923
1	7.223152	4.856250	1.236621	-5.202070	MT	21326	2023.02.25 03:19:43.515569761	0001923
1	7.242645	4.030935	3.374658	-4.981883	MT	21326	2023.02.25 03:19:43.516569761	0001923
1	7.054966	2.275740	4.702335	-4.741477	MT	21326	2023.02.25 03:19:43.517569761	0001923
1	6.807081	-0.026757	4.971593	-4.649613	MT	21326	2023.02.25 03:19:43.518569761	0001923
1	6.608503	-2.453415	4.169744	-4.501811	MT	21326	2023.02.25 03:19:43.519569761	0001923
1	6.695448	-4.263085	2.409657	-4.566036	MT	21326	2023.02.25 03:19:43.520569761	0001923
1	6.790744	-4.932415	0.101231	-4.666394	MT	21326	2023.02.25 03:19:43.521569761	0001923
1	6.961429	-4.502919	-2.103406	-4.874516	MT	21326	2023.02.25 03:19:43.522569761	0001923
1	6.930063	-2.947194	-3.665705	-5.089443	MT	21326	2023.02.25 03:19:43.523569761	0001923
1	6.776328	-0.695901	-4.244209	-5.236510	MT	21326	2023.02.25 03:19:43.524569761	0001923
1	6.711224	1.740677	-3.696296	-5.324280	MT	21326	2023.02.25 03:19:43.525569761	0001923
1	6.869821	3.739686	-2.143677	-5.349190	MT	21326	2023.02.25 03:19:43.526569761	0001923
1	7.112876	4.757772	0.053680	-5.287129	MT	21326	2023.02.25 03:19:43.527569761	0001923
1	7.238624	4.561991	2.372810	-5.094672	MT	21326	2023.02.25 03:19:43.528569761	0001923
1	7.182453	3.300145	4.118314	-4.871977	MT	21326	2023.02.25 03:19:43.529569761	0001923
1	6.939431	1.160882	4.981429	-4.689713	MT	21326	2023.02.25 03:19:43.530569761	0001923
1	6.668452	-1.311506	4.691772	-4.553623	MT	21326	2023.02.25 03:19:43.531569761	0001923
1	6.577052	-3.397659	3.363901	-4.516381	MT	21326	2023.02.25 03:19:43.532569761	0001923
1	6.693520	-4.713915	1.256317	-4.582998	MT	21326	2023.02.25 03:19:43.533569761	0001923
1	6.875516	-4.895566	-1.036120	-4.715146	MT	21326	2023.02.25 03:19:43.534569761	0001923
1	6.945370	-3.871698	-2.950642	-4.953972	MT	21326	2023.02.25 03:19:43.535569761	0001923
1	6.855798	-1.954364	-4.071685	-5.157888	MT	21326	2023.02.25 03:19:43.536569761	0001923
1	6.731271	0.498375	-4.121011	-5.298952	MT	21326	2023.02.25 03:19:43.537569761	0001923
1	6.812980	2.866702	-3.086603	-5.354586	MT	21326	2023.02.25 03:19:43.538569761	0001923
1	6.983006	4.334393	-1.117785	-5.359661	MT	21326	2023.02.25 03:19:43.539569761	0001923
1	7.174546	4.825674	1.255925	-5.158453	MT	21326	2023.02.25 03:19:43.540569761	0001923
1	7.298814	4.073371	3.360566	-5.038545	MT	21326	2023.02.25 03:19:43.541569761	0001923
1	7.060469	2.287442	4.671841	-4.774069	MT	21326	2023.02.25 03:19:43.542569761	0001923
1	6.783204	-0.026509	4.960244	-4.626784	MT	21326	2023.02.25 03:19:43.543569761	0001923
1	6.627164	-2.449778	4.162300	-4.537968	MT	21326	2023.02.25 03:19:43.544569761	0001923
1	6.636165	-4.218664	2.398100	-4.526663	MT	21326	2023.02.25 03:19:43.545569761	0001923
1	6.838150	-4.968728	0.096662	-4.697095	MT	21326	2023.02.25 03:19:43.546569761	0001923
1	6.931581	-4.467895	-2.088427	-4.870647	MT	21326	2023.02.25 03:19:43.547569761	0001923
1	6.906808	-2.989943	-3.627188	-5.060409	MT	21326	2023.02.25 03:19:43.548569761	0001923
1	6.759522	-0.684650	-4.248562	-5.212688	MT	21326	2023.02.25 03:19:43.549569761	0001923
1	6.735617	1.708550	-3.732086	-5.340498	MT	21326	2023.02.25 03:19:43.550569761	0001923
1	6.895361	3.759679	-2.178588	-5.353930	MT	21326	2023.02.25 03:19:43.551569761	0001923
1	7.089777	4.754093	0.022252	-5.259566	MT	21326	2023.02.25 03:19:43.552569761	0001923
1	7.236607	4.574119	2.368642	-5.082859	MT	21326	2023.02.25 03:19:43.553569761	0001923
1	7.203727	3.295885	4.130674	-4.895748	MT	21326	2023.02.25 03:19:43.554569761	0001923
1	6.934519	1.129107	5.005022	-4.665021	MT	21326	2023.02.25 03:19:43.555569761	0001923
1	6.678472	-1.279643	4.702992	-4.565782	MT	21326	2023.02.25 03:19:43.556569761	0001923
1	6.602292	-3.398031	3.364450	-4.552375	MT	21326	2023.02.25 03:19:43.557569761	0001923
1	6.759004	-4.751470	1.277065	-4.634303	MT	21326	2023.02.25 03:19:43.558569761	0001923
1	6.897189	-4.849340	-1.045902	-4.791785	MT	21326	2023.02.25 03:19:43.559569761	0001923
1	6.936128	-3.847498	-2.985853	-4.938756	MT	21326	2023.02.25 03:19:43.560569761	0001923
1	6.852526	-1.891343	-4.094607	-5.158888	MT	21326	2023.02.25 03:19:43.561569761	0001923
1	6.758236	0.510104	-4.128584	-5.326193	MT	21326	2023.02.25 03:19:43.562569761	0001923
1	6.793611	2.819610	-3.074538	-5.361918	MT	21326	2023.02.25 03:19:43.563569761	0001923
1	6.982943	4.377762	-1.118283	-5.324110	MT	21326	2023.02.25 03:19:43.564569761	0001923
1	7.173921	4.805483	1.252192	-5.177305	MT	21326	2023.02.25 03:19:43.565569761	0001923
1	7.235387	4.018788	3.347907	-4.999169	MT	21326	2023.02.25 03:19:43.566569761	0001923
1	7.066310	2.283431	4.682835	-4.773859	MT	21326	2023.02.25 03:19:43.567569761	0001923
1	6.805201	0.005272	4.971586	-4.646942	MT	21326	2023.02.25 03:19:43.568569761	0001923
1	6.592221	-2.461382	4.138738	-4.502202	MT	21326	2023.02.25 03:19:43.569569761	0001923
1	6.636988	-4.226651	2.386092	-4.526764	MT	21326	2023.02.25 03:19:43.570569761	0001923
1	6.830070	-4.976526	0.101347	-4.676940	MT	21326	2023.02.25 03:19:43.571569761	0001923
1	6.936606	-4.494379	-2.148124	-4.827278	MT	21326	2023.02.25 03:19:43.572569761	0001923
1	6.891144	-2.930835	-3.655236	-5.053445	MT	21326	2023.02.25 03:19:43.573569761	0001923
1	6.771074	-0.688955	-4.232141	-5.240398	MT	21326	2023.02.25 03:19:43.574569761	0001923
[truncated: 1 more rows]
