# Supplementary material for: Spatially selective delivery of living magnetic microrobots through torque-focusing
Source: Nat Commun. 2024 Mar 9;15:2160. doi: 10.1038/s41467-024-46407-4 (PMC10924878; doi:10.1038/s41467-024-46407-4)
Supplement: Supplementary file 4 — Source Data [file 41467_2024_46407_MOESM4_ESM.zip › Data_Sorted_by_Figures/Fig_4/4J/Field Characterization/z axis measurements/230223_x0_y0_z-7_5_field_on_5mT.txt]

Block	B	Bx	By	Bz	Units	Temperature	Timestamp	Serial No.	Comment
0	15.663683	4.823072	1.023934	14.867431	MT	21361	2023.02.25 03:27:00.649569761	0001923
0	15.670050	3.480765	2.701145	15.037904	MT	21361	2023.02.25 03:27:00.650569761	0001923
0	15.603335	1.325116	3.420052	15.166126	MT	21361	2023.02.25 03:27:00.651569761	0001923
0	15.645007	-1.076105	3.044367	15.308170	MT	21361	2023.02.25 03:27:00.652569761	0001923
0	15.723347	-3.162528	1.657991	15.312516	MT	21361	2023.02.25 03:27:00.653569761	0001923
0	15.853904	-4.391933	-0.499193	15.225242	MT	21361	2023.02.25 03:27:00.654569761	0001923
0	15.956618	-4.398648	-2.737429	15.092118	MT	21361	2023.02.25 03:27:00.655569761	0001923
0	15.931953	-3.247342	-4.613522	14.899574	MT	21361	2023.02.25 03:27:00.656569761	0001923
0	15.798483	-1.261962	-5.612759	14.713818	MT	21361	2023.02.25 03:27:00.657569761	0001923
0	15.660861	1.122999	-5.525716	14.610541	MT	21361	2023.02.25 03:27:00.658569761	0001923
0	15.603747	3.373500	-4.413823	14.581309	MT	21361	2023.02.25 03:27:00.659569761	0001923
0	15.589552	4.800755	-2.400960	14.636334	MT	21361	2023.02.25 03:27:00.660569761	0001923
0	15.647056	5.101605	-0.068753	14.791864	MT	21361	2023.02.25 03:27:00.661569761	0001923
0	15.644297	4.274439	1.976699	14.918641	MT	21361	2023.02.25 03:27:00.662569761	0001923
0	15.670580	2.448199	3.202532	15.143222	MT	21361	2023.02.25 03:27:00.663569761	0001923
0	15.636975	0.071170	3.370180	15.269310	MT	21361	2023.02.25 03:27:00.664569761	0001923
0	15.666032	-2.202334	2.432979	15.318449	MT	21361	2023.02.25 03:27:00.665569761	0001923
0	15.791376	-3.963753	0.625649	15.273009	MT	21361	2023.02.25 03:27:00.666569761	0001923
0	15.912434	-4.558290	-1.635464	15.157599	MT	21361	2023.02.25 03:27:00.667569761	0001923
0	15.988276	-4.001219	-3.774920	15.012168	MT	21361	2023.02.25 03:27:00.668569761	0001923
0	15.883246	-2.413596	-5.240192	14.798393	MT	21361	2023.02.25 03:27:00.669569761	0001923
0	15.732915	-0.091367	-5.719685	14.656107	MT	21361	2023.02.25 03:27:00.670569761	0001923
0	15.628986	2.286413	-5.095264	14.597116	MT	21361	2023.02.25 03:27:00.671569761	0001923
0	15.548826	4.170323	-3.470743	14.571490	MT	21361	2023.02.25 03:27:00.672569761	0001923
0	15.549811	5.105386	-1.246488	14.634818	MT	21361	2023.02.25 03:27:00.673569761	0001923
0	15.605677	4.786510	1.051682	14.816223	MT	21361	2023.02.25 03:27:00.674569761	0001923
0	15.646475	3.412632	2.713246	15.026789	MT	21361	2023.02.25 03:27:00.675569761	0001923
0	15.619349	1.281267	3.435754	15.182820	MT	21361	2023.02.25 03:27:00.676569761	0001923
0	15.629343	-1.139422	3.075716	15.281297	MT	21361	2023.02.25 03:27:00.677569761	0001923
0	15.688192	-3.226981	1.631636	15.265770	MT	21361	2023.02.25 03:27:00.678569761	0001923
0	15.857751	-4.379876	-0.475304	15.233484	MT	21361	2023.02.25 03:27:00.679569761	0001923
0	15.931179	-4.406961	-2.752948	15.059961	MT	21361	2023.02.25 03:27:00.680569761	0001923
0	15.966971	-3.298059	-4.606011	14.928216	MT	21361	2023.02.25 03:27:00.681569761	0001923
0	15.812363	-1.305840	-5.608994	14.726330	MT	21361	2023.02.25 03:27:00.682569761	0001923
0	15.656052	1.090880	-5.558521	14.595369	MT	21361	2023.02.25 03:27:00.683569761	0001923
0	15.570193	3.353194	-4.405405	14.552642	MT	21361	2023.02.25 03:27:00.684569761	0001923
0	15.582622	4.788718	-2.403912	14.632412	MT	21361	2023.02.25 03:27:00.685569761	0001923
0	15.616478	5.113261	-0.095186	14.755334	MT	21361	2023.02.25 03:27:00.686569761	0001923
0	15.614291	4.226172	2.008989	14.896628	MT	21361	2023.02.25 03:27:00.687569761	0001923
0	15.616112	2.384717	3.203175	15.096879	MT	21361	2023.02.25 03:27:00.688569761	0001923
0	15.598681	0.110708	3.386882	15.226150	MT	21361	2023.02.25 03:27:00.689569761	0001923
0	15.666848	-2.198408	2.464042	15.314882	MT	21361	2023.02.25 03:27:00.690569761	0001923
0	15.809545	-3.971600	0.637394	15.289272	MT	21361	2023.02.25 03:27:00.691569761	0001923
0	15.895545	-4.558471	-1.659156	15.137235	MT	21361	2023.02.25 03:27:00.692569761	0001923
0	15.968618	-4.017519	-3.802447	14.979910	MT	21361	2023.02.25 03:27:00.693569761	0001923
0	15.887351	-2.337431	-5.244346	14.813547	MT	21361	2023.02.25 03:27:00.694569761	0001923
0	15.745037	-0.091180	-5.700992	14.676394	MT	21361	2023.02.25 03:27:00.695569761	0001923
0	15.632686	2.322407	-5.091221	14.596807	MT	21361	2023.02.25 03:27:00.696569761	0001923
0	15.552108	4.194285	-3.474653	14.567183	MT	21361	2023.02.25 03:27:00.697569761	0001923
0	15.602010	5.097974	-1.216417	14.695364	MT	21361	2023.02.25 03:27:00.698569761	0001923
0	15.623912	4.830622	1.020616	14.823295	MT	21361	2023.02.25 03:27:00.699569761	0001923
0	15.607610	3.412285	2.690799	14.990444	MT	21361	2023.02.25 03:27:00.700569761	0001923
0	15.637989	1.329548	3.400449	15.205787	MT	21361	2023.02.25 03:27:00.701569761	0001923
0	15.625626	-1.088307	3.040659	15.288236	MT	21361	2023.02.25 03:27:00.702569761	0001923
0	15.755162	-3.242277	1.618596	15.332740	MT	21361	2023.02.25 03:27:00.703569761	0001923
0	15.865953	-4.343665	-0.491550	15.251866	MT	21361	2023.02.25 03:27:00.704569761	0001923
0	15.941645	-4.386824	-2.807040	15.066929	MT	21361	2023.02.25 03:27:00.705569761	0001923
0	15.956074	-3.334263	-4.605749	14.908590	MT	21361	2023.02.25 03:27:00.706569761	0001923
0	15.848387	-1.285435	-5.613566	14.765057	MT	21361	2023.02.25 03:27:00.707569761	0001923
0	15.669645	1.111059	-5.542790	14.614404	MT	21361	2023.02.25 03:27:00.708569761	0001923
0	15.542421	3.364870	-4.400918	14.521585	MT	21361	2023.02.25 03:27:00.709569761	0001923
0	15.557991	4.796414	-2.419428	14.601091	MT	21361	2023.02.25 03:27:00.710569761	0001923
0	15.623083	5.133233	-0.068165	14.755541	MT	21361	2023.02.25 03:27:00.711569761	0001923
0	15.641106	4.258502	1.956621	14.922500	MT	21361	2023.02.25 03:27:00.712569761	0001923
0	15.636533	2.427827	3.215042	15.108617	MT	21361	2023.02.25 03:27:00.713569761	0001923
0	15.605720	0.038741	3.398734	15.231073	MT	21361	2023.02.25 03:27:00.714569761	0001923
0	15.644692	-2.214647	2.457390	15.290944	MT	21361	2023.02.25 03:27:00.715569761	0001923
0	15.781543	-3.920780	0.649698	15.272933	MT	21361	2023.02.25 03:27:00.716569761	0001923
0	15.957002	-4.565832	-1.640145	15.201612	MT	21361	2023.02.25 03:27:00.717569761	0001923
0	15.970119	-3.989384	-3.774661	14.996047	MT	21361	2023.02.25 03:27:00.718569761	0001923
0	15.940557	-2.404940	-5.237160	14.862361	MT	21361	2023.02.25 03:27:00.719569761	0001923
0	15.738846	-0.075410	-5.758539	14.647348	MT	21361	2023.02.25 03:27:00.720569761	0001923
0	15.596178	2.340902	-5.121401	14.544146	MT	21361	2023.02.25 03:27:00.721569761	0001923
0	15.578064	4.206510	-3.493942	14.586766	MT	21361	2023.02.25 03:27:00.722569761	0001923
0	15.638127	5.122293	-1.247812	14.722639	MT	21361	2023.02.25 03:27:00.723569761	0001923
0	15.646168	4.846757	1.048387	14.839555	MT	21361	2023.02.25 03:27:00.724569761	0001923
0	15.639313	3.400534	2.729352	15.019159	MT	21361	2023.02.25 03:27:00.725569761	0001923
0	15.649254	1.285486	3.462389	15.207187	MT	21361	2023.02.25 03:27:00.726569761	0001923
0	15.653363	-1.163227	3.087381	15.301724	MT	21361	2023.02.25 03:27:00.727569761	0001923
0	15.764305	-3.186163	1.665412	15.348879	MT	21361	2023.02.25 03:27:00.728569761	0001923
0	15.883762	-4.407694	-0.460629	15.252998	MT	21361	2023.02.25 03:27:00.729569761	0001923
0	15.984470	-4.433484	-2.784633	15.102758	MT	21361	2023.02.25 03:27:00.730569761	0001923
0	15.966054	-3.306096	-4.609959	14.924238	MT	21361	2023.02.25 03:27:00.731569761	0001923
0	15.799381	-1.297998	-5.616740	14.710128	MT	21361	2023.02.25 03:27:00.732569761	0001923
0	15.657851	1.134958	-5.525641	14.606418	MT	21361	2023.02.25 03:27:00.733569761	0001923
0	15.575068	3.361206	-4.417395	14.552377	MT	21361	2023.02.25 03:27:00.734569761	0001923
0	15.562031	4.824367	-2.415334	14.596864	MT	21361	2023.02.25 03:27:00.735569761	0001923
0	15.564964	5.065822	-0.055651	14.717421	MT	21361	2023.02.25 03:27:00.736569761	0001923
0	15.674661	4.298677	1.984360	14.942512	MT	21361	2023.02.25 03:27:00.737569761	0001923
0	15.630360	2.427737	3.222163	15.100726	MT	21361	2023.02.25 03:27:00.738569761	0001923
0	15.633982	2.843926E-5	3.401260	15.259516	MT	21361	2023.02.25 03:27:00.739569761	0001923
0	15.678877	-2.234316	2.456878	15.323144	MT	21361	2023.02.25 03:27:00.740569761	0001923
0	15.821922	-3.912326	0.649035	15.316843	MT	21361	2023.02.25 03:27:00.741569761	0001923
0	15.875348	-4.546654	-1.642900	15.121359	MT	21361	2023.02.25 03:27:00.742569761	0001923
0	15.962600	-3.989467	-3.774539	14.988048	MT	21361	2023.02.25 03:27:00.743569761	0001923
0	15.889187	-2.389565	-5.271160	14.797673	MT	21361	2023.02.25 03:27:00.744569761	0001923
0	15.767456	-0.141963	-5.709357	14.696794	MT	21361	2023.02.25 03:27:00.745569761	0001923
0	15.636534	2.286524	-5.083448	14.609297	MT	21361	2023.02.25 03:27:00.746569761	0001923
0	15.543423	4.190196	-3.478520	14.558165	MT	21361	2023.02.25 03:27:00.747569761	0001923
0	15.584360	5.085830	-1.236184	14.679185	MT	21361	2023.02.25 03:27:00.748569761	0001923
0	15.620660	4.798633	1.051513	14.828097	MT	21361	2023.02.25 03:27:00.749569761	0001923
0	15.624942	3.408435	2.705548	15.006712	MT	21361	2023.02.25 03:27:00.750569761	0001923
0	15.634641	1.289493	3.415460	15.202429	MT	21361	2023.02.25 03:27:00.751569761	0001923
0	15.637784	-1.111235	3.052508	15.296655	MT	21361	2023.02.25 03:27:00.752569761	0001923
0	15.718773	-3.174540	1.631041	15.308227	MT	21361	2023.02.25 03:27:00.753569761	0001923
0	15.870763	-4.359648	-0.507567	15.251786	MT	21361	2023.02.25 03:27:00.754569761	0001923
0	15.990320	-4.378231	-2.753999	15.130661	MT	21361	2023.02.25 03:27:00.755569761	0001923
0	15.941745	-3.334453	-4.621441	14.888349	MT	21361	2023.02.25 03:27:00.756569761	0001923
0	15.846372	-1.333482	-5.605562	14.761674	MT	21361	2023.02.25 03:27:00.757569761	0001923
0	15.658596	1.102967	-5.533678	14.606625	MT	21361	2023.02.25 03:27:00.758569761	0001923
0	15.554884	3.357025	-4.401157	14.536665	MT	21361	2023.02.25 03:27:00.759569761	0001923
0	15.563478	4.820401	-2.407401	14.601027	MT	21361	2023.02.25 03:27:00.760569761	0001923
0	15.628197	5.125307	-0.060298	14.763744	MT	21361	2023.02.25 03:27:00.761569761	0001923
0	15.627416	4.222397	1.980698	14.915238	MT	21361	2023.02.25 03:27:00.762569761	0001923
0	15.660599	2.436179	3.182581	15.139041	MT	21361	2023.02.25 03:27:00.763569761	0001923
0	15.607550	0.070789	3.390712	15.234621	MT	21361	2023.02.25 03:27:00.764569761	0001923
0	15.687698	-2.198210	2.471735	15.335001	MT	21361	2023.02.25 03:27:00.765569761	0001923
0	15.819069	-3.936383	0.625132	15.308725	MT	21361	2023.02.25 03:27:00.766569761	0001923
0	15.921699	-4.554178	-1.624644	15.169723	MT	21361	2023.02.25 03:27:00.767569761	0001923
0	15.976369	-4.013383	-3.774690	14.996294	MT	21361	2023.02.25 03:27:00.768569761	0001923
0	15.873757	-2.369664	-5.256016	14.789698	MT	21361	2023.02.25 03:27:00.769569761	0001923
0	15.746529	-0.055357	-5.770575	14.650958	MT	21361	2023.02.25 03:27:00.770569761	0001923
0	15.628706	2.325255	-5.133923	14.577122	MT	21361	2023.02.25 03:27:00.771569761	0001923
0	15.612644	4.253770	-3.479300	14.613507	MT	21361	2023.02.25 03:27:00.772569761	0001923
0	15.589793	5.133727	-1.258941	14.666341	MT	21361	2023.02.25 03:27:00.773569761	0001923
0	15.646084	4.798937	1.036088	14.855863	MT	21361	2023.02.25 03:27:00.774569761	0001923
0	15.650811	3.412609	2.736244	15.027141	MT	21361	2023.02.25 03:27:00.775569761	0001923
0	15.632278	1.258437	3.431483	15.198993	MT	21361	2023.02.25 03:27:00.776569761	0001923
0	15.666631	-1.166989	3.056075	15.321288	MT	21361	2023.02.25 03:27:00.777569761	0001923
0	15.716474	-3.198625	1.634135	15.300522	MT	21361	2023.02.25 03:27:00.778569761	0001923
0	15.857136	-4.363827	-0.483345	15.237196	MT	21361	2023.02.25 03:27:00.779569761	0001923
0	15.960225	-4.426708	-2.757338	15.084102	MT	21361	2023.02.25 03:27:00.780569761	0001923
0	15.934998	-3.298451	-4.625398	14.887917	MT	21361	2023.02.25 03:27:00.781569761	0001923
0	15.828200	-1.265671	-5.625174	14.740671	MT	21361	2023.02.25 03:27:00.782569761	0001923
0	15.666766	1.147012	-5.538686	14.610096	MT	21361	2023.02.25 03:27:00.783569761	0001923
0	15.607984	3.357584	-4.413965	14.589473	MT	21361	2023.02.25 03:27:00.784569761	0001923
0	15.595945	4.820757	-2.403935	14.636082	MT	21361	2023.02.25 03:27:00.785569761	0001923
0	15.612901	5.109174	-0.040151	14.753216	MT	21361	2023.02.25 03:27:00.786569761	0001923
0	15.629895	4.238339	1.995776	14.911303	MT	21361	2023.02.25 03:27:00.787569761	0001923
0	15.616123	2.384599	3.238293	15.089415	MT	21361	2023.02.25 03:27:00.788569761	0001923
0	15.657120	0.075139	3.440115	15.274337	MT	21361	2023.02.25 03:27:00.789569761	0001923
0	15.680866	-2.242385	2.483926	15.319640	MT	21361	2023.02.25 03:27:00.790569761	0001923
0	15.786869	-3.944762	0.633671	15.272935	MT	21361	2023.02.25 03:27:00.791569761	0001923
0	15.902124	-4.530312	-1.655368	15.153006	MT	21361	2023.02.25 03:27:00.792569761	0001923
0	15.986325	-3.961134	-3.778994	15.019694	MT	21361	2023.02.25 03:27:00.793569761	0001923
0	15.924957	-2.393131	-5.252839	14.841997	MT	21361	2023.02.25 03:27:00.794569761	0001923
0	15.725058	-0.099511	-5.739448	14.639887	MT	21361	2023.02.25 03:27:00.795569761	0001923
0	15.597692	2.324973	-5.109544	14.552493	MT	21361	2023.02.25 03:27:00.796569761	0001923
0	15.589771	4.222591	-3.494045	14.594600	MT	21361	2023.02.25 03:27:00.797569761	0001923
0	15.616798	5.149961	-1.247290	14.690356	MT	21361	2023.02.25 03:27:00.798569761	0001923
0	15.663914	4.811114	1.023859	14.871553	MT	21361	2023.02.25 03:27:00.799569761	0001923
0	15.643938	3.456446	2.732540	15.010630	MT	21361	2023.02.25 03:27:00.800569761	0001923
0	15.606569	1.250198	3.423841	15.174957	MT	21361	2023.02.25 03:27:00.801569761	0001923
0	15.636220	-1.119284	3.060558	15.292860	MT	21361	2023.02.25 03:27:00.802569761	0001923
0	15.705943	-3.150624	1.631192	15.299982	MT	21361	2023.02.25 03:27:00.803569761	0001923
0	15.882375	-4.375605	-0.468712	15.260545	MT	21361	2023.02.25 03:27:00.804569761	0001923
0	15.938705	-4.430956	-2.756976	15.060147	MT	21361	2023.02.25 03:27:00.805569761	0001923
0	15.964102	-3.294121	-4.625882	14.919871	MT	21361	2023.02.25 03:27:00.806569761	0001923
0	15.774453	-1.286220	-5.601422	14.690237	MT	21361	2023.02.25 03:27:00.807569761	0001923
0	15.655719	1.023977	-5.538771	14.607362	MT	21361	2023.02.25 03:27:00.808569761	0001923
0	15.592383	3.396330	-4.409552	14.565136	MT	21361	2023.02.25 03:27:00.809569761	0001923
0	15.561302	4.785500	-2.392612	14.612615	MT	21361	2023.02.25 03:27:00.810569761	0001923
0	15.628189	5.137270	-0.064222	14.759560	MT	21361	2023.02.25 03:27:00.811569761	0001923
0	15.656912	4.258594	1.987434	14.934971	MT	21361	2023.02.25 03:27:00.812569761	0001923
0	15.616654	2.459525	3.226506	15.080461	MT	21361	2023.02.25 03:27:00.813569761	0001923
0	15.583505	0.062603	3.371010	15.214401	MT	21361	2023.02.25 03:27:00.814569761	0001923
0	15.658370	-2.198486	2.460164	15.306822	MT	21361	2023.02.25 03:27:00.815569761	0001923
0	15.815372	-3.924372	0.614147	15.308433	MT	21361	2023.02.25 03:27:00.816569761	0001923
0	15.893070	-4.538435	-1.655194	15.141090	MT	21361	2023.02.25 03:27:00.817569761	0001923
0	15.956877	-4.001531	-3.751495	14.984524	MT	21361	2023.02.25 03:27:00.818569761	0001923
0	15.884724	-2.353563	-5.275117	14.797241	MT	21361	2023.02.25 03:27:00.819569761	0001923
0	15.727379	-0.071383	-5.704663	14.656131	MT	21361	2023.02.25 03:27:00.820569761	0001923
0	15.618031	2.318253	-5.090997	14.581850	MT	21361	2023.02.25 03:27:00.821569761	0001923
0	15.547880	4.182229	-3.509526	14.557773	MT	21361	2023.02.25 03:27:00.822569761	0001923
0	15.575452	5.141534	-1.231691	14.650674	MT	21361	2023.02.25 03:27:00.823569761	0001923
0	15.625862	4.810701	1.024470	14.831560	MT	21361	2023.02.25 03:27:00.824569761	0001923
0	15.647759	3.444536	2.725405	15.018645	MT	21361	2023.02.25 03:27:00.825569761	0001923
0	15.601079	1.301003	3.451142	15.158848	MT	21361	2023.02.25 03:27:00.826569761	0001923
0	15.617445	-1.099503	3.071886	15.272825	MT	21361	2023.02.25 03:27:00.827569761	0001923
0	15.763412	-3.218170	1.633439	15.344720	MT	21361	2023.02.25 03:27:00.828569761	0001923
0	15.830366	-4.364112	-0.486917	15.209140	MT	21361	2023.02.25 03:27:00.829569761	0001923
0	15.986869	-4.433469	-2.799631	15.102529	MT	21361	2023.02.25 03:27:00.830569761	0001923
0	15.951642	-3.314319	-4.632600	14.899973	MT	21361	2023.02.25 03:27:00.831569761	0001923
0	15.833527	-1.301574	-5.598403	14.753452	MT	21361	2023.02.25 03:27:00.832569761	0001923
0	15.686792	1.155279	-5.519107	14.638314	MT	21361	2023.02.25 03:27:00.833569761	0001923
0	15.587243	3.345407	-4.401736	14.573782	MT	21361	2023.02.25 03:27:00.834569761	0001923
0	15.567110	4.781579	-2.388739	14.620716	MT	21361	2023.02.25 03:27:00.835569761	0001923
0	15.637089	5.153310	-0.064264	14.763395	MT	21361	2023.02.25 03:27:00.836569761	0001923
0	15.674743	4.175394	2.226247	14.943476	MT	21361	2023.02.25 03:27:00.837569761	0001923
0	15.669832	2.302114	3.292349	15.146100	MT	21361	2023.02.25 03:27:00.838569761	0001923
0	15.610720	-0.055979	3.331324	15.251024	MT	21361	2023.02.25 03:27:00.839569761	0001923
0	15.654277	-2.318143	2.252863	15.316893	MT	21361	2023.02.25 03:27:00.840569761	0001923
0	15.758136	-3.963749	0.392028	15.246438	MT	21361	2023.02.25 03:27:00.841569761	0001923
0	15.970083	-4.509540	-2.046848	15.182820	MT	21361	2023.02.25 03:27:00.842569761	0001923
0	16.006964	-3.997177	-3.895779	15.002279	MT	21361	2023.02.25 03:27:00.843569761	0001923
0	15.894342	-2.389432	-5.240408	14.814144	MT	21361	2023.02.25 03:27:00.844569761	0001923
0	15.762389	-0.091099	-5.740049	14.679798	MT	21361	2023.02.25 03:27:00.845569761	0001923
0	15.617093	2.302286	-5.083078	14.586137	MT	21361	2023.02.25 03:27:00.846569761	0001923
0	15.564516	4.182475	-3.458974	14.587548	MT	21361	2023.02.25 03:27:00.847569761	0001923
0	15.578880	5.093719	-1.169122	14.676127	MT	21361	2023.02.25 03:27:00.848569761	0001923
0	15.657528	4.795046	1.050898	14.868131	MT	21361	2023.02.25 03:27:00.849569761	0001923
0	15.632534	3.420406	2.732559	15.007001	MT	21361	2023.02.25 03:27:00.850569761	0001923
0	15.660057	1.285672	3.442147	15.222879	MT	21361	2023.02.25 03:27:00.851569761	0001923
0	15.586992	-1.155796	3.049296	15.242056	MT	21361	2023.02.25 03:27:00.852569761	0001923
0	15.726549	-3.154421	1.633881	15.320065	MT	21361	2023.02.25 03:27:00.853569761	0001923
0	15.886291	-4.359472	-0.518810	15.267615	MT	21361	2023.02.25 03:27:00.854569761	0001923
0	15.963915	-4.382555	-2.788465	15.095174	MT	21361	2023.02.25 03:27:00.855569761	0001923
0	15.953996	-3.290183	-4.605819	14.916136	MT	21361	2023.02.25 03:27:00.856569761	0001923
0	15.817693	-1.321746	-5.590184	14.737783	MT	21361	2023.02.25 03:27:00.857569761	0001923
0	15.666923	1.147131	-5.494936	14.626765	MT	21361	2023.02.25 03:27:00.858569761	0001923
0	15.587806	3.333499	-4.370937	14.586377	MT	21361	2023.02.25 03:27:00.859569761	0001923
0	15.566208	4.828463	-2.278696	14.621913	MT	21361	2023.02.25 03:27:00.860569761	0001923
0	15.636804	5.121234	0.091558	14.774106	MT	21361	2023.02.25 03:27:00.861569761	0001923
0	15.640977	4.270387	1.987754	14.914851	MT	21361	2023.02.25 03:27:00.862569761	0001923
0	15.623999	2.412757	3.203147	15.100590	MT	21361	2023.02.25 03:27:00.863569761	0001923
0	15.619061	0.091087	3.339375	15.257632	MT	21361	2023.02.25 03:27:00.864569761	0001923
0	15.687387	-2.210067	2.413606	15.342237	MT	21361	2023.02.25 03:27:00.865569761	0001923
0	15.777290	-3.896704	0.614669	15.276150	MT	21361	2023.02.25 03:27:00.866569761	0001923
0	15.955848	-4.541767	-1.664175	15.204998	MT	21361	2023.02.25 03:27:00.867569761	0001923
0	16.024923	-4.004839	-3.783473	15.048081	MT	21361	2023.02.25 03:27:00.868569761	0001923
0	15.903049	-2.389316	-5.232592	14.826264	MT	21361	2023.02.25 03:27:00.869569761	0001923
0	15.704433	-0.103662	-5.712272	14.628343	MT	21361	2023.02.25 03:27:00.870569761	0001923
0	15.579410	2.289901	-5.078528	14.549327	MT	21361	2023.02.25 03:27:00.871569761	0001923
0	15.562320	4.229333	-3.443737	14.575295	MT	21361	2023.02.25 03:27:00.872569761	0001923
0	15.598396	5.141786	-1.236057	14.674609	MT	21361	2023.02.25 03:27:00.873569761	0001923
0	15.629672	4.794772	1.036327	14.839907	MT	21361	2023.02.25 03:27:00.874569761	0001923
0	15.681729	3.448977	2.696802	15.058169	MT	21361	2023.02.25 03:27:00.875569761	0001923
0	15.624294	1.321314	3.427741	15.186286	MT	21361	2023.02.25 03:27:00.876569761	0001923
0	15.643900	-1.111144	3.044387	15.304531	MT	21361	2023.02.25 03:27:00.877569761	0001923
0	15.739125	-3.118148	1.606561	15.343278	MT	21361	2023.02.25 03:27:00.878569761	0001923
0	15.867499	-4.411838	-0.510338	15.233279	MT	21361	2023.02.25 03:27:00.879569761	0001923
0	15.985929	-4.394355	-2.792769	15.114233	MT	21361	2023.02.25 03:27:00.880569761	0001923
0	15.944797	-3.239207	-4.625695	14.911306	MT	21361	2023.02.25 03:27:00.881569761	0001923
0	15.809281	-1.301819	-5.590053	14.730579	MT	21361	2023.02.25 03:27:00.882569761	0001923
0	15.664446	1.107133	-5.494983	14.627177	MT	21361	2023.02.25 03:27:00.883569761	0001923
0	15.548445	3.345064	-4.358298	14.545444	MT	21361	2023.02.25 03:27:00.884569761	0001923
0	15.504278	4.807814	-2.366610	14.548771	MT	21361	2023.02.25 03:27:00.885569761	0001923
0	15.597749	5.097048	-0.036982	14.741388	MT	21361	2023.02.25 03:27:00.886569761	0001923
0	15.685074	4.278840	1.987092	14.958761	MT	21361	2023.02.25 03:27:00.887569761	0001923
0	15.605634	2.416608	3.187398	15.084307	MT	21361	2023.02.25 03:27:00.888569761	0001923
0	15.622833	0.146126	3.339379	15.261065	MT	21361	2023.02.25 03:27:00.889569761	0001923
0	15.696799	-2.198071	2.456554	15.346770	MT	21361	2023.02.25 03:27:00.890569761	0001923
0	15.791954	-3.908579	0.614472	15.288272	MT	21361	2023.02.25 03:27:00.891569761	0001923
0	15.935546	-4.545999	-1.678811	15.180814	MT	21361	2023.02.25 03:27:00.892569761	0001923
0	15.925196	-3.977817	-3.755039	14.956221	MT	21361	2023.02.25 03:27:00.893569761	0001923
0	15.881767	-2.381498	-5.216340	14.810429	MT	21361	2023.02.25 03:27:00.894569761	0001923
0	15.748306	-0.087110	-5.689111	14.684535	MT	21361	2023.02.25 03:27:00.895569761	0001923
0	15.597431	2.314042	-5.086697	14.561956	MT	21361	2023.02.25 03:27:00.896569761	0001923
0	15.567246	4.190500	-3.444028	14.591694	MT	21361	2023.02.25 03:27:00.897569761	0001923
0	15.616184	5.118059	-1.220515	14.703096	MT	21361	2023.02.25 03:27:00.898569761	0001923
0	15.638560	4.810809	1.040285	14.843803	MT	21361	2023.02.25 03:27:00.899569761	0001923
0	15.650662	3.404601	2.744233	15.027345	MT	21361	2023.02.25 03:27:00.900569761	0001923
0	15.593190	1.265086	3.412043	15.162622	MT	21361	2023.02.25 03:27:00.901569761	0001923
0	15.631604	-1.171298	3.036561	15.289029	MT	21361	2023.02.25 03:27:00.902569761	0001923
0	15.712932	-3.162512	1.603059	15.307676	MT	21361	2023.02.25 03:27:00.903569761	0001923
0	15.868893	-4.363687	-0.499527	15.248950	MT	21361	2023.02.25 03:27:00.904569761	0001923
0	16.025186	-4.441067	-2.789252	15.142773	MT	21361	2023.02.25 03:27:00.905569761	0001923
0	15.933669	-3.322522	-4.625320	14.881166	MT	21361	2023.02.25 03:27:00.906569761	0001923
0	15.812645	-1.281752	-5.586137	14.737433	MT	21361	2023.02.25 03:27:00.907569761	0001923
0	15.648452	1.094827	-5.546457	14.591512	MT	21361	2023.02.25 03:27:00.908569761	0001923
0	15.608554	3.376590	-4.390991	14.592628	MT	21361	2023.02.25 03:27:00.909569761	0001923
0	15.572077	4.785620	-2.388796	14.624674	MT	21361	2023.02.25 03:27:00.910569761	0001923
0	15.648573	5.105581	-0.044751	14.792190	MT	21361	2023.02.25 03:27:00.911569761	0001923
0	15.618260	4.219337	1.968803	14.908087	MT	21361	2023.02.25 03:27:00.912569761	0001923
0	15.618451	2.435738	3.180238	15.096002	MT	21361	2023.02.25 03:27:00.913569761	0001923
0	15.613028	0.114995	3.347525	15.249508	MT	21361	2023.02.25 03:27:00.914569761	0001923
0	15.727281	-2.253812	2.448122	15.371220	MT	21361	2023.02.25 03:27:00.915569761	0001923
0	15.815433	-3.900262	0.586057	15.315757	MT	21361	2023.02.25 03:27:00.916569761	0001923
0	15.903760	-4.546344	-1.663325	15.149049	MT	21361	2023.02.25 03:27:00.917569761	0001923
0	15.979916	-3.973249	-3.786824	15.007697	MT	21361	2023.02.25 03:27:00.918569761	0001923
0	15.879246	-2.365528	-5.228259	14.806081	MT	21361	2023.02.25 03:27:00.919569761	0001923
0	15.722244	-0.099398	-5.688698	14.656663	MT	21361	2023.02.25 03:27:00.920569761	0001923
0	15.651140	2.322525	-5.126339	14.604271	MT	21361	2023.02.25 03:27:00.921569761	0001923
0	15.640913	4.250096	-3.475794	14.645603	MT	21361	2023.02.25 03:27:00.922569761	0001923
0	15.617712	5.126042	-1.204507	14.703258	MT	21361	2023.02.25 03:27:00.923569761	0001923
0	15.645847	4.810895	1.036163	14.851740	MT	21361	2023.02.25 03:27:00.924569761	0001923
0	15.614259	3.412311	2.705736	14.994673	MT	21361	2023.02.25 03:27:00.925569761	0001923
0	15.621826	1.313323	3.419733	15.186246	MT	21361	2023.02.25 03:27:00.926569761	0001923
0	15.673933	-1.122924	3.071003	15.329063	MT	21361	2023.02.25 03:27:00.927569761	0001923
0	15.720398	-3.218621	1.631111	15.300682	MT	21361	2023.02.25 03:27:00.928569761	0001923
0	15.881107	-4.407709	-0.475582	15.249770	MT	21361	2023.02.25 03:27:00.929569761	0001923
0	15.966381	-4.426652	-2.772397	15.087872	MT	21361	2023.02.25 03:27:00.930569761	0001923
0	15.956609	-3.294204	-4.625760	14.911872	MT	21361	2023.02.25 03:27:00.931569761	0001923
0	15.795140	-1.322016	-5.597770	14.710666	MT	21361	2023.02.25 03:27:00.932569761	0001923
0	15.631179	1.134705	-5.510292	14.583651	MT	21361	2023.02.25 03:27:00.933569761	0001923
0	15.566922	3.357238	-4.358544	14.562318	MT	21361	2023.02.25 03:27:00.934569761	0001923
0	15.560550	4.757584	-2.392767	14.620902	MT	21361	2023.02.25 03:27:00.935569761	0001923
0	15.585960	5.096964	-0.075795	14.728794	MT	21361	2023.02.25 03:27:00.936569761	0001923
0	15.657287	4.234685	1.980285	14.943110	MT	21361	2023.02.25 03:27:00.937569761	0001923
0	15.643269	2.417011	3.186803	15.123300	MT	21361	2023.02.25 03:27:00.938569761	0001923
0	15.596368	0.098778	3.359810	15.229860	MT	21361	2023.02.25 03:27:00.939569761	0001923
0	15.703977	-2.229889	2.401339	15.358257	MT	21361	2023.02.25 03:27:00.940569761	0001923
0	15.785310	-3.872515	0.590456	15.291534	MT	21361	2023.02.25 03:27:00.941569761	0001923
0	15.916526	-4.526143	-1.659607	15.168901	MT	21361	2023.02.25 03:27:00.942569761	0001923
0	15.975359	-3.993317	-3.759790	15.004316	MT	21361	2023.02.25 03:27:00.943569761	0001923
0	15.873767	-2.409596	-5.200253	14.802963	MT	21361	2023.02.25 03:27:00.944569761	0001923
0	15.735961	-0.079267	-5.696856	14.668333	MT	21361	2023.02.25 03:27:00.945569761	0001923
0	15.554356	2.289653	-5.067178	14.526499	MT	21361	2023.02.25 03:27:00.946569761	0001923
0	15.560515	4.214367	-3.435817	14.579571	MT	21361	2023.02.25 03:27:00.947569761	0001923
0	15.613872	5.102085	-1.204597	14.707504	MT	21361	2023.02.25 03:27:00.948569761	0001923
0	15.609451	4.806537	1.024709	14.815604	MT	21361	2023.02.25 03:27:00.949569761	0001923
0	15.651864	3.452647	2.697296	15.026133	MT	21361	2023.02.25 03:27:00.950569761	0001923
0	15.645791	1.254668	3.407176	15.218664	MT	21361	2023.02.25 03:27:00.951569761	0001923
0	15.608159	-1.096459	3.028895	15.272138	MT	21361	2023.02.25 03:27:00.952569761	0001923
0	15.743018	-3.178219	1.598613	15.335775	MT	21361	2023.02.25 03:27:00.953569761	0001923
0	15.859806	-4.331689	-0.499489	15.248621	MT	21361	2023.02.25 03:27:00.954569761	0001923
0	15.992447	-4.386248	-2.776944	15.126393	MT	21361	2023.02.25 03:27:00.955569761	0001923
0	15.951486	-3.310290	-4.621657	14.904099	MT	21361	2023.02.25 03:27:00.956569761	0001923
0	15.841016	-1.301491	-5.598525	14.761451	MT	21361	2023.02.25 03:27:00.957569761	0001923
0	15.701229	1.131359	-5.555192	14.642010	MT	21361	2023.02.25 03:27:00.958569761	0001923
0	15.592485	3.369460	-4.374833	14.581946	MT	21361	2023.02.25 03:27:00.959569761	0001923
0	15.571051	4.804556	-2.367714	14.620800	MT	21361	2023.02.25 03:27:00.960569761	0001923
0	15.585014	5.080974	-0.043879	14.733447	MT	21361	2023.02.25 03:27:00.961569761	0001923
0	15.674093	4.242853	1.976050	14.958964	MT	21361	2023.02.25 03:27:00.962569761	0001923
0	15.664011	2.476069	3.206748	15.130997	MT	21361	2023.02.25 03:27:00.963569761	0001923
0	15.629160	0.051045	3.382322	15.258701	MT	21361	2023.02.25 03:27:00.964569761	0001923
0	15.669571	-2.242382	2.440992	15.314984	MT	21361	2023.02.25 03:27:00.965569761	0001923
0	15.822148	-3.876164	0.609899	15.327875	MT	21361	2023.02.25 03:27:00.966569761	0001923
0	15.923712	-4.562178	-1.663588	15.165211	MT	21361	2023.02.25 03:27:00.967569761	0001923
0	15.985809	-3.977179	-3.774953	15.015920	MT	21361	2023.02.25 03:27:00.968569761	0001923
0	15.884980	-2.393522	-5.232291	14.806309	MT	21361	2023.02.25 03:27:00.969569761	0001923
0	15.783455	-0.086735	-5.693660	14.720468	MT	21361	2023.02.25 03:27:00.970569761	0001923
0	15.583871	2.285947	-5.082593	14.553307	MT	21361	2023.02.25 03:27:00.971569761	0001923
0	15.578913	4.202565	-3.467072	14.595218	MT	21361	2023.02.25 03:27:00.972569761	0001923
0	15.590002	5.129733	-1.224011	14.670917	MT	21361	2023.02.25 03:27:00.973569761	0001923
0	15.647713	4.810872	1.059160	14.852092	MT	21361	2023.02.25 03:27:00.974569761	0001923
0	15.648489	3.412559	2.744304	15.023264	MT	21361	2023.02.25 03:27:00.975569761	0001923
0	15.605282	1.245203	3.419835	15.174948	MT	21361	2023.02.25 03:27:00.976569761	0001923
0	15.627470	-1.147410	3.063708	15.281196	MT	21361	2023.02.25 03:27:00.977569761	0001923
0	15.763609	-3.210187	1.649447	15.344882	MT	21361	2023.02.25 03:27:00.978569761	0001923
0	15.871172	-4.363696	-0.460577	15.252545	MT	21361	2023.02.25 03:27:00.979569761	0001923
0	15.948882	-4.378696	-2.772279	15.083379	MT	21361	2023.02.25 03:27:00.980569761	0001923
0	15.923046	-3.271496	-4.613322	14.884823	MT	21361	2023.02.25 03:27:00.981569761	0001923
0	15.820460	-1.281698	-5.598196	14.741249	MT	21361	2023.02.25 03:27:00.982569761	0001923
0	15.689292	1.103270	-5.547104	14.634422	MT	21361	2023.02.25 03:27:00.983569761	0001923
0	15.585923	3.345429	-4.382799	14.578072	MT	21361	2023.02.25 03:27:00.984569761	0001923
0	15.571198	4.820494	-2.388571	14.612316	MT	21361	2023.02.25 03:27:00.985569761	0001923
0	15.633478	5.105408	-0.037507	14.776299	MT	21361	2023.02.25 03:27:00.986569761	0001923
0	15.664758	4.262613	2.008376	14.939250	MT	21361	2023.02.25 03:27:00.987569761	0001923
0	15.621101	2.427662	3.215286	15.092620	MT	21361	2023.02.25 03:27:00.988569761	0001923
0	15.604074	0.034807	3.374671	15.234747	MT	21361	2023.02.25 03:27:00.989569761	0001923
0	15.651721	-2.206438	2.414160	15.306202	MT	21361	2023.02.25 03:27:00.990569761	0001923
0	15.833476	-3.936198	0.605890	15.324432	MT	21361	2023.02.25 03:27:00.991569761	0001923
0	15.928030	-4.538056	-1.663743	15.176962	MT	21361	2023.02.25 03:27:00.992569761	0001923
0	16.006074	-4.009074	-3.795110	15.023943	MT	21361	2023.02.25 03:27:00.993569761	0001923
0	15.931792	-2.428067	-5.233005	14.850661	MT	21361	2023.02.25 03:27:00.994569761	0001923
0	15.762037	-0.127009	-5.705279	14.692701	MT	21361	2023.02.25 03:27:00.995569761	0001923
0	15.581610	2.305901	-5.078509	14.549163	MT	21361	2023.02.25 03:27:00.996569761	0001923
0	15.600989	4.218760	-3.467343	14.614050	MT	21361	2023.02.25 03:27:00.997569761	0001923
0	15.567403	5.137445	-1.184640	14.647434	MT	21361	2023.02.25 03:27:00.998569761	0001923
0	15.669824	4.784207	1.054640	14.884303	MT	21361	2023.02.25 03:27:00.999569761	0001923
0	15.655764	3.384738	2.732028	15.039366	MT	21361	2023.02.25 03:27:01.000569761	0001923
0	15.637652	1.277535	3.415385	15.206552	MT	21361	2023.02.25 03:27:01.001569761	0001923
0	15.606539	-1.135433	3.005851	15.272188	MT	21361	2023.02.25 03:27:01.002569761	0001923
0	15.707613	-3.194630	1.599204	15.295946	MT	21361	2023.02.25 03:27:01.003569761	0001923
0	15.855935	-4.359831	-0.479341	15.237216	MT	21361	2023.02.25 03:27:01.004569761	0001923
0	16.015077	-4.430130	-2.769181	15.138966	MT	21361	2023.02.25 03:27:01.005569761	0001923
0	15.908194	-3.247588	-4.605172	14.876700	MT	21361	2023.02.25 03:27:01.006569761	0001923
0	15.853160	-1.285361	-5.605689	14.773177	MT	21361	2023.02.25 03:27:01.007569761	0001923
0	15.662249	1.123033	-5.518778	14.614647	MT	21361	2023.02.25 03:27:01.008569761	0001923
0	15.553052	3.297209	-4.366553	14.558814	MT	21361	2023.02.25 03:27:01.009569761	0001923
0	15.562026	4.757622	-2.348894	14.629572	MT	21361	2023.02.25 03:27:01.010569761	0001923
0	15.596356	5.093060	-0.047986	14.741261	MT	21361	2023.02.25 03:27:01.011569761	0001923
0	15.644252	4.222550	1.991452	14.931404	MT	21361	2023.02.25 03:27:01.012569761	0001923
0	15.626703	2.404799	3.203077	15.104671	MT	21361	2023.02.25 03:27:01.013569761	0001923
0	15.574631	0.098523	3.367175	15.205971	MT	21361	2023.02.25 03:27:01.014569761	0001923
0	15.690851	-2.258236	2.459727	15.331436	MT	21361	2023.02.25 03:27:01.015569761	0001923
0	15.797043	-3.892525	0.641365	15.296518	MT	21361	2023.02.25 03:27:01.016569761	0001923
0	15.946648	-4.573970	-1.624973	15.189926	MT	21361	2023.02.25 03:27:01.017569761	0001923
0	15.970133	-4.033531	-3.790468	14.980258	MT	21361	2023.02.25 03:27:01.018569761	0001923
0	15.891821	-2.357454	-5.260306	14.809509	MT	21361	2023.02.25 03:27:01.019569761	0001923
0	15.744916	-0.135241	-5.719920	14.668558	MT	21361	2023.02.25 03:27:01.020569761	0001923
0	15.659403	2.270752	-5.103770	14.629153	MT	21361	2023.02.25 03:27:01.021569761	0001923
0	15.574980	4.182549	-3.491032	14.591058	MT	21361	2023.02.25 03:27:01.022569761	0001923
0	15.622607	5.150016	-1.220416	14.698767	MT	21361	2023.02.25 03:27:01.023569761	0001923
0	15.630728	4.822684	1.040482	14.831681	MT	21361	2023.02.25 03:27:01.024569761	0001923
0	15.676439	3.416909	2.724822	15.054927	MT	21361	2023.02.25 03:27:01.025569761	0001923
0	15.645154	1.254496	3.454353	15.207384	MT	21361	2023.02.25 03:27:01.026569761	0001923
0	15.640948	-1.143176	3.036411	15.300739	MT	21361	2023.02.25 03:27:01.027569761	0001923
0	15.690801	-3.214952	1.642588	15.269814	MT	21361	2023.02.25 03:27:01.028569761	0001923
0	15.848731	-4.387987	-0.487129	15.221385	MT	21361	2023.02.25 03:27:01.029569761	0001923
0	16.007710	-4.402127	-2.773147	15.138617	MT	21361	2023.02.25 03:27:01.030569761	0001923
0	15.966054	-3.306096	-4.609959	14.924238	MT	21361	2023.02.25 03:27:01.031569761	0001923
0	15.772832	-1.298227	-5.593437	14.690483	MT	21361	2023.02.25 03:27:01.032569761	0001923
0	15.679001	1.119145	-5.546902	14.622259	MT	21361	2023.02.25 03:27:01.033569761	0001923
0	15.593410	3.388368	-4.405623	14.569279	MT	21361	2023.02.25 03:27:01.034569761	0001923
0	15.580996	4.812638	-2.367827	14.628716	MT	21361	2023.02.25 03:27:01.035569761	0001923
0	15.636068	5.149285	-0.040272	14.763803	MT	21361	2023.02.25 03:27:01.036569761	0001923
0	15.645263	4.234496	2.003526	14.927464	MT	21361	2023.02.25 03:27:01.037569761	0001923
0	15.664900	2.409082	3.237604	15.136160	MT	21361	2023.02.25 03:27:01.038569761	0001923
0	15.643109	0.079259	3.363068	15.277119	MT	21361	2023.02.25 03:27:01.039569761	0001923
0	15.635763	-2.238700	2.429487	15.282765	MT	21361	2023.02.25 03:27:01.040569761	0001923
0	15.806111	-3.947540	0.618364	15.292734	MT	21361	2023.02.25 03:27:01.041569761	0001923
0	15.860254	-4.542804	-1.646665	15.106259	MT	21361	2023.02.25 03:27:01.042569761	0001923
0	16.011660	-4.004996	-3.791228	15.031961	MT	21361	2023.02.25 03:27:01.043569761	0001923
0	15.924345	-2.413084	-5.216989	14.850751	MT	21361	2023.02.25 03:27:01.044569761	0001923
0	15.739079	-0.095288	-5.715812	14.664208	MT	21361	2023.02.25 03:27:01.045569761	0001923
0	15.637828	2.302549	-5.068492	14.613361	MT	21361	2023.02.25 03:27:01.046569761	0001923
0	15.552766	4.182327	-3.474728	14.571306	MT	21361	2023.02.25 03:27:01.047569761	0001923
0	15.579371	5.121642	-1.215900	14.663123	MT	21361	2023.02.25 03:27:01.048569761	0001923
0	15.655206	4.803015	1.039970	14.863882	MT	21361	2023.02.25 03:27:01.049569761	0001923
0	15.639077	3.412611	2.694310	15.022500	MT	21361	2023.02.25 03:27:01.050569761	0001923
0	15.626402	1.277468	3.400509	15.198324	MT	21361	2023.02.25 03:27:01.051569761	0001923
0	15.597527	-1.131677	3.053141	15.253868	MT	21361	2023.02.25 03:27:01.052569761	0001923
0	15.740085	-3.226402	1.618798	15.320577	MT	21361	2023.02.25 03:27:01.053569761	0001923
0	15.866808	-4.383776	-0.491429	15.241279	MT	21361	2023.02.25 03:27:01.054569761	0001923
0	15.930532	-4.382922	-2.791915	15.059119	MT	21361	2023.02.25 03:27:01.055569761	0001923
0	15.953996	-3.290183	-4.605819	14.916136	MT	21361	2023.02.25 03:27:01.056569761	0001923
0	15.826219	-1.277650	-5.605252	14.745100	MT	21361	2023.02.25 03:27:01.057569761	0001923
0	15.687072	1.171216	-5.538963	14.629845	MT	21361	2023.02.25 03:27:01.058569761	0001923
0	15.612883	3.376660	-4.379114	14.600810	MT	21361	2023.02.25 03:27:01.059569761	0001923
0	15.593415	4.840667	-2.396790	14.627985	MT	21361	2023.02.25 03:27:01.060569761	0001923
0	15.573607	5.140657	-0.059317	14.700590	MT	21361	2023.02.25 03:27:01.061569761	0001923
0	15.649705	4.207690	1.976253	14.943327	MT	21361	2023.02.25 03:27:01.062569761	0001923
0	15.612221	2.392741	3.180187	15.096445	MT	21361	2023.02.25 03:27:01.063569761	0001923
0	15.616535	0.054925	3.378511	15.246600	MT	21361	2023.02.25 03:27:01.064569761	0001923
0	15.660836	-2.270496	2.433143	15.303152	MT	21361	2023.02.25 03:27:01.065569761	0001923
0	15.789401	-3.924680	0.633573	15.280728	MT	21361	2023.02.25 03:27:01.066569761	0001923
0	15.935481	-4.562051	-1.667771	15.177147	MT	21361	2023.02.25 03:27:01.067569761	0001923
0	16.002315	-4.009115	-3.795049	15.019943	MT	21361	2023.02.25 03:27:01.068569761	0001923
0	15.909993	-2.393296	-5.252594	14.826000	MT	21361	2023.02.25 03:27:01.069569761	0001923
0	15.749367	-0.095197	-5.723933	14.672085	MT	21361	2023.02.25 03:27:01.070569761	0001923
0	15.606570	2.337032	-5.117605	14.557246	MT	21361	2023.02.25 03:27:01.071569761	0001923
0	15.587617	4.237538	-3.482967	14.590614	MT	21361	2023.02.25 03:27:01.072569761	0001923
0	15.597437	5.149748	-1.239986	14.670466	MT	21361	2023.02.25 03:27:01.073569761	0001923
0	15.658775	4.815015	1.039984	14.863758	MT	21361	2023.02.25 03:27:01.074569761	0001923
0	15.619127	3.365482	2.701436	15.011093	MT	21361	2023.02.25 03:27:01.075569761	0001923
0	15.634112	1.213534	3.419309	15.207272	MT	21361	2023.02.25 03:27:01.076569761	0001923
0	15.677194	-1.146809	3.039856	15.336835	MT	21361	2023.02.25 03:27:01.077569761	0001923
0	15.795708	-3.241880	1.632983	15.372962	MT	21361	2023.02.25 03:27:01.078569761	0001923
0	15.881485	-4.407684	-0.499579	15.249403	MT	21361	2023.02.25 03:27:01.079569761	0001923
0	15.979534	-4.426533	-2.807515	15.095336	MT	21361	2023.02.25 03:27:01.080569761	0001923
0	15.962088	-3.302162	-4.625830	14.915954	MT	21361	2023.02.25 03:27:01.081569761	0001923
0	15.836608	-1.305595	-5.617345	14.749204	MT	21361	2023.02.25 03:27:01.082569761	0001923
0	15.669588	1.159047	-5.533734	14.614048	MT	21361	2023.02.25 03:27:01.083569761	0001923
0	15.592915	3.392389	-4.386682	14.573528	MT	21361	2023.02.25 03:27:01.084569761	0001923
0	15.583612	4.804676	-2.403832	14.628248	MT	21361	2023.02.25 03:27:01.085569761	0001923
0	15.622293	5.105268	-0.021326	14.764546	MT	21361	2023.02.25 03:27:01.086569761	0001923
0	15.654308	4.222615	2.008328	14.939662	MT	21361	2023.02.25 03:27:01.087569761	0001923
0	15.644584	2.427848	3.233978	15.112907	MT	21361	2023.02.25 03:27:01.088569761	0001923
0	15.599229	0.038770	3.370737	15.230646	MT	21361	2023.02.25 03:27:01.089569761	0001923
0	15.709485	-2.290058	2.448446	15.347594	MT	21361	2023.02.25 03:27:01.090569761	0001923
0	15.828596	-3.892208	0.652875	15.328696	MT	21361	2023.02.25 03:27:01.091569761	0001923
0	15.930486	-4.578157	-1.643670	15.169680	MT	21361	2023.02.25 03:27:01.092569761	0001923
0	16.035460	-3.984696	-3.803631	15.059567	MT	21361	2023.02.25 03:27:01.093569761	0001923
0	15.920447	-2.349096	-5.248848	14.845604	MT	21361	2023.02.25 03:27:01.094569761	0001923
0	15.720786	-0.067433	-5.696598	14.652212	MT	21361	2023.02.25 03:27:01.095569761	0001923
0	15.606261	2.377010	-5.098560	14.557125	MT	21361	2023.02.25 03:27:01.096569761	0001923
0	15.581135	4.225522	-3.466984	14.590982	MT	21361	2023.02.25 03:27:01.097569761	0001923
0	15.620188	5.114124	-1.243578	14.706785	MT	21361	2023.02.25 03:27:01.098569761	0001923
0	15.655618	4.830936	1.036126	14.855534	MT	21361	2023.02.25 03:27:01.099569761	0001923
0	15.675021	3.476733	2.732137	15.038419	MT	21361	2023.02.25 03:27:01.100569761	0001923
0	15.624400	1.289247	3.454761	15.183028	MT	21361	2023.02.25 03:27:01.101569761	0001923
0	15.669351	-1.162944	3.052019	15.325185	MT	21361	2023.02.25 03:27:01.102569761	0001923
0	15.687241	-3.186918	1.638576	15.272464	MT	21361	2023.02.25 03:27:01.103569761	0001923
0	15.853023	-4.375901	-0.491236	15.229199	MT	21361	2023.02.25 03:27:01.104569761	0001923
0	15.983152	-4.402404	-2.784718	15.110438	MT	21361	2023.02.25 03:27:01.105569761	0001923
0	15.933142	-3.235302	-4.613569	14.903449	MT	21361	2023.02.25 03:27:01.106569761	0001923
0	15.820721	-1.281780	-5.629025	14.729777	MT	21361	2023.02.25 03:27:01.107569761	0001923
0	15.645493	1.090819	-5.538463	14.591675	MT	21361	2023.02.25 03:27:01.108569761	0001923
0	15.587884	3.404306	-4.386546	14.565405	MT	21361	2023.02.25 03:27:01.109569761	0001923
0	15.595064	4.864611	-2.383702	14.623937	MT	21361	2023.02.25 03:27:01.110569761	0001923
0	15.629387	5.141278	-0.072216	14.759397	MT	21361	2023.02.25 03:27:01.111569761	0001923
0	15.676144	4.219952	1.971886	14.968138	MT	21361	2023.02.25 03:27:01.112569761	0001923
0	15.583474	2.384396	3.195665	15.064762	MT	21361	2023.02.25 03:27:01.113569761	0001923
0	15.589800	0.042694	3.363865	15.222499	MT	21361	2023.02.25 03:27:01.114569761	0001923
0	15.660253	-2.194372	2.429051	15.314306	MT	21361	2023.02.25 03:27:01.115569761	0001923
0	15.848801	-3.944106	0.636693	15.336986	MT	21361	2023.02.25 03:27:01.116569761	0001923
0	15.922766	-4.566203	-1.639595	15.165618	MT	21361	2023.02.25 03:27:01.117569761	0001923
0	15.971458	-3.922207	-3.790824	15.011110	MT	21361	2023.02.25 03:27:01.118569761	0001923
0	15.898704	-2.385387	-5.244464	14.818041	MT	21361	2023.02.25 03:27:01.119569761	0001923
0	15.750455	-0.075194	-5.727909	14.671818	MT	21361	2023.02.25 03:27:01.120569761	0001923
0	15.619279	2.318257	-5.094997	14.581789	MT	21361	2023.02.25 03:27:01.121569761	0001923
0	15.574534	4.190537	-3.479024	14.591159	MT	21361	2023.02.25 03:27:01.122569761	0001923
0	15.606363	5.125918	-1.204324	14.691260	MT	21361	2023.02.25 03:27:01.123569761	0001923
0	15.637274	4.798781	1.068267	14.844354	MT	21361	2023.02.25 03:27:01.124569761	0001923
0	15.638570	3.440520	2.701464	15.014320	MT	21361	2023.02.25 03:27:01.125569761	0001923
0	15.624654	1.273358	3.427623	15.190779	MT	21361	2023.02.25 03:27:01.126569761	0001923
0	15.653026	-1.163165	3.067322	15.305418	MT	21361	2023.02.25 03:27:01.127569761	0001923
0	15.732943	-3.198468	1.641889	15.316641	MT	21361	2023.02.25 03:27:01.128569761	0001923
0	15.849876	-4.404003	-0.510084	15.217199	MT	21361	2023.02.25 03:27:01.129569761	0001923
0	15.977878	-4.410486	-2.784605	15.102522	MT	21361	2023.02.25 03:27:01.130569761	0001923
0	15.947850	-3.278334	-4.660493	14.895175	MT	21361	2023.02.25 03:27:01.131569761	0001923
0	15.789630	-1.254107	-5.632502	14.697433	MT	21361	2023.02.25 03:27:01.132569761	0001923
0	15.700307	1.143383	-5.539241	14.646131	MT	21361	2023.02.25 03:27:01.133569761	0001923
0	15.590346	3.412255	-4.417410	14.556851	MT	21361	2023.02.25 03:27:01.134569761	0001923
0	15.578408	4.844493	-2.388542	14.612069	MT	21361	2023.02.25 03:27:01.135569761	0001923
0	15.596803	5.049208	-0.040268	14.756833	MT	21361	2023.02.25 03:27:01.136569761	0001923
0	15.683128	4.254896	1.983987	14.963962	MT	21361	2023.02.25 03:27:01.137569761	0001923
0	15.651588	2.416927	3.237843	15.121080	MT	21361	2023.02.25 03:27:01.138569761	0001923
0	15.577230	0.038575	3.360044	15.210481	MT	21361	2023.02.25 03:27:01.139569761	0001923
0	15.697679	-2.222053	2.440527	15.346772	MT	21361	2023.02.25 03:27:01.140569761	0001923
0	15.819724	-3.940375	0.618128	15.308659	MT	21361	2023.02.25 03:27:01.141569761	0001923
0	15.895077	-4.554463	-1.667150	15.137072	MT	21361	2023.02.25 03:27:01.142569761	0001923
0	15.984659	-3.981236	-3.798832	15.007596	MT	21361	2023.02.25 03:27:01.143569761	0001923
0	15.911121	-2.369223	-5.244689	14.833873	MT	21361	2023.02.25 03:27:01.144569761	0001923
0	15.746689	-0.107175	-5.705011	14.676498	MT	21361	2023.02.25 03:27:01.145569761	0001923
0	15.607631	2.306195	-5.074952	14.578219	MT	21361	2023.02.25 03:27:01.146569761	0001923
0	15.548812	4.222231	-3.423626	14.567674	MT	21361	2023.02.25 03:27:01.147569761	0001923
0	15.608588	5.106018	-1.220468	14.699220	MT	21361	2023.02.25 03:27:01.148569761	0001923
0	15.653011	4.834894	1.036191	14.851493	MT	21361	2023.02.25 03:27:01.149569761	0001923
0	15.648406	3.432644	2.701271	15.026400	MT	21361	2023.02.25 03:27:01.150569761	0001923
0	15.646517	1.305620	3.411297	15.214201	MT	21361	2023.02.25 03:27:01.151569761	0001923
0	15.616661	-1.143358	3.013719	15.280391	MT	21361	2023.02.25 03:27:01.152569761	0001923
0	15.718486	-3.202560	1.611071	15.304211	MT	21361	2023.02.25 03:27:01.153569761	0001923
0	15.882202	-4.371544	-0.527701	15.259603	MT	21361	2023.02.25 03:27:01.154569761	0001923
0	15.987666	-4.378281	-2.784873	15.122189	MT	21361	2023.02.25 03:27:01.155569761	0001923
0	15.942840	-3.354464	-4.609467	14.888738	MT	21361	2023.02.25 03:27:01.156569761	0001923
0	15.827865	-1.313593	-5.578420	14.753882	MT	21361	2023.02.25 03:27:01.157569761	0001923
0	15.664801	1.147065	-5.510812	14.618522	MT	21361	2023.02.25 03:27:01.158569761	0001923
0	15.580782	3.341359	-4.394680	14.569931	MT	21361	2023.02.25 03:27:01.159569761	0001923
0	15.545059	4.820224	-2.356223	14.589808	MT	21361	2023.02.25 03:27:01.160569761	0001923
0	15.622872	5.141193	-0.060111	14.752581	MT	21361	2023.02.25 03:27:01.161569761	0001923
0	15.689966	4.234999	1.994794	14.975334	MT	21361	2023.02.25 03:27:01.162569761	0001923
0	15.622319	2.427715	3.203226	15.096436	MT	21361	2023.02.25 03:27:01.163569761	0001923
0	15.648545	0.095292	3.370025	15.281060	MT	21361	2023.02.25 03:27:01.164569761	0001923
0	15.693028	-2.226086	2.432585	15.342692	MT	21361	2023.02.25 03:27:01.165569761	0001923
0	15.765660	-3.912833	0.590882	15.260951	MT	21361	2023.02.25 03:27:01.166569761	0001923
0	15.959149	-4.517657	-1.652331	15.216932	MT	21361	2023.02.25 03:27:01.167569761	0001923
0	15.960176	-3.977488	-3.794462	14.983620	MT	21361	2023.02.25 03:27:01.168569761	0001923
0	15.906722	-2.373239	-5.228696	14.834159	MT	21361	2023.02.25 03:27:01.169569761	0001923
0	15.753905	-0.115063	-5.693205	14.688762	MT	21361	2023.02.25 03:27:01.170569761	0001923
0	15.620241	2.286355	-5.079204	14.593361	MT	21361	2023.02.25 03:27:01.171569761	0001923
0	15.558625	4.194385	-3.451839	14.579532	MT	21361	2023.02.25 03:27:01.172569761	0001923
0	15.542848	5.117252	-1.196357	14.627460	MT	21361	2023.02.25 03:27:01.173569761	0001923
0	15.619445	4.798649	1.036515	14.827868	MT	21361	2023.02.25 03:27:01.174569761	0001923
0	15.631294	3.424417	2.721565	15.006792	MT	21361	2023.02.25 03:27:01.175569761	0001923
0	15.610023	1.265304	3.400739	15.182450	MT	21361	2023.02.25 03:27:01.176569761	0001923
0	15.645115	-1.147074	3.017286	15.308488	MT	21361	2023.02.25 03:27:01.177569761	0001923
0	15.747759	-3.230311	1.610672	15.328495	MT	21361	2023.02.25 03:27:01.178569761	0001923
0	15.885702	-4.383539	-0.531714	15.259665	MT	21361	2023.02.25 03:27:01.179569761	0001923
0	15.975870	-4.437593	-2.788469	15.091740	MT	21361	2023.02.25 03:27:01.180569761	0001923
0	15.957673	-3.290197	-4.632754	14.911724	MT	21361	2023.02.25 03:27:01.181569761	0001923
0	15.829308	-1.281612	-5.602318	14.749186	MT	21361	2023.02.25 03:27:01.182569761	0001923
0	15.710387	1.151501	-5.534415	14.658123	MT	21361	2023.02.25 03:27:01.183569761	0001923
0	15.569867	3.353280	-4.358609	14.566358	MT	21361	2023.02.25 03:27:01.184569761	0001923
0	15.558076	4.836298	-2.388262	14.593154	MT	21361	2023.02.25 03:27:01.185569761	0001923
0	15.602722	5.089138	-0.044113	14.749362	MT	21361	2023.02.25 03:27:01.186569761	0001923
0	15.655259	4.270559	1.980511	14.930742	MT	21361	2023.02.25 03:27:01.187569761	0001923
0	15.667368	2.432204	3.198514	15.143326	MT	21361	2023.02.25 03:27:01.188569761	0001923
0	15.649007	0.091349	3.354961	15.284872	MT	21361	2023.02.25 03:27:01.189569761	0001923
0	15.704169	-2.294086	2.436503	15.343453	MT	21361	2023.02.25 03:27:01.190569761	0001923
0	15.811893	-3.924421	0.621208	15.304541	MT	21361	2023.02.25 03:27:01.191569761	0001923
0	15.979930	-4.577621	-1.644464	15.221671	MT	21361	2023.02.25 03:27:01.192569761	0001923
0	15.946179	-3.906472	-3.813375	14.982599	MT	21361	2023.02.25 03:27:01.193569761	0001923
0	15.904258	-2.349294	-5.256542	14.825486	MT	21361	2023.02.25 03:27:01.194569761	0001923
0	15.729735	-0.071346	-5.700724	14.660191	MT	21361	2023.02.25 03:27:01.195569761	0001923
0	15.648567	2.337567	-5.087448	14.612711	MT	21361	2023.02.25 03:27:01.196569761	0001923
0	15.571831	4.174607	-3.436216	14.602979	MT	21361	2023.02.25 03:27:01.197569761	0001923
0	15.599041	5.093946	-1.189425	14.695818	MT	21361	2023.02.25 03:27:01.198569761	0001923
0	15.644106	4.818858	1.032234	14.847597	MT	21361	2023.02.25 03:27:01.199569761	0001923
0	15.652653	3.412723	2.705125	15.034666	MT	21361	2023.02.25 03:27:01.200569761	0001923
0	15.603413	1.281220	3.400880	15.174287	MT	21361	2023.02.25 03:27:01.201569761	0001923
0	15.627723	-1.115244	3.021568	15.292223	MT	21361	2023.02.25 03:27:01.202569761	0001923
0	15.728153	-3.218538	1.630989	15.308680	MT	21361	2023.02.25 03:27:01.203569761	0001923
0	15.845422	-4.375979	-0.495114	15.221139	MT	21361	2023.02.25 03:27:01.204569761	0001923
0	15.983568	-4.386373	-2.815696	15.109800	MT	21361	2023.02.25 03:27:01.205569761	0001923
0	16.004206	-3.230543	-4.630662	14.975152	MT	21361	2023.02.25 03:27:01.206569761	0001923
0	15.811002	-1.305844	-5.604995	14.726391	MT	21361	2023.02.25 03:27:01.207569761	0001923
0	15.695454	1.135400	-5.515314	14.650579	MT	21361	2023.02.25 03:27:01.208569761	0001923
0	15.589195	3.353461	-4.374852	14.582111	MT	21361	2023.02.25 03:27:01.209569761	0001923
0	15.580483	4.781744	-2.349049	14.641323	MT	21361	2023.02.25 03:27:01.210569761	0001923
0	15.576242	5.124724	-0.043460	14.708998	MT	21361	2023.02.25 03:27:01.211569761	0001923
0	15.635783	4.254395	1.980736	14.914909	MT	21361	2023.02.25 03:27:01.212569761	0001923
0	15.636242	2.404992	3.175836	15.120256	MT	21361	2023.02.25 03:27:01.213569761	0001923
0	15.622869	0.119127	3.339347	15.261343	MT	21361	2023.02.25 03:27:01.214569761	0001923
0	15.684418	-2.234155	2.420699	15.334592	MT	21361	2023.02.25 03:27:01.215569761	0001923
0	15.808790	-3.920381	0.582217	15.303904	MT	21361	2023.02.25 03:27:01.216569761	0001923
0	15.913282	-4.621480	-1.647232	15.138067	MT	21361	2023.02.25 03:27:01.217569761	0001923
0	16.004106	-3.956928	-3.779295	15.039649	MT	21361	2023.02.25 03:27:01.218569761	0001923
0	15.876180	-2.369598	-5.240140	14.797941	MT	21361	2023.02.25 03:27:01.219569761	0001923
0	15.750205	-0.055075	-5.685135	14.688266	MT	21361	2023.02.25 03:27:01.220569761	0001923
0	15.605318	2.314184	-5.063944	14.578305	MT	21361	2023.02.25 03:27:01.221569761	0001923
0	15.576338	4.245426	-3.454839	14.582961	MT	21361	2023.02.25 03:27:01.222569761	0001923
0	15.561114	5.089553	-1.207816	14.655575	MT	21361	2023.02.25 03:27:01.223569761	0001923
0	15.643657	4.826804	1.044303	14.843699	MT	21361	2023.02.25 03:27:01.224569761	0001923
0	15.650076	3.400662	2.725170	15.031096	MT	21361	2023.02.25 03:27:01.225569761	0001923
0	15.626391	1.254462	3.407481	15.198668	MT	21361	2023.02.25 03:27:01.226569761	0001923
0	15.628673	-1.119247	3.024563	15.292310	MT	21361	2023.02.25 03:27:01.227569761	0001923
0	15.761380	-3.238264	1.645536	15.337111	MT	21361	2023.02.25 03:27:01.228569761	0001923
0	15.884489	-4.395629	-0.483673	15.256523	MT	21361	2023.02.25 03:27:01.229569761	0001923
0	16.023280	-4.406000	-2.816269	15.145999	MT	21361	2023.02.25 03:27:01.230569761	0001923
0	15.962435	-3.350279	-4.629704	14.904389	MT	21361	2023.02.25 03:27:01.231569761	0001923
0	15.824381	-1.265735	-5.633066	14.733550	MT	21361	2023.02.25 03:27:01.232569761	0001923
0	15.637269	1.150720	-5.525271	14.583258	MT	21361	2023.02.25 03:27:01.233569761	0001923
0	15.638456	3.388882	-4.395403	14.620439	MT	21361	2023.02.25 03:27:01.234569761	0001923
0	15.572711	4.804568	-2.379713	14.620616	MT	21361	2023.02.25 03:27:01.235569761	0001923
0	15.668725	5.097837	-0.053126	14.816146	MT	21361	2023.02.25 03:27:01.236569761	0001923
0	15.637670	4.207502	1.999495	14.927681	MT	21361	2023.02.25 03:27:01.237569761	0001923
0	15.599422	2.431410	3.219656	15.068644	MT	21361	2023.02.25 03:27:01.238569761	0001923
0	15.630336	0.043099	3.370253	15.262599	MT	21361	2023.02.25 03:27:01.239569761	0001923
0	15.679102	-2.286396	2.456938	15.315681	MT	21361	2023.02.25 03:27:01.240569761	0001923
0	15.804744	-3.936568	0.645374	15.293033	MT	21361	2023.02.25 03:27:01.241569761	0001923
0	15.947776	-4.537842	-1.672047	15.196836	MT	21361	2023.02.25 03:27:01.242569761	0001923
0	15.981777	-3.961251	-3.825744	15.002978	MT	21361	2023.02.25 03:27:01.243569761	0001923
0	15.906919	-2.405340	-5.248548	14.822185	MT	21361	2023.02.25 03:27:01.244569761	0001923
0	15.769632	-0.102987	-5.728248	14.692103	MT	21361	2023.02.25 03:27:01.245569761	0001923
0	15.608300	2.329157	-5.078863	14.573922	MT	21361	2023.02.25 03:27:01.246569761	0001923
0	15.575699	4.225473	-3.458923	14.587105	MT	21361	2023.02.25 03:27:01.247569761	0001923
0	15.568625	5.129486	-1.184711	14.651516	MT	21361	2023.02.25 03:27:01.248569761	0001923
0	15.662622	4.862877	1.051223	14.851434	MT	21361	2023.02.25 03:27:01.249569761	0001923
0	15.629805	3.428368	2.729630	15.002873	MT	21361	2023.02.25 03:27:01.250569761	0001923
0	15.654936	1.241625	3.450155	15.219455	MT	21361	2023.02.25 03:27:01.251569761	0001923
0	15.648963	-1.171202	3.063374	15.301440	MT	21361	2023.02.25 03:27:01.252569761	0001923
0	15.691138	-3.190870	1.631511	15.276397	MT	21361	2023.02.25 03:27:01.253569761	0001923
0	15.897712	-4.415558	-0.471821	15.264910	MT	21361	2023.02.25 03:27:01.254569761	0001923
0	15.957354	-4.390645	-2.780353	15.087379	MT	21361	2023.02.25 03:27:01.255569761	0001923
0	15.985394	-3.317951	-4.630154	14.936054	MT	21361	2023.02.25 03:27:01.256569761	0001923
0	15.814460	-1.257793	-5.616998	14.729713	MT	21361	2023.02.25 03:27:01.257569761	0001923
0	15.650800	1.170785	-5.550305	14.586669	MT	21361	2023.02.25 03:27:01.258569761	0001923
0	15.596689	3.396400	-4.397676	14.573318	MT	21361	2023.02.25 03:27:01.259569761	0001923
0	15.568145	4.836412	-2.379446	14.605290	MT	21361	2023.02.25 03:27:01.260569761	0001923
0	15.602749	5.113054	-0.043963	14.741116	MT	21361	2023.02.25 03:27:01.261569761	0001923
0	15.639920	4.226520	1.980519	14.927195	MT	21361	2023.02.25 03:27:01.262569761	0001923
0	15.583098	2.396346	3.203739	15.060761	MT	21361	2023.02.25 03:27:01.263569761	0001923
0	15.625550	0.039062	3.366310	15.258580	MT	21361	2023.02.25 03:27:01.264569761	0001923
0	15.680934	-2.226336	2.475885	15.323352	MT	21361	2023.02.25 03:27:01.265569761	0001923
0	15.848975	-3.891908	0.601515	15.351913	MT	21361	2023.02.25 03:27:01.266569761	0001923
0	15.927276	-4.566153	-1.647656	15.169496	MT	21361	2023.02.25 03:27:01.267569761	0001923
0	15.986348	-3.973196	-3.798884	15.011513	MT	21361	2023.02.25 03:27:01.268569761	0001923
0	15.922971	-2.349088	-5.256847	14.845482	MT	21361	2023.02.25 03:27:01.269569761	0001923
0	15.722998	-0.055517	-5.735396	14.639495	MT	21361	2023.02.25 03:27:01.270569761	0001923
0	15.599368	2.337008	-5.094608	14.557598	MT	21361	2023.02.25 03:27:01.271569761	0001923
0	15.562966	4.218329	-3.478685	14.570874	MT	21361	2023.02.25 03:27:01.272569761	0001923
0	15.589958	5.117774	-1.224087	14.675039	MT	21361	2023.02.25 03:27:01.273569761	0001923
0	15.612481	4.798558	1.044636	14.819991	MT	21361	2023.02.25 03:27:01.274569761	0001923
0	15.592650	3.408051	2.718096	14.970901	MT	21361	2023.02.25 03:27:01.275569761	0001923
0	15.615263	1.250277	3.427718	15.183017	MT	21361	2023.02.25 03:27:01.276569761	0001923
0	15.679803	-1.146882	3.070913	15.333309	MT	21361	2023.02.25 03:27:01.277569761	0001923
0	15.751841	-3.238331	1.630660	15.328883	MT	21361	2023.02.25 03:27:01.278569761	0001923
0	15.882006	-4.423741	-0.483539	15.245813	MT	21361	2023.02.25 03:27:01.279569761	0001923
0	15.986893	-4.382293	-2.772879	15.122413	MT	21361	2023.02.25 03:27:01.280569761	0001923
0	15.941331	-3.263292	-4.621601	14.903615	MT	21361	2023.02.25 03:27:01.281569761	0001923
0	15.862462	-1.233232	-5.613809	14.784518	MT	21361	2023.02.25 03:27:01.282569761	0001923
0	15.658957	1.130962	-5.529645	14.606398	MT	21361	2023.02.25 03:27:01.283569761	0001923
0	15.627906	3.380741	-4.418166	14.604172	MT	21361	2023.02.25 03:27:01.284569761	0001923
0	15.594627	4.816770	-2.376005	14.640551	MT	21361	2023.02.25 03:27:01.285569761	0001923
0	15.651687	5.066728	-0.026044	14.808879	MT	21361	2023.02.25 03:27:01.286569761	0001923
0	15.646336	4.230550	1.991462	14.931321	MT	21361	2023.02.25 03:27:01.287569761	0001923
0	15.631785	2.388824	3.218995	15.109080	MT	21361	2023.02.25 03:27:01.288569761	0001923
0	15.628573	0.067105	3.363283	15.262245	MT	21361	2023.02.25 03:27:01.289569761	0001923
0	15.643239	-2.282701	2.433434	15.283279	MT	21361	2023.02.25 03:27:01.290569761	0001923
0	15.784928	-3.975798	0.590761	15.264599	MT	21361	2023.02.25 03:27:01.291569761	0001923
0	15.911663	-4.507136	-1.667583	15.168583	MT	21361	2023.02.25 03:27:01.292569761	0001923
0	15.998895	-4.005174	-3.817920	15.011552	MT	21361	2023.02.25 03:27:01.293569761	0001923
0	15.872242	-2.345687	-5.274924	14.785161	MT	21361	2023.02.25 03:27:01.294569761	0001923
0	15.737749	-0.095413	-5.754563	14.647615	MT	21361	2023.02.25 03:27:01.295569761	0001923
0	15.651643	2.341604	-5.083505	14.616730	MT	21361	2023.02.25 03:27:01.296569761	0001923
0	15.548558	4.202257	-3.447647	14.567513	MT	21361	2023.02.25 03:27:01.297569761	0001923
0	15.564679	5.097569	-1.223805	14.655249	MT	21361	2023.02.25 03:27:01.298569761	0001923
0	15.625086	4.802681	1.044458	14.831948	MT	21361	2023.02.25 03:27:01.299569761	0001923
0	15.656024	3.388741	2.729033	15.039279	MT	21361	2023.02.25 03:27:01.300569761	0001923
0	15.612887	1.258231	3.431788	15.178996	MT	21361	2023.02.25 03:27:01.301569761	0001923
0	15.669327	-1.118843	3.031951	15.332425	MT	21361	2023.02.25 03:27:01.302569761	0001923
0	15.738547	-3.178330	1.626732	15.328204	MT	21361	2023.02.25 03:27:01.303569761	0001923
0	15.877603	-4.391644	-0.539555	15.248627	MT	21361	2023.02.25 03:27:01.304569761	0001923
0	15.991269	-4.422387	-2.799740	15.110415	MT	21361	2023.02.25 03:27:01.305569761	0001923
0	15.956431	-3.274189	-4.640734	14.911437	MT	21361	2023.02.25 03:27:01.306569761	0001923
0	15.834176	-1.337580	-5.590447	14.753945	MT	21361	2023.02.25 03:27:01.307569761	0001923
0	15.673438	1.131215	-5.495077	14.634928	MT	21361	2023.02.25 03:27:01.308569761	0001923
0	15.572379	3.345376	-4.331805	14.578851	MT	21361	2023.02.25 03:27:01.309569761	0001923
0	15.581031	4.781748	-2.353049	14.641262	MT	21361	2023.02.25 03:27:01.310569761	0001923
0	15.592886	5.069074	-0.021079	14.745920	MT	21361	2023.02.25 03:27:01.311569761	0001923
0	15.618061	4.262211	1.969037	14.895647	MT	21361	2023.02.25 03:27:01.312569761	0001923
0	15.629809	2.423856	3.187040	15.108231	MT	21361	2023.02.25 03:27:01.313569761	0001923
0	15.621144	0.087137	3.331310	15.261550	MT	21361	2023.02.25 03:27:01.314569761	0001923
0	15.680865	-2.206096	2.401673	15.338013	MT	21361	2023.02.25 03:27:01.315569761	0001923
0	15.783863	-3.924690	0.602637	15.276255	MT	21361	2023.02.25 03:27:01.316569761	0001923
0	15.924310	-4.522046	-1.674722	15.176629	MT	21361	2023.02.25 03:27:01.317569761	0001923
0	15.973382	-3.981360	-3.798649	14.995598	MT	21361	2023.02.25 03:27:01.318569761	0001923
0	15.938839	-2.328860	-5.249175	14.868395	MT	21361	2023.02.25 03:27:01.319569761	0001923
0	15.782598	-0.066798	-5.713512	14.711958	MT	21361	2023.02.25 03:27:01.320569761	0001923
0	15.587923	2.306015	-5.059710	14.562451	MT	21361	2023.02.25 03:27:01.321569761	0001923
0	15.574102	4.210508	-3.452003	14.591366	MT	21361	2023.02.25 03:27:01.322569761	0001923
0	15.612685	5.102065	-1.185599	14.707795	MT	21361	2023.02.25 03:27:01.323569761	0001923
0	15.637428	4.806719	1.087335	14.840563	MT	21361	2023.02.25 03:27:01.324569761	0001923
0	15.632925	3.400383	2.756532	15.007573	MT	21361	2023.02.25 03:27:01.325569761	0001923
0	15.621019	1.269431	3.396561	15.194346	MT	21361	2023.02.25 03:27:01.326569761	0001923
0	15.620061	-1.147313	3.009653	15.284370	MT	21361	2023.02.25 03:27:01.327569761	0001923
0	15.731920	-3.206444	1.618883	15.316372	MT	21361	2023.02.25 03:27:01.328569761	0001923
0	15.869977	-4.459955	-0.514211	15.221714	MT	21361	2023.02.25 03:27:01.329569761	0001923
0	16.017436	-4.377938	-2.758426	15.158595	MT	21361	2023.02.25 03:27:01.330569761	0001923
0	15.983235	-3.210689	-4.610457	14.963253	MT	21361	2023.02.25 03:27:01.331569761	0001923
0	15.804691	-1.277887	-5.604901	14.722104	MT	21361	2023.02.25 03:27:01.332569761	0001923
0	15.667687	1.171068	-5.514783	14.618214	MT	21361	2023.02.25 03:27:01.333569761	0001923
0	15.612255	3.365694	-4.371189	14.605045	MT	21361	2023.02.25 03:27:01.334569761	0001923
0	15.577243	4.792656	-2.383849	14.628678	MT	21361	2023.02.25 03:27:01.335569761	0001923
0	15.649920	5.133492	-0.040596	14.783964	MT	21361	2023.02.25 03:27:01.336569761	0001923
0	15.648639	4.222588	1.995391	14.935464	MT	21361	2023.02.25 03:27:01.337569761	0001923
0	15.600632	2.443471	3.199612	15.072214	MT	21361	2023.02.25 03:27:01.338569761	0001923
0	15.609654	0.051015	3.331451	15.249923	MT	21361	2023.02.25 03:27:01.339569761	0001923
0	15.644461	-2.214516	2.410273	15.298225	MT	21361	2023.02.25 03:27:01.340569761	0001923
0	15.769396	-3.924844	0.602866	15.261258	MT	21361	2023.02.25 03:27:01.341569761	0001923
0	15.893427	-4.538431	-1.659194	15.141029	MT	21361	2023.02.25 03:27:01.342569761	0001923
0	15.967633	-3.926276	-3.802706	15.002969	MT	21361	2023.02.25 03:27:01.343569761	0001923
0	15.937723	-2.356985	-5.275976	14.853273	MT	21361	2023.02.25 03:27:01.344569761	0001923
0	15.771606	-0.078951	-5.724281	14.695916	MT	21361	2023.02.25 03:27:01.345569761	0001923
0	15.574484	2.317756	-5.098248	14.532736	MT	21361	2023.02.25 03:27:01.346569761	0001923
0	15.587773	4.229612	-3.444149	14.602290	MT	21361	2023.02.25 03:27:01.347569761	0001923
0	15.598570	5.113875	-1.201277	14.687430	MT	21361	2023.02.25 03:27:01.348569761	0001923
0	15.673239	4.835085	1.050884	14.871719	MT	21361	2023.02.25 03:27:01.349569761	0001923
0	15.679113	3.436916	2.716847	15.054599	MT	21361	2023.02.25 03:27:01.350569761	0001923
0	15.620555	1.321331	3.411743	15.186041	MT	21361	2023.02.25 03:27:01.351569761	0001923
0	15.655372	-1.139007	3.032172	15.316634	MT	21361	2023.02.25 03:27:01.352569761	0001923
0	15.732329	-3.226484	1.618920	15.312579	MT	21361	2023.02.25 03:27:01.353569761	0001923
0	15.863741	-4.383772	-0.535363	15.236608	MT	21361	2023.02.25 03:27:01.354569761	0001923
0	15.971158	-4.378472	-2.799566	15.101963	MT	21361	2023.02.25 03:27:01.355569761	0001923
0	15.933473	-3.294426	-4.609456	14.892120	MT	21361	2023.02.25 03:27:01.356569761	0001923
0	15.810638	-1.301815	-5.594052	14.730517	MT	21361	2023.02.25 03:27:01.357569761	0001923
0	15.673626	1.147122	-5.525871	14.622292	MT	21361	2023.02.25 03:27:01.358569761	0001923
0	15.537155	3.352907	-4.366044	14.529242	MT	21361	2023.02.25 03:27:01.359569761	0001923
0	15.567504	4.808507	-2.360649	14.616866	MT	21361	2023.02.25 03:27:01.360569761	0001923
0	15.619916	5.085298	-0.009412	14.768934	MT	21361	2023.02.25 03:27:01.361569761	0001923
0	15.649358	4.254503	1.995551	14.927136	MT	21361	2023.02.25 03:27:01.362569761	0001923
0	15.645613	2.408995	3.202791	15.123627	MT	21361	2023.02.25 03:27:01.363569761	0001923
0	15.616005	0.046811	3.409620	15.239158	MT	21361	2023.02.25 03:27:01.364569761	0001923
0	15.678966	-2.310436	2.456971	15.311929	MT	21361	2023.02.25 03:27:01.365569761	0001923
0	15.802863	-3.951573	0.610421	15.288653	MT	21361	2023.02.25 03:27:01.366569761	0001923
0	15.940701	-4.582058	-1.659795	15.177476	MT	21361	2023.02.25 03:27:01.367569761	0001923
0	15.959557	-3.942403	-3.798542	14.991197	MT	21361	2023.02.25 03:27:01.368569761	0001923
0	15.898155	-2.310296	-5.256495	14.825084	MT	21361	2023.02.25 03:27:01.369569761	0001923
0	15.749678	-0.051167	-5.715943	14.675753	MT	21361	2023.02.25 03:27:01.370569761	0001923
0	15.614008	2.361102	-5.106700	14.565166	MT	21361	2023.02.25 03:27:01.371569761	0001923
0	15.606460	4.313551	-3.458941	14.594198	MT	21361	2023.02.25 03:27:01.372569761	0001923
0	15.613570	5.141931	-1.177369	14.695507	MT	21361	2023.02.25 03:27:01.373569761	0001923
0	15.609345	4.810463	1.055771	14.812037	MT	21361	2023.02.25 03:27:01.374569761	0001923
0	15.650262	3.492451	2.725584	15.010152	MT	21361	2023.02.25 03:27:01.375569761	0001923
0	15.581710	1.268905	3.428290	15.146828	MT	21361	2023.02.25 03:27:01.376569761	0001923
0	15.628025	-1.139235	3.013540	15.292348	MT	21361	2023.02.25 03:27:01.377569761	0001923
0	15.726809	-3.182445	1.618911	15.316125	MT	21361	2023.02.25 03:27:01.378569761	0001923
0	15.871974	-4.335546	-0.527658	15.259232	MT	21361	2023.02.25 03:27:01.379569761	0001923
0	15.926057	-4.438151	-2.806612	15.035460	MT	21361	2023.02.25 03:27:01.380569761	0001923
0	15.974623	-3.270895	-4.597240	14.945073	MT	21361	2023.02.25 03:27:01.381569761	0001923
0	15.811522	-1.281808	-5.602028	14.730189	MT	21361	2023.02.25 03:27:01.382569761	0001923
0	15.690354	1.131296	-5.534133	14.638332	MT	21361	2023.02.25 03:27:01.383569761	0001923
0	15.618893	3.392696	-4.375157	14.604706	MT	21361	2023.02.25 03:27:01.384569761	0001923
0	15.559829	4.788483	-2.375610	14.612844	MT	21361	2023.02.25 03:27:01.385569761	0001923
0	15.609275	5.097159	-0.025167	14.753569	MT	21361	2023.02.25 03:27:01.386569761	0001923
0	15.691906	4.262968	1.983890	14.970878	MT	21361	2023.02.25 03:27:01.387569761	0001923
0	15.645153	2.385041	3.198702	15.127812	MT	21361	2023.02.25 03:27:01.388569761	0001923
0	15.617046	0.042983	3.363437	15.250494	MT	21361	2023.02.25 03:27:01.389569761	0001923
0	15.681991	-2.294276	2.420811	15.323212	MT	21361	2023.02.25 03:27:01.390569761	0001923
0	15.811514	-3.924413	0.614208	15.304434	MT	21361	2023.02.25 03:27:01.391569761	0001923
0	15.948972	-4.513753	-1.679140	15.204481	MT	21361	2023.02.25 03:27:01.392569761	0001923
0	15.978227	-3.981290	-3.786773	15.003780	MT	21361	2023.02.25 03:27:01.393569761	0001923
0	15.904858	-2.369272	-5.236629	14.829996	MT	21361	2023.02.25 03:27:01.394569761	0001923
0	15.775794	-0.078938	-5.736279	14.695733	MT	21361	2023.02.25 03:27:01.395569761	0001923
0	15.624240	2.329239	-5.117920	14.577325	MT	21361	2023.02.25 03:27:01.396569761	0001923
0	15.604933	4.257704	-3.455237	14.609833	MT	21361	2023.02.25 03:27:01.397569761	0001923
0	15.578125	5.101686	-1.177050	14.671923	MT	21361	2023.02.25 03:27:01.398569761	0001923
0	15.645101	4.814830	1.059226	14.848051	MT	21361	2023.02.25 03:27:01.399569761	0001923
0	15.651157	3.420616	2.729254	15.026952	MT	21361	2023.02.25 03:27:01.400569761	0001923
0	15.630690	1.262445	3.423488	15.198830	MT	21361	2023.02.25 03:27:01.401569761	0001923
0	15.621527	-1.159495	3.067816	15.273382	MT	21361	2023.02.25 03:27:01.402569761	0001923
0	15.771029	-3.230063	1.610305	15.352491	MT	21361	2023.02.25 03:27:01.403569761	0001923
0	15.865723	-4.391790	-0.518374	15.236950	MT	21361	2023.02.25 03:27:01.404569761	0001923
0	15.964761	-4.414658	-2.807317	15.083215	MT	21361	2023.02.25 03:27:01.405569761	0001923
0	15.951912	-3.298279	-4.632642	14.903808	MT	21361	2023.02.25 03:27:01.406569761	0001923
0	15.830002	-1.281699	-5.637131	14.736653	MT	21361	2023.02.25 03:27:01.407569761	0001923
0	15.639996	1.182690	-5.538170	14.578730	MT	21361	2023.02.25 03:27:01.408569761	0001923
0	15.557290	3.391978	-4.397055	14.532366	MT	21361	2023.02.25 03:27:01.409569761	0001923
0	15.565475	4.812470	-2.364583	14.612765	MT	21361	2023.02.25 03:27:01.410569761	0001923
0	15.622011	5.093334	-0.044399	14.768317	MT	21361	2023.02.25 03:27:01.411569761	0001923
0	15.654815	4.250594	1.987425	14.935054	MT	21361	2023.02.25 03:27:01.412569761	0001923
0	15.649810	2.360901	3.265773	15.122084	MT	21361	2023.02.25 03:27:01.413569761	0001923
0	15.630253	0.028042	3.386295	15.258998	MT	21361	2023.02.25 03:27:01.414569761	0001923
0	15.703932	-2.242007	2.436443	15.350916	MT	21361	2023.02.25 03:27:01.415569761	0001923
0	15.822058	-3.920290	0.614030	15.316391	MT	21361	2023.02.25 03:27:01.416569761	0001923
0	15.997503	-4.593480	-1.660664	15.233590	MT	21361	2023.02.25 03:27:01.417569761	0001923
0	15.973344	-3.969299	-3.778759	15.003779	MT	21361	2023.02.25 03:27:01.418569761	0001923
0	15.893577	-2.353360	-5.232488	14.821894	MT	21361	2023.02.25 03:27:01.419569761	0001923
0	15.792638	-0.046685	-5.713656	14.722750	MT	21361	2023.02.25 03:27:01.420569761	0001923
0	15.578803	2.321826	-5.086367	14.540877	MT	21361	2023.02.25 03:27:01.421569761	0001923
0	15.562994	4.202396	-3.462828	14.579282	MT	21361	2023.02.25 03:27:01.422569761	0001923
0	15.587702	5.125716	-1.208018	14.671202	MT	21361	2023.02.25 03:27:01.423569761	0001923
0	15.676056	4.823183	1.035750	14.879612	MT	21361	2023.02.25 03:27:01.424569761	0001923
0	15.600578	3.420145	2.705989	14.978593	MT	21361	2023.02.25 03:27:01.425569761	0001923
0	15.637444	1.289481	3.427459	15.202612	MT	21361	2023.02.25 03:27:01.426569761	0001923
0	15.591689	-1.111658	3.033167	15.253356	MT	21361	2023.02.25 03:27:01.427569761	0001923
0	15.738368	-3.218402	1.618807	15.320495	MT	21361	2023.02.25 03:27:01.428569761	0001923
0	15.831492	-4.380128	-0.509873	15.204954	MT	21361	2023.02.25 03:27:01.429569761	0001923
0	15.985148	-4.374307	-2.799805	15.117919	MT	21361	2023.02.25 03:27:01.430569761	0001923
0	15.963190	-3.302158	-4.629830	14.915893	MT	21361	2023.02.25 03:27:01.431569761	0001923
0	15.820927	-1.301731	-5.605158	14.737348	MT	21361	2023.02.25 03:27:01.432569761	0001923
0	15.649168	1.174862	-5.514473	14.598176	MT	21361	2023.02.25 03:27:01.433569761	0001923
0	15.598629	3.369484	-4.397830	14.581595	MT	21361	2023.02.25 03:27:01.434569761	0001923
0	15.585355	4.848562	-2.375661	14.620225	MT	21361	2023.02.25 03:27:01.435569761	0001923
0	15.624601	5.113287	-0.040314	14.764173	MT	21361	2023.02.25 03:27:01.436569761	0001923
0	15.667245	4.215716	2.031134	14.952083	MT	21361	2023.02.25 03:27:01.437569761	0001923
0	15.638860	2.408804	3.238016	15.109164	MT	21361	2023.02.25 03:27:01.438569761	0001923
0	15.617413	0.062921	3.382520	15.246579	MT	21361	2023.02.25 03:27:01.439569761	0001923
0	15.652774	-2.234547	2.441246	15.298904	MT	21361	2023.02.25 03:27:01.440569761	0001923
0	15.772783	-3.892752	0.621734	15.272217	MT	21361	2023.02.25 03:27:01.441569761	0001923
0	15.938446	-4.586095	-1.663739	15.173456	MT	21361	2023.02.25 03:27:01.442569761	0001923
0	15.990326	-3.965168	-3.825871	15.011018	MT	21361	2023.02.25 03:27:01.443569761	0001923
0	15.909784	-2.329151	-5.236765	14.841583	MT	21361	2023.02.25 03:27:01.444569761	0001923
0	15.739794	-0.055256	-5.708827	14.667903	MT	21361	2023.02.25 03:27:01.445569761	0001923
0	15.637956	2.333419	-5.103207	14.596510	MT	21361	2023.02.25 03:27:01.446569761	0001923
0	15.584221	4.233566	-3.440084	14.598311	MT	21361	2023.02.25 03:27:01.447569761	0001923
0	15.575279	5.149489	-1.188686	14.651249	MT	21361	2023.02.25 03:27:01.448569761	0001923
0	15.562789	4.810003	1.033492	14.764694	MT	21361	2023.02.25 03:27:01.449569761	0001923
0	15.623127	3.436351	2.705703	14.998425	MT	21361	2023.02.25 03:27:01.450569761	0001923
0	15.608953	1.201234	3.431721	15.179583	MT	21361	2023.02.25 03:27:01.451569761	0001923
0	15.656998	-1.175059	3.044189	15.313188	MT	21361	2023.02.25 03:27:01.452569761	0001923
0	15.706849	-3.202683	1.611255	15.292213	MT	21361	2023.02.25 03:27:01.453569761	0001923
0	15.864708	-4.359683	-0.543456	15.244237	MT	21361	2023.02.25 03:27:01.454569761	0001923
0	15.933957	-4.370862	-2.810959	15.062704	MT	21361	2023.02.25 03:27:01.455569761	0001923
0	15.942153	-3.274324	-4.629552	14.899607	MT	21361	2023.02.25 03:27:01.456569761	0001923
0	15.818268	-1.269785	-5.625011	14.729714	MT	21361	2023.02.25 03:27:01.457569761	0001923
0	15.640517	1.142761	-5.525341	14.587339	MT	21361	2023.02.25 03:27:01.458569761	0001923
0	15.550344	3.357034	-4.370222	14.541138	MT	21361	2023.02.25 03:27:01.459569761	0001923
0	15.608892	4.856798	-2.365019	14.644306	MT	21361	2023.02.25 03:27:01.460569761	0001923
0	15.627159	5.109326	-0.037380	14.768260	MT	21361	2023.02.25 03:27:01.461569761	0001923
0	15.626743	4.266224	1.995977	14.900017	MT	21361	2023.02.25 03:27:01.462569761	0001923
0	15.608086	2.388639	3.199302	15.088778	MT	21361	2023.02.25 03:27:01.463569761	0001923
0	15.611162	0.066948	3.355528	15.246125	MT	21361	2023.02.25 03:27:01.464569761	0001923
0	15.678321	-2.266282	2.424843	15.322985	MT	21361	2023.02.25 03:27:01.465569761	0001923
0	15.788101	-3.916580	0.575528	15.283759	MT	21361	2023.02.25 03:27:01.466569761	0001923
0	15.932492	-4.554056	-1.702696	15.172531	MT	21361	2023.02.25 03:27:01.467569761	0001923
0	16.028179	-3.996815	-3.807461	15.047632	MT	21361	2023.02.25 03:27:01.468569761	0001923
0	15.861280	-2.377795	-5.247843	14.777904	MT	21361	2023.02.25 03:27:01.469569761	0001923
0	15.758801	-0.031989	-5.689229	14.695967	MT	21361	2023.02.25 03:27:01.470569761	0001923
0	15.620195	2.322315	-5.072117	14.590098	MT	21361	2023.02.25 03:27:01.471569761	0001923
0	15.589535	4.210691	-3.440295	14.610546	MT	21361	2023.02.25 03:27:01.472569761	0001923
0	15.601348	5.129856	-1.224195	14.682915	MT	21361	2023.02.25 03:27:01.473569761	0001923
0	15.641374	4.830758	1.048368	14.839720	MT	21361	2023.02.25 03:27:01.474569761	0001923
0	15.682763	3.468869	2.720945	15.050331	MT	21361	2023.02.25 03:27:01.475569761	0001923
0	15.652318	1.225691	3.427078	15.223268	MT	21361	2023.02.25 03:27:01.476569761	0001923
0	15.681826	-1.138714	3.027745	15.344568	MT	21361	2023.02.25 03:27:01.477569761	0001923
0	15.710436	-3.194655	1.623202	15.296313	MT	21361	2023.02.25 03:27:01.478569761	0001923
0	15.866109	-4.391768	-0.539372	15.236629	MT	21361	2023.02.25 03:27:01.479569761	0001923
0	15.985794	-4.394390	-2.838641	15.105531	MT	21361	2023.02.25 03:27:01.480569761	0001923
0	15.939130	-3.263300	-4.613602	14.903738	MT	21361	2023.02.25 03:27:01.481569761	0001923
0	15.821040	-1.261662	-5.594234	14.745103	MT	21361	2023.02.25 03:27:01.482569761	0001923
0	15.644519	1.122860	-5.510535	14.598772	MT	21361	2023.02.25 03:27:01.483569761	0001923
0	15.607941	3.396597	-4.359032	14.596910	MT	21361	2023.02.25 03:27:01.484569761	0001923
0	15.578203	4.824577	-2.348754	14.624884	MT	21361	2023.02.25 03:27:01.485569761	0001923
0	15.657837	5.133547	-0.013721	14.792375	MT	21361	2023.02.25 03:27:01.486569761	0001923
0	15.644304	4.226557	1.984458	14.931256	MT	21361	2023.02.25 03:27:01.487569761	0001923
0	15.604179	2.412613	3.183394	15.084287	MT	21361	2023.02.25 03:27:01.488569761	0001923
0	15.617051	0.079039	3.347421	15.253878	MT	21361	2023.02.25 03:27:01.489569761	0001923
0	15.654290	-2.266460	2.398152	15.302576	MT	21361	2023.02.25 03:27:01.490569761	0001923
0	15.790315	-3.912527	0.563473	15.287534	MT	21361	2023.02.25 03:27:01.491569761	0001923
0	15.913030	-4.522166	-1.717473	15.159975	MT	21361	2023.02.25 03:27:01.492569761	0001923
0	15.990634	-3.957110	-3.802987	15.019286	MT	21361	2023.02.25 03:27:01.493569761	0001923
0	15.902921	-2.333233	-5.236647	14.833625	MT	21361	2023.02.25 03:27:01.494569761	0001923
0	15.741719	-0.083160	-5.681046	14.680617	MT	21361	2023.02.25 03:27:01.495569761	0001923
0	15.607173	2.282235	-5.072042	14.582511	MT	21361	2023.02.25 03:27:01.496569761	0001923
0	15.558779	4.206414	-3.400953	14.588187	MT	21361	2023.02.25 03:27:01.497569761	0001923
0	15.616707	5.090152	-1.189735	14.715856	MT	21361	2023.02.25 03:27:01.498569761	0001923
0	15.628475	4.794698	1.068384	14.836396	MT	21361	2023.02.25 03:27:01.499569761	0001923
0	15.620827	3.416466	2.674561	15.006156	MT	21361	2023.02.25 03:27:01.500569761	0001923
0	15.619576	1.285501	3.368522	15.197753	MT	21361	2023.02.25 03:27:01.501569761	0001923
0	15.622725	-1.135210	2.989548	15.291940	MT	21361	2023.02.25 03:27:01.502569761	0001923
0	15.741130	-3.186186	1.567607	15.335384	MT	21361	2023.02.25 03:27:01.503569761	0001923
0	15.900230	-4.367338	-0.528001	15.279558	MT	21361	2023.02.25 03:27:01.504569761	0001923
0	15.940541	-4.362772	-2.819071	15.070498	MT	21361	2023.02.25 03:27:01.505569761	0001923
0	15.929330	-3.282460	-4.617380	14.887875	MT	21361	2023.02.25 03:27:01.506569761	0001923
0	15.815560	-1.273764	-5.605079	14.734061	MT	21361	2023.02.25 03:27:01.507569761	0001923
0	15.608963	1.170412	-5.517805	14.554164	MT	21361	2023.02.25 03:27:01.508569761	0001923
0	15.568830	3.357272	-4.351605	14.566424	MT	21361	2023.02.25 03:27:01.509569761	0001923
0	15.595275	4.836729	-2.336985	14.640941	MT	21361	2023.02.25 03:27:01.510569761	0001923
0	15.609214	5.121084	-0.033016	14.745201	MT	21361	2023.02.25 03:27:01.511569761	0001923
0	15.680594	4.234878	2.002961	14.964458	MT	21361	2023.02.25 03:27:01.512569761	0001923
0	15.612123	2.416637	3.199336	15.088489	MT	21361	2023.02.25 03:27:01.513569761	0001923
0	15.592423	0.031683	3.374850	15.222780	MT	21361	2023.02.25 03:27:01.514569761	0001923
0	15.642247	-2.246666	2.437415	15.286968	MT	21361	2023.02.25 03:27:01.515569761	0001923
0	15.816713	-3.908246	0.571049	15.315610	MT	21361	2023.02.25 03:27:01.516569761	0001923
0	15.948685	-4.525794	-1.679093	15.200605	MT	21361	2023.02.25 03:27:01.517569761	0001923
0	15.961494	-3.953407	-3.794555	14.991372	MT	21361	2023.02.25 03:27:01.518569761	0001923
0	15.896152	-2.369388	-5.244445	14.817876	MT	21361	2023.02.25 03:27:01.519569761	0001923
0	15.702311	-0.055669	-5.708216	14.627910	MT	21361	2023.02.25 03:27:01.520569761	0001923
0	15.585956	2.309978	-5.063643	14.558349	MT	21361	2023.02.25 03:27:01.521569761	0001923
0	15.571151	4.229445	-3.431922	14.587476	MT	21361	2023.02.25 03:27:01.522569761	0001923
0	15.552417	5.113368	-1.188546	14.639621	MT	21361	2023.02.25 03:27:01.523569761	0001923
0	15.635210	4.834672	1.051495	14.831726	MT	21361	2023.02.25 03:27:01.524569761	0001923
0	15.622606	3.408385	2.713608	15.002835	MT	21361	2023.02.25 03:27:01.525569761	0001923
0	15.600587	1.273172	3.407931	15.170477	MT	21361	2023.02.25 03:27:01.526569761	0001923
0	15.630465	-1.111199	3.017512	15.296120	MT	21361	2023.02.25 03:27:01.527569761	0001923
0	15.731285	-3.214423	1.598875	15.316149	MT	21361	2023.02.25 03:27:01.528569761	0001923
0	15.854159	-4.391917	-0.514192	15.225013	MT	21361	2023.02.25 03:27:01.529569761	0001923
0	15.944873	-4.406856	-2.815002	15.063013	MT	21361	2023.02.25 03:27:01.530569761	0001923
0	15.978072	-3.242888	-4.645140	14.940052	MT	21361	2023.02.25 03:27:01.531569761	0001923
0	15.796690	-1.301947	-5.585870	14.718642	MT	21361	2023.02.25 03:27:01.532569761	0001923
0	15.700179	1.167406	-5.523275	14.650127	MT	21361	2023.02.25 03:27:01.533569761	0001923
0	15.576264	3.384278	-4.358573	14.566039	MT	21361	2023.02.25 03:27:01.534569761	0001923
0	15.567793	4.800541	-2.352721	14.621070	MT	21361	2023.02.25 03:27:01.535569761	0001923
0	15.627314	5.153140	-0.009103	14.753237	MT	21361	2023.02.25 03:27:01.536569761	0001923
0	15.604277	4.199195	1.987960	14.896585	MT	21361	2023.02.25 03:27:01.537569761	0001923
0	15.580284	2.364339	3.211700	15.061213	MT	21361	2023.02.25 03:27:01.538569761	0001923
0	15.621215	0.035082	3.347308	15.258331	MT	21361	2023.02.25 03:27:01.539569761	0001923
0	15.689550	-2.242049	2.397570	15.342322	MT	21361	2023.02.25 03:27:01.540569761	0001923
0	15.775935	-3.924768	0.598760	15.268196	MT	21361	2023.02.25 03:27:01.541569761	0001923
0	15.933549	-4.537995	-1.682801	15.180671	MT	21361	2023.02.25 03:27:01.542569761	0001923
0	16.002011	-3.977056	-3.814070	15.023323	MT	21361	2023.02.25 03:27:01.543569761	0001923
0	15.892948	-2.333352	-5.240464	14.821566	MT	21361	2023.02.25 03:27:01.544569761	0001923
0	15.771043	-0.074892	-5.701401	14.704225	MT	21361	2023.02.25 03:27:01.545569761	0001923
0	15.610196	2.349182	-5.063902	14.577944	MT	21361	2023.02.25 03:27:01.546569761	0001923
0	15.523144	4.190028	-3.435342	14.546824	MT	21361	2023.02.25 03:27:01.547569761	0001923
0	15.625457	5.090232	-1.146923	14.728511	MT	21361	2023.02.25 03:27:01.548569761	0001923
0	15.653671	4.838811	1.076252	14.848064	MT	21361	2023.02.25 03:27:01.549569761	0001923
0	15.654438	3.412776	2.694065	15.038497	MT	21361	2023.02.25 03:27:01.550569761	0001923
0	15.580296	1.281031	3.385187	15.154046	MT	21361	2023.02.25 03:27:01.551569761	0001923
0	15.646363	-1.155015	3.001217	15.312326	MT	21361	2023.02.25 03:27:01.552569761	0001923
0	15.668036	-3.195017	1.584802	15.256724	MT	21361	2023.02.25 03:27:01.553569761	0001923
0	15.830680	-4.348011	-0.545952	15.212073	MT	21361	2023.02.25 03:27:01.554569761	0001923
0	15.931355	-4.419015	-2.779837	15.051674	MT	21361	2023.02.25 03:27:01.555569761	0001923
0	15.943793	-3.290358	-4.636510	14.895666	MT	21361	2023.02.25 03:27:01.556569761	0001923
0	15.817064	-1.277678	-5.578255	14.745512	MT	21361	2023.02.25 03:27:01.557569761	0001923
0	15.622821	1.146677	-5.483281	14.583940	MT	21361	2023.02.25 03:27:01.558569761	0001923
0	15.595427	3.365502	-4.374899	14.585987	MT	21361	2023.02.25 03:27:01.559569761	0001923
0	15.586676	4.836626	-2.356800	14.628637	MT	21361	2023.02.25 03:27:01.560569761	0001923
0	15.618492	5.093269	-0.021340	14.764669	MT	21361	2023.02.25 03:27:01.561569761	0001923
0	15.609948	4.187270	1.995823	14.904830	MT	21361	2023.02.25 03:27:01.562569761	0001923
0	15.610166	2.400696	3.183258	15.092409	MT	21361	2023.02.25 03:27:01.563569761	0001923
0	15.628867	0.020269	3.316064	15.273009	MT	21361	2023.02.25 03:27:01.564569761	0001923
0	15.679074	-2.250237	2.420802	15.326758	MT	21361	2023.02.25 03:27:01.565569761	0001923
0	15.819903	-3.944359	0.602125	15.308456	MT	21361	2023.02.25 03:27:01.566569761	0001923
0	15.885978	-4.570612	-1.681923	15.121010	MT	21361	2023.02.25 03:27:01.567569761	0001923
0	15.953057	-3.993611	-3.794297	14.971787	MT	21361	2023.02.25 03:27:01.568569761	0001923
0	15.868748	-2.345698	-5.263925	14.785329	MT	21361	2023.02.25 03:27:01.569569761	0001923
0	15.756573	-0.043026	-5.693181	14.692020	MT	21361	2023.02.25 03:27:01.570569761	0001923
0	15.605361	2.314213	-5.052006	14.582487	MT	21361	2023.02.25 03:27:01.571569761	0001923
0	15.544236	4.210224	-3.416641	14.567904	MT	21361	2023.02.25 03:27:01.572569761	0001923
0	15.559814	5.085531	-1.145890	14.660563	MT	21361	2023.02.25 03:27:01.573569761	0001923
0	15.606431	4.771535	1.068601	14.820636	MT	21361	2023.02.25 03:27:01.574569761	0001923
0	15.612759	3.412319	2.697737	14.994550	MT	21361	2023.02.25 03:27:01.575569761	0001923
0	15.622425	1.281370	3.415634	15.190513	MT	21361	2023.02.25 03:27:01.576569761	0001923
0	15.629925	-1.191220	3.001480	15.292700	MT	21361	2023.02.25 03:27:01.577569761	0001923
0	15.775663	-3.258049	1.598274	15.352596	MT	21361	2023.02.25 03:27:01.578569761	0001923
0	15.849024	-4.371885	-0.546164	15.224318	MT	21361	2023.02.25 03:27:01.579569761	0001923
0	15.977026	-4.374410	-2.819620	15.105616	MT	21361	2023.02.25 03:27:01.580569761	0001923
0	15.942454	-3.310405	-4.629473	14.891979	MT	21361	2023.02.25 03:27:01.581569761	0001923
0	15.813426	-1.293722	-5.574213	14.741739	MT	21361	2023.02.25 03:27:01.582569761	0001923
0	15.646198	1.114957	-5.483731	14.611265	MT	21361	2023.02.25 03:27:01.583569761	0001923
0	15.551994	3.353097	-4.351351	14.549468	MT	21361	2023.02.25 03:27:01.584569761	0001923
0	15.580087	4.792716	-2.322039	14.641623	MT	21361	2023.02.25 03:27:01.585569761	0001923
0	15.636844	5.149226	0.017722	14.764689	MT	21361	2023.02.25 03:27:01.586569761	0001923
0	15.630673	4.222442	1.976637	14.919177	MT	21361	2023.02.25 03:27:01.587569761	0001923
0	15.607779	2.392524	3.230426	15.081211	MT	21361	2023.02.25 03:27:01.588569761	0001923
0	15.595192	0.023848	3.335662	15.234264	MT	21361	2023.02.25 03:27:01.589569761	0001923
0	15.667633	-2.226256	2.397894	15.322161	MT	21361	2023.02.25 03:27:01.590569761	0001923
0	15.775707	-3.916687	0.559713	15.271517	MT	21361	2023.02.25 03:27:01.591569761	0001923
0	15.917701	-4.499044	-1.717629	15.171736	MT	21361	2023.02.25 03:27:01.592569761	0001923
0	16.040423	-3.956570	-3.807780	15.071216	MT	21361	2023.02.25 03:27:01.593569761	0001923
0	15.875556	-2.373602	-5.236145	14.798043	MT	21361	2023.02.25 03:27:01.594569761	0001923
0	15.736347	-0.071176	-5.666034	14.680723	MT	21361	2023.02.25 03:27:01.595569761	0001923
0	15.613109	2.337334	-5.021212	14.597722	MT	21361	2023.02.25 03:27:01.596569761	0001923
0	15.593799	4.225737	-3.405403	14.618925	MT	21361	2023.02.25 03:27:01.597569761	0001923
0	15.602930	5.063088	-1.165708	14.712501	MT	21361	2023.02.25 03:27:01.598569761	0001923
0	15.640912	4.786869	1.063131	14.852400	MT	21361	2023.02.25 03:27:01.599569761	0001923
0	15.636685	3.372643	2.705200	15.027079	MT	21361	2023.02.25 03:27:01.600569761	0001923
0	15.612513	1.277296	3.407752	15.182434	MT	21361	2023.02.25 03:27:01.601569761	0001923
0	15.574238	-1.167727	2.983289	15.241171	MT	21361	2023.02.25 03:27:01.602569761	0001923
0	15.770514	-3.221999	1.587257	15.356056	MT	21361	2023.02.25 03:27:01.603569761	0001923
0	15.832177	-4.420213	-0.545733	15.192818	MT	21361	2023.02.25 03:27:01.604569761	0001923
0	15.977047	-4.426566	-2.815453	15.091215	MT	21361	2023.02.25 03:27:01.605569761	0001923
0	15.948022	-3.282309	-4.644560	14.899460	MT	21361	2023.02.25 03:27:01.606569761	0001923
0	15.843023	-1.297484	-5.605520	14.761303	MT	21361	2023.02.25 03:27:01.607569761	0001923
0	15.656649	1.114989	-5.514727	14.610792	MT	21361	2023.02.25 03:27:01.608569761	0001923
0	15.571691	3.388204	-4.366445	14.557877	MT	21361	2023.02.25 03:27:01.609569761	0001923
0	15.598108	4.773959	-2.357363	14.661280	MT	21361	2023.02.25 03:27:01.610569761	0001923
0	15.596565	5.116960	-0.032837	14.733244	MT	21361	2023.02.25 03:27:01.611569761	0001923
0	15.612919	4.211292	1.972854	14.904231	MT	21361	2023.02.25 03:27:01.612569761	0001923
0	15.637132	2.396923	3.202884	15.116752	MT	21361	2023.02.25 03:27:01.613569761	0001923
0	15.595337	0.038728	3.370798	15.226646	MT	21361	2023.02.25 03:27:01.614569761	0001923
0	15.697534	-2.310095	2.405549	15.339145	MT	21361	2023.02.25 03:27:01.615569761	0001923
0	15.750067	-3.916974	0.568124	15.244643	MT	21361	2023.02.25 03:27:01.616569761	0001923
0	15.997215	-4.573418	-1.691683	15.235910	MT	21361	2023.02.25 03:27:01.617569761	0001923
0	15.959167	-4.013606	-3.798321	14.971931	MT	21361	2023.02.25 03:27:01.618569761	0001923
0	15.898422	-2.345398	-5.275352	14.813156	MT	21361	2023.02.25 03:27:01.619569761	0001923
0	15.750178	-0.091135	-5.705053	14.680333	MT	21361	2023.02.25 03:27:01.620569761	0001923
0	15.557638	2.297660	-5.074168	14.526310	MT	21361	2023.02.25 03:27:01.621569761	0001923
0	15.562365	4.261245	-3.439578	14.567028	MT	21361	2023.02.25 03:27:01.622569761	0001923
0	15.617987	5.106110	-1.189655	14.711692	MT	21361	2023.02.25 03:27:01.623569761	0001923
0	15.616626	4.810550	1.051650	14.819975	MT	21361	2023.02.25 03:27:01.624569761	0001923
0	15.653662	3.424731	2.697140	15.034420	MT	21361	2023.02.25 03:27:01.625569761	0001923
0	15.559939	1.232772	3.408479	15.131895	MT	21361	2023.02.25 03:27:01.626569761	0001923
0	15.623101	-1.183311	3.009611	15.284741	MT	21361	2023.02.25 03:27:01.627569761	0001923
0	15.745048	-3.262375	1.594758	15.320581	MT	21361	2023.02.25 03:27:01.628569761	0001923
0	15.838688	-4.404110	-0.526899	15.204941	MT	21361	2023.02.25 03:27:01.629569761	0001923
0	15.953425	-4.394729	-2.819170	15.074827	MT	21361	2023.02.25 03:27:01.630569761	0001923
0	15.980341	-3.297982	-4.641068	14.931681	MT	21361	2023.02.25 03:27:01.631569761	0001923
0	15.816286	-1.281763	-5.605089	14.734143	MT	21361	2023.02.25 03:27:01.632569761	0001923
0	15.694018	1.155391	-5.507291	14.650495	MT	21361	2023.02.25 03:27:01.633569761	0001923
0	15.589120	3.384381	-4.378692	14.573732	MT	21361	2023.02.25 03:27:01.634569761	0001923
0	15.566274	4.800542	-2.313787	14.625665	MT	21361	2023.02.25 03:27:01.635569761	0001923
0	15.602068	5.132928	-0.001822	14.733553	MT	21361	2023.02.25 03:27:01.636569761	0001923
0	15.651854	4.219559	2.023384	14.935923	MT	21361	2023.02.25 03:27:01.637569761	0001923
0	15.643411	2.368980	3.218742	15.124283	MT	21361	2023.02.25 03:27:01.638569761	0001923
0	15.678126	0.016577	3.377503	15.309991	MT	21361	2023.02.25 03:27:01.639569761	0001923
0	15.703009	-2.294144	2.452563	15.339698	MT	21361	2023.02.25 03:27:01.640569761	0001923
0	15.811794	-3.940454	0.614250	15.300599	MT	21361	2023.02.25 03:27:01.641569761	0001923
0	15.924360	-4.570196	-1.686534	15.160942	MT	21361	2023.02.25 03:27:01.642569761	0001923
0	15.995653	-3.973105	-3.807005	15.019389	MT	21361	2023.02.25 03:27:01.643569761	0001923
0	15.890435	-2.325357	-5.236455	14.821545	MT	21361	2023.02.25 03:27:01.644569761	0001923
0	15.758462	-0.079020	-5.697223	14.692329	MT	21361	2023.02.25 03:27:01.645569761	0001923
0	15.597952	2.333092	-5.055800	14.570233	MT	21361	2023.02.25 03:27:01.646569761	0001923
0	15.581755	4.281427	-3.416862	14.587170	MT	21361	2023.02.25 03:27:01.647569761	0001923
0	15.570590	5.113561	-1.176853	14.659801	MT	21361	2023.02.25 03:27:01.648569761	0001923
1	15.617114	4.826425	1.091786	14.812423	MT	21361	2023.02.25 03:27:02.649903094	0001923
1	15.640466	3.420550	2.713378	15.018708	MT	21361	2023.02.25 03:27:02.650903094	0001923
1	15.646517	1.305620	3.411297	15.214201	MT	21361	2023.02.25 03:27:02.651903094	0001923
1	15.617515	-1.199397	3.013713	15.276968	MT	21361	2023.02.25 03:27:02.652903094	0001923
1	15.737698	-3.254401	1.579830	15.316270	MT	21361	2023.02.25 03:27:02.653903094	0001923
1	15.848813	-4.371897	-0.535165	15.224486	MT	21361	2023.02.25 03:27:02.654903094	0001923
1	15.970199	-4.378508	-2.834455	15.094430	MT	21361	2023.02.25 03:27:02.655903094	0001923
1	15.958566	-3.251137	-4.652767	14.915016	MT	21361	2023.02.25 03:27:02.656903094	0001923
1	15.810266	-1.225769	-5.602022	14.733612	MT	21361	2023.02.25 03:27:02.657903094	0001923
1	15.684348	1.159271	-5.511103	14.638395	MT	21361	2023.02.25 03:27:02.658903094	0001923
1	15.595822	3.380464	-4.378819	14.581772	MT	21361	2023.02.25 03:27:02.659903094	0001923
1	15.570299	4.844432	-2.329549	14.612970	MT	21361	2023.02.25 03:27:02.660903094	0001923
1	15.598097	5.085061	-0.009061	14.745938	MT	21361	2023.02.25 03:27:02.661903094	0001923
1	15.663397	4.234641	2.023280	14.943767	MT	21361	2023.02.25 03:27:02.662903094	0001923
1	15.644649	2.380937	3.229801	15.121328	MT	21361	2023.02.25 03:27:02.663903094	0001923
1	15.600555	0.042822	3.359682	15.234436	MT	21361	2023.02.25 03:27:02.664903094	0001923
1	15.674555	-2.258331	2.432913	15.319025	MT	21361	2023.02.25 03:27:02.665903094	0001923
1	15.796389	-3.916509	0.586404	15.291926	MT	21361	2023.02.25 03:27:02.666903094	0001923
1	15.906714	-4.570388	-1.659293	15.145357	MT	21361	2023.02.25 03:27:02.667903094	0001923
1	16.031886	-3.996846	-3.857333	15.038869	MT	21361	2023.02.25 03:27:02.668903094	0001923
1	15.899886	-2.345335	-5.256476	14.821445	MT	21361	2023.02.25 03:27:02.669903094	0001923
1	15.749343	-0.024168	-5.715911	14.675476	MT	21361	2023.02.25 03:27:02.670903094	0001923
1	15.599393	2.298172	-5.051964	14.578653	MT	21361	2023.02.25 03:27:02.671903094	0001923
1	15.539665	4.237092	-3.419410	14.554583	MT	21361	2023.02.25 03:27:02.672903094	0001923
1	15.586559	5.137655	-1.188945	14.667370	MT	21361	2023.02.25 03:27:02.673903094	0001923
1	15.648391	4.830759	1.087303	14.844315	MT	21361	2023.02.25 03:27:02.674903094	0001923
1	15.658747	3.428645	2.740201	15.031037	MT	21361	2023.02.25 03:27:02.675903094	0001923
1	15.637600	1.250528	3.423352	15.206952	MT	21361	2023.02.25 03:27:02.676903094	0001923
1	15.630406	-1.183347	3.044607	15.285276	MT	21361	2023.02.25 03:27:02.677903094	0001923
1	15.724573	-3.226567	1.619042	15.304580	MT	21361	2023.02.25 03:27:02.678903094	0001923
1	15.861608	-4.427907	-0.562168	15.220651	MT	21361	2023.02.25 03:27:02.679903094	0001923
1	15.964796	-4.374553	-2.831389	15.090435	MT	21361	2023.02.25 03:27:02.680903094	0001923
1	15.948857	-3.251228	-4.644646	14.907140	MT	21361	2023.02.25 03:27:02.681903094	0001923
1	15.815417	-1.241757	-5.613040	14.733609	MT	21361	2023.02.25 03:27:02.682903094	0001923
1	15.662866	1.111038	-5.522792	14.614710	MT	21361	2023.02.25 03:27:02.683903094	0001923
1	15.554333	3.408033	-4.331227	14.545208	MT	21361	2023.02.25 03:27:02.684903094	0001923
1	15.576869	4.880385	-2.325446	14.608661	MT	21361	2023.02.25 03:27:02.685903094	0001923
1	15.620912	5.145103	-0.013051	14.749259	MT	21361	2023.02.25 03:27:02.686903094	0001923
1	15.691118	4.246944	2.007868	14.971410	MT	21361	2023.02.25 03:27:02.687903094	0001923
1	15.608014	2.396585	3.211372	15.084879	MT	21361	2023.02.25 03:27:02.688903094	0001923
1	15.644639	0.020316	3.350938	15.281542	MT	21361	2023.02.25 03:27:02.689903094	0001923
1	15.674129	-2.234158	2.382764	15.330012	MT	21361	2023.02.25 03:27:02.690903094	0001923
1	15.819182	-3.916254	0.579039	15.315815	MT	21361	2023.02.25 03:27:02.691903094	0001923
1	15.953455	-4.569879	-1.713958	15.188525	MT	21361	2023.02.25 03:27:02.692903094	0001923
1	16.006844	-3.944926	-3.822214	15.034869	MT	21361	2023.02.25 03:27:02.693903094	0001923
1	15.900664	-2.318291	-5.260504	14.825105	MT	21361	2023.02.25 03:27:02.694903094	0001923
1	15.718003	-0.067441	-5.688599	14.652335	MT	21361	2023.02.25 03:27:02.695903094	0001923
1	15.584619	2.368943	-5.032577	14.558216	MT	21361	2023.02.25 03:27:02.696903094	0001923
1	15.565666	4.194510	-3.413088	14.596125	MT	21361	2023.02.25 03:27:02.697903094	0001923
1	15.572225	5.121546	-1.161845	14.659948	MT	21361	2023.02.25 03:27:02.698903094	0001923
1	15.650001	4.806917	1.055095	14.856071	MT	21361	2023.02.25 03:27:02.699903094	0001923
1	15.654440	3.369791	2.720950	15.043352	MT	21361	2023.02.25 03:27:02.700903094	0001923
1	15.621662	1.265427	3.400556	15.194448	MT	21361	2023.02.25 03:27:02.701903094	0001923
1	15.629385	-1.175225	3.005499	15.292596	MT	21361	2023.02.25 03:27:02.702903094	0001923
1	15.748062	-3.246282	1.583656	15.328247	MT	21361	2023.02.25 03:27:02.703903094	0001923
1	15.876221	-4.411698	-0.566454	15.240422	MT	21361	2023.02.25 03:27:02.704903094	0001923
1	15.995187	-4.418338	-2.807795	15.114251	MT	21361	2023.02.25 03:27:02.705903094	0001923
1	15.991269	-3.325935	-4.645162	14.935907	MT	21361	2023.02.25 03:27:02.706903094	0001923
1	15.820820	-1.297783	-5.625044	14.730003	MT	21361	2023.02.25 03:27:02.707903094	0001923
1	15.645404	1.138837	-5.518469	14.595486	MT	21361	2023.02.25 03:27:02.708903094	0001923
1	15.614384	3.412688	-4.328200	14.609217	MT	21361	2023.02.25 03:27:02.709903094	0001923
1	15.547020	4.832211	-2.344211	14.589868	MT	21361	2023.02.25 03:27:02.710903094	0001923
1	15.603196	5.136939	-0.012816	14.733344	MT	21361	2023.02.25 03:27:02.711903094	0001923
1	15.581791	4.210897	1.996401	14.868589	MT	21361	2023.02.25 03:27:02.712903094	0001923
1	15.607213	2.384700	3.180239	15.092528	MT	21361	2023.02.25 03:27:02.713903094	0001923
1	15.600918	0.023881	3.343600	15.238386	MT	21361	2023.02.25 03:27:02.714903094	0001923
1	15.630357	-2.270765	2.414573	15.274866	MT	21361	2023.02.25 03:27:02.715903094	0001923
1	15.793671	-3.951627	0.582546	15.280227	MT	21361	2023.02.25 03:27:02.716903094	0001923
1	15.914747	-4.562274	-1.690402	15.152800	MT	21361	2023.02.25 03:27:02.717903094	0001923
1	15.967578	-3.949351	-3.809610	14.995101	MT	21361	2023.02.25 03:27:02.718903094	0001923
1	15.914094	-2.389280	-5.267588	14.825729	MT	21361	2023.02.25 03:27:02.719903094	0001923
1	15.724838	-0.051451	-5.719515	14.647697	MT	21361	2023.02.25 03:27:02.720903094	0001923
1	15.594317	2.325055	-5.059748	14.566255	MT	21361	2023.02.25 03:27:02.721903094	0001923
1	15.568867	4.222488	-3.393057	14.596143	MT	21361	2023.02.25 03:27:02.722903094	0001923
1	15.547064	5.077427	-1.164714	14.648357	MT	21361	2023.02.25 03:27:02.723903094	0001923
1	15.605417	4.806409	1.068826	14.808278	MT	21361	2023.02.25 03:27:02.724903094	0001923
1	15.662014	3.392775	2.735976	15.043344	MT	21361	2023.02.25 03:27:02.725903094	0001923
1	15.594847	1.262078	3.420039	15.162775	MT	21361	2023.02.25 03:27:02.726903094	0001923
1	15.612439	-1.199538	3.040878	15.266382	MT	21361	2023.02.25 03:27:02.727903094	0001923
1	15.736773	-3.202268	1.567710	15.327550	MT	21361	2023.02.25 03:27:02.728903094	0001923
1	15.838863	-4.363980	-0.535034	15.216405	MT	21361	2023.02.25 03:27:02.729903094	0001923
1	15.984496	-4.418457	-2.811612	15.102191	MT	21361	2023.02.25 03:27:02.730903094	0001923
1	15.926999	-3.274483	-4.625324	14.884671	MT	21361	2023.02.25 03:27:02.731903094	0001923
1	15.797552	-1.273878	-5.573961	14.726536	MT	21361	2023.02.25 03:27:02.732903094	0001923
1	15.650076	1.134934	-5.502644	14.606770	MT	21361	2023.02.25 03:27:02.733903094	0001923
1	15.573360	3.369359	-4.316779	14.578833	MT	21361	2023.02.25 03:27:02.734903094	0001923
1	15.554025	4.781455	-2.348622	14.613328	MT	21361	2023.02.25 03:27:02.735903094	0001923
1	15.606975	5.113060	-0.009028	14.745650	MT	21361	2023.02.25 03:27:02.736903094	0001923
1	15.630107	4.222377	1.999696	14.915529	MT	21361	2023.02.25 03:27:02.737903094	0001923
1	15.667304	2.417254	3.190436	15.147357	MT	21361	2023.02.25 03:27:02.738903094	0001923
1	15.605352	0.082915	3.347609	15.241839	MT	21361	2023.02.25 03:27:02.739903094	0001923
1	15.643520	-2.250605	2.418352	15.290719	MT	21361	2023.02.25 03:27:02.740903094	0001923
1	15.788378	-3.932620	0.575570	15.279924	MT	21361	2023.02.25 03:27:02.741903094	0001923
1	15.931455	-4.542029	-1.729679	15.171995	MT	21361	2023.02.25 03:27:02.742903094	0001923
1	15.989034	-3.953161	-3.833856	15.010772	MT	21361	2023.02.25 03:27:02.743903094	0001923
1	15.911043	-2.329146	-5.240764	14.841521	MT	21361	2023.02.25 03:27:02.744903094	0001923
1	15.740622	-0.075193	-5.688975	14.676413	MT	21361	2023.02.25 03:27:02.745903094	0001923
1	15.552479	2.380571	-5.032013	14.522098	MT	21361	2023.02.25 03:27:02.746903094	0001923
1	15.568557	4.229454	-3.400987	14.591949	MT	21361	2023.02.25 03:27:02.747903094	0001923
1	15.578508	5.085733	-1.142195	14.680621	MT	21361	2023.02.25 03:27:02.748903094	0001923
1	15.634195	4.794716	1.091321	14.840747	MT	21361	2023.02.25 03:27:02.749903094	0001923
1	15.691979	3.393109	2.731487	15.075277	MT	21361	2023.02.25 03:27:02.750903094	0001923
1	15.610239	1.245298	3.407714	15.182763	MT	21361	2023.02.25 03:27:02.751903094	0001923
1	15.672001	-1.134728	3.000814	15.340115	MT	21361	2023.02.25 03:27:02.752903094	0001923
1	15.745816	-3.242270	1.571662	15.328022	MT	21361	2023.02.25 03:27:02.753903094	0001923
1	15.849147	-4.359860	-0.531213	15.228423	MT	21361	2023.02.25 03:27:02.754903094	0001923
1	15.957723	-4.378639	-2.827272	15.082539	MT	21361	2023.02.25 03:27:02.755903094	0001923
1	15.902365	-3.255724	-4.631934	14.860372	MT	21361	2023.02.25 03:27:02.756903094	0001923
1	15.827316	-1.281558	-5.574443	14.757613	MT	21361	2023.02.25 03:27:02.757903094	0001923
1	15.670613	1.167167	-5.490974	14.630620	MT	21361	2023.02.25 03:27:02.758903094	0001923
1	15.539459	3.387939	-4.319130	14.537599	MT	21361	2023.02.25 03:27:02.759903094	0001923
1	15.570757	4.824508	-2.321696	14.621297	MT	21361	2023.02.25 03:27:02.760903094	0001923
1	15.576758	5.065909	-0.020838	14.729953	MT	21361	2023.02.25 03:27:02.761903094	0001923
1	15.613872	4.195256	2.008831	14.904946	MT	21361	2023.02.25 03:27:02.762903094	0001923
1	15.634273	2.376924	3.202860	15.116958	MT	21361	2023.02.25 03:27:02.763903094	0001923
1	15.625195	0.024124	3.347233	15.262443	MT	21361	2023.02.25 03:27:02.764903094	0001923
1	15.660044	-2.278418	2.398077	15.306699	MT	21361	2023.02.25 03:27:02.765903094	0001923
1	15.760722	-3.936963	0.599036	15.249322	MT	21361	2023.02.25 03:27:02.766903094	0001923
1	15.915933	-4.566274	-1.690406	15.152841	MT	21361	2023.02.25 03:27:02.767903094	0001923
1	15.991583	-3.985233	-3.841771	15.002981	MT	21361	2023.02.25 03:27:02.768903094	0001923
1	15.942327	-2.336874	-5.265137	14.865233	MT	21361	2023.02.25 03:27:02.769903094	0001923
1	15.727300	-0.024444	-5.727482	14.647297	MT	21361	2023.02.25 03:27:02.770903094	0001923
1	15.580463	2.392823	-5.047348	14.544742	MT	21361	2023.02.25 03:27:02.771903094	0001923
1	15.574829	4.261419	-3.408887	14.587498	MT	21361	2023.02.25 03:27:02.772903094	0001923
1	15.609311	5.109987	-1.150532	14.704248	MT	21361	2023.02.25 03:27:02.773903094	0001923
1	15.651728	4.806896	1.076092	14.856392	MT	21361	2023.02.25 03:27:02.774903094	0001923
1	15.661004	3.412740	2.729061	15.039032	MT	21361	2023.02.25 03:27:02.775903094	0001923
1	15.595876	1.265016	3.440101	15.159050	MT	21361	2023.02.25 03:27:02.776903094	0001923
1	15.629327	-1.127247	3.024553	15.292392	MT	21361	2023.02.25 03:27:02.777903094	0001923
1	15.763144	-3.210032	1.579333	15.351811	MT	21361	2023.02.25 03:27:02.778903094	0001923
1	15.848316	-4.395963	-0.550070	15.216506	MT	21361	2023.02.25 03:27:02.779903094	0001923
1	15.973463	-4.418575	-2.807444	15.091254	MT	21361	2023.02.25 03:27:02.780903094	0001923
1	15.948256	-3.243224	-4.648636	14.906996	MT	21361	2023.02.25 03:27:02.781903094	0001923
1	15.781495	-1.266164	-5.616457	14.693802	MT	21361	2023.02.25 03:27:02.782903094	0001923
1	15.667971	1.159102	-5.506859	14.622459	MT	21361	2023.02.25 03:27:02.783903094	0001923
1	15.542676	3.403884	-4.346985	14.529008	MT	21361	2023.02.25 03:27:02.784903094	0001923
1	15.602285	4.836807	-2.333108	14.649000	MT	21361	2023.02.25 03:27:02.785903094	0001923
1	15.612328	5.097174	-0.009215	14.756813	MT	21361	2023.02.25 03:27:02.786903094	0001923
1	15.676630	4.230813	2.016031	14.959699	MT	21361	2023.02.25 03:27:02.787903094	0001923
1	15.655783	2.397058	3.221653	15.132039	MT	21361	2023.02.25 03:27:02.788903094	0001923
1	15.610771	0.058892	3.370578	15.242438	MT	21361	2023.02.25 03:27:02.789903094	0001923
1	15.663308	-2.274442	2.421079	15.307009	MT	21361	2023.02.25 03:27:02.790903094	0001923
1	15.785157	-3.880471	0.547452	15.290959	MT	21361	2023.02.25 03:27:02.791903094	0001923
1	15.925854	-4.534066	-1.694673	15.172447	MT	21361	2023.02.25 03:27:02.792903094	0001923
1	15.965928	-3.918323	-3.837570	14.994354	MT	21361	2023.02.25 03:27:02.793903094	0001923
1	15.886898	-2.302387	-5.248365	14.817125	MT	21361	2023.02.25 03:27:02.794903094	0001923
1	15.745655	-0.036179	-5.704927	14.675767	MT	21361	2023.02.25 03:27:02.795903094	0001923
1	15.603237	2.353099	-5.063775	14.569905	MT	21361	2023.02.25 03:27:02.796903094	0001923
1	15.555180	4.218335	-3.404816	14.580003	MT	21361	2023.02.25 03:27:02.797903094	0001923
1	15.578377	5.141540	-1.157822	14.659803	MT	21361	2023.02.25 03:27:02.798903094	0001923
1	15.677795	4.819147	1.071741	14.880203	MT	21361	2023.02.25 03:27:02.799903094	0001923
1	15.675099	3.440818	2.731972	15.046788	MT	21361	2023.02.25 03:27:02.800903094	0001923
1	15.606839	1.225249	3.415751	15.179092	MT	21361	2023.02.25 03:27:02.801903094	0001923
1	15.638162	-1.143041	2.985295	15.307958	MT	21361	2023.02.25 03:27:02.802903094	0001923
1	15.702308	-3.202643	1.572259	15.291617	MT	21361	2023.02.25 03:27:02.803903094	0001923
1	15.848864	-4.383914	-0.558116	15.220259	MT	21361	2023.02.25 03:27:02.804903094	0001923
1	15.960684	-4.402662	-2.803304	15.083152	MT	21361	2023.02.25 03:27:02.805903094	0001923
1	15.916929	-3.255588	-4.644116	14.872187	MT	21361	2023.02.25 03:27:02.806903094	0001923
1	15.801394	-1.201791	-5.581996	14.733671	MT	21361	2023.02.25 03:27:02.807903094	0001923
1	15.676765	1.123286	-5.484210	14.643177	MT	21361	2023.02.25 03:27:02.808903094	0001923
1	15.596482	3.376596	-4.317121	14.601757	MT	21361	2023.02.25 03:27:02.809903094	0001923
1	15.561152	4.781547	-2.317809	14.625800	MT	21361	2023.02.25 03:27:02.810903094	0001923
1	15.608574	5.117036	0.013974	14.745960	MT	21361	2023.02.25 03:27:02.811903094	0001923
1	15.655523	4.195695	2.012174	14.948000	MT	21361	2023.02.25 03:27:02.812903094	0001923
1	15.654192	2.421080	3.198684	15.131441	MT	21361	2023.02.25 03:27:02.813903094	0001923
1	15.613266	0.027942	3.363481	15.246649	MT	21361	2023.02.25 03:27:02.814903094	0001923
1	15.656150	-2.278459	2.398138	15.302699	MT	21361	2023.02.25 03:27:02.815903094	0001923
1	15.796456	-3.932545	0.582447	15.288030	MT	21361	2023.02.25 03:27:02.816903094	0001923
1	15.936904	-4.533946	-1.690857	15.184507	MT	21361	2023.02.25 03:27:02.817903094	0001923
1	16.007464	-3.968974	-3.814183	15.031239	MT	21361	2023.02.25 03:27:02.818903094	0001923
1	15.877977	-2.357528	-5.228249	14.805999	MT	21361	2023.02.25 03:27:02.819903094	0001923
1	15.690468	-0.043764	-5.696081	14.619971	MT	21361	2023.02.25 03:27:02.820903094	0001923
1	15.592114	2.377050	-5.016753	14.570376	MT	21361	2023.02.25 03:27:02.821903094	0001923
1	15.589669	4.233683	-3.393334	14.615026	MT	21361	2023.02.25 03:27:02.822903094	0001923
1	15.597333	5.121833	-1.201207	14.683348	MT	21361	2023.02.25 03:27:02.823903094	0001923
1	15.641079	4.798822	1.068206	14.848353	MT	21361	2023.02.25 03:27:02.824903094	0001923
1	15.682276	3.412935	2.739755	15.059197	MT	21361	2023.02.25 03:27:02.825903094	0001923
1	15.601477	1.217213	3.411803	15.175114	MT	21361	2023.02.25 03:27:02.826903094	0001923
1	15.641649	-1.226200	3.024375	15.297410	MT	21361	2023.02.25 03:27:02.827903094	0001923
1	15.712761	-3.242658	1.588210	15.292273	MT	21361	2023.02.25 03:27:02.828903094	0001923
1	15.875052	-4.371599	-0.554575	15.251192	MT	21361	2023.02.25 03:27:02.829903094	0001923
1	15.985143	-4.394394	-2.834642	15.105592	MT	21361	2023.02.25 03:27:02.830903094	0001923
1	15.982782	-3.262858	-4.633226	14.944440	MT	21361	2023.02.25 03:27:02.831903094	0001923
1	15.847792	-1.217452	-5.640421	14.759945	MT	21361	2023.02.25 03:27:02.832903094	0001923
1	15.709213	1.191458	-5.534306	14.653712	MT	21361	2023.02.25 03:27:02.833903094	0001923
1	15.565089	3.384148	-4.362374	14.552980	MT	21361	2023.02.25 03:27:02.834903094	0001923
1	15.579658	4.836596	-2.247935	14.638301	MT	21361	2023.02.25 03:27:02.835903094	0001923
1	15.645318	5.117454	-0.002619	14.784709	MT	21361	2023.02.25 03:27:02.836903094	0001923
1	15.673494	4.266626	2.035316	14.943621	MT	21361	2023.02.25 03:27:02.837903094	0001923
1	15.619491	2.372813	3.191040	15.104817	MT	21361	2023.02.25 03:27:02.838903094	0001923
1	15.633744	-0.111502	3.260670	15.289524	MT	21361	2023.02.25 03:27:02.839903094	0001923
1	15.669849	-2.397024	2.221651	15.325231	MT	21361	2023.02.25 03:27:02.840903094	0001923
1	15.784268	-4.019507	0.309742	15.260759	MT	21361	2023.02.25 03:27:02.841903094	0001923
1	15.948607	-4.533833	-1.960581	15.164384	MT	21361	2023.02.25 03:27:02.842903094	0001923
1	15.992171	-3.902238	-4.001410	14.983685	MT	21361	2023.02.25 03:27:02.843903094	0001923
1	15.871888	-2.270596	-5.286956	14.792204	MT	21361	2023.02.25 03:27:02.844903094	0001923
1	15.688872	0.095257	-5.683978	14.622723	MT	21361	2023.02.25 03:27:02.845903094	0001923
1	15.623001	2.357357	-5.044185	14.597164	MT	21361	2023.02.25 03:27:02.846903094	0001923
1	15.541636	4.222195	-3.388630	14.568209	MT	21361	2023.02.25 03:27:02.847903094	0001923
1	15.572497	5.161399	-1.141617	14.647844	MT	21361	2023.02.25 03:27:02.848903094	0001923
1	15.663601	4.830924	1.087058	14.860312	MT	21361	2023.02.25 03:27:02.849903094	0001923
1	15.647759	3.444536	2.725405	15.018645	MT	21361	2023.02.25 03:27:02.850903094	0001923
1	15.639987	1.201564	3.431232	15.211578	MT	21361	2023.02.25 03:27:02.851903094	0001923
1	15.666041	-1.166804	2.996898	15.332385	MT	21361	2023.02.25 03:27:02.852903094	0001923
1	15.720917	-3.246571	1.584083	15.300252	MT	21361	2023.02.25 03:27:02.853903094	0001923
1	15.861588	-4.359688	-0.578390	15.239703	MT	21361	2023.02.25 03:27:02.854903094	0001923
1	15.944685	-4.414889	-2.822949	15.058974	MT	21361	2023.02.25 03:27:02.855903094	0001923
1	16.008458	-3.273641	-4.653527	14.963245	MT	21361	2023.02.25 03:27:02.856903094	0001923
1	15.820052	-1.257605	-5.570354	14.753427	MT	21361	2023.02.25 03:27:02.857903094	0001923
1	15.632518	1.201722	-5.490276	14.587267	MT	21361	2023.02.25 03:27:02.858903094	0001923
1	15.567454	3.376251	-4.331585	14.566534	MT	21361	2023.02.25 03:27:02.859903094	0001923
1	15.582527	4.824622	-2.352815	14.628822	MT	21361	2023.02.25 03:27:02.860903094	0001923
1	15.627273	5.121276	-0.029306	14.764259	MT	21361	2023.02.25 03:27:02.861903094	0001923
1	15.677946	4.226882	1.998952	14.964479	MT	21361	2023.02.25 03:27:02.862903094	0001923
1	15.627387	2.388845	3.198997	15.108774	MT	21361	2023.02.25 03:27:02.863903094	0001923
1	15.624054	0.055126	3.343271	15.262063	MT	21361	2023.02.25 03:27:02.864903094	0001923
1	15.654073	-2.322597	2.414267	15.291399	MT	21361	2023.02.25 03:27:02.865903094	0001923
1	15.816077	-3.963420	0.582227	15.300347	MT	21361	2023.02.25 03:27:02.866903094	0001923
1	15.933010	-4.521951	-1.686843	15.184444	MT	21361	2023.02.25 03:27:02.867903094	0001923
1	15.998216	-3.952999	-3.791167	15.031426	MT	21361	2023.02.25 03:27:02.868903094	0001923
1	15.884284	-2.349504	-5.252237	14.805550	MT	21361	2023.02.25 03:27:02.869903094	0001923
1	15.719043	-0.079498	-5.712488	14.644093	MT	21361	2023.02.25 03:27:02.870903094	0001923
1	15.612638	2.369093	-5.098691	14.565206	MT	21361	2023.02.25 03:27:02.871903094	0001923
1	15.499319	4.217803	-3.338137	14.536019	MT	21361	2023.02.25 03:27:02.872903094	0001923
1	15.574682	5.085664	-1.075203	14.681645	MT	21361	2023.02.25 03:27:02.873903094	0001923
1	15.619359	4.759685	1.083341	14.836986	MT	21361	2023.02.25 03:27:02.874903094	0001923
1	15.670345	3.388787	2.763906	15.047812	MT	21361	2023.02.25 03:27:02.875903094	0001923
1	15.630369	1.217435	3.435434	15.199476	MT	21361	2023.02.25 03:27:02.876903094	0001923
1	15.634113	-1.187363	3.060600	15.285561	MT	21361	2023.02.25 03:27:02.877903094	0001923
1	15.690001	-3.242891	1.584561	15.269216	MT	21361	2023.02.25 03:27:02.878903094	0001923
1	15.881587	-4.431717	-0.546480	15.240933	MT	21361	2023.02.25 03:27:02.879903094	0001923
1	15.981563	-4.410462	-2.807603	15.102170	MT	21361	2023.02.25 03:27:02.880903094	0001923
1	15.959174	-3.259195	-4.675651	14.906749	MT	21361	2023.02.25 03:27:02.881903094	0001923
1	15.828808	-1.249606	-5.609279	14.748750	MT	21361	2023.02.25 03:27:02.882903094	0001923
1	15.678388	1.179128	-5.533832	14.621841	MT	21361	2023.02.25 03:27:02.883903094	0001923
1	15.551514	3.373025	-4.362204	14.541095	MT	21361	2023.02.25 03:27:02.884903094	0001923
1	15.545761	4.840183	-2.317204	14.590198	MT	21361	2023.02.25 03:27:02.885903094	0001923
1	15.623719	5.109256	-0.009323	14.764688	MT	21361	2023.02.25 03:27:02.886903094	0001923
1	15.620360	4.175362	2.016638	14.916272	MT	21361	2023.02.25 03:27:02.887903094	0001923
1	15.598867	2.396450	3.222554	15.073049	MT	21361	2023.02.25 03:27:02.888903094	0001923
1	15.619728	0.023972	3.374413	15.250858	MT	21361	2023.02.25 03:27:02.889903094	0001923
1	15.716469	-2.297962	2.436316	15.355492	MT	21361	2023.02.25 03:27:02.890903094	0001923
1	15.810165	-3.944401	0.563252	15.299861	MT	21361	2023.02.25 03:27:02.891903094	0001923
1	15.928685	-4.526009	-1.709723	15.176135	MT	21361	2023.02.25 03:27:02.892903094	0001923
1	16.002504	-3.901850	-3.818286	15.042486	MT	21361	2023.02.25 03:27:02.893903094	0001923
1	15.873027	-2.325588	-5.252086	14.797304	MT	21361	2023.02.25 03:27:02.894903094	0001923
1	15.714656	-0.032542	-5.712371	14.639610	MT	21361	2023.02.25 03:27:02.895903094	0001923
1	15.628730	2.353435	-5.040313	14.605265	MT	21361	2023.02.25 03:27:02.896903094	0001923
1	15.563666	4.241346	-3.416787	14.579583	MT	21361	2023.02.25 03:27:02.897903094	0001923
1	15.591659	5.105801	-1.129295	14.688612	MT	21361	2023.02.25 03:27:02.898903094	0001923
1	15.612272	4.814442	1.076774	14.812317	MT	21361	2023.02.25 03:27:02.899903094	0001923
1	15.689707	3.429036	2.720654	15.066740	MT	21361	2023.02.25 03:27:02.900903094	0001923
1	15.646600	1.241603	3.431218	15.215165	MT	21361	2023.02.25 03:27:02.901903094	0001923
1	15.660008	-1.170833	2.984956	15.328243	MT	21361	2023.02.25 03:27:02.902903094	0001923
1	15.739016	-3.222325	1.583746	15.324001	MT	21361	2023.02.25 03:27:02.903903094	0001923
1	15.879367	-4.434721	-0.582418	15.236415	MT	21361	2023.02.25 03:27:02.904903094	0001923
1	15.973778	-4.386499	-2.842463	15.094390	MT	21361	2023.02.25 03:27:02.905903094	0001923
1	15.973047	-3.230932	-4.653048	14.934807	MT	21361	2023.02.25 03:27:02.906903094	0001923
1	15.825563	-1.281653	-5.602257	14.745187	MT	21361	2023.02.25 03:27:02.907903094	0001923
1	15.652924	1.190869	-5.522453	14.597889	MT	21361	2023.02.25 03:27:02.908903094	0001923
1	15.592775	3.384502	-4.335942	14.590386	MT	21361	2023.02.25 03:27:02.909903094	0001923
1	15.571597	4.816545	-2.317767	14.625440	MT	21361	2023.02.25 03:27:02.910903094	0001923
1	15.655468	5.137494	-0.002657	14.788503	MT	21361	2023.02.25 03:27:02.911903094	0001923
1	15.667270	4.207770	2.019065	14.955982	MT	21361	2023.02.25 03:27:02.912903094	0001923
1	15.619336	2.356863	3.182961	15.108859	MT	21361	2023.02.25 03:27:02.913903094	0001923
1	15.616080	0.055162	3.308275	15.261528	MT	21361	2023.02.25 03:27:02.914903094	0001923
1	15.666117	-2.246292	2.393932	15.318306	MT	21361	2023.02.25 03:27:02.915903094	0001923
1	15.793737	-3.955607	0.563544	15.279978	MT	21361	2023.02.25 03:27:02.916903094	0001923
1	15.940360	-4.541933	-1.702865	15.184406	MT	21361	2023.02.25 03:27:02.917903094	0001923
1	15.996563	-3.985138	-3.813958	15.015407	MT	21361	2023.02.25 03:27:02.918903094	0001923
1	15.892402	-2.361425	-5.248374	14.813733	MT	21361	2023.02.25 03:27:02.919903094	0001923
1	15.761240	-0.070891	-5.662462	14.708779	MT	21361	2023.02.25 03:27:02.920903094	0001923
1	15.615282	2.353304	-5.033130	14.593374	MT	21361	2023.02.25 03:27:02.921903094	0001923
1	15.565884	4.198505	-3.409083	14.596145	MT	21361	2023.02.25 03:27:02.922903094	0001923
1	15.631207	5.138137	-1.177679	14.715545	MT	21361	2023.02.25 03:27:02.923903094	0001923
1	15.637814	4.759898	1.076037	14.856876	MT	21361	2023.02.25 03:27:02.924903094	0001923
1	15.652494	3.408657	2.729179	15.031074	MT	21361	2023.02.25 03:27:02.925903094	0001923
1	15.615251	1.205382	3.407545	15.191173	MT	21361	2023.02.25 03:27:02.926903094	0001923
1	15.667728	-1.146883	3.031979	15.328714	MT	21361	2023.02.25 03:27:02.927903094	0001923
1	15.740615	-3.238307	1.567728	15.323921	MT	21361	2023.02.25 03:27:02.928903094	0001923
1	15.886440	-4.434668	-0.554543	15.244841	MT	21361	2023.02.25 03:27:02.929903094	0001923
1	15.978031	-4.414522	-2.819499	15.095029	MT	21361	2023.02.25 03:27:02.930903094	0001923
1	15.973047	-3.230932	-4.653048	14.934807	MT	21361	2023.02.25 03:27:02.931903094	0001923
1	15.808126	-1.277937	-5.636775	14.713616	MT	21361	2023.02.25 03:27:02.932903094	0001923
1	15.697058	1.198329	-5.530115	14.641703	MT	21361	2023.02.25 03:27:02.933903094	0001923
1	15.588801	3.404389	-4.347733	14.577999	MT	21361	2023.02.25 03:27:02.934903094	0001923
1	15.611657	4.820966	-2.326372	14.665269	MT	21361	2023.02.25 03:27:02.935903094	0001923
1	15.663975	5.105726	-0.025997	14.808477	MT	21361	2023.02.25 03:27:02.936903094	0001923
1	15.635781	4.199432	2.027543	14.924192	MT	21361	2023.02.25 03:27:02.937903094	0001923
1	15.643363	2.388948	3.218812	15.121078	MT	21361	2023.02.25 03:27:02.938903094	0001923
1	15.623050	0.035074	3.355307	15.258453	MT	21361	2023.02.25 03:27:02.939903094	0001923
1	15.685836	-2.326267	2.413774	15.323434	MT	21361	2023.02.25 03:27:02.940903094	0001923
1	15.809373	-3.983535	0.575387	15.288448	MT	21361	2023.02.25 03:27:02.941903094	0001923
1	15.926531	-4.542083	-1.717619	15.168179	MT	21361	2023.02.25 03:27:02.942903094	0001923
1	15.972567	-3.969374	-3.825571	14.991063	MT	21361	2023.02.25 03:27:02.943903094	0001923
1	15.875696	-2.310543	-5.256129	14.801088	MT	21361	2023.02.25 03:27:02.944903094	0001923
1	15.715049	-0.055571	-5.723336	14.635679	MT	21361	2023.02.25 03:27:02.945903094	0001923
1	15.640652	2.361442	-5.087237	14.600466	MT	21361	2023.02.25 03:27:02.946903094	0001923
1	15.549204	4.229223	-3.416618	14.567709	MT	21361	2023.02.25 03:27:02.947903094	0001923
1	15.597244	5.109851	-1.138351	14.692433	MT	21361	2023.02.25 03:27:02.948903094	0001923
1	15.665203	4.850889	1.080144	14.856000	MT	21361	2023.02.25 03:27:02.949903094	0001923
1	15.622447	3.400377	2.721597	15.003039	MT	21361	2023.02.25 03:27:02.950903094	0001923
1	15.609957	1.186284	3.423643	15.183615	MT	21361	2023.02.25 03:27:02.951903094	0001923
1	15.609043	-1.131265	2.962678	15.283487	MT	21361	2023.02.25 03:27:02.952903094	0001923
1	15.741051	-3.214207	1.548637	15.331382	MT	21361	2023.02.25 03:27:02.953903094	0001923
1	15.934722	-4.407085	-0.532415	15.303905	MT	21361	2023.02.25 03:27:02.954903094	0001923
1	16.030081	-4.441019	-2.796313	15.146665	MT	21361	2023.02.25 03:27:02.955903094	0001923
1	15.914041	-3.259629	-4.644060	14.868229	MT	21361	2023.02.25 03:27:02.956903094	0001923
1	15.787137	-1.234020	-5.597666	14.709760	MT	21361	2023.02.25 03:27:02.957903094	0001923
1	15.695590	1.175361	-5.519205	14.646107	MT	21361	2023.02.25 03:27:02.958903094	0001923
1	15.579798	3.373408	-4.323834	14.582684	MT	21361	2023.02.25 03:27:02.959903094	0001923
1	15.571480	4.812554	-2.325771	14.625358	MT	21361	2023.02.25 03:27:02.960903094	0001923
1	15.645297	5.069625	-0.005920	14.801155	MT	21361	2023.02.25 03:27:02.961903094	0001923
1	15.669775	4.246685	2.019233	14.947582	MT	21361	2023.02.25 03:27:02.962903094	0001923
1	15.626078	2.364896	3.190909	15.112898	MT	21361	2023.02.25 03:27:02.963903094	0001923
1	15.597942	0.023835	3.347661	15.234448	MT	21361	2023.02.25 03:27:02.964903094	0001923
1	15.638714	-2.266625	2.398396	15.286578	MT	21361	2023.02.25 03:27:02.965903094	0001923
1	15.773514	-3.924720	0.551765	15.267477	MT	21361	2023.02.25 03:27:02.966903094	0001923
1	15.945166	-4.577994	-1.721783	15.176487	MT	21361	2023.02.25 03:27:02.967903094	0001923
1	15.976486	-3.957271	-3.806742	15.003227	MT	21361	2023.02.25 03:27:02.968903094	0001923
1	15.877530	-2.314510	-5.248196	14.805251	MT	21361	2023.02.25 03:27:02.969903094	0001923
1	15.724676	-0.036331	-5.676747	14.664197	MT	21361	2023.02.25 03:27:02.970903094	0001923
1	15.584049	2.329019	-5.024747	14.566748	MT	21361	2023.02.25 03:27:02.971903094	0001923
1	15.597729	4.206849	-3.393610	14.631302	MT	21361	2023.02.25 03:27:02.972903094	0001923
1	15.579356	5.113641	-1.134041	14.672456	MT	21361	2023.02.25 03:27:02.973903094	0001923
1	15.615040	4.783560	1.083553	14.824741	MT	21361	2023.02.25 03:27:02.974903094	0001923
1	15.657510	3.444607	2.736282	15.026811	MT	21361	2023.02.25 03:27:02.975903094	0001923
1	15.606061	1.254260	3.403787	15.178610	MT	21361	2023.02.25 03:27:02.976903094	0001923
1	15.607389	-1.175358	2.974746	15.276125	MT	21361	2023.02.25 03:27:02.977903094	0001923
1	15.741731	-3.281383	1.563800	15.316304	MT	21361	2023.02.25 03:27:02.978903094	0001923
1	15.906130	-4.399346	-0.558975	15.275415	MT	21361	2023.02.25 03:27:02.979903094	0001923
1	15.971221	-4.370470	-2.831507	15.098392	MT	21361	2023.02.25 03:27:02.980903094	0001923
1	15.942683	-3.199240	-4.675519	14.902132	MT	21361	2023.02.25 03:27:02.981903094	0001923
1	15.837878	-1.285467	-5.582569	14.765530	MT	21361	2023.02.25 03:27:02.982903094	0001923
1	15.665020	1.175118	-5.483904	14.626645	MT	21361	2023.02.25 03:27:02.983903094	0001923
1	15.587637	3.460230	-4.355422	14.561303	MT	21361	2023.02.25 03:27:02.984903094	0001923
1	15.571960	4.832486	-2.340623	14.616925	MT	21361	2023.02.25 03:27:02.985903094	0001923
1	15.576595	5.076855	-0.008765	14.726024	MT	21361	2023.02.25 03:27:02.986903094	0001923
1	15.655739	4.222743	1.964211	14.946988	MT	21361	2023.02.25 03:27:02.987903094	0001923
1	15.651274	2.365178	3.186497	15.139833	MT	21361	2023.02.25 03:27:02.988903094	0001923
1	15.588270	0.007880	3.304647	15.233956	MT	21361	2023.02.25 03:27:02.989903094	0001923
1	15.687195	-2.298174	2.401686	15.330961	MT	21361	2023.02.25 03:27:02.990903094	0001923
1	15.799290	-3.940440	0.520384	15.291164	MT	21361	2023.02.25 03:27:02.991903094	0001923
1	15.942231	-4.553950	-1.725815	15.180178	MT	21361	2023.02.25 03:27:02.992903094	0001923
1	15.941591	-3.973737	-3.833025	14.954988	MT	21361	2023.02.25 03:27:02.993903094	0001923
1	15.880427	-2.325448	-5.228333	14.813668	MT	21361	2023.02.25 03:27:02.994903094	0001923
1	15.723893	-0.051364	-5.684702	14.660230	MT	21361	2023.02.25 03:27:02.995903094	0001923
1	15.657278	2.333770	-5.044824	14.637405	MT	21361	2023.02.25 03:27:02.996903094	0001923
1	15.552869	4.206340	-3.408830	14.580066	MT	21361	2023.02.25 03:27:02.997903094	0001923
1	15.595177	5.101860	-1.146359	14.692393	MT	21361	2023.02.25 03:27:02.998903094	0001923
1	15.658569	4.802886	1.126021	14.861196	MT	21361	2023.02.25 03:27:02.999903094	0001923
1	15.668512	3.416765	2.744003	15.043219	MT	21361	2023.02.25 03:27:03.000903094	0001923
1	15.595109	1.245189	3.392899	15.170536	MT	21361	2023.02.25 03:27:03.001903094	0001923
1	15.610966	-1.171377	2.993749	15.276374	MT	21361	2023.02.25 03:27:03.002903094	0001923
1	15.740632	-3.266327	1.548758	15.319919	MT	21361	2023.02.25 03:27:03.003903094	0001923
1	15.859887	-4.395835	-0.554253	15.228442	MT	21361	2023.02.25 03:27:03.004903094	0001923
1	15.977499	-4.410535	-2.846430	15.090576	MT	21361	2023.02.25 03:27:03.005903094	0001923
1	15.983529	-3.242820	-4.641247	14.947112	MT	21361	2023.02.25 03:27:03.006903094	0001923
1	15.791839	-1.201940	-5.597750	14.717429	MT	21361	2023.02.25 03:27:03.007903094	0001923
1	15.676579	1.155188	-5.510985	14.630438	MT	21361	2023.02.25 03:27:03.008903094	0001923
1	15.552686	3.388097	-4.312375	14.553703	MT	21361	2023.02.25 03:27:03.009903094	0001923
1	15.567047	4.808517	-2.329714	14.621339	MT	21361	2023.02.25 03:27:03.010903094	0001923
1	15.636421	5.113375	-0.005502	14.776706	MT	21361	2023.02.25 03:27:03.011903094	0001923
1	15.623868	4.242201	2.019946	14.900631	MT	21361	2023.02.25 03:27:03.012903094	0001923
1	15.626472	2.384788	3.215052	15.105061	MT	21361	2023.02.25 03:27:03.013903094	0001923
1	15.636172	0.051175	3.366156	15.269454	MT	21361	2023.02.25 03:27:03.014903094	0001923
1	15.685226	-2.294166	2.393692	15.330798	MT	21361	2023.02.25 03:27:03.015903094	0001923
1	15.776865	-3.951764	0.555794	15.263817	MT	21361	2023.02.25 03:27:03.016903094	0001923
1	15.925678	-4.550118	-1.682633	15.168796	MT	21361	2023.02.25 03:27:03.017903094	0001923
1	16.001388	-3.973031	-3.799128	15.027510	MT	21361	2023.02.25 03:27:03.018903094	0001923
1	15.848055	-2.310895	-5.274577	14.764804	MT	21361	2023.02.25 03:27:03.019903094	0001923
1	15.763426	-0.066975	-5.701269	14.696144	MT	21361	2023.02.25 03:27:03.020903094	0001923
1	15.608961	2.393126	-5.051790	14.573676	MT	21361	2023.02.25 03:27:03.021903094	0001923
1	15.553219	4.249260	-3.373722	14.576159	MT	21361	2023.02.25 03:27:03.022903094	0001923
1	15.601172	5.093959	-1.162489	14.700230	MT	21361	2023.02.25 03:27:03.023903094	0001923
1	15.639576	4.763891	1.083041	14.856941	MT	21361	2023.02.25 03:27:03.024903094	0001923
1	15.663101	3.396835	2.716921	15.047012	MT	21361	2023.02.25 03:27:03.025903094	0001923
1	15.620789	1.237483	3.388463	15.198552	MT	21361	2023.02.25 03:27:03.026903094	0001923
1	15.668909	-1.190807	3.000869	15.332693	MT	21361	2023.02.25 03:27:03.027903094	0001923
1	15.761685	-3.250092	1.559410	15.343919	MT	21361	2023.02.25 03:27:03.028903094	0001923
1	15.904547	-4.434476	-0.550834	15.263899	MT	21361	2023.02.25 03:27:03.029903094	0001923
1	15.976813	-4.382443	-2.827567	15.101576	MT	21361	2023.02.25 03:27:03.030903094	0001923
1	15.971429	-3.243001	-4.664939	14.926749	MT	21361	2023.02.25 03:27:03.031903094	0001923
1	15.844393	-1.225434	-5.617494	14.764378	MT	21361	2023.02.25 03:27:03.032903094	0001923
1	15.653169	1.166965	-5.494668	14.610562	MT	21361	2023.02.25 03:27:03.033903094	0001923
1	15.593995	3.408459	-4.335852	14.586140	MT	21361	2023.02.25 03:27:03.034903094	0001923
1	15.570392	4.816524	-2.336704	14.621150	MT	21361	2023.02.25 03:27:03.035903094	0001923
1	15.631352	5.097376	-0.005521	14.776871	MT	21361	2023.02.25 03:27:03.036903094	0001923
1	15.641752	4.222431	2.027570	14.923955	MT	21361	2023.02.25 03:27:03.037903094	0001923
1	15.603699	2.372590	3.207344	15.085065	MT	21361	2023.02.25 03:27:03.038903094	0001923
1	15.605386	-0.012018	3.327437	15.246511	MT	21361	2023.02.25 03:27:03.039903094	0001923
1	15.677077	-2.250160	2.385745	15.330223	MT	21361	2023.02.25 03:27:03.040903094	0001923
1	15.812382	-3.940348	0.551197	15.303636	MT	21361	2023.02.25 03:27:03.041903094	0001923
1	15.915987	-4.554235	-1.729387	15.152122	MT	21361	2023.02.25 03:27:03.042903094	0001923
1	16.036937	-3.937588	-3.830694	15.066670	MT	21361	2023.02.25 03:27:03.043903094	0001923
1	15.874215	-2.318610	-5.271015	14.792943	MT	21361	2023.02.25 03:27:03.044903094	0001923
1	15.734530	-0.039332	-5.715685	14.659633	MT	21361	2023.02.25 03:27:03.045903094	0001923
1	15.580054	2.372803	-5.067309	14.540643	MT	21361	2023.02.25 03:27:03.046903094	0001923
1	15.596010	4.249715	-3.385377	14.618983	MT	21361	2023.02.25 03:27:03.047903094	0001923
1	15.549123	5.105356	-1.176557	14.639887	MT	21361	2023.02.25 03:27:03.048903094	0001923
1	15.603041	4.783443	1.076737	14.812636	MT	21361	2023.02.25 03:27:03.049903094	0001923
1	15.648841	3.384652	2.736149	15.031428	MT	21361	2023.02.25 03:27:03.050903094	0001923
1	15.594488	1.209183	3.400856	15.171029	MT	21361	2023.02.25 03:27:03.051903094	0001923
1	15.648388	-1.214118	3.024267	15.305286	MT	21361	2023.02.25 03:27:03.052903094	0001923
1	15.724683	-3.293662	1.595149	15.292905	MT	21361	2023.02.25 03:27:03.053903094	0001923
1	15.856137	-4.395872	-0.558191	15.224382	MT	21361	2023.02.25 03:27:03.054903094	0001923
1	15.976879	-4.390487	-2.854467	15.094247	MT	21361	2023.02.25 03:27:03.055903094	0001923
1	15.942471	-3.223258	-4.656550	14.902669	MT	21361	2023.02.25 03:27:03.056903094	0001923
1	15.777635	-1.242111	-5.589554	14.701966	MT	21361	2023.02.25 03:27:03.057903094	0001923
1	15.678440	1.163192	-5.514975	14.630294	MT	21361	2023.02.25 03:27:03.058903094	0001923
1	15.562562	3.404095	-4.351290	14.548943	MT	21361	2023.02.25 03:27:03.059903094	0001923
1	15.564163	4.820454	-2.309641	14.617522	MT	21361	2023.02.25 03:27:03.060903094	0001923
1	15.641805	5.105434	0.017364	14.785138	MT	21361	2023.02.25 03:27:03.061903094	0001923
1	15.693057	4.254893	2.026921	14.968618	MT	21361	2023.02.25 03:27:03.062903094	0001923
1	15.617952	2.376763	3.199105	15.100899	MT	21361	2023.02.25 03:27:03.063903094	0001923
1	15.623992	0.032070	3.359303	15.258545	MT	21361	2023.02.25 03:27:03.064903094	0001923
1	15.686161	-2.266069	2.378605	15.338279	MT	21361	2023.02.25 03:27:03.065903094	0001923
1	15.834493	-3.944177	0.585883	15.324209	MT	21361	2023.02.25 03:27:03.066903094	0001923
1	15.904679	-4.510219	-1.706399	15.156020	MT	21361	2023.02.25 03:27:03.067903094	0001923
1	16.008686	-3.933881	-3.826262	15.038694	MT	21361	2023.02.25 03:27:03.068903094	0001923
1	15.845782	-2.302870	-5.259631	14.768950	MT	21361	2023.02.25 03:27:03.069903094	0001923
1	15.706586	-0.055565	-5.688401	14.640213	MT	21361	2023.02.25 03:27:03.070903094	0001923
1	15.611700	2.341277	-5.036098	14.590453	MT	21361	2023.02.25 03:27:03.071903094	0001923
1	15.518521	4.272763	-3.411895	14.523325	MT	21361	2023.02.25 03:27:03.072903094	0001923
1	15.591140	5.062957	-1.158526	14.700610	MT	21361	2023.02.25 03:27:03.073903094	0001923
1	15.662353	4.799000	1.094897	14.868762	MT	21361	2023.02.25 03:27:03.074903094	0001923
1	15.658603	3.444726	2.701163	15.034275	MT	21361	2023.02.25 03:27:03.075903094	0001923
1	15.643740	1.213609	3.427186	15.215392	MT	21361	2023.02.25 03:27:03.076903094	0001923
1	15.616317	-1.218487	3.032795	15.270455	MT	21361	2023.02.25 03:27:03.077903094	0001923
1	15.764698	-3.289193	1.579483	15.336627	MT	21361	2023.02.25 03:27:03.078903094	0001923
1	15.823194	-4.388202	-0.557693	15.192305	MT	21361	2023.02.25 03:27:03.079903094	0001923
1	15.958127	-4.406738	-2.850120	15.070477	MT	21361	2023.02.25 03:27:03.080903094	0001923
1	15.987375	-3.270874	-4.657172	14.940157	MT	21361	2023.02.25 03:27:03.081903094	0001923
1	15.811673	-1.241798	-5.612979	14.729610	MT	21361	2023.02.25 03:27:03.082903094	0001923
1	15.643663	1.130856	-5.506526	14.598751	MT	21361	2023.02.25 03:27:03.083903094	0001923
1	15.507973	3.407540	-4.322510	14.498338	MT	21361	2023.02.25 03:27:03.084903094	0001923
1	15.561531	4.804472	-2.325658	14.617442	MT	21361	2023.02.25 03:27:03.085903094	0001923
1	15.654251	5.133490	0.001338	14.788605	MT	21361	2023.02.25 03:27:03.086903094	0001923
1	15.637535	4.219456	2.003570	14.923619	MT	21361	2023.02.25 03:27:03.087903094	0001923
1	15.622698	2.376682	3.238162	15.097496	MT	21361	2023.02.25 03:27:03.088903094	0001923
1	15.560649	-0.000641	3.371301	15.191054	MT	21361	2023.02.25 03:27:03.089903094	0001923
1	15.688494	-2.302178	2.405681	15.331064	MT	21361	2023.02.25 03:27:03.090903094	0001923
1	15.776632	-3.944796	0.586799	15.264219	MT	21361	2023.02.25 03:27:03.091903094	0001923
1	15.944224	-4.561954	-1.721825	15.180322	MT	21361	2023.02.25 03:27:03.092903094	0001923
1	15.950104	-3.922496	-3.829331	14.978520	MT	21361	2023.02.25 03:27:03.093903094	0001923
1	15.901149	-2.361339	-5.252495	14.821671	MT	21361	2023.02.25 03:27:03.094903094	0001923
1	15.751083	-0.055253	-5.751760	14.663247	MT	21361	2023.02.25 03:27:03.095903094	0001923
1	15.626573	2.353428	-5.033313	14.605372	MT	21361	2023.02.25 03:27:03.096903094	0001923
1	15.569085	4.253357	-3.427772	14.579292	MT	21361	2023.02.25 03:27:03.097903094	0001923
1	15.621349	5.149973	-1.138486	14.704019	MT	21361	2023.02.25 03:27:03.098903094	0001923
1	15.641292	4.790790	1.099193	14.848909	MT	21361	2023.02.25 03:27:03.099903094	0001923
1	15.637136	3.333723	2.709031	15.035540	MT	21361	2023.02.25 03:27:03.100903094	0001923
1	15.577538	1.220969	3.408175	15.151015	MT	21361	2023.02.25 03:27:03.101903094	0001923
1	15.626116	-1.270404	3.024628	15.277867	MT	21361	2023.02.25 03:27:03.102903094	0001923
1	15.731133	-3.230390	1.567860	15.315840	MT	21361	2023.02.25 03:27:03.103903094	0001923
1	15.868360	-4.423813	-0.574284	15.228425	MT	21361	2023.02.25 03:27:03.104903094	0001923
1	15.980593	-4.382402	-2.827628	15.105576	MT	21361	2023.02.25 03:27:03.105903094	0001923
1	15.939003	-3.282424	-4.652376	14.887340	MT	21361	2023.02.25 03:27:03.106903094	0001923
1	15.854088	-1.257262	-5.582841	14.785239	MT	21361	2023.02.25 03:27:03.107903094	0001923
1	15.652571	1.213951	-5.483613	14.610246	MT	21361	2023.02.25 03:27:03.108903094	0001923
1	15.573710	3.428117	-4.374259	14.548345	MT	21361	2023.02.25 03:27:03.109903094	0001923
1	15.530448	4.820076	-2.332043	14.578177	MT	21361	2023.02.25 03:27:03.110903094	0001923
1	15.585624	5.104842	0.002267	14.725904	MT	21361	2023.02.25 03:27:03.111903094	0001923
1	15.636495	4.215456	2.003565	14.923660	MT	21361	2023.02.25 03:27:03.112903094	0001923
1	15.582716	2.364328	3.222699	15.061381	MT	21361	2023.02.25 03:27:03.113903094	0001923
1	15.621711	0.032021	3.366363	15.254652	MT	21361	2023.02.25 03:27:03.114903094	0001923
1	15.661406	-2.266373	2.394030	15.310513	MT	21361	2023.02.25 03:27:03.115903094	0001923
1	15.773779	-3.979880	0.559928	15.253168	MT	21361	2023.02.25 03:27:03.116903094	0001923
1	15.874986	-4.522579	-1.716862	15.119981	MT	21361	2023.02.25 03:27:03.117903094	0001923
1	16.002810	-3.969020	-3.810122	15.027301	MT	21361	2023.02.25 03:27:03.118903094	0001923
1	15.888097	-2.310358	-5.236437	14.821390	MT	21361	2023.02.25 03:27:03.119903094	0001923
1	15.766923	0.001124	-5.681374	14.707747	MT	21361	2023.02.25 03:27:03.120903094	0001923
1	15.660197	2.318817	-5.048903	14.641497	MT	21361	2023.02.25 03:27:03.121903094	0001923
1	15.543270	4.222203	-3.396629	14.568086	MT	21361	2023.02.25 03:27:03.122903094	0001923
1	15.592137	5.113789	-1.158221	14.684088	MT	21361	2023.02.25 03:27:03.123903094	0001923
1	15.609552	4.806446	1.072765	14.812338	MT	21361	2023.02.25 03:27:03.124903094	0001923
1	15.631300	3.392445	2.736464	15.011349	MT	21361	2023.02.25 03:27:03.125903094	0001923
1	15.602855	1.237211	3.411827	15.174908	MT	21361	2023.02.25 03:27:03.126903094	0001923
1	15.679728	-1.170689	3.004709	15.344546	MT	21361	2023.02.25 03:27:03.127903094	0001923
1	15.737574	-3.226304	1.563743	15.323736	MT	21361	2023.02.25 03:27:03.128903094	0001923
1	15.857920	-4.387819	-0.570241	15.228116	MT	21361	2023.02.25 03:27:03.129903094	0001923
1	15.956387	-4.378665	-2.842210	15.078310	MT	21361	2023.02.25 03:27:03.130903094	0001923
1	15.951834	-3.235150	-4.640749	14.915035	MT	21361	2023.02.25 03:27:03.131903094	0001923
1	15.796344	-1.237964	-5.612730	14.713571	MT	21361	2023.02.25 03:27:03.132903094	0001923
1	15.675651	1.194116	-5.522816	14.621854	MT	21361	2023.02.25 03:27:03.133903094	0001923
1	15.557107	3.388087	-4.343310	14.549230	MT	21361	2023.02.25 03:27:03.134903094	0001923
1	15.561462	4.820421	-2.317579	14.613400	MT	21361	2023.02.25 03:27:03.135903094	0001923
1	15.604896	5.073164	0.001755	14.757228	MT	21361	2023.02.25 03:27:03.136903094	0001923
1	15.653024	4.211605	2.019314	14.939943	MT	21361	2023.02.25 03:27:03.137903094	0001923
1	15.607964	2.416657	3.180338	15.088199	MT	21361	2023.02.25 03:27:03.138903094	0001923
1	15.613684	0.032058	3.331367	15.254118	MT	21361	2023.02.25 03:27:03.139903094	0001923
1	15.684616	-2.294097	2.366634	15.334385	MT	21361	2023.02.25 03:27:03.140903094	0001923
1	15.793732	-3.944546	0.543498	15.283558	MT	21361	2023.02.25 03:27:03.141903094	0001923
1	15.937063	-4.494821	-1.733928	15.191447	MT	21361	2023.02.25 03:27:03.142903094	0001923
1	15.996015	-3.969123	-3.829937	15.014998	MT	21361	2023.02.25 03:27:03.143903094	0001923
1	15.910233	-2.333238	-5.271582	14.829091	MT	21361	2023.02.25 03:27:03.144903094	0001923
1	15.727620	-0.087382	-5.704682	14.656295	MT	21361	2023.02.25 03:27:03.145903094	0001923
1	15.595717	2.353017	-5.063653	14.561906	MT	21361	2023.02.25 03:27:03.146903094	0001923
1	15.540415	4.206233	-3.384710	14.572434	MT	21361	2023.02.25 03:27:03.147903094	0001923
1	15.602809	5.125859	-1.146331	14.692146	MT	21361	2023.02.25 03:27:03.148903094	0001923
1	15.653156	4.798937	1.076022	14.860473	MT	21361	2023.02.25 03:27:03.149903094	0001923
1	15.656852	3.392741	2.729037	15.039238	MT	21361	2023.02.25 03:27:03.150903094	0001923
1	15.597597	1.217171	3.411864	15.171114	MT	21361	2023.02.25 03:27:03.151903094	0001923
1	15.644846	-1.163125	3.028327	15.304822	MT	21361	2023.02.25 03:27:03.152903094	0001923
1	15.758414	-3.258199	1.583520	15.336369	MT	21361	2023.02.25 03:27:03.153903094	0001923
1	15.861836	-4.387773	-0.574302	15.232054	MT	21361	2023.02.25 03:27:03.154903094	0001923
1	15.952022	-4.358658	-2.850185	15.077982	MT	21361	2023.02.25 03:27:03.155903094	0001923
1	15.956719	-3.267210	-4.660663	14.907060	MT	21361	2023.02.25 03:27:03.156903094	0001923
1	15.841473	-1.265482	-5.609481	14.760912	MT	21361	2023.02.25 03:27:03.157903094	0001923
1	15.647498	1.178915	-5.486593	14.606561	MT	21361	2023.02.25 03:27:03.158903094	0001923
1	15.554477	3.365157	-4.319478	14.558832	MT	21361	2023.02.25 03:27:03.159903094	0001923
1	15.579345	4.804670	-2.317965	14.637561	MT	21361	2023.02.25 03:27:03.160903094	0001923
1	15.660662	5.117607	0.009135	14.800890	MT	21361	2023.02.25 03:27:03.161903094	0001923
1	15.631503	4.242283	2.019824	14.908630	MT	21361	2023.02.25 03:27:03.162903094	0001923
1	15.590050	2.376479	3.195533	15.072843	MT	21361	2023.02.25 03:27:03.163903094	0001923
1	15.600070	0.015885	3.339591	15.238407	MT	21361	2023.02.25 03:27:03.164903094	0001923
1	15.648663	-2.246511	2.406236	15.298493	MT	21361	2023.02.25 03:27:03.165903094	0001923
1	15.788517	-3.963697	0.571656	15.272184	MT	21361	2023.02.25 03:27:03.166903094	0001923
1	15.985061	-4.573549	-1.714451	15.220561	MT	21361	2023.02.25 03:27:03.167903094	0001923
1	15.985179	-3.945169	-3.825848	15.010812	MT	21361	2023.02.25 03:27:03.168903094	0001923
1	15.874867	-2.329555	-5.244153	14.801467	MT	21361	2023.02.25 03:27:03.169903094	0001923
1	15.743513	-0.007156	-5.688955	14.679712	MT	21361	2023.02.25 03:27:03.170903094	0001923
1	15.590875	2.314164	-5.005012	14.583205	MT	21361	2023.02.25 03:27:03.171903094	0001923
1	15.575837	4.233568	-3.362215	14.607501	MT	21361	2023.02.25 03:27:03.172903094	0001923
1	15.591492	5.157629	-1.164924	14.667530	MT	21361	2023.02.25 03:27:03.173903094	0001923
1	15.660767	4.799020	1.075900	14.868472	MT	21361	2023.02.25 03:27:03.174903094	0001923
1	15.626407	3.372450	2.732441	15.011494	MT	21361	2023.02.25 03:27:03.175903094	0001923
1	15.641393	1.262573	3.419306	15.210767	MT	21361	2023.02.25 03:27:03.176903094	0001923
1	15.636654	-1.139156	3.017418	15.300407	MT	21361	2023.02.25 03:27:03.177903094	0001923
1	15.776073	-3.249993	1.583224	15.356283	MT	21361	2023.02.25 03:27:03.178903094	0001923
1	15.895363	-4.387413	-0.574836	15.267048	MT	21361	2023.02.25 03:27:03.179903094	0001923
1	15.949299	-4.406811	-2.819062	15.066952	MT	21361	2023.02.25 03:27:03.180903094	0001923
1	15.934301	-3.227373	-4.664370	14.890590	MT	21361	2023.02.25 03:27:03.181903094	0001923
1	15.816817	-1.225727	-5.613067	14.736444	MT	21361	2023.02.25 03:27:03.182903094	0001923
1	15.674796	1.202082	-5.529744	14.617666	MT	21361	2023.02.25 03:27:03.183903094	0001923
1	15.605550	3.424490	-4.366830	14.585502	MT	21361	2023.02.25 03:27:03.184903094	0001923
1	15.556368	4.812389	-2.325527	14.609361	MT	21361	2023.02.25 03:27:03.185903094	0001923
1	15.606215	5.077159	0.005760	14.757248	MT	21361	2023.02.25 03:27:03.186903094	0001923
1	15.679777	4.211842	2.038930	14.965245	MT	21361	2023.02.25 03:27:03.187903094	0001923
1	15.640947	2.408853	3.229956	15.113041	MT	21361	2023.02.25 03:27:03.188903094	0001923
1	15.616846	-0.033009	3.359348	15.251215	MT	21361	2023.02.25 03:27:03.189903094	0001923
1	15.690052	-2.274150	2.417652	15.334958	MT	21361	2023.02.25 03:27:03.190903094	0001923
1	15.784350	-3.947698	0.571675	15.272019	MT	21361	2023.02.25 03:27:03.191903094	0001923
1	15.948718	-4.557892	-1.741879	15.183974	MT	21361	2023.02.25 03:27:03.192903094	0001923
1	15.958461	-3.965506	-3.817384	14.979146	MT	21361	2023.02.25 03:27:03.193903094	0001923
1	15.920451	-2.318140	-5.287684	14.836691	MT	21361	2023.02.25 03:27:03.194903094	0001923
1	15.754730	-0.039001	-5.677239	14.696222	MT	21361	2023.02.25 03:27:03.195903094	0001923
1	15.596834	2.322151	-5.032938	14.578696	MT	21361	2023.02.25 03:27:03.196903094	0001923
1	15.579419	4.261465	-3.412947	14.591437	MT	21361	2023.02.25 03:27:03.197903094	0001923
1	15.579325	5.101683	-1.134116	14.676579	MT	21361	2023.02.25 03:27:03.198903094	0001923
1	15.623046	4.822427	1.130716	14.817059	MT	21361	2023.02.25 03:27:03.199903094	0001923
1	15.673036	3.412798	2.751936	15.047382	MT	21361	2023.02.25 03:27:03.200903094	0001923
1	15.573690	1.244934	3.401265	15.146662	MT	21361	2023.02.25 03:27:03.201903094	0001923
1	15.670038	-1.150650	2.965738	15.343744	MT	21361	2023.02.25 03:27:03.202903094	0001923
1	15.726841	-3.218375	1.552876	15.315487	MT	21361	2023.02.25 03:27:03.203903094	0001923
1	15.858894	-4.363729	-0.578334	15.235745	MT	21361	2023.02.25 03:27:03.204903094	0001923
1	15.988802	-4.382315	-2.831750	15.113513	MT	21361	2023.02.25 03:27:03.205903094	0001923
1	15.940352	-3.211230	-4.644598	14.906728	MT	21361	2023.02.25 03:27:03.206903094	0001923
1	15.839718	-1.237391	-5.578635	14.773096	MT	21361	2023.02.25 03:27:03.207903094	0001923
1	15.643800	1.178904	-5.475595	14.606729	MT	21361	2023.02.25 03:27:03.208903094	0001923
1	15.558936	3.412074	-4.331283	14.549166	MT	21361	2023.02.25 03:27:03.209903094	0001923
1	15.542688	4.828188	-2.321218	14.590261	MT	21361	2023.02.25 03:27:03.210903094	0001923
1	15.607155	5.125006	0.002046	14.741695	MT	21361	2023.02.25 03:27:03.211903094	0001923
1	15.623872	4.155439	2.023491	14.924584	MT	21361	2023.02.25 03:27:03.212903094	0001923
1	15.650566	2.365063	3.218615	15.132323	MT	21361	2023.02.25 03:27:03.213903094	0001923
1	15.593164	0.050854	3.327695	15.233864	MT	21361	2023.02.25 03:27:03.214903094	0001923
1	15.723209	-2.328842	2.401161	15.363275	MT	21361	2023.02.25 03:27:03.215903094	0001923
1	15.799497	-3.991650	0.567562	15.276410	MT	21361	2023.02.25 03:27:03.216903094	0001923
1	15.957070	-4.553789	-1.722060	15.196237	MT	21361	2023.02.25 03:27:03.217903094	0001923
1	16.000224	-3.937997	-3.834083	15.026615	MT	21361	2023.02.25 03:27:03.218903094	0001923
1	15.870578	-2.310676	-5.286881	14.784617	MT	21361	2023.02.25 03:27:03.219903094	0001923
1	15.788352	0.005218	-5.732424	14.710926	MT	21361	2023.02.25 03:27:03.220903094	0001923
1	15.626675	2.377308	-5.068052	14.589593	MT	21361	2023.02.25 03:27:03.221903094	0001923
1	15.560746	4.233343	-3.412797	14.579727	MT	21361	2023.02.25 03:27:03.222903094	0001923
1	15.557601	5.113410	-1.149673	14.648216	MT	21361	2023.02.25 03:27:03.223903094	0001923
1	15.621806	4.814500	1.099649	14.820667	MT	21361	2023.02.25 03:27:03.224903094	0001923
1	15.633059	3.392497	2.725404	15.015181	MT	21361	2023.02.25 03:27:03.225903094	0001923
1	15.620899	1.233364	3.423576	15.191130	MT	21361	2023.02.25 03:27:03.226903094	0001923
1	15.649359	-1.206127	3.032275	15.305326	MT	21361	2023.02.25 03:27:03.227903094	0001923
1	15.724395	-3.254586	1.599072	15.300563	MT	21361	2023.02.25 03:27:03.228903094	0001923
1	15.902823	-4.415440	-0.546873	15.267764	MT	21361	2023.02.25 03:27:03.229903094	0001923
1	16.018781	-4.369949	-2.828286	15.149445	MT	21361	2023.02.25 03:27:03.230903094	0001923
1	15.942568	-3.243327	-4.668450	14.894693	MT	21361	2023.02.25 03:27:03.231903094	0001923
1	15.815110	-1.249790	-5.620988	14.729570	MT	21361	2023.02.25 03:27:03.232903094	0001923
1	15.673560	1.194050	-5.538692	14.613611	MT	21361	2023.02.25 03:27:03.233903094	0001923
1	15.586779	3.432251	-4.374453	14.561301	MT	21361	2023.02.25 03:27:03.234903094	0001923
1	15.575813	4.868405	-2.344458	14.608495	MT	21361	2023.02.25 03:27:03.235903094	0001923
1	15.611243	5.125027	0.021983	14.746000	MT	21361	2023.02.25 03:27:03.236903094	0001923
1	15.639721	4.195465	2.035476	14.928355	MT	21361	2023.02.25 03:27:03.237903094	0001923
1	15.615514	2.344696	3.226125	15.097642	MT	21361	2023.02.25 03:27:03.238903094	0001923
1	15.588425	0.011762	3.339770	15.226450	MT	21361	2023.02.25 03:27:03.239903094	0001923
1	15.685946	-2.290174	2.401696	15.330879	MT	21361	2023.02.25 03:27:03.240903094	0001923
1	15.808925	-3.940397	0.559257	15.299759	MT	21361	2023.02.25 03:27:03.241903094	0001923
1	15.860030	-4.530766	-1.724581	15.100945	MT	21361	2023.02.25 03:27:03.242903094	0001923
1	15.941207	-3.906567	-3.841189	14.970173	MT	21361	2023.02.25 03:27:03.243903094	0001923
1	15.878231	-2.310535	-5.264128	14.800966	MT	21361	2023.02.25 03:27:03.244903094	0001923
1	15.724364	-0.020423	-5.708541	14.651545	MT	21361	2023.02.25 03:27:03.245903094	0001923
1	15.629539	2.377368	-5.056160	14.596775	MT	21361	2023.02.25 03:27:03.246903094	0001923
1	15.566025	4.229463	-3.370051	14.596422	MT	21361	2023.02.25 03:27:03.247903094	0001923
1	15.625991	5.126114	-1.154696	14.716020	MT	21361	2023.02.25 03:27:03.248903094	0001923
1	15.619125	4.743719	1.091260	14.841272	MT	21361	2023.02.25 03:27:03.249903094	0001923
1	15.638907	3.388523	2.740337	15.019450	MT	21361	2023.02.25 03:27:03.250903094	0001923
1	15.673729	1.254895	3.426807	15.242966	MT	21361	2023.02.25 03:27:03.251903094	0001923
1	15.613515	-1.155337	2.993707	15.280209	MT	21361	2023.02.25 03:27:03.252903094	0001923
1	15.743224	-3.198182	1.563593	15.335446	MT	21361	2023.02.25 03:27:03.253903094	0001923
1	15.804741	-4.404453	-0.553346	15.168535	MT	21361	2023.02.25 03:27:03.254903094	0001923
1	15.987234	-4.370287	-2.819798	15.117572	MT	21361	2023.02.25 03:27:03.255903094	0001923
1	15.987138	-3.210756	-4.665268	14.950415	MT	21361	2023.02.25 03:27:03.256903094	0001923
1	15.844427	-1.229375	-5.594624	14.772769	MT	21361	2023.02.25 03:27:03.257903094	0001923
1	15.659779	1.205975	-5.506620	14.609977	MT	21361	2023.02.25 03:27:03.258903094	0001923
1	15.550156	3.380067	-4.323322	14.549618	MT	21361	2023.02.25 03:27:03.259903094	0001923
1	15.604804	4.860770	-2.298084	14.649288	MT	21361	2023.02.25 03:27:03.260903094	0001923
1	15.607656	5.081147	0.017763	14.757390	MT	21361	2023.02.25 03:27:03.261903094	0001923
1	15.638631	4.191535	2.008414	14.931982	MT	21361	2023.02.25 03:27:03.262903094	0001923
1	15.609322	2.372623	3.215282	15.089187	MT	21361	2023.02.25 03:27:03.263903094	0001923
1	15.584995	0.011777	3.324771	15.226221	MT	21361	2023.02.25 03:27:03.264903094	0001923
1	15.672812	-2.326383	2.405958	15.311314	MT	21361	2023.02.25 03:27:03.265903094	0001923
1	15.793388	-3.944538	0.536499	15.283451	MT	21361	2023.02.25 03:27:03.266903094	0001923
1	15.914621	-4.566288	-1.717342	15.148429	MT	21361	2023.02.25 03:27:03.267903094	0001923
1	15.961133	-3.930359	-3.802588	14.995012	MT	21361	2023.02.25 03:27:03.268903094	0001923
1	15.902461	-2.322229	-5.240634	14.833451	MT	21361	2023.02.25 03:27:03.269903094	0001923
1	15.726364	-0.059326	-5.680774	14.664373	MT	21361	2023.02.25 03:27:03.270903094	0001923
1	15.646774	2.401528	-5.052376	14.612587	MT	21361	2023.02.25 03:27:03.271903094	0001923
1	15.618111	4.281871	-3.378584	14.634758	MT	21361	2023.02.25 03:27:03.272903094	0001923
1	15.588440	5.085856	-1.181313	14.688024	MT	21361	2023.02.25 03:27:03.273903094	0001923
1	15.646115	4.790819	1.111130	14.853092	MT	21361	2023.02.25 03:27:03.274903094	0001923
1	15.651849	3.349784	2.728925	15.043680	MT	21361	2023.02.25 03:27:03.275903094	0001923
1	15.605761	1.265206	3.415859	15.174681	MT	21361	2023.02.25 03:27:03.276903094	0001923
1	15.641854	-1.210149	3.013334	15.301077	MT	21361	2023.02.25 03:27:03.277903094	0001923
1	15.754431	-3.266223	1.567573	15.332208	MT	21361	2023.02.25 03:27:03.278903094	0001923
1	15.875464	-4.371578	-0.574573	15.250886	MT	21361	2023.02.25 03:27:03.279903094	0001923
1	15.957655	-4.398709	-2.838173	15.074578	MT	21361	2023.02.25 03:27:03.280903094	0001923
1	15.958251	-3.274265	-4.687546	14.898721	MT	21361	2023.02.25 03:27:03.281903094	0001923
1	15.863166	-1.241231	-5.613819	14.784600	MT	21361	2023.02.25 03:27:03.282903094	0001923
1	15.674314	1.202199	-5.483994	14.634366	MT	21361	2023.02.25 03:27:03.283903094	0001923
1	15.616092	3.436621	-4.344047	14.600727	MT	21361	2023.02.25 03:27:03.284903094	0001923
1	15.511662	4.831839	-2.312710	14.557347	MT	21361	2023.02.25 03:27:03.285903094	0001923
1	15.605256	5.073139	0.025753	14.757595	MT	21361	2023.02.25 03:27:03.286903094	0001923
1	15.655210	4.215596	2.027318	14.940024	MT	21361	2023.02.25 03:27:03.287903094	0001923
1	15.604186	2.400487	3.226497	15.077069	MT	21361	2023.02.25 03:27:03.288903094	0001923
1	15.651079	0.047343	3.362908	15.285447	MT	21361	2023.02.25 03:27:03.289903094	0001923
1	15.673126	-2.274307	2.409897	15.318839	MT	21361	2023.02.25 03:27:03.290903094	0001923
1	15.810818	-3.959454	0.575294	15.296200	MT	21361	2023.02.25 03:27:03.291903094	0001923
1	15.945791	-4.549900	-1.694936	15.188609	MT	21361	2023.02.25 03:27:03.292903094	0001923
1	15.977503	-3.965371	-3.868500	14.986365	MT	21361	2023.02.25 03:27:03.293903094	0001923
1	15.876119	-2.298566	-5.275051	14.796675	MT	21361	2023.02.25 03:27:03.294903094	0001923
1	15.711337	0.028417	-5.715238	14.634937	MT	21361	2023.02.25 03:27:03.295903094	0001923
1	15.616195	2.385154	-5.078797	14.573345	MT	21361	2023.02.25 03:27:03.296903094	0001923
1	15.550844	4.190374	-3.400911	14.584352	MT	21361	2023.02.25 03:27:03.297903094	0001923
1	15.625582	5.118127	-1.126770	14.720529	MT	21361	2023.02.25 03:27:03.298903094	0001923
1	15.621357	4.802550	1.091574	14.824668	MT	21361	2023.02.25 03:27:03.299903094	0001923
1	15.661347	3.400725	2.744045	15.039385	MT	21361	2023.02.25 03:27:03.300903094	0001923
1	15.578034	1.209022	3.397101	15.154970	MT	21361	2023.02.25 03:27:03.301903094	0001923
1	15.663458	-1.162854	3.004963	15.328466	MT	21361	2023.02.25 03:27:03.302903094	0001923
1	15.710042	-3.258677	1.568254	15.288133	MT	21361	2023.02.25 03:27:03.303903094	0001923
1	15.878005	-4.403645	-0.578504	15.244155	MT	21361	2023.02.25 03:27:03.304903094	0001923
1	15.975202	-4.406560	-2.862363	15.086291	MT	21361	2023.02.25 03:27:03.305903094	0001923
1	15.961630	-3.223078	-4.671792	14.918437	MT	21361	2023.02.25 03:27:03.306903094	0001923
1	15.795984	-1.225872	-5.581903	14.725919	MT	21361	2023.02.25 03:27:03.307903094	0001923
1	15.674314	1.202199	-5.483994	14.634366	MT	21361	2023.02.25 03:27:03.308903094	0001923
1	15.562891	3.365269	-4.308662	14.570998	MT	21361	2023.02.25 03:27:03.309903094	0001923
1	15.577400	4.792695	-2.302042	14.641928	MT	21361	2023.02.25 03:27:03.310903094	0001923
1	15.585401	5.092900	-0.012807	14.729798	MT	21361	2023.02.25 03:27:03.311903094	0001923
1	15.628282	4.187396	2.023590	14.920255	MT	21361	2023.02.25 03:27:03.312903094	0001923
1	15.636688	2.372970	3.198795	15.120937	MT	21361	2023.02.25 03:27:03.313903094	0001923
1	15.621106	-0.024853	3.327178	15.262642	MT	21361	2023.02.25 03:27:03.314903094	0001923
1	15.701524	-2.293940	2.374389	15.350504	MT	21361	2023.02.25 03:27:03.315903094	0001923
1	15.790738	-3.987733	0.567689	15.268370	MT	21361	2023.02.25 03:27:03.316903094	0001923
1	15.935788	-4.590134	-1.745550	15.160247	MT	21361	2023.02.25 03:27:03.317903094	0001923
1	15.963119	-3.985556	-3.848282	14.970879	MT	21361	2023.02.25 03:27:03.318903094	0001923
1	15.939885	-2.368955	-5.265053	14.857564	MT	21361	2023.02.25 03:27:03.319903094	0001923
1	15.743335	-0.039216	-5.708869	14.671738	MT	21361	2023.02.25 03:27:03.320903094	0001923
1	15.626763	2.357398	-5.044246	14.601164	MT	21361	2023.02.25 03:27:03.321903094	0001923
1	15.576609	4.202593	-3.424184	14.602874	MT	21361	2023.02.25 03:27:03.322903094	0001923
1	15.590331	5.137673	-1.126074	14.676331	MT	21361	2023.02.25 03:27:03.323903094	0001923
1	15.629934	4.771774	1.076234	14.844754	MT	21361	2023.02.25 03:27:03.324903094	0001923
1	15.627552	3.369503	2.721377	15.015356	MT	21361	2023.02.25 03:27:03.325903094	0001923
1	15.630035	1.245560	3.392350	15.206530	MT	21361	2023.02.25 03:27:03.326903094	0001923
1	15.629536	-1.167229	3.009508	15.292575	MT	21361	2023.02.25 03:27:03.327903094	0001923
1	15.713121	-3.230609	1.580164	15.296027	MT	21361	2023.02.25 03:27:03.328903094	0001923
1	15.815044	-4.384253	-0.588563	15.183792	MT	21361	2023.02.25 03:27:03.329903094	0001923
1	15.943431	-4.370785	-2.846016	15.066169	MT	21361	2023.02.25 03:27:03.330903094	0001923
1	15.932511	-3.255401	-4.636407	14.891306	MT	21361	2023.02.25 03:27:03.331903094	0001923
1	15.817612	-1.253671	-5.586225	14.745143	MT	21361	2023.02.25 03:27:03.332903094	0001923
1	15.649063	1.193856	-5.510451	14.598042	MT	21361	2023.02.25 03:27:03.333903094	0001923
1	15.587699	3.424368	-4.327712	14.578099	MT	21361	2023.02.25 03:27:03.334903094	0001923
1	15.564129	4.800526	-2.297788	14.625910	MT	21361	2023.02.25 03:27:03.335903094	0001923
1	15.569715	5.052809	0.037201	14.726974	MT	21361	2023.02.25 03:27:03.336903094	0001923
1	15.619631	4.183262	2.043751	14.909603	MT	21361	2023.02.25 03:27:03.337903094	0001923
1	15.632482	2.372871	3.214915	15.113183	MT	21361	2023.02.25 03:27:03.338903094	0001923
1	15.608922	-3.559524E-5	3.343450	15.246632	MT	21361	2023.02.25 03:27:03.339903094	0001923
1	15.620054	-2.306844	2.383702	15.263765	MT	21361	2023.02.25 03:27:03.340903094	0001923
1	15.786783	-3.920531	0.528528	15.283082	MT	21361	2023.02.25 03:27:03.341903094	0001923
1	15.962869	-4.565764	-1.746072	15.195994	MT	21361	2023.02.25 03:27:03.342903094	0001923
1	15.971077	-3.934294	-3.825651	14.998701	MT	21361	2023.02.25 03:27:03.343903094	0001923
1	15.890569	-2.318324	-5.228508	14.825594	MT	21361	2023.02.25 03:27:03.344903094	0001923
1	15.729075	-0.020349	-5.700664	14.659666	MT	21361	2023.02.25 03:27:03.345903094	0001923
1	15.584934	2.388897	-5.039476	14.552904	MT	21361	2023.02.25 03:27:03.346903094	0001923
1	15.601622	4.293660	-3.374265	14.614699	MT	21361	2023.02.25 03:27:03.347903094	0001923
1	15.568521	5.125483	-1.141781	14.656213	MT	21361	2023.02.25 03:27:03.348903094	0001923
1	15.627433	4.790609	1.115435	14.833156	MT	21361	2023.02.25 03:27:03.349903094	0001923
1	15.616462	3.361368	2.732550	15.003609	MT	21361	2023.02.25 03:27:03.350903094	0001923
1	15.648165	1.221649	3.427134	15.219309	MT	21361	2023.02.25 03:27:03.351903094	0001923
1	15.619995	-1.246386	3.005659	15.277329	MT	21361	2023.02.25 03:27:03.352903094	0001923
1	15.753495	-3.230135	1.559495	15.339714	MT	21361	2023.02.25 03:27:03.353903094	0001923
1	15.885705	-4.415583	-0.597577	15.247988	MT	21361	2023.02.25 03:27:03.354903094	0001923
1	16.005009	-4.390192	-2.870877	15.120998	MT	21361	2023.02.25 03:27:03.355903094	0001923
1	15.948356	-3.235245	-4.668563	14.902609	MT	21361	2023.02.25 03:27:03.356903094	0001923
1	15.832871	-1.229470	-5.582503	14.764954	MT	21361	2023.02.25 03:27:03.357903094	0001923
1	15.617116	1.166684	-5.451322	14.588223	MT	21361	2023.02.25 03:27:03.358903094	0001923
1	15.555362	3.392104	-4.319369	14.553555	MT	21361	2023.02.25 03:27:03.359903094	0001923
1	15.529676	4.808123	-2.297183	14.586834	MT	21361	2023.02.25 03:27:03.360903094	0001923
1	15.611574	5.093138	0.025776	14.757389	MT	21361	2023.02.25 03:27:03.361903094	0001923
1	15.652427	4.183696	2.012159	14.948123	MT	21361	2023.02.25 03:27:03.362903094	0001923
1	15.580945	2.416368	3.180765	15.060204	MT	21361	2023.02.25 03:27:03.363903094	0001923
1	15.659650	0.008543	3.330621	15.301357	MT	21361	2023.02.25 03:27:03.364903094	0001923
1	15.652297	-2.278436	2.375140	15.302348	MT	21361	2023.02.25 03:27:03.365903094	0001923
1	15.822090	-3.975358	0.563154	15.304180	MT	21361	2023.02.25 03:27:03.366903094	0001923
1	15.952917	-4.513709	-1.722135	15.203824	MT	21361	2023.02.25 03:27:03.367903094	0001923
1	15.975536	-3.977370	-3.829580	14.991084	MT	21361	2023.02.25 03:27:03.368903094	0001923
1	15.929195	-2.357013	-5.248980	14.853685	MT	21361	2023.02.25 03:27:03.369903094	0001923
1	15.717359	-0.055383	-5.665709	14.660561	MT	21361	2023.02.25 03:27:03.370903094	0001923
1	15.581750	2.356968	-5.016654	14.562583	MT	21361	2023.02.25 03:27:03.371903094	0001923
1	15.539758	4.273043	-3.373373	14.554915	MT	21361	2023.02.25 03:27:03.372903094	0001923
1	15.560608	5.089523	-1.137886	14.660644	MT	21361	2023.02.25 03:27:03.373903094	0001923
1	15.628494	4.779732	1.076305	14.840672	MT	21361	2023.02.25 03:27:03.374903094	0001923
1	15.659944	3.388844	2.708913	15.046972	MT	21361	2023.02.25 03:27:03.375903094	0001923
1	15.649266	1.237649	3.427153	15.219145	MT	21361	2023.02.25 03:27:03.376903094	0001923
1	15.641333	-1.171043	2.989261	15.308308	MT	21361	2023.02.25 03:27:03.377903094	0001923
1	15.681031	-3.198764	1.529513	15.274921	MT	21361	2023.02.25 03:27:03.378903094	0001923
1	15.862319	-4.375729	-0.578348	15.235869	MT	21361	2023.02.25 03:27:03.379903094	0001923
1	15.988726	-4.402385	-2.842650	15.105552	MT	21361	2023.02.25 03:27:03.380903094	0001923
1	15.979171	-3.273996	-4.668975	14.927007	MT	21361	2023.02.25 03:27:03.381903094	0001923
1	15.824302	-1.221674	-5.625122	14.740219	MT	21361	2023.02.25 03:27:03.382903094	0001923
1	15.673986	1.198170	-5.494936	14.630239	MT	21361	2023.02.25 03:27:03.383903094	0001923
1	15.600520	3.392525	-4.358930	14.589953	MT	21361	2023.02.25 03:27:03.384903094	0001923
1	15.553198	4.836287	-2.297395	14.602543	MT	21361	2023.02.25 03:27:03.385903094	0001923
1	15.643375	5.085498	0.036216	14.793633	MT	21361	2023.02.25 03:27:03.386903094	0001923
1	15.646209	4.195556	2.027355	14.936231	MT	21361	2023.02.25 03:27:03.387903094	0001923
1	15.631509	2.344918	3.210821	15.117409	MT	21361	2023.02.25 03:27:03.388903094	0001923
1	15.600879	0.062936	3.327587	15.241739	MT	21361	2023.02.25 03:27:03.389903094	0001923
1	15.685856	-2.310218	2.405732	15.327147	MT	21361	2023.02.25 03:27:03.390903094	0001923
1	15.757109	-3.976041	0.556178	15.237069	MT	21361	2023.02.25 03:27:03.391903094	0001923
1	15.946850	-4.517787	-1.726017	15.195805	MT	21361	2023.02.25 03:27:03.392903094	0001923
1	15.980523	-3.938207	-3.829778	15.006680	MT	21361	2023.02.25 03:27:03.393903094	0001923
1	15.883855	-2.298453	-5.264236	14.808841	MT	21361	2023.02.25 03:27:03.394903094	0001923
1	15.766544	-0.050906	-5.689374	14.704161	MT	21361	2023.02.25 03:27:03.395903094	0001923
1	15.639350	2.357555	-5.036492	14.617283	MT	21361	2023.02.25 03:27:03.396903094	0001923
1	15.545152	4.249125	-3.412458	14.558566	MT	21361	2023.02.25 03:27:03.397903094	0001923
1	15.593131	5.157633	-1.128989	14.672080	MT	21361	2023.02.25 03:27:03.398903094	0001923
1	15.607825	4.786396	1.122735	14.813308	MT	21361	2023.02.25 03:27:03.399903094	0001923
1	15.654568	3.337819	2.735849	15.047909	MT	21361	2023.02.25 03:27:03.400903094	0001923
1	15.593996	1.265024	3.432102	15.158928	MT	21361	2023.02.25 03:27:03.401903094	0001923
1	15.613303	-1.179385	3.001738	15.276579	MT	21361	2023.02.25 03:27:03.402903094	0001923
1	15.717781	-3.230498	1.553045	15.303613	MT	21361	2023.02.25 03:27:03.403903094	0001923
1	15.867629	-4.395748	-0.558374	15.236380	MT	21361	2023.02.25 03:27:03.404903094	0001923
1	15.978043	-4.390462	-2.838530	15.098491	MT	21361	2023.02.25 03:27:03.405903094	0001923
1	15.948961	-3.278329	-4.664492	14.895114	MT	21361	2023.02.25 03:27:03.406903094	0001923
1	15.850861	-1.225385	-5.625554	14.768255	MT	21361	2023.02.25 03:27:03.407903094	0001923
1	15.653620	1.225892	-5.506474	14.601773	MT	21361	2023.02.25 03:27:03.408903094	0001923
1	15.578708	3.412290	-4.331604	14.570163	MT	21361	2023.02.25 03:27:03.409903094	0001923
1	15.637706	4.873092	-2.291559	14.681266	MT	21361	2023.02.25 03:27:03.410903094	0001923
1	15.603787	5.124936	0.030104	14.738124	MT	21361	2023.02.25 03:27:03.411903094	0001923
1	15.638687	4.191466	2.035471	14.928396	MT	21361	2023.02.25 03:27:03.412903094	0001923
1	15.644966	2.329008	3.233632	15.128923	MT	21361	2023.02.25 03:27:03.413903094	0001923
1	15.600105	0.011885	3.339587	15.238448	MT	21361	2023.02.25 03:27:03.414903094	0001923
1	15.678159	-2.290257	2.401818	15.322880	MT	21361	2023.02.25 03:27:03.415903094	0001923
1	15.792934	-3.955590	0.547546	15.279733	MT	21361	2023.02.25 03:27:03.416903094	0001923
1	15.972176	-4.545600	-1.746292	15.211785	MT	21361	2023.02.25 03:27:03.417903094	0001923
1	15.985380	-3.961234	-3.841743	15.002734	MT	21361	2023.02.25 03:27:03.418903094	0001923
1	15.898158	-2.294260	-5.252538	14.828980	MT	21361	2023.02.25 03:27:03.419903094	0001923
1	15.733397	-0.032336	-5.712677	14.659606	MT	21361	2023.02.25 03:27:03.420903094	0001923
1	15.684383	2.357992	-5.061099	14.656910	MT	21361	2023.02.25 03:27:03.421903094	0001923
1	15.656211	4.282241	-3.418068	14.666157	MT	21361	2023.02.25 03:27:03.422903094	0001923
1	15.564229	5.093562	-1.176876	14.660007	MT	21361	2023.02.25 03:27:03.423903094	0001923
1	15.654910	4.794901	1.111013	14.861049	MT	21361	2023.02.25 03:27:03.424903094	0001923
1	15.653371	3.380685	2.744083	15.035591	MT	21361	2023.02.25 03:27:03.425903094	0001923
1	15.633713	1.265433	3.435491	15.198982	MT	21361	2023.02.25 03:27:03.426903094	0001923
1	15.629095	-1.202452	3.067703	15.277824	MT	21361	2023.02.25 03:27:03.427903094	0001923
1	15.728083	-3.258610	1.623065	15.300971	MT	21361	2023.02.25 03:27:03.428903094	0001923
1	15.894414	-4.411502	-0.566744	15.259419	MT	21361	2023.02.25 03:27:03.429903094	0001923
1	15.981730	-4.386401	-2.827633	15.105617	MT	21361	2023.02.25 03:27:03.430903094	0001923
1	15.938567	-3.215322	-4.675416	14.894298	MT	21361	2023.02.25 03:27:03.431903094	0001923
1	15.780434	-1.230250	-5.655227	14.680837	MT	21361	2023.02.25 03:27:03.432903094	0001923
1	15.699619	1.222241	-5.565899	14.628908	MT	21361	2023.02.25 03:27:03.433903094	0001923
1	15.566931	3.416101	-4.358275	14.548713	MT	21361	2023.02.25 03:27:03.434903094	0001923
1	15.578667	4.872417	-2.356452	14.608270	MT	21361	2023.02.25 03:27:03.435903094	0001923
1	15.596222	5.066080	0.013853	14.750485	MT	21361	2023.02.25 03:27:03.436903094	0001923
1	15.680996	4.219762	2.066013	14.960576	MT	21361	2023.02.25 03:27:03.437903094	0001923
1	15.628074	2.372773	3.230036	15.105413	MT	21361	2023.02.25 03:27:03.438903094	0001923
1	15.626043	-0.032991	3.382284	15.255566	MT	21361	2023.02.25 03:27:03.439903094	0001923
1	15.671046	-2.290343	2.405939	15.314943	MT	21361	2023.02.25 03:27:03.440903094	0001923
1	15.806787	-3.963470	0.551353	15.291875	MT	21361	2023.02.25 03:27:03.441903094	0001923
1	15.930762	-4.534012	-1.706733	15.176263	MT	21361	2023.02.25 03:27:03.442903094	0001923
1	16.006846	-3.937918	-3.830205	15.034675	MT	21361	2023.02.25 03:27:03.443903094	0001923
1	15.919409	-2.294045	-5.260842	14.848854	MT	21361	2023.02.25 03:27:03.444903094	0001923
1	15.727697	0.036706	-5.676721	14.667445	MT	21361	2023.02.25 03:27:03.445903094	0001923
1	15.568536	2.376763	-5.028308	14.541197	MT	21361	2023.02.25 03:27:03.446903094	0001923
1	15.530152	4.198120	-3.404519	14.559213	MT	21361	2023.02.25 03:27:03.447903094	0001923
1	15.613634	5.102058	-1.138665	14.712512	MT	21361	2023.02.25 03:27:03.448903094	0001923
1	15.631945	4.783704	1.103306	14.841044	MT	21361	2023.02.25 03:27:03.449903094	0001923
1	15.605104	3.420121	2.729987	14.978960	MT	21361	2023.02.25 03:27:03.450903094	0001923
1	15.625201	1.237463	3.407461	15.198843	MT	21361	2023.02.25 03:27:03.451903094	0001923
1	15.625048	-1.199191	2.974474	15.292369	MT	21361	2023.02.25 03:27:03.452903094	0001923
1	15.734038	-3.246308	1.528785	15.319408	MT	21361	2023.02.25 03:27:03.453903094	0001923
1	15.869353	-4.371623	-0.601463	15.243475	MT	21361	2023.02.25 03:27:03.454903094	0001923
1	16.015734	-4.318863	-2.874281	15.152216	MT	21361	2023.02.25 03:27:03.455903094	0001923
1	16.003351	-3.242664	-4.672427	14.958636	MT	21361	2023.02.25 03:27:03.456903094	0001923
1	15.831481	-1.225503	-5.590436	14.760791	MT	21361	2023.02.25 03:27:03.457903094	0001923
1	15.647200	1.209906	-5.479557	14.606349	MT	21361	2023.02.25 03:27:03.458903094	0001923
1	15.526562	3.356942	-4.280232	14.542513	MT	21361	2023.02.25 03:27:03.459903094	0001923
1	15.575387	4.868415	-2.313523	14.612967	MT	21361	2023.02.25 03:27:03.460903094	0001923
1	15.623978	5.133156	0.005826	14.756672	MT	21361	2023.02.25 03:27:03.461903094	0001923
1	15.644946	4.171659	2.008207	14.944186	MT	21361	2023.02.25 03:27:03.462903094	0001923
1	15.635462	2.372916	3.210855	15.117121	MT	21361	2023.02.25 03:27:03.463903094	0001923
1	15.595266	-0.008208	3.351684	15.230839	MT	21361	2023.02.25 03:27:03.464903094	0001923
1	15.701524	-2.293940	2.374389	15.350504	MT	21361	2023.02.25 03:27:03.465903094	0001923
1	15.790619	-3.963620	0.536599	15.275648	MT	21361	2023.02.25 03:27:03.466903094	0001923
1	15.941638	-4.533893	-1.741851	15.183727	MT	21361	2023.02.25 03:27:03.467903094	0001923
1	15.997327	-3.949070	-3.841973	15.018608	MT	21361	2023.02.25 03:27:03.468903094	0001923
1	15.918344	-2.337155	-5.271709	14.837131	MT	21361	2023.02.25 03:27:03.469903094	0001923
1	15.712503	-0.079548	-5.704428	14.640216	MT	21361	2023.02.25 03:27:03.470903094	0001923
1	15.647648	2.369633	-5.033600	14.625204	MT	21361	2023.02.25 03:27:03.471903094	0001923
1	15.542811	4.273058	-3.388371	14.554686	MT	21361	2023.02.25 03:27:03.472903094	0001923
1	15.563600	5.085572	-1.145951	14.664563	MT	21361	2023.02.25 03:27:03.473903094	0001923
1	15.633525	4.730848	1.125996	14.857938	MT	21361	2023.02.25 03:27:03.474903094	0001923
1	15.605231	3.396094	2.756955	14.979619	MT	21361	2023.02.25 03:27:03.475903094	0001923
1	15.633616	1.233542	3.411333	15.206943	MT	21361	2023.02.25 03:27:03.476903094	0001923
1	15.657579	-1.201988	3.017099	15.317053	MT	21361	2023.02.25 03:27:03.477903094	0001923
1	15.781185	-3.241903	1.575112	15.364077	MT	21361	2023.02.25 03:27:03.478903094	0001923
1	15.862309	-4.415850	-0.578213	15.224282	MT	21361	2023.02.25 03:27:03.479903094	0001923
1	16.014524	-4.402101	-2.839078	15.133609	MT	21361	2023.02.25 03:27:03.480903094	0001923
1	15.947491	-3.227188	-4.644678	14.910892	MT	21361	2023.02.25 03:27:03.481903094	0001923
1	15.809369	-1.182741	-5.602017	14.736169	MT	21361	2023.02.25 03:27:03.482903094	0001923
1	15.661463	1.179047	-5.494776	14.618437	MT	21361	2023.02.25 03:27:03.483903094	0001923
1	15.595435	3.412488	-4.323910	14.590282	MT	21361	2023.02.25 03:27:03.484903094	0001923
1	15.622120	4.845014	-2.294469	14.673510	MT	21361	2023.02.25 03:27:03.485903094	0001923
1	15.640548	5.113393	0.017435	14.781057	MT	21361	2023.02.25 03:27:03.486903094	0001923
1	15.656466	4.171714	2.035081	14.952597	MT	21361	2023.02.25 03:27:03.487903094	0001923
1	15.631499	2.301892	3.237767	15.118264	MT	21361	2023.02.25 03:27:03.488903094	0001923
1	15.617719	-0.029013	3.363352	15.251235	MT	21361	2023.02.25 03:27:03.489903094	0001923
1	15.670862	-2.306326	2.389922	15.314863	MT	21361	2023.02.25 03:27:03.490903094	0001923
1	15.825679	-3.951200	0.528003	15.315396	MT	21361	2023.02.25 03:27:03.491903094	0001923
1	15.904943	-4.514229	-1.737339	15.151588	MT	21361	2023.02.25 03:27:03.492903094	0001923
1	15.984324	-3.934137	-3.817897	15.014821	MT	21361	2023.02.25 03:27:03.493903094	0001923
1	15.874072	-2.349654	-5.266991	14.789324	MT	21361	2023.02.25 03:27:03.494903094	0001923
1	15.721905	-0.047430	-5.700574	14.651945	MT	21361	2023.02.25 03:27:03.495903094	0001923
1	15.592031	2.381133	-4.977936	14.582928	MT	21361	2023.02.25 03:27:03.496903094	0001923
1	15.567019	4.241430	-3.377975	14.592177	MT	21361	2023.02.25 03:27:03.497903094	0001923
1	15.573658	5.077692	-1.102209	14.681314	MT	21361	2023.02.25 03:27:03.498903094	0001923
1	15.667862	4.807049	1.086847	14.872557	MT	21361	2023.02.25 03:27:03.499903094	0001923
1	15.643590	3.321676	2.756011	15.036382	MT	21361	2023.02.25 03:27:03.500903094	0001923
1	15.664883	1.209865	3.418815	15.239307	MT	21361	2023.02.25 03:27:03.501903094	0001923
1	15.644194	-1.230090	2.997251	15.305038	MT	21361	2023.02.25 03:27:03.502903094	0001923
1	15.769885	-3.261990	1.540276	15.351751	MT	21361	2023.02.25 03:27:03.503903094	0001923
1	15.844725	-4.379915	-0.597046	15.215623	MT	21361	2023.02.25 03:27:03.504903094	0001923
1	15.960921	-4.354542	-2.842364	15.090061	MT	21361	2023.02.25 03:27:03.505903094	0001923
1	16.002501	-3.238665	-4.672422	14.958595	MT	21361	2023.02.25 03:27:03.506903094	0001923
1	15.819843	-1.201683	-5.617099	14.740135	MT	21361	2023.02.25 03:27:03.507903094	0001923
1	15.586712	1.201165	-5.509418	14.530971	MT	21361	2023.02.25 03:27:03.508903094	0001923
1	15.530474	3.399840	-4.303995	14.529706	MT	21361	2023.02.25 03:27:03.509903094	0001923
1	15.594544	4.860654	-2.305899	14.637168	MT	21361	2023.02.25 03:27:03.510903094	0001923
1	15.630605	5.153139	0.021848	14.756710	MT	21361	2023.02.25 03:27:03.511903094	0001923
1	15.645462	4.242372	2.043653	14.919994	MT	21361	2023.02.25 03:27:03.512903094	0001923
1	15.613674	2.352769	3.195077	15.101085	MT	21361	2023.02.25 03:27:03.513903094	0001923
1	15.627303	0.012160	3.343174	15.265505	MT	21361	2023.02.25 03:27:03.514903094	0001923
1	15.646405	-2.278465	2.363203	15.298165	MT	21361	2023.02.25 03:27:03.515903094	0001923
1	15.774071	-3.955775	0.536837	15.260569	MT	21361	2023.02.25 03:27:03.516903094	0001923
1	15.918815	-4.534141	-1.741484	15.159731	MT	21361	2023.02.25 03:27:03.517903094	0001923
1	16.025682	-3.972847	-3.857305	15.038622	MT	21361	2023.02.25 03:27:03.518903094	0001923
1	15.892537	-2.322378	-5.256388	14.817209	MT	21361	2023.02.25 03:27:03.519903094	0001923
1	15.731091	-0.032252	-5.673864	14.672200	MT	21361	2023.02.25 03:27:03.520903094	0001923
1	15.613586	2.381234	-5.035990	14.586042	MT	21361	2023.02.25 03:27:03.521903094	0001923
1	15.565105	4.257354	-3.384833	14.583907	MT	21361	2023.02.25 03:27:03.522903094	0001923
1	15.603617	5.085997	-1.118626	14.708983	MT	21361	2023.02.25 03:27:03.523903094	0001923
1	15.682254	4.776267	1.106457	14.896178	MT	21361	2023.02.25 03:27:03.524903094	0001923
1	15.646322	3.357636	2.752115	15.031951	MT	21361	2023.02.25 03:27:03.525903094	0001923
1	15.602948	1.209262	3.403733	15.179073	MT	21361	2023.02.25 03:27:03.526903094	0001923
1	15.607998	-1.238557	3.021895	15.262494	MT	21361	2023.02.25 03:27:03.527903094	0001923
1	15.756600	-3.246131	1.556476	15.339832	MT	21361	2023.02.25 03:27:03.528903094	0001923
1	15.860923	-4.371741	-0.566345	15.236011	MT	21361	2023.02.25 03:27:03.529903094	0001923
1	15.968209	-4.382545	-2.838398	15.090410	MT	21361	2023.02.25 03:27:03.530903094	0001923
1	15.935230	-3.247385	-4.652396	14.890979	MT	21361	2023.02.25 03:27:03.531903094	0001923
1	15.834883	-1.233525	-5.609382	14.756584	MT	21361	2023.02.25 03:27:03.532903094	0001923
1	15.649164	1.182949	-5.479650	14.610626	MT	21361	2023.02.25 03:27:03.533903094	0001923
1	15.564942	3.380264	-4.304645	14.570905	MT	21361	2023.02.25 03:27:03.534903094	0001923
1	15.567817	4.820518	-2.251831	14.630406	MT	21361	2023.02.25 03:27:03.535903094	0001923
1	15.606968	5.041241	0.048529	14.770273	MT	21361	2023.02.25 03:27:03.536903094	0001923
1	15.618350	4.187278	2.027758	14.909318	MT	21361	2023.02.25 03:27:03.537903094	0001923
1	15.651081	2.345167	3.198472	15.140222	MT	21361	2023.02.25 03:27:03.538903094	0001923
1	15.577734	-0.016246	3.308801	15.222266	MT	21361	2023.02.25 03:27:03.539903094	0001923
1	15.654714	-2.302426	2.367113	15.302473	MT	21361	2023.02.25 03:27:03.540903094	0001923
1	15.826110	-3.940147	0.515957	15.319099	MT	21361	2023.02.25 03:27:03.541903094	0001923
1	15.976302	-4.537530	-1.734406	15.219885	MT	21361	2023.02.25 03:27:03.542903094	0001923
1	15.979223	-3.942265	-3.852658	14.998371	MT	21361	2023.02.25 03:27:03.543903094	0001923
1	15.850757	-2.294792	-5.255744	14.776928	MT	21361	2023.02.25 03:27:03.544903094	0001923
1	15.730712	0.008716	-5.684753	14.667611	MT	21361	2023.02.25 03:27:03.545903094	0001923
1	15.609732	2.318283	-5.040125	14.590628	MT	21361	2023.02.25 03:27:03.546903094	0001923
1	15.588634	4.253650	-3.362314	14.615294	MT	21361	2023.02.25 03:27:03.547903094	0001923
1	15.615591	5.114024	-1.106655	14.712877	MT	21361	2023.02.25 03:27:03.548903094	0001923
1	15.603961	4.775404	1.115723	14.813314	MT	21361	2023.02.25 03:27:03.549903094	0001923
1	15.636495	3.380528	2.736328	15.019472	MT	21361	2023.02.25 03:27:03.550903094	0001923
1	15.603906	1.201373	3.376605	15.186742	MT	21361	2023.02.25 03:27:03.551903094	0001923
1	15.635915	-1.234107	2.974310	15.300728	MT	21361	2023.02.25 03:27:03.552903094	0001923
1	15.729791	-3.246422	1.559903	15.311883	MT	21361	2023.02.25 03:27:03.553903094	0001923
1	15.842025	-4.395980	-0.612940	15.207544	MT	21361	2023.02.25 03:27:03.554903094	0001923
1	15.997758	-4.398286	-2.858766	15.113266	MT	21361	2023.02.25 03:27:03.555903094	0001923
1	15.999365	-3.250712	-4.665376	14.954826	MT	21361	2023.02.25 03:27:03.556903094	0001923
1	15.809031	-1.229722	-5.578137	14.741019	MT	21361	2023.02.25 03:27:03.557903094	0001923
1	15.658682	1.214000	-5.490673	14.614139	MT	21361	2023.02.25 03:27:03.558903094	0001923
1	15.558876	3.376244	-4.284652	14.571251	MT	21361	2023.02.25 03:27:03.559903094	0001923
1	15.571138	4.836482	-2.297685	14.621540	MT	21361	2023.02.25 03:27:03.560903094	0001923
1	15.618295	5.113113	0.048797	14.757534	MT	21361	2023.02.25 03:27:03.561903094	0001923
1	15.639844	4.191457	2.043471	14.928518	MT	21361	2023.02.25 03:27:03.562903094	0001923
1	15.620468	2.364863	3.182971	15.108777	MT	21361	2023.02.25 03:27:03.563903094	0001923
1	15.623241	0.012075	3.355279	15.258689	MT	21361	2023.02.25 03:27:03.564903094	0001923
1	15.656046	-2.302434	2.375112	15.302595	MT	21361	2023.02.25 03:27:03.565903094	0001923
1	15.769245	-3.955796	0.516901	15.256264	MT	21361	2023.02.25 03:27:03.566903094	0001923
1	15.910177	-4.554298	-1.748263	15.143833	MT	21361	2023.02.25 03:27:03.567903094	0001923
1	15.955207	-3.953532	-3.833307	14.974779	MT	21361	2023.02.25 03:27:03.568903094	0001923
1	15.888660	-2.345459	-5.256293	14.809447	MT	21361	2023.02.25 03:27:03.569903094	0001923
1	15.748695	-0.011110	-5.693021	14.683692	MT	21361	2023.02.25 03:27:03.570903094	0001923
1	15.586544	2.337081	-5.004862	14.574970	MT	21361	2023.02.25 03:27:03.571903094	0001923
1	15.586795	4.222683	-3.393347	14.615140	MT	21361	2023.02.25 03:27:03.572903094	0001923
1	15.588876	5.105777	-1.146232	14.684353	MT	21361	2023.02.25 03:27:03.573903094	0001923
1	15.662192	4.752099	1.121655	14.881657	MT	21361	2023.02.25 03:27:03.574903094	0001923
1	15.670994	3.361941	2.735695	15.059660	MT	21361	2023.02.25 03:27:03.575903094	0001923
1	15.600731	1.225335	3.372695	15.182434	MT	21361	2023.02.25 03:27:03.576903094	0001923
1	15.647412	-1.205996	2.985159	15.312606	MT	21361	2023.02.25 03:27:03.577903094	0001923
1	15.751295	-3.218062	1.528451	15.343116	MT	21361	2023.02.25 03:27:03.578903094	0001923
1	15.885098	-4.391532	-0.578657	15.255030	MT	21361	2023.02.25 03:27:03.579903094	0001923
1	15.963177	-4.366584	-2.881252	15.081590	MT	21361	2023.02.25 03:27:03.580903094	0001923
1	15.932001	-3.259536	-4.695115	14.871449	MT	21361	2023.02.25 03:27:03.581903094	0001923
1	15.850510	-1.213324	-5.605664	14.776436	MT	21361	2023.02.25 03:27:03.582903094	0001923
1	15.661785	1.191134	-5.459949	14.630846	MT	21361	2023.02.25 03:27:03.583903094	0001923
1	15.515701	3.395660	-4.318708	14.510521	MT	21361	2023.02.25 03:27:03.584903094	0001923
1	15.576105	4.840511	-2.325677	14.621071	MT	21361	2023.02.25 03:27:03.585903094	0001923
1	15.664936	5.105658	0.039995	14.809486	MT	21361	2023.02.25 03:27:03.586903094	0001923
1	15.697587	4.172106	2.054468	14.992896	MT	21361	2023.02.25 03:27:03.587903094	0001923
1	15.674060	2.365250	3.237308	15.152610	MT	21361	2023.02.25 03:27:03.588903094	0001923
1	15.621425	-0.015811	3.316144	15.265381	MT	21361	2023.02.25 03:27:03.589903094	0001923
1	15.693155	-2.286027	2.378520	15.342485	MT	21361	2023.02.25 03:27:03.590903094	0001923
1	15.819063	-3.987350	0.516206	15.299586	MT	21361	2023.02.25 03:27:03.591903094	0001923
1	15.909972	-4.522199	-1.725411	15.155853	MT	21361	2023.02.25 03:27:03.592903094	0001923
1	15.998785	-3.945059	-3.852967	15.018398	MT	21361	2023.02.25 03:27:03.593903094	0001923
1	15.880061	-2.314502	-5.256195	14.805129	MT	21361	2023.02.25 03:27:03.594903094	0001923
1	15.738834	-0.011230	-5.696837	14.671633	MT	21361	2023.02.25 03:27:03.595903094	0001923
1	15.640785	2.385516	-5.040397	14.612935	MT	21361	2023.02.25 03:27:03.596903094	0001923
1	15.556596	4.273222	-3.377632	14.571851	MT	21361	2023.02.25 03:27:03.597903094	0001923
1	15.552166	5.113340	-1.121615	14.644644	MT	21361	2023.02.25 03:27:03.598903094	0001923
1	15.640235	4.783778	1.111183	14.849165	MT	21361	2023.02.25 03:27:03.599903094	0001923
1	15.616799	3.384329	2.729639	14.999327	MT	21361	2023.02.25 03:27:03.600903094	0001923
1	15.594916	1.205180	3.403851	15.171116	MT	21361	2023.02.25 03:27:03.601903094	0001923
1	15.665351	-1.213839	2.992904	15.328808	MT	21361	2023.02.25 03:27:03.602903094	0001923
1	15.722791	-3.234383	1.520922	15.311164	MT	21361	2023.02.25 03:27:03.603903094	0001923
1	15.887093	-4.411568	-0.582620	15.251175	MT	21361	2023.02.25 03:27:03.604903094	0001923
1	15.930910	-4.391003	-2.872671	15.041966	MT	21361	2023.02.25 03:27:03.605903094	0001923
1	15.979937	-3.250948	-4.676008	14.930662	MT	21361	2023.02.25 03:27:03.606903094	0001923
1	15.805144	-1.213782	-5.590010	14.733672	MT	21361	2023.02.25 03:27:03.607903094	0001923
1	15.678828	1.210181	-5.506921	14.629933	MT	21361	2023.02.25 03:27:03.608903094	0001923
1	15.568885	3.412225	-4.308545	14.566515	MT	21361	2023.02.25 03:27:03.609903094	0001923
1	15.585711	4.800752	-2.318091	14.645601	MT	21361	2023.02.25 03:27:03.610903094	0001923
1	15.608972	5.093092	0.040820	14.754619	MT	21361	2023.02.25 03:27:03.611903094	0001923
1	15.636242	4.203436	2.023548	14.924090	MT	21361	2023.02.25 03:27:03.612903094	0001923
1	15.646539	2.365141	3.182558	15.135772	MT	21361	2023.02.25 03:27:03.613903094	0001923
1	15.625375	-0.020770	3.316077	15.269431	MT	21361	2023.02.25 03:27:03.614903094	0001923
1	15.626358	-2.278602	2.336450	15.281755	MT	21361	2023.02.25 03:27:03.615903094	0001923
1	15.804548	-3.951366	0.489313	15.294803	MT	21361	2023.02.25 03:27:03.616903094	0001923
1	15.940839	-4.529890	-1.745846	15.183625	MT	21361	2023.02.25 03:27:03.617903094	0001923
1	15.985017	-3.922096	-3.817943	15.018696	MT	21361	2023.02.25 03:27:03.618903094	0001923
1	15.888782	-2.306383	-5.252369	14.817105	MT	21361	2023.02.25 03:27:03.619903094	0001923
1	15.713668	-0.055454	-5.676586	14.652395	MT	21361	2023.02.25 03:27:03.620903094	0001923
1	15.593411	2.409065	-4.993778	14.574397	MT	21361	2023.02.25 03:27:03.621903094	0001923
1	15.562871	4.257342	-3.373834	14.584075	MT	21361	2023.02.25 03:27:03.622903094	0001923
1	15.583947	5.117674	-1.126098	14.676537	MT	21361	2023.02.25 03:27:03.623903094	0001923
1	15.643958	4.771866	1.107047	14.857226	MT	21361	2023.02.25 03:27:03.624903094	0001923
1	15.683593	3.381080	2.720536	15.071234	MT	21361	2023.02.25 03:27:03.625903094	0001923
1	15.640939	1.213621	3.415187	15.215209	MT	21361	2023.02.25 03:27:03.626903094	0001923
1	15.616310	-1.171161	2.943511	15.291608	MT	21361	2023.02.25 03:27:03.627903094	0001923
1	15.737054	-3.242267	1.528728	15.323366	MT	21361	2023.02.25 03:27:03.628903094	0001923
1	15.851632	-4.335699	-0.609297	15.234983	MT	21361	2023.02.25 03:27:03.629903094	0001923
1	15.980665	-4.390463	-2.877464	15.093896	MT	21361	2023.02.25 03:27:03.630903094	0001923
1	15.966337	-3.199043	-4.706760	14.917655	MT	21361	2023.02.25 03:27:03.631903094	0001923
1	15.815482	-1.205607	-5.570293	14.752892	MT	21361	2023.02.25 03:27:03.632903094	0001923
1	15.636077	1.154827	-5.479500	14.598917	MT	21361	2023.02.25 03:27:03.633903094	0001923
1	15.576636	3.400345	-4.304743	14.578697	MT	21361	2023.02.25 03:27:03.634903094	0001923
1	15.547733	4.828263	-2.274407	14.602977	MT	21361	2023.02.25 03:27:03.635903094	0001923
1	15.637330	5.077441	0.052266	14.789961	MT	21361	2023.02.25 03:27:03.636903094	0001923
1	15.673183	4.195775	2.054985	14.960655	MT	21361	2023.02.25 03:27:03.637903094	0001923
1	15.646631	2.337064	3.218582	15.132611	MT	21361	2023.02.25 03:27:03.638903094	0001923
1	15.596453	-0.003979	3.288451	15.245833	MT	21361	2023.02.25 03:27:03.639903094	0001923
1	15.709762	-2.317836	2.354240	15.358444	MT	21361	2023.02.25 03:27:03.640903094	0001923
1	15.840919	-3.951031	0.523759	15.331332	MT	21361	2023.02.25 03:27:03.641903094	0001923
1	15.916917	-4.542187	-1.776368	15.151280	MT	21361	2023.02.25 03:27:03.642903094	0001923
1	15.958604	-3.961574	-3.872189	14.966266	MT	21361	2023.02.25 03:27:03.643903094	0001923
1	15.868704	-2.329662	-5.259968	14.789225	MT	21361	2023.02.25 03:27:03.644903094	0001923
1	15.728986	-0.003229	-5.657893	14.676146	MT	21361	2023.02.25 03:27:03.645903094	0001923
1	15.594557	2.373146	-4.989944	14.582827	MT	21361	2023.02.25 03:27:03.646903094	0001923
1	15.554438	4.229360	-3.349931	14.588729	MT	21361	2023.02.25 03:27:03.647903094	0001923
[truncated: 1,001 more rows]
