# Supplementary material for: Spatially selective delivery of living magnetic microrobots through torque-focusing
Source: Nat Commun. 2024 Mar 9;15:2160. doi: 10.1038/s41467-024-46407-4 (PMC10924878; doi:10.1038/s41467-024-46407-4)
Supplement: Supplementary file 4 — Source Data [file 41467_2024_46407_MOESM4_ESM.zip › Data_Sorted_by_Figures/Fig_4/4J/Field Characterization/z axis measurements/(0,0,-2.5) RMF off.csv]

Time (ms)	B (mT)	Bx (mT)	By (mT)	Bz (mT)
0	5.09711	0.112752	-0.358589	5.08323
0.999928	5.1138	0.128926	-0.367813	5.09892
1.99986	5.09484	0.116741	-0.38752	5.07874
2.99978	5.10598	0.124847	-0.371695	5.0909
3.99971	5.14104	0.133208	-0.37222	5.12581
5.00011	5.14201	0.149219	-0.3842	5.12547
6.00004	5.12669	0.133071	-0.398973	5.1094
6.99997	5.15727	0.097387	-0.384506	5.142
7.9999	5.13538	0.109171	-0.415121	5.11741
8.99982	5.1407	0.077215	-0.376286	5.12633
9.99975	5.12933	0.097098	-0.384078	5.114
10.9997	5.11327	0.104923	-0.363842	5.09923
12.0001	5.09531	0.096753	-0.398542	5.07878
13	5.12603	0.117064	-0.391993	5.10968
13.9999	5.14121	0.085223	-0.384276	5.12613
14.9999	5.07404	0.124518	-0.371207	5.05891
15.9998	5.08316	0.136616	-0.387313	5.06654
16.9997	5.06934	0.104469	-0.36317	5.05524
18.0001	5.07821	0.136558	-0.371254	5.06278
19.0001	5.09949	0.132788	-0.394561	5.08247
20	5.12183	0.172	-0.371869	5.10542
20.9999	5.10143	0.116798	-0.363645	5.08711
21.9998	5.08144	0.155578	-0.351295	5.06689
22.9998	5.09884	0.092787	-0.391609	5.08293
23.9997	5.08794	0.175655	-0.387328	5.07014
25.0001	5.11581	0.191935	-0.379737	5.09809
26	5.07733	0.104552	-0.363293	5.06324
27	5.13112	0.12912	-0.407038	5.11332
27.9999	5.08182	0.163581	-0.355285	5.06675
28.9998	5.11462	0.120942	-0.383821	5.09876
29.9997	5.10294	0.140818	-0.383614	5.08656
30.9997	5.11411	0.171914	-0.358763	5.09862
32.0001	5.11453	0.088948	-0.387858	5.09903
33	5.14938	0.141294	-0.376332	5.13367
33.9999	5.06094	0.088382	-0.358068	5.04748
34.9998	5.11153	0.136912	-0.394739	5.09443
35.9998	5.0875	0.155656	-0.387351	5.07034
36.9997	5.04956	0.120262	-0.362846	5.03508
38.0001	5.12158	0.09702	-0.387956	5.10594
39	5.08978	0.124678	-0.367452	5.07497
40	5.12104	0.089012	-0.379966	5.10615
40.9999	5.11316	0.092923	-0.363856	5.09935
41.9998	5.11074	0.128901	-0.38375	5.09468
42.9997	5.12949	0.113098	-0.384059	5.11384
43.9997	5.12081	0.089008	-0.375967	5.10621
45.0001	5.09859	0.116778	-0.383581	5.0828
46	5.08749	0.11267	-0.398401	5.07062
46.9999	5.0701	0.128476	-0.371141	5.05487
47.9999	5.09525	0.128744	-0.391505	5.07856
48.9998	5.10547	0.100845	-0.367724	5.09121
49.9997	5.1209	0.121002	-0.371929	5.10594
