# Supplementary material for: Spatially selective delivery of living magnetic microrobots through torque-focusing
Source: Nat Commun. 2024 Mar 9;15:2160. doi: 10.1038/s41467-024-46407-4 (PMC10924878; doi:10.1038/s41467-024-46407-4)
Supplement: Supplementary file 4 — Source Data [file 41467_2024_46407_MOESM4_ESM.zip › Data_Sorted_by_Figures/Fig_4/4J/Field Characterization/z axis measurements/230223_x0_y0_z5_field_off.txt]

Block	B	Bx	By	Bz	Units	Temperature	Timestamp	Serial No.	Comment
0	9.944543	-0.143949	0.740437	-9.915894	MT	21300	2023.02.25 03:11:38.495903094	0001923
0	9.950299	-0.168016	0.767466	-9.919234	MT	21300	2023.02.25 03:11:38.496903094	0001923
0	9.958155	-0.144100	0.767617	-9.927480	MT	21300	2023.02.25 03:11:38.497903094	0001923
0	9.965824	-0.120180	0.763768	-9.935787	MT	21300	2023.02.25 03:11:38.498903094	0001923
0	9.909851	-0.183586	0.739855	-9.880489	MT	21300	2023.02.25 03:11:38.499903094	0001923
0	9.914502	-0.175640	0.751924	-9.884387	MT	21300	2023.02.25 03:11:38.500903094	0001923
0	9.984965	-0.148369	0.749042	-9.955724	MT	21300	2023.02.25 03:11:38.501903094	0001923
0	9.934696	-0.183855	0.771202	-9.903011	MT	21300	2023.02.25 03:11:38.502903094	0001923
0	9.949226	-0.179996	0.748454	-9.919401	MT	21300	2023.02.25 03:11:38.503903094	0001923
0	9.973712	-0.148258	0.760857	-9.943543	MT	21300	2023.02.25 03:11:38.504903094	0001923
0	9.957908	-0.176091	0.760579	-9.927258	MT	21300	2023.02.25 03:11:38.505903094	0001923
0	9.946734	-0.155984	0.775418	-9.915236	MT	21300	2023.02.25 03:11:38.506903094	0001923
0	9.965229	-0.184161	0.748693	-9.935357	MT	21300	2023.02.25 03:11:38.507903094	0001923
0	9.941886	-0.127932	0.763392	-9.911708	MT	21300	2023.02.25 03:11:38.508903094	0001923
0	9.941755	-0.143928	0.760373	-9.911590	MT	21300	2023.02.25 03:11:38.509903094	0001923
0	9.952095	-0.152023	0.732550	-9.923933	MT	21300	2023.02.25 03:11:38.510903094	0001923
0	9.953672	-0.176046	0.756519	-9.923319	MT	21300	2023.02.25 03:11:38.511903094	0001923
0	9.981535	-0.195329	0.752924	-9.951180	MT	21300	2023.02.25 03:11:38.512903094	0001923
0	9.944599	-0.155948	0.740422	-9.915771	MT	21300	2023.02.25 03:11:38.513903094	0001923
0	9.974033	-0.172260	0.763828	-9.943250	MT	21300	2023.02.25 03:11:38.514903094	0001923
0	9.985934	-0.160384	0.764026	-9.955372	MT	21300	2023.02.25 03:11:38.515903094	0001923
0	9.986050	-0.199379	0.760980	-9.955016	MT	21300	2023.02.25 03:11:38.516903094	0001923
0	9.919977	-0.183704	0.774973	-9.887953	MT	21300	2023.02.25 03:11:38.517903094	0001923
0	9.961718	-0.184128	0.756631	-9.931236	MT	21300	2023.02.25 03:11:38.518903094	0001923
0	9.967355	-0.180197	0.783694	-9.934864	MT	21300	2023.02.25 03:11:38.519903094	0001923
0	9.974390	-0.148269	0.771856	-9.943375	MT	21300	2023.02.25 03:11:38.520903094	0001923
0	9.970189	-0.156223	0.767786	-9.939354	MT	21300	2023.02.25 03:11:38.521903094	0001923
0	9.933340	-0.155837	0.752238	-9.903590	MT	21300	2023.02.25 03:11:38.522903094	0001923
0	9.965788	-0.160175	0.760721	-9.935421	MT	21300	2023.02.25 03:11:38.523903094	0001923
0	9.962354	-0.132146	0.771691	-9.931542	MT	21300	2023.02.25 03:11:38.524903094	0001923
0	9.936614	-0.155866	0.740300	-9.907772	MT	21300	2023.02.25 03:11:38.525903094	0001923
0	9.950141	-0.136018	0.767504	-9.919564	MT	21300	2023.02.25 03:11:38.526903094	0001923
0	9.992950	-0.148452	0.749164	-9.963723	MT	21300	2023.02.25 03:11:38.527903094	0001923
0	9.933873	-0.163844	0.760227	-9.903385	MT	21300	2023.02.25 03:11:38.528903094	0001923
0	9.993877	-0.152467	0.764157	-9.963453	MT	21300	2023.02.25 03:11:38.529903094	0001923
0	9.934138	-0.175847	0.763213	-9.903216	MT	21300	2023.02.25 03:11:38.530903094	0001923
0	9.945882	-0.198962	0.756369	-9.915084	MT	21300	2023.02.25 03:11:38.531903094	0001923
0	9.959812	-0.144101	0.728682	-9.932075	MT	21300	2023.02.25 03:11:38.532903094	0001923
0	9.953705	-0.207040	0.752482	-9.923061	MT	21300	2023.02.25 03:11:38.533903094	0001923
0	9.970260	-0.168223	0.767771	-9.939231	MT	21300	2023.02.25 03:11:38.534903094	0001923
0	9.954044	-0.168054	0.763527	-9.923295	MT	21300	2023.02.25 03:11:38.535903094	0001923
0	9.946756	-0.159984	0.775413	-9.915195	MT	21300	2023.02.25 03:11:38.536903094	0001923
0	9.987538	-0.176408	0.788004	-9.954840	MT	21300	2023.02.25 03:11:38.537903094	0001923
0	9.961871	-0.136138	0.763688	-9.931623	MT	21300	2023.02.25 03:11:38.538903094	0001923
0	9.977064	-0.164286	0.748900	-9.947561	MT	21300	2023.02.25 03:11:38.539903094	0001923
0	9.936779	-0.139871	0.744319	-9.907876	MT	21300	2023.02.25 03:11:38.540903094	0001923
0	9.949332	-0.160001	0.752477	-9.919546	MT	21300	2023.02.25 03:11:38.541903094	0001923
0	9.935932	-0.159853	0.728297	-9.907915	MT	21300	2023.02.25 03:11:38.542903094	0001923
0	9.942861	-0.115949	0.779404	-9.911588	MT	21300	2023.02.25 03:11:38.543903094	0001923
0	10.001784	-0.132550	0.764303	-9.971657	MT	21300	2023.02.25 03:11:38.544903094	0001923
0	9.940705	-0.171906	0.740342	-9.911607	MT	21300	2023.02.25 03:11:38.545903094	0001923
0	9.975684	-0.191283	0.787803	-9.942688	MT	21300	2023.02.25 03:11:38.546903094	0001923
0	9.949624	-0.168005	0.756467	-9.919402	MT	21300	2023.02.25 03:11:38.547903094	0001923
0	9.953525	-0.188041	0.752505	-9.923257	MT	21300	2023.02.25 03:11:38.548903094	0001923
0	9.977723	-0.152299	0.760913	-9.947501	MT	21300	2023.02.25 03:11:38.549903094	0001923
0	9.954828	-0.104073	0.779602	-9.923709	MT	21300	2023.02.25 03:11:38.550903094	0001923
0	9.942776	-0.194937	0.771311	-9.910897	MT	21300	2023.02.25 03:11:38.551903094	0001923
0	9.941001	-0.179910	0.744332	-9.911464	MT	21300	2023.02.25 03:11:38.552903094	0001923
0	9.960975	-0.140122	0.748685	-9.931811	MT	21300	2023.02.25 03:11:38.553903094	0001923
0	9.950748	-0.160025	0.775474	-9.919194	MT	21300	2023.02.25 03:11:38.554903094	0001923
0	9.942465	-0.187933	0.767320	-9.911030	MT	21300	2023.02.25 03:11:38.555903094	0001923
0	9.961310	-0.160125	0.752660	-9.931544	MT	21300	2023.02.25 03:11:38.556903094	0001923
0	9.993877	-0.152467	0.764157	-9.963453	MT	21300	2023.02.25 03:11:38.557903094	0001923
0	9.961690	-0.207123	0.752605	-9.931060	MT	21300	2023.02.25 03:11:38.558903094	0001923
0	9.924143	-0.151734	0.732123	-9.895938	MT	21300	2023.02.25 03:11:38.559903094	0001923
0	9.926147	-0.119772	0.767156	-9.895732	MT	21300	2023.02.25 03:11:38.560903094	0001923
0	9.953705	-0.207040	0.752482	-9.923061	MT	21300	2023.02.25 03:11:38.561903094	0001923
0	9.993146	-0.180450	0.749126	-9.963394	MT	21300	2023.02.25 03:11:38.562903094	0001923
0	9.988702	-0.144406	0.745108	-9.959826	MT	21300	2023.02.25 03:11:38.563903094	0001923
0	9.985026	-0.160368	0.749027	-9.955601	MT	21300	2023.02.25 03:11:38.564903094	0001923
0	9.981179	-0.140332	0.752989	-9.951746	MT	21300	2023.02.25 03:11:38.565903094	0001923
0	9.919154	-0.115700	0.767054	-9.888775	MT	21300	2023.02.25 03:11:38.566903094	0001923
0	9.950717	-0.215014	0.767410	-9.918751	MT	21300	2023.02.25 03:11:38.567903094	0001923
0	9.969915	-0.180215	0.760758	-9.939214	MT	21300	2023.02.25 03:11:38.568903094	0001923
0	9.956982	-0.140081	0.748624	-9.927811	MT	21300	2023.02.25 03:11:38.569903094	0001923
0	9.965262	-0.188161	0.748689	-9.935316	MT	21300	2023.02.25 03:11:38.570903094	0001923
0	9.956735	-0.180070	0.740577	-9.927522	MT	21300	2023.02.25 03:11:38.571903094	0001923
0	9.989237	-0.156414	0.753093	-9.959580	MT	21300	2023.02.25 03:11:38.572903094	0001923
0	9.928437	-0.163779	0.736169	-9.899752	MT	21300	2023.02.25 03:11:38.573903094	0001923
0	9.981231	-0.152332	0.752975	-9.951623	MT	21300	2023.02.25 03:11:38.574903094	0001923
0	9.953160	-0.172038	0.748524	-9.923483	MT	21300	2023.02.25 03:11:38.575903094	0001923
0	9.903209	-0.198523	0.759712	-9.872030	MT	21300	2023.02.25 03:11:38.576903094	0001923
0	9.973182	-0.180244	0.748820	-9.943397	MT	21300	2023.02.25 03:11:38.577903094	0001923
0	9.981322	-0.168331	0.752956	-9.951458	MT	21300	2023.02.25 03:11:38.578903094	0001923
0	9.945539	-0.151965	0.756425	-9.915568	MT	21300	2023.02.25 03:11:38.579903094	0001923
0	9.961900	-0.176133	0.760640	-9.931257	MT	21300	2023.02.25 03:11:38.580903094	0001923
0	9.922191	-0.179723	0.763025	-9.891177	MT	21300	2023.02.25 03:11:38.581903094	0001923
0	9.948215	-0.103988	0.736546	-9.920367	MT	21300	2023.02.25 03:11:38.582903094	0001923
0	9.945203	-0.175955	0.748398	-9.915443	MT	21300	2023.02.25 03:11:38.583903094	0001923
0	9.961536	-0.191123	0.752624	-9.931225	MT	21300	2023.02.25 03:11:38.584903094	0001923
0	9.918982	-0.175689	0.759984	-9.888264	MT	21300	2023.02.25 03:11:38.585903094	0001923
0	9.979612	-0.140331	0.791924	-9.947151	MT	21300	2023.02.25 03:11:38.586903094	0001923
0	9.951128	-0.207023	0.775419	-9.918711	MT	21300	2023.02.25 03:11:38.587903094	0001923
0	9.942042	-0.163930	0.763349	-9.911338	MT	21300	2023.02.25 03:11:38.588903094	0001923
0	9.941188	-0.111922	0.752412	-9.912041	MT	21300	2023.02.25 03:11:38.589903094	0001923
0	9.934304	-0.163852	0.767226	-9.903278	MT	21300	2023.02.25 03:11:38.590903094	0001923
0	9.953282	-0.152043	0.752548	-9.923627	MT	21300	2023.02.25 03:11:38.591903094	0001923
0	9.940115	-0.151899	0.732367	-9.911935	MT	21300	2023.02.25 03:11:38.592903094	0001923
0	9.945506	-0.183959	0.752388	-9.915299	MT	21300	2023.02.25 03:11:38.593903094	0001923
0	9.977266	-0.191284	0.748868	-9.947283	MT	21300	2023.02.25 03:11:38.594903094	0001923
0	9.983212	-0.164363	0.783957	-9.951026	MT	21300	2023.02.25 03:11:38.595903094	0001923
0	9.988946	-0.184404	0.745060	-9.959414	MT	21300	2023.02.25 03:11:38.596903094	0001923
0	9.961980	-0.160136	0.763659	-9.931376	MT	21300	2023.02.25 03:11:38.597903094	0001923
0	9.945875	-0.167968	0.760406	-9.915342	MT	21300	2023.02.25 03:11:38.598903094	0001923
0	9.998310	-0.140517	0.772231	-9.967453	MT	21300	2023.02.25 03:11:38.599903094	0001923
0	9.925916	-0.127767	0.763147	-9.895711	MT	21300	2023.02.25 03:11:38.600903094	0001923
0	9.950137	-0.180012	0.763452	-9.919172	MT	21300	2023.02.25 03:11:38.601903094	0001923
0	9.946115	-0.175971	0.763396	-9.915214	MT	21300	2023.02.25 03:11:38.602903094	0001923
0	9.961431	-0.132131	0.756693	-9.931771	MT	21300	2023.02.25 03:11:38.603903094	0001923
0	9.949981	-0.156013	0.763481	-9.919419	MT	21300	2023.02.25 03:11:38.604903094	0001923
0	9.920642	-0.155701	0.740056	-9.891775	MT	21300	2023.02.25 03:11:38.605903094	0001923
0	9.967524	-0.168202	0.787708	-9.934926	MT	21300	2023.02.25 03:11:38.606903094	0001923
0	9.992047	-0.156435	0.733156	-9.963885	MT	21300	2023.02.25 03:11:38.607903094	0001923
0	9.948928	-0.171993	0.744464	-9.919545	MT	21300	2023.02.25 03:11:38.608903094	0001923
0	9.938848	-0.171901	0.775277	-9.907073	MT	21300	2023.02.25 03:11:38.609903094	0001923
0	9.944994	-0.179951	0.744393	-9.915463	MT	21300	2023.02.25 03:11:38.610903094	0001923
0	9.949558	-0.191000	0.752440	-9.919227	MT	21300	2023.02.25 03:11:38.611903094	0001923
0	9.943190	-0.143952	0.783370	-9.911238	MT	21300	2023.02.25 03:11:38.612903094	0001923
0	9.997265	-0.195490	0.749169	-9.967239	MT	21300	2023.02.25 03:11:38.613903094	0001923
0	10.001699	-0.156546	0.761275	-9.971456	MT	21300	2023.02.25 03:11:38.614903094	0001923
0	10.004540	-0.164566	0.741329	-9.975678	MT	21300	2023.02.25 03:11:38.615903094	0001923
0	9.996842	-0.172487	0.745197	-9.967536	MT	21300	2023.02.25 03:11:38.616903094	0001923
0	9.985892	-0.152384	0.764035	-9.955454	MT	21300	2023.02.25 03:11:38.617903094	0001923
0	9.981394	-0.132337	0.756998	-9.951767	MT	21300	2023.02.25 03:11:38.618903094	0001923
0	9.973129	-0.112251	0.752901	-9.944036	MT	21300	2023.02.25 03:11:38.619903094	0001923
0	9.970508	-0.168227	0.771771	-9.939170	MT	21300	2023.02.25 03:11:38.620903094	0001923
0	9.961628	-0.172129	0.756646	-9.931359	MT	21300	2023.02.25 03:11:38.621903094	0001923
0	9.958192	-0.152100	0.767607	-9.927398	MT	21300	2023.02.25 03:11:38.622903094	0001923
0	9.964958	-0.180157	0.744699	-9.935459	MT	21300	2023.02.25 03:11:38.623903094	0001923
0	9.957560	-0.160088	0.756599	-9.927483	MT	21300	2023.02.25 03:11:38.624903094	0001923
0	9.968865	-0.168199	0.744774	-9.939582	MT	21300	2023.02.25 03:11:38.625903094	0001923
0	9.944957	-0.123958	0.748459	-9.915978	MT	21300	2023.02.25 03:11:38.626903094	0001923
0	9.932621	-0.155824	0.740239	-9.903773	MT	21300	2023.02.25 03:11:38.627903094	0001923
0	9.973266	-0.156249	0.752848	-9.943583	MT	21300	2023.02.25 03:11:38.628903094	0001923
0	9.945850	-0.163968	0.760410	-9.915383	MT	21300	2023.02.25 03:11:38.629903094	0001923
0	9.988882	-0.203399	0.741038	-9.959280	MT	21300	2023.02.25 03:11:38.630903094	0001923
0	9.978173	-0.156306	0.767908	-9.947353	MT	21300	2023.02.25 03:11:38.631903094	0001923
0	9.949985	-0.184008	0.760448	-9.919177	MT	21300	2023.02.25 03:11:38.632903094	0001923
0	9.990420	-0.160433	0.772086	-9.959249	MT	21300	2023.02.25 03:11:38.633903094	0001923
0	9.945503	-0.143965	0.756435	-9.915650	MT	21300	2023.02.25 03:11:38.634903094	0001923
0	10.009402	-0.148625	0.757407	-9.979598	MT	21300	2023.02.25 03:11:38.635903094	0001923
0	9.960358	-0.160109	0.736662	-9.931788	MT	21300	2023.02.25 03:11:38.636903094	0001923
0	9.925577	-0.187752	0.752078	-9.895262	MT	21300	2023.02.25 03:11:38.637903094	0001923
0	9.957256	-0.148085	0.752614	-9.927668	MT	21300	2023.02.25 03:11:38.638903094	0001923
0	9.913780	-0.202622	0.735894	-9.884354	MT	21300	2023.02.25 03:11:38.639903094	0001923
0	9.925302	-0.183749	0.748083	-9.895364	MT	21300	2023.02.25 03:11:38.640903094	0001923
0	9.926091	-0.190761	0.760073	-9.895109	MT	21300	2023.02.25 03:11:38.641903094	0001923
0	9.952783	-0.148035	0.744553	-9.923791	MT	21300	2023.02.25 03:11:38.642903094	0001923
0	9.941573	-0.190917	0.752318	-9.911228	MT	21300	2023.02.25 03:11:38.643903094	0001923
0	9.954147	-0.140059	0.767560	-9.923522	MT	21300	2023.02.25 03:11:38.644903094	0001923
0	9.957451	-0.136089	0.756627	-9.927730	MT	21300	2023.02.25 03:11:38.645903094	0001923
0	9.941084	-0.155915	0.748360	-9.911649	MT	21300	2023.02.25 03:11:38.646903094	0001923
0	9.988678	-0.180400	0.741066	-9.959516	MT	21300	2023.02.25 03:11:38.647903094	0001923
0	10.020682	-0.152736	0.745587	-9.991738	MT	21300	2023.02.25 03:11:38.648903094	0001923
0	9.945902	-0.171968	0.760401	-9.915301	MT	21300	2023.02.25 03:11:38.649903094	0001923
0	9.961027	-0.152121	0.748670	-9.931687	MT	21300	2023.02.25 03:11:38.650903094	0001923
0	9.973124	-0.172244	0.748830	-9.943479	MT	21300	2023.02.25 03:11:38.651903094	0001923
0	9.992173	-0.176434	0.733132	-9.963679	MT	21300	2023.02.25 03:11:38.652903094	0001923
0	9.949757	-0.148010	0.760490	-9.919547	MT	21300	2023.02.25 03:11:38.653903094	0001923
0	9.969131	-0.172203	0.748769	-9.939480	MT	21300	2023.02.25 03:11:38.654903094	0001923
0	9.927436	-0.131792	0.787140	-9.895303	MT	21300	2023.02.25 03:11:38.655903094	0001923
0	9.948392	-0.184006	0.798382	-9.914597	MT	21300	2023.02.25 03:11:38.656903094	0001923
0	9.929517	-0.139800	0.756195	-9.899694	MT	21300	2023.02.25 03:11:38.657903094	0001923
0	9.919178	-0.198688	0.759957	-9.888027	MT	21300	2023.02.25 03:11:38.658903094	0001923
0	9.960722	-0.136118	0.744690	-9.931913	MT	21300	2023.02.25 03:11:38.659903094	0001923
0	9.958213	-0.191094	0.763561	-9.927057	MT	21300	2023.02.25 03:11:38.660903094	0001923
0	9.938004	-0.155889	0.763297	-9.907421	MT	21300	2023.02.25 03:11:38.661903094	0001923
0	9.985643	-0.136382	0.761054	-9.955664	MT	21300	2023.02.25 03:11:38.662903094	0001923
0	9.960551	-0.152113	0.740671	-9.931809	MT	21300	2023.02.25 03:11:38.663903094	0001923
0	9.985465	-0.152377	0.757036	-9.955561	MT	21300	2023.02.25 03:11:38.664903094	0001923
0	9.982789	-0.176354	0.775944	-9.951024	MT	21300	2023.02.25 03:11:38.665903094	0001923
0	9.939216	-0.147910	0.783305	-9.907198	MT	21300	2023.02.25 03:11:38.666903094	0001923
0	9.915949	-0.131670	0.778973	-9.884427	MT	21300	2023.02.25 03:11:38.667903094	0001923
0	9.971221	-0.195234	0.779738	-9.938770	MT	21300	2023.02.25 03:11:38.668903094	0001923
0	9.958122	-0.180094	0.763574	-9.927171	MT	21300	2023.02.25 03:11:38.669903094	0001923
0	9.940951	-0.115917	0.748408	-9.912061	MT	21300	2023.02.25 03:11:38.670903094	0001923
0	9.978330	-0.180304	0.767879	-9.947106	MT	21300	2023.02.25 03:11:38.671903094	0001923
0	9.966197	-0.156182	0.767724	-9.935355	MT	21300	2023.02.25 03:11:38.672903094	0001923
0	9.977949	-0.160301	0.763903	-9.947373	MT	21300	2023.02.25 03:11:38.673903094	0001923
0	9.917365	-0.183660	0.731978	-9.888610	MT	21300	2023.02.25 03:11:38.674903094	0001923
0	9.986284	-0.176387	0.768006	-9.955146	MT	21300	2023.02.25 03:11:38.675903094	0001923
0	9.950436	-0.148022	0.771489	-9.919379	MT	21300	2023.02.25 03:11:38.676903094	0001923
0	9.941325	-0.155919	0.752360	-9.911588	MT	21300	2023.02.25 03:11:38.677903094	0001923
0	9.957126	-0.168079	0.748590	-9.927523	MT	21300	2023.02.25 03:11:38.678903094	0001923
0	9.920926	-0.163704	0.744046	-9.891632	MT	21300	2023.02.25 03:11:38.679903094	0001923
0	9.974142	-0.148265	0.767856	-9.943436	MT	21300	2023.02.25 03:11:38.680903094	0001923
0	9.998110	-0.188506	0.764175	-9.967081	MT	21300	2023.02.25 03:11:38.681903094	0001923
0	9.890693	-0.171402	0.770545	-9.859142	MT	21300	2023.02.25 03:11:38.682903094	0001923
0	9.961369	-0.199119	0.748615	-9.931203	MT	21300	2023.02.25 03:11:38.683903094	0001923
0	9.976661	-0.124284	0.744948	-9.948034	MT	21300	2023.02.25 03:11:38.684903094	0001923
0	9.958126	-0.136101	0.767626	-9.927562	MT	21300	2023.02.25 03:11:38.685903094	0001923
0	9.956795	-0.152076	0.744610	-9.927749	MT	21300	2023.02.25 03:11:38.686903094	0001923
0	9.954110	-0.128060	0.767574	-9.923645	MT	21300	2023.02.25 03:11:38.687903094	0001923
0	9.950107	-0.176012	0.763457	-9.919213	MT	21300	2023.02.25 03:11:38.688903094	0001923
0	9.947461	-0.187991	0.783379	-9.914785	MT	21300	2023.02.25 03:11:38.689903094	0001923
0	9.929369	-0.159795	0.752172	-9.899549	MT	21300	2023.02.25 03:11:38.690903094	0001923
0	9.975000	-0.168276	0.779831	-9.943047	MT	21300	2023.02.25 03:11:38.691903094	0001923
0	9.925913	-0.167762	0.760100	-9.895345	MT	21300	2023.02.25 03:11:38.692903094	0001923
0	9.956297	-0.184062	0.732573	-9.927603	MT	21300	2023.02.25 03:11:38.693903094	0001923
0	9.933016	-0.179827	0.744210	-9.903465	MT	21300	2023.02.25 03:11:38.694903094	0001923
0	10.006249	-0.124600	0.772373	-9.975617	MT	21300	2023.02.25 03:11:38.695903094	0001923
0	9.904327	-0.155549	0.782761	-9.872121	MT	21300	2023.02.25 03:11:38.696903094	0001923
0	9.949841	-0.108016	0.763538	-9.919913	MT	21300	2023.02.25 03:11:38.697903094	0001923
0	9.969915	-0.180215	0.760758	-9.939214	MT	21300	2023.02.25 03:11:38.698903094	0001923
0	9.930837	-0.167818	0.775160	-9.899115	MT	21300	2023.02.25 03:11:38.699903094	0001923
0	9.944817	-0.151952	0.744427	-9.915751	MT	21300	2023.02.25 03:11:38.700903094	0001923
0	9.993943	-0.164466	0.764143	-9.963329	MT	21300	2023.02.25 03:11:38.701903094	0001923
0	9.972424	-0.120239	0.740892	-9.944137	MT	21300	2023.02.25 03:11:38.702903094	0001923
0	9.964872	-0.168158	0.744713	-9.935583	MT	21300	2023.02.25 03:11:38.703903094	0001923
0	9.958361	-0.132105	0.771630	-9.927542	MT	21300	2023.02.25 03:11:38.704903094	0001923
0	9.969642	-0.176211	0.756763	-9.939317	MT	21300	2023.02.25 03:11:38.705903094	0001923
0	9.954468	-0.191056	0.767500	-9.922997	MT	21300	2023.02.25 03:11:38.706903094	0001923
0	9.910058	-0.179590	0.743859	-9.880469	MT	21300	2023.02.25 03:11:38.707903094	0001923
0	9.998878	-0.191518	0.776171	-9.966867	MT	21300	2023.02.25 03:11:38.708903094	0001923
0	9.941304	-0.151919	0.752365	-9.911629	MT	21300	2023.02.25 03:11:38.709903094	0001923
0	9.952712	-0.176029	0.740521	-9.923564	MT	21300	2023.02.25 03:11:38.710903094	0001923
0	9.961634	-0.108136	0.760721	-9.931957	MT	21300	2023.02.25 03:11:38.711903094	0001923
0	9.966098	-0.132183	0.767753	-9.935602	MT	21300	2023.02.25 03:11:38.712903094	0001923
0	9.952838	-0.215023	0.736475	-9.923223	MT	21300	2023.02.25 03:11:38.713903094	0001923
0	9.988266	-0.152398	0.737099	-9.959866	MT	21300	2023.02.25 03:11:38.714903094	0001923
0	9.946672	-0.183978	0.771385	-9.915009	MT	21300	2023.02.25 03:11:38.715903094	0001923
0	9.985315	-0.168372	0.753017	-9.955457	MT	21300	2023.02.25 03:11:38.716903094	0001923
0	9.999118	-0.215517	0.776142	-9.966620	MT	21300	2023.02.25 03:11:38.717903094	0001923
0	9.961491	-0.148130	0.756674	-9.931606	MT	21300	2023.02.25 03:11:38.718903094	0001923
0	9.958363	-0.223089	0.760524	-9.926774	MT	21300	2023.02.25 03:11:38.719903094	0001923
0	9.929748	-0.135805	0.760199	-9.899674	MT	21300	2023.02.25 03:11:38.720903094	0001923
0	9.944579	-0.151948	0.740427	-9.915812	MT	21300	2023.02.25 03:11:38.721903094	0001923
0	9.936950	-0.171869	0.744281	-9.907547	MT	21300	2023.02.25 03:11:38.722903094	0001923
0	9.985958	-0.164384	0.764021	-9.955330	MT	21300	2023.02.25 03:11:38.723903094	0001923
0	9.926796	-0.159778	0.775108	-9.895198	MT	21300	2023.02.25 03:11:38.724903094	0001923
0	9.961295	-0.191119	0.748624	-9.931286	MT	21300	2023.02.25 03:11:38.725903094	0001923
0	10.025974	-0.199791	0.761590	-9.995009	MT	21300	2023.02.25 03:11:38.726903094	0001923
0	9.965197	-0.180161	0.748698	-9.935398	MT	21300	2023.02.25 03:11:38.727903094	0001923
0	9.969805	-0.164216	0.760777	-9.939379	MT	21300	2023.02.25 03:11:38.728903094	0001923
0	9.966077	-0.176177	0.763701	-9.935210	MT	21300	2023.02.25 03:11:38.729903094	0001923
0	9.961476	-0.184124	0.752632	-9.931297	MT	21300	2023.02.25 03:11:38.730903094	0001923
0	9.972636	-0.199230	0.736799	-9.943385	MT	21300	2023.02.25 03:11:38.731903094	0001923
0	9.925603	-0.190752	0.752074	-9.895231	MT	21300	2023.02.25 03:11:38.732903094	0001923
0	9.957726	-0.184087	0.756570	-9.927236	MT	21300	2023.02.25 03:11:38.733903094	0001923
0	9.961536	-0.191123	0.752624	-9.931225	MT	21300	2023.02.25 03:11:38.734903094	0001923
0	9.971130	-0.211229	0.775719	-9.938666	MT	21300	2023.02.25 03:11:38.735903094	0001923
0	9.962579	-0.176144	0.771639	-9.931089	MT	21300	2023.02.25 03:11:38.736903094	0001923
0	9.962474	-0.160145	0.771658	-9.931253	MT	21300	2023.02.25 03:11:38.737903094	0001923
0	9.988300	-0.191392	0.733053	-9.959525	MT	21300	2023.02.25 03:11:38.738903094	0001923
0	9.945717	-0.179963	0.756392	-9.915279	MT	21300	2023.02.25 03:11:38.739903094	0001923
0	9.953189	-0.176038	0.748520	-9.923442	MT	21300	2023.02.25 03:11:38.740903094	0001923
0	9.978671	-0.156314	0.775907	-9.947231	MT	21300	2023.02.25 03:11:38.741903094	0001923
0	9.922225	-0.143729	0.767067	-9.891486	MT	21300	2023.02.25 03:11:38.742903094	0001923
0	9.982484	-0.168350	0.771954	-9.951168	MT	21300	2023.02.25 03:11:38.743903094	0001923
0	9.968755	-0.148200	0.744798	-9.939788	MT	21300	2023.02.25 03:11:38.744903094	0001923
0	9.926296	-0.159769	0.767109	-9.895321	MT	21300	2023.02.25 03:11:38.745903094	0001923
0	9.990126	-0.188424	0.764053	-9.959083	MT	21300	2023.02.25 03:11:38.746903094	0001923
0	9.926621	-0.171773	0.771094	-9.895136	MT	21300	2023.02.25 03:11:38.747903094	0001923
0	9.938111	-0.218879	0.756224	-9.906879	MT	21300	2023.02.25 03:11:38.748903094	0001923
0	9.949741	-0.184004	0.756448	-9.919238	MT	21300	2023.02.25 03:11:38.749903094	0001923
0	9.963110	-0.180152	0.779633	-9.930925	MT	21300	2023.02.25 03:11:38.750903094	0001923
0	9.974639	-0.148273	0.775855	-9.943314	MT	21300	2023.02.25 03:11:38.751903094	0001923
0	9.928767	-0.131789	0.744206	-9.899960	MT	21300	2023.02.25 03:11:38.752903094	0001923
0	9.936685	-0.167865	0.740286	-9.907649	MT	21300	2023.02.25 03:11:38.753903094	0001923
0	9.948914	-0.198987	0.740432	-9.919328	MT	21300	2023.02.25 03:11:38.754903094	0001923
0	9.953789	-0.156051	0.760542	-9.923464	MT	21300	2023.02.25 03:11:38.755903094	0001923
0	9.959717	-0.191118	0.787558	-9.926691	MT	21300	2023.02.25 03:11:38.756903094	0001923
0	9.923524	-0.214738	0.778981	-9.890572	MT	21300	2023.02.25 03:11:38.757903094	0001923
0	9.973288	-0.160249	0.752844	-9.943542	MT	21300	2023.02.25 03:11:38.758903094	0001923
0	9.923223	-0.183739	0.779018	-9.890891	MT	21300	2023.02.25 03:11:38.759903094	0001923
0	9.992501	-0.188437	0.737118	-9.963495	MT	21300	2023.02.25 03:11:38.760903094	0001923
0	9.951302	-0.168033	0.783464	-9.918990	MT	21300	2023.02.25 03:11:38.761903094	0001923
0	9.973026	-0.156245	0.748849	-9.943644	MT	21300	2023.02.25 03:11:38.762903094	0001923
0	9.953874	-0.132055	0.763570	-9.923665	MT	21300	2023.02.25 03:11:38.763903094	0001923
0	9.980961	-0.184322	0.744938	-9.951416	MT	21300	2023.02.25 03:11:38.764903094	0001923
0	9.968865	-0.168199	0.744774	-9.939582	MT	21300	2023.02.25 03:11:38.765903094	0001923
0	9.953906	-0.203044	0.756487	-9.923041	MT	21300	2023.02.25 03:11:38.766903094	0001923
0	9.967198	-0.156198	0.783723	-9.935111	MT	21300	2023.02.25 03:11:38.767903094	0001923
0	10.001260	-0.164537	0.753266	-9.971496	MT	21300	2023.02.25 03:11:38.768903094	0001923
0	9.952240	-0.128028	0.736578	-9.924119	MT	21300	2023.02.25 03:11:38.769903094	0001923
0	9.971212	-0.160240	0.783779	-9.939069	MT	21300	2023.02.25 03:11:38.770903094	0001923
0	9.940550	-0.143907	0.740375	-9.911895	MT	21300	2023.02.25 03:11:38.771903094	0001923
0	9.939024	-0.159905	0.779291	-9.907135	MT	21300	2023.02.25 03:11:38.772903094	0001923
0	9.936566	-0.183860	0.736267	-9.907545	MT	21300	2023.02.25 03:11:38.773903094	0001923
0	9.964166	-0.168145	0.732714	-9.935766	MT	21300	2023.02.25 03:11:38.774903094	0001923
0	9.924834	-0.147746	0.744126	-9.895796	MT	21300	2023.02.25 03:11:38.775903094	0001923
0	9.986229	-0.168388	0.768016	-9.955228	MT	21300	2023.02.25 03:11:38.776903094	0001923
0	9.962859	-0.180148	0.775634	-9.930986	MT	21300	2023.02.25 03:11:38.777903094	0001923
0	9.937339	-0.190872	0.748258	-9.907290	MT	21300	2023.02.25 03:11:38.778903094	0001923
0	9.929920	-0.131808	0.763204	-9.899669	MT	21300	2023.02.25 03:11:38.779903094	0001923
0	9.988622	-0.112408	0.745146	-9.960155	MT	21300	2023.02.25 03:11:38.780903094	0001923
0	9.966048	-0.172177	0.763706	-9.935251	MT	21300	2023.02.25 03:11:38.781903094	0001923
0	9.936897	-0.163869	0.744290	-9.907629	MT	21300	2023.02.25 03:11:38.782903094	0001923
0	9.910268	-0.175594	0.747863	-9.880449	MT	21300	2023.02.25 03:11:38.783903094	0001923
0	9.998256	-0.120518	0.772255	-9.967659	MT	21300	2023.02.25 03:11:38.784903094	0001923
0	9.954044	-0.168054	0.763527	-9.923295	MT	21300	2023.02.25 03:11:38.785903094	0001923
0	9.956440	-0.172067	0.736587	-9.927665	MT	21300	2023.02.25 03:11:38.786903094	0001923
0	9.979675	-0.168302	0.724960	-9.951886	MT	21300	2023.02.25 03:11:38.787903094	0001923
0	9.963960	-0.172141	0.728710	-9.935786	MT	21300	2023.02.25 03:11:38.788903094	0001923
0	9.926774	-0.155778	0.775113	-9.895240	MT	21300	2023.02.25 03:11:38.789903094	0001923
0	9.956972	-0.180075	0.744577	-9.927461	MT	21300	2023.02.25 03:11:38.790903094	0001923
0	9.954191	-0.207048	0.760482	-9.922939	MT	21300	2023.02.25 03:11:38.791903094	0001923
0	9.928555	-0.139784	0.740197	-9.899938	MT	21300	2023.02.25 03:11:38.792903094	0001923
0	9.985708	-0.152381	0.761035	-9.955500	MT	21300	2023.02.25 03:11:38.793903094	0001923
0	9.961885	-0.140138	0.763683	-9.931582	MT	21300	2023.02.25 03:11:38.794903094	0001923
0	9.994144	-0.191465	0.764111	-9.963051	MT	21300	2023.02.25 03:11:38.795903094	0001923
0	9.950171	-0.144018	0.767494	-9.919481	MT	21300	2023.02.25 03:11:38.796903094	0001923
0	9.945363	-0.163960	0.752411	-9.915505	MT	21300	2023.02.25 03:11:38.797903094	0001923
0	9.957583	-0.164088	0.756594	-9.927442	MT	21300	2023.02.25 03:11:38.798903094	0001923
0	9.943724	-0.187953	0.787318	-9.910724	MT	21300	2023.02.25 03:11:38.799903094	0001923
0	9.953084	-0.160039	0.748539	-9.923606	MT	21300	2023.02.25 03:11:38.800903094	0001923
0	9.968951	-0.180198	0.744760	-9.939459	MT	21300	2023.02.25 03:11:38.801903094	0001923
0	9.933991	-0.151848	0.763241	-9.903463	MT	21300	2023.02.25 03:11:38.802903094	0001923
0	9.941482	-0.179918	0.752331	-9.911341	MT	21300	2023.02.25 03:11:38.803903094	0001923
0	9.933662	-0.198834	0.752187	-9.903147	MT	21300	2023.02.25 03:11:38.804903094	0001923
0	9.960407	-0.168108	0.736653	-9.931706	MT	21300	2023.02.25 03:11:38.805903094	0001923
0	9.989458	-0.152418	0.757097	-9.959560	MT	21300	2023.02.25 03:11:38.806903094	0001923
0	9.967755	-0.164206	0.791712	-9.934906	MT	21300	2023.02.25 03:11:38.807903094	0001923
0	9.920509	-0.115703	0.740103	-9.892187	MT	21300	2023.02.25 03:11:38.808903094	0001923
0	9.964400	-0.168149	0.736714	-9.935705	MT	21300	2023.02.25 03:11:38.809903094	0001923
0	9.887512	-0.206367	0.778441	-9.854660	MT	21300	2023.02.25 03:11:38.810903094	0001923
0	9.948036	-0.135982	0.732508	-9.920098	MT	21300	2023.02.25 03:11:38.811903094	0001923
0	9.959082	-0.168085	0.713655	-9.932057	MT	21300	2023.02.25 03:11:38.812903094	0001923
0	9.989721	-0.156422	0.761092	-9.959458	MT	21300	2023.02.25 03:11:38.813903094	0001923
0	9.969805	-0.164216	0.760777	-9.939379	MT	21300	2023.02.25 03:11:38.814903094	0001923
0	9.933349	-0.214825	0.744169	-9.903105	MT	21300	2023.02.25 03:11:38.815903094	0001923
0	9.944738	-0.131953	0.744450	-9.915957	MT	21300	2023.02.25 03:11:38.816903094	0001923
0	10.002038	-0.180548	0.764246	-9.971163	MT	21300	2023.02.25 03:11:38.817903094	0001923
0	9.936614	-0.155866	0.740300	-9.907772	MT	21300	2023.02.25 03:11:38.818903094	0001923
0	9.913555	-0.131630	0.739977	-9.885023	MT	21300	2023.02.25 03:11:38.819903094	0001923
0	9.965911	-0.148178	0.763734	-9.935499	MT	21300	2023.02.25 03:11:38.820903094	0001923
0	9.944231	-0.115946	0.736470	-9.916244	MT	21300	2023.02.25 03:11:38.821903094	0001923
0	9.953672	-0.176046	0.756519	-9.923319	MT	21300	2023.02.25 03:11:38.822903094	0001923
0	9.955716	-0.168055	0.724593	-9.927890	MT	21300	2023.02.25 03:11:38.823903094	0001923
0	9.964635	-0.168154	0.740713	-9.935644	MT	21300	2023.02.25 03:11:38.824903094	0001923
0	10.005187	-0.152579	0.753342	-9.975619	MT	21300	2023.02.25 03:11:38.825903094	0001923
0	9.971094	-0.180234	0.779756	-9.938924	MT	21300	2023.02.25 03:11:38.826903094	0001923
0	9.977238	-0.152291	0.752914	-9.947623	MT	21300	2023.02.25 03:11:38.827903094	0001923
0	9.932802	-0.143829	0.744253	-9.903835	MT	21300	2023.02.25 03:11:38.828903094	0001923
0	9.946385	-0.131981	0.771447	-9.915544	MT	21300	2023.02.25 03:11:38.829903094	0001923
0	9.987822	-0.156389	0.729095	-9.959947	MT	21300	2023.02.25 03:11:38.830903094	0001923
0	9.957004	-0.184074	0.744572	-9.927420	MT	21300	2023.02.25 03:11:38.831903094	0001923
0	9.937465	-0.127884	0.756331	-9.907816	MT	21300	2023.02.25 03:11:38.832903094	0001923
0	9.939490	-0.151914	0.787299	-9.907095	MT	21300	2023.02.25 03:11:38.833903094	0001923
0	9.969159	-0.176203	0.748764	-9.939439	MT	21300	2023.02.25 03:11:38.834903094	0001923
0	9.946115	-0.175971	0.763396	-9.915214	MT	21300	2023.02.25 03:11:38.835903094	0001923
0	9.929152	-0.163791	0.748168	-9.899569	MT	21300	2023.02.25 03:11:38.836903094	0001923
0	9.933624	-0.194835	0.752191	-9.903188	MT	21300	2023.02.25 03:11:38.837903094	0001923
0	9.969642	-0.176211	0.756763	-9.939317	MT	21300	2023.02.25 03:11:38.838903094	0001923
0	9.948122	-0.155981	0.732484	-9.919893	MT	21300	2023.02.25 03:11:38.839903094	0001923
0	9.969988	-0.164219	0.763776	-9.939333	MT	21300	2023.02.25 03:11:38.840903094	0001923
0	9.905907	-0.155550	0.743826	-9.876716	MT	21300	2023.02.25 03:11:38.841903094	0001923
0	9.974125	-0.144265	0.767861	-9.943477	MT	21300	2023.02.25 03:11:38.842903094	0001923
0	9.901566	-0.175500	0.735743	-9.872634	MT	21300	2023.02.25 03:11:38.843903094	0001923
0	9.918877	-0.159690	0.760003	-9.888429	MT	21300	2023.02.25 03:11:38.844903094	0001923
0	9.961753	-0.152134	0.760669	-9.931504	MT	21300	2023.02.25 03:11:38.845903094	0001923
0	9.970168	-0.152223	0.767790	-9.939396	MT	21300	2023.02.25 03:11:38.846903094	0001923
0	9.961359	-0.168125	0.752651	-9.931461	MT	21300	2023.02.25 03:11:38.847903094	0001923
0	9.931185	-0.135828	0.783197	-9.899323	MT	21300	2023.02.25 03:11:38.848903094	0001923
0	9.950169	-0.184011	0.763447	-9.919131	MT	21300	2023.02.25 03:11:38.849903094	0001923
0	9.922510	-0.151733	0.771057	-9.891343	MT	21300	2023.02.25 03:11:38.850903094	0001923
0	9.973849	-0.136261	0.763871	-9.943621	MT	21300	2023.02.25 03:11:38.851903094	0001923
0	9.895557	-0.187448	0.766603	-9.864038	MT	21300	2023.02.25 03:11:38.852903094	0001923
0	9.959654	-0.184092	0.721636	-9.931770	MT	21300	2023.02.25 03:11:38.853903094	0001923
0	9.929812	-0.187798	0.756138	-9.899200	MT	21300	2023.02.25 03:11:38.854903094	0001923
0	9.954220	-0.156058	0.767541	-9.923357	MT	21300	2023.02.25 03:11:38.855903094	0001923
0	9.948257	-0.131986	0.736512	-9.920078	MT	21300	2023.02.25 03:11:38.856903094	0001923
0	9.994586	-0.211468	0.768087	-9.962784	MT	21300	2023.02.25 03:11:38.857903094	0001923
0	9.928405	-0.190773	0.732137	-9.899536	MT	21300	2023.02.25 03:11:38.858903094	0001923
0	9.945444	-0.175959	0.752397	-9.915382	MT	21300	2023.02.25 03:11:38.859903094	0001923
0	9.977542	-0.195288	0.752863	-9.947181	MT	21300	2023.02.25 03:11:38.860903094	0001923
0	9.918283	-0.179677	0.747981	-9.888406	MT	21300	2023.02.25 03:11:38.861903094	0001923
0	9.908446	-0.175589	0.782798	-9.875915	MT	21300	2023.02.25 03:11:38.862903094	0001923
0	9.920192	-0.159692	0.732052	-9.891856	MT	21300	2023.02.25 03:11:38.863903094	0001923
0	9.973627	-0.203247	0.752793	-9.943099	MT	21300	2023.02.25 03:11:38.864903094	0001923
0	9.934579	-0.167856	0.771221	-9.903176	MT	21300	2023.02.25 03:11:38.865903094	0001923
0	9.973939	-0.184256	0.760814	-9.943172	MT	21300	2023.02.25 03:11:38.866903094	0001923
0	9.954376	-0.180057	0.767513	-9.923110	MT	21300	2023.02.25 03:11:38.867903094	0001923
0	9.968186	-0.172186	0.732771	-9.939724	MT	21300	2023.02.25 03:11:38.868903094	0001923
0	10.004604	-0.120573	0.745381	-9.976070	MT	21300	2023.02.25 03:11:38.869903094	0001923
0	9.954037	-0.191049	0.760501	-9.923104	MT	21300	2023.02.25 03:11:38.870903094	0001923
0	9.952217	-0.116029	0.736592	-9.924242	MT	21300	2023.02.25 03:11:38.871903094	0001923
0	9.990619	-0.188432	0.772052	-9.958961	MT	21300	2023.02.25 03:11:38.872903094	0001923
0	9.988759	-0.156406	0.745094	-9.959702	MT	21300	2023.02.25 03:11:38.873903094	0001923
0	9.938026	-0.159889	0.763293	-9.907380	MT	21300	2023.02.25 03:11:38.874903094	0001923
0	9.965401	-0.203160	0.748671	-9.935162	MT	21300	2023.02.25 03:11:38.875903094	0001923
0	9.973392	-0.176248	0.752825	-9.943377	MT	21300	2023.02.25 03:11:38.876903094	0001923
0	9.927022	-0.190776	0.775071	-9.894879	MT	21300	2023.02.25 03:11:38.877903094	0001923
0	9.938479	-0.151898	0.771301	-9.907340	MT	21300	2023.02.25 03:11:38.878903094	0001923
0	9.977965	-0.188297	0.760871	-9.947131	MT	21300	2023.02.25 03:11:38.879903094	0001923
0	9.976424	-0.124280	0.740949	-9.948095	MT	21300	2023.02.25 03:11:38.880903094	0001923
0	9.973935	-0.156260	0.763847	-9.943415	MT	21300	2023.02.25 03:11:38.881903094	0001923
0	9.914519	-0.131646	0.755976	-9.884779	MT	21300	2023.02.25 03:11:38.882903094	0001923
0	9.965262	-0.188161	0.748689	-9.935316	MT	21300	2023.02.25 03:11:38.883903094	0001923
0	9.920824	-0.143705	0.744070	-9.891837	MT	21300	2023.02.25 03:11:38.884903094	0001923
0	9.957879	-0.172091	0.760584	-9.927299	MT	21300	2023.02.25 03:11:38.885903094	0001923
0	9.929307	-0.147796	0.752186	-9.899673	MT	21300	2023.02.25 03:11:38.886903094	0001923
0	9.957987	-0.160095	0.763598	-9.927376	MT	21300	2023.02.25 03:11:38.887903094	0001923
0	9.949671	-0.202999	0.752426	-9.919103	MT	21300	2023.02.25 03:11:38.888903094	0001923
0	9.974555	-0.176268	0.771822	-9.943087	MT	21300	2023.02.25 03:11:38.889903094	0001923
0	9.964762	-0.148159	0.744737	-9.935789	MT	21300	2023.02.25 03:11:38.890903094	0001923
0	9.958649	-0.184102	0.771569	-9.927007	MT	21300	2023.02.25 03:11:38.891903094	0001923
0	9.909150	-0.147579	0.731898	-9.880981	MT	21300	2023.02.25 03:11:38.892903094	0001923
0	9.977238	-0.152291	0.752914	-9.947623	MT	21300	2023.02.25 03:11:38.893903094	0001923
0	9.969462	-0.184206	0.752754	-9.939295	MT	21300	2023.02.25 03:11:38.894903094	0001923
0	9.931064	-0.163823	0.779164	-9.899095	MT	21300	2023.02.25 03:11:38.895903094	0001923
0	9.947142	-0.179987	0.779389	-9.914928	MT	21300	2023.02.25 03:11:38.896903094	0001923
0	9.973695	-0.144258	0.760862	-9.943584	MT	21300	2023.02.25 03:11:38.897903094	0001923
0	9.977619	-0.203288	0.752854	-9.947098	MT	21300	2023.02.25 03:11:38.898903094	0001923
0	9.934202	-0.143853	0.767250	-9.903484	MT	21300	2023.02.25 03:11:38.899903094	0001923
0	9.958063	-0.172095	0.763584	-9.927253	MT	21300	2023.02.25 03:11:38.900903094	0001923
0	9.949757	-0.148010	0.760490	-9.919547	MT	21300	2023.02.25 03:11:38.901903094	0001923
0	9.938499	-0.155897	0.771297	-9.907299	MT	21300	2023.02.25 03:11:38.902903094	0001923
0	9.944409	-0.163944	0.736413	-9.915750	MT	21300	2023.02.25 03:11:38.903903094	0001923
0	9.929326	-0.151796	0.752181	-9.899632	MT	21300	2023.02.25 03:11:38.904903094	0001923
0	9.914179	-0.163636	0.747939	-9.884572	MT	21300	2023.02.25 03:11:38.905903094	0001923
0	9.929920	-0.131808	0.763204	-9.899669	MT	21300	2023.02.25 03:11:38.906903094	0001923
0	9.942156	-0.135936	0.767382	-9.911565	MT	21300	2023.02.25 03:11:38.907903094	0001923
0	9.933347	-0.190831	0.748197	-9.903291	MT	21300	2023.02.25 03:11:38.908903094	0001923
0	9.961510	-0.152130	0.756669	-9.931565	MT	21300	2023.02.25 03:11:38.909903094	0001923
0	9.921120	-0.155709	0.748055	-9.891653	MT	21300	2023.02.25 03:11:38.910903094	0001923
0	9.956914	-0.172075	0.744586	-9.927543	MT	21300	2023.02.25 03:11:38.911903094	0001923
0	9.945902	-0.171968	0.760401	-9.915301	MT	21300	2023.02.25 03:11:38.912903094	0001923
0	9.944264	-0.131945	0.736451	-9.916079	MT	21300	2023.02.25 03:11:38.913903094	0001923
0	9.930766	-0.155819	0.775174	-9.899239	MT	21300	2023.02.25 03:11:38.914903094	0001923
0	9.964427	-0.112157	0.740780	-9.936220	MT	21300	2023.02.25 03:11:38.915903094	0001923
0	9.946088	-0.194967	0.760374	-9.915064	MT	21300	2023.02.25 03:11:38.916903094	0001923
0	9.941001	-0.179910	0.744332	-9.911464	MT	21300	2023.02.25 03:11:38.917903094	0001923
0	9.977202	-0.144291	0.752924	-9.947706	MT	21300	2023.02.25 03:11:38.918903094	0001923
0	9.994330	-0.184469	0.768119	-9.963062	MT	21300	2023.02.25 03:11:38.919903094	0001923
0	9.950914	-0.184024	0.775446	-9.918947	MT	21300	2023.02.25 03:11:38.920903094	0001923
0	9.957827	-0.164092	0.760594	-9.927381	MT	21300	2023.02.25 03:11:38.921903094	0001923
0	9.906219	-0.167554	0.747812	-9.876532	MT	21300	2023.02.25 03:11:38.922903094	0001923
0	9.930929	-0.171792	0.709224	-9.904082	MT	21300	2023.02.25 03:11:38.923903094	0001923
0	9.920688	-0.163700	0.740046	-9.891693	MT	21300	2023.02.25 03:11:38.924903094	0001923
0	9.950118	-0.199008	0.760430	-9.919022	MT	21300	2023.02.25 03:11:38.925903094	0001923
0	9.929961	-0.175803	0.760152	-9.899262	MT	21300	2023.02.25 03:11:38.926903094	0001923
0	9.985102	-0.172368	0.749013	-9.955477	MT	21300	2023.02.25 03:11:38.927903094	0001923
0	9.941834	-0.159927	0.760354	-9.911425	MT	21300	2023.02.25 03:11:38.928903094	0001923
0	9.989725	-0.191416	0.757051	-9.959159	MT	21300	2023.02.25 03:11:38.929903094	0001923
0	9.938130	-0.175888	0.763274	-9.907215	MT	21300	2023.02.25 03:11:38.930903094	0001923
0	9.949558	-0.191000	0.752440	-9.919227	MT	21300	2023.02.25 03:11:38.931903094	0001923
0	9.999977	-0.144518	0.733292	-9.972007	MT	21300	2023.02.25 03:11:38.932903094	0001923
0	9.925954	-0.139766	0.763133	-9.895588	MT	21300	2023.02.25 03:11:38.933903094	0001923
0	9.933026	-0.139833	0.748257	-9.903815	MT	21300	2023.02.25 03:11:38.934903094	0001923
0	9.942170	-0.139935	0.767377	-9.911524	MT	21300	2023.02.25 03:11:38.935903094	0001923
0	9.951277	-0.164033	0.783469	-9.919031	MT	21300	2023.02.25 03:11:38.936903094	0001923
0	9.966077	-0.176177	0.763701	-9.935210	MT	21300	2023.02.25 03:11:38.937903094	0001923
0	9.986030	-0.239368	0.752933	-9.954727	MT	21300	2023.02.25 03:11:38.938903094	0001923
0	9.948592	-0.155989	0.740483	-9.919770	MT	21300	2023.02.25 03:11:38.939903094	0001923
0	9.989478	-0.156418	0.757092	-9.959519	MT	21300	2023.02.25 03:11:38.940903094	0001923
0	9.969317	-0.195202	0.748741	-9.939243	MT	21300	2023.02.25 03:11:38.941903094	0001923
0	9.929812	-0.187798	0.756138	-9.899200	MT	21300	2023.02.25 03:11:38.942903094	0001923
0	9.927420	-0.131765	0.721209	-9.900311	MT	21300	2023.02.25 03:11:38.943903094	0001923
0	9.897312	-0.115462	0.735753	-9.869252	MT	21300	2023.02.25 03:11:38.944903094	0001923
0	9.955922	-0.184082	0.791505	-9.922702	MT	21300	2023.02.25 03:11:38.945903094	0001923
0	9.912870	-0.163639	0.790872	-9.879915	MT	21300	2023.02.25 03:11:38.946903094	0001923
0	9.954295	-0.199052	0.763491	-9.922976	MT	21300	2023.02.25 03:11:38.947903094	0001923
0	9.915488	-0.143661	0.770960	-9.884426	MT	21300	2023.02.25 03:11:38.948903094	0001923
0	9.909582	-0.179582	0.735860	-9.880591	MT	21300	2023.02.25 03:11:38.949903094	0001923
0	9.917131	-0.183656	0.727978	-9.888671	MT	21300	2023.02.25 03:11:38.950903094	0001923
0	9.977748	-0.191293	0.756867	-9.947161	MT	21300	2023.02.25 03:11:38.951903094	0001923
0	9.964329	-0.156150	0.736728	-9.935829	MT	21300	2023.02.25 03:11:38.952903094	0001923
0	9.944464	-0.091951	0.740498	-9.916430	MT	21300	2023.02.25 03:11:38.953903094	0001923
0	9.942203	-0.147935	0.767368	-9.911441	MT	21300	2023.02.25 03:11:38.954903094	0001923
0	9.935590	-0.167872	0.787219	-9.902931	MT	21300	2023.02.25 03:11:38.955903094	0001923
0	9.949774	-0.188004	0.756444	-9.919196	MT	21300	2023.02.25 03:11:38.956903094	0001923
0	10.006493	-0.176597	0.772311	-9.975081	MT	21300	2023.02.25 03:11:38.957903094	0001923
0	9.924834	-0.147746	0.744126	-9.895796	MT	21300	2023.02.25 03:11:38.958903094	0001923
0	9.959088	-0.176111	0.779577	-9.926967	MT	21300	2023.02.25 03:11:38.959903094	0001923
0	9.934082	-0.167847	0.763222	-9.903298	MT	21300	2023.02.25 03:11:38.960903094	0001923
0	9.933526	-0.143841	0.756251	-9.903652	MT	21300	2023.02.25 03:11:38.961903094	0001923
0	9.953567	-0.160047	0.756538	-9.923484	MT	21300	2023.02.25 03:11:38.962903094	0001923
0	9.946333	-0.171975	0.767400	-9.915194	MT	21300	2023.02.25 03:11:38.963903094	0001923
0	9.932633	-0.190818	0.736198	-9.903474	MT	21300	2023.02.25 03:11:38.964903094	0001923
0	9.998206	-0.168511	0.768199	-9.967226	MT	21300	2023.02.25 03:11:38.965903094	0001923
0	9.927264	-0.214775	0.775043	-9.894632	MT	21300	2023.02.25 03:11:38.966903094	0001923
0	9.961852	-0.199127	0.756614	-9.931081	MT	21300	2023.02.25 03:11:38.967903094	0001923
0	9.922742	-0.147737	0.775061	-9.891323	MT	21300	2023.02.25 03:11:38.968903094	0001923
0	9.971948	-0.116231	0.732898	-9.944300	MT	21300	2023.02.25 03:11:38.969903094	0001923
0	9.934869	-0.202854	0.771180	-9.902816	MT	21300	2023.02.25 03:11:38.970903094	0001923
0	9.933225	-0.175831	0.748214	-9.903445	MT	21300	2023.02.25 03:11:38.971903094	0001923
0	9.970720	-0.195225	0.771739	-9.938892	MT	21300	2023.02.25 03:11:38.972903094	0001923
0	9.926125	-0.171765	0.763095	-9.895258	MT	21300	2023.02.25 03:11:38.973903094	0001923
0	9.985917	-0.184380	0.760997	-9.955170	MT	21300	2023.02.25 03:11:38.974903094	0001923
0	10.013761	-0.132674	0.764486	-9.983655	MT	21300	2023.02.25 03:11:38.975903094	0001923
0	9.943092	-0.171946	0.779338	-9.911011	MT	21300	2023.02.25 03:11:38.976903094	0001923
0	9.947641	-0.128002	0.791450	-9.915280	MT	21300	2023.02.25 03:11:38.977903094	0001923
0	9.945961	-0.179967	0.760391	-9.915218	MT	21300	2023.02.25 03:11:38.978903094	0001923
0	9.966219	-0.160182	0.767720	-9.935314	MT	21300	2023.02.25 03:11:38.979903094	0001923
0	9.953901	-0.140055	0.763561	-9.923583	MT	21300	2023.02.25 03:11:38.980903094	0001923
0	9.918069	-0.143679	0.748023	-9.888777	MT	21300	2023.02.25 03:11:38.981903094	0001923
0	9.959403	-0.184115	0.783567	-9.926824	MT	21300	2023.02.25 03:11:38.982903094	0001923
0	9.972650	-0.112243	0.744901	-9.944158	MT	21300	2023.02.25 03:11:38.983903094	0001923
0	9.980654	-0.124325	0.745009	-9.952033	MT	21300	2023.02.25 03:11:38.984903094	0001923
0	9.986050	-0.199379	0.760980	-9.955016	MT	21300	2023.02.25 03:11:38.985903094	0001923
0	9.965812	-0.164174	0.760716	-9.935380	MT	21300	2023.02.25 03:11:38.986903094	0001923
0	9.973487	-0.152253	0.756853	-9.943563	MT	21300	2023.02.25 03:11:38.987903094	0001923
0	9.957101	-0.164080	0.748595	-9.927564	MT	21300	2023.02.25 03:11:38.988903094	0001923
0	9.902541	-0.131522	0.755792	-9.872781	MT	21300	2023.02.25 03:11:38.989903094	0001923
0	9.963024	-0.199147	0.775611	-9.930791	MT	21300	2023.02.25 03:11:38.990903094	0001923
0	9.861697	-0.151099	0.755143	-9.831582	MT	21300	2023.02.25 03:11:38.991903094	0001923
0	9.957366	-0.168083	0.752590	-9.927462	MT	21300	2023.02.25 03:11:38.992903094	0001923
0	9.977687	-0.144299	0.760923	-9.947583	MT	21300	2023.02.25 03:11:38.993903094	0001923
0	9.943404	-0.179950	0.783328	-9.910868	MT	21300	2023.02.25 03:11:38.994903094	0001923
0	9.934011	-0.155848	0.763236	-9.903422	MT	21300	2023.02.25 03:11:38.995903094	0001923
0	9.987346	-0.184403	0.783995	-9.954819	MT	21300	2023.02.25 03:11:38.996903094	0001923
0	9.925940	-0.171762	0.760096	-9.895304	MT	21300	2023.02.25 03:11:38.997903094	0001923
0	9.934168	-0.179847	0.763208	-9.903175	MT	21300	2023.02.25 03:11:38.998903094	0001923
0	9.945099	-0.159956	0.748417	-9.915608	MT	21300	2023.02.25 03:11:38.999903094	0001923
0	9.976741	-0.148283	0.744920	-9.947787	MT	21300	2023.02.25 03:11:39.000903094	0001923
0	9.936951	-0.107876	0.748356	-9.908144	MT	21300	2023.02.25 03:11:39.001903094	0001923
0	9.910464	-0.198593	0.747836	-9.880212	MT	21300	2023.02.25 03:11:39.002903094	0001923
0	9.921489	-0.175712	0.752031	-9.891386	MT	21300	2023.02.25 03:11:39.003903094	0001923
0	9.909781	-0.123593	0.743925	-9.881045	MT	21300	2023.02.25 03:11:39.004903094	0001923
0	9.992208	-0.140440	0.737175	-9.963989	MT	21300	2023.02.25 03:11:39.005903094	0001923
0	9.965837	-0.168174	0.760711	-9.935339	MT	21300	2023.02.25 03:11:39.006903094	0001923
0	9.938998	-0.190900	0.775255	-9.906877	MT	21300	2023.02.25 03:11:39.007903094	0001923
0	9.946177	-0.183970	0.763386	-9.915131	MT	21300	2023.02.25 03:11:39.008903094	0001923
0	9.941685	-0.119929	0.760402	-9.911837	MT	21300	2023.02.25 03:11:39.009903094	0001923
0	9.972885	-0.172240	0.744830	-9.943540	MT	21300	2023.02.25 03:11:39.010903094	0001923
0	9.949496	-0.144006	0.756496	-9.919649	MT	21300	2023.02.25 03:11:39.011903094	0001923
0	9.899576	-0.155495	0.770701	-9.868305	MT	21300	2023.02.25 03:11:39.012903094	0001923
0	9.945004	-0.139957	0.748440	-9.915813	MT	21300	2023.02.25 03:11:39.013903094	0001923
0	9.960172	-0.168104	0.732653	-9.931767	MT	21300	2023.02.25 03:11:39.014903094	0001923
0	9.938297	-0.163893	0.767287	-9.907277	MT	21300	2023.02.25 03:11:39.015903094	0001923
0	9.980193	-0.176310	0.732949	-9.951681	MT	21300	2023.02.25 03:11:39.016903094	0001923
0	9.983234	-0.199357	0.779916	-9.950726	MT	21300	2023.02.25 03:11:39.017903094	0001923
0	10.003970	-0.144559	0.733353	-9.976007	MT	21300	2023.02.25 03:11:39.018903094	0001923
0	9.934579	-0.167856	0.771221	-9.903176	MT	21300	2023.02.25 03:11:39.019903094	0001923
0	9.952921	-0.172034	0.744525	-9.923544	MT	21300	2023.02.25 03:11:39.020903094	0001923
0	9.969876	-0.203209	0.756731	-9.939039	MT	21300	2023.02.25 03:11:39.021903094	0001923
0	9.944935	-0.171951	0.744403	-9.915545	MT	21300	2023.02.25 03:11:39.022903094	0001923
0	9.973935	-0.156260	0.763847	-9.943415	MT	21300	2023.02.25 03:11:39.023903094	0001923
0	9.935955	-0.163853	0.728292	-9.907873	MT	21300	2023.02.25 03:11:39.024903094	0001923
0	9.969515	-0.156212	0.756787	-9.939522	MT	21300	2023.02.25 03:11:39.025903094	0001923
0	9.930416	-0.131816	0.771203	-9.899547	MT	21300	2023.02.25 03:11:39.026903094	0001923
0	9.945198	-0.123962	0.752459	-9.915917	MT	21300	2023.02.25 03:11:39.027903094	0001923
0	9.974182	-0.191259	0.763806	-9.943055	MT	21300	2023.02.25 03:11:39.028903094	0001923
0	9.954740	-0.160066	0.775536	-9.923194	MT	21300	2023.02.25 03:11:39.029903094	0001923
0	9.937702	-0.175881	0.756275	-9.907322	MT	21300	2023.02.25 03:11:39.030903094	0001923
0	9.961885	-0.140138	0.763683	-9.931582	MT	21300	2023.02.25 03:11:39.031903094	0001923
0	9.944751	-0.135953	0.744446	-9.915916	MT	21300	2023.02.25 03:11:39.032903094	0001923
0	9.910917	-0.163607	0.759876	-9.880389	MT	21300	2023.02.25 03:11:39.033903094	0001923
0	9.940705	-0.171906	0.740342	-9.911607	MT	21300	2023.02.25 03:11:39.034903094	0001923
0	9.942358	-0.202928	0.763303	-9.910936	MT	21300	2023.02.25 03:11:39.035903094	0001923
0	9.963320	-0.104164	0.787723	-9.931585	MT	21300	2023.02.25 03:11:39.036903094	0001923
0	9.953643	-0.172046	0.756524	-9.923360	MT	21300	2023.02.25 03:11:39.037903094	0001923
0	9.930788	-0.159819	0.775169	-9.899198	MT	21300	2023.02.25 03:11:39.038903094	0001923
0	9.970131	-0.184218	0.763753	-9.939127	MT	21300	2023.02.25 03:11:39.039903094	0001923
0	10.005802	-0.140591	0.764355	-9.975574	MT	21300	2023.02.25 03:11:39.040903094	0001923
0	9.998382	-0.156516	0.772213	-9.967289	MT	21300	2023.02.25 03:11:39.041903094	0001923
0	9.921750	-0.131722	0.760082	-9.891717	MT	21300	2023.02.25 03:11:39.042903094	0001923
0	9.962184	-0.152141	0.767668	-9.931397	MT	21300	2023.02.25 03:11:39.043903094	0001923
0	9.986843	-0.184395	0.775996	-9.954941	MT	21300	2023.02.25 03:11:39.044903094	0001923
0	9.950118	-0.199008	0.760430	-9.919022	MT	21300	2023.02.25 03:11:39.045903094	0001923
0	9.956434	-0.191088	0.798496	-9.922523	MT	21300	2023.02.25 03:11:39.046903094	0001923
0	9.946436	-0.226965	0.760336	-9.914735	MT	21300	2023.02.25 03:11:39.047903094	0001923
0	9.921221	-0.107716	0.752111	-9.892086	MT	21300	2023.02.25 03:11:39.048903094	0001923
0	9.913629	-0.210617	0.731885	-9.884332	MT	21300	2023.02.25 03:11:39.049903094	0001923
0	9.964745	-0.144159	0.744741	-9.935830	MT	21300	2023.02.25 03:11:39.050903094	0001923
0	9.976614	-0.168277	0.740897	-9.947642	MT	21300	2023.02.25 03:11:39.051903094	0001923
0	9.981473	-0.152336	0.756975	-9.951562	MT	21300	2023.02.25 03:11:39.052903094	0001923
0	9.929307	-0.147796	0.752186	-9.899673	MT	21300	2023.02.25 03:11:39.053903094	0001923
0	10.025654	-0.156793	0.761641	-9.995452	MT	21300	2023.02.25 03:11:39.054903094	0001923
0	9.944307	-0.143945	0.736437	-9.915956	MT	21300	2023.02.25 03:11:39.055903094	0001923
0	9.956037	-0.164087	0.795528	-9.922847	MT	21300	2023.02.25 03:11:39.056903094	0001923
0	9.961774	-0.156134	0.760664	-9.931463	MT	21300	2023.02.25 03:11:39.057903094	0001923
0	9.937453	-0.202871	0.748243	-9.907166	MT	21300	2023.02.25 03:11:39.058903094	0001923
0	9.956286	-0.144068	0.736620	-9.927954	MT	21300	2023.02.25 03:11:39.059903094	0001923
0	9.907067	-0.183565	0.759791	-9.876184	MT	21300	2023.02.25 03:11:39.060903094	0001923
0	9.899373	-0.163491	0.766692	-9.868284	MT	21300	2023.02.25 03:11:39.061903094	0001923
0	9.954220	-0.156058	0.767541	-9.923357	MT	21300	2023.02.25 03:11:39.062903094	0001923
0	9.920743	-0.111707	0.744108	-9.892167	MT	21300	2023.02.25 03:11:39.063903094	0001923
0	9.933170	-0.167832	0.748224	-9.903527	MT	21300	2023.02.25 03:11:39.064903094	0001923
0	9.954883	-0.136072	0.779564	-9.923380	MT	21300	2023.02.25 03:11:39.065903094	0001923
0	9.940824	-0.151911	0.744365	-9.911752	MT	21300	2023.02.25 03:11:39.066903094	0001923
0	9.941547	-0.187917	0.752322	-9.911259	MT	21300	2023.02.25 03:11:39.067903094	0001923
0	9.945582	-0.159964	0.756416	-9.915485	MT	21300	2023.02.25 03:11:39.068903094	0001923
0	9.984766	-0.156365	0.745032	-9.955703	MT	21300	2023.02.25 03:11:39.069903094	0001923
0	9.953679	-0.128053	0.760575	-9.923752	MT	21300	2023.02.25 03:11:39.070903094	0001923
0	9.977181	-0.207279	0.744850	-9.947180	MT	21300	2023.02.25 03:11:39.071903094	0001923
0	9.937732	-0.179881	0.756270	-9.907281	MT	21300	2023.02.25 03:11:39.072903094	0001923
0	9.959869	-0.156101	0.728668	-9.931952	MT	21300	2023.02.25 03:11:39.073903094	0001923
0	9.954566	-0.172062	0.771522	-9.923131	MT	21300	2023.02.25 03:11:39.074903094	0001923
0	9.956499	-0.180066	0.736577	-9.927583	MT	21300	2023.02.25 03:11:39.075903094	0001923
0	9.900208	-0.175503	0.778676	-9.867977	MT	21300	2023.02.25 03:11:39.076903094	0001923
0	9.957481	-0.144089	0.756618	-9.927648	MT	21300	2023.02.25 03:11:39.077903094	0001923
0	9.926674	-0.131779	0.775141	-9.895487	MT	21300	2023.02.25 03:11:39.078903094	0001923
0	9.988804	-0.164405	0.745084	-9.959620	MT	21300	2023.02.25 03:11:39.079903094	0001923
0	9.942485	-0.214927	0.763289	-9.910813	MT	21300	2023.02.25 03:11:39.080903094	0001923
0	9.939974	-0.167894	0.728348	-9.911831	MT	21300	2023.02.25 03:11:39.081903094	0001923
0	9.953401	-0.172042	0.752524	-9.923422	MT	21300	2023.02.25 03:11:39.082903094	0001923
0	9.960296	-0.148109	0.736677	-9.931912	MT	21300	2023.02.25 03:11:39.083903094	0001923
0	9.961310	-0.160125	0.752660	-9.931544	MT	21300	2023.02.25 03:11:39.084903094	0001923
0	9.954121	-0.132060	0.767570	-9.923604	MT	21300	2023.02.25 03:11:39.085903094	0001923
0	9.937518	-0.143883	0.756313	-9.907651	MT	21300	2023.02.25 03:11:39.086903094	0001923
0	9.926677	-0.206767	0.767053	-9.894837	MT	21300	2023.02.25 03:11:39.087903094	0001923
0	9.945826	-0.159968	0.760415	-9.915424	MT	21300	2023.02.25 03:11:39.088903094	0001923
0	9.961572	-0.195123	0.752619	-9.931184	MT	21300	2023.02.25 03:11:39.089903094	0001923
0	9.939002	-0.155906	0.779296	-9.907176	MT	21300	2023.02.25 03:11:39.090903094	0001923
0	9.950797	-0.168025	0.775465	-9.919112	MT	21300	2023.02.25 03:11:39.091903094	0001923
0	9.932930	-0.167828	0.744224	-9.903588	MT	21300	2023.02.25 03:11:39.092903094	0001923
0	9.934281	-0.159852	0.767231	-9.903319	MT	21300	2023.02.25 03:11:39.093903094	0001923
0	9.930023	-0.183802	0.760142	-9.899180	MT	21300	2023.02.25 03:11:39.094903094	0001923
0	10.005363	-0.136584	0.757360	-9.975722	MT	21300	2023.02.25 03:11:39.095903094	0001923
0	9.938008	-0.183885	0.760265	-9.907179	MT	21300	2023.02.25 03:11:39.096903094	0001923
0	9.954034	-0.215044	0.756473	-9.922918	MT	21300	2023.02.25 03:11:39.097903094	0001923
0	9.955588	-0.144056	0.724622	-9.928137	MT	21300	2023.02.25 03:11:39.098903094	0001923
0	9.930041	-0.159807	0.763171	-9.899381	MT	21300	2023.02.25 03:11:39.099903094	0001923
0	9.973773	-0.160257	0.760843	-9.943419	MT	21300	2023.02.25 03:11:39.100903094	0001923
0	9.974835	-0.180271	0.775817	-9.942984	MT	21300	2023.02.25 03:11:39.101903094	0001923
0	9.954071	-0.172053	0.763523	-9.923254	MT	21300	2023.02.25 03:11:39.102903094	0001923
0	9.959782	-0.136102	0.728692	-9.932157	MT	21300	2023.02.25 03:11:39.103903094	0001923
0	9.941273	-0.183914	0.748327	-9.911361	MT	21300	2023.02.25 03:11:39.104903094	0001923
0	9.975056	-0.176276	0.779821	-9.942965	MT	21300	2023.02.25 03:11:39.105903094	0001923
0	9.962739	-0.219137	0.767589	-9.930707	MT	21300	2023.02.25 03:11:39.106903094	0001923
0	9.953977	-0.184050	0.760509	-9.923176	MT	21300	2023.02.25 03:11:39.107903094	0001923
0	9.955003	-0.219059	0.771466	-9.922648	MT	21300	2023.02.25 03:11:39.108903094	0001923
0	9.929717	-0.175798	0.756152	-9.899323	MT	21300	2023.02.25 03:11:39.109903094	0001923
0	9.962004	-0.164136	0.763654	-9.931335	MT	21300	2023.02.25 03:11:39.110903094	0001923
0	9.930090	-0.167806	0.763161	-9.899299	MT	21300	2023.02.25 03:11:39.111903094	0001923
0	9.942813	-0.167942	0.775343	-9.911113	MT	21300	2023.02.25 03:11:39.112903094	0001923
0	9.933081	-0.187827	0.744201	-9.903383	MT	21300	2023.02.25 03:11:39.113903094	0001923
0	9.935258	-0.190863	0.779193	-9.902817	MT	21300	2023.02.25 03:11:39.114903094	0001923
0	9.929307	-0.147796	0.752186	-9.899673	MT	21300	2023.02.25 03:11:39.115903094	0001923
0	9.942680	-0.183937	0.771324	-9.911010	MT	21300	2023.02.25 03:11:39.116903094	0001923
0	9.974776	-0.172272	0.775827	-9.943067	MT	21300	2023.02.25 03:11:39.117903094	0001923
0	9.915237	-0.183651	0.762913	-9.884137	MT	21300	2023.02.25 03:11:39.118903094	0001923
0	9.911303	-0.155615	0.766885	-9.880364	MT	21300	2023.02.25 03:11:39.119903094	0001923
0	9.941756	-0.183922	0.756326	-9.911239	MT	21300	2023.02.25 03:11:39.120903094	0001923
0	9.981473	-0.188330	0.752933	-9.951252	MT	21300	2023.02.25 03:11:39.121903094	0001923
0	9.965649	-0.176170	0.756702	-9.935317	MT	21300	2023.02.25 03:11:39.122903094	0001923
0	9.941938	-0.175926	0.760335	-9.911260	MT	21300	2023.02.25 03:11:39.123903094	0001923
0	9.958744	-0.195102	0.771556	-9.926894	MT	21300	2023.02.25 03:11:39.124903094	0001923
0	9.973665	-0.136258	0.760871	-9.943667	MT	21300	2023.02.25 03:11:39.125903094	0001923
0	9.942648	-0.179937	0.771329	-9.911051	MT	21300	2023.02.25 03:11:39.126903094	0001923
0	9.985630	-0.132382	0.761059	-9.955706	MT	21300	2023.02.25 03:11:39.127903094	0001923
0	9.981736	-0.156340	0.760970	-9.951459	MT	21300	2023.02.25 03:11:39.128903094	0001923
0	9.933197	-0.171832	0.748219	-9.903486	MT	21300	2023.02.25 03:11:39.129903094	0001923
0	9.931175	-0.179822	0.779145	-9.898931	MT	21300	2023.02.25 03:11:39.130903094	0001923
0	9.931145	-0.175822	0.779150	-9.898972	MT	21300	2023.02.25 03:11:39.131903094	0001923
0	9.958126	-0.136101	0.767626	-9.927562	MT	21300	2023.02.25 03:11:39.132903094	0001923
0	9.903228	-0.179527	0.762735	-9.872180	MT	21300	2023.02.25 03:11:39.133903094	0001923
0	9.942265	-0.159934	0.767353	-9.911318	MT	21300	2023.02.25 03:11:39.134903094	0001923
0	9.941423	-0.171918	0.752341	-9.911424	MT	21300	2023.02.25 03:11:39.135903094	0001923
0	9.953916	-0.144055	0.763556	-9.923542	MT	21300	2023.02.25 03:11:39.136903094	0001923
0	9.945416	-0.171960	0.752402	-9.915423	MT	21300	2023.02.25 03:11:39.137903094	0001923
0	9.988911	-0.136411	0.749117	-9.959847	MT	21300	2023.02.25 03:11:39.138903094	0001923
0	9.957846	-0.124097	0.763641	-9.927747	MT	21300	2023.02.25 03:11:39.139903094	0001923
0	9.969319	-0.164207	0.752778	-9.939501	MT	21300	2023.02.25 03:11:39.140903094	0001923
0	9.923976	-0.163729	0.728109	-9.895875	MT	21300	2023.02.25 03:11:39.141903094	0001923
0	9.949140	-0.167997	0.748468	-9.919525	MT	21300	2023.02.25 03:11:39.142903094	0001923
0	9.948168	-0.163981	0.732475	-9.919810	MT	21300	2023.02.25 03:11:39.143903094	0001923
0	9.968696	-0.132201	0.744817	-9.939953	MT	21300	2023.02.25 03:11:39.144903094	0001923
0	9.974900	-0.188271	0.775808	-9.942902	MT	21300	2023.02.25 03:11:39.145903094	0001923
0	9.914640	-0.159645	0.755942	-9.884491	MT	21300	2023.02.25 03:11:39.146903094	0001923
0	9.926049	-0.159765	0.763109	-9.895382	MT	21300	2023.02.25 03:11:39.147903094	0001923
0	9.937052	-0.147874	0.748309	-9.907732	MT	21300	2023.02.25 03:11:39.148903094	0001923
0	9.993642	-0.140464	0.761172	-9.963622	MT	21300	2023.02.25 03:11:39.149903094	0001923
0	9.916611	-0.131655	0.724040	-9.889267	MT	21300	2023.02.25 03:11:39.150903094	0001923
0	9.950052	-0.168012	0.763466	-9.919295	MT	21300	2023.02.25 03:11:39.151903094	0001923
0	9.912949	-0.155616	0.727950	-9.884960	MT	21300	2023.02.25 03:11:39.152903094	0001923
0	9.924444	-0.163737	0.736108	-9.895753	MT	21300	2023.02.25 03:11:39.153903094	0001923
0	9.917896	-0.190668	0.739969	-9.888415	MT	21300	2023.02.25 03:11:39.154903094	0001923
0	9.981664	-0.140341	0.760989	-9.951624	MT	21300	2023.02.25 03:11:39.155903094	0001923
0	9.919289	-0.190691	0.762966	-9.888064	MT	21300	2023.02.25 03:11:39.156903094	0001923
0	9.975027	-0.172276	0.779826	-9.943006	MT	21300	2023.02.25 03:11:39.157903094	0001923
0	9.934947	-0.183859	0.775202	-9.902950	MT	21300	2023.02.25 03:11:39.158903094	0001923
0	9.949801	-0.191004	0.756440	-9.919166	MT	21300	2023.02.25 03:11:39.159903094	0001923
0	9.942370	-0.175934	0.767334	-9.911153	MT	21300	2023.02.25 03:11:39.160903094	0001923
0	9.949434	-0.124007	0.756519	-9.919855	MT	21300	2023.02.25 03:11:39.161903094	0001923
0	9.984922	-0.180363	0.745004	-9.955456	MT	21300	2023.02.25 03:11:39.162903094	0001923
0	9.953525	-0.188041	0.752505	-9.923257	MT	21300	2023.02.25 03:11:39.163903094	0001923
0	9.965023	-0.188157	0.744689	-9.935377	MT	21300	2023.02.25 03:11:39.164903094	0001923
0	9.925597	-0.155758	0.756115	-9.895530	MT	21300	2023.02.25 03:11:39.165903094	0001923
0	9.916230	-0.139674	0.782963	-9.884284	MT	21300	2023.02.25 03:11:39.166903094	0001923
0	9.938640	-0.127903	0.775329	-9.907526	MT	21300	2023.02.25 03:11:39.167903094	0001923
0	9.946177	-0.183970	0.763386	-9.915131	MT	21300	2023.02.25 03:11:39.168903094	0001923
0	9.937199	-0.115880	0.752346	-9.908001	MT	21300	2023.02.25 03:11:39.169903094	0001923
0	9.913915	-0.159632	0.743944	-9.884674	MT	21300	2023.02.25 03:11:39.170903094	0001923
0	9.934507	-0.190850	0.767194	-9.903000	MT	21300	2023.02.25 03:11:39.171903094	0001923
0	9.976287	-0.152274	0.736916	-9.947868	MT	21300	2023.02.25 03:11:39.172903094	0001923
0	9.972409	-0.104240	0.740911	-9.944301	MT	21300	2023.02.25 03:11:39.173903094	0001923
0	9.981273	-0.160331	0.752966	-9.951540	MT	21300	2023.02.25 03:11:39.174903094	0001923
0	9.949513	-0.148006	0.756491	-9.919608	MT	21300	2023.02.25 03:11:39.175903094	0001923
0	9.982137	-0.207337	0.760909	-9.950934	MT	21300	2023.02.25 03:11:39.176903094	0001923
0	9.989666	-0.184417	0.757059	-9.959231	MT	21300	2023.02.25 03:11:39.177903094	0001923
0	9.929085	-0.151792	0.748182	-9.899693	MT	21300	2023.02.25 03:11:39.178903094	0001923
0	9.961687	-0.180128	0.756636	-9.931277	MT	21300	2023.02.25 03:11:39.179903094	0001923
0	9.965788	-0.160175	0.760721	-9.935421	MT	21300	2023.02.25 03:11:39.180903094	0001923
0	9.953767	-0.188045	0.756505	-9.923196	MT	21300	2023.02.25 03:11:39.181903094	0001923
0	9.945902	-0.135973	0.763443	-9.915625	MT	21300	2023.02.25 03:11:39.182903094	0001923
0	9.945278	-0.147961	0.752430	-9.915670	MT	21300	2023.02.25 03:11:39.183903094	0001923
0	9.949196	-0.175996	0.748459	-9.919442	MT	21300	2023.02.25 03:11:39.184903094	0001923
0	9.988248	-0.148398	0.737104	-9.959907	MT	21300	2023.02.25 03:11:39.185903094	0001923
0	9.986038	-0.176383	0.764007	-9.955207	MT	21300	2023.02.25 03:11:39.186903094	0001923
0	9.938479	-0.151898	0.771301	-9.907340	MT	21300	2023.02.25 03:11:39.187903094	0001923
0	9.928756	-0.127789	0.744211	-9.900001	MT	21300	2023.02.25 03:11:39.188903094	0001923
0	9.910509	-0.175598	0.751863	-9.880388	MT	21300	2023.02.25 03:11:39.189903094	0001923
0	9.936321	-0.143862	0.736315	-9.907957	MT	21300	2023.02.25 03:11:39.190903094	0001923
0	9.938796	-0.163901	0.775287	-9.907155	MT	21300	2023.02.25 03:11:39.191903094	0001923
0	9.949437	-0.176001	0.752458	-9.919381	MT	21300	2023.02.25 03:11:39.192903094	0001923
0	9.969201	-0.140209	0.752806	-9.939748	MT	21300	2023.02.25 03:11:39.193903094	0001923
0	9.929961	-0.175803	0.760152	-9.899262	MT	21300	2023.02.25 03:11:39.194903094	0001923
0	9.941252	-0.139920	0.752379	-9.911753	MT	21300	2023.02.25 03:11:39.195903094	0001923
0	9.946780	-0.163984	0.775409	-9.915154	MT	21300	2023.02.25 03:11:39.196903094	0001923
0	9.937720	-0.131887	0.760326	-9.907714	MT	21300	2023.02.25 03:11:39.197903094	0001923
0	9.964872	-0.168158	0.744713	-9.935583	MT	21300	2023.02.25 03:11:39.198903094	0001923
0	9.961628	-0.172129	0.756646	-9.931359	MT	21300	2023.02.25 03:11:39.199903094	0001923
0	9.962663	-0.148149	0.775672	-9.931316	MT	21300	2023.02.25 03:11:39.200903094	0001923
0	9.931018	-0.155823	0.779173	-9.899178	MT	21300	2023.02.25 03:11:39.201903094	0001923
0	9.922567	-0.194726	0.767006	-9.890961	MT	21300	2023.02.25 03:11:39.202903094	0001923
0	9.937403	-0.167877	0.752284	-9.907465	MT	21300	2023.02.25 03:11:39.203903094	0001923
0	9.938068	-0.234874	0.752205	-9.906776	MT	21300	2023.02.25 03:11:39.204903094	0001923
0	9.958103	-0.199090	0.760552	-9.927021	MT	21300	2023.02.25 03:11:39.205903094	0001923
0	9.956776	-0.148076	0.744614	-9.927790	MT	21300	2023.02.25 03:11:39.206903094	0001923
0	9.946891	-0.179983	0.775390	-9.914989	MT	21300	2023.02.25 03:11:39.207903094	0001923
0	9.919000	-0.147694	0.763017	-9.888507	MT	21300	2023.02.25 03:11:39.208903094	0001923
0	9.944200	-0.167939	0.732409	-9.915770	MT	21300	2023.02.25 03:11:39.209903094	0001923
0	9.953160	-0.172038	0.748524	-9.923483	MT	21300	2023.02.25 03:11:39.210903094	0001923
0	9.972858	-0.168240	0.744835	-9.943582	MT	21300	2023.02.25 03:11:39.211903094	0001923
0	9.985840	-0.140385	0.764049	-9.955577	MT	21300	2023.02.25 03:11:39.212903094	0001923
0	9.920794	-0.135706	0.744079	-9.891920	MT	21300	2023.02.25 03:11:39.213903094	0001923
0	10.001237	-0.160538	0.753271	-9.971537	MT	21300	2023.02.25 03:11:39.214903094	0001923
0	9.967669	-0.148207	0.791731	-9.935071	MT	21300	2023.02.25 03:11:39.215903094	0001923
0	9.881800	-0.202298	0.751388	-9.851115	MT	21300	2023.02.25 03:11:39.216903094	0001923
0	9.925999	-0.179761	0.760086	-9.895222	MT	21300	2023.02.25 03:11:39.217903094	0001923
0	9.958192	-0.152100	0.767607	-9.927398	MT	21300	2023.02.25 03:11:39.218903094	0001923
0	9.974451	-0.160268	0.771841	-9.943251	MT	21300	2023.02.25 03:11:39.219903094	0001923
0	9.952656	-0.168030	0.740530	-9.923646	MT	21300	2023.02.25 03:11:39.220903094	0001923
0	9.946463	-0.151980	0.771423	-9.915339	MT	21300	2023.02.25 03:11:39.221903094	0001923
0	9.954019	-0.164054	0.763532	-9.923336	MT	21300	2023.02.25 03:11:39.222903094	0001923
0	9.951697	-0.164014	0.724537	-9.923932	MT	21300	2023.02.25 03:11:39.223903094	0001923
0	9.957037	-0.188074	0.744567	-9.927378	MT	21300	2023.02.25 03:11:39.224903094	0001923
0	9.958155	-0.144100	0.767617	-9.927480	MT	21300	2023.02.25 03:11:39.225903094	0001923
0	9.921142	-0.159709	0.748050	-9.891612	MT	21300	2023.02.25 03:11:39.226903094	0001923
0	9.945902	-0.171968	0.760401	-9.915301	MT	21300	2023.02.25 03:11:39.227903094	0001923
0	9.916604	-0.163676	0.786934	-9.883976	MT	21300	2023.02.25 03:11:39.228903094	0001923
0	9.914737	-0.202638	0.751892	-9.884109	MT	21300	2023.02.25 03:11:39.229903094	0001923
0	9.940115	-0.151899	0.732367	-9.911935	MT	21300	2023.02.25 03:11:39.230903094	0001923
0	9.978547	-0.176309	0.771883	-9.947086	MT	21300	2023.02.25 03:11:39.231903094	0001923
0	9.967193	-0.191193	0.779682	-9.934811	MT	21300	2023.02.25 03:11:39.232903094	0001923
0	9.945851	-0.111974	0.763472	-9.915872	MT	21300	2023.02.25 03:11:39.233903094	0001923
0	9.943918	-0.159935	0.728419	-9.915913	MT	21300	2023.02.25 03:11:39.234903094	0001923
0	9.957827	-0.164092	0.760594	-9.927381	MT	21300	2023.02.25 03:11:39.235903094	0001923
0	9.961845	-0.168133	0.760650	-9.931339	MT	21300	2023.02.25 03:11:39.236903094	0001923
0	9.954133	-0.136059	0.767565	-9.923563	MT	21300	2023.02.25 03:11:39.237903094	0001923
0	9.944622	-0.159948	0.740418	-9.915730	MT	21300	2023.02.25 03:11:39.238903094	0001923
0	9.957256	-0.148085	0.752614	-9.927668	MT	21300	2023.02.25 03:11:39.239903094	0001923
0	9.969703	-0.184210	0.756754	-9.939234	MT	21300	2023.02.25 03:11:39.240903094	0001923
0	9.989877	-0.180421	0.761063	-9.959211	MT	21300	2023.02.25 03:11:39.241903094	0001923
0	9.940805	-0.147911	0.744370	-9.911793	MT	21300	2023.02.25 03:11:39.242903094	0001923
0	9.963532	-0.132139	0.724758	-9.936259	MT	21300	2023.02.25 03:11:39.243903094	0001923
0	9.957846	-0.124097	0.763641	-9.927747	MT	21300	2023.02.25 03:11:39.244903094	0001923
0	9.951128	-0.207023	0.775419	-9.918711	MT	21300	2023.02.25 03:11:39.245903094	0001923
0	9.978149	-0.188300	0.763870	-9.947085	MT	21300	2023.02.25 03:11:39.246903094	0001923
0	9.930423	-0.179810	0.767146	-9.899114	MT	21300	2023.02.25 03:11:39.247903094	0001923
0	9.967244	-0.164198	0.783713	-9.935028	MT	21300	2023.02.25 03:11:39.248903094	0001923
0	9.924279	-0.123739	0.736155	-9.896165	MT	21300	2023.02.25 03:11:39.249903094	0001923
0	9.972550	-0.156237	0.740850	-9.943766	MT	21300	2023.02.25 03:11:39.250903094	0001923
0	9.918814	-0.210679	0.751943	-9.888026	MT	21300	2023.02.25 03:11:39.251903094	0001923
0	9.938068	-0.190884	0.760256	-9.907107	MT	21300	2023.02.25 03:11:39.252903094	0001923
0	9.966335	-0.128188	0.771757	-9.935582	MT	21300	2023.02.25 03:11:39.253903094	0001923
0	9.967498	-0.164176	0.721781	-9.939975	MT	21300	2023.02.25 03:11:39.254903094	0001923
0	9.933740	-0.135846	0.760260	-9.903673	MT	21300	2023.02.25 03:11:39.255903094	0001923
0	9.953282	-0.152043	0.752548	-9.923627	MT	21300	2023.02.25 03:11:39.256903094	0001923
0	9.959112	-0.207105	0.775541	-9.926709	MT	21300	2023.02.25 03:11:39.257903094	0001923
0	9.946986	-0.155988	0.779418	-9.915175	MT	21300	2023.02.25 03:11:39.258903094	0001923
0	9.934281	-0.159852	0.767231	-9.903319	MT	21300	2023.02.25 03:11:39.259903094	0001923
0	9.958434	-0.188098	0.767564	-9.927027	MT	21300	2023.02.25 03:11:39.260903094	0001923
0	9.950357	-0.124023	0.771518	-9.919626	MT	21300	2023.02.25 03:11:39.261903094	0001923
0	9.956342	-0.156068	0.736606	-9.927830	MT	21300	2023.02.25 03:11:39.262903094	0001923
0	9.961431	-0.132131	0.756693	-9.931771	MT	21300	2023.02.25 03:11:39.263903094	0001923
0	9.961386	-0.172125	0.752646	-9.931420	MT	21300	2023.02.25 03:11:39.264903094	0001923
0	9.949226	-0.179996	0.748454	-9.919401	MT	21300	2023.02.25 03:11:39.265903094	0001923
0	9.922106	-0.167724	0.763039	-9.891300	MT	21300	2023.02.25 03:11:39.266903094	0001923
0	9.923080	-0.163740	0.779042	-9.891097	MT	21300	2023.02.25 03:11:39.267903094	0001923
0	9.945720	-0.206958	0.752360	-9.915063	MT	21300	2023.02.25 03:11:39.268903094	0001923
0	9.977090	-0.168286	0.748896	-9.947520	MT	21300	2023.02.25 03:11:39.269903094	0001923
0	9.914716	-0.171644	0.755928	-9.884367	MT	21300	2023.02.25 03:11:39.270903094	0001923
0	9.928628	-0.155783	0.740178	-9.899774	MT	21300	2023.02.25 03:11:39.271903094	0001923
0	9.970345	-0.180222	0.767757	-9.939107	MT	21300	2023.02.25 03:11:39.272903094	0001923
0	9.929114	-0.190785	0.744136	-9.899352	MT	21300	2023.02.25 03:11:39.273903094	0001923
0	9.938004	-0.155889	0.763297	-9.907421	MT	21300	2023.02.25 03:11:39.274903094	0001923
0	9.964984	-0.144163	0.748741	-9.935769	MT	21300	2023.02.25 03:11:39.275903094	0001923
0	9.938130	-0.175888	0.763274	-9.907215	MT	21300	2023.02.25 03:11:39.276903094	0001923
0	9.918833	-0.187684	0.755970	-9.888202	MT	21300	2023.02.25 03:11:39.277903094	0001923
0	9.941547	-0.187917	0.752322	-9.911259	MT	21300	2023.02.25 03:11:39.278903094	0001923
0	9.938493	-0.214886	0.763227	-9.906814	MT	21300	2023.02.25 03:11:39.279903094	0001923
0	10.012424	-0.144650	0.741475	-9.983883	MT	21300	2023.02.25 03:11:39.280903094	0001923
0	9.997028	-0.164492	0.749206	-9.967558	MT	21300	2023.02.25 03:11:39.281903094	0001923
0	9.987106	-0.136379	0.718120	-9.960321	MT	21300	2023.02.25 03:11:39.282903094	0001923
0	9.917291	-0.123667	0.736049	-9.889166	MT	21300	2023.02.25 03:11:39.283903094	0001923
0	9.920860	-0.151705	0.744060	-9.891755	MT	21300	2023.02.25 03:11:39.284903094	0001923
0	9.945687	-0.175963	0.756397	-9.915321	MT	21300	2023.02.25 03:11:39.285903094	0001923
0	9.957209	-0.136085	0.752628	-9.927791	MT	21300	2023.02.25 03:11:39.286903094	0001923
0	9.930443	-0.139816	0.771193	-9.899465	MT	21300	2023.02.25 03:11:39.287903094	0001923
0	9.953750	-0.148052	0.760552	-9.923546	MT	21300	2023.02.25 03:11:39.288903094	0001923
0	9.967343	-0.128177	0.721824	-9.940345	MT	21300	2023.02.25 03:11:39.289903094	0001923
0	9.957970	-0.184091	0.760570	-9.927175	MT	21300	2023.02.25 03:11:39.290903094	0001923
0	9.970099	-0.180218	0.763758	-9.939168	MT	21300	2023.02.25 03:11:39.291903094	0001923
0	9.944726	-0.175947	0.740399	-9.915565	MT	21300	2023.02.25 03:11:39.292903094	0001923
0	9.910481	-0.171599	0.751868	-9.880429	MT	21300	2023.02.25 03:11:39.293903094	0001923
0	10.007933	-0.136601	0.733424	-9.980088	MT	21300	2023.02.25 03:11:39.294903094	0001923
0	9.935498	-0.151873	0.787238	-9.903096	MT	21300	2023.02.25 03:11:39.295903094	0001923
0	9.974750	-0.199266	0.771795	-9.942850	MT	21300	2023.02.25 03:11:39.296903094	0001923
0	9.962393	-0.184139	0.767630	-9.931068	MT	21300	2023.02.25 03:11:39.297903094	0001923
0	9.950633	-0.180020	0.771451	-9.919050	MT	21300	2023.02.25 03:11:39.298903094	0001923
0	9.989422	-0.144419	0.757106	-9.959643	MT	21300	2023.02.25 03:11:39.299903094	0001923
0	9.953734	-0.184045	0.756509	-9.923237	MT	21300	2023.02.25 03:11:39.300903094	0001923
0	9.957517	-0.188082	0.752566	-9.927256	MT	21300	2023.02.25 03:11:39.301903094	0001923
0	9.975027	-0.172276	0.779826	-9.943006	MT	21300	2023.02.25 03:11:39.302903094	0001923
0	9.953041	-0.152039	0.748548	-9.923689	MT	21300	2023.02.25 03:11:39.303903094	0001923
0	9.969634	-0.203205	0.752732	-9.939100	MT	21300	2023.02.25 03:11:39.304903094	0001923
0	9.980902	-0.128329	0.749004	-9.951931	MT	21300	2023.02.25 03:11:39.305903094	0001923
0	9.926650	-0.175773	0.771090	-9.895095	MT	21300	2023.02.25 03:11:39.306903094	0001923
0	9.946257	-0.159976	0.767414	-9.915317	MT	21300	2023.02.25 03:11:39.307903094	0001923
0	9.945261	-0.143961	0.752435	-9.915711	MT	21300	2023.02.25 03:11:39.308903094	0001923
0	9.953011	-0.184033	0.744511	-9.923420	MT	21300	2023.02.25 03:11:39.309903094	0001923
0	9.954442	-0.188057	0.767503	-9.923028	MT	21300	2023.02.25 03:11:39.310903094	0001923
0	9.977330	-0.168290	0.752895	-9.947459	MT	21300	2023.02.25 03:11:39.311903094	0001923
0	9.968714	-0.180194	0.740760	-9.939520	MT	21300	2023.02.25 03:11:39.312903094	0001923
0	9.996910	-0.140493	0.749234	-9.967805	MT	21300	2023.02.25 03:11:39.313903094	0001923
0	9.937946	-0.175885	0.760274	-9.907261	MT	21300	2023.02.25 03:11:39.314903094	0001923
0	9.941756	-0.183922	0.756326	-9.911239	MT	21300	2023.02.25 03:11:39.315903094	0001923
0	9.955833	-0.184054	0.724574	-9.927725	MT	21300	2023.02.25 03:11:39.316903094	0001923
0	9.993550	-0.199453	0.753103	-9.963137	MT	21300	2023.02.25 03:11:39.317903094	0001923
0	9.906037	-0.127556	0.747859	-9.876944	MT	21300	2023.02.25 03:11:39.318903094	0001923
0	9.923983	-0.194723	0.724073	-9.895617	MT	21300	2023.02.25 03:11:39.319903094	0001923
0	9.946965	-0.151988	0.779422	-9.915216	MT	21300	2023.02.25 03:11:39.320903094	0001923
0	9.960462	-0.176108	0.736643	-9.931624	MT	21300	2023.02.25 03:11:39.321903094	0001923
0	9.944227	-0.171939	0.732404	-9.915729	MT	21300	2023.02.25 03:11:39.322903094	0001923
0	9.936300	-0.179856	0.732273	-9.907648	MT	21300	2023.02.25 03:11:39.323903094	0001923
0	9.937162	-0.167873	0.748285	-9.907527	MT	21300	2023.02.25 03:11:39.324903094	0001923
0	9.969055	-0.160204	0.748783	-9.939604	MT	21300	2023.02.25 03:11:39.325903094	0001923
0	10.006613	-0.191597	0.772293	-9.974927	MT	21300	2023.02.25 03:11:39.326903094	0001923
0	9.945765	-0.147969	0.760429	-9.915548	MT	21300	2023.02.25 03:11:39.327903094	0001923
0	9.937780	-0.147887	0.760307	-9.907549	MT	21300	2023.02.25 03:11:39.328903094	0001923
0	9.933267	-0.139838	0.752257	-9.903754	MT	21300	2023.02.25 03:11:39.329903094	0001923
0	9.970614	-0.140232	0.775804	-9.939397	MT	21300	2023.02.25 03:11:39.330903094	0001923
0	9.948444	-0.198979	0.732433	-9.919450	MT	21300	2023.02.25 03:11:39.331903094	0001923
0	9.928228	-0.167774	0.732165	-9.899772	MT	21300	2023.02.25 03:11:39.332903094	0001923
0	9.981591	-0.172335	0.756951	-9.951356	MT	21300	2023.02.25 03:11:39.333903094	0001923
0	9.965545	-0.160171	0.756721	-9.935482	MT	21300	2023.02.25 03:11:39.334903094	0001923
0	9.940520	-0.135908	0.740385	-9.911978	MT	21300	2023.02.25 03:11:39.335903094	0001923
0	9.912851	-0.194633	0.786836	-9.879657	MT	21300	2023.02.25 03:11:39.336903094	0001923
0	9.950512	-0.195015	0.767434	-9.918956	MT	21300	2023.02.25 03:11:39.337903094	0001923
0	9.953643	-0.172046	0.756524	-9.923360	MT	21300	2023.02.25 03:11:39.338903094	0001923
0	9.966792	-0.172189	0.775705	-9.935068	MT	21300	2023.02.25 03:11:39.339903094	0001923
0	9.960462	-0.176108	0.736643	-9.931624	MT	21300	2023.02.25 03:11:39.340903094	0001923
0	9.957055	-0.156080	0.748605	-9.927647	MT	21300	2023.02.25 03:11:39.341903094	0001923
0	9.960047	-0.199122	0.791548	-9.926547	MT	21300	2023.02.25 03:11:39.342903094	0001923
0	9.968628	-0.168195	0.740774	-9.939643	MT	21300	2023.02.25 03:11:39.343903094	0001923
0	9.956676	-0.108078	0.744662	-9.928202	MT	21300	2023.02.25 03:11:39.344903094	0001923
0	9.976287	-0.152274	0.736916	-9.947868	MT	21300	2023.02.25 03:11:39.345903094	0001923
0	9.950669	-0.144026	0.775493	-9.919359	MT	21300	2023.02.25 03:11:39.346903094	0001923
0	9.919445	-0.179696	0.766978	-9.888116	MT	21300	2023.02.25 03:11:39.347903094	0001923
0	9.976089	-0.191264	0.728871	-9.947589	MT	21300	2023.02.25 03:11:39.348903094	0001923
0	9.961980	-0.160136	0.763659	-9.931376	MT	21300	2023.02.25 03:11:39.349903094	0001923
0	9.961576	-0.164129	0.756655	-9.931441	MT	21300	2023.02.25 03:11:39.350903094	0001923
0	9.933362	-0.159836	0.752233	-9.903549	MT	21300	2023.02.25 03:11:39.351903094	0001923
0	9.976790	-0.191276	0.740869	-9.947405	MT	21300	2023.02.25 03:11:39.352903094	0001923
0	10.009032	-0.168615	0.749384	-9.979514	MT	21300	2023.02.25 03:11:39.353903094	0001923
0	9.910753	-0.175603	0.755862	-9.880327	MT	21300	2023.02.25 03:11:39.354903094	0001923
0	9.941790	-0.187922	0.756321	-9.911198	MT	21300	2023.02.25 03:11:39.355903094	0001923
0	9.926745	-0.187772	0.771075	-9.894971	MT	21300	2023.02.25 03:11:39.356903094	0001923
0	9.947366	-0.175991	0.783394	-9.914908	MT	21300	2023.02.25 03:11:39.357903094	0001923
0	9.977973	-0.164301	0.763899	-9.947332	MT	21300	2023.02.25 03:11:39.358903094	0001923
0	9.954369	-0.132064	0.771569	-9.923543	MT	21300	2023.02.25 03:11:39.359903094	0001923
0	9.898290	-0.175471	0.747680	-9.868451	MT	21300	2023.02.25 03:11:39.360903094	0001923
0	9.928463	-0.167778	0.736164	-9.899711	MT	21300	2023.02.25 03:11:39.361903094	0001923
0	9.957853	-0.168092	0.760589	-9.927340	MT	21300	2023.02.25 03:11:39.362903094	0001923
0	9.989458	-0.188412	0.753055	-9.959251	MT	21300	2023.02.25 03:11:39.363903094	0001923
0	9.950250	-0.160017	0.767475	-9.919317	MT	21300	2023.02.25 03:11:39.364903094	0001923
0	9.928486	-0.103786	0.740240	-9.900309	MT	21300	2023.02.25 03:11:39.365903094	0001923
0	9.960788	-0.152117	0.744671	-9.931748	MT	21300	2023.02.25 03:11:39.366903094	0001923
0	9.930057	-0.187802	0.760138	-9.899139	MT	21300	2023.02.25 03:11:39.367903094	0001923
0	9.950354	-0.176016	0.767456	-9.919152	MT	21300	2023.02.25 03:11:39.368903094	0001923
0	9.941858	-0.163927	0.760349	-9.911384	MT	21300	2023.02.25 03:11:39.369903094	0001923
0	9.996133	-0.104483	0.737278	-9.968358	MT	21300	2023.02.25 03:11:39.370903094	0001923
0	9.953133	-0.168038	0.748529	-9.923524	MT	21300	2023.02.25 03:11:39.371903094	0001923
0	9.951277	-0.164033	0.783469	-9.919031	MT	21300	2023.02.25 03:11:39.372903094	0001923
0	9.957560	-0.160088	0.756599	-9.927483	MT	21300	2023.02.25 03:11:39.373903094	0001923
0	9.965634	-0.116177	0.760773	-9.935874	MT	21300	2023.02.25 03:11:39.374903094	0001923
0	9.968393	-0.168191	0.736775	-9.939705	MT	21300	2023.02.25 03:11:39.375903094	0001923
0	9.934758	-0.155860	0.775235	-9.903238	MT	21300	2023.02.25 03:11:39.376903094	0001923
0	9.954163	-0.144059	0.767555	-9.923481	MT	21300	2023.02.25 03:11:39.377903094	0001923
0	9.953488	-0.144048	0.756557	-9.923649	MT	21300	2023.02.25 03:11:39.378903094	0001923
0	9.926201	-0.139771	0.767133	-9.895527	MT	21300	2023.02.25 03:11:39.379903094	0001923
0	9.963805	-0.144143	0.728743	-9.936074	MT	21300	2023.02.25 03:11:39.380903094	0001923
0	9.922491	-0.147733	0.771062	-9.891384	MT	21300	2023.02.25 03:11:39.381903094	0001923
0	9.980961	-0.184322	0.744938	-9.951416	MT	21300	2023.02.25 03:11:39.382903094	0001923
0	9.940550	-0.143907	0.740375	-9.911895	MT	21300	2023.02.25 03:11:39.383903094	0001923
0	9.956256	-0.136069	0.736630	-9.928036	MT	21300	2023.02.25 03:11:39.384903094	0001923
0	9.946694	-0.147985	0.775428	-9.915319	MT	21300	2023.02.25 03:11:39.385903094	0001923
0	9.944543	-0.143949	0.740437	-9.915894	MT	21300	2023.02.25 03:11:39.386903094	0001923
0	9.899981	-0.206493	0.770641	-9.867780	MT	21300	2023.02.25 03:11:39.387903094	0001923
0	9.942899	-0.179942	0.775329	-9.910990	MT	21300	2023.02.25 03:11:39.388903094	0001923
0	9.920860	-0.151705	0.744060	-9.891755	MT	21300	2023.02.25 03:11:39.389903094	0001923
0	9.933321	-0.187831	0.748200	-9.903321	MT	21300	2023.02.25 03:11:39.390903094	0001923
0	9.948830	-0.155993	0.744483	-9.919709	MT	21300	2023.02.25 03:11:39.391903094	0001923
0	9.937213	-0.202867	0.744244	-9.907227	MT	21300	2023.02.25 03:11:39.392903094	0001923
0	9.939925	-0.159894	0.728358	-9.911914	MT	21300	2023.02.25 03:11:39.393903094	0001923
0	9.960991	-0.144122	0.748680	-9.931770	MT	21300	2023.02.25 03:11:39.394903094	0001923
0	9.956664	-0.199065	0.736555	-9.927387	MT	21300	2023.02.25 03:11:39.395903094	0001923
0	9.966268	-0.168181	0.767710	-9.935232	MT	21300	2023.02.25 03:11:39.396903094	0001923
0	9.904888	-0.179528	0.723800	-9.876775	MT	21300	2023.02.25 03:11:39.397903094	0001923
0	9.966098	-0.132183	0.767753	-9.935602	MT	21300	2023.02.25 03:11:39.398903094	0001923
0	9.969537	-0.160212	0.756782	-9.939481	MT	21300	2023.02.25 03:11:39.399903094	0001923
0	9.937354	-0.159878	0.752294	-9.907548	MT	21300	2023.02.25 03:11:39.400903094	0001923
0	9.942186	-0.143935	0.767372	-9.911483	MT	21300	2023.02.25 03:11:39.401903094	0001923
0	9.919267	-0.151698	0.767012	-9.888404	MT	21300	2023.02.25 03:11:39.402903094	0001923
0	9.969383	-0.116214	0.756834	-9.939934	MT	21300	2023.02.25 03:11:39.403903094	0001923
0	9.929393	-0.163795	0.752167	-9.899508	MT	21300	2023.02.25 03:11:39.404903094	0001923
0	9.981168	-0.180326	0.748942	-9.951396	MT	21300	2023.02.25 03:11:39.405903094	0001923
0	9.974252	-0.168264	0.767832	-9.943230	MT	21300	2023.02.25 03:11:39.406903094	0001923
0	9.963108	-0.132159	0.783690	-9.931358	MT	21300	2023.02.25 03:11:39.407903094	0001923
0	9.978631	-0.148314	0.775916	-9.947313	MT	21300	2023.02.25 03:11:39.408903094	0001923
0	9.905868	-0.147551	0.743836	-9.876799	MT	21300	2023.02.25 03:11:39.409903094	0001923
0	9.925987	-0.147766	0.763124	-9.895505	MT	21300	2023.02.25 03:11:39.410903094	0001923
0	9.926901	-0.175777	0.775089	-9.895034	MT	21300	2023.02.25 03:11:39.411903094	0001923
0	9.953263	-0.148043	0.752552	-9.923669	MT	21300	2023.02.25 03:11:39.412903094	0001923
0	9.932384	-0.155820	0.736240	-9.903834	MT	21300	2023.02.25 03:11:39.413903094	0001923
0	9.960809	-0.156117	0.744666	-9.931707	MT	21300	2023.02.25 03:11:39.414903094	0001923
0	9.949019	-0.183992	0.744450	-9.919421	MT	21300	2023.02.25 03:11:39.415903094	0001923
0	9.965466	-0.144171	0.756740	-9.935647	MT	21300	2023.02.25 03:11:39.416903094	0001923
0	9.950129	-0.132018	0.767509	-9.919605	MT	21300	2023.02.25 03:11:39.417903094	0001923
0	9.936874	-0.159869	0.744295	-9.907670	MT	21300	2023.02.25 03:11:39.418903094	0001923
0	9.954789	-0.168066	0.775526	-9.923111	MT	21300	2023.02.25 03:11:39.419903094	0001923
0	9.918783	-0.139691	0.760027	-9.888635	MT	21300	2023.02.25 03:11:39.420903094	0001923
0	9.947521	-0.218985	0.779343	-9.914527	MT	21300	2023.02.25 03:11:39.421903094	0001923
0	9.945506	-0.183959	0.752388	-9.915299	MT	21300	2023.02.25 03:11:39.422903094	0001923
0	9.948300	-0.143986	0.736498	-9.919955	MT	21300	2023.02.25 03:11:39.423903094	0001923
0	9.984420	-0.176355	0.737010	-9.955619	MT	21300	2023.02.25 03:11:39.424903094	0001923
0	9.969717	-0.211205	0.752722	-9.939017	MT	21300	2023.02.25 03:11:39.425903094	0001923
0	9.953045	-0.188033	0.744506	-9.923379	MT	21300	2023.02.25 03:11:39.426903094	0001923
0	9.998665	-0.195514	0.772166	-9.966887	MT	21300	2023.02.25 03:11:39.427903094	0001923
0	10.001660	-0.148546	0.761284	-9.971538	MT	21300	2023.02.25 03:11:39.428903094	0001923
0	9.992069	-0.160434	0.733151	-9.963844	MT	21300	2023.02.25 03:11:39.429903094	0001923
0	9.960669	-0.172112	0.740648	-9.931604	MT	21300	2023.02.25 03:11:39.430903094	0001923
0	9.941790	-0.187922	0.756321	-9.911198	MT	21300	2023.02.25 03:11:39.431903094	0001923
0	9.918328	-0.147682	0.752018	-9.888675	MT	21300	2023.02.25 03:11:39.432903094	0001923
0	9.932511	-0.175819	0.736216	-9.903628	MT	21300	2023.02.25 03:11:39.433903094	0001923
0	9.953030	-0.211028	0.740479	-9.923204	MT	21300	2023.02.25 03:11:39.434903094	0001923
0	9.981893	-0.180338	0.760941	-9.951212	MT	21300	2023.02.25 03:11:39.435903094	0001923
0	9.986086	-0.140389	0.768049	-9.955516	MT	21300	2023.02.25 03:11:39.436903094	0001923
0	9.957366	-0.168083	0.752590	-9.927462	MT	21300	2023.02.25 03:11:39.437903094	0001923
0	9.948664	-0.167989	0.740469	-9.919647	MT	21300	2023.02.25 03:11:39.438903094	0001923
0	9.942185	-0.183929	0.763325	-9.911132	MT	21300	2023.02.25 03:11:39.439903094	0001923
0	9.941033	-0.183909	0.744328	-9.911422	MT	21300	2023.02.25 03:11:39.440903094	0001923
0	10.017295	-0.116709	0.757567	-9.987926	MT	21300	2023.02.25 03:11:39.441903094	0001923
0	9.929569	-0.187794	0.752139	-9.899261	MT	21300	2023.02.25 03:11:39.442903094	0001923
0	9.956558	-0.152072	0.740610	-9.927810	MT	21300	2023.02.25 03:11:39.443903094	0001923
0	9.961655	-0.124135	0.760702	-9.931792	MT	21300	2023.02.25 03:11:39.444903094	0001923
0	9.964990	-0.184157	0.744694	-9.935418	MT	21300	2023.02.25 03:11:39.445903094	0001923
0	9.954011	-0.188049	0.760504	-9.923135	MT	21300	2023.02.25 03:11:39.446903094	0001923
0	9.917829	-0.143674	0.744024	-9.888838	MT	21300	2023.02.25 03:11:39.447903094	0001923
0	9.941423	-0.171918	0.752341	-9.911424	MT	21300	2023.02.25 03:11:39.448903094	0001923
0	9.928993	-0.175786	0.744154	-9.899507	MT	21300	2023.02.25 03:11:39.449903094	0001923
0	9.938688	-0.183896	0.771263	-9.907011	MT	21300	2023.02.25 03:11:39.450903094	0001923
0	9.921038	-0.179703	0.744027	-9.891467	MT	21300	2023.02.25 03:11:39.451903094	0001923
0	9.959599	-0.148097	0.724678	-9.932095	MT	21300	2023.02.25 03:11:39.452903094	0001923
0	9.953062	-0.156039	0.748543	-9.923647	MT	21300	2023.02.25 03:11:39.453903094	0001923
0	9.926026	-0.155766	0.763114	-9.895423	MT	21300	2023.02.25 03:11:39.454903094	0001923
0	9.950705	-0.152026	0.775484	-9.919277	MT	21300	2023.02.25 03:11:39.455903094	0001923
0	9.969159	-0.176203	0.748764	-9.939439	MT	21300	2023.02.25 03:11:39.456903094	0001923
0	9.934830	-0.198854	0.771184	-9.902857	MT	21300	2023.02.25 03:11:39.457903094	0001923
0	9.977657	-0.180293	0.756880	-9.947274	MT	21300	2023.02.25 03:11:39.458903094	0001923
0	9.986726	-0.168396	0.776015	-9.955106	MT	21300	2023.02.25 03:11:39.459903094	0001923
0	9.930117	-0.171806	0.763156	-9.899258	MT	21300	2023.02.25 03:11:39.460903094	0001923
0	9.970006	-0.191214	0.760745	-9.939101	MT	21300	2023.02.25 03:11:39.461903094	0001923
0	9.941211	-0.175914	0.748337	-9.911444	MT	21300	2023.02.25 03:11:39.462903094	0001923
0	9.949575	-0.160006	0.756477	-9.919485	MT	21300	2023.02.25 03:11:39.463903094	0001923
0	9.949019	-0.183992	0.744450	-9.919421	MT	21300	2023.02.25 03:11:39.464903094	0001923
0	9.993901	-0.184462	0.761120	-9.963169	MT	21300	2023.02.25 03:11:39.465903094	0001923
0	9.969988	-0.164219	0.763776	-9.939333	MT	21300	2023.02.25 03:11:39.466903094	0001923
0	9.937518	-0.143883	0.756313	-9.907651	MT	21300	2023.02.25 03:11:39.467903094	0001923
0	9.949981	-0.156013	0.763481	-9.919419	MT	21300	2023.02.25 03:11:39.468903094	0001923
0	9.949472	-0.206995	0.748422	-9.919123	MT	21300	2023.02.25 03:11:39.469903094	0001923
0	9.953616	-0.168046	0.756528	-9.923402	MT	21300	2023.02.25 03:11:39.470903094	0001923
0	9.981297	-0.164331	0.752961	-9.951499	MT	21300	2023.02.25 03:11:39.471903094	0001923
0	9.945416	-0.171960	0.752402	-9.915423	MT	21300	2023.02.25 03:11:39.472903094	0001923
0	9.982046	-0.176342	0.763945	-9.951208	MT	21300	2023.02.25 03:11:39.473903094	0001923
0	9.976699	-0.180277	0.740882	-9.947519	MT	21300	2023.02.25 03:11:39.474903094	0001923
0	9.924621	-0.187736	0.736079	-9.895506	MT	21300	2023.02.25 03:11:39.475903094	0001923
0	9.953863	-0.128056	0.763575	-9.923706	MT	21300	2023.02.25 03:11:39.476903094	0001923
0	9.926215	-0.183764	0.763081	-9.895135	MT	21300	2023.02.25 03:11:39.477903094	0001923
0	9.937040	-0.183868	0.744266	-9.907423	MT	21300	2023.02.25 03:11:39.478903094	0001923
0	9.894879	-0.187437	0.755604	-9.864206	MT	21300	2023.02.25 03:11:39.479903094	0001923
0	9.952421	-0.168026	0.736531	-9.923707	MT	21300	2023.02.25 03:11:39.480903094	0001923
0	9.945503	-0.143965	0.756435	-9.915650	MT	21300	2023.02.25 03:11:39.481903094	0001923
0	9.919759	-0.187700	0.770968	-9.887973	MT	21300	2023.02.25 03:11:39.482903094	0001923
0	9.956982	-0.140081	0.748624	-9.927811	MT	21300	2023.02.25 03:11:39.483903094	0001923
0	9.972242	-0.140233	0.736869	-9.943992	MT	21300	2023.02.25 03:11:39.484903094	0001923
0	9.904217	-0.127550	0.782794	-9.872410	MT	21300	2023.02.25 03:11:39.485903094	0001923
0	9.938598	-0.171897	0.771278	-9.907134	MT	21300	2023.02.25 03:11:39.486903094	0001923
0	9.949332	-0.160001	0.752477	-9.919546	MT	21300	2023.02.25 03:11:39.487903094	0001923
0	9.958029	-0.191090	0.760562	-9.927103	MT	21300	2023.02.25 03:11:39.488903094	0001923
0	9.933319	-0.151837	0.752242	-9.903631	MT	21300	2023.02.25 03:11:39.489903094	0001923
0	9.969394	-0.203201	0.748732	-9.939161	MT	21300	2023.02.25 03:11:39.490903094	0001923
0	9.906170	-0.159554	0.747821	-9.876614	MT	21300	2023.02.25 03:11:39.491903094	0001923
0	9.957295	-0.156084	0.752604	-9.927586	MT	21300	2023.02.25 03:11:39.492903094	0001923
0	9.926858	-0.222766	0.767034	-9.894672	MT	21300	2023.02.25 03:11:39.493903094	0001923
0	9.977266	-0.191284	0.748868	-9.947283	MT	21300	2023.02.25 03:11:39.494903094	0001923
1	9.965657	-0.128176	0.760758	-9.935750	MT	21300	2023.02.25 03:11:40.496236427	0001923
1	9.972986	-0.148245	0.748858	-9.943726	MT	21300	2023.02.25 03:11:40.497236427	0001923
1	9.973914	-0.152261	0.763852	-9.943456	MT	21300	2023.02.25 03:11:40.498236427	0001923
1	9.909090	-0.131580	0.731917	-9.881146	MT	21300	2023.02.25 03:11:40.499236427	0001923
1	9.921142	-0.159709	0.748050	-9.891612	MT	21300	2023.02.25 03:11:40.500236427	0001923
1	9.969515	-0.156212	0.756787	-9.939522	MT	21300	2023.02.25 03:11:40.501236427	0001923
1	9.965594	-0.168170	0.756712	-9.935400	MT	21300	2023.02.25 03:11:40.502236427	0001923
1	9.967604	-0.152179	0.724795	-9.940053	MT	21300	2023.02.25 03:11:40.503236427	0001923
1	9.924681	-0.163741	0.740107	-9.895692	MT	21300	2023.02.25 03:11:40.504236427	0001923
1	9.944501	-0.131949	0.740451	-9.916018	MT	21300	2023.02.25 03:11:40.505236427	0001923
1	9.941923	-0.139931	0.763377	-9.911585	MT	21300	2023.02.25 03:11:40.506236427	0001923
1	9.978055	-0.124307	0.767946	-9.947682	MT	21300	2023.02.25 03:11:40.507236427	0001923
1	9.950891	-0.136031	0.779502	-9.919380	MT	21300	2023.02.25 03:11:40.508236427	0001923
1	9.957015	-0.148080	0.748614	-9.927729	MT	21300	2023.02.25 03:11:40.509236427	0001923
1	9.952585	-0.156031	0.740544	-9.923770	MT	21300	2023.02.25 03:11:40.510236427	0001923
1	9.921486	-0.123719	0.756092	-9.891860	MT	21300	2023.02.25 03:11:40.511236427	0001923
1	9.929233	-0.175790	0.748153	-9.899446	MT	21300	2023.02.25 03:11:40.512236427	0001923
1	9.960760	-0.184112	0.740633	-9.931480	MT	21300	2023.02.25 03:11:40.513236427	0001923
1	9.968934	-0.132205	0.748816	-9.939892	MT	21300	2023.02.25 03:11:40.514236427	0001923
1	9.975151	-0.188275	0.779807	-9.942841	MT	21300	2023.02.25 03:11:40.515236427	0001923
1	9.992495	-0.152443	0.741160	-9.963804	MT	21300	2023.02.25 03:11:40.516236427	0001923
1	9.958029	-0.191090	0.760562	-9.927103	MT	21300	2023.02.25 03:11:40.517236427	0001923
1	9.920740	-0.171700	0.740037	-9.891610	MT	21300	2023.02.25 03:11:40.518236427	0001923
1	9.962924	-0.188147	0.775624	-9.930904	MT	21300	2023.02.25 03:11:40.519236427	0001923
1	9.965679	-0.180169	0.756697	-9.935276	MT	21300	2023.02.25 03:11:40.520236427	0001923
1	9.938049	-0.163889	0.763288	-9.907339	MT	21300	2023.02.25 03:11:40.521236427	0001923
1	9.970338	-0.132229	0.771814	-9.939540	MT	21300	2023.02.25 03:11:40.522236427	0001923
1	9.974929	-0.156277	0.779845	-9.943170	MT	21300	2023.02.25 03:11:40.523236427	0001923
1	9.977259	-0.156290	0.752909	-9.947582	MT	21300	2023.02.25 03:11:40.524236427	0001923
1	9.941452	-0.175918	0.752336	-9.911382	MT	21300	2023.02.25 03:11:40.525236427	0001923
1	9.968485	-0.140196	0.740808	-9.939932	MT	21300	2023.02.25 03:11:40.526236427	0001923
1	10.001721	-0.160546	0.761270	-9.971415	MT	21300	2023.02.25 03:11:40.527236427	0001923
1	9.939239	-0.214898	0.775226	-9.906630	MT	21300	2023.02.25 03:11:40.528236427	0001923
1	9.929248	-0.131797	0.752205	-9.899837	MT	21300	2023.02.25 03:11:40.529236427	0001923
1	9.968774	-0.152200	0.744793	-9.939747	MT	21300	2023.02.25 03:11:40.530236427	0001923
1	9.973712	-0.148258	0.760857	-9.943543	MT	21300	2023.02.25 03:11:40.531236427	0001923
1	9.962250	-0.164140	0.767654	-9.931273	MT	21300	2023.02.25 03:11:40.532236427	0001923
1	9.972954	-0.140246	0.748868	-9.943809	MT	21300	2023.02.25 03:11:40.533236427	0001923
1	9.940284	-0.135904	0.736385	-9.912039	MT	21300	2023.02.25 03:11:40.534236427	0001923
1	9.944527	-0.139949	0.740441	-9.915936	MT	21300	2023.02.25 03:11:40.535236427	0001923
1	9.971614	-0.136249	0.791806	-9.939194	MT	21300	2023.02.25 03:11:40.536236427	0001923
1	9.938049	-0.163889	0.763288	-9.907339	MT	21300	2023.02.25 03:11:40.537236427	0001923
1	9.945231	-0.135961	0.752445	-9.915793	MT	21300	2023.02.25 03:11:40.538236427	0001923
1	9.934421	-0.135857	0.771259	-9.903505	MT	21300	2023.02.25 03:11:40.539236427	0001923
1	9.925268	-0.135755	0.752139	-9.895797	MT	21300	2023.02.25 03:11:40.540236427	0001923
1	9.985912	-0.156384	0.764030	-9.955413	MT	21300	2023.02.25 03:11:40.541236427	0001923
1	9.944435	-0.167943	0.736409	-9.915709	MT	21300	2023.02.25 03:11:40.542236427	0001923
1	9.961310	-0.160125	0.752660	-9.931544	MT	21300	2023.02.25 03:11:40.543236427	0001923
1	9.972550	-0.156237	0.740850	-9.943766	MT	21300	2023.02.25 03:11:40.544236427	0001923
1	9.977598	-0.172294	0.756890	-9.947356	MT	21300	2023.02.25 03:11:40.545236427	0001923
1	9.957694	-0.180087	0.756575	-9.927277	MT	21300	2023.02.25 03:11:40.546236427	0001923
1	9.970593	-0.180226	0.771757	-9.939046	MT	21300	2023.02.25 03:11:40.547236427	0001923
1	9.957560	-0.160088	0.756599	-9.927483	MT	21300	2023.02.25 03:11:40.548236427	0001923
1	9.973337	-0.168248	0.752834	-9.943459	MT	21300	2023.02.25 03:11:40.549236427	0001923
1	9.938571	-0.167897	0.771282	-9.907175	MT	21300	2023.02.25 03:11:40.550236427	0001923
1	9.988640	-0.124408	0.745132	-9.960032	MT	21300	2023.02.25 03:11:40.551236427	0001923
1	9.985604	-0.203370	0.752976	-9.955097	MT	21300	2023.02.25 03:11:40.552236427	0001923
1	9.980028	-0.148311	0.732982	-9.951969	MT	21300	2023.02.25 03:11:40.553236427	0001923
1	9.965841	-0.128179	0.763758	-9.935704	MT	21300	2023.02.25 03:11:40.554236427	0001923
1	9.957725	-0.144093	0.760617	-9.927587	MT	21300	2023.02.25 03:11:40.555236427	0001923
1	9.957137	-0.199074	0.744554	-9.927265	MT	21300	2023.02.25 03:11:40.556236427	0001923
1	9.977414	-0.136296	0.756933	-9.947727	MT	21300	2023.02.25 03:11:40.557236427	0001923
1	9.950455	-0.152021	0.771484	-9.919338	MT	21300	2023.02.25 03:11:40.558236427	0001923
1	9.957428	-0.128090	0.756637	-9.927813	MT	21300	2023.02.25 03:11:40.559236427	0001923
1	9.937312	-0.151878	0.752303	-9.907630	MT	21300	2023.02.25 03:11:40.560236427	0001923
1	9.985160	-0.180367	0.749004	-9.955395	MT	21300	2023.02.25 03:11:40.561236427	0001923
1	9.940550	-0.143907	0.740375	-9.911895	MT	21300	2023.02.25 03:11:40.562236427	0001923
1	9.929269	-0.206784	0.744117	-9.899188	MT	21300	2023.02.25 03:11:40.563236427	0001923
1	9.980497	-0.148320	0.740981	-9.951847	MT	21300	2023.02.25 03:11:40.564236427	0001923
1	9.952783	-0.148035	0.744553	-9.923791	MT	21300	2023.02.25 03:11:40.565236427	0001923
1	9.973878	-0.176256	0.760824	-9.943255	MT	21300	2023.02.25 03:11:40.566236427	0001923
1	9.954037	-0.191049	0.760501	-9.923104	MT	21300	2023.02.25 03:11:40.567236427	0001923
1	9.927302	-0.159786	0.783107	-9.895076	MT	21300	2023.02.25 03:11:40.568236427	0001923
1	9.966294	-0.172181	0.767705	-9.935190	MT	21300	2023.02.25 03:11:40.569236427	0001923
1	9.938876	-0.175901	0.775272	-9.907032	MT	21300	2023.02.25 03:11:40.570236427	0001923
1	9.949941	-0.148013	0.763490	-9.919501	MT	21300	2023.02.25 03:11:40.571236427	0001923
1	9.928057	-0.131776	0.732207	-9.900143	MT	21300	2023.02.25 03:11:40.572236427	0001923
1	9.921605	-0.155717	0.756054	-9.891531	MT	21300	2023.02.25 03:11:40.573236427	0001923
1	9.960780	-0.211106	0.736602	-9.931263	MT	21300	2023.02.25 03:11:40.574236427	0001923
1	9.931213	-0.179795	0.713214	-9.903939	MT	21300	2023.02.25 03:11:40.575236427	0001923
1	9.949078	-0.190992	0.744441	-9.919349	MT	21300	2023.02.25 03:11:40.576236427	0001923
1	9.958958	-0.191106	0.775560	-9.926874	MT	21300	2023.02.25 03:11:40.577236427	0001923
1	9.930561	-0.163815	0.771165	-9.899218	MT	21300	2023.02.25 03:11:40.578236427	0001923
1	9.978349	-0.140311	0.771926	-9.947457	MT	21300	2023.02.25 03:11:40.579236427	0001923
1	9.997650	-0.144505	0.761228	-9.967580	MT	21300	2023.02.25 03:11:40.580236427	0001923
1	9.953750	-0.148052	0.760552	-9.923546	MT	21300	2023.02.25 03:11:40.581236427	0001923
1	9.971185	-0.191234	0.779743	-9.938811	MT	21300	2023.02.25 03:11:40.582236427	0001923
1	9.964308	-0.152150	0.736733	-9.935870	MT	21300	2023.02.25 03:11:40.583236427	0001923
1	9.973376	-0.116255	0.756895	-9.943933	MT	21300	2023.02.25 03:11:40.584236427	0001923
1	9.970508	-0.168227	0.771771	-9.939170	MT	21300	2023.02.25 03:11:40.585236427	0001923
1	9.909900	-0.155591	0.743887	-9.880716	MT	21300	2023.02.25 03:11:40.586236427	0001923
1	9.934049	-0.187843	0.760199	-9.903138	MT	21300	2023.02.25 03:11:40.587236427	0001923
1	9.998575	-0.144521	0.776226	-9.967351	MT	21300	2023.02.25 03:11:40.588236427	0001923
1	9.977571	-0.168294	0.756895	-9.947398	MT	21300	2023.02.25 03:11:40.589236427	0001923
1	9.954539	-0.168062	0.771527	-9.923172	MT	21300	2023.02.25 03:11:40.590236427	0001923
1	9.925940	-0.135767	0.763138	-9.895629	MT	21300	2023.02.25 03:11:40.591236427	0001923
1	9.921309	-0.183707	0.748022	-9.891365	MT	21300	2023.02.25 03:11:40.592236427	0001923
1	9.974700	-0.160273	0.775841	-9.943190	MT	21300	2023.02.25 03:11:40.593236427	0001923
1	9.952016	-0.132024	0.732574	-9.924139	MT	21300	2023.02.25 03:11:40.594236427	0001923
1	9.965744	-0.188169	0.756688	-9.935194	MT	21300	2023.02.25 03:11:40.595236427	0001923
1	9.901566	-0.175500	0.735743	-9.872634	MT	21300	2023.02.25 03:11:40.596236427	0001923
1	9.957055	-0.156080	0.748605	-9.927647	MT	21300	2023.02.25 03:11:40.597236427	0001923
1	10.014331	-0.152681	0.772462	-9.983327	MT	21300	2023.02.25 03:11:40.598236427	0001923
1	9.977855	-0.140302	0.763927	-9.947579	MT	21300	2023.02.25 03:11:40.599236427	0001923
1	9.970070	-0.124225	0.767823	-9.939684	MT	21300	2023.02.25 03:11:40.600236427	0001923
1	9.949659	-0.112012	0.760533	-9.919918	MT	21300	2023.02.25 03:11:40.601236427	0001923
1	9.980607	-0.168319	0.740958	-9.951641	MT	21300	2023.02.25 03:11:40.602236427	0001923
1	9.953616	-0.168046	0.756528	-9.923402	MT	21300	2023.02.25 03:11:40.603236427	0001923
1	9.968015	-0.140188	0.732809	-9.940054	MT	21300	2023.02.25 03:11:40.604236427	0001923
1	9.957827	-0.164092	0.760594	-9.927381	MT	21300	2023.02.25 03:11:40.605236427	0001923
1	9.965727	-0.148175	0.760735	-9.935544	MT	21300	2023.02.25 03:11:40.606236427	0001923
1	9.922421	-0.127734	0.771085	-9.891590	MT	21300	2023.02.25 03:11:40.607236427	0001923
1	10.026822	-0.191807	0.776598	-9.994862	MT	21300	2023.02.25 03:11:40.608236427	0001923
1	9.954147	-0.140059	0.767560	-9.923522	MT	21300	2023.02.25 03:11:40.609236427	0001923
1	9.980716	-0.144324	0.744986	-9.951827	MT	21300	2023.02.25 03:11:40.610236427	0001923
1	9.981539	-0.164335	0.756961	-9.951438	MT	21300	2023.02.25 03:11:40.611236427	0001923
1	9.973469	-0.148254	0.756857	-9.943604	MT	21300	2023.02.25 03:11:40.612236427	0001923
1	9.958400	-0.184098	0.767569	-9.927068	MT	21300	2023.02.25 03:11:40.613236427	0001923
1	9.969281	-0.191202	0.748746	-9.939284	MT	21300	2023.02.25 03:11:40.614236427	0001923
1	9.968203	-0.124193	0.736827	-9.940157	MT	21300	2023.02.25 03:11:40.615236427	0001923
1	9.983161	-0.191357	0.779926	-9.950809	MT	21300	2023.02.25 03:11:40.616236427	0001923
1	9.969495	-0.152212	0.756792	-9.939564	MT	21300	2023.02.25 03:11:40.617236427	0001923
1	9.929612	-0.159799	0.756171	-9.899488	MT	21300	2023.02.25 03:11:40.618236427	0001923
1	9.965111	-0.168162	0.748712	-9.935522	MT	21300	2023.02.25 03:11:40.619236427	0001923
1	9.912250	-0.210620	0.774819	-9.879676	MT	21300	2023.02.25 03:11:40.620236427	0001923
1	9.967325	-0.176197	0.783699	-9.934905	MT	21300	2023.02.25 03:11:40.621236427	0001923
1	9.969613	-0.172211	0.756768	-9.939358	MT	21300	2023.02.25 03:11:40.622236427	0001923
1	9.953702	-0.180046	0.756514	-9.923278	MT	21300	2023.02.25 03:11:40.623236427	0001923
1	9.986159	-0.191382	0.763989	-9.955053	MT	21300	2023.02.25 03:11:40.624236427	0001923
1	9.952807	-0.188029	0.740506	-9.923440	MT	21300	2023.02.25 03:11:40.625236427	0001923
1	9.962056	-0.172136	0.763645	-9.931252	MT	21300	2023.02.25 03:11:40.626236427	0001923
1	9.943227	-0.151951	0.783361	-9.911156	MT	21300	2023.02.25 03:11:40.627236427	0001923
1	9.942057	-0.214920	0.756289	-9.910920	MT	21300	2023.02.25 03:11:40.628236427	0001923
1	9.981920	-0.156343	0.763969	-9.951413	MT	21300	2023.02.25 03:11:40.629236427	0001923
1	9.960123	-0.160105	0.732663	-9.931849	MT	21300	2023.02.25 03:11:40.630236427	0001923
1	9.969586	-0.168211	0.756773	-9.939399	MT	21300	2023.02.25 03:11:40.631236427	0001923
1	9.953108	-0.164038	0.748534	-9.923565	MT	21300	2023.02.25 03:11:40.632236427	0001923
1	9.974218	-0.195258	0.763801	-9.943013	MT	21300	2023.02.25 03:11:40.633236427	0001923
1	9.949724	-0.140011	0.760500	-9.919629	MT	21300	2023.02.25 03:11:40.634236427	0001923
1	9.944409	-0.163944	0.736413	-9.915750	MT	21300	2023.02.25 03:11:40.635236427	0001923
1	9.906576	-0.143563	0.755839	-9.876657	MT	21300	2023.02.25 03:11:40.636236427	0001923
1	9.938626	-0.175896	0.771273	-9.907093	MT	21300	2023.02.25 03:11:40.637236427	0001923
1	9.966268	-0.168181	0.767710	-9.935232	MT	21300	2023.02.25 03:11:40.638236427	0001923
1	10.015775	-0.156678	0.729523	-9.987942	MT	21300	2023.02.25 03:11:40.639236427	0001923
1	9.960642	-0.168112	0.740652	-9.931645	MT	21300	2023.02.25 03:11:40.640236427	0001923
1	9.921676	-0.167716	0.756040	-9.891407	MT	21300	2023.02.25 03:11:40.641236427	0001923
1	9.974062	-0.124266	0.767885	-9.943683	MT	21300	2023.02.25 03:11:40.642236427	0001923
1	9.937071	-0.151874	0.748304	-9.907691	MT	21300	2023.02.25 03:11:40.643236427	0001923
1	9.981454	-0.148336	0.756979	-9.951603	MT	21300	2023.02.25 03:11:40.644236427	0001923
1	9.973679	-0.140258	0.760866	-9.943625	MT	21300	2023.02.25 03:11:40.645236427	0001923
1	9.955191	-0.188069	0.779502	-9.922844	MT	21300	2023.02.25 03:11:40.646236427	0001923
1	9.953901	-0.140055	0.763561	-9.923583	MT	21300	2023.02.25 03:11:40.647236427	0001923
1	9.946956	-0.187982	0.775380	-9.914907	MT	21300	2023.02.25 03:11:40.648236427	0001923
1	9.961030	-0.188115	0.744628	-9.931378	MT	21300	2023.02.25 03:11:40.649236427	0001923
1	9.977932	-0.184297	0.760875	-9.947172	MT	21300	2023.02.25 03:11:40.650236427	0001923
1	9.950003	-0.160013	0.763476	-9.919378	MT	21300	2023.02.25 03:11:40.651236427	0001923
1	9.957339	-0.195078	0.748558	-9.927245	MT	21300	2023.02.25 03:11:40.652236427	0001923
1	9.957223	-0.140085	0.752623	-9.927750	MT	21300	2023.02.25 03:11:40.653236427	0001923
1	9.944765	-0.139953	0.744441	-9.915875	MT	21300	2023.02.25 03:11:40.654236427	0001923
1	9.956522	-0.144072	0.740620	-9.927892	MT	21300	2023.02.25 03:11:40.655236427	0001923
1	9.960228	-0.176104	0.732644	-9.931685	MT	21300	2023.02.25 03:11:40.656236427	0001923
1	9.925886	-0.107768	0.763171	-9.895917	MT	21300	2023.02.25 03:11:40.657236427	0001923
1	9.958388	-0.140105	0.771621	-9.927460	MT	21300	2023.02.25 03:11:40.658236427	0001923
1	9.945278	-0.147961	0.752430	-9.915670	MT	21300	2023.02.25 03:11:40.659236427	0001923
1	9.962641	-0.184143	0.771630	-9.931006	MT	21300	2023.02.25 03:11:40.660236427	0001923
1	9.953652	-0.112053	0.760594	-9.923917	MT	21300	2023.02.25 03:11:40.661236427	0001923
1	9.993516	-0.164459	0.757144	-9.963436	MT	21300	2023.02.25 03:11:40.662236427	0001923
1	9.979627	-0.144331	0.791919	-9.947110	MT	21300	2023.02.25 03:11:40.663236427	0001923
1	9.937762	-0.143887	0.760312	-9.907590	MT	21300	2023.02.25 03:11:40.664236427	0001923
1	9.965404	-0.124172	0.756764	-9.935853	MT	21300	2023.02.25 03:11:40.665236427	0001923
1	10.006438	-0.168598	0.772320	-9.975164	MT	21300	2023.02.25 03:11:40.666236427	0001923
1	9.929717	-0.175798	0.756152	-9.899323	MT	21300	2023.02.25 03:11:40.667236427	0001923
1	9.924635	-0.155742	0.740117	-9.895774	MT	21300	2023.02.25 03:11:40.668236427	0001923
1	9.960642	-0.168112	0.740652	-9.931645	MT	21300	2023.02.25 03:11:40.669236427	0001923
1	9.984575	-0.164360	0.741023	-9.955682	MT	21300	2023.02.25 03:11:40.670236427	0001923
1	10.015298	-0.144698	0.788469	-9.983165	MT	21300	2023.02.25 03:11:40.671236427	0001923
1	9.969495	-0.152212	0.756792	-9.939564	MT	21300	2023.02.25 03:11:40.672236427	0001923
1	9.933349	-0.214825	0.744169	-9.903105	MT	21300	2023.02.25 03:11:40.673236427	0001923
1	9.976906	-0.176281	0.744887	-9.947499	MT	21300	2023.02.25 03:11:40.674236427	0001923
1	9.929612	-0.159799	0.756171	-9.899488	MT	21300	2023.02.25 03:11:40.675236427	0001923
1	9.925543	-0.183753	0.752082	-9.895303	MT	21300	2023.02.25 03:11:40.676236427	0001923
1	9.946424	-0.183974	0.767386	-9.915070	MT	21300	2023.02.25 03:11:40.677236427	0001923
1	9.938772	-0.159901	0.775291	-9.907196	MT	21300	2023.02.25 03:11:40.678236427	0001923
1	9.965924	-0.207168	0.756665	-9.934998	MT	21300	2023.02.25 03:11:40.679236427	0001923
1	9.941027	-0.143916	0.748375	-9.911773	MT	21300	2023.02.25 03:11:40.680236427	0001923
1	9.936802	-0.183864	0.740267	-9.907484	MT	21300	2023.02.25 03:11:40.681236427	0001923
1	9.953246	-0.144044	0.752557	-9.923710	MT	21300	2023.02.25 03:11:40.682236427	0001923
1	9.944527	-0.139949	0.740441	-9.915936	MT	21300	2023.02.25 03:11:40.683236427	0001923
1	9.940442	-0.167902	0.736347	-9.911709	MT	21300	2023.02.25 03:11:40.684236427	0001923
1	9.941033	-0.183909	0.744328	-9.911422	MT	21300	2023.02.25 03:11:40.685236427	0001923
1	10.005094	-0.176574	0.749314	-9.975433	MT	21300	2023.02.25 03:11:40.686236427	0001923
1	9.966157	-0.148182	0.767734	-9.935437	MT	21300	2023.02.25 03:11:40.687236427	0001923
1	9.986902	-0.191395	0.775987	-9.954869	MT	21300	2023.02.25 03:11:40.688236427	0001923
1	9.943026	-0.194941	0.775311	-9.910835	MT	21300	2023.02.25 03:11:40.689236427	0001923
1	9.970300	-0.112230	0.771837	-9.939746	MT	21300	2023.02.25 03:11:40.690236427	0001923
1	9.921277	-0.179708	0.748026	-9.891406	MT	21300	2023.02.25 03:11:40.691236427	0001923
1	9.957256	-0.148085	0.752614	-9.927668	MT	21300	2023.02.25 03:11:40.692236427	0001923
1	9.941567	-0.155923	0.756359	-9.911527	MT	21300	2023.02.25 03:11:40.693236427	0001923
1	9.967625	-0.156179	0.724791	-9.940011	MT	21300	2023.02.25 03:11:40.694236427	0001923
1	9.941739	-0.139928	0.760378	-9.911631	MT	21300	2023.02.25 03:11:40.695236427	0001923
1	9.970062	-0.120225	0.767828	-9.939725	MT	21300	2023.02.25 03:11:40.696236427	0001923
1	9.945931	-0.175968	0.760396	-9.915260	MT	21300	2023.02.25 03:11:40.697236427	0001923
1	10.023107	-0.160776	0.784573	-9.991060	MT	21300	2023.02.25 03:11:40.698236427	0001923
1	9.966418	-0.188180	0.767686	-9.935026	MT	21300	2023.02.25 03:11:40.699236427	0001923
1	9.957317	-0.160084	0.752599	-9.927544	MT	21300	2023.02.25 03:11:40.700236427	0001923
1	9.929369	-0.159795	0.752172	-9.899549	MT	21300	2023.02.25 03:11:40.701236427	0001923
1	9.993372	-0.132461	0.757182	-9.963765	MT	21300	2023.02.25 03:11:40.702236427	0001923
1	9.964812	-0.191152	0.740686	-9.935407	MT	21300	2023.02.25 03:11:40.703236427	0001923
1	9.970708	-0.160231	0.775780	-9.939191	MT	21300	2023.02.25 03:11:40.704236427	0001923
1	9.954318	-0.172057	0.767522	-9.923192	MT	21300	2023.02.25 03:11:40.705236427	0001923
1	9.955202	-0.235058	0.771447	-9.922483	MT	21300	2023.02.25 03:11:40.706236427	0001923
1	9.942685	-0.143943	0.775371	-9.911360	MT	21300	2023.02.25 03:11:40.707236427	0001923
1	9.950724	-0.191019	0.771438	-9.918936	MT	21300	2023.02.25 03:11:40.708236427	0001923
1	9.916452	-0.206666	0.778884	-9.883655	MT	21300	2023.02.25 03:11:40.709236427	0001923
1	9.973469	-0.148254	0.756857	-9.943604	MT	21300	2023.02.25 03:11:40.710236427	0001923
1	9.937720	-0.131887	0.760326	-9.907714	MT	21300	2023.02.25 03:11:40.711236427	0001923
1	9.940416	-0.163902	0.736352	-9.911750	MT	21300	2023.02.25 03:11:40.712236427	0001923
1	9.921551	-0.183711	0.752021	-9.891304	MT	21300	2023.02.25 03:11:40.713236427	0001923
1	9.930176	-0.179805	0.763147	-9.899175	MT	21300	2023.02.25 03:11:40.714236427	0001923
1	9.920237	-0.143715	0.783019	-9.888242	MT	21300	2023.02.25 03:11:40.715236427	0001923
1	9.970720	-0.195225	0.771739	-9.938892	MT	21300	2023.02.25 03:11:40.716236427	0001923
1	9.899306	-0.151491	0.766706	-9.868408	MT	21300	2023.02.25 03:11:40.717236427	0001923
1	9.922353	-0.167728	0.767038	-9.891239	MT	21300	2023.02.25 03:11:40.718236427	0001923
1	9.961831	-0.120139	0.763707	-9.931787	MT	21300	2023.02.25 03:11:40.719236427	0001923
1	9.955999	-0.128065	0.732640	-9.928179	MT	21300	2023.02.25 03:11:40.720236427	0001923
1	9.952947	-0.203028	0.740489	-9.923286	MT	21300	2023.02.25 03:11:40.721236427	0001923
1	9.938729	-0.151902	0.775301	-9.907279	MT	21300	2023.02.25 03:11:40.722236427	0001923
1	9.977259	-0.156290	0.752909	-9.947582	MT	21300	2023.02.25 03:11:40.723236427	0001923
1	9.948101	-0.151981	0.732489	-9.919934	MT	21300	2023.02.25 03:11:40.724236427	0001923
1	9.966405	-0.148187	0.771733	-9.935376	MT	21300	2023.02.25 03:11:40.725236427	0001923
1	9.898775	-0.175479	0.755679	-9.868329	MT	21300	2023.02.25 03:11:40.726236427	0001923
1	9.984334	-0.207373	0.795905	-9.950400	MT	21300	2023.02.25 03:11:40.727236427	0001923
1	9.974975	-0.164276	0.779836	-9.943088	MT	21300	2023.02.25 03:11:40.728236427	0001923
1	9.953325	-0.160043	0.752538	-9.923545	MT	21300	2023.02.25 03:11:40.729236427	0001923
1	9.974379	-0.211257	0.763782	-9.942849	MT	21300	2023.02.25 03:11:40.730236427	0001923
1	9.912382	-0.167631	0.782869	-9.879996	MT	21300	2023.02.25 03:11:40.731236427	0001923
1	9.941791	-0.151928	0.760364	-9.911507	MT	21300	2023.02.25 03:11:40.732236427	0001923
1	9.937293	-0.147878	0.752308	-9.907671	MT	21300	2023.02.25 03:11:40.733236427	0001923
1	9.925184	-0.167749	0.748102	-9.895529	MT	21300	2023.02.25 03:11:40.734236427	0001923
1	9.968015	-0.140188	0.732809	-9.940054	MT	21300	2023.02.25 03:11:40.735236427	0001923
1	9.921322	-0.147713	0.752064	-9.891674	MT	21300	2023.02.25 03:11:40.736236427	0001923
1	9.948428	-0.167985	0.736470	-9.919708	MT	21300	2023.02.25 03:11:40.737236427	0001923
1	9.973554	-0.164253	0.756838	-9.943439	MT	21300	2023.02.25 03:11:40.738236427	0001923
1	9.986700	-0.164396	0.776019	-9.955147	MT	21300	2023.02.25 03:11:40.739236427	0001923
1	9.950797	-0.168025	0.775465	-9.919112	MT	21300	2023.02.25 03:11:40.740236427	0001923
1	9.989725	-0.191416	0.757051	-9.959159	MT	21300	2023.02.25 03:11:40.741236427	0001923
1	9.937459	-0.175877	0.752275	-9.907383	MT	21300	2023.02.25 03:11:40.742236427	0001923
1	9.925040	-0.139751	0.748135	-9.895817	MT	21300	2023.02.25 03:11:40.743236427	0001923
1	9.986562	-0.180391	0.772001	-9.955044	MT	21300	2023.02.25 03:11:40.744236427	0001923
1	9.938626	-0.175896	0.771273	-9.907093	MT	21300	2023.02.25 03:11:40.745236427	0001923
1	9.965864	-0.136179	0.763749	-9.935622	MT	21300	2023.02.25 03:11:40.746236427	0001923
1	9.955002	-0.195064	0.775494	-9.922833	MT	21300	2023.02.25 03:11:40.747236427	0001923
1	9.954358	-0.128064	0.771574	-9.923584	MT	21300	2023.02.25 03:11:40.748236427	0001923
1	9.969295	-0.160208	0.752783	-9.939542	MT	21300	2023.02.25 03:11:40.749236427	0001923
1	9.963142	-0.184152	0.779629	-9.930884	MT	21300	2023.02.25 03:11:40.750236427	0001923
1	9.997170	-0.184491	0.749182	-9.967352	MT	21300	2023.02.25 03:11:40.751236427	0001923
1	9.937052	-0.147874	0.748309	-9.907732	MT	21300	2023.02.25 03:11:40.752236427	0001923
1	9.938772	-0.159901	0.775291	-9.907196	MT	21300	2023.02.25 03:11:40.753236427	0001923
1	10.013348	-0.136667	0.757482	-9.983721	MT	21300	2023.02.25 03:11:40.754236427	0001923
1	9.957609	-0.168088	0.756589	-9.927401	MT	21300	2023.02.25 03:11:40.755236427	0001923
1	9.969965	-0.160219	0.763781	-9.939374	MT	21300	2023.02.25 03:11:40.756236427	0001923
1	9.977238	-0.152291	0.752914	-9.947623	MT	21300	2023.02.25 03:11:40.757236427	0001923
1	10.009512	-0.168624	0.757383	-9.979392	MT	21300	2023.02.25 03:11:40.758236427	0001923
1	9.952925	-0.112041	0.748596	-9.924100	MT	21300	2023.02.25 03:11:40.759236427	0001923
1	9.929979	-0.147807	0.763185	-9.899505	MT	21300	2023.02.25 03:11:40.760236427	0001923
1	9.949196	-0.175996	0.748459	-9.919442	MT	21300	2023.02.25 03:11:40.761236427	0001923
1	9.924853	-0.151746	0.744121	-9.895754	MT	21300	2023.02.25 03:11:40.762236427	0001923
1	9.916263	-0.147673	0.782953	-9.884202	MT	21300	2023.02.25 03:11:40.763236427	0001923
1	9.972787	-0.156241	0.744849	-9.943705	MT	21300	2023.02.25 03:11:40.764236427	0001923
1	9.941192	-0.115921	0.752407	-9.912000	MT	21300	2023.02.25 03:11:40.765236427	0001923
1	9.958155	-0.144100	0.767617	-9.927480	MT	21300	2023.02.25 03:11:40.766236427	0001923
1	9.970006	-0.191214	0.760745	-9.939101	MT	21300	2023.02.25 03:11:40.767236427	0001923
1	9.927463	-0.139791	0.787130	-9.895221	MT	21300	2023.02.25 03:11:40.768236427	0001923
1	9.950354	-0.176016	0.767456	-9.919152	MT	21300	2023.02.25 03:11:40.769236427	0001923
1	9.965851	-0.132179	0.763753	-9.935663	MT	21300	2023.02.25 03:11:40.770236427	0001923
1	9.993943	-0.164466	0.764143	-9.963329	MT	21300	2023.02.25 03:11:40.771236427	0001923
1	9.979395	-0.188320	0.783868	-9.946779	MT	21300	2023.02.25 03:11:40.772236427	0001923
1	9.932772	-0.135830	0.744262	-9.903918	MT	21300	2023.02.25 03:11:40.773236427	0001923
1	9.940705	-0.171906	0.740342	-9.911607	MT	21300	2023.02.25 03:11:40.774236427	0001923
1	9.945640	-0.198958	0.752370	-9.915145	MT	21300	2023.02.25 03:11:40.775236427	0001923
1	9.954860	-0.128072	0.779573	-9.923462	MT	21300	2023.02.25 03:11:40.776236427	0001923
1	9.938160	-0.179888	0.763269	-9.907174	MT	21300	2023.02.25 03:11:40.777236427	0001923
1	9.938068	-0.190884	0.760256	-9.907107	MT	21300	2023.02.25 03:11:40.778236427	0001923
1	9.946929	-0.143989	0.779432	-9.915299	MT	21300	2023.02.25 03:11:40.779236427	0001923
1	9.952869	-0.164034	0.744534	-9.923626	MT	21300	2023.02.25 03:11:40.780236427	0001923
1	9.962262	-0.215130	0.760594	-9.930855	MT	21300	2023.02.25 03:11:40.781236427	0001923
1	9.945191	-0.119962	0.752464	-9.915958	MT	21300	2023.02.25 03:11:40.782236427	0001923
1	9.966778	-0.223178	0.767645	-9.934665	MT	21300	2023.02.25 03:11:40.783236427	0001923
1	9.947407	-0.135997	0.787440	-9.915259	MT	21300	2023.02.25 03:11:40.784236427	0001923
1	9.970131	-0.184218	0.763753	-9.939127	MT	21300	2023.02.25 03:11:40.785236427	0001923
1	9.922191	-0.179723	0.763025	-9.891177	MT	21300	2023.02.25 03:11:40.786236427	0001923
1	9.961601	-0.168129	0.756650	-9.931400	MT	21300	2023.02.25 03:11:40.787236427	0001923
1	9.955245	-0.160075	0.783535	-9.923071	MT	21300	2023.02.25 03:11:40.788236427	0001923
1	9.965641	-0.203164	0.752670	-9.935100	MT	21300	2023.02.25 03:11:40.789236427	0001923
1	9.937413	-0.198872	0.748248	-9.907208	MT	21300	2023.02.25 03:11:40.790236427	0001923
1	9.960991	-0.144122	0.748680	-9.931770	MT	21300	2023.02.25 03:11:40.791236427	0001923
1	9.949391	-0.198995	0.748431	-9.919205	MT	21300	2023.02.25 03:11:40.792236427	0001923
1	9.952009	-0.176017	0.728522	-9.923747	MT	21300	2023.02.25 03:11:40.793236427	0001923
1	9.936897	-0.163869	0.744290	-9.907629	MT	21300	2023.02.25 03:11:40.794236427	0001923
1	9.973427	-0.207242	0.748788	-9.943119	MT	21300	2023.02.25 03:11:40.795236427	0001923
1	9.980244	-0.144316	0.736987	-9.951949	MT	21300	2023.02.25 03:11:40.796236427	0001923
1	9.946832	-0.171983	0.775399	-9.915072	MT	21300	2023.02.25 03:11:40.797236427	0001923
1	9.966978	-0.195188	0.775677	-9.934831	MT	21300	2023.02.25 03:11:40.798236427	0001923
1	9.922319	-0.194722	0.763007	-9.891022	MT	21300	2023.02.25 03:11:40.799236427	0001923
1	9.926217	-0.143770	0.767128	-9.895485	MT	21300	2023.02.25 03:11:40.800236427	0001923
1	9.984634	-0.116367	0.745080	-9.956115	MT	21300	2023.02.25 03:11:40.801236427	0001923
1	9.957451	-0.136089	0.756627	-9.927730	MT	21300	2023.02.25 03:11:40.802236427	0001923
1	9.960809	-0.156117	0.744666	-9.931707	MT	21300	2023.02.25 03:11:40.803236427	0001923
1	9.960315	-0.152109	0.736672	-9.931871	MT	21300	2023.02.25 03:11:40.804236427	0001923
1	9.954992	-0.160070	0.779535	-9.923133	MT	21300	2023.02.25 03:11:40.805236427	0001923
1	9.914961	-0.171648	0.759928	-9.884306	MT	21300	2023.02.25 03:11:40.806236427	0001923
1	9.965568	-0.164170	0.756716	-9.935441	MT	21300	2023.02.25 03:11:40.807236427	0001923
1	9.989585	-0.112425	0.761144	-9.959911	MT	21300	2023.02.25 03:11:40.808236427	0001923
1	9.984948	-0.144369	0.749046	-9.955765	MT	21300	2023.02.25 03:11:40.809236427	0001923
1	10.000784	-0.195523	0.741231	-9.971360	MT	21300	2023.02.25 03:11:40.810236427	0001923
1	9.954163	-0.144059	0.767555	-9.923481	MT	21300	2023.02.25 03:11:40.811236427	0001923
1	9.973288	-0.160249	0.752844	-9.943542	MT	21300	2023.02.25 03:11:40.812236427	0001923
1	9.915672	-0.175659	0.770922	-9.884097	MT	21300	2023.02.25 03:11:40.813236427	0001923
1	9.955543	-0.168052	0.721593	-9.927936	MT	21300	2023.02.25 03:11:40.814236427	0001923
1	9.956972	-0.180075	0.744577	-9.927461	MT	21300	2023.02.25 03:11:40.815236427	0001923
1	9.970040	-0.172218	0.763767	-9.939251	MT	21300	2023.02.25 03:11:40.816236427	0001923
1	9.930788	-0.159819	0.775169	-9.899198	MT	21300	2023.02.25 03:11:40.817236427	0001923
1	9.947208	-0.187986	0.779380	-9.914846	MT	21300	2023.02.25 03:11:40.818236427	0001923
1	9.956322	-0.152068	0.736611	-9.927871	MT	21300	2023.02.25 03:11:40.819236427	0001923
1	9.931460	-0.183826	0.783140	-9.898829	MT	21300	2023.02.25 03:11:40.820236427	0001923
1	9.935042	-0.194858	0.775189	-9.902837	MT	21300	2023.02.25 03:11:40.821236427	0001923
1	9.950171	-0.144018	0.767494	-9.919481	MT	21300	2023.02.25 03:11:40.822236427	0001923
1	9.925696	-0.171757	0.756096	-9.895365	MT	21300	2023.02.25 03:11:40.823236427	0001923
1	9.893345	-0.175413	0.731621	-9.864696	MT	21300	2023.02.25 03:11:40.824236427	0001923
1	9.932564	-0.143825	0.740253	-9.903897	MT	21300	2023.02.25 03:11:40.825236427	0001923
1	9.944527	-0.139949	0.740441	-9.915936	MT	21300	2023.02.25 03:11:40.826236427	0001923
1	9.907109	-0.163569	0.762815	-9.876344	MT	21300	2023.02.25 03:11:40.827236427	0001923
1	9.973364	-0.172248	0.752829	-9.943418	MT	21300	2023.02.25 03:11:40.828236427	0001923
1	9.970819	-0.227219	0.767701	-9.938624	MT	21300	2023.02.25 03:11:40.829236427	0001923
1	9.952696	-0.120037	0.744587	-9.924079	MT	21300	2023.02.25 03:11:40.830236427	0001923
1	9.979196	-0.160322	0.783901	-9.947067	MT	21300	2023.02.25 03:11:40.831236427	0001923
1	9.957908	-0.176091	0.760579	-9.927258	MT	21300	2023.02.25 03:11:40.832236427	0001923
1	9.958482	-0.160103	0.771597	-9.927254	MT	21300	2023.02.25 03:11:40.833236427	0001923
1	9.925040	-0.139751	0.748135	-9.895817	MT	21300	2023.02.25 03:11:40.834236427	0001923
1	9.941790	-0.187922	0.756321	-9.911198	MT	21300	2023.02.25 03:11:40.835236427	0001923
1	9.948572	-0.151990	0.740488	-9.919811	MT	21300	2023.02.25 03:11:40.836236427	0001923
1	9.966242	-0.164182	0.767715	-9.935273	MT	21300	2023.02.25 03:11:40.837236427	0001923
1	9.920040	-0.155710	0.779005	-9.888180	MT	21300	2023.02.25 03:11:40.838236427	0001923
1	9.997728	-0.160505	0.761209	-9.967415	MT	21300	2023.02.25 03:11:40.839236427	0001923
1	9.949253	-0.144002	0.752496	-9.919710	MT	21300	2023.02.25 03:11:40.840236427	0001923
1	9.953107	-0.195033	0.744498	-9.923307	MT	21300	2023.02.25 03:11:40.841236427	0001923
1	9.953952	-0.152054	0.763546	-9.923459	MT	21300	2023.02.25 03:11:40.842236427	0001923
1	9.983696	-0.172343	0.725016	-9.955844	MT	21300	2023.02.25 03:11:40.843236427	0001923
1	9.909760	-0.171586	0.739869	-9.880612	MT	21300	2023.02.25 03:11:40.844236427	0001923
1	9.933925	-0.171844	0.760218	-9.903303	MT	21300	2023.02.25 03:11:40.845236427	0001923
1	9.945325	-0.190954	0.748380	-9.915289	MT	21300	2023.02.25 03:11:40.846236427	0001923
1	9.962275	-0.168140	0.767649	-9.931232	MT	21300	2023.02.25 03:11:40.847236427	0001923
1	9.958155	-0.144100	0.767617	-9.927480	MT	21300	2023.02.25 03:11:40.848236427	0001923
1	9.933873	-0.163844	0.760227	-9.903385	MT	21300	2023.02.25 03:11:40.849236427	0001923
1	9.916354	-0.163646	0.717003	-9.889045	MT	21300	2023.02.25 03:11:40.850236427	0001923
1	9.920504	-0.171696	0.736037	-9.891671	MT	21300	2023.02.25 03:11:40.851236427	0001923
1	9.961008	-0.148122	0.748675	-9.931728	MT	21300	2023.02.25 03:11:40.852236427	0001923
1	9.924398	-0.155738	0.736117	-9.895835	MT	21300	2023.02.25 03:11:40.853236427	0001923
1	9.936992	-0.131875	0.748328	-9.907897	MT	21300	2023.02.25 03:11:40.854236427	0001923
1	9.932040	-0.127818	0.732273	-9.904183	MT	21300	2023.02.25 03:11:40.855236427	0001923
1	9.960147	-0.164104	0.732658	-9.931808	MT	21300	2023.02.25 03:11:40.856236427	0001923
1	9.953793	-0.191045	0.756501	-9.923165	MT	21300	2023.02.25 03:11:40.857236427	0001923
1	9.958863	-0.132113	0.779629	-9.927420	MT	21300	2023.02.25 03:11:40.858236427	0001923
1	9.933287	-0.183831	0.748205	-9.903363	MT	21300	2023.02.25 03:11:40.859236427	0001923
1	9.906858	-0.151567	0.759829	-9.876513	MT	21300	2023.02.25 03:11:40.860236427	0001923
1	9.934737	-0.151861	0.775240	-9.903279	MT	21300	2023.02.25 03:11:40.861236427	0001923
1	9.944543	-0.143949	0.740437	-9.915894	MT	21300	2023.02.25 03:11:40.862236427	0001923
1	9.941514	-0.183918	0.752327	-9.911300	MT	21300	2023.02.25 03:11:40.863236427	0001923
1	9.988626	-0.116408	0.745141	-9.960114	MT	21300	2023.02.25 03:11:40.864236427	0001923
1	9.953973	-0.156054	0.763542	-9.923418	MT	21300	2023.02.25 03:11:40.865236427	0001923
1	9.949776	-0.152010	0.760486	-9.919506	MT	21300	2023.02.25 03:11:40.866236427	0001923
1	9.981924	-0.184338	0.760936	-9.951171	MT	21300	2023.02.25 03:11:40.867236427	0001923
1	9.949226	-0.179996	0.748454	-9.919401	MT	21300	2023.02.25 03:11:40.868236427	0001923
1	9.965111	-0.168162	0.748712	-9.935522	MT	21300	2023.02.25 03:11:40.869236427	0001923
1	9.948810	-0.151994	0.744488	-9.919750	MT	21300	2023.02.25 03:11:40.870236427	0001923
1	9.908860	-0.194592	0.786775	-9.875658	MT	21300	2023.02.25 03:11:40.871236427	0001923
1	9.945340	-0.159960	0.752416	-9.915546	MT	21300	2023.02.25 03:11:40.872236427	0001923
1	9.937535	-0.147882	0.756308	-9.907610	MT	21300	2023.02.25 03:11:40.873236427	0001923
1	9.988856	-0.172405	0.745075	-9.959538	MT	21300	2023.02.25 03:11:40.874236427	0001923
1	9.921793	-0.143722	0.760068	-9.891593	MT	21300	2023.02.25 03:11:40.875236427	0001923
1	9.945506	-0.183959	0.752388	-9.915299	MT	21300	2023.02.25 03:11:40.876236427	0001923
1	9.963788	-0.180136	0.724701	-9.935765	MT	21300	2023.02.25 03:11:40.877236427	0001923
1	9.957223	-0.140085	0.752623	-9.927750	MT	21300	2023.02.25 03:11:40.878236427	0001923
1	9.970535	-0.172227	0.771766	-9.939129	MT	21300	2023.02.25 03:11:40.879236427	0001923
1	9.949741	-0.184004	0.756448	-9.919238	MT	21300	2023.02.25 03:11:40.880236427	0001923
1	9.965023	-0.188157	0.744689	-9.935377	MT	21300	2023.02.25 03:11:40.881236427	0001923
1	9.955836	-0.148060	0.728616	-9.928035	MT	21300	2023.02.25 03:11:40.882236427	0001923
1	9.933197	-0.171832	0.748219	-9.903486	MT	21300	2023.02.25 03:11:40.883236427	0001923
1	9.895334	-0.155450	0.766640	-9.864367	MT	21300	2023.02.25 03:11:40.884236427	0001923
1	9.957827	-0.164092	0.760594	-9.927381	MT	21300	2023.02.25 03:11:40.885236427	0001923
1	9.946306	-0.167975	0.767405	-9.915235	MT	21300	2023.02.25 03:11:40.886236427	0001923
1	9.957826	-0.108098	0.763660	-9.927912	MT	21300	2023.02.25 03:11:40.887236427	0001923
1	9.919977	-0.183704	0.774973	-9.887953	MT	21300	2023.02.25 03:11:40.888236427	0001923
1	9.962976	-0.160153	0.779657	-9.931131	MT	21300	2023.02.25 03:11:40.889236427	0001923
1	9.936626	-0.190860	0.736259	-9.907473	MT	21300	2023.02.25 03:11:40.890236427	0001923
1	9.950633	-0.180020	0.771451	-9.919050	MT	21300	2023.02.25 03:11:40.891236427	0001923
1	9.964990	-0.184157	0.744694	-9.935418	MT	21300	2023.02.25 03:11:40.892236427	0001923
1	9.968139	-0.195181	0.728744	-9.939549	MT	21300	2023.02.25 03:11:40.893236427	0001923
1	9.933923	-0.222833	0.752158	-9.902900	MT	21300	2023.02.25 03:11:40.894236427	0001923
1	9.996790	-0.164488	0.745206	-9.967619	MT	21300	2023.02.25 03:11:40.895236427	0001923
1	9.961421	-0.128131	0.756698	-9.931812	MT	21300	2023.02.25 03:11:40.896236427	0001923
1	9.929834	-0.155804	0.760176	-9.899468	MT	21300	2023.02.25 03:11:40.897236427	0001923
1	9.958482	-0.160103	0.771597	-9.927254	MT	21300	2023.02.25 03:11:40.898236427	0001923
1	9.986050	-0.199379	0.760980	-9.955016	MT	21300	2023.02.25 03:11:40.899236427	0001923
1	9.944645	-0.163948	0.740413	-9.915689	MT	21300	2023.02.25 03:11:40.900236427	0001923
1	9.932430	-0.163820	0.736230	-9.903752	MT	21300	2023.02.25 03:11:40.901236427	0001923
1	9.980795	-0.160323	0.744967	-9.951663	MT	21300	2023.02.25 03:11:40.902236427	0001923
1	9.958063	-0.172095	0.763584	-9.927253	MT	21300	2023.02.25 03:11:40.903236427	0001923
1	9.994578	-0.184473	0.772118	-9.963001	MT	21300	2023.02.25 03:11:40.904236427	0001923
1	9.949167	-0.171997	0.748463	-9.919483	MT	21300	2023.02.25 03:11:40.905236427	0001923
1	9.971221	-0.195234	0.779738	-9.938770	MT	21300	2023.02.25 03:11:40.906236427	0001923
1	9.949575	-0.160006	0.756477	-9.919485	MT	21300	2023.02.25 03:11:40.907236427	0001923
1	9.958283	-0.168099	0.767588	-9.927233	MT	21300	2023.02.25 03:11:40.908236427	0001923
1	9.931040	-0.159823	0.779169	-9.899137	MT	21300	2023.02.25 03:11:40.909236427	0001923
1	9.958591	-0.124110	0.775639	-9.927564	MT	21300	2023.02.25 03:11:40.910236427	0001923
1	9.934111	-0.194843	0.760190	-9.903066	MT	21300	2023.02.25 03:11:40.911236427	0001923
1	9.997150	-0.140497	0.753234	-9.967744	MT	21300	2023.02.25 03:11:40.912236427	0001923
1	9.980702	-0.207312	0.736912	-9.951301	MT	21300	2023.02.25 03:11:40.913236427	0001923
1	9.988980	-0.188404	0.745056	-9.959373	MT	21300	2023.02.25 03:11:40.914236427	0001923
1	9.948664	-0.167989	0.740469	-9.919647	MT	21300	2023.02.25 03:11:40.915236427	0001923
1	9.990301	-0.223419	0.761012	-9.958768	MT	21300	2023.02.25 03:11:40.916236427	0001923
1	9.957004	-0.184074	0.744572	-9.927420	MT	21300	2023.02.25 03:11:40.917236427	0001923
1	9.958732	-0.160108	0.775597	-9.927193	MT	21300	2023.02.25 03:11:40.918236427	0001923
1	9.965851	-0.132179	0.763753	-9.935663	MT	21300	2023.02.25 03:11:40.919236427	0001923
1	9.961386	-0.172125	0.752646	-9.931420	MT	21300	2023.02.25 03:11:40.920236427	0001923
1	9.978768	-0.172313	0.775888	-9.947066	MT	21300	2023.02.25 03:11:40.921236427	0001923
1	9.941694	-0.175922	0.756336	-9.911321	MT	21300	2023.02.25 03:11:40.922236427	0001923
1	9.924508	-0.119744	0.740160	-9.896145	MT	21300	2023.02.25 03:11:40.923236427	0001923
1	9.949698	-0.132011	0.760509	-9.919712	MT	21300	2023.02.25 03:11:40.924236427	0001923
1	9.970315	-0.176222	0.767762	-9.939149	MT	21300	2023.02.25 03:11:40.925236427	0001923
1	9.932483	-0.111827	0.740291	-9.904226	MT	21300	2023.02.25 03:11:40.926236427	0001923
1	9.958682	-0.188102	0.771564	-9.926966	MT	21300	2023.02.25 03:11:40.927236427	0001923
1	9.987772	-0.203406	0.787972	-9.954562	MT	21300	2023.02.25 03:11:40.928236427	0001923
1	9.969702	-0.144217	0.760801	-9.939585	MT	21300	2023.02.25 03:11:40.929236427	0001923
1	9.978467	-0.164309	0.771898	-9.947210	MT	21300	2023.02.25 03:11:40.930236427	0001923
1	9.909801	-0.131593	0.743916	-9.880963	MT	21300	2023.02.25 03:11:40.931236427	0001923
1	9.978401	-0.152310	0.771912	-9.947333	MT	21300	2023.02.25 03:11:40.932236427	0001923
1	9.956689	-0.120078	0.744648	-9.928078	MT	21300	2023.02.25 03:11:40.933236427	0001923
1	9.954429	-0.148063	0.771550	-9.923378	MT	21300	2023.02.25 03:11:40.934236427	0001923
1	9.973751	-0.156257	0.760847	-9.943461	MT	21300	2023.02.25 03:11:40.935236427	0001923
1	9.941939	-0.143931	0.763373	-9.911544	MT	21300	2023.02.25 03:11:40.936236427	0001923
1	9.973451	-0.144254	0.756862	-9.943645	MT	21300	2023.02.25 03:11:40.937236427	0001923
1	9.926901	-0.175777	0.775089	-9.895034	MT	21300	2023.02.25 03:11:40.938236427	0001923
1	9.945077	-0.155956	0.748421	-9.915649	MT	21300	2023.02.25 03:11:40.939236427	0001923
1	9.902908	-0.159525	0.759759	-9.872432	MT	21300	2023.02.25 03:11:40.940236427	0001923
1	9.932430	-0.163820	0.736230	-9.903752	MT	21300	2023.02.25 03:11:40.941236427	0001923
1	9.970510	-0.199221	0.767735	-9.938912	MT	21300	2023.02.25 03:11:40.942236427	0001923
1	10.000835	-0.172529	0.745258	-9.971536	MT	21300	2023.02.25 03:11:40.943236427	0001923
1	9.969857	-0.172215	0.760767	-9.939297	MT	21300	2023.02.25 03:11:40.944236427	0001923
1	9.930534	-0.139789	0.705262	-9.904472	MT	21300	2023.02.25 03:11:40.945236427	0001923
1	9.986653	-0.191390	0.771988	-9.954930	MT	21300	2023.02.25 03:11:40.946236427	0001923
1	9.885964	-0.163350	0.759494	-9.855393	MT	21300	2023.02.25 03:11:40.947236427	0001923
1	9.985840	-0.140385	0.764049	-9.955577	MT	21300	2023.02.25 03:11:40.948236427	0001923
1	9.930812	-0.163819	0.775164	-9.899157	MT	21300	2023.02.25 03:11:40.949236427	0001923
1	9.986726	-0.168396	0.776015	-9.955106	MT	21300	2023.02.25 03:11:40.950236427	0001923
1	9.952943	-0.124040	0.748581	-9.923977	MT	21300	2023.02.25 03:11:40.951236427	0001923
1	9.955040	-0.199064	0.775489	-9.922792	MT	21300	2023.02.25 03:11:40.952236427	0001923
1	9.960854	-0.164117	0.744657	-9.931625	MT	21300	2023.02.25 03:11:40.953236427	0001923
1	9.950158	-0.203007	0.760425	-9.918981	MT	21300	2023.02.25 03:11:40.954236427	0001923
1	9.957965	-0.156095	0.763603	-9.927418	MT	21300	2023.02.25 03:11:40.955236427	0001923
1	9.958140	-0.140100	0.767621	-9.927521	MT	21300	2023.02.25 03:11:40.956236427	0001923
1	9.959886	-0.191095	0.724627	-9.931652	MT	21300	2023.02.25 03:11:40.957236427	0001923
1	9.931763	-0.151836	0.791177	-9.899036	MT	21300	2023.02.25 03:11:40.958236427	0001923
1	9.913397	-0.151625	0.735954	-9.884879	MT	21300	2023.02.25 03:11:40.959236427	0001923
1	9.977461	-0.148295	0.756918	-9.947603	MT	21300	2023.02.25 03:11:40.960236427	0001923
1	9.989484	-0.191412	0.753051	-9.959220	MT	21300	2023.02.25 03:11:40.961236427	0001923
1	9.981421	-0.140337	0.756989	-9.951685	MT	21300	2023.02.25 03:11:40.962236427	0001923
1	9.948773	-0.143994	0.744497	-9.919833	MT	21300	2023.02.25 03:11:40.963236427	0001923
1	9.953084	-0.160039	0.748539	-9.923606	MT	21300	2023.02.25 03:11:40.964236427	0001923
1	9.957376	-0.199078	0.748554	-9.927204	MT	21300	2023.02.25 03:11:40.965236427	0001923
1	9.958003	-0.188091	0.760565	-9.927134	MT	21300	2023.02.25 03:11:40.966236427	0001923
1	9.946235	-0.155976	0.767419	-9.915358	MT	21300	2023.02.25 03:11:40.967236427	0001923
1	9.915333	-0.194650	0.762900	-9.884023	MT	21300	2023.02.25 03:11:40.968236427	0001923
1	9.993870	-0.180462	0.761124	-9.963210	MT	21300	2023.02.25 03:11:40.969236427	0001923
1	9.950079	-0.172012	0.763462	-9.919254	MT	21300	2023.02.25 03:11:40.970236427	0001923
1	9.939863	-0.147895	0.728372	-9.912037	MT	21300	2023.02.25 03:11:40.971236427	0001923
1	9.929886	-0.115809	0.763223	-9.899834	MT	21300	2023.02.25 03:11:40.972236427	0001923
1	9.975543	-0.203278	0.783789	-9.942625	MT	21300	2023.02.25 03:11:40.973236427	0001923
1	10.016907	-0.148699	0.749530	-9.987719	MT	21300	2023.02.25 03:11:40.974236427	0001923
1	10.002198	-0.168553	0.768260	-9.971225	MT	21300	2023.02.25 03:11:40.975236427	0001923
1	9.973097	-0.168244	0.748835	-9.943520	MT	21300	2023.02.25 03:11:40.976236427	0001923
1	9.955992	-0.156087	0.795538	-9.922929	MT	21300	2023.02.25 03:11:40.977236427	0001923
1	9.898476	-0.167475	0.751689	-9.868472	MT	21300	2023.02.25 03:11:40.978236427	0001923
1	10.001347	-0.128543	0.757309	-9.971805	MT	21300	2023.02.25 03:11:40.979236427	0001923
1	9.912409	-0.171631	0.782864	-9.879955	MT	21300	2023.02.25 03:11:40.980236427	0001923
1	9.988358	-0.168397	0.737080	-9.959701	MT	21300	2023.02.25 03:11:40.981236427	0001923
1	9.913893	-0.155633	0.743949	-9.884715	MT	21300	2023.02.25 03:11:40.982236427	0001923
1	9.945566	-0.190959	0.752379	-9.915227	MT	21300	2023.02.25 03:11:40.983236427	0001923
1	9.981349	-0.172331	0.752951	-9.951417	MT	21300	2023.02.25 03:11:40.984236427	0001923
1	9.911740	-0.230607	0.762796	-9.879654	MT	21300	2023.02.25 03:11:40.985236427	0001923
1	9.924834	-0.147746	0.744126	-9.895796	MT	21300	2023.02.25 03:11:40.986236427	0001923
1	9.981402	-0.227320	0.744887	-9.950973	MT	21300	2023.02.25 03:11:40.987236427	0001923
1	9.985531	-0.164376	0.757022	-9.955437	MT	21300	2023.02.25 03:11:40.988236427	0001923
1	9.935452	-0.183867	0.783201	-9.902828	MT	21300	2023.02.25 03:11:40.989236427	0001923
1	9.965523	-0.156171	0.756726	-9.935523	MT	21300	2023.02.25 03:11:40.990236427	0001923
1	9.964426	-0.172149	0.736709	-9.935664	MT	21300	2023.02.25 03:11:40.991236427	0001923
1	9.937313	-0.187872	0.748261	-9.907321	MT	21300	2023.02.25 03:11:40.992236427	0001923
1	9.968892	-0.172199	0.744769	-9.939541	MT	21300	2023.02.25 03:11:40.993236427	0001923
1	9.911182	-0.175610	0.762862	-9.880220	MT	21300	2023.02.25 03:11:40.994236427	0001923
1	9.944648	-0.194942	0.736376	-9.915431	MT	21300	2023.02.25 03:11:40.995236427	0001923
1	9.943374	-0.175950	0.783332	-9.910909	MT	21300	2023.02.25 03:11:40.996236427	0001923
1	9.914234	-0.107643	0.752005	-9.885087	MT	21300	2023.02.25 03:11:40.997236427	0001923
1	9.953717	-0.140052	0.760561	-9.923629	MT	21300	2023.02.25 03:11:40.998236427	0001923
1	9.980633	-0.108326	0.745028	-9.952198	MT	21300	2023.02.25 03:11:40.999236427	0001923
1	9.973227	-0.148250	0.752858	-9.943665	MT	21300	2023.02.25 03:11:41.000236427	0001923
1	9.956816	-0.156076	0.744605	-9.927708	MT	21300	2023.02.25 03:11:41.001236427	0001923
1	9.981179	-0.140332	0.752989	-9.951746	MT	21300	2023.02.25 03:11:41.002236427	0001923
1	9.894278	-0.115437	0.751690	-9.865008	MT	21300	2023.02.25 03:11:41.003236427	0001923
1	9.967647	-0.160179	0.724786	-9.939970	MT	21300	2023.02.25 03:11:41.004236427	0001923
1	9.961530	-0.156129	0.756665	-9.931524	MT	21300	2023.02.25 03:11:41.005236427	0001923
1	9.940534	-0.139908	0.740380	-9.911936	MT	21300	2023.02.25 03:11:41.006236427	0001923
1	9.929033	-0.139792	0.748196	-9.899816	MT	21300	2023.02.25 03:11:41.007236427	0001923
1	9.950229	-0.191011	0.763439	-9.919059	MT	21300	2023.02.25 03:11:41.008236427	0001923
1	9.942034	-0.187926	0.760321	-9.911137	MT	21300	2023.02.25 03:11:41.009236427	0001923
1	9.970040	-0.172218	0.763767	-9.939251	MT	21300	2023.02.25 03:11:41.010236427	0001923
1	9.949408	-0.172001	0.752463	-9.919422	MT	21300	2023.02.25 03:11:41.011236427	0001923
1	9.914034	-0.131638	0.747977	-9.884901	MT	21300	2023.02.25 03:11:41.012236427	0001923
1	9.961831	-0.120139	0.763707	-9.931787	MT	21300	2023.02.25 03:11:41.013236427	0001923
1	10.001527	-0.168541	0.757261	-9.971394	MT	21300	2023.02.25 03:11:41.014236427	0001923
1	9.957223	-0.140085	0.752623	-9.927750	MT	21300	2023.02.25 03:11:41.015236427	0001923
1	9.981231	-0.152332	0.752975	-9.951623	MT	21300	2023.02.25 03:11:41.016236427	0001923
1	9.941206	-0.202908	0.744305	-9.911227	MT	21300	2023.02.25 03:11:41.017236427	0001923
1	9.949819	-0.160010	0.760476	-9.919424	MT	21300	2023.02.25 03:11:41.018236427	0001923
1	9.977064	-0.164286	0.748900	-9.947561	MT	21300	2023.02.25 03:11:41.019236427	0001923
1	9.934718	-0.147861	0.775244	-9.903321	MT	21300	2023.02.25 03:11:41.020236427	0001923
1	9.946392	-0.179975	0.767391	-9.915111	MT	21300	2023.02.25 03:11:41.021236427	0001923
1	9.957393	-0.172083	0.752585	-9.927421	MT	21300	2023.02.25 03:11:41.022236427	0001923
1	9.968015	-0.140188	0.732809	-9.940054	MT	21300	2023.02.25 03:11:41.023236427	0001923
1	9.949069	-0.155998	0.748482	-9.919648	MT	21300	2023.02.25 03:11:41.024236427	0001923
1	9.925954	-0.139766	0.763133	-9.895588	MT	21300	2023.02.25 03:11:41.025236427	0001923
1	9.955321	-0.172074	0.783520	-9.922948	MT	21300	2023.02.25 03:11:41.026236427	0001923
1	9.989725	-0.191416	0.757051	-9.959159	MT	21300	2023.02.25 03:11:41.027236427	0001923
1	9.958682	-0.188102	0.771564	-9.926966	MT	21300	2023.02.25 03:11:41.028236427	0001923
1	9.948572	-0.151990	0.740488	-9.919811	MT	21300	2023.02.25 03:11:41.029236427	0001923
1	9.993811	-0.172463	0.761134	-9.963293	MT	21300	2023.02.25 03:11:41.030236427	0001923
1	9.968344	-0.160191	0.736784	-9.939787	MT	21300	2023.02.25 03:11:41.031236427	0001923
1	9.926764	-0.214766	0.767044	-9.894755	MT	21300	2023.02.25 03:11:41.032236427	0001923
1	9.958063	-0.172095	0.763584	-9.927253	MT	21300	2023.02.25 03:11:41.033236427	0001923
1	9.965710	-0.144175	0.760740	-9.935586	MT	21300	2023.02.25 03:11:41.034236427	0001923
1	9.986049	-0.128390	0.768063	-9.955640	MT	21300	2023.02.25 03:11:41.035236427	0001923
1	9.997320	-0.172496	0.753196	-9.967414	MT	21300	2023.02.25 03:11:41.036236427	0001923
1	9.956522	-0.144072	0.740620	-9.927892	MT	21300	2023.02.25 03:11:41.037236427	0001923
1	9.969886	-0.144220	0.763800	-9.939539	MT	21300	2023.02.25 03:11:41.038236427	0001923
1	9.960557	-0.188107	0.736629	-9.931500	MT	21300	2023.02.25 03:11:41.039236427	0001923
1	9.949741	-0.184004	0.756448	-9.919238	MT	21300	2023.02.25 03:11:41.040236427	0001923
1	9.981920	-0.156343	0.763969	-9.951413	MT	21300	2023.02.25 03:11:41.041236427	0001923
1	9.953750	-0.148052	0.760552	-9.923546	MT	21300	2023.02.25 03:11:41.042236427	0001923
1	9.954930	-0.148071	0.779549	-9.923256	MT	21300	2023.02.25 03:11:41.043236427	0001923
1	9.972258	-0.144233	0.736864	-9.943951	MT	21300	2023.02.25 03:11:41.044236427	0001923
1	9.943822	-0.179930	0.724396	-9.915768	MT	21300	2023.02.25 03:11:41.045236427	0001923
1	9.929328	-0.187790	0.748139	-9.899322	MT	21300	2023.02.25 03:11:41.046236427	0001923
1	9.965679	-0.180169	0.756697	-9.935276	MT	21300	2023.02.25 03:11:41.047236427	0001923
1	9.962146	-0.184135	0.763631	-9.931129	MT	21300	2023.02.25 03:11:41.048236427	0001923
1	9.943120	-0.175946	0.779333	-9.910970	MT	21300	2023.02.25 03:11:41.049236427	0001923
1	9.984878	-0.120371	0.749075	-9.956013	MT	21300	2023.02.25 03:11:41.050236427	0001923
1	9.923670	-0.175748	0.787027	-9.890851	MT	21300	2023.02.25 03:11:41.051236427	0001923
1	9.968212	-0.128193	0.736822	-9.940116	MT	21300	2023.02.25 03:11:41.052236427	0001923
1	9.953768	-0.152051	0.760547	-9.923505	MT	21300	2023.02.25 03:11:41.053236427	0001923
1	9.945988	-0.155972	0.763420	-9.915420	MT	21300	2023.02.25 03:11:41.054236427	0001923
1	9.976764	-0.188276	0.740873	-9.947436	MT	21300	2023.02.25 03:11:41.055236427	0001923
1	9.910481	-0.171599	0.751868	-9.880429	MT	21300	2023.02.25 03:11:41.056236427	0001923
1	9.953768	-0.152051	0.760547	-9.923505	MT	21300	2023.02.25 03:11:41.057236427	0001923
1	9.958558	-0.172103	0.771583	-9.927131	MT	21300	2023.02.25 03:11:41.058236427	0001923
1	9.969885	-0.176215	0.760763	-9.939255	MT	21300	2023.02.25 03:11:41.059236427	0001923
1	9.922994	-0.147741	0.779061	-9.891262	MT	21300	2023.02.25 03:11:41.060236427	0001923
1	9.980744	-0.211312	0.736907	-9.951260	MT	21300	2023.02.25 03:11:41.061236427	0001923
1	9.930180	-0.135812	0.767199	-9.899567	MT	21300	2023.02.25 03:11:41.062236427	0001923
1	9.961980	-0.160136	0.763659	-9.931376	MT	21300	2023.02.25 03:11:41.063236427	0001923
1	9.931116	-0.171822	0.779154	-9.899013	MT	21300	2023.02.25 03:11:41.064236427	0001923
1	9.992330	-0.195433	0.733110	-9.963484	MT	21300	2023.02.25 03:11:41.065236427	0001923
1	9.972913	-0.176240	0.744826	-9.943499	MT	21300	2023.02.25 03:11:41.066236427	0001923
1	9.925603	-0.190752	0.752074	-9.895231	MT	21300	2023.02.25 03:11:41.067236427	0001923
1	9.956322	-0.152068	0.736611	-9.927871	MT	21300	2023.02.25 03:11:41.068236427	0001923
1	9.918690	-0.198680	0.751958	-9.888150	MT	21300	2023.02.25 03:11:41.069236427	0001923
1	9.949238	-0.140003	0.752501	-9.919752	MT	21300	2023.02.25 03:11:41.070236427	0001923
1	9.965680	-0.136176	0.760749	-9.935668	MT	21300	2023.02.25 03:11:41.071236427	0001923
1	9.953062	-0.156039	0.748543	-9.923647	MT	21300	2023.02.25 03:11:41.072236427	0001923
1	9.961777	-0.215122	0.752595	-9.930978	MT	21300	2023.02.25 03:11:41.073236427	0001923
1	9.950549	-0.199015	0.767429	-9.918915	MT	21300	2023.02.25 03:11:41.074236427	0001923
1	9.972927	-0.132246	0.748877	-9.943891	MT	21300	2023.02.25 03:11:41.075236427	0001923
1	9.978134	-0.148306	0.767917	-9.947435	MT	21300	2023.02.25 03:11:41.076236427	0001923
1	9.958614	-0.207097	0.767542	-9.926831	MT	21300	2023.02.25 03:11:41.077236427	0001923
1	9.926597	-0.198767	0.767063	-9.894919	MT	21300	2023.02.25 03:11:41.078236427	0001923
1	9.965138	-0.172162	0.748708	-9.935481	MT	21300	2023.02.25 03:11:41.079236427	0001923
1	9.926502	-0.151774	0.771118	-9.895342	MT	21300	2023.02.25 03:11:41.080236427	0001923
1	9.915685	-0.127666	0.774978	-9.884530	MT	21300	2023.02.25 03:11:41.081236427	0001923
1	9.941969	-0.179926	0.760330	-9.911219	MT	21300	2023.02.25 03:11:41.082236427	0001923
1	9.973487	-0.188247	0.752810	-9.943254	MT	21300	2023.02.25 03:11:41.083236427	0001923
1	9.948406	-0.194979	0.732438	-9.919491	MT	21300	2023.02.25 03:11:41.084236427	0001923
1	9.961647	-0.120136	0.760707	-9.931833	MT	21300	2023.02.25 03:11:41.085236427	0001923
1	9.942981	-0.214936	0.771288	-9.910691	MT	21300	2023.02.25 03:11:41.086236427	0001923
1	9.977461	-0.148295	0.756918	-9.947603	MT	21300	2023.02.25 03:11:41.087236427	0001923
1	9.942153	-0.179929	0.763330	-9.911173	MT	21300	2023.02.25 03:11:41.088236427	0001923
1	9.957664	-0.176087	0.756580	-9.927319	MT	21300	2023.02.25 03:11:41.089236427	0001923
1	9.941241	-0.179914	0.748332	-9.911402	MT	21300	2023.02.25 03:11:41.090236427	0001923
1	9.950449	-0.188015	0.767442	-9.919028	MT	21300	2023.02.25 03:11:41.091236427	0001923
1	9.953303	-0.156043	0.752543	-9.923586	MT	21300	2023.02.25 03:11:41.092236427	0001923
1	9.950672	-0.211014	0.767415	-9.918792	MT	21300	2023.02.25 03:11:41.093236427	0001923
1	9.925362	-0.190748	0.748074	-9.895292	MT	21300	2023.02.25 03:11:41.094236427	0001923
1	9.983057	-0.128365	0.784000	-9.951396	MT	21300	2023.02.25 03:11:41.095236427	0001923
1	9.988640	-0.124408	0.745132	-9.960032	MT	21300	2023.02.25 03:11:41.096236427	0001923
1	9.982237	-0.168346	0.767954	-9.951229	MT	21300	2023.02.25 03:11:41.097236427	0001923
1	9.922880	-0.171736	0.775033	-9.891076	MT	21300	2023.02.25 03:11:41.098236427	0001923
1	9.959112	-0.207105	0.775541	-9.926709	MT	21300	2023.02.25 03:11:41.099236427	0001923
1	9.930246	-0.151811	0.767180	-9.899402	MT	21300	2023.02.25 03:11:41.100236427	0001923
1	9.942067	-0.167930	0.763344	-9.911297	MT	21300	2023.02.25 03:11:41.101236427	0001923
1	9.956303	-0.148068	0.736615	-9.927912	MT	21300	2023.02.25 03:11:41.102236427	0001923
1	9.932093	-0.143817	0.732254	-9.904019	MT	21300	2023.02.25 03:11:41.103236427	0001923
1	9.956531	-0.184066	0.736573	-9.927542	MT	21300	2023.02.25 03:11:41.104236427	0001923
1	9.910515	-0.127605	0.755919	-9.880821	MT	21300	2023.02.25 03:11:41.105236427	0001923
1	9.977580	-0.199288	0.752858	-9.947140	MT	21300	2023.02.25 03:11:41.106236427	0001923
1	9.919062	-0.159693	0.763003	-9.888383	MT	21300	2023.02.25 03:11:41.107236427	0001923
1	9.934230	-0.206842	0.760176	-9.902943	MT	21300	2023.02.25 03:11:41.108236427	0001923
1	9.938571	-0.167897	0.771282	-9.907175	MT	21300	2023.02.25 03:11:41.109236427	0001923
1	9.953303	-0.156043	0.752543	-9.923586	MT	21300	2023.02.25 03:11:41.110236427	0001923
1	9.946861	-0.175983	0.775394	-9.915030	MT	21300	2023.02.25 03:11:41.111236427	0001923
1	9.961774	-0.156134	0.760664	-9.931463	MT	21300	2023.02.25 03:11:41.112236427	0001923
1	9.917056	-0.123663	0.732049	-9.889227	MT	21300	2023.02.25 03:11:41.113236427	0001923
1	9.977991	-0.191297	0.760867	-9.947100	MT	21300	2023.02.25 03:11:41.114236427	0001923
1	9.955777	-0.132061	0.728635	-9.928199	MT	21300	2023.02.25 03:11:41.115236427	0001923
1	9.957695	-0.136093	0.760627	-9.927669	MT	21300	2023.02.25 03:11:41.116236427	0001923
1	9.953995	-0.160054	0.763537	-9.923377	MT	21300	2023.02.25 03:11:41.117236427	0001923
1	9.953973	-0.156054	0.763542	-9.923418	MT	21300	2023.02.25 03:11:41.118236427	0001923
1	9.978631	-0.148314	0.775916	-9.947313	MT	21300	2023.02.25 03:11:41.119236427	0001923
1	9.945077	-0.155956	0.748421	-9.915649	MT	21300	2023.02.25 03:11:41.120236427	0001923
1	9.925211	-0.171749	0.748097	-9.895487	MT	21300	2023.02.25 03:11:41.121236427	0001923
1	9.952783	-0.148035	0.744553	-9.923791	MT	21300	2023.02.25 03:11:41.122236427	0001923
1	9.949953	-0.180009	0.760453	-9.919218	MT	21300	2023.02.25 03:11:41.123236427	0001923
1	9.929748	-0.135805	0.760199	-9.899674	MT	21300	2023.02.25 03:11:41.124236427	0001923
1	9.920841	-0.147705	0.744065	-9.891796	MT	21300	2023.02.25 03:11:41.125236427	0001923
1	9.929906	-0.167803	0.760161	-9.899345	MT	21300	2023.02.25 03:11:41.126236427	0001923
1	9.922782	-0.155737	0.775052	-9.891240	MT	21300	2023.02.25 03:11:41.127236427	0001923
1	9.959753	-0.195118	0.787554	-9.926649	MT	21300	2023.02.25 03:11:41.128236427	0001923
1	9.946806	-0.198978	0.771368	-9.914855	MT	21300	2023.02.25 03:11:41.129236427	0001923
1	9.928826	-0.147788	0.744187	-9.899795	MT	21300	2023.02.25 03:11:41.130236427	0001923
1	9.941448	-0.123925	0.756397	-9.911857	MT	21300	2023.02.25 03:11:41.131236427	0001923
1	9.942185	-0.183929	0.763325	-9.911132	MT	21300	2023.02.25 03:11:41.132236427	0001923
1	9.990469	-0.168433	0.772076	-9.959166	MT	21300	2023.02.25 03:11:41.133236427	0001923
1	9.953303	-0.156043	0.752543	-9.923586	MT	21300	2023.02.25 03:11:41.134236427	0001923
1	9.917829	-0.143674	0.744024	-9.888838	MT	21300	2023.02.25 03:11:41.135236427	0001923
1	9.949290	-0.152002	0.752487	-9.919628	MT	21300	2023.02.25 03:11:41.136236427	0001923
1	9.937518	-0.143883	0.756313	-9.907651	MT	21300	2023.02.25 03:11:41.137236427	0001923
1	9.930704	-0.183813	0.771141	-9.899012	MT	21300	2023.02.25 03:11:41.138236427	0001923
1	9.954019	-0.164054	0.763532	-9.923336	MT	21300	2023.02.25 03:11:41.139236427	0001923
1	9.997187	-0.211485	0.745150	-9.967135	MT	21300	2023.02.25 03:11:41.140236427	0001923
1	9.917575	-0.139671	0.740029	-9.888940	MT	21300	2023.02.25 03:11:41.141236427	0001923
1	9.956697	-0.124078	0.744643	-9.928037	MT	21300	2023.02.25 03:11:41.142236427	0001923
1	9.945299	-0.187955	0.748383	-9.915319	MT	21300	2023.02.25 03:11:41.143236427	0001923
1	10.008065	-0.164599	0.733391	-9.979800	MT	21300	2023.02.25 03:11:41.144236427	0001923
1	9.898290	-0.175471	0.747680	-9.868451	MT	21300	2023.02.25 03:11:41.145236427	0001923
1	9.957987	-0.160095	0.763598	-9.927376	MT	21300	2023.02.25 03:11:41.146236427	0001923
1	9.925802	-0.147763	0.760124	-9.895551	MT	21300	2023.02.25 03:11:41.147236427	0001923
1	9.945732	-0.139969	0.760439	-9.915630	MT	21300	2023.02.25 03:11:41.148236427	0001923
1	9.929694	-0.107806	0.760233	-9.899962	MT	21300	2023.02.25 03:11:41.149236427	0001923
1	9.976979	-0.148287	0.748919	-9.947726	MT	21300	2023.02.25 03:11:41.150236427	0001923
1	9.954490	-0.160062	0.771536	-9.923255	MT	21300	2023.02.25 03:11:41.151236427	0001923
1	9.936194	-0.194851	0.728255	-9.907554	MT	21300	2023.02.25 03:11:41.152236427	0001923
1	9.917575	-0.139671	0.740029	-9.888940	MT	21300	2023.02.25 03:11:41.153236427	0001923
1	9.973392	-0.176248	0.752825	-9.943377	MT	21300	2023.02.25 03:11:41.154236427	0001923
1	9.944727	-0.127954	0.744455	-9.915998	MT	21300	2023.02.25 03:11:41.155236427	0001923
1	9.940997	-0.135916	0.748384	-9.911855	MT	21300	2023.02.25 03:11:41.156236427	0001923
1	9.920031	-0.095696	0.732128	-9.892515	MT	21300	2023.02.25 03:11:41.157236427	0001923
1	9.916175	-0.175668	0.778921	-9.883975	MT	21300	2023.02.25 03:11:41.158236427	0001923
1	9.953488	-0.144048	0.756557	-9.923649	MT	21300	2023.02.25 03:11:41.159236427	0001923
1	9.952349	-0.156026	0.736545	-9.923831	MT	21300	2023.02.25 03:11:41.160236427	0001923
1	9.937403	-0.167877	0.752284	-9.907465	MT	21300	2023.02.25 03:11:41.161236427	0001923
1	9.949819	-0.160010	0.760476	-9.919424	MT	21300	2023.02.25 03:11:41.162236427	0001923
1	9.950129	-0.132018	0.767509	-9.919605	MT	21300	2023.02.25 03:11:41.163236427	0001923
1	9.952538	-0.184025	0.736512	-9.923543	MT	21300	2023.02.25 03:11:41.164236427	0001923
1	10.000481	-0.152526	0.741282	-9.971803	MT	21300	2023.02.25 03:11:41.165236427	0001923
1	9.915434	-0.127662	0.770979	-9.884591	MT	21300	2023.02.25 03:11:41.166236427	0001923
1	9.974083	-0.132266	0.767875	-9.943601	MT	21300	2023.02.25 03:11:41.167236427	0001923
1	9.920040	-0.155710	0.779005	-9.888180	MT	21300	2023.02.25 03:11:41.168236427	0001923
1	9.949724	-0.140011	0.760500	-9.919629	MT	21300	2023.02.25 03:11:41.169236427	0001923
1	9.957926	-0.148096	0.763612	-9.927500	MT	21300	2023.02.25 03:11:41.170236427	0001923
1	9.969737	-0.188210	0.756749	-9.939193	MT	21300	2023.02.25 03:11:41.171236427	0001923
1	9.921362	-0.155713	0.752054	-9.891592	MT	21300	2023.02.25 03:11:41.172236427	0001923
1	9.928490	-0.171778	0.736159	-9.899670	MT	21300	2023.02.25 03:11:41.173236427	0001923
1	9.960323	-0.188103	0.732630	-9.931561	MT	21300	2023.02.25 03:11:41.174236427	0001923
1	9.988843	-0.199399	0.741043	-9.959321	MT	21300	2023.02.25 03:11:41.175236427	0001923
1	9.964781	-0.152159	0.744732	-9.935748	MT	21300	2023.02.25 03:11:41.176236427	0001923
1	9.966294	-0.172181	0.767705	-9.935190	MT	21300	2023.02.25 03:11:41.177236427	0001923
1	9.914689	-0.167644	0.755933	-9.884408	MT	21300	2023.02.25 03:11:41.178236427	0001923
1	9.962593	-0.128151	0.775696	-9.931522	MT	21300	2023.02.25 03:11:41.179236427	0001923
1	9.941396	-0.167919	0.752346	-9.911465	MT	21300	2023.02.25 03:11:41.180236427	0001923
1	9.945850	-0.163968	0.760410	-9.915383	MT	21300	2023.02.25 03:11:41.181236427	0001923
1	10.001644	-0.184540	0.757242	-9.971229	MT	21300	2023.02.25 03:11:41.182236427	0001923
1	9.968723	-0.207189	0.736729	-9.939303	MT	21300	2023.02.25 03:11:41.183236427	0001923
1	9.914531	-0.135646	0.755971	-9.884738	MT	21300	2023.02.25 03:11:41.184236427	0001923
1	9.956303	-0.148068	0.736615	-9.927912	MT	21300	2023.02.25 03:11:41.185236427	0001923
1	9.969155	-0.124210	0.752825	-9.939913	MT	21300	2023.02.25 03:11:41.186236427	0001923
1	9.981407	-0.136337	0.756994	-9.951726	MT	21300	2023.02.25 03:11:41.187236427	0001923
1	9.963080	-0.176152	0.779638	-9.930967	MT	21300	2023.02.25 03:11:41.188236427	0001923
1	9.950449	-0.188015	0.767442	-9.919028	MT	21300	2023.02.25 03:11:41.189236427	0001923
1	9.978992	-0.168317	0.779892	-9.947046	MT	21300	2023.02.25 03:11:41.190236427	0001923
1	9.918927	-0.167690	0.759993	-9.888346	MT	21300	2023.02.25 03:11:41.191236427	0001923
1	9.924944	-0.167745	0.744102	-9.895590	MT	21300	2023.02.25 03:11:41.192236427	0001923
1	9.977522	-0.160294	0.756904	-9.947480	MT	21300	2023.02.25 03:11:41.193236427	0001923
1	9.964941	-0.132164	0.748755	-9.935892	MT	21300	2023.02.25 03:11:41.194236427	0001923
1	10.016334	-0.108693	0.741578	-9.988253	MT	21300	2023.02.25 03:11:41.195236427	0001923
1	9.996900	-0.180487	0.745187	-9.967454	MT	21300	2023.02.25 03:11:41.196236427	0001923
1	9.950188	-0.148018	0.767490	-9.919440	MT	21300	2023.02.25 03:11:41.197236427	0001923
1	9.946392	-0.179975	0.767391	-9.915111	MT	21300	2023.02.25 03:11:41.198236427	0001923
1	9.906675	-0.194556	0.751779	-9.876193	MT	21300	2023.02.25 03:11:41.199236427	0001923
1	9.973554	-0.164253	0.756838	-9.943439	MT	21300	2023.02.25 03:11:41.200236427	0001923
1	9.953401	-0.172042	0.752524	-9.923422	MT	21300	2023.02.25 03:11:41.201236427	0001923
1	9.961859	-0.132138	0.763692	-9.931664	MT	21300	2023.02.25 03:11:41.202236427	0001923
1	9.961774	-0.156134	0.760664	-9.931463	MT	21300	2023.02.25 03:11:41.203236427	0001923
1	9.957055	-0.156080	0.748605	-9.927647	MT	21300	2023.02.25 03:11:41.204236427	0001923
1	9.961491	-0.148130	0.756674	-9.931606	MT	21300	2023.02.25 03:11:41.205236427	0001923
1	9.956441	-0.112074	0.740658	-9.928222	MT	21300	2023.02.25 03:11:41.206236427	0001923
1	9.949923	-0.176009	0.760457	-9.919259	MT	21300	2023.02.25 03:11:41.207236427	0001923
1	9.946694	-0.147985	0.775428	-9.915319	MT	21300	2023.02.25 03:11:41.208236427	0001923
1	9.964564	-0.156154	0.740728	-9.935768	MT	21300	2023.02.25 03:11:41.209236427	0001923
1	9.934780	-0.159860	0.775230	-9.903197	MT	21300	2023.02.25 03:11:41.210236427	0001923
1	9.972899	-0.120247	0.748892	-9.944015	MT	21300	2023.02.25 03:11:41.211236427	0001923
1	9.922056	-0.159724	0.763048	-9.891382	MT	21300	2023.02.25 03:11:41.212236427	0001923
1	9.953005	-0.144039	0.748558	-9.923771	MT	21300	2023.02.25 03:11:41.213236427	0001923
1	9.952869	-0.164034	0.744534	-9.923626	MT	21300	2023.02.25 03:11:41.214236427	0001923
1	9.918783	-0.139691	0.760027	-9.888635	MT	21300	2023.02.25 03:11:41.215236427	0001923
1	9.960472	-0.132114	0.740695	-9.932015	MT	21300	2023.02.25 03:11:41.216236427	0001923
1	9.978631	-0.148314	0.775916	-9.947313	MT	21300	2023.02.25 03:11:41.217236427	0001923
1	9.970416	-0.152228	0.771790	-9.939334	MT	21300	2023.02.25 03:11:41.218236427	0001923
1	9.921289	-0.139714	0.752073	-9.891756	MT	21300	2023.02.25 03:11:41.219236427	0001923
1	9.998096	-0.148512	0.768222	-9.967432	MT	21300	2023.02.25 03:11:41.220236427	0001923
1	9.952823	-0.156035	0.744544	-9.923709	MT	21300	2023.02.25 03:11:41.221236427	0001923
1	9.937137	-0.163873	0.748290	-9.907568	MT	21300	2023.02.25 03:11:41.222236427	0001923
1	9.910870	-0.155608	0.759886	-9.880471	MT	21300	2023.02.25 03:11:41.223236427	0001923
1	9.968043	-0.184182	0.728757	-9.939662	MT	21300	2023.02.25 03:11:41.224236427	0001923
1	9.962452	-0.156145	0.771663	-9.931295	MT	21300	2023.02.25 03:11:41.225236427	0001923
1	9.921532	-0.139718	0.756073	-9.891695	MT	21300	2023.02.25 03:11:41.226236427	0001923
1	9.987867	-0.164389	0.729086	-9.959865	MT	21300	2023.02.25 03:11:41.227236427	0001923
1	9.935199	-0.183863	0.779201	-9.902889	MT	21300	2023.02.25 03:11:41.228236427	0001923
1	9.945606	-0.163964	0.756411	-9.915444	MT	21300	2023.02.25 03:11:41.229236427	0001923
1	9.961431	-0.132131	0.756693	-9.931771	MT	21300	2023.02.25 03:11:41.230236427	0001923
1	9.970535	-0.172227	0.771766	-9.939129	MT	21300	2023.02.25 03:11:41.231236427	0001923
1	9.982322	-0.180346	0.767940	-9.951105	MT	21300	2023.02.25 03:11:41.232236427	0001923
1	9.932719	-0.171823	0.740220	-9.903608	MT	21300	2023.02.25 03:11:41.233236427	0001923
1	9.941482	-0.179918	0.752331	-9.911341	MT	21300	2023.02.25 03:11:41.234236427	0001923
1	9.961093	-0.164121	0.748656	-9.931564	MT	21300	2023.02.25 03:11:41.235236427	0001923
1	9.917846	-0.147674	0.744019	-9.888797	MT	21300	2023.02.25 03:11:41.236236427	0001923
1	9.981473	-0.152336	0.756975	-9.951562	MT	21300	2023.02.25 03:11:41.237236427	0001923
1	9.917155	-0.151662	0.732016	-9.888939	MT	21300	2023.02.25 03:11:41.238236427	0001923
1	9.964752	-0.184153	0.740694	-9.935479	MT	21300	2023.02.25 03:11:41.239236427	0001923
1	9.984626	-0.100368	0.745099	-9.956279	MT	21300	2023.02.25 03:11:41.240236427	0001923
1	9.964550	-0.188148	0.736690	-9.935499	MT	21300	2023.02.25 03:11:41.241236427	0001923
1	10.013859	-0.156673	0.764458	-9.983408	MT	21300	2023.02.25 03:11:41.242236427	0001923
1	9.928937	-0.167787	0.744163	-9.899589	MT	21300	2023.02.25 03:11:41.243236427	0001923
1	9.945747	-0.143969	0.760434	-9.915589	MT	21300	2023.02.25 03:11:41.244236427	0001923
1	10.004368	-0.120569	0.741381	-9.976131	MT	21300	2023.02.25 03:11:41.245236427	0001923
1	9.948744	-0.135994	0.744507	-9.919915	MT	21300	2023.02.25 03:11:41.246236427	0001923
1	9.917608	-0.147670	0.740020	-9.888858	MT	21300	2023.02.25 03:11:41.247236427	0001923
1	9.934696	-0.183855	0.771202	-9.903011	MT	21300	2023.02.25 03:11:41.248236427	0001923
1	9.985287	-0.195367	0.748986	-9.955241	MT	21300	2023.02.25 03:11:41.249236427	0001923
1	9.929066	-0.147792	0.748187	-9.899734	MT	21300	2023.02.25 03:11:41.250236427	0001923
1	9.935006	-0.190858	0.775193	-9.902878	MT	21300	2023.02.25 03:11:41.251236427	0001923
1	9.914302	-0.139642	0.751967	-9.884758	MT	21300	2023.02.25 03:11:41.252236427	0001923
1	9.881853	-0.139310	0.759462	-9.851641	MT	21300	2023.02.25 03:11:41.253236427	0001923
1	9.918652	-0.194680	0.751962	-9.888191	MT	21300	2023.02.25 03:11:41.254236427	0001923
1	9.967380	-0.140177	0.721810	-9.940222	MT	21300	2023.02.25 03:11:41.255236427	0001923
1	9.953679	-0.128053	0.760575	-9.923752	MT	21300	2023.02.25 03:11:41.256236427	0001923
1	9.940652	-0.163906	0.740352	-9.911689	MT	21300	2023.02.25 03:11:41.257236427	0001923
1	9.937554	-0.187876	0.752261	-9.907260	MT	21300	2023.02.25 03:11:41.258236427	0001923
1	9.980857	-0.199317	0.740921	-9.951322	MT	21300	2023.02.25 03:11:41.259236427	0001923
1	9.977063	-0.195280	0.744864	-9.947303	MT	21300	2023.02.25 03:11:41.260236427	0001923
1	9.950303	-0.199011	0.763430	-9.918976	MT	21300	2023.02.25 03:11:41.261236427	0001923
1	10.010587	-0.152644	0.776400	-9.979267	MT	21300	2023.02.25 03:11:41.262236427	0001923
1	9.925426	-0.167754	0.752101	-9.895468	MT	21300	2023.02.25 03:11:41.263236427	0001923
1	9.945685	-0.123970	0.760458	-9.915795	MT	21300	2023.02.25 03:11:41.264236427	0001923
1	9.945020	-0.143957	0.748436	-9.915772	MT	21300	2023.02.25 03:11:41.265236427	0001923
1	9.950095	-0.116019	0.767528	-9.919770	MT	21300	2023.02.25 03:11:41.266236427	0001923
1	9.937884	-0.123891	0.763335	-9.907750	MT	21300	2023.02.25 03:11:41.267236427	0001923
1	9.940152	-0.175921	0.795270	-9.906726	MT	21300	2023.02.25 03:11:41.268236427	0001923
1	9.924774	-0.131747	0.744145	-9.895960	MT	21300	2023.02.25 03:11:41.269236427	0001923
1	9.971159	-0.188234	0.779746	-9.938842	MT	21300	2023.02.25 03:11:41.270236427	0001923
1	9.961930	-0.180132	0.760636	-9.931216	MT	21300	2023.02.25 03:11:41.271236427	0001923
1	9.967183	-0.215187	0.775654	-9.934626	MT	21300	2023.02.25 03:11:41.272236427	0001923
1	9.930031	-0.230791	0.752088	-9.898818	MT	21300	2023.02.25 03:11:41.273236427	0001923
1	9.948950	-0.123999	0.748520	-9.919977	MT	21300	2023.02.25 03:11:41.274236427	0001923
1	9.919402	-0.202691	0.762952	-9.887940	MT	21300	2023.02.25 03:11:41.275236427	0001923
1	9.922225	-0.143729	0.767067	-9.891486	MT	21300	2023.02.25 03:11:41.276236427	0001923
1	9.981273	-0.160331	0.752966	-9.951540	MT	21300	2023.02.25 03:11:41.277236427	0001923
1	9.946457	-0.187974	0.767381	-9.915029	MT	21300	2023.02.25 03:11:41.278236427	0001923
1	9.957256	-0.148085	0.752614	-9.927668	MT	21300	2023.02.25 03:11:41.279236427	0001923
1	9.953551	-0.191041	0.752501	-9.923226	MT	21300	2023.02.25 03:11:41.280236427	0001923
1	9.966064	-0.116184	0.767772	-9.935767	MT	21300	2023.02.25 03:11:41.281236427	0001923
1	9.969159	-0.176203	0.748764	-9.939439	MT	21300	2023.02.25 03:11:41.282236427	0001923
1	9.903642	-0.198530	0.766712	-9.871923	MT	21300	2023.02.25 03:11:41.283236427	0001923
1	9.954034	-0.215044	0.756473	-9.922918	MT	21300	2023.02.25 03:11:41.284236427	0001923
1	9.936795	-0.143870	0.744314	-9.907835	MT	21300	2023.02.25 03:11:41.285236427	0001923
1	9.949895	-0.172009	0.760462	-9.919300	MT	21300	2023.02.25 03:11:41.286236427	0001923
1	9.945782	-0.187963	0.756382	-9.915197	MT	21300	2023.02.25 03:11:41.287236427	0001923
1	9.966021	-0.168177	0.763711	-9.935293	MT	21300	2023.02.25 03:11:41.288236427	0001923
1	9.953506	-0.148047	0.756552	-9.923608	MT	21300	2023.02.25 03:11:41.289236427	0001923
1	9.949467	-0.180000	0.752453	-9.919340	MT	21300	2023.02.25 03:11:41.290236427	0001923
1	9.943293	-0.163951	0.783347	-9.911032	MT	21300	2023.02.25 03:11:41.291236427	0001923
1	9.971995	-0.136230	0.732874	-9.944094	MT	21300	2023.02.25 03:11:41.292236427	0001923
1	9.943416	-0.135956	0.787379	-9.911259	MT	21300	2023.02.25 03:11:41.293236427	0001923
1	9.919797	-0.107691	0.728114	-9.892452	MT	21300	2023.02.25 03:11:41.294236427	0001923
1	9.923678	-0.151726	0.724124	-9.896060	MT	21300	2023.02.25 03:11:41.295236427	0001923
1	9.942563	-0.167938	0.771343	-9.911175	MT	21300	2023.02.25 03:11:41.296236427	0001923
1	9.951796	-0.136019	0.728570	-9.924159	MT	21300	2023.02.25 03:11:41.297236427	0001923
1	9.978054	-0.176301	0.763884	-9.947208	MT	21300	2023.02.25 03:11:41.298236427	0001923
1	9.969078	-0.195198	0.744742	-9.939304	MT	21300	2023.02.25 03:11:41.299236427	0001923
1	9.894297	-0.175429	0.747619	-9.864452	MT	21300	2023.02.25 03:11:41.300236427	0001923
1	9.944671	-0.167947	0.740408	-9.915647	MT	21300	2023.02.25 03:11:41.301236427	0001923
1	9.920799	-0.179699	0.740027	-9.891528	MT	21300	2023.02.25 03:11:41.302236427	0001923
1	9.949152	-0.198991	0.744432	-9.919267	MT	21300	2023.02.25 03:11:41.303236427	0001923
1	9.953616	-0.168046	0.756528	-9.923402	MT	21300	2023.02.25 03:11:41.304236427	0001923
1	9.940733	-0.175906	0.740337	-9.911566	MT	21300	2023.02.25 03:11:41.305236427	0001923
1	9.967855	-0.156183	0.728790	-9.939950	MT	21300	2023.02.25 03:11:41.306236427	0001923
1	9.948814	-0.187988	0.740445	-9.919441	MT	21300	2023.02.25 03:11:41.307236427	0001923
1	9.975988	-0.136271	0.732935	-9.948094	MT	21300	2023.02.25 03:11:41.308236427	0001923
1	9.960907	-0.172116	0.744647	-9.931542	MT	21300	2023.02.25 03:11:41.309236427	0001923
1	9.949981	-0.156013	0.763481	-9.919419	MT	21300	2023.02.25 03:11:41.310236427	0001923
1	9.997706	-0.156505	0.761214	-9.967457	MT	21300	2023.02.25 03:11:41.311236427	0001923
1	9.917696	-0.194663	0.735964	-9.888435	MT	21300	2023.02.25 03:11:41.312236427	0001923
1	9.977571	-0.168294	0.756895	-9.947398	MT	21300	2023.02.25 03:11:41.313236427	0001923
1	9.969389	-0.120214	0.756830	-9.939893	MT	21300	2023.02.25 03:11:41.314236427	0001923
1	9.922439	-0.179727	0.767024	-9.891116	MT	21300	2023.02.25 03:11:41.315236427	0001923
1	9.960788	-0.152117	0.744671	-9.931748	MT	21300	2023.02.25 03:11:41.316236427	0001923
1	9.978849	-0.140319	0.779925	-9.947334	MT	21300	2023.02.25 03:11:41.317236427	0001923
1	9.977219	-0.148291	0.752919	-9.947665	MT	21300	2023.02.25 03:11:41.318236427	0001923
1	9.974617	-0.184267	0.771813	-9.943004	MT	21300	2023.02.25 03:11:41.319236427	0001923
1	9.978421	-0.191304	0.767866	-9.946993	MT	21300	2023.02.25 03:11:41.320236427	0001923
1	9.960870	-0.219106	0.736592	-9.931181	MT	21300	2023.02.25 03:11:41.321236427	0001923
1	9.966021	-0.168177	0.763711	-9.935293	MT	21300	2023.02.25 03:11:41.322236427	0001923
1	9.918954	-0.171689	0.759989	-9.888305	MT	21300	2023.02.25 03:11:41.323236427	0001923
1	9.937535	-0.147882	0.756308	-9.907610	MT	21300	2023.02.25 03:11:41.324236427	0001923
1	10.003544	-0.152550	0.725345	-9.976046	MT	21300	2023.02.25 03:11:41.325236427	0001923
1	9.981407	-0.136337	0.756994	-9.951726	MT	21300	2023.02.25 03:11:41.326236427	0001923
1	9.929055	-0.183786	0.744144	-9.899424	MT	21300	2023.02.25 03:11:41.327236427	0001923
1	9.934385	-0.175851	0.767212	-9.903155	MT	21300	2023.02.25 03:11:41.328236427	0001923
1	9.938693	-0.143902	0.775310	-9.907361	MT	21300	2023.02.25 03:11:41.329236427	0001923
1	9.968501	-0.144196	0.740803	-9.939890	MT	21300	2023.02.25 03:11:41.330236427	0001923
1	9.957153	-0.172079	0.748586	-9.927482	MT	21300	2023.02.25 03:11:41.331236427	0001923
1	9.939632	-0.147891	0.724373	-9.912098	MT	21300	2023.02.25 03:11:41.332236427	0001923
1	9.971317	-0.176239	0.783760	-9.938904	MT	21300	2023.02.25 03:11:41.333236427	0001923
1	9.924595	-0.147742	0.740126	-9.895857	MT	21300	2023.02.25 03:11:41.334236427	0001923
1	9.984157	-0.112359	0.737086	-9.956278	MT	21300	2023.02.25 03:11:41.335236427	0001923
1	9.938571	-0.167897	0.771282	-9.907175	MT	21300	2023.02.25 03:11:41.336236427	0001923
1	9.973579	-0.168253	0.756834	-9.943398	MT	21300	2023.02.25 03:11:41.337236427	0001923
1	9.979409	-0.215315	0.779836	-9.946562	MT	21300	2023.02.25 03:11:41.338236427	0001923
1	9.942563	-0.167938	0.771343	-9.911175	MT	21300	2023.02.25 03:11:41.339236427	0001923
1	9.910540	-0.179598	0.751858	-9.880347	MT	21300	2023.02.25 03:11:41.340236427	0001923
1	9.983985	-0.180347	0.729006	-9.955701	MT	21300	2023.02.25 03:11:41.341236427	0001923
1	9.934334	-0.198846	0.763185	-9.902979	MT	21300	2023.02.25 03:11:41.342236427	0001923
1	9.948876	-0.163993	0.744473	-9.919627	MT	21300	2023.02.25 03:11:41.343236427	0001923
1	9.953189	-0.176038	0.748520	-9.923442	MT	21300	2023.02.25 03:11:41.344236427	0001923
1	9.936267	-0.127863	0.736334	-9.908122	MT	21300	2023.02.25 03:11:41.345236427	0001923
1	9.948749	-0.179988	0.740455	-9.919523	MT	21300	2023.02.25 03:11:41.346236427	0001923
1	9.962986	-0.195147	0.775616	-9.930832	MT	21300	2023.02.25 03:11:41.347236427	0001923
1	9.942399	-0.206928	0.763298	-9.910895	MT	21300	2023.02.25 03:11:41.348236427	0001923
1	9.918901	-0.163690	0.759998	-9.888388	MT	21300	2023.02.25 03:11:41.349236427	0001923
1	9.930337	-0.167810	0.767161	-9.899238	MT	21300	2023.02.25 03:11:41.350236427	0001923
1	9.940712	-0.115913	0.744408	-9.912122	MT	21300	2023.02.25 03:11:41.351236427	0001923
1	9.926201	-0.139771	0.767133	-9.895527	MT	21300	2023.02.25 03:11:41.352236427	0001923
1	9.942813	-0.167942	0.775343	-9.911113	MT	21300	2023.02.25 03:11:41.353236427	0001923
1	9.933225	-0.175831	0.748214	-9.903445	MT	21300	2023.02.25 03:11:41.354236427	0001923
1	9.925335	-0.187748	0.748078	-9.895323	MT	21300	2023.02.25 03:11:41.355236427	0001923
1	9.921103	-0.187703	0.744017	-9.891385	MT	21300	2023.02.25 03:11:41.356236427	0001923
1	9.952921	-0.172034	0.744525	-9.923544	MT	21300	2023.02.25 03:11:41.357236427	0001923
1	9.976393	-0.211290	0.795778	-9.942360	MT	21300	2023.02.25 03:11:41.358236427	0001923
1	9.946806	-0.198978	0.771368	-9.914855	MT	21300	2023.02.25 03:11:41.359236427	0001923
1	9.921166	-0.163708	0.748045	-9.891570	MT	21300	2023.02.25 03:11:41.360236427	0001923
1	9.961845	-0.168133	0.760650	-9.931339	MT	21300	2023.02.25 03:11:41.361236427	0001923
1	9.889161	-0.187373	0.743529	-9.859390	MT	21300	2023.02.25 03:11:41.362236427	0001923
1	9.978300	-0.176305	0.767884	-9.947147	MT	21300	2023.02.25 03:11:41.363236427	0001923
1	9.945179	-0.095964	0.752492	-9.916205	MT	21300	2023.02.25 03:11:41.364236427	0001923
1	9.950137	-0.180012	0.763452	-9.919172	MT	21300	2023.02.25 03:11:41.365236427	0001923
1	9.946086	-0.171971	0.763401	-9.915255	MT	21300	2023.02.25 03:11:41.366236427	0001923
1	9.919897	-0.147689	0.728067	-9.892041	MT	21300	2023.02.25 03:11:41.367236427	0001923
1	9.961510	-0.152130	0.756669	-9.931565	MT	21300	2023.02.25 03:11:41.368236427	0001923
1	9.962413	-0.148145	0.771672	-9.931377	MT	21300	2023.02.25 03:11:41.369236427	0001923
1	9.934149	-0.198843	0.760186	-9.903025	MT	21300	2023.02.25 03:11:41.370236427	0001923
1	9.941791	-0.151928	0.760364	-9.911507	MT	21300	2023.02.25 03:11:41.371236427	0001923
1	9.944030	-0.131941	0.732452	-9.916140	MT	21300	2023.02.25 03:11:41.372236427	0001923
1	9.945765	-0.147969	0.760429	-9.915548	MT	21300	2023.02.25 03:11:41.373236427	0001923
1	9.976962	-0.144287	0.748924	-9.947767	MT	21300	2023.02.25 03:11:41.374236427	0001923
1	9.925400	-0.163754	0.752106	-9.895509	MT	21300	2023.02.25 03:11:41.375236427	0001923
1	9.961445	-0.180124	0.752637	-9.931338	MT	21300	2023.02.25 03:11:41.376236427	0001923
1	9.981716	-0.152340	0.760974	-9.951500	MT	21300	2023.02.25 03:11:41.377236427	0001923
1	9.970625	-0.184226	0.771752	-9.939005	MT	21300	2023.02.25 03:11:41.378236427	0001923
1	9.965988	-0.188173	0.760687	-9.935133	MT	21300	2023.02.25 03:11:41.379236427	0001923
1	9.960551	-0.152113	0.740671	-9.931809	MT	21300	2023.02.25 03:11:41.380236427	0001923
1	9.911349	-0.163615	0.766875	-9.880282	MT	21300	2023.02.25 03:11:41.381236427	0001923
1	9.961859	-0.132138	0.763692	-9.931664	MT	21300	2023.02.25 03:11:41.382236427	0001923
1	9.984680	-0.136366	0.745056	-9.955909	MT	21300	2023.02.25 03:11:41.383236427	0001923
1	9.970720	-0.195225	0.771739	-9.938892	MT	21300	2023.02.25 03:11:41.384236427	0001923
1	9.936712	-0.171865	0.740281	-9.907608	MT	21300	2023.02.25 03:11:41.385236427	0001923
1	9.973124	-0.172244	0.748830	-9.943479	MT	21300	2023.02.25 03:11:41.386236427	0001923
1	9.956208	-0.160090	0.798533	-9.922842	MT	21300	2023.02.25 03:11:41.387236427	0001923
1	9.926288	-0.210759	0.760049	-9.894903	MT	21300	2023.02.25 03:11:41.388236427	0001923
1	10.005802	-0.140591	0.764355	-9.975574	MT	21300	2023.02.25 03:11:41.389236427	0001923
1	9.966942	-0.191188	0.775682	-9.934873	MT	21300	2023.02.25 03:11:41.390236427	0001923
1	9.957481	-0.144089	0.756618	-9.927648	MT	21300	2023.02.25 03:11:41.391236427	0001923
1	9.981893	-0.180338	0.760941	-9.951212	MT	21300	2023.02.25 03:11:41.392236427	0001923
1	9.966968	-0.160194	0.779718	-9.935131	MT	21300	2023.02.25 03:11:41.393236427	0001923
1	9.960228	-0.176104	0.732644	-9.931685	MT	21300	2023.02.25 03:11:41.394236427	0001923
1	9.943546	-0.123933	0.724462	-9.916345	MT	21300	2023.02.25 03:11:41.395236427	0001923
1	9.925755	-0.135764	0.760138	-9.895675	MT	21300	2023.02.25 03:11:41.396236427	0001923
1	9.953133	-0.168038	0.748529	-9.923524	MT	21300	2023.02.25 03:11:41.397236427	0001923
1	9.959540	-0.168119	0.787586	-9.926927	MT	21300	2023.02.25 03:11:41.398236427	0001923
1	9.947261	-0.159992	0.783412	-9.915073	MT	21300	2023.02.25 03:11:41.399236427	0001923
1	9.947239	-0.155992	0.783417	-9.915114	MT	21300	2023.02.25 03:11:41.400236427	0001923
1	9.965436	-0.136172	0.756749	-9.935729	MT	21300	2023.02.25 03:11:41.401236427	0001923
1	9.938406	-0.206887	0.763237	-9.906896	MT	21300	2023.02.25 03:11:41.402236427	0001923
1	9.933972	-0.147848	0.763246	-9.903504	MT	21300	2023.02.25 03:11:41.403236427	0001923
1	9.941514	-0.183918	0.752327	-9.911300	MT	21300	2023.02.25 03:11:41.404236427	0001923
1	9.981082	-0.168327	0.748957	-9.951519	MT	21300	2023.02.25 03:11:41.405236427	0001923
1	9.915094	-0.163652	0.762937	-9.884342	MT	21300	2023.02.25 03:11:41.406236427	0001923
1	9.941909	-0.135932	0.763382	-9.911626	MT	21300	2023.02.25 03:11:41.407236427	0001923
1	9.988911	-0.136411	0.749117	-9.959847	MT	21300	2023.02.25 03:11:41.408236427	0001923
1	9.936812	-0.147870	0.744309	-9.907794	MT	21300	2023.02.25 03:11:41.409236427	0001923
1	9.945582	-0.159964	0.756416	-9.915485	MT	21300	2023.02.25 03:11:41.410236427	0001923
1	9.943404	-0.179950	0.783328	-9.910868	MT	21300	2023.02.25 03:11:41.411236427	0001923
1	9.936812	-0.147870	0.744309	-9.907794	MT	21300	2023.02.25 03:11:41.412236427	0001923
1	9.934049	-0.187843	0.760199	-9.903138	MT	21300	2023.02.25 03:11:41.413236427	0001923
1	9.976035	-0.148270	0.732921	-9.947970	MT	21300	2023.02.25 03:11:41.414236427	0001923
1	9.944343	-0.151944	0.736427	-9.915873	MT	21300	2023.02.25 03:11:41.415236427	0001923
1	9.952807	-0.188029	0.740506	-9.923440	MT	21300	2023.02.25 03:11:41.416236427	0001923
1	9.941027	-0.143916	0.748375	-9.911773	MT	21300	2023.02.25 03:11:41.417236427	0001923
1	9.973246	-0.152249	0.752853	-9.943624	MT	21300	2023.02.25 03:11:41.418236427	0001923
1	9.962606	-0.207138	0.767603	-9.930831	MT	21300	2023.02.25 03:11:41.419236427	0001923
1	9.965625	-0.104178	0.760787	-9.935997	MT	21300	2023.02.25 03:11:41.420236427	0001923
1	9.956767	-0.184070	0.740572	-9.927481	MT	21300	2023.02.25 03:11:41.421236427	0001923
1	9.977657	-0.180293	0.756880	-9.947274	MT	21300	2023.02.25 03:11:41.422236427	0001923
1	9.937866	-0.111892	0.763350	-9.907874	MT	21300	2023.02.25 03:11:41.423236427	0001923
1	9.914473	-0.171640	0.751929	-9.884428	MT	21300	2023.02.25 03:11:41.424236427	0001923
1	9.912642	-0.171608	0.720932	-9.884902	MT	21300	2023.02.25 03:11:41.425236427	0001923
1	9.948428	-0.167985	0.736470	-9.919708	MT	21300	2023.02.25 03:11:41.426236427	0001923
1	9.950824	-0.172024	0.775460	-9.919071	MT	21300	2023.02.25 03:11:41.427236427	0001923
1	9.957260	-0.211073	0.744540	-9.927142	MT	21300	2023.02.25 03:11:41.428236427	0001923
1	9.994637	-0.191473	0.772110	-9.962929	MT	21300	2023.02.25 03:11:41.429236427	0001923
1	9.922742	-0.147737	0.775061	-9.891323	MT	21300	2023.02.25 03:11:41.430236427	0001923
1	9.937692	-0.119888	0.760341	-9.907837	MT	21300	2023.02.25 03:11:41.431236427	0001923
1	9.929912	-0.198797	0.756125	-9.899087	MT	21300	2023.02.25 03:11:41.432236427	0001923
1	9.965894	-0.144179	0.763739	-9.935540	MT	21300	2023.02.25 03:11:41.433236427	0001923
1	9.976909	-0.128288	0.748943	-9.947932	MT	21300	2023.02.25 03:11:41.434236427	0001923
1	9.942937	-0.143948	0.779371	-9.911299	MT	21300	2023.02.25 03:11:41.435236427	0001923
1	9.906576	-0.143563	0.755839	-9.876657	MT	21300	2023.02.25 03:11:41.436236427	0001923
1	9.946362	-0.175975	0.767395	-9.915153	MT	21300	2023.02.25 03:11:41.437236427	0001923
1	9.922225	-0.143729	0.767067	-9.891486	MT	21300	2023.02.25 03:11:41.438236427	0001923
1	9.938903	-0.131907	0.779324	-9.907424	MT	21300	2023.02.25 03:11:41.439236427	0001923
1	9.950079	-0.172012	0.763462	-9.919254	MT	21300	2023.02.25 03:11:41.440236427	0001923
1	9.919188	-0.131699	0.767035	-9.888610	MT	21300	2023.02.25 03:11:41.441236427	0001923
1	9.918554	-0.143687	0.756022	-9.888655	MT	21300	2023.02.25 03:11:41.442236427	0001923
1	9.969371	-0.172207	0.752768	-9.939419	MT	21300	2023.02.25 03:11:41.443236427	0001923
1	9.940607	-0.155907	0.740361	-9.911772	MT	21300	2023.02.25 03:11:41.444236427	0001923
1	9.976709	-0.207271	0.736851	-9.947302	MT	21300	2023.02.25 03:11:41.445236427	0001923
1	9.969947	-0.184215	0.760753	-9.939173	MT	21300	2023.02.25 03:11:41.446236427	0001923
1	9.961202	-0.136126	0.752689	-9.931791	MT	21300	2023.02.25 03:11:41.447236427	0001923
1	9.963051	-0.172152	0.779643	-9.931008	MT	21300	2023.02.25 03:11:41.448236427	0001923
1	9.932581	-0.147825	0.740249	-9.903855	MT	21300	2023.02.25 03:11:41.449236427	0001923
1	9.920713	-0.167700	0.740042	-9.891652	MT	21300	2023.02.25 03:11:41.450236427	0001923
1	9.972787	-0.156241	0.744849	-9.943705	MT	21300	2023.02.25 03:11:41.451236427	0001923
1	9.946734	-0.155984	0.775418	-9.915236	MT	21300	2023.02.25 03:11:41.452236427	0001923
1	9.917805	-0.179668	0.739982	-9.888529	MT	21300	2023.02.25 03:11:41.453236427	0001923
1	9.956108	-0.156064	0.732606	-9.927891	MT	21300	2023.02.25 03:11:41.454236427	0001923
1	9.930209	-0.143812	0.767189	-9.899485	MT	21300	2023.02.25 03:11:41.455236427	0001923
1	9.964019	-0.180141	0.728701	-9.935704	MT	21300	2023.02.25 03:11:41.456236427	0001923
1	9.951888	-0.207035	0.787417	-9.918527	MT	21300	2023.02.25 03:11:41.457236427	0001923
1	9.941858	-0.163927	0.760349	-9.911384	MT	21300	2023.02.25 03:11:41.458236427	0001923
1	9.997566	-0.104508	0.761275	-9.967992	MT	21300	2023.02.25 03:11:41.459236427	0001923
1	9.948083	-0.147981	0.732494	-9.919975	MT	21300	2023.02.25 03:11:41.460236427	0001923
1	9.910223	-0.198589	0.743836	-9.880273	MT	21300	2023.02.25 03:11:41.461236427	0001923
1	9.940350	-0.151903	0.736366	-9.911874	MT	21300	2023.02.25 03:11:41.462236427	0001923
1	9.934634	-0.175855	0.771212	-9.903094	MT	21300	2023.02.25 03:11:41.463236427	0001923
1	9.921362	-0.155713	0.752054	-9.891592	MT	21300	2023.02.25 03:11:41.464236427	0001923
1	9.949332	-0.160001	0.752477	-9.919546	MT	21300	2023.02.25 03:11:41.465236427	0001923
1	9.914155	-0.159636	0.747943	-9.884613	MT	21300	2023.02.25 03:11:41.466236427	0001923
1	9.969837	-0.199210	0.756736	-9.939080	MT	21300	2023.02.25 03:11:41.467236427	0001923
1	9.963080	-0.176152	0.779638	-9.930967	MT	21300	2023.02.25 03:11:41.468236427	0001923
1	9.918039	-0.135679	0.748033	-9.888859	MT	21300	2023.02.25 03:11:41.469236427	0001923
1	9.955971	-0.112066	0.732659	-9.928344	MT	21300	2023.02.25 03:11:41.470236427	0001923
1	9.946427	-0.143981	0.771433	-9.915421	MT	21300	2023.02.25 03:11:41.471236427	0001923
1	9.968448	-0.176190	0.736765	-9.939622	MT	21300	2023.02.25 03:11:41.472236427	0001923
1	9.969537	-0.160212	0.756782	-9.939481	MT	21300	2023.02.25 03:11:41.473236427	0001923
1	9.949776	-0.152010	0.760486	-9.919506	MT	21300	2023.02.25 03:11:41.474236427	0001923
1	9.929066	-0.147792	0.748187	-9.899734	MT	21300	2023.02.25 03:11:41.475236427	0001923
1	9.965766	-0.156175	0.760725	-9.935462	MT	21300	2023.02.25 03:11:41.476236427	0001923
1	9.953250	-0.184037	0.748510	-9.923359	MT	21300	2023.02.25 03:11:41.477236427	0001923
1	9.977870	-0.176297	0.760885	-9.947254	MT	21300	2023.02.25 03:11:41.478236427	0001923
1	9.944990	-0.135957	0.748445	-9.915855	MT	21300	2023.02.25 03:11:41.479236427	0001923
1	9.954442	-0.188057	0.767503	-9.923028	MT	21300	2023.02.25 03:11:41.480236427	0001923
1	9.973791	-0.195251	0.756802	-9.943120	MT	21300	2023.02.25 03:11:41.481236427	0001923
1	9.939301	-0.163909	0.783286	-9.907033	MT	21300	2023.02.25 03:11:41.482236427	0001923
1	9.966666	-0.188184	0.771686	-9.934965	MT	21300	2023.02.25 03:11:41.483236427	0001923
1	9.958310	-0.172099	0.767583	-9.927192	MT	21300	2023.02.25 03:11:41.484236427	0001923
1	9.961249	-0.148126	0.752675	-9.931667	MT	21300	2023.02.25 03:11:41.485236427	0001923
1	9.957137	-0.199074	0.744554	-9.927265	MT	21300	2023.02.25 03:11:41.486236427	0001923
1	9.973579	-0.168253	0.756834	-9.943398	MT	21300	2023.02.25 03:11:41.487236427	0001923
1	9.946136	-0.131977	0.767448	-9.915605	MT	21300	2023.02.25 03:11:41.488236427	0001923
1	9.938413	-0.135899	0.771320	-9.907505	MT	21300	2023.02.25 03:11:41.489236427	0001923
1	9.982322	-0.180346	0.767940	-9.951105	MT	21300	2023.02.25 03:11:41.490236427	0001923
1	9.932965	-0.115835	0.748286	-9.904063	MT	21300	2023.02.25 03:11:41.491236427	0001923
1	10.016670	-0.148695	0.745531	-9.987780	MT	21300	2023.02.25 03:11:41.492236427	0001923
1	9.976424	-0.124280	0.740949	-9.948095	MT	21300	2023.02.25 03:11:41.493236427	0001923
1	9.953750	-0.148052	0.760552	-9.923546	MT	21300	2023.02.25 03:11:41.494236427	0001923
[truncated: 1 more rows]
