# Supplementary material for: Spatially selective delivery of living magnetic microrobots through torque-focusing
Source: Nat Commun. 2024 Mar 9;15:2160. doi: 10.1038/s41467-024-46407-4 (PMC10924878; doi:10.1038/s41467-024-46407-4)
Supplement: Supplementary file 4 — Source Data [file 41467_2024_46407_MOESM4_ESM.zip › Data_Sorted_by_Figures/Fig_4/4J/Field Characterization/z axis measurements/(0,0,7.5) RMF off.csv]

Time (ms)	B (mT)	Bx (mT)	By (mT)	Bz (mT)
0	14.8063	-0.261266	1.08443	-14.7643
0.999928	14.8281	-0.261505	1.11573	-14.7838
1.99986	14.8305	-0.226524	1.09284	-14.7885
2.99978	14.8612	-0.281828	1.08125	-14.8191
4.00019	14.8231	-0.281442	1.09565	-14.7799
5.00011	14.8225	-0.254436	1.08868	-14.7803
6.00004	14.8188	-0.317387	1.08455	-14.7757
6.99997	14.8072	-0.222288	1.10348	-14.7644
7.9999	14.8511	-0.265741	1.11608	-14.8067
8.99982	14.8343	-0.269555	1.08485	-14.7922
9.99975	14.8194	-0.206417	1.10768	-14.7765
11.0002	14.8569	-0.242789	1.08123	-14.8155
12.0001	14.8261	-0.265468	1.08073	-14.7843
13	14.8447	-0.281655	1.073	-14.8032
13.9999	14.8117	-0.265331	1.10748	-14.7679
14.9999	14.8032	-0.285235	1.09534	-14.7598
15.9998	14.8274	-0.254493	1.10374	-14.784
17.0002	14.8021	-0.265221	1.08037	-14.7603
18.0001	14.7897	-0.230095	1.07622	-14.7487
19.0001	14.8151	-0.297355	1.09251	-14.7718
20	14.8354	-0.257575	1.10386	-14.792
20.9999	14.8368	-0.269568	1.05791	-14.7966
21.9998	14.8271	-0.206495	1.1038	-14.7845
22.9998	14.8028	-0.289228	1.08834	-14.7599
24.0002	14.7982	-0.234185	1.08434	-14.7565
25.0001	14.8202	-0.265422	1.11561	-14.7757
26	14.8193	-0.305399	1.09556	-14.7756
27	14.8458	-0.246681	1.09604	-14.8032
27.9999	14.8384	-0.281595	1.0849	-14.796
28.9998	14.8382	-0.250597	1.08493	-14.7964
30.0002	14.8322	-0.269545	1.11578	-14.7877
31.0001	14.7921	-0.242134	1.11521	-14.748
32.0001	14.8502	-0.226731	1.10413	-14.8073
33	14.8652	-0.257875	1.08534	-14.8233
33.9999	14.9134	-0.22338	1.09411	-14.8715
34.9998	14.8495	-0.265714	1.08908	-14.8071
35.9998	14.831	-0.234531	1.09983	-14.7883
37.0002	14.8068	-0.317263	1.08436	-14.7637
38.0001	14.8465	-0.277687	1.10401	-14.8028
39	14.8267	-0.277476	1.08872	-14.784
40	14.8653	-0.269874	1.08532	-14.8232
40.9999	14.8374	-0.230586	1.07296	-14.7968
41.9998	14.8452	-0.246669	1.08504	-14.8034
43.0002	14.8296	-0.265501	1.07279	-14.7884
44.0001	14.8472	-0.2697	1.11601	-14.8027
45.0001	14.8441	-0.261669	1.11598	-14.7998
46	14.8075	-0.238291	1.10746	-14.7641
46.9999	14.8657	-0.265883	1.09333	-14.8231
47.9999	14.8483	-0.2187	1.07314	-14.8079
48.9998	14.8436	-0.210668	1.11204	-14.8004
50.0002	14.8395	-0.273615	1.1039	-14.7958
