# Supplementary material for: Spatially selective delivery of living magnetic microrobots through torque-focusing
Source: Nat Commun. 2024 Mar 9;15:2160. doi: 10.1038/s41467-024-46407-4 (PMC10924878; doi:10.1038/s41467-024-46407-4)
Supplement: Supplementary file 4 — Source Data [file 41467_2024_46407_MOESM4_ESM.zip › Data_Sorted_by_Figures/Fig_4/4J/Field Characterization/z axis measurements/230223_x0_y0_z-5_5mT_on.txt]

Block	B	Bx	By	Bz	Units	Temperature	Timestamp	Serial No.	Comment
0	11.040345	5.074645	-0.485454	9.792932	MT	21355	2023.02.25 03:25:38.635903094	0001923
0	11.127166	4.553020	1.779173	9.995918	MT	21355	2023.02.25 03:25:38.636903094	0001923
0	11.113868	3.043919	3.294159	10.168635	MT	21355	2023.02.25 03:25:38.637903094	0001923
0	11.070006	0.798093	3.829049	10.355987	MT	21355	2023.02.25 03:25:38.638903094	0001923
0	11.070091	-1.570312	3.269974	10.458887	MT	21355	2023.02.25 03:25:38.639903094	0001923
0	11.151959	-3.542807	1.708120	10.435374	MT	21355	2023.02.25 03:25:38.640903094	0001923
0	11.318033	-4.574239	-0.472766	10.341697	MT	21355	2023.02.25 03:25:38.641903094	0001923
0	11.467362	-4.389656	-2.741183	10.233143	MT	21355	2023.02.25 03:25:38.642903094	0001923
0	11.423808	-3.118694	-4.518795	10.017865	MT	21355	2023.02.25 03:25:38.643903094	0001923
0	11.229715	-0.967485	-5.330902	9.836258	MT	21355	2023.02.25 03:25:38.644903094	0001923
0	11.057158	1.461003	-5.095351	9.703794	MT	21355	2023.02.25 03:25:38.645903094	0001923
0	10.961614	3.606821	-3.794871	9.630513	MT	21355	2023.02.25 03:25:38.646903094	0001923
0	11.015007	4.900325	-1.656731	9.724836	MT	21355	2023.02.25 03:25:38.647903094	0001923
0	11.108368	4.942573	0.701555	9.923438	MT	21355	2023.02.25 03:25:38.648903094	0001923
0	11.167983	3.946094	2.647962	10.106458	MT	21355	2023.02.25 03:25:38.649903094	0001923
0	11.096253	1.984366	3.714631	10.265995	MT	21355	2023.02.25 03:25:38.650903094	0001923
0	11.032642	-0.384612	3.722474	10.378557	MT	21355	2023.02.25 03:25:38.651903094	0001923
0	11.130380	-2.681264	2.588307	10.487938	MT	21355	2023.02.25 03:25:38.652903094	0001923
0	11.249251	-4.212850	0.652692	10.410165	MT	21355	2023.02.25 03:25:38.653903094	0001923
0	11.410713	-4.640348	-1.655218	10.292317	MT	21355	2023.02.25 03:25:38.654903094	0001923
0	11.470465	-3.908581	-3.708171	10.126403	MT	21355	2023.02.25 03:25:38.655903094	0001923
0	11.345794	-2.165868	-5.028642	9.937244	MT	21355	2023.02.25 03:25:38.656903094	0001923
0	11.137155	0.234899	-5.343633	9.768655	MT	21355	2023.02.25 03:25:38.657903094	0001923
0	11.004382	2.572120	-4.574665	9.672283	MT	21355	2023.02.25 03:25:38.658903094	0001923
0	10.992821	4.393196	-2.797711	9.680638	MT	21355	2023.02.25 03:25:38.659903094	0001923
0	11.107214	5.130131	-0.490106	9.839297	MT	21355	2023.02.25 03:25:38.660903094	0001923
0	11.149360	4.609145	1.735123	10.002668	MT	21355	2023.02.25 03:25:38.661903094	0001923
0	11.133878	3.095950	3.302159	10.172221	MT	21355	2023.02.25 03:25:38.662903094	0001923
0	11.104440	0.814346	3.851653	10.383169	MT	21355	2023.02.25 03:25:38.663903094	0001923
0	11.068995	-1.606557	3.309232	10.439856	MT	21355	2023.02.25 03:25:38.664903094	0001923
0	11.206684	-3.578364	1.719404	10.479920	MT	21355	2023.02.25 03:25:38.665903094	0001923
0	11.350927	-4.609024	-0.480112	10.361946	MT	21355	2023.02.25 03:25:38.666903094	0001923
0	11.486385	-4.444690	-2.745187	10.229649	MT	21355	2023.02.25 03:25:38.667903094	0001923
0	11.415194	-3.150804	-4.490714	10.010624	MT	21355	2023.02.25 03:25:38.668903094	0001923
0	11.248899	-1.035453	-5.357979	9.836545	MT	21355	2023.02.25 03:25:38.669903094	0001923
0	11.062163	1.429091	-5.099511	9.712061	MT	21355	2023.02.25 03:25:38.670903094	0001923
0	11.004198	3.580397	-3.802742	9.685675	MT	21355	2023.02.25 03:25:38.671903094	0001923
0	11.046584	4.920582	-1.668072	9.748458	MT	21355	2023.02.25 03:25:38.672903094	0001923
0	11.139506	4.990703	0.693430	9.934820	MT	21355	2023.02.25 03:25:38.673903094	0001923
0	11.156644	3.910092	2.651919	10.106890	MT	21355	2023.02.25 03:25:38.674903094	0001923
0	11.095979	2.004323	3.714716	10.261789	MT	21355	2023.02.25 03:25:38.675903094	0001923
0	11.069266	-0.408258	3.729910	10.413920	MT	21355	2023.02.25 03:25:38.676903094	0001923
0	11.126405	-2.638294	2.615355	10.487908	MT	21355	2023.02.25 03:25:38.677903094	0001923
0	11.273806	-4.228643	0.652368	10.430326	MT	21355	2023.02.25 03:25:38.678903094	0001923
0	11.406254	-4.687626	-1.662845	10.264684	MT	21355	2023.02.25 03:25:38.679903094	0001923
0	11.462298	-3.948860	-3.715790	10.098697	MT	21355	2023.02.25 03:25:38.680903094	0001923
0	11.326204	-2.174148	-5.036223	9.909209	MT	21355	2023.02.25 03:25:38.681903094	0001923
0	11.165155	0.215088	-5.375882	9.783370	MT	21355	2023.02.25 03:25:38.682903094	0001923
0	11.008515	2.596148	-4.562699	9.676218	MT	21355	2023.02.25 03:25:38.683903094	0001923
0	11.027339	4.397571	-2.802255	9.716529	MT	21355	2023.02.25 03:25:38.684903094	0001923
0	11.068819	5.086887	-0.450856	9.820339	MT	21355	2023.02.25 03:25:38.685903094	0001923
0	11.147186	4.613041	1.755247	9.994934	MT	21355	2023.02.25 03:25:38.686903094	0001923
0	11.112747	3.099716	3.298515	10.149123	MT	21355	2023.02.25 03:25:38.687903094	0001923
0	11.086195	0.786201	3.844849	10.368353	MT	21355	2023.02.25 03:25:38.688903094	0001923
0	11.044335	-1.614631	3.262411	10.427223	MT	21355	2023.02.25 03:25:38.689903094	0001923
0	11.179384	-3.570661	1.727840	10.451965	MT	21355	2023.02.25 03:25:38.690903094	0001923
0	11.360717	-4.580772	-0.496428	10.384410	MT	21355	2023.02.25 03:25:38.691903094	0001923
0	11.464610	-4.396755	-2.764006	10.220866	MT	21355	2023.02.25 03:25:38.692903094	0001923
0	11.423623	-3.114629	-4.502914	10.026067	MT	21355	2023.02.25 03:25:38.693903094	0001923
0	11.239126	-1.010404	-5.327075	9.844760	MT	21355	2023.02.25 03:25:38.694903094	0001923
0	11.061454	1.453115	-5.083545	9.716058	MT	21355	2023.02.25 03:25:38.695903094	0001923
0	11.020727	3.643473	-3.759856	9.697681	MT	21355	2023.02.25 03:25:38.696903094	0001923
0	11.005121	4.836534	-1.657112	9.745491	MT	21355	2023.02.25 03:25:38.697903094	0001923
0	11.112449	4.978460	0.689782	9.910886	MT	21355	2023.02.25 03:25:38.698903094	0001923
0	11.181176	3.996998	2.659143	10.098102	MT	21355	2023.02.25 03:25:38.699903094	0001923
0	11.055698	2.028036	3.672238	10.228891	MT	21355	2023.02.25 03:25:38.700903094	0001923
0	11.077159	-0.416019	3.697599	10.433510	MT	21355	2023.02.25 03:25:38.701903094	0001923
0	11.095169	-2.674693	2.604924	10.448117	MT	21355	2023.02.25 03:25:38.702903094	0001923
0	11.260563	-4.220780	0.664559	10.418429	MT	21355	2023.02.25 03:25:38.703903094	0001923
0	11.437537	-4.687263	-1.655396	10.300800	MT	21355	2023.02.25 03:25:38.704903094	0001923
0	11.453530	-3.897714	-3.699975	10.114414	MT	21355	2023.02.25 03:25:38.705903094	0001923
0	11.336320	-2.161922	-5.016578	9.933387	MT	21355	2023.02.25 03:25:38.706903094	0001923
0	11.145488	0.235009	-5.340801	9.779699	MT	21355	2023.02.25 03:25:38.707903094	0001923
0	11.004459	2.596170	-4.543763	9.680508	MT	21355	2023.02.25 03:25:38.708903094	0001923
0	10.994841	4.385296	-2.774906	9.693069	MT	21355	2023.02.25 03:25:38.709903094	0001923
0	11.093534	5.102096	-0.455143	9.840120	MT	21355	2023.02.25 03:25:38.710903094	0001923
0	11.120617	4.600733	1.775658	9.967368	MT	21355	2023.02.25 03:25:38.711903094	0001923
0	11.173386	3.080445	3.301407	10.220378	MT	21355	2023.02.25 03:25:38.712903094	0001923
0	11.055001	0.818086	3.794137	10.351247	MT	21355	2023.02.25 03:25:38.713903094	0001923
0	11.079035	-1.590331	3.288948	10.459383	MT	21355	2023.02.25 03:25:38.714903094	0001923
0	11.140232	-3.567070	1.724456	10.411870	MT	21355	2023.02.25 03:25:38.715903094	0001923
0	11.363165	-4.612890	-0.500282	10.372680	MT	21355	2023.02.25 03:25:38.716903094	0001923
0	11.460209	-4.389814	-2.787872	10.212429	MT	21355	2023.02.25 03:25:38.717903094	0001923
0	11.421712	-3.118637	-4.494920	10.026230	MT	21355	2023.02.25 03:25:38.718903094	0001923
0	11.203293	-1.006784	-5.318522	9.808847	MT	21355	2023.02.25 03:25:38.719903094	0001923
0	11.071369	1.461135	-5.103534	9.715670	MT	21355	2023.02.25 03:25:38.720903094	0001923
0	10.993068	3.615235	-3.767521	9.673851	MT	21355	2023.02.25 03:25:38.721903094	0001923
0	11.064060	4.892933	-1.657641	9.783908	MT	21355	2023.02.25 03:25:38.722903094	0001923
0	11.105116	5.002252	0.690116	9.890642	MT	21355	2023.02.25 03:25:38.723903094	0001923
0	11.123873	3.965574	2.632781	10.054016	MT	21355	2023.02.25 03:25:38.724903094	0001923
0	11.084822	1.984139	3.734934	10.246304	MT	21355	2023.02.25 03:25:38.725903094	0001923
0	11.054604	-0.416214	3.686906	10.413346	MT	21355	2023.02.25 03:25:38.726903094	0001923
0	11.128372	-2.650289	2.611341	10.487971	MT	21355	2023.02.25 03:25:38.727903094	0001923
0	11.250719	-4.212871	0.672690	10.410470	MT	21355	2023.02.25 03:25:38.728903094	0001923
0	11.389361	-4.632568	-1.681839	10.267827	MT	21355	2023.02.25 03:25:38.729903094	0001923
0	11.500966	-3.893176	-3.712748	10.165181	MT	21355	2023.02.25 03:25:38.730903094	0001923
0	11.307483	-2.091224	-5.047001	9.900188	MT	21355	2023.02.25 03:25:38.731903094	0001923
0	11.182633	0.215327	-5.368249	9.807488	MT	21355	2023.02.25 03:25:38.732903094	0001923
0	11.039234	2.671243	-4.578731	9.683201	MT	21355	2023.02.25 03:25:38.733903094	0001923
0	11.028748	4.389617	-2.806325	9.720550	MT	21355	2023.02.25 03:25:38.734903094	0001923
0	11.054852	5.086733	-0.461611	9.804173	MT	21355	2023.02.25 03:25:38.735903094	0001923
0	11.144827	4.597080	1.758167	9.999144	MT	21355	2023.02.25 03:25:38.736903094	0001923
0	11.143963	3.024283	3.301585	10.204957	MT	21355	2023.02.25 03:25:38.737903094	0001923
0	11.103928	0.841300	3.855745	10.378953	MT	21355	2023.02.25 03:25:38.738903094	0001923
0	11.050573	-1.622594	3.266340	10.431366	MT	21355	2023.02.25 03:25:38.739903094	0001923
0	11.205500	-3.561328	1.723363	10.483806	MT	21355	2023.02.25 03:25:38.740903094	0001923
0	11.363365	-4.561666	-0.480590	10.396457	MT	21355	2023.02.25 03:25:38.741903094	0001923
0	11.460191	-4.453023	-2.740708	10.197798	MT	21355	2023.02.25 03:25:38.742903094	0001923
0	11.422628	-3.130706	-4.506810	10.018172	MT	21355	2023.02.25 03:25:38.743903094	0001923
0	11.215235	-1.018692	-5.326657	9.816847	MT	21355	2023.02.25 03:25:38.744903094	0001923
0	11.045594	1.464975	-5.068350	9.704165	MT	21355	2023.02.25 03:25:38.745903094	0001923
0	10.990877	3.611202	-3.775464	9.669771	MT	21355	2023.02.25 03:25:38.746903094	0001923
0	11.036449	4.892614	-1.657168	9.752914	MT	21355	2023.02.25 03:25:38.747903094	0001923
0	11.103399	4.986271	0.713034	9.895158	MT	21355	2023.02.25 03:25:38.748903094	0001923
0	11.184463	3.950313	2.635663	10.126230	MT	21355	2023.02.25 03:25:38.749903094	0001923
0	11.101136	2.000463	3.699529	10.273599	MT	21355	2023.02.25 03:25:38.750903094	0001923
0	10.993984	-0.420805	3.671804	10.354152	MT	21355	2023.02.25 03:25:38.751903094	0001923
0	11.131602	-2.674277	2.600314	10.488050	MT	21355	2023.02.25 03:25:38.752903094	0001923
0	11.284078	-4.280687	0.617432	10.422328	MT	21355	2023.02.25 03:25:38.753903094	0001923
0	11.441523	-4.619900	-1.651866	10.336165	MT	21355	2023.02.25 03:25:38.754903094	0001923
0	11.442263	-3.897928	-3.731605	10.089929	MT	21355	2023.02.25 03:25:38.755903094	0001923
0	11.338819	-2.129804	-5.012724	9.945117	MT	21355	2023.02.25 03:25:38.756903094	0001923
0	11.163050	0.247181	-5.348031	9.795466	MT	21355	2023.02.25 03:25:38.757903094	0001923
0	10.989161	2.595938	-4.558395	9.656283	MT	21355	2023.02.25 03:25:38.758903094	0001923
0	10.983460	4.368277	-2.754929	9.693550	MT	21355	2023.02.25 03:25:38.759903094	0001923
0	11.064305	5.098790	-0.477656	9.807805	MT	21355	2023.02.25 03:25:38.760903094	0001923
0	11.139673	4.605005	1.751299	9.990956	MT	21355	2023.02.25 03:25:38.761903094	0001923
0	11.164043	3.104230	3.309740	10.200257	MT	21355	2023.02.25 03:25:38.762903094	0001923
0	11.071066	0.813936	3.860247	10.344298	MT	21355	2023.02.25 03:25:38.763903094	0001923
0	11.048683	-1.618644	3.274405	10.427447	MT	21355	2023.02.25 03:25:38.764903094	0001923
0	11.156268	-3.590990	1.728305	10.420176	MT	21355	2023.02.25 03:25:38.765903094	0001923
0	11.347290	-4.609065	-0.480051	10.357947	MT	21355	2023.02.25 03:25:38.766903094	0001923
0	11.458402	-4.416893	-2.748848	10.209303	MT	21355	2023.02.25 03:25:38.767903094	0001923
0	11.440545	-3.122525	-4.523043	10.033842	MT	21355	2023.02.25 03:25:38.768903094	0001923
0	11.210535	-1.023770	-5.330541	9.808839	MT	21355	2023.02.25 03:25:38.769903094	0001923
0	11.083301	1.457263	-5.107721	9.727648	MT	21355	2023.02.25 03:25:38.770903094	0001923
0	11.036678	3.639617	-3.780041	9.709415	MT	21355	2023.02.25 03:25:38.771903094	0001923
0	11.022387	4.856627	-1.668209	9.753116	MT	21355	2023.02.25 03:25:38.772903094	0001923
0	11.107675	4.978435	0.673845	9.906642	MT	21355	2023.02.25 03:25:38.773903094	0001923
0	11.138520	3.933806	2.648375	10.078586	MT	21355	2023.02.25 03:25:38.774903094	0001923
0	11.118984	1.961758	3.695056	10.301935	MT	21355	2023.02.25 03:25:38.775903094	0001923
0	11.079507	-0.436022	3.701575	10.433777	MT	21355	2023.02.25 03:25:38.776903094	0001923
0	11.125859	-2.681416	2.615487	10.476353	MT	21355	2023.02.25 03:25:38.777903094	0001923
0	11.267279	-4.216710	0.676440	10.426570	MT	21355	2023.02.25 03:25:38.778903094	0001923
0	11.439214	-4.691263	-1.655401	10.300841	MT	21355	2023.02.25 03:25:38.779903094	0001923
0	11.451872	-3.932906	-3.711710	10.094594	MT	21355	2023.02.25 03:25:38.780903094	0001923
0	11.328777	-2.194052	-5.008434	9.921841	MT	21355	2023.02.25 03:25:38.781903094	0001923
0	11.097990	0.182415	-5.350961	9.721077	MT	21355	2023.02.25 03:25:38.782903094	0001923
0	10.996428	2.620069	-4.527614	9.672507	MT	21355	2023.02.25 03:25:38.783903094	0001923
0	11.046995	4.381865	-2.806701	9.744628	MT	21355	2023.02.25 03:25:38.784903094	0001923
0	11.038251	5.018886	-0.446937	9.821100	MT	21355	2023.02.25 03:25:38.785903094	0001923
0	11.138660	4.553140	1.782990	10.007977	MT	21355	2023.02.25 03:25:38.786903094	0001923
0	11.165304	3.068409	3.297454	10.216441	MT	21355	2023.02.25 03:25:38.787903094	0001923
0	11.069654	0.848893	3.860350	10.339938	MT	21355	2023.02.25 03:25:38.788903094	0001923
0	11.076504	-1.598425	3.301059	10.451650	MT	21355	2023.02.25 03:25:38.789903094	0001923
0	11.202816	-3.561311	1.707365	10.483561	MT	21355	2023.02.25 03:25:38.790903094	0001923
0	11.339105	-4.589062	-0.484026	10.357680	MT	21355	2023.02.25 03:25:38.791903094	0001923
0	11.426597	-4.409250	-2.763287	10.172998	MT	21355	2023.02.25 03:25:38.792903094	0001923
0	11.435953	-3.106431	-4.495211	10.046104	MT	21355	2023.02.25 03:25:38.793903094	0001923
0	11.248288	-0.994314	-5.335178	9.852472	MT	21355	2023.02.25 03:25:38.794903094	0001923
0	11.075820	1.425322	-5.083884	9.736343	MT	21355	2023.02.25 03:25:38.795903094	0001923
0	10.970080	3.603055	-3.752293	9.658207	MT	21355	2023.02.25 03:25:38.796903094	0001923
0	11.017102	4.916287	-1.620716	9.725221	MT	21355	2023.02.25 03:25:38.797903094	0001923
0	11.104083	4.978304	0.720962	9.899362	MT	21355	2023.02.25 03:25:38.798903094	0001923
0	11.152611	3.972858	2.636362	10.082001	MT	21355	2023.02.25 03:25:38.799903094	0001923
0	11.125119	2.000809	3.683043	10.305350	MT	21355	2023.02.25 03:25:38.800903094	0001923
0	11.036749	-0.393322	3.671118	10.400867	MT	21355	2023.02.25 03:25:38.801903094	0001923
0	11.076566	-2.650642	2.553958	10.447091	MT	21355	2023.02.25 03:25:38.802903094	0001923
0	11.238659	-4.176804	0.645675	10.413686	MT	21355	2023.02.25 03:25:38.803903094	0001923
0	11.411684	-4.636328	-1.675211	10.291971	MT	21355	2023.02.25 03:25:38.804903094	0001923
0	11.453056	-3.885702	-3.711960	10.114107	MT	21355	2023.02.25 03:25:38.805903094	0001923
0	11.293257	-2.158417	-5.015840	9.885354	MT	21355	2023.02.25 03:25:38.806903094	0001923
0	11.114479	0.246681	-5.332315	9.748703	MT	21355	2023.02.25 03:25:38.807903094	0001923
0	11.049000	2.620622	-4.544406	9.724253	MT	21355	2023.02.25 03:25:38.808903094	0001923
0	10.979706	4.376169	-2.770734	9.681225	MT	21355	2023.02.25 03:25:38.809903094	0001923
0	11.062105	5.086820	-0.465732	9.812111	MT	21355	2023.02.25 03:25:38.810903094	0001923
0	11.108643	4.592660	1.766772	9.959314	MT	21355	2023.02.25 03:25:38.811903094	0001923
0	11.149880	3.060187	3.313748	10.196771	MT	21355	2023.02.25 03:25:38.812903094	0001923
0	11.067980	0.798150	3.812989	10.359742	MT	21355	2023.02.25 03:25:38.813903094	0001923
0	11.056805	-1.614565	3.278287	10.435466	MT	21355	2023.02.25 03:25:38.814903094	0001923
0	11.204561	-3.557266	1.703309	10.487458	MT	21355	2023.02.25 03:25:38.815903094	0001923
0	11.361029	-4.629029	-0.444185	10.365702	MT	21355	2023.02.25 03:25:38.816903094	0001923
0	11.466798	-4.408741	-2.737084	10.225402	MT	21355	2023.02.25 03:25:38.817903094	0001923
0	11.441468	-3.138471	-4.495188	10.042434	MT	21355	2023.02.25 03:25:38.818903094	0001923
0	11.187960	-0.944067	-5.356969	9.776608	MT	21355	2023.02.25 03:25:38.819903094	0001923
0	11.075391	1.421256	-5.099765	9.728141	MT	21355	2023.02.25 03:25:38.820903094	0001923
0	10.992561	3.584356	-3.763742	9.686229	MT	21355	2023.02.25 03:25:38.821903094	0001923
0	11.028309	4.927334	-1.667697	9.724390	MT	21355	2023.02.25 03:25:38.822903094	0001923
0	11.143101	4.962429	0.920431	9.934577	MT	21355	2023.02.25 03:25:38.823903094	0001923
0	11.229531	3.910192	2.835470	10.137696	MT	21355	2023.02.25 03:25:38.824903094	0001923
0	11.134728	1.921590	3.780121	10.295647	MT	21355	2023.02.25 03:25:38.825903094	0001923
0	11.041359	-0.444064	3.622758	10.420655	MT	21355	2023.02.25 03:25:38.826903094	0001923
0	11.079160	-2.713468	2.467772	10.454424	MT	21355	2023.02.25 03:25:38.827903094	0001923
0	11.302236	-4.256009	0.397815	10.462727	MT	21355	2023.02.25 03:25:38.828903094	0001923
0	11.433400	-4.644191	-1.808205	10.290021	MT	21355	2023.02.25 03:25:38.829903094	0001923
0	11.466737	-3.872613	-3.759000	10.117254	MT	21355	2023.02.25 03:25:38.830903094	0001923
0	11.309739	-2.118230	-5.040034	9.900573	MT	21355	2023.02.25 03:25:38.831903094	0001923
0	11.119583	0.226660	-5.351275	9.744620	MT	21355	2023.02.25 03:25:38.832903094	0001923
0	11.047175	2.620489	-4.575158	9.707782	MT	21355	2023.02.25 03:25:38.833903094	0001923
0	11.019304	4.393543	-2.775263	9.716983	MT	21355	2023.02.25 03:25:38.834903094	0001923
0	11.059915	5.090763	-0.450668	9.808300	MT	21355	2023.02.25 03:25:38.835903094	0001923
0	11.169756	4.573487	1.754543	10.038338	MT	21355	2023.02.25 03:25:38.836903094	0001923
0	11.157739	3.048257	3.325611	10.205077	MT	21355	2023.02.25 03:25:38.837903094	0001923
0	11.047535	0.785792	3.841460	10.328298	MT	21355	2023.02.25 03:25:38.838903094	0001923
0	11.052501	-1.594509	3.262252	10.439015	MT	21355	2023.02.25 03:25:38.839903094	0001923
0	11.124867	-3.547145	1.716603	10.403543	MT	21355	2023.02.25 03:25:38.840903094	0001923
0	11.319671	-4.601314	-0.518609	10.329274	MT	21355	2023.02.25 03:25:38.841903094	0001923
0	11.469653	-4.440934	-2.787750	10.200956	MT	21355	2023.02.25 03:25:38.842903094	0001923
0	11.438037	-3.138607	-4.522940	10.026008	MT	21355	2023.02.25 03:25:38.843903094	0001923
0	11.281504	-0.989939	-5.339722	9.888363	MT	21355	2023.02.25 03:25:38.844903094	0001923
0	11.059462	1.433150	-5.076631	9.720370	MT	21355	2023.02.25 03:25:38.845903094	0001923
0	10.944387	3.662849	-3.635114	9.651378	MT	21355	2023.02.25 03:25:38.846903094	0001923
0	11.021827	4.923351	-1.523963	9.742629	MT	21355	2023.02.25 03:25:38.847903094	0001923
0	11.118649	4.986423	0.724788	9.911338	MT	21355	2023.02.25 03:25:38.848903094	0001923
0	11.157806	3.957872	2.663280	10.086567	MT	21355	2023.02.25 03:25:38.849903094	0001923
0	11.085234	1.976238	3.718804	10.254140	MT	21355	2023.02.25 03:25:38.850903094	0001923
0	11.067682	-0.424303	3.733952	10.410147	MT	21355	2023.02.25 03:25:38.851903094	0001923
0	11.111633	-2.662491	2.607632	10.468036	MT	21355	2023.02.25 03:25:38.852903094	0001923
0	11.282094	-4.256700	0.668394	10.426859	MT	21355	2023.02.25 03:25:38.853903094	0001923
0	11.432471	-4.660203	-1.675423	10.304216	MT	21355	2023.02.25 03:25:38.854903094	0001923
0	11.466466	-3.936832	-3.742772	10.098161	MT	21355	2023.02.25 03:25:38.855903094	0001923
0	11.321267	-2.158153	-5.032205	9.909106	MT	21355	2023.02.25 03:25:38.856903094	0001923
0	11.113979	0.206616	-5.347238	9.740887	MT	21355	2023.02.25 03:25:38.857903094	0001923
0	11.033559	2.624291	-4.582847	9.687622	MT	21355	2023.02.25 03:25:38.858903094	0001923
0	10.957646	4.380890	-2.770316	9.654178	MT	21355	2023.02.25 03:25:38.859903094	0001923
0	11.089052	5.145825	-0.473661	9.811382	MT	21355	2023.02.25 03:25:38.860903094	0001923
0	11.143171	4.608993	1.762303	9.991083	MT	21355	2023.02.25 03:25:38.861903094	0001923
0	11.140363	3.084078	3.297962	10.184282	MT	21355	2023.02.25 03:25:38.862903094	0001923
0	11.077921	0.829919	3.876264	10.344378	MT	21355	2023.02.25 03:25:38.863903094	0001923
0	11.034934	-1.626808	3.274640	10.411532	MT	21355	2023.02.25 03:25:38.864903094	0001923
0	11.186817	-3.570579	1.727718	10.459964	MT	21355	2023.02.25 03:25:38.865903094	0001923
0	11.356065	-4.569777	-0.492415	10.384358	MT	21355	2023.02.25 03:25:38.866903094	0001923
0	11.463071	-4.469089	-2.756603	10.189720	MT	21355	2023.02.25 03:25:38.867903094	0001923
0	11.447657	-3.110307	-4.495399	10.058143	MT	21355	2023.02.25 03:25:38.868903094	0001923
0	11.211000	-0.975695	-5.326606	9.816404	MT	21355	2023.02.25 03:25:38.869903094	0001923
0	11.069618	1.461098	-5.107472	9.711609	MT	21355	2023.02.25 03:25:38.870903094	0001923
0	11.044417	3.659620	-3.784017	9.709148	MT	21355	2023.02.25 03:25:38.871903094	0001923
0	11.031108	4.872668	-1.629317	9.761546	MT	21355	2023.02.25 03:25:38.872903094	0001923
0	11.142959	5.006660	0.693510	9.930656	MT	21355	2023.02.25 03:25:38.873903094	0001923
0	11.167627	3.918170	2.655805	10.114867	MT	21355	2023.02.25 03:25:38.874903094	0001923
0	11.095325	1.988214	3.741816	10.254368	MT	21355	2023.02.25 03:25:38.875903094	0001923
0	11.054096	-0.452466	3.734163	10.394438	MT	21355	2023.02.25 03:25:38.876903094	0001923
0	11.114386	-2.654454	2.611580	10.472014	MT	21355	2023.02.25 03:25:38.877903094	0001923
0	11.282688	-4.212483	0.656142	10.446220	MT	21355	2023.02.25 03:25:38.878903094	0001923
0	11.443091	-4.656055	-1.659664	10.320416	MT	21355	2023.02.25 03:25:38.879903094	0001923
0	11.471085	-3.872510	-3.739185	10.129558	MT	21355	2023.02.25 03:25:38.880903094	0001923
0	11.341892	-2.181983	-5.036477	9.925289	MT	21355	2023.02.25 03:25:38.881903094	0001923
0	11.150330	0.207022	-5.351833	9.779820	MT	21355	2023.02.25 03:25:38.882903094	0001923
0	11.025531	2.624270	-4.562849	9.687928	MT	21355	2023.02.25 03:25:38.883903094	0001923
0	11.015052	4.397414	-2.810010	9.700410	MT	21355	2023.02.25 03:25:38.884903094	0001923
0	11.090579	5.095104	-0.462151	9.840085	MT	21355	2023.02.25 03:25:38.885903094	0001923
0	11.134859	4.584986	1.770273	9.991452	MT	21355	2023.02.25 03:25:38.886903094	0001923
0	11.154638	3.060331	3.293567	10.208464	MT	21355	2023.02.25 03:25:38.887903094	0001923
0	11.096673	0.822370	3.828665	10.382735	MT	21355	2023.02.25 03:25:38.888903094	0001923
0	11.074063	-1.582372	3.289018	10.455301	MT	21355	2023.02.25 03:25:38.889903094	0001923
0	11.184921	-3.557530	1.719673	10.463707	MT	21355	2023.02.25 03:25:38.890903094	0001923
0	11.364257	-4.588763	-0.504436	10.384370	MT	21355	2023.02.25 03:25:38.891903094	0001923
0	11.471565	-4.400706	-2.772071	10.224784	MT	21355	2023.02.25 03:25:38.892903094	0001923
0	11.453682	-3.126302	-4.499417	10.058246	MT	21355	2023.02.25 03:25:38.893903094	0001923
0	11.293625	-0.989845	-5.350843	9.896194	MT	21355	2023.02.25 03:25:38.894903094	0001923
0	11.054243	1.437004	-5.095380	9.704041	MT	21355	2023.02.25 03:25:38.895903094	0001923
0	11.007373	3.607409	-3.775774	9.689809	MT	21355	2023.02.25 03:25:38.896903094	0001923
0	11.056865	4.904785	-1.664397	9.768681	MT	21355	2023.02.25 03:25:38.897903094	0001923
0	11.093749	5.010095	0.682371	9.874441	MT	21355	2023.02.25 03:25:38.898903094	0001923
0	11.149270	3.976877	2.617369	10.081669	MT	21355	2023.02.25 03:25:38.899903094	0001923
0	11.108189	1.992543	3.702397	10.281726	MT	21355	2023.02.25 03:25:38.900903094	0001923
0	11.054770	-0.408320	3.710035	10.405616	MT	21355	2023.02.25 03:25:38.901903094	0001923
0	11.092491	-2.701766	2.597015	10.440275	MT	21355	2023.02.25 03:25:38.902903094	0001923
0	11.255372	-4.208772	0.656574	10.418183	MT	21355	2023.02.25 03:25:38.903903094	0001923
0	11.438827	-4.679214	-1.663446	10.304595	MT	21355	2023.02.25 03:25:38.904903094	0001923
0	11.468150	-3.924725	-3.727943	10.110265	MT	21355	2023.02.25 03:25:38.905903094	0001923
0	11.361054	-2.121682	-5.051832	9.952437	MT	21355	2023.02.25 03:25:38.906903094	0001923
0	11.151903	0.214933	-5.375653	9.768372	MT	21355	2023.02.25 03:25:38.907903094	0001923
0	10.995101	2.607945	-4.566379	9.656037	MT	21355	2023.02.25 03:25:38.908903094	0001923
0	11.012416	4.360518	-2.829174	9.708499	MT	21355	2023.02.25 03:25:38.909903094	0001923
0	11.104202	5.122151	-0.509113	9.839089	MT	21355	2023.02.25 03:25:38.910903094	0001923
0	11.168472	4.609328	1.746831	10.021848	MT	21355	2023.02.25 03:25:38.911903094	0001923
0	11.115480	3.035907	3.306148	10.168901	MT	21355	2023.02.25 03:25:38.912903094	0001923
0	11.052794	0.852682	3.864659	10.319962	MT	21355	2023.02.25 03:25:38.913903094	0001923
0	11.069353	-1.590406	3.282071	10.451277	MT	21355	2023.02.25 03:25:38.914903094	0001923
0	11.161851	-3.566818	1.720090	10.435804	MT	21355	2023.02.25 03:25:38.915903094	0001923
0	11.350910	-4.600973	-0.500146	10.364558	MT	21355	2023.02.25 03:25:38.916903094	0001923
0	11.436272	-4.453333	-2.760217	10.165498	MT	21355	2023.02.25 03:25:38.917903094	0001923
0	11.386903	-3.119072	-4.502262	9.983116	MT	21355	2023.02.25 03:25:38.918903094	0001923
0	11.226412	-0.971493	-5.322907	9.836421	MT	21355	2023.02.25 03:25:38.919903094	0001923
0	11.051223	1.440930	-5.103252	9.695879	MT	21355	2023.02.25 03:25:38.920903094	0001923
0	10.996709	3.607285	-3.775591	9.677811	MT	21355	2023.02.25 03:25:38.921903094	0001923
0	11.051170	4.912687	-1.649267	9.760829	MT	21355	2023.02.25 03:25:38.922903094	0001923
0	11.132409	5.026474	0.673841	9.910148	MT	21355	2023.02.25 03:25:38.923903094	0001923
0	11.137650	3.917844	2.652294	10.082811	MT	21355	2023.02.25 03:25:38.924903094	0001923
0	11.059822	2.007911	3.715331	10.221755	MT	21355	2023.02.25 03:25:38.925903094	0001923
0	11.060309	-0.396234	3.705927	10.413430	MT	21355	2023.02.25 03:25:38.926903094	0001923
0	11.097950	-2.693741	2.611962	10.444421	MT	21355	2023.02.25 03:25:38.927903094	0001923
0	11.241811	-4.217003	0.680867	10.398636	MT	21355	2023.02.25 03:25:38.928903094	0001923
0	11.422871	-4.652279	-1.682290	10.296028	MT	21355	2023.02.25 03:25:38.929903094	0001923
0	11.431749	-3.913039	-3.703504	10.082512	MT	21355	2023.02.25 03:25:38.930903094	0001923
0	11.394141	-2.173305	-5.025492	9.992378	MT	21355	2023.02.25 03:25:38.931903094	0001923
0	11.155655	0.219100	-5.347942	9.787756	MT	21355	2023.02.25 03:25:38.932903094	0001923
0	11.019240	2.636150	-4.566652	9.675745	MT	21355	2023.02.25 03:25:38.933903094	0001923
0	10.984114	4.417039	-2.766503	9.668866	MT	21355	2023.02.25 03:25:38.934903094	0001923
0	11.063581	5.058978	-0.458011	9.828519	MT	21355	2023.02.25 03:25:38.935903094	0001923
0	11.154421	4.597211	1.750984	10.011035	MT	21355	2023.02.25 03:25:38.936903094	0001923
0	11.123185	3.055952	3.302111	10.172633	MT	21355	2023.02.25 03:25:38.937903094	0001923
0	11.053024	0.813832	3.841433	10.332010	MT	21355	2023.02.25 03:25:38.938903094	0001923
0	11.102383	-1.657048	3.257506	10.483595	MT	21355	2023.02.25 03:25:38.939903094	0001923
0	11.157231	-3.526680	1.703956	10.447146	MT	21355	2023.02.25 03:25:38.940903094	0001923
0	11.368527	-4.600787	-0.480453	10.384860	MT	21355	2023.02.25 03:25:38.941903094	0001923
0	11.478370	-4.424742	-2.776037	10.220971	MT	21355	2023.02.25 03:25:38.942903094	0001923
0	11.415963	-3.158808	-4.486724	10.010767	MT	21355	2023.02.25 03:25:38.943903094	0001923
0	11.241895	-0.967191	-5.296394	9.868787	MT	21355	2023.02.25 03:25:38.944903094	0001923
0	11.061762	1.441152	-5.079621	9.720242	MT	21355	2023.02.25 03:25:38.945903094	0001923
0	10.993369	3.560474	-3.756954	9.698581	MT	21355	2023.02.25 03:25:38.946903094	0001923
0	11.076484	4.897057	-1.657819	9.795865	MT	21355	2023.02.25 03:25:38.947903094	0001923
0	11.128872	5.018474	0.673832	9.910230	MT	21355	2023.02.25 03:25:38.948903094	0001923
0	11.163950	4.012810	2.640470	10.077651	MT	21355	2023.02.25 03:25:38.949903094	0001923
0	11.076281	1.953202	3.714838	10.250316	MT	21355	2023.02.25 03:25:38.950903094	0001923
0	11.063865	-0.424135	3.690774	10.421488	MT	21355	2023.02.25 03:25:38.951903094	0001923
0	11.150131	-2.662097	2.615036	10.507152	MT	21355	2023.02.25 03:25:38.952903094	0001923
0	11.270107	-4.236734	0.660479	10.422532	MT	21355	2023.02.25 03:25:38.953903094	0001923
0	11.418797	-4.668388	-1.655190	10.288606	MT	21355	2023.02.25 03:25:38.954903094	0001923
0	11.484690	-3.893407	-3.728380	10.140940	MT	21355	2023.02.25 03:25:38.955903094	0001923
0	11.286047	-2.114514	-5.043602	9.872475	MT	21355	2023.02.25 03:25:38.956903094	0001923
0	11.155506	0.203101	-5.347961	9.787920	MT	21355	2023.02.25 03:25:38.957903094	0001923
0	11.034977	2.596441	-4.567127	9.704152	MT	21355	2023.02.25 03:25:38.958903094	0001923
0	11.020966	4.353697	-2.802491	9.728980	MT	21355	2023.02.25 03:25:38.959903094	0001923
0	11.086326	5.145812	-0.500597	9.806970	MT	21355	2023.02.25 03:25:38.960903094	0001923
0	11.153255	4.633053	1.743272	9.994545	MT	21355	2023.02.25 03:25:38.961903094	0001923
0	11.129685	3.076000	3.294075	10.176304	MT	21355	2023.02.25 03:25:38.962903094	0001923
0	11.098477	0.754304	3.855642	10.379848	MT	21355	2023.02.25 03:25:38.963903094	0001923
0	11.112176	-1.593955	3.284394	10.495357	MT	21355	2023.02.25 03:25:38.964903094	0001923
0	11.174774	-3.602759	1.703988	10.439930	MT	21355	2023.02.25 03:25:38.965903094	0001923
0	11.313671	-4.597379	-0.495546	10.325585	MT	21355	2023.02.25 03:25:38.966903094	0001923
0	11.465022	-4.381703	-2.776047	10.224528	MT	21355	2023.02.25 03:25:38.967903094	0001923
0	11.448204	-3.142487	-4.519129	10.038109	MT	21355	2023.02.25 03:25:38.968903094	0001923
0	11.239920	-0.963361	-5.331080	9.848214	MT	21355	2023.02.25 03:25:38.969903094	0001923
0	11.059983	1.511959	-5.095230	9.699270	MT	21355	2023.02.25 03:25:38.970903094	0001923
0	11.027555	3.663443	-3.771769	9.693293	MT	21355	2023.02.25 03:25:38.971903094	0001923
0	11.057884	4.912752	-1.672325	9.764477	MT	21355	2023.02.25 03:25:38.972903094	0001923
0	11.164746	5.022910	0.650229	9.949831	MT	21355	2023.02.25 03:25:38.973903094	0001923
0	11.191944	3.985274	2.631766	10.121809	MT	21355	2023.02.25 03:25:38.974903094	0001923
0	11.122783	1.980651	3.718198	10.294092	MT	21355	2023.02.25 03:25:38.975903094	0001923
0	11.019787	-0.420672	3.702556	10.370623	MT	21355	2023.02.25 03:25:38.976903094	0001923
0	11.134337	-2.670292	2.615317	10.488238	MT	21355	2023.02.25 03:25:38.977903094	0001923
0	11.281296	-4.208577	0.707202	10.442958	MT	21355	2023.02.25 03:25:38.978903094	0001923
0	11.415313	-4.672442	-1.643135	10.284831	MT	21355	2023.02.25 03:25:38.979903094	0001923
0	11.466849	-3.893636	-3.736028	10.117822	MT	21355	2023.02.25 03:25:38.980903094	0001923
0	11.344324	-2.117917	-5.063459	9.928217	MT	21355	2023.02.25 03:25:38.981903094	0001923
0	11.180612	0.207423	-5.341445	9.819981	MT	21355	2023.02.25 03:25:38.982903094	0001923
0	10.996593	2.635843	-4.578177	9.644567	MT	21355	2023.02.25 03:25:38.983903094	0001923
0	11.042978	4.389782	-2.806570	9.736547	MT	21355	2023.02.25 03:25:38.984903094	0001923
0	11.108078	5.134098	-0.458105	9.839745	MT	21355	2023.02.25 03:25:38.985903094	0001923
0	11.141232	4.597039	1.758228	9.995145	MT	21355	2023.02.25 03:25:38.986903094	0001923
0	11.139562	3.040044	3.332906	10.185269	MT	21355	2023.02.25 03:25:38.987903094	0001923
0	11.095229	0.762263	3.855713	10.375767	MT	21355	2023.02.25 03:25:38.988903094	0001923
0	11.097117	-1.602223	3.304748	10.471749	MT	21355	2023.02.25 03:25:38.989903094	0001923
0	11.178201	-3.553625	1.731799	10.455850	MT	21355	2023.02.25 03:25:38.990903094	0001923
0	11.343005	-4.597041	-0.504034	10.357457	MT	21355	2023.02.25 03:25:38.991903094	0001923
0	11.442783	-4.425154	-2.775427	10.180978	MT	21355	2023.02.25 03:25:38.992903094	0001923
0	11.447544	-3.138454	-4.511186	10.042189	MT	21355	2023.02.25 03:25:38.993903094	0001923
0	11.234237	-0.994579	-5.357747	9.824125	MT	21355	2023.02.25 03:25:38.994903094	0001923
0	11.062534	1.461015	-5.107350	9.703611	MT	21355	2023.02.25 03:25:38.995903094	0001923
0	11.002595	3.599372	-3.779722	9.685831	MT	21355	2023.02.25 03:25:38.996903094	0001923
0	11.033062	4.892559	-1.684042	9.744503	MT	21355	2023.02.25 03:25:38.997903094	0001923
0	11.122953	5.010417	0.689881	9.906557	MT	21355	2023.02.25 03:25:38.998903094	0001923
0	11.127133	3.949539	2.667758	10.054716	MT	21355	2023.02.25 03:25:38.999903094	0001923
0	11.117637	1.996621	3.706279	10.289745	MT	21355	2023.02.25 03:25:39.000903094	0001923
0	11.078432	-0.424125	3.721709	10.425961	MT	21355	2023.02.25 03:25:39.001903094	0001923
0	11.118645	-2.689547	2.623660	10.464559	MT	21355	2023.02.25 03:25:39.002903094	0001923
0	11.308218	-4.276492	0.668065	10.447062	MT	21355	2023.02.25 03:25:39.003903094	0001923
0	11.403263	-4.632394	-1.651148	10.288297	MT	21355	2023.02.25 03:25:39.004903094	0001923
0	11.477534	-3.876412	-3.724360	10.140826	MT	21355	2023.02.25 03:25:39.005903094	0001923
0	11.381184	-2.149481	-5.045171	9.972829	MT	21355	2023.02.25 03:25:39.006903094	0001923
0	11.142507	0.210913	-5.355660	9.768719	MT	21355	2023.02.25 03:25:39.007903094	0001923
0	11.023082	2.624296	-4.547912	9.692157	MT	21355	2023.02.25 03:25:39.008903094	0001923
0	11.048763	4.393852	-2.794688	9.744688	MT	21355	2023.02.25 03:25:39.009903094	0001923
0	11.055000	5.062867	-0.469821	9.816296	MT	21355	2023.02.25 03:25:39.010903094	0001923
0	11.160970	4.601291	1.742883	10.017870	MT	21355	2023.02.25 03:25:39.011903094	0001923
0	11.120116	3.040002	3.294032	10.176675	MT	21355	2023.02.25 03:25:39.012903094	0001923
0	11.102847	0.806350	3.848643	10.383205	MT	21355	2023.02.25 03:25:39.013903094	0001923
0	11.093706	-1.626144	3.269663	10.475460	MT	21355	2023.02.25 03:25:39.014903094	0001923
0	11.208079	-3.622473	1.707537	10.468192	MT	21355	2023.02.25 03:25:39.015903094	0001923
0	11.330313	-4.593169	-0.499846	10.345479	MT	21355	2023.02.25 03:25:39.016903094	0001923
0	11.456775	-4.428997	-2.767677	10.197139	MT	21355	2023.02.25 03:25:39.017903094	0001923
0	11.433672	-3.130549	-4.499056	10.034291	MT	21355	2023.02.25 03:25:39.018903094	0001923
0	11.219950	-0.990777	-5.365436	9.803965	MT	21355	2023.02.25 03:25:39.019903094	0001923
0	11.066154	1.492946	-5.122188	9.695054	MT	21355	2023.02.25 03:25:39.020903094	0001923
0	11.048432	3.663598	-3.802949	9.704817	MT	21355	2023.02.25 03:25:39.021903094	0001923
0	11.055593	4.908748	-1.668330	9.764579	MT	21355	2023.02.25 03:25:39.022903094	0001923
0	11.134075	4.998644	0.669564	9.926372	MT	21355	2023.02.25 03:25:39.023903094	0001923
0	11.123041	3.933646	2.644620	10.062528	MT	21355	2023.02.25 03:25:39.024903094	0001923
0	11.148419	1.976886	3.729825	10.318313	MT	21355	2023.02.25 03:25:39.025903094	0001923
0	11.056455	-0.404378	3.726099	10.401820	MT	21355	2023.02.25 03:25:39.026903094	0001923
0	11.105329	-2.725793	2.623983	10.440934	MT	21355	2023.02.25 03:25:39.027903094	0001923
0	11.227435	-4.193025	0.660959	10.394084	MT	21355	2023.02.25 03:25:39.028903094	0001923
0	11.445642	-4.672099	-1.655622	10.316643	MT	21355	2023.02.25 03:25:39.029903094	0001923
0	11.467990	-3.920721	-3.731938	10.110162	MT	21355	2023.02.25 03:25:39.030903094	0001923
0	11.338859	-2.125999	-5.063346	9.920301	MT	21355	2023.02.25 03:25:39.031903094	0001923
0	11.130264	0.226851	-5.336582	9.764845	MT	21355	2023.02.25 03:25:39.032903094	0001923
0	11.072862	2.608819	-4.575661	9.739901	MT	21355	2023.02.25 03:25:39.033903094	0001923
0	11.006976	4.397328	-2.805888	9.692472	MT	21355	2023.02.25 03:25:39.034903094	0001923
0	11.092305	5.137900	-0.465794	9.819585	MT	21355	2023.02.25 03:25:39.035903094	0001923
0	11.148373	4.628947	1.766387	9.986939	MT	21355	2023.02.25 03:25:39.036903094	0001923
0	11.136463	3.028205	3.297712	10.196856	MT	21355	2023.02.25 03:25:39.037903094	0001923
0	11.067634	0.806100	3.821059	10.355782	MT	21355	2023.02.25 03:25:39.038903094	0001923
0	11.093462	-1.578170	3.292717	10.475318	MT	21355	2023.02.25 03:25:39.039903094	0001923
0	11.221748	-3.598223	1.703199	10.491880	MT	21355	2023.02.25 03:25:39.040903094	0001923
0	11.406036	-4.620452	-0.484965	10.417000	MT	21355	2023.02.25 03:25:39.041903094	0001923
0	11.495265	-4.424539	-2.772343	10.241029	MT	21355	2023.02.25 03:25:39.042903094	0001923
0	11.379800	-3.075092	-4.525146	9.978312	MT	21355	2023.02.25 03:25:39.043903094	0001923
0	11.255347	-1.031238	-5.327344	9.860973	MT	21355	2023.02.25 03:25:39.044903094	0001923
0	11.083868	1.505281	-5.087728	9.731459	MT	21355	2023.02.25 03:25:39.045903094	0001923
0	10.942444	3.575794	-3.766911	9.631260	MT	21355	2023.02.25 03:25:39.046903094	0001923
0	11.022377	4.904381	-1.671785	9.728565	MT	21355	2023.02.25 03:25:39.047903094	0001923
0	11.103461	4.978313	0.712963	9.899239	MT	21355	2023.02.25 03:25:39.048903094	0001923
0	11.166501	3.958061	2.640038	10.102213	MT	21355	2023.02.25 03:25:39.049903094	0001923
0	11.136982	1.972918	3.698824	10.317880	MT	21355	2023.02.25 03:25:39.050903094	0001923
0	11.050302	-0.404255	3.686981	10.409223	MT	21355	2023.02.25 03:25:39.051903094	0001923
0	11.116713	-2.705465	2.584584	10.468128	MT	21355	2023.02.25 03:25:39.052903094	0001923
0	11.282552	-4.252635	0.645340	10.430466	MT	21355	2023.02.25 03:25:39.053903094	0001923
0	11.428910	-4.628089	-1.667569	10.316006	MT	21355	2023.02.25 03:25:39.054903094	0001923
0	11.459942	-3.881557	-3.693202	10.130353	MT	21355	2023.02.25 03:25:39.055903094	0001923
0	11.342948	-2.133829	-5.028665	9.940914	MT	21355	2023.02.25 03:25:39.056903094	0001923
0	11.140071	0.294867	-5.355499	9.763855	MT	21355	2023.02.25 03:25:39.057903094	0001923
0	11.011368	2.600185	-4.558756	9.680238	MT	21355	2023.02.25 03:25:39.058903094	0001923
0	11.025494	4.393596	-2.786323	9.720814	MT	21355	2023.02.25 03:25:39.059903094	0001923
0	11.106002	5.091287	-0.439464	9.860474	MT	21355	2023.02.25 03:25:39.060903094	0001923
0	11.147002	4.628955	1.758388	9.986816	MT	21355	2023.02.25 03:25:39.061903094	0001923
0	11.153235	3.013457	3.293329	10.220945	MT	21355	2023.02.25 03:25:39.062903094	0001923
0	11.096169	0.822228	3.855830	10.372150	MT	21355	2023.02.25 03:25:39.063903094	0001923
0	11.074332	-1.598364	3.282000	10.455359	MT	21355	2023.02.25 03:25:39.064903094	0001923
0	11.187539	-3.610692	1.719855	10.448255	MT	21355	2023.02.25 03:25:39.065903094	0001923
0	11.340289	-4.617168	-0.499875	10.345726	MT	21355	2023.02.25 03:25:39.066903094	0001923
0	11.514715	-4.385133	-2.768908	10.280682	MT	21355	2023.02.25 03:25:39.067903094	0001923
0	11.421375	-3.154758	-4.494779	10.014603	MT	21355	2023.02.25 03:25:39.068903094	0001923
0	11.216516	-1.014655	-5.322714	9.820866	MT	21355	2023.02.25 03:25:39.069903094	0001923
0	11.086303	1.453370	-5.091911	9.739931	MT	21355	2023.02.25 03:25:39.070903094	0001923
0	11.002859	3.611330	-3.779647	9.681708	MT	21355	2023.02.25 03:25:39.071903094	0001923
0	11.066274	4.908872	-1.668514	9.776577	MT	21355	2023.02.25 03:25:39.072903094	0001923
0	11.108737	4.990312	0.712977	9.899116	MT	21355	2023.02.25 03:25:39.073903094	0001923
0	11.124179	3.917675	2.656538	10.066875	MT	21355	2023.02.25 03:25:39.074903094	0001923
0	11.062195	1.983945	3.723240	10.226124	MT	21355	2023.02.25 03:25:39.075903094	0001923
0	11.035115	-0.420469	3.695267	10.389513	MT	21355	2023.02.25 03:25:39.076903094	0001923
0	11.126879	-2.689354	2.596418	10.480144	MT	21355	2023.02.25 03:25:39.077903094	0001923
0	11.319817	-4.232152	0.655630	10.478420	MT	21355	2023.02.25 03:25:39.078903094	0001923
0	11.400568	-4.687684	-1.646786	10.260929	MT	21355	2023.02.25 03:25:39.079903094	0001923
0	11.436705	-3.864911	-3.750564	10.089299	MT	21355	2023.02.25 03:25:39.080903094	0001923
0	11.330404	-2.194081	-5.020371	9.917658	MT	21355	2023.02.25 03:25:39.081903094	0001923
0	11.138849	0.218904	-5.347652	9.768759	MT	21355	2023.02.25 03:25:39.082903094	0001923
0	11.024913	2.632296	-4.547903	9.692074	MT	21355	2023.02.25 03:25:39.083903094	0001923
0	11.009378	4.349628	-2.775438	9.725435	MT	21355	2023.02.25 03:25:39.084903094	0001923
0	11.083524	5.087067	-0.466099	9.836107	MT	21355	2023.02.25 03:25:39.085903094	0001923
0	11.185739	4.609288	1.825761	10.027055	MT	21355	2023.02.25 03:25:39.086903094	0001923
0	11.149110	3.048233	3.309674	10.200833	MT	21355	2023.02.25 03:25:39.087903094	0001923
0	11.102110	0.869413	3.824660	10.386190	MT	21355	2023.02.25 03:25:39.088903094	0001923
0	11.073375	-1.602412	3.289056	10.451508	MT	21355	2023.02.25 03:25:39.089903094	0001923
0	11.183838	-3.586591	1.700763	10.455716	MT	21355	2023.02.25 03:25:39.090903094	0001923
0	11.346389	-4.580929	-0.504183	10.368290	MT	21355	2023.02.25 03:25:39.091903094	0001923
0	11.457450	-4.433001	-2.763682	10.197241	MT	21355	2023.02.25 03:25:39.092903094	0001923
0	11.403806	-3.114714	-4.459858	10.022725	MT	21355	2023.02.25 03:25:39.093903094	0001923
0	11.217358	-0.971546	-5.310848	9.832605	MT	21355	2023.02.25 03:25:39.094903094	0001923
0	11.105408	1.453769	-5.049572	9.783581	MT	21355	2023.02.25 03:25:39.095903094	0001923
0	11.011133	3.599579	-3.741093	9.710422	MT	21355	2023.02.25 03:25:39.096903094	0001923
0	11.029390	4.856723	-1.641395	9.765527	MT	21355	2023.02.25 03:25:39.097903094	0001923
0	11.115207	5.014277	0.706068	9.894763	MT	21355	2023.02.25 03:25:39.098903094	0001923
0	11.192741	3.962239	2.666734	10.122581	MT	21355	2023.02.25 03:25:39.099903094	0001923
0	11.103051	1.961388	3.734540	10.270536	MT	21355	2023.02.25 03:25:39.100903094	0001923
0	11.025604	-0.416494	3.679334	10.385228	MT	21355	2023.02.25 03:25:39.101903094	0001923
0	11.101442	-2.678545	2.580739	10.459790	MT	21355	2023.02.25 03:25:39.102903094	0001923
0	11.262918	-4.240796	0.641599	10.414284	MT	21355	2023.02.25 03:25:39.103903094	0001923
0	11.426169	-4.624111	-1.686501	10.311676	MT	21355	2023.02.25 03:25:39.104903094	0001923
0	11.467313	-3.908680	-3.731985	10.114038	MT	21355	2023.02.25 03:25:39.105903094	0001923
0	11.357151	-2.177715	-5.016902	9.953548	MT	21355	2023.02.25 03:25:39.106903094	0001923
0	11.099600	0.194552	-5.324194	9.737363	MT	21355	2023.02.25 03:25:39.107903094	0001923
0	11.001812	2.600128	-4.543697	9.676467	MT	21355	2023.02.25 03:25:39.108903094	0001923
0	11.032335	4.364779	-2.802600	9.736866	MT	21355	2023.02.25 03:25:39.109903094	0001923
0	11.055010	5.094696	-0.465540	9.800031	MT	21355	2023.02.25 03:25:39.110903094	0001923
0	11.174888	4.621381	1.734786	10.025541	MT	21355	2023.02.25 03:25:39.111903094	0001923
0	11.147368	3.036335	3.290539	10.208665	MT	21355	2023.02.25 03:25:39.112903094	0001923
0	11.101703	0.774401	3.840545	10.387412	MT	21355	2023.02.25 03:25:39.113903094	0001923
0	11.069302	-1.638486	3.282136	10.443773	MT	21355	2023.02.25 03:25:39.114903094	0001923
0	11.205252	-3.534077	1.668111	10.501684	MT	21355	2023.02.25 03:25:39.115903094	0001923
0	11.357076	-4.533574	-0.531612	10.399389	MT	21355	2023.02.25 03:25:39.116903094	0001923
0	11.470740	-4.400735	-2.784008	10.220602	MT	21355	2023.02.25 03:25:39.117903094	0001923
0	11.398234	-3.062851	-4.529483	10.001123	MT	21355	2023.02.25 03:25:39.118903094	0001923
0	11.210284	-1.002767	-5.334515	9.808561	MT	21355	2023.02.25 03:25:39.119903094	0001923
0	11.046609	1.432988	-5.079386	9.704327	MT	21355	2023.02.25 03:25:39.120903094	0001923
0	10.989733	3.627182	-3.756447	9.669896	MT	21355	2023.02.25 03:25:39.121903094	0001923
0	11.010377	4.872412	-1.659886	9.733077	MT	21355	2023.02.25 03:25:39.122903094	0001923
0	11.089220	5.037875	0.694708	9.854339	MT	21355	2023.02.25 03:25:39.123903094	0001923
0	11.137620	3.969803	2.609483	10.073620	MT	21355	2023.02.25 03:25:39.124903094	0001923
0	11.105066	1.957536	3.710355	10.282209	MT	21355	2023.02.25 03:25:39.125903094	0001923
0	11.074912	-0.420011	3.690595	10.433445	MT	21355	2023.02.25 03:25:39.126903094	0001923
0	11.135141	-2.689218	2.584237	10.491959	MT	21355	2023.02.25 03:25:39.127903094	0001923
0	11.273339	-4.220587	0.637318	10.434014	MT	21355	2023.02.25 03:25:39.128903094	0001923
0	11.440613	-4.676191	-1.686440	10.304212	MT	21355	2023.02.25 03:25:39.129903094	0001923
0	11.468644	-3.860483	-3.736217	10.132480	MT	21355	2023.02.25 03:25:39.130903094	0001923
0	11.348850	-2.145787	-5.028741	9.945037	MT	21355	2023.02.25 03:25:39.131903094	0001923
0	11.145167	0.203011	-5.340839	9.780029	MT	21355	2023.02.25 03:25:39.132903094	0001923
0	11.009125	2.639122	-4.539651	9.676127	MT	21355	2023.02.25 03:25:39.133903094	0001923
0	11.000230	4.353504	-2.775250	9.713395	MT	21355	2023.02.25 03:25:39.134903094	0001923
0	11.086286	5.102010	-0.451022	9.832182	MT	21355	2023.02.25 03:25:39.135903094	0001923
0	11.177976	4.605387	1.769702	10.030240	MT	21355	2023.02.25 03:25:39.136903094	0001923
0	11.168431	3.052439	3.309373	10.220788	MT	21355	2023.02.25 03:25:39.137903094	0001923
0	11.097428	0.798261	3.855755	10.375396	MT	21355	2023.02.25 03:25:39.138903094	0001923
0	11.073117	-1.606302	3.261932	10.459135	MT	21355	2023.02.25 03:25:39.139903094	0001923
0	11.180174	-3.553445	1.676622	10.467008	MT	21355	2023.02.25 03:25:39.140903094	0001923
0	11.314320	-4.605388	-0.526491	10.321194	MT	21355	2023.02.25 03:25:39.141903094	0001923
0	11.454415	-4.404916	-2.767770	10.204890	MT	21355	2023.02.25 03:25:39.142903094	0001923
0	11.412230	-3.086671	-4.502820	10.021780	MT	21355	2023.02.25 03:25:39.143903094	0001923
0	11.250512	-0.982341	-5.350100	9.848120	MT	21355	2023.02.25 03:25:39.144903094	0001923
0	11.067181	1.485117	-5.087507	9.715667	MT	21355	2023.02.25 03:25:39.145903094	0001923
0	10.989099	3.611257	-3.748589	9.678182	MT	21355	2023.02.25 03:25:39.146903094	0001923
0	10.996918	4.880240	-1.613698	9.721700	MT	21355	2023.02.25 03:25:39.147903094	0001923
0	11.146182	5.022533	0.736646	9.923149	MT	21355	2023.02.25 03:25:39.148903094	0001923
0	11.150292	3.902051	2.651970	10.102973	MT	21355	2023.02.25 03:25:39.149903094	0001923
0	11.083209	1.976349	3.691685	10.261726	MT	21355	2023.02.25 03:25:39.150903094	0001923
0	11.058387	-0.364130	3.682846	10.420748	MT	21355	2023.02.25 03:25:39.151903094	0001923
0	11.137650	-2.650101	2.588099	10.503616	MT	21355	2023.02.25 03:25:39.152903094	0001923
0	11.221936	-4.225144	0.618170	10.377759	MT	21355	2023.02.25 03:25:39.153903094	0001923
0	11.398955	-4.640493	-1.674971	10.276015	MT	21355	2023.02.25 03:25:39.154903094	0001923
0	11.408340	-3.886234	-3.715165	10.062055	MT	21355	2023.02.25 03:25:39.155903094	0001923
0	11.333314	-2.142052	-5.051306	9.916649	MT	21355	2023.02.25 03:25:39.156903094	0001923
0	11.123162	0.230701	-5.351332	9.748578	MT	21355	2023.02.25 03:25:39.157903094	0001923
0	11.024489	2.620366	-4.536041	9.700380	MT	21355	2023.02.25 03:25:39.158903094	0001923
0	11.027979	4.397626	-2.775381	9.724941	MT	21355	2023.02.25 03:25:39.159903094	0001923
0	11.168675	5.174579	-0.447792	9.887493	MT	21355	2023.02.25 03:25:39.160903094	0001923
0	11.133946	4.632855	1.735579	9.974426	MT	21355	2023.02.25 03:25:39.161903094	0001923
0	11.122138	3.056062	3.274992	10.180219	MT	21355	2023.02.25 03:25:39.162903094	0001923
0	11.027266	0.801696	3.813666	10.315708	MT	21355	2023.02.25 03:25:39.163903094	0001923
0	11.115471	-1.585769	3.253178	10.509798	MT	21355	2023.02.25 03:25:39.164903094	0001923
0	11.203346	-3.534178	1.696215	10.495113	MT	21355	2023.02.25 03:25:39.165903094	0001923
0	11.367685	-4.569629	-0.515596	10.396004	MT	21355	2023.02.25 03:25:39.166903094	0001923
0	11.462309	-4.424915	-2.767794	10.205096	MT	21355	2023.02.25 03:25:39.167903094	0001923
0	11.431546	-3.110509	-4.499093	10.038085	MT	21355	2023.02.25 03:25:39.168903094	0001923
0	11.237938	-0.998405	-5.327061	9.844636	MT	21355	2023.02.25 03:25:39.169903094	0001923
0	11.059442	1.433216	-5.060755	9.728613	MT	21355	2023.02.25 03:25:39.170903094	0001923
0	11.003069	3.599464	-3.748909	9.698302	MT	21355	2023.02.25 03:25:39.171903094	0001923
0	11.067496	4.923831	-1.629500	9.777018	MT	21355	2023.02.25 03:25:39.172903094	0001923
0	11.085255	4.978110	0.709269	9.879182	MT	21355	2023.02.25 03:25:39.173903094	0001923
0	11.205323	3.958518	2.635367	10.146144	MT	21355	2023.02.25 03:25:39.174903094	0001923
0	11.066840	1.949124	3.710956	10.242298	MT	21355	2023.02.25 03:25:39.175903094	0001923
0	11.072558	-0.420057	3.694656	10.429506	MT	21355	2023.02.25 03:25:39.176903094	0001923
0	11.134097	-2.662243	2.607266	10.492032	MT	21355	2023.02.25 03:25:39.177903094	0001923
0	11.274239	-4.212550	0.641266	10.437992	MT	21355	2023.02.25 03:25:39.178903094	0001923
0	11.431679	-4.652170	-1.667475	10.308255	MT	21355	2023.02.25 03:25:39.179903094	0001923
0	11.432882	-3.894133	-3.773229	10.065250	MT	21355	2023.02.25 03:25:39.180903094	0001923
0	11.354637	-2.098786	-5.071619	9.939897	MT	21355	2023.02.25 03:25:39.181903094	0001923
0	11.127639	0.270674	-5.367221	9.743922	MT	21355	2023.02.25 03:25:39.182903094	0001923
0	10.975485	2.591873	-4.535341	9.652676	MT	21355	2023.02.25 03:25:39.183903094	0001923
0	11.034567	4.409633	-2.783365	9.724695	MT	21355	2023.02.25 03:25:39.184903094	0001923
0	11.108298	5.087348	-0.458527	9.864224	MT	21355	2023.02.25 03:25:39.185903094	0001923
0	11.147362	4.573134	1.787013	10.007833	MT	21355	2023.02.25 03:25:39.186903094	0001923
0	11.105546	3.031844	3.298251	10.161821	MT	21355	2023.02.25 03:25:39.187903094	0001923
0	11.081032	0.822116	3.845014	10.359984	MT	21355	2023.02.25 03:25:39.188903094	0001923
0	11.016195	-1.618965	3.266894	10.395330	MT	21355	2023.02.25 03:25:39.189903094	0001923
0	11.218032	-3.598264	1.703260	10.487880	MT	21355	2023.02.25 03:25:39.190903094	0001923
0	11.341742	-4.601059	-0.526975	10.353147	MT	21355	2023.02.25 03:25:39.191903094	0001923
0	11.452510	-4.429092	-2.795490	10.184713	MT	21355	2023.02.25 03:25:39.192903094	0001923
0	11.376485	-3.083202	-4.537971	9.966198	MT	21355	2023.02.25 03:25:39.193903094	0001923
0	11.245327	-0.947347	-5.346059	9.847820	MT	21355	2023.02.25 03:25:39.194903094	0001923
0	11.049844	1.444991	-5.083372	9.704142	MT	21355	2023.02.25 03:25:39.195903094	0001923
0	11.006113	3.639371	-3.740740	9.690014	MT	21355	2023.02.25 03:25:39.196903094	0001923
0	11.064308	4.900898	-1.653586	9.780888	MT	21355	2023.02.25 03:25:39.197903094	0001923
0	11.144589	5.034535	0.693726	9.918369	MT	21355	2023.02.25 03:25:39.198903094	0001923
0	11.154875	3.926009	2.652060	10.098726	MT	21355	2023.02.25 03:25:39.199903094	0001923
0	11.094606	1.933505	3.702388	10.278334	MT	21355	2023.02.25 03:25:39.200903094	0001923
0	11.067031	-0.460137	3.694731	10.421919	MT	21355	2023.02.25 03:25:39.201903094	0001923
0	11.180910	-2.728924	2.610713	10.523778	MT	21355	2023.02.25 03:25:39.202903094	0001923
0	11.309351	-4.232284	0.663812	10.466544	MT	21355	2023.02.25 03:25:39.203903094	0001923
0	11.411133	-4.679536	-1.670957	10.272478	MT	21355	2023.02.25 03:25:39.204903094	0001923
0	11.533890	-3.904962	-3.760001	10.180583	MT	21355	2023.02.25 03:25:39.205903094	0001923
0	11.349329	-2.133846	-5.051602	9.936563	MT	21355	2023.02.25 03:25:39.206903094	0001923
0	11.171955	0.235335	-5.337290	9.811755	MT	21355	2023.02.25 03:25:39.207903094	0001923
0	11.048774	2.612626	-4.548415	9.724275	MT	21355	2023.02.25 03:25:39.208903094	0001923
0	11.004449	4.393324	-2.801894	9.692575	MT	21355	2023.02.25 03:25:39.209903094	0001923
0	11.083496	5.101996	-0.477957	9.827771	MT	21355	2023.02.25 03:25:39.210903094	0001923
0	11.195716	4.640427	1.769682	10.033879	MT	21355	2023.02.25 03:25:39.211903094	0001923
0	11.131717	3.028060	3.317893	10.185164	MT	21355	2023.02.25 03:25:39.212903094	0001923
0	11.068916	0.794043	3.837104	10.352151	MT	21355	2023.02.25 03:25:39.213903094	0001923
0	11.053117	-1.614500	3.254229	10.439098	MT	21355	2023.02.25 03:25:39.214903094	0001923
0	11.222752	-3.582134	1.696097	10.499607	MT	21355	2023.02.25 03:25:39.215903094	0001923
0	11.367230	-4.569645	-0.500597	10.396234	MT	21355	2023.02.25 03:25:39.216903094	0001923
0	11.503166	-4.444538	-2.772367	10.241235	MT	21355	2023.02.25 03:25:39.217903094	0001923
0	11.421197	-3.146817	-4.518645	10.006155	MT	21355	2023.02.25 03:25:39.218903094	0001923
0	11.257238	-0.975325	-5.366090	9.847803	MT	21355	2023.02.25 03:25:39.219903094	0001923
0	11.063571	1.441123	-5.091559	9.716059	MT	21355	2023.02.25 03:25:39.220903094	0001923
0	11.000416	3.603451	-3.736906	9.698444	MT	21355	2023.02.25 03:25:39.221903094	0001923
0	11.048832	4.856952	-1.633747	9.788645	MT	21355	2023.02.25 03:25:39.222903094	0001923
0	11.140135	5.034417	0.728844	9.910905	MT	21355	2023.02.25 03:25:39.223903094	0001923
0	11.182662	3.942141	2.682831	10.115032	MT	21355	2023.02.25 03:25:39.224903094	0001923
0	11.094068	1.965260	3.738727	10.258558	MT	21355	2023.02.25 03:25:39.225903094	0001923
0	11.051154	-0.440356	3.706058	10.401885	MT	21355	2023.02.25 03:25:39.226903094	0001923
0	11.147589	-2.693152	2.600108	10.500243	MT	21355	2023.02.25 03:25:39.227903094	0001923
0	11.286852	-4.236504	0.637177	10.442177	MT	21355	2023.02.25 03:25:39.228903094	0001923
0	11.416774	-4.668430	-1.694063	10.280012	MT	21355	2023.02.25 03:25:39.229903094	0001923
0	11.491389	-3.936573	-3.755137	10.121974	MT	21355	2023.02.25 03:25:39.230903094	0001923
0	11.336224	-2.186261	-5.085987	9.892571	MT	21355	2023.02.25 03:25:39.231903094	0001923
0	11.141083	0.250906	-5.351613	9.768369	MT	21355	2023.02.25 03:25:39.232903094	0001923
0	11.024357	2.628329	-4.539970	9.696237	MT	21355	2023.02.25 03:25:39.233903094	0001923
0	11.009429	4.389482	-2.755209	9.713330	MT	21355	2023.02.25 03:25:39.234903094	0001923
0	11.109365	5.091320	-0.431526	9.864596	MT	21355	2023.02.25 03:25:39.235903094	0001923
0	11.126667	4.576954	1.762326	9.987413	MT	21355	2023.02.25 03:25:39.236903094	0001923
0	11.111073	3.023912	3.302135	10.168963	MT	21355	2023.02.25 03:25:39.237903094	0001923
0	11.055225	0.789874	3.841343	10.336256	MT	21355	2023.02.25 03:25:39.238903094	0001923
0	11.088755	-1.618132	3.257674	10.475195	MT	21355	2023.02.25 03:25:39.239903094	0001923
0	11.187741	-3.546313	1.668448	10.478812	MT	21355	2023.02.25 03:25:39.240903094	0001923
0	11.344179	-4.565877	-0.515225	10.371967	MT	21355	2023.02.25 03:25:39.241903094	0001923
0	11.449222	-4.405015	-2.791584	10.192525	MT	21355	2023.02.25 03:25:39.242903094	0001923
0	11.439333	-3.118430	-4.495225	10.046227	MT	21355	2023.02.25 03:25:39.243903094	0001923
0	11.249867	-1.010313	-5.335197	9.852636	MT	21355	2023.02.25 03:25:39.244903094	0001923
0	11.073805	1.449376	-5.056981	9.744507	MT	21355	2023.02.25 03:25:39.245903094	0001923
0	11.022068	3.611661	-3.741201	9.718297	MT	21355	2023.02.25 03:25:39.246903094	0001923
0	11.023885	4.908408	-1.617909	9.737348	MT	21355	2023.02.25 03:25:39.247903094	0001923
0	11.081371	4.989966	0.729464	9.867366	MT	21355	2023.02.25 03:25:39.248903094	0001923
0	11.177457	3.973036	2.663053	10.102410	MT	21355	2023.02.25 03:25:39.249903094	0001923
0	11.113885	1.968515	3.730366	10.282401	MT	21355	2023.02.25 03:25:39.250903094	0001923
0	11.025968	-0.460682	3.714507	10.371218	MT	21355	2023.02.25 03:25:39.251903094	0001923
0	11.126978	-2.709333	2.576397	10.480044	MT	21355	2023.02.25 03:25:39.252903094	0001923
0	11.275244	-4.236619	0.629361	10.430057	MT	21355	2023.02.25 03:25:39.253903094	0001923
0	11.423319	-4.660328	-1.714174	10.287623	MT	21355	2023.02.25 03:25:39.254903094	0001923
0	11.436375	-3.864823	-3.715751	10.101832	MT	21355	2023.02.25 03:25:39.255903094	0001923
0	11.349208	-2.129746	-5.028783	9.948872	MT	21355	2023.02.25 03:25:39.256903094	0001923
0	11.139764	0.202966	-5.336779	9.776091	MT	21355	2023.02.25 03:25:39.257903094	0001923
0	11.017195	2.572410	-4.536159	9.704873	MT	21355	2023.02.25 03:25:39.258903094	0001923
0	10.998658	4.368446	-2.759173	9.709486	MT	21355	2023.02.25 03:25:39.259903094	0001923
0	11.104019	5.095237	-0.431399	9.856556	MT	21355	2023.02.25 03:25:39.260903094	0001923
0	11.154937	4.597145	1.775043	10.007402	MT	21355	2023.02.25 03:25:39.261903094	0001923
0	11.140718	3.048314	3.270617	10.204236	MT	21355	2023.02.25 03:25:39.262903094	0001923
0	11.067650	0.809997	3.841183	10.348048	MT	21355	2023.02.25 03:25:39.263903094	0001923
0	11.105001	-1.609976	3.265438	10.491232	MT	21355	2023.02.25 03:25:39.264903094	0001923
0	11.203991	-3.610409	1.684493	10.471716	MT	21355	2023.02.25 03:25:39.265903094	0001923
0	11.370771	-4.612796	-0.511403	10.380511	MT	21355	2023.02.25 03:25:39.266903094	0001923
0	11.459420	-4.432967	-2.756744	10.201347	MT	21355	2023.02.25 03:25:39.267903094	0001923
0	11.455132	-3.082236	-4.526423	10.061380	MT	21355	2023.02.25 03:25:39.268903094	0001923
0	11.230505	-0.994387	-5.304120	9.848946	MT	21355	2023.02.25 03:25:39.269903094	0001923
0	11.042562	1.468900	-5.076222	9.696003	MT	21355	2023.02.25 03:25:39.270903094	0001923
0	11.001952	3.647259	-3.752546	9.677750	MT	21355	2023.02.25 03:25:39.271903094	0001923
0	11.010490	4.844563	-1.645165	9.749592	MT	21355	2023.02.25 03:25:39.272903094	0001923
0	11.118877	4.998401	0.705865	9.906925	MT	21355	2023.02.25 03:25:39.273903094	0001923
0	11.154001	3.933967	2.652130	10.094645	MT	21355	2023.02.25 03:25:39.274903094	0001923
0	11.132977	1.992834	3.698970	10.309676	MT	21355	2023.02.25 03:25:39.275903094	0001923
0	11.032662	-0.436406	3.675189	10.393372	MT	21355	2023.02.25 03:25:39.276903094	0001923
0	11.048037	-2.675122	2.581598	10.403758	MT	21355	2023.02.25 03:25:39.277903094	0001923
0	11.238380	-4.216954	0.633873	10.397917	MT	21355	2023.02.25 03:25:39.278903094	0001923
0	11.416245	-4.620202	-1.678375	10.303758	MT	21355	2023.02.25 03:25:39.279903094	0001923
0	11.473906	-3.889608	-3.763020	10.117368	MT	21355	2023.02.25 03:25:39.280903094	0001923
0	11.316937	-2.110143	-5.044147	9.908428	MT	21355	2023.02.25 03:25:39.281903094	0001923
0	11.144710	0.227142	-5.309059	9.796268	MT	21355	2023.02.25 03:25:39.282903094	0001923
0	11.013477	2.636295	-4.507964	9.696643	MT	21355	2023.02.25 03:25:39.283903094	0001923
0	11.030310	4.429580	-2.732348	9.725268	MT	21355	2023.02.25 03:25:39.284903094	0001923
0	11.075587	5.071040	-0.439121	9.836684	MT	21355	2023.02.25 03:25:39.285903094	0001923
0	11.097721	4.572553	1.791867	9.951903	MT	21355	2023.02.25 03:25:39.286903094	0001923
0	11.083919	3.027539	3.314672	10.134111	MT	21355	2023.02.25 03:25:39.287903094	0001923
0	11.053417	0.773826	3.849384	10.332544	MT	21355	2023.02.25 03:25:39.288903094	0001923
0	11.065226	-1.622535	3.289215	10.439716	MT	21355	2023.02.25 03:25:39.289903094	0001923
0	11.158592	-3.598924	1.704237	10.423891	MT	21355	2023.02.25 03:25:39.290903094	0001923
0	11.408325	-4.596286	-0.528115	10.428093	MT	21355	2023.02.25 03:25:39.291903094	0001923
0	11.448605	-4.389941	-2.783690	10.200492	MT	21355	2023.02.25 03:25:39.292903094	0001923
0	11.406753	-3.122838	-4.498619	10.006214	MT	21355	2023.02.25 03:25:39.293903094	0001923
0	11.245138	-0.982386	-5.346040	9.844181	MT	21355	2023.02.25 03:25:39.294903094	0001923
0	11.120380	1.445840	-5.077640	9.787235	MT	21355	2023.02.25 03:25:39.295903094	0001923
0	11.028448	3.631660	-3.741177	9.718092	MT	21355	2023.02.25 03:25:39.296903094	0001923
0	11.041834	4.912601	-1.606211	9.757486	MT	21355	2023.02.25 03:25:39.297903094	0001923
0	11.115050	4.990406	0.701856	9.906947	MT	21355	2023.02.25 03:25:39.298903094	0001923
0	11.165266	3.962015	2.644103	10.098233	MT	21355	2023.02.25 03:25:39.299903094	0001923
0	11.161893	2.005119	3.701557	10.337593	MT	21355	2023.02.25 03:25:39.300903094	0001923
0	11.023758	-0.444679	3.710527	10.370993	MT	21355	2023.02.25 03:25:39.301903094	0001923
0	11.082015	-2.642617	2.568905	10.451237	MT	21355	2023.02.25 03:25:39.302903094	0001923
0	11.253167	-4.188566	0.575424	10.428738	MT	21355	2023.02.25 03:25:39.303903094	0001923
0	11.413489	-4.592109	-1.690462	10.311285	MT	21355	2023.02.25 03:25:39.304903094	0001923
0	11.468782	-3.864487	-3.732223	10.132582	MT	21355	2023.02.25 03:25:39.305903094	0001923
0	11.387716	-2.149433	-5.052231	9.976721	MT	21355	2023.02.25 03:25:39.306903094	0001923
0	11.159321	0.231141	-5.347989	9.791632	MT	21355	2023.02.25 03:25:39.307903094	0001923
0	11.026221	2.612408	-4.536111	9.704461	MT	21355	2023.02.25 03:25:39.308903094	0001923
0	11.011618	4.440273	-2.754843	9.692809	MT	21355	2023.02.25 03:25:39.309903094	0001923
0	11.086137	5.087073	-0.431164	9.840641	MT	21355	2023.02.25 03:25:39.310903094	0001923
0	11.128276	4.580953	1.762331	9.987372	MT	21355	2023.02.25 03:25:39.311903094	0001923
0	11.157494	3.056425	3.282442	10.216335	MT	21355	2023.02.25 03:25:39.312903094	0001923
0	11.074677	0.742125	3.840920	10.360746	MT	21355	2023.02.25 03:25:39.313903094	0001923
0	11.096178	-1.642197	3.281704	10.471809	MT	21355	2023.02.25 03:25:39.314903094	0001923
0	11.159718	-3.566741	1.685033	10.439269	MT	21355	2023.02.25 03:25:39.315903094	0001923
0	11.345037	-4.541762	-0.508380	10.383825	MT	21355	2023.02.25 03:25:39.316903094	0001923
0	11.453210	-4.433045	-2.760621	10.193287	MT	21355	2023.02.25 03:25:39.317903094	0001923
0	11.399581	-3.102844	-4.494595	10.006069	MT	21355	2023.02.25 03:25:39.318903094	0001923
0	11.284125	-0.997935	-5.343731	9.888384	MT	21355	2023.02.25 03:25:39.319903094	0001923
0	11.047691	1.452984	-5.076363	9.704167	MT	21355	2023.02.25 03:25:39.320903094	0001923
0	10.975862	3.552367	-3.732845	9.691032	MT	21355	2023.02.25 03:25:39.321903094	0001923
0	11.054384	4.908753	-1.633396	9.769113	MT	21355	2023.02.25 03:25:39.322903094	0001923
0	11.124579	5.042227	0.713161	9.890582	MT	21355	2023.02.25 03:25:39.323903094	0001923
0	11.122328	3.917627	2.663598	10.062983	MT	21355	2023.02.25 03:25:39.324903094	0001923
0	11.125596	1.992752	3.699092	10.301677	MT	21355	2023.02.25 03:25:39.325903094	0001923
0	11.031260	-0.472591	3.706372	10.379218	MT	21355	2023.02.25 03:25:39.326903094	0001923
0	11.124120	-2.685404	2.604483	10.476226	MT	21355	2023.02.25 03:25:39.327903094	0001923
0	11.247382	-4.184696	0.621546	10.421401	MT	21355	2023.02.25 03:25:39.328903094	0001923
0	11.403498	-4.624367	-1.678135	10.287802	MT	21355	2023.02.25 03:25:39.329903094	0001923
0	11.463314	-3.893677	-3.735966	10.113823	MT	21355	2023.02.25 03:25:39.330903094	0001923
0	11.363699	-2.113541	-5.029069	9.968704	MT	21355	2023.02.25 03:25:39.331903094	0001923
0	11.146797	0.227013	-5.343811	9.779736	MT	21355	2023.02.25 03:25:39.332903094	0001923
0	11.006080	2.639018	-4.558466	9.663839	MT	21355	2023.02.25 03:25:39.333903094	0001923
0	11.032278	4.372817	-2.759717	9.745439	MT	21355	2023.02.25 03:25:39.334903094	0001923
0	11.054259	5.094668	-0.438543	9.800443	MT	21355	2023.02.25 03:25:39.335903094	0001923
0	11.188885	4.621422	1.774659	10.034151	MT	21355	2023.02.25 03:25:39.336903094	0001923
0	11.160101	2.997528	3.305186	10.229292	MT	21355	2023.02.25 03:25:39.337903094	0001923
0	11.079890	0.790012	3.868096	10.352666	MT	21355	2023.02.25 03:25:39.338903094	0001923
0	11.105662	-1.637962	3.253406	10.491337	MT	21355	2023.02.25 03:25:39.339903094	0001923
0	11.150142	-3.518653	1.676969	10.446651	MT	21355	2023.02.25 03:25:39.340903094	0001923
0	11.350816	-4.609028	-0.476112	10.362008	MT	21355	2023.02.25 03:25:39.341903094	0001923
0	11.449690	-4.385955	-2.810621	10.196039	MT	21355	2023.02.25 03:25:39.342903094	0001923
0	11.387500	-3.106998	-4.494371	9.991113	MT	21355	2023.02.25 03:25:39.343903094	0001923
0	11.247897	-0.990314	-5.335173	9.852430	MT	21355	2023.02.25 03:25:39.344903094	0001923
0	11.070629	1.481291	-5.056821	9.736179	MT	21355	2023.02.25 03:25:39.345903094	0001923
0	11.014172	3.639486	-3.732925	9.702134	MT	21355	2023.02.25 03:25:39.346903094	0001923
0	11.012759	4.848567	-1.649160	9.749489	MT	21355	2023.02.25 03:25:39.347903094	0001923
0	11.100091	4.930525	0.708601	9.919669	MT	21355	2023.02.25 03:25:39.348903094	0001923
0	11.104670	3.917531	2.636785	10.050572	MT	21355	2023.02.25 03:25:39.349903094	0001923
0	11.123279	1.961693	3.718114	10.298287	MT	21355	2023.02.25 03:25:39.350903094	0001923
0	11.076670	-0.456009	3.690553	10.433815	MT	21355	2023.02.25 03:25:39.351903094	0001923
0	11.098402	-2.725650	2.565868	10.448047	MT	21355	2023.02.25 03:25:39.352903094	0001923
0	11.246658	-4.236962	0.641848	10.398246	MT	21355	2023.02.25 03:25:39.353903094	0001923
0	11.430016	-4.664262	-1.698302	10.295907	MT	21355	2023.02.25 03:25:39.354903094	0001923
0	11.438174	-3.933129	-3.735341	10.070231	MT	21355	2023.02.25 03:25:39.355903094	0001923
0	11.332436	-2.170066	-5.036341	9.917167	MT	21355	2023.02.25 03:25:39.356903094	0001923
0	11.157751	0.255135	-5.343960	9.791446	MT	21355	2023.02.25 03:25:39.357903094	0001923
0	11.023363	2.636385	-4.515085	9.704535	MT	21355	2023.02.25 03:25:39.358903094	0001923
0	11.028544	4.413626	-2.736427	9.729371	MT	21355	2023.02.25 03:25:39.359903094	0001923
0	11.058111	5.086763	-0.450673	9.808341	MT	21355	2023.02.25 03:25:39.360903094	0001923
0	11.195105	4.633476	1.761614	10.037828	MT	21355	2023.02.25 03:25:39.361903094	0001923
0	11.153711	3.060334	3.290568	10.208418	MT	21355	2023.02.25 03:25:39.362903094	0001923
0	11.067634	0.806100	3.821059	10.355782	MT	21355	2023.02.25 03:25:39.363903094	0001923
0	11.089948	-1.642230	3.273766	10.467687	MT	21355	2023.02.25 03:25:39.364903094	0001923
0	11.213745	-3.550096	1.688090	10.502155	MT	21355	2023.02.25 03:25:39.365903094	0001923
0	11.364768	-4.596776	-0.531382	10.380041	MT	21355	2023.02.25 03:25:39.366903094	0001923
0	11.444638	-4.405086	-2.802461	10.184359	MT	21355	2023.02.25 03:25:39.367903094	0001923
0	11.416903	-3.106736	-4.518719	10.013742	MT	21355	2023.02.25 03:25:39.368903094	0001923
0	11.258187	-0.971222	-5.346271	9.860065	MT	21355	2023.02.25 03:25:39.369903094	0001923
0	11.092081	1.485307	-5.111748	9.731298	MT	21355	2023.02.25 03:25:39.370903094	0001923
0	11.007220	3.599567	-3.729095	9.710606	MT	21355	2023.02.25 03:25:39.371903094	0001923
0	11.063763	4.900894	-1.649586	9.780949	MT	21355	2023.02.25 03:25:39.372903094	0001923
0	11.138892	4.986687	0.708423	9.935090	MT	21355	2023.02.25 03:25:39.373903094	0001923
0	11.169728	3.930178	2.647821	10.114621	MT	21355	2023.02.25 03:25:39.374903094	0001923
0	11.099029	1.929542	3.706322	10.282436	MT	21355	2023.02.25 03:25:39.375903094	0001923
0	11.054146	-0.444154	3.670814	10.417389	MT	21355	2023.02.25 03:25:39.376903094	0001923
0	11.138108	-2.689231	2.596235	10.492142	MT	21355	2023.02.25 03:25:39.377903094	0001923
0	11.249329	-4.248932	0.613837	10.397941	MT	21355	2023.02.25 03:25:39.378903094	0001923
0	11.440866	-4.668150	-1.686492	10.308129	MT	21355	2023.02.25 03:25:39.379903094	0001923
0	11.466511	-3.881713	-3.781825	10.104998	MT	21355	2023.02.25 03:25:39.380903094	0001923
0	11.328574	-2.118053	-5.051277	9.916402	MT	21355	2023.02.25 03:25:39.381903094	0001923
0	11.164631	0.239218	-5.344102	9.799609	MT	21355	2023.02.25 03:25:39.382903094	0001923
0	10.992287	2.612000	-4.539500	9.664407	MT	21355	2023.02.25 03:25:39.383903094	0001923
0	10.967564	4.368079	-2.762623	9.673431	MT	21355	2023.02.25 03:25:39.384903094	0001923
0	11.120444	5.130260	-0.455354	9.855829	MT	21355	2023.02.25 03:25:39.385903094	0001923
0	11.142688	4.581056	1.783145	9.999690	MT	21355	2023.02.25 03:25:39.386903094	0001923
0	11.127793	3.032077	3.301900	10.184878	MT	21355	2023.02.25 03:25:39.387903094	0001923
0	11.056496	0.805821	3.852422	10.332260	MT	21355	2023.02.25 03:25:39.388903094	0001923
0	11.079389	-1.606215	3.257810	10.467072	MT	21355	2023.02.25 03:25:39.389903094	0001923
0	11.181944	-3.590635	1.703819	10.451804	MT	21355	2023.02.25 03:25:39.390903094	0001923
0	11.354548	-4.600932	-0.500207	10.368557	MT	21355	2023.02.25 03:25:39.391903094	0001923
0	11.508223	-4.468582	-2.768335	10.237543	MT	21355	2023.02.25 03:25:39.392903094	0001923
0	11.425097	-3.086700	-4.554691	10.012986	MT	21355	2023.02.25 03:25:39.393903094	0001923
0	11.268721	-0.967164	-5.362326	9.863779	MT	21355	2023.02.25 03:25:39.394903094	0001923
0	11.027958	1.436910	-5.044325	9.700821	MT	21355	2023.02.25 03:25:39.395903094	0001923
0	11.011357	3.615533	-3.737014	9.706319	MT	21355	2023.02.25 03:25:39.396903094	0001923
0	11.033200	4.872698	-1.618379	9.765713	MT	21355	2023.02.25 03:25:39.397903094	0001923
0	11.102631	4.954363	0.744809	9.907974	MT	21355	2023.02.25 03:25:39.398903094	0001923
0	11.178380	3.914401	2.631498	10.134538	MT	21355	2023.02.25 03:25:39.399903094	0001923
0	11.072830	1.961321	3.679730	10.257698	MT	21355	2023.02.25 03:25:39.400903094	0001923
0	11.024591	-0.424489	3.675325	10.385249	MT	21355	2023.02.25 03:25:39.401903094	0001923
0	11.100241	-2.685532	2.568732	10.459679	MT	21355	2023.02.25 03:25:39.402903094	0001923
0	11.283911	-4.232483	0.617184	10.441830	MT	21355	2023.02.25 03:25:39.403903094	0001923
0	11.426421	-4.664303	-1.698241	10.291907	MT	21355	2023.02.25 03:25:39.404903094	0001923
0	11.468714	-3.912680	-3.731989	10.114079	MT	21355	2023.02.25 03:25:39.405903094	0001923
0	11.334757	-2.145952	-5.028496	9.929040	MT	21355	2023.02.25 03:25:39.406903094	0001923
0	11.162398	0.187284	-5.325288	9.808433	MT	21355	2023.02.25 03:25:39.407903094	0001923
0	11.001255	2.643163	-4.499773	9.684696	MT	21355	2023.02.25 03:25:39.408903094	0001923
0	11.012370	4.353712	-2.736621	9.737987	MT	21355	2023.02.25 03:25:39.409903094	0001923
0	11.084319	5.075114	-0.431239	9.844764	MT	21355	2023.02.25 03:25:39.410903094	0001923
0	11.185193	4.605407	1.790638	10.034560	MT	21355	2023.02.25 03:25:39.411903094	0001923
0	11.137703	3.028201	3.301712	10.196917	MT	21355	2023.02.25 03:25:39.412903094	0001923
0	11.033659	0.797885	3.790420	10.331395	MT	21355	2023.02.25 03:25:39.413903094	0001923
0	11.065013	-1.626371	3.250032	10.451159	MT	21355	2023.02.25 03:25:39.414903094	0001923
0	11.217656	-3.582102	1.665101	10.499133	MT	21355	2023.02.25 03:25:39.415903094	0001923
0	11.393510	-4.588429	-0.508924	10.416303	MT	21355	2023.02.25 03:25:39.416903094	0001923
0	11.520132	-4.444361	-2.784610	10.257049	MT	21355	2023.02.25 03:25:39.417903094	0001923
0	11.430927	-3.122583	-4.506984	10.030088	MT	21355	2023.02.25 03:25:39.418903094	0001923
0	11.247118	-1.039291	-5.315294	9.857240	MT	21355	2023.02.25 03:25:39.419903094	0001923
0	11.063819	1.469214	-5.060712	9.728242	MT	21355	2023.02.25 03:25:39.420903094	0001923
0	10.977752	3.603200	-3.732540	9.674509	MT	21355	2023.02.25 03:25:39.421903094	0001923
0	11.031800	4.939335	-1.628749	9.728862	MT	21355	2023.02.25 03:25:39.422903094	0001923
0	11.128833	4.982621	0.693542	9.926903	MT	21355	2023.02.25 03:25:39.423903094	0001923
0	11.159501	3.926046	2.655998	10.102787	MT	21355	2023.02.25 03:25:39.424903094	0001923
0	11.096833	1.961510	3.695422	10.277939	MT	21355	2023.02.25 03:25:39.425903094	0001923
0	11.062033	-0.452281	3.713921	10.410129	MT	21355	2023.02.25 03:25:39.426903094	0001923
0	11.069194	-2.717935	2.562305	10.419908	MT	21355	2023.02.25 03:25:39.427903094	0001923
0	11.261549	-4.280927	0.610800	10.398225	MT	21355	2023.02.25 03:25:39.428903094	0001923
0	11.410579	-4.687607	-1.721777	10.259783	MT	21355	2023.02.25 03:25:39.429903094	0001923
0	11.458709	-3.889836	-3.781651	10.093082	MT	21355	2023.02.25 03:25:39.430903094	0001923
0	11.303184	-2.087265	-5.046936	9.896148	MT	21355	2023.02.25 03:25:39.431903094	0001923
0	11.116440	0.258617	-5.351176	9.740291	MT	21355	2023.02.25 03:25:39.432903094	0001923
0	11.024439	2.620494	-4.500289	9.716927	MT	21355	2023.02.25 03:25:39.433903094	0001923
0	10.977644	4.353278	-2.754947	9.693704	MT	21355	2023.02.25 03:25:39.434903094	0001923
0	11.056883	5.046926	-0.407031	9.829421	MT	21355	2023.02.25 03:25:39.435903094	0001923
0	11.143638	4.592953	1.802279	9.991859	MT	21355	2023.02.25 03:25:39.436903094	0001923
0	11.122842	3.059863	3.318221	10.165838	MT	21355	2023.02.25 03:25:39.437903094	0001923
0	11.042108	0.817864	3.810441	10.331495	MT	21355	2023.02.25 03:25:39.438903094	0001923
0	11.086197	-1.642271	3.273827	10.463688	MT	21355	2023.02.25 03:25:39.439903094	0001923
0	11.196018	-3.590337	1.653459	10.475036	MT	21355	2023.02.25 03:25:39.440903094	0001923
0	11.351852	-4.604940	-0.562097	10.360652	MT	21355	2023.02.25 03:25:39.441903094	0001923
0	11.440005	-4.365964	-2.802598	10.195955	MT	21355	2023.02.25 03:25:39.442903094	0001923
0	11.424264	-3.142806	-4.529639	10.005946	MT	21355	2023.02.25 03:25:39.443903094	0001923
0	11.221068	-0.971438	-5.296033	9.844832	MT	21355	2023.02.25 03:25:39.444903094	0001923
0	11.061851	1.485072	-5.083446	9.711729	MT	21355	2023.02.25 03:25:39.445903094	0001923
0	10.977721	3.607195	-3.728536	9.674529	MT	21355	2023.02.25 03:25:39.446903094	0001923
0	11.004077	4.900213	-1.628612	9.717265	MT	21355	2023.02.25 03:25:39.447903094	0001923
0	11.173347	5.018859	0.740152	9.955246	MT	21355	2023.02.25 03:25:39.448903094	0001923
0	11.160747	3.922092	2.651933	10.106766	MT	21355	2023.02.25 03:25:39.449903094	0001923
0	11.086355	1.972338	3.702679	10.261935	MT	21355	2023.02.25 03:25:39.450903094	0001923
0	11.036440	-0.456413	3.683164	10.393700	MT	21355	2023.02.25 03:25:39.451903094	0001923
0	11.099161	-2.721601	2.557813	10.451882	MT	21355	2023.02.25 03:25:39.452903094	0001923
0	11.267495	-4.220596	0.606383	10.429541	MT	21355	2023.02.25 03:25:39.453903094	0001923
0	11.433870	-4.656180	-1.698415	10.303823	MT	21355	2023.02.25 03:25:39.454903094	0001923
0	11.491722	-3.852162	-3.728697	10.164514	MT	21355	2023.02.25 03:25:39.455903094	0001923
0	11.345378	-2.137857	-5.040608	9.936773	MT	21355	2023.02.25 03:25:39.456903094	0001923
0	11.137874	0.235026	-5.316865	9.784065	MT	21355	2023.02.25 03:25:39.457903094	0001923
0	11.067390	2.647876	-4.512805	9.752460	MT	21355	2023.02.25 03:25:39.458903094	0001923
0	11.008886	4.376528	-2.759285	9.717403	MT	21355	2023.02.25 03:25:39.459903094	0001923
0	11.083905	5.067140	-0.415312	9.849090	MT	21355	2023.02.25 03:25:39.460903094	0001923
0	11.138682	4.604885	1.787417	9.983507	MT	21355	2023.02.25 03:25:39.461903094	0001923
0	11.118130	3.036005	3.291028	10.176670	MT	21355	2023.02.25 03:25:39.462903094	0001923
0	11.042005	0.765961	3.798258	10.339845	MT	21355	2023.02.25 03:25:39.463903094	0001923
0	10.997872	-1.594972	3.231988	10.390549	MT	21355	2023.02.25 03:25:39.464903094	0001923
0	11.189882	-3.590427	1.661580	10.467160	MT	21355	2023.02.25 03:25:39.465903094	0001923
0	11.326306	-4.570070	-0.557873	10.348355	MT	21355	2023.02.25 03:25:39.466903094	0001923
0	11.433454	-4.397122	-2.767456	10.184811	MT	21355	2023.02.25 03:25:39.467903094	0001923
0	11.437385	-3.102456	-4.511143	10.041819	MT	21355	2023.02.25 03:25:39.468903094	0001923
0	11.274024	-0.989923	-5.315786	9.892729	MT	21355	2023.02.25 03:25:39.469903094	0001923
0	11.054597	1.437203	-5.048752	9.728755	MT	21355	2023.02.25 03:25:39.470903094	0001923
0	10.994625	3.591535	-3.698108	9.711162	MT	21355	2023.02.25 03:25:39.471903094	0001923
0	11.067482	4.885042	-1.602901	9.800828	MT	21355	2023.02.25 03:25:39.472903094	0001923
0	11.103230	4.974382	0.685900	9.902867	MT	21355	2023.02.25 03:25:39.473903094	0001923
0	11.182854	3.930405	2.627518	10.134312	MT	21355	2023.02.25 03:25:39.474903094	0001923
0	11.119910	1.961807	3.686996	10.305812	MT	21355	2023.02.25 03:25:39.475903094	0001923
0	11.017361	-0.408772	3.718690	10.362746	MT	21355	2023.02.25 03:25:39.476903094	0001923
0	11.098736	-2.697626	2.580838	10.451987	MT	21355	2023.02.25 03:25:39.477903094	0001923
0	11.270743	-4.208522	0.613274	10.437523	MT	21355	2023.02.25 03:25:39.478903094	0001923
0	11.427307	-4.636167	-1.711390	10.303419	MT	21355	2023.02.25 03:25:39.479903094	0001923
0	11.521661	-3.897112	-3.774745	10.164275	MT	21355	2023.02.25 03:25:39.480903094	0001923
0	11.381428	-2.109497	-5.072059	9.968005	MT	21355	2023.02.25 03:25:39.481903094	0001923
0	11.150330	0.207022	-5.351833	9.779820	MT	21355	2023.02.25 03:25:39.482903094	0001923
0	11.029662	2.580533	-4.536332	9.716789	MT	21355	2023.02.25 03:25:39.483903094	0001923
0	11.011448	4.385549	-2.740338	9.721599	MT	21355	2023.02.25 03:25:39.484903094	0001923
0	11.120199	5.051656	-0.436061	9.896941	MT	21355	2023.02.25 03:25:39.485903094	0001923
0	11.171788	4.593333	1.782747	10.026562	MT	21355	2023.02.25 03:25:39.486903094	0001923
0	11.103999	3.043699	3.318446	10.150005	MT	21355	2023.02.25 03:25:39.487903094	0001923
0	11.043300	0.773855	3.821387	10.332116	MT	21355	2023.02.25 03:25:39.488903094	0001923
0	11.067729	-1.622490	3.285155	10.443654	MT	21355	2023.02.25 03:25:39.489903094	0001923
0	11.181188	-3.582583	1.692769	10.455553	MT	21355	2023.02.25 03:25:39.490903094	0001923
0	11.345080	-4.588945	-0.558079	10.360549	MT	21355	2023.02.25 03:25:39.491903094	0001923
0	11.449907	-4.425122	-2.806423	10.180504	MT	21355	2023.02.25 03:25:39.492903094	0001923
0	11.403917	-3.070841	-4.538491	10.001068	MT	21355	2023.02.25 03:25:39.493903094	0001923
0	11.249885	-1.027350	-5.339155	9.848751	MT	21355	2023.02.25 03:25:39.494903094	0001923
0	11.081000	1.493344	-5.068866	9.739871	MT	21355	2023.02.25 03:25:39.495903094	0001923
0	10.986433	3.607402	-3.689906	9.699121	MT	21355	2023.02.25 03:25:39.496903094	0001923
0	11.027980	4.880590	-1.633185	9.753404	MT	21355	2023.02.25 03:25:39.497903094	0001923
0	11.117430	5.002267	0.755986	9.899649	MT	21355	2023.02.25 03:25:39.498903094	0001923
0	11.140532	3.933798	2.656374	10.078708	MT	21355	2023.02.25 03:25:39.499903094	0001923
0	11.087768	1.992447	3.675584	10.269316	MT	21355	2023.02.25 03:25:39.500903094	0001923
0	11.050425	-0.436250	3.682944	10.409491	MT	21355	2023.02.25 03:25:39.501903094	0001923
0	11.112512	-2.737468	2.549611	10.463923	MT	21355	2023.02.25 03:25:39.502903094	0001923
0	11.273474	-4.184412	0.625118	10.449457	MT	21355	2023.02.25 03:25:39.503903094	0001923
0	11.406968	-4.612289	-1.714178	10.291128	MT	21355	2023.02.25 03:25:39.504903094	0001923
0	11.448719	-3.889839	-3.738717	10.097738	MT	21355	2023.02.25 03:25:39.505903094	0001923
0	11.299087	-2.071137	-5.012165	9.912515	MT	21355	2023.02.25 03:25:39.506903094	0001923
0	11.135857	0.235055	-5.304928	9.788248	MT	21355	2023.02.25 03:25:39.507903094	0001923
0	10.975959	2.583975	-4.514536	9.665077	MT	21355	2023.02.25 03:25:39.508903094	0001923
0	10.926440	4.367649	-2.735030	9.634850	MT	21355	2023.02.25 03:25:39.509903094	0001923
0	11.080342	5.113860	-0.425827	9.820443	MT	21355	2023.02.25 03:25:39.510903094	0001923
0	11.145834	4.593002	1.794219	9.995736	MT	21355	2023.02.25 03:25:39.511903094	0001923
0	11.101476	3.023944	3.271138	10.168490	MT	21355	2023.02.25 03:25:39.512903094	0001923
0	11.060635	0.825967	3.829265	10.343701	MT	21355	2023.02.25 03:25:39.513903094	0001923
0	11.036088	-1.622546	3.219345	10.430647	MT	21355	2023.02.25 03:25:39.514903094	0001923
0	11.205233	-3.582282	1.680343	10.483365	MT	21355	2023.02.25 03:25:39.515903094	0001923
0	11.369234	-4.608792	-0.515398	10.380408	MT	21355	2023.02.25 03:25:39.516903094	0001923
0	11.486508	-4.381480	-2.792351	10.244280	MT	21355	2023.02.25 03:25:39.517903094	0001923
0	11.413630	-3.122693	-4.479865	10.022501	MT	21355	2023.02.25 03:25:39.518903094	0001923
0	11.211172	-0.994731	-5.330567	9.812540	MT	21355	2023.02.25 03:25:39.519903094	0001923
0	11.070251	1.449301	-5.064858	9.736386	MT	21355	2023.02.25 03:25:39.520903094	0001923
0	11.003996	3.599646	-3.686283	9.723261	MT	21355	2023.02.25 03:25:39.521903094	0001923
0	11.026139	4.844766	-1.602536	9.774245	MT	21355	2023.02.25 03:25:39.522903094	0001923
0	11.128898	4.982531	0.740598	9.923622	MT	21355	2023.02.25 03:25:39.523903094	0001923
0	11.153134	3.941926	2.652201	10.090563	MT	21355	2023.02.25 03:25:39.524903094	0001923
0	11.142244	1.985012	3.686718	10.325572	MT	21355	2023.02.25 03:25:39.525903094	0001923
0	11.061658	-0.439915	3.638517	10.436855	MT	21355	2023.02.25 03:25:39.526903094	0001923
0	11.140632	-2.666096	2.584081	10.503720	MT	21355	2023.02.25 03:25:39.527903094	0001923
0	11.250298	-4.232847	0.610734	10.405729	MT	21355	2023.02.25 03:25:39.528903094	0001923
0	11.423311	-4.628173	-1.706381	10.303413	MT	21355	2023.02.25 03:25:39.529903094	0001923
0	11.502118	-3.868174	-3.755652	10.160267	MT	21355	2023.02.25 03:25:39.530903094	0001923
0	11.328565	-2.142063	-5.040307	9.916817	MT	21355	2023.02.25 03:25:39.531903094	0001923
0	11.140998	0.191070	-5.316979	9.788518	MT	21355	2023.02.25 03:25:39.532903094	0001923
0	10.968870	2.611843	-4.507321	9.652898	MT	21355	2023.02.25 03:25:39.533903094	0001923
0	10.974488	4.357283	-2.720007	9.698197	MT	21355	2023.02.25 03:25:39.534903094	0001923
0	11.072729	5.074954	-0.395060	9.833316	MT	21355	2023.02.25 03:25:39.535903094	0001923
0	11.172087	4.589322	1.793741	10.026772	MT	21355	2023.02.25 03:25:39.536903094	0001923
0	11.128788	3.067996	3.298065	10.176448	MT	21355	2023.02.25 03:25:39.537903094	0001923
0	11.095616	0.754468	3.816463	10.391250	MT	21355	2023.02.25 03:25:39.538903094	0001923
0	11.050387	-1.602443	3.239184	10.442745	MT	21355	2023.02.25 03:25:39.539903094	0001923
0	11.155767	-3.590794	1.658130	10.431105	MT	21355	2023.02.25 03:25:39.540903094	0001923
0	11.342779	-4.584965	-0.539076	10.360798	MT	21355	2023.02.25 03:25:39.541903094	0001923
0	11.498661	-4.412478	-2.792388	10.244599	MT	21355	2023.02.25 03:25:39.542903094	0001923
0	11.401843	-3.090861	-4.518517	10.001580	MT	21355	2023.02.25 03:25:39.543903094	0001923
0	11.228602	-0.939416	-5.318992	9.844151	MT	21355	2023.02.25 03:25:39.544903094	0001923
0	11.051078	1.477181	-5.029706	9.728634	MT	21355	2023.02.25 03:25:39.545903094	0001923
0	10.994872	3.603493	-3.698032	9.707039	MT	21355	2023.02.25 03:25:39.546903094	0001923
0	11.052833	4.888837	-1.633541	9.777317	MT	21355	2023.02.25 03:25:39.547903094	0001923
0	11.105344	4.978288	0.736960	9.899606	MT	21355	2023.02.25 03:25:39.548903094	0001923
0	11.197476	3.926451	2.662387	10.142887	MT	21355	2023.02.25 03:25:39.549903094	0001923
0	11.094235	1.953462	3.702473	10.274129	MT	21355	2023.02.25 03:25:39.550903094	0001923
0	11.019850	-0.452614	3.687459	10.374723	MT	21355	2023.02.25 03:25:39.551903094	0001923
0	11.111688	-2.678417	2.576556	10.471727	MT	21355	2023.02.25 03:25:39.552903094	0001923
0	11.299574	-4.244359	0.616986	10.453952	MT	21355	2023.02.25 03:25:39.553903094	0001923
0	11.402124	-4.636456	-1.710962	10.275423	MT	21355	2023.02.25 03:25:39.554903094	0001923
0	11.465356	-3.889666	-3.746960	10.113613	MT	21355	2023.02.25 03:25:39.555903094	0001923
0	11.321380	-2.126139	-5.047165	9.908547	MT	21355	2023.02.25 03:25:39.556903094	0001923
0	11.138111	0.255125	-5.294027	9.796209	MT	21355	2023.02.25 03:25:39.557903094	0001923
0	10.957838	2.587894	-4.475475	9.661633	MT	21355	2023.02.25 03:25:39.558903094	0001923
0	10.979001	4.385228	-2.707914	9.694093	MT	21355	2023.02.25 03:25:39.559903094	0001923
0	11.071190	5.055050	-0.407205	9.841337	MT	21355	2023.02.25 03:25:39.560903094	0001923
0	11.125014	4.604716	1.791661	9.967571	MT	21355	2023.02.25 03:25:39.561903094	0001923
0	11.109558	3.059854	3.287286	10.161365	MT	21355	2023.02.25 03:25:39.562903094	0001923
0	11.080626	0.794308	3.809756	10.374735	MT	21355	2023.02.25 03:25:39.563903094	0001923
0	11.053117	-1.614500	3.254229	10.439098	MT	21355	2023.02.25 03:25:39.564903094	0001923
0	11.166310	-3.546631	1.696872	10.451244	MT	21355	2023.02.25 03:25:39.565903094	0001923
0	11.396993	-4.628545	-0.554722	10.400015	MT	21355	2023.02.25 03:25:39.566903094	0001923
0	11.488892	-4.412598	-2.796204	10.232540	MT	21355	2023.02.25 03:25:39.567903094	0001923
0	11.417228	-3.066549	-4.502979	10.033572	MT	21355	2023.02.25 03:25:39.568903094	0001923
0	11.209847	-0.963695	-5.326592	9.816281	MT	21355	2023.02.25 03:25:39.569903094	0001923
0	11.075682	1.493266	-5.072744	9.731811	MT	21355	2023.02.25 03:25:39.570903094	0001923
0	10.989950	3.619311	-3.721705	9.686511	MT	21355	2023.02.25 03:25:39.571903094	0001923
0	11.034396	4.876694	-1.614375	9.765733	MT	21355	2023.02.25 03:25:39.572903094	0001923
0	11.143330	4.994675	0.720431	9.935191	MT	21355	2023.02.25 03:25:39.573903094	0001923
0	11.179844	3.946214	2.651778	10.118517	MT	21355	2023.02.25 03:25:39.574903094	0001923
0	11.084540	1.992352	3.687704	10.261500	MT	21355	2023.02.25 03:25:39.575903094	0001923
0	11.048760	-0.440139	3.655820	10.417118	MT	21355	2023.02.25 03:25:39.576903094	0001923
0	11.118572	-2.709354	2.557460	10.475755	MT	21355	2023.02.25 03:25:39.577903094	0001923
0	11.261525	-4.236703	0.590549	10.417463	MT	21355	2023.02.25 03:25:39.578903094	0001923
0	11.443534	-4.652052	-1.702593	10.315719	MT	21355	2023.02.25 03:25:39.579903094	0001923
0	11.473079	-3.901624	-3.747036	10.117736	MT	21355	2023.02.25 03:25:39.580903094	0001923
0	11.367057	-2.094460	-5.029169	9.976507	MT	21355	2023.02.25 03:25:39.581903094	0001923
0	11.140959	0.222875	-5.359584	9.764535	MT	21355	2023.02.25 03:25:39.582903094	0001923
0	11.044462	2.647625	-4.508439	9.728525	MT	21355	2023.02.25 03:25:39.583903094	0001923
0	10.974458	4.393091	-2.735657	9.677586	MT	21355	2023.02.25 03:25:39.584903094	0001923
0	11.067979	5.047065	-0.422213	9.841190	MT	21355	2023.02.25 03:25:39.585903094	0001923
0	11.076370	4.533526	1.779884	9.948122	MT	21355	2023.02.25 03:25:39.586903094	0001923
0	11.108984	3.016873	3.310171	10.166158	MT	21355	2023.02.25 03:25:39.587903094	0001923
0	11.063674	0.805956	3.841240	10.344090	MT	21355	2023.02.25 03:25:39.588903094	0001923
0	11.083508	-1.653094	3.222637	10.475020	MT	21355	2023.02.25 03:25:39.589903094	0001923
0	11.123653	-3.553994	1.650480	10.410605	MT	21355	2023.02.25 03:25:39.590903094	0001923
0	11.363833	-4.600786	-0.562322	10.375609	MT	21355	2023.02.25 03:25:39.591903094	0001923
0	11.416672	-4.338123	-2.810319	10.179548	MT	21355	2023.02.25 03:25:39.592903094	0001923
0	11.448541	-3.122377	-4.507289	10.050084	MT	21355	2023.02.25 03:25:39.593903094	0001923
0	11.216386	-1.014522	-5.291962	9.837337	MT	21355	2023.02.25 03:25:39.594903094	0001923
0	11.051220	1.449257	-5.021863	9.737043	MT	21355	2023.02.25 03:25:39.595903094	0001923
0	11.007377	3.631533	-3.698060	9.710750	MT	21355	2023.02.25 03:25:39.596903094	0001923
0	11.052443	4.920683	-1.606323	9.765403	MT	21355	2023.02.25 03:25:39.597903094	0001923
0	11.095942	4.958297	0.728937	9.899690	MT	21355	2023.02.25 03:25:39.598903094	0001923
0	11.158428	3.929944	2.675123	10.095037	MT	21355	2023.02.25 03:25:39.599903094	0001923
0	11.076990	1.961308	3.691728	10.257881	MT	21355	2023.02.25 03:25:39.600903094	0001923
0	11.041125	-0.436274	3.667007	10.405247	MT	21355	2023.02.25 03:25:39.601903094	0001923
0	11.113330	-2.670262	2.545386	10.483169	MT	21355	2023.02.25 03:25:39.602903094	0001923
0	11.233540	-4.220955	0.594934	10.393363	MT	21355	2023.02.25 03:25:39.603903094	0001923
0	11.423835	-4.656312	-1.730167	10.287337	MT	21355	2023.02.25 03:25:39.604903094	0001923
0	11.450062	-3.885860	-3.758649	10.093392	MT	21355	2023.02.25 03:25:39.605903094	0001923
0	11.344108	-2.121788	-5.028712	9.944790	MT	21355	2023.02.25 03:25:39.606903094	0001923
0	11.109427	0.262535	-5.351049	9.732251	MT	21355	2023.02.25 03:25:39.607903094	0001923
0	11.018509	2.632311	-4.522967	9.696455	MT	21355	2023.02.25 03:25:39.608903094	0001923
0	10.979934	4.357332	-2.728067	9.702074	MT	21355	2023.02.25 03:25:39.609903094	0001923
0	11.080871	5.083036	-0.435107	9.836622	MT	21355	2023.02.25 03:25:39.610903094	0001923
0	11.144077	4.581047	1.791144	9.999813	MT	21355	2023.02.25 03:25:39.611903094	0001923
0	11.153283	3.064285	3.297633	10.204484	MT	21355	2023.02.25 03:25:39.612903094	0001923
0	11.056392	0.757971	3.829184	10.344401	MT	21355	2023.02.25 03:25:39.613903094	0001923
0	11.040335	-1.626611	3.243399	10.427056	MT	21355	2023.02.25 03:25:39.614903094	0001923
0	11.167202	-3.553557	1.665807	10.454842	MT	21355	2023.02.25 03:25:39.615903094	0001923
0	11.359148	-4.600859	-0.531264	10.372083	MT	21355	2023.02.25 03:25:39.616903094	0001923
0	11.481883	-4.428758	-2.799978	10.216646	MT	21355	2023.02.25 03:25:39.617903094	0001923
0	11.429985	-3.122649	-4.522860	10.021844	MT	21355	2023.02.25 03:25:39.618903094	0001923
0	11.211399	-0.998698	-5.322634	9.816702	MT	21355	2023.02.25 03:25:39.619903094	0001923
0	11.075344	1.465242	-5.087714	9.727871	MT	21355	2023.02.25 03:25:39.620903094	0001923
0	10.994469	3.619385	-3.713828	9.694632	MT	21355	2023.02.25 03:25:39.621903094	0001923
0	10.987709	4.860237	-1.609722	9.721967	MT	21355	2023.02.25 03:25:39.622903094	0001923
0	11.147048	5.018587	0.724582	9.927006	MT	21355	2023.02.25 03:25:39.623903094	0001923
0	11.113950	3.893685	2.648511	10.067000	MT	21355	2023.02.25 03:25:39.624903094	0001923
0	11.153744	1.993086	3.694604	10.333610	MT	21355	2023.02.25 03:25:39.625903094	0001923
0	11.017907	-0.412616	3.687506	10.374311	MT	21355	2023.02.25 03:25:39.626903094	0001923
0	11.118476	-2.745484	2.565600	10.464250	MT	21355	2023.02.25 03:25:39.627903094	0001923
0	11.279706	-4.208366	0.582094	10.449047	MT	21355	2023.02.25 03:25:39.628903094	0001923
0	11.442351	-4.640024	-1.730576	10.315167	MT	21355	2023.02.25 03:25:39.629903094	0001923
0	11.490740	-3.889494	-3.794138	10.124893	MT	21355	2023.02.25 03:25:39.630903094	0001923
0	11.375285	-2.137523	-5.045096	9.968706	MT	21355	2023.02.25 03:25:39.631903094	0001923
0	11.152410	0.251157	-5.325029	9.795776	MT	21355	2023.02.25 03:25:39.632903094	0001923
0	11.019943	2.600367	-4.536064	9.700586	MT	21355	2023.02.25 03:25:39.633903094	0001923
0	10.986463	4.417101	-2.746627	9.677171	MT	21355	2023.02.25 03:25:39.634903094	0001923
1	11.096544	5.118030	-0.431066	9.836323	MT	21357	2023.02.25 03:25:40.636236427	0001923
1	11.155794	4.589169	1.782986	10.010606	MT	21357	2023.02.25 03:25:40.637236427	0001923
1	11.070663	3.023419	3.310851	10.122093	MT	21357	2023.02.25 03:25:40.638236427	0001923
1	11.081600	0.806255	3.820830	10.370780	MT	21357	2023.02.25 03:25:40.639236427	0001923
1	11.070626	-1.646378	3.258007	10.451487	MT	21357	2023.02.25 03:25:40.640236427	0001923
1	11.176504	-3.570515	1.665725	10.459016	MT	21357	2023.02.25 03:25:40.641236427	0001923
1	11.356841	-4.600860	-0.570199	10.367488	MT	21357	2023.02.25 03:25:40.642236427	0001923
1	11.423548	-4.358126	-2.806344	10.179815	MT	21357	2023.02.25 03:25:40.643236427	0001923
1	11.390958	-3.062871	-4.510485	10.001414	MT	21357	2023.02.25 03:25:40.644236427	0001923
1	11.228795	-0.959452	-5.322954	9.840297	MT	21357	2023.02.25 03:25:40.645236427	0001923
1	11.040964	1.484924	-5.060266	9.700082	MT	21357	2023.02.25 03:25:40.646236427	0001923
1	10.976671	3.623145	-3.720456	9.670488	MT	21357	2023.02.25 03:25:40.647236427	0001923
1	11.045301	4.888761	-1.610468	9.772670	MT	21357	2023.02.25 03:25:40.648236427	0001923
1	11.088275	4.934262	0.763905	9.900472	MT	21357	2023.02.25 03:25:40.649236427	0001923
1	11.179764	3.918219	2.678696	10.122217	MT	21357	2023.02.25 03:25:40.650236427	0001923
1	11.123502	1.976647	3.722193	10.294194	MT	21357	2023.02.25 03:25:40.651236427	0001923
1	11.009882	-0.400660	3.679598	10.369066	MT	21357	2023.02.25 03:25:40.652236427	0001923
1	11.099854	-2.709561	2.557766	10.455758	MT	21357	2023.02.25 03:25:40.653236427	0001923
1	11.302771	-4.240237	0.577874	10.461313	MT	21357	2023.02.25 03:25:40.654236427	0001923
1	11.380856	-4.608576	-1.725729	10.261908	MT	21357	2023.02.25 03:25:40.655236427	0001923
1	11.456711	-3.897881	-3.777600	10.089226	MT	21357	2023.02.25 03:25:40.656236427	0001923
1	11.336263	-2.066694	-5.012817	9.955466	MT	21357	2023.02.25 03:25:40.657236427	0001923
1	11.174974	0.231476	-5.313542	9.828160	MT	21357	2023.02.25 03:25:40.658236427	0001923
1	11.017304	2.632340	-4.511029	9.700638	MT	21357	2023.02.25 03:25:40.659236427	0001923
1	11.003863	4.405404	-2.720133	9.709701	MT	21357	2023.02.25 03:25:40.660236427	0001923
1	11.078157	5.055124	-0.399328	9.849458	MT	21357	2023.02.25 03:25:40.661236427	0001923
1	11.174345	4.569450	1.790534	10.038930	MT	21357	2023.02.25 03:25:40.662236427	0001923
1	11.135066	3.017254	3.290639	10.200862	MT	21357	2023.02.25 03:25:40.663236427	0001923
1	11.089198	0.798440	3.801578	10.386569	MT	21357	2023.02.25 03:25:40.664236427	0001923
1	11.065410	-1.594283	3.242948	10.458721	MT	21357	2023.02.25 03:25:40.665236427	0001923
1	11.170622	-3.586638	1.665890	10.447183	MT	21357	2023.02.25 03:25:40.666236427	0001923
1	11.332881	-4.561961	-0.554032	10.359332	MT	21357	2023.02.25 03:25:40.667236427	0001923
1	11.407491	-4.401499	-2.801846	10.144324	MT	21357	2023.02.25 03:25:40.668236427	0001923
1	11.453843	-3.130368	-4.515298	10.050044	MT	21357	2023.02.25 03:25:40.669236427	0001923
1	11.214308	-0.955517	-5.299891	9.836608	MT	21357	2023.02.25 03:25:40.670236427	0001923
1	11.057218	1.473197	-5.044709	9.728446	MT	21357	2023.02.25 03:25:40.671236427	0001923
1	10.937561	3.598897	-3.678184	9.651380	MT	21357	2023.02.25 03:25:40.672236427	0001923
1	11.024469	4.860668	-1.598380	9.765143	MT	21357	2023.02.25 03:25:40.673236427	0001923
1	11.134107	5.002489	0.740683	9.919417	MT	21357	2023.02.25 03:25:40.674236427	0001923
1	11.160024	3.929993	2.667063	10.098914	MT	21357	2023.02.25 03:25:40.675236427	0001923
1	11.086131	2.004405	3.675659	10.265193	MT	21357	2023.02.25 03:25:40.676236427	0001923
1	11.038451	-0.396169	3.642935	10.412468	MT	21357	2023.02.25 03:25:40.677236427	0001923
1	11.158717	-2.708739	2.509626	10.530027	MT	21357	2023.02.25 03:25:40.678236427	0001923
1	11.205359	-4.197155	0.587268	10.372998	MT	21357	2023.02.25 03:25:40.679236427	0001923
1	11.461100	-4.659905	-1.734767	10.326310	MT	21357	2023.02.25 03:25:40.680236427	0001923
1	11.466852	-3.864612	-3.770974	10.115989	MT	21357	2023.02.25 03:25:40.681236427	0001923
1	11.333811	-2.142018	-5.044368	9.920755	MT	21357	2023.02.25 03:25:40.682236427	0001923
1	11.127605	0.234836	-5.332558	9.763824	MT	21357	2023.02.25 03:25:40.683236427	0001923
1	10.993504	2.616256	-4.468992	9.697445	MT	21357	2023.02.25 03:25:40.684236427	0001923
1	10.968633	4.337292	-2.728030	9.698281	MT	21357	2023.02.25 03:25:40.685236427	0001923
1	11.034929	5.094397	-0.375245	9.781409	MT	21357	2023.02.25 03:25:40.686236427	0001923
1	11.113778	4.548840	1.794411	9.980191	MT	21357	2023.02.25 03:25:40.687236427	0001923
1	11.112018	3.031862	3.310204	10.165004	MT	21357	2023.02.25 03:25:40.688236427	0001923
1	11.000468	0.781394	3.818084	10.286980	MT	21357	2023.02.25 03:25:40.689236427	0001923
1	11.061054	-1.638351	3.231020	10.450992	MT	21357	2023.02.25 03:25:40.690236427	0001923
1	11.168907	-3.574523	1.633786	10.454569	MT	21357	2023.02.25 03:25:40.691236427	0001923
1	11.330151	-4.553945	-0.570021	10.359005	MT	21357	2023.02.25 03:25:40.692236427	0001923
1	11.446894	-4.397037	-2.810512	10.188154	MT	21357	2023.02.25 03:25:40.693236427	0001923
1	11.405527	-3.078779	-4.518625	10.009455	MT	21357	2023.02.25 03:25:40.694236427	0001923
1	11.220439	-0.963472	-5.303961	9.840628	MT	21357	2023.02.25 03:25:40.695236427	0001923
1	11.019853	1.496838	-5.017196	9.696617	MT	21357	2023.02.25 03:25:40.696236427	0001923
1	10.980493	3.639170	-3.705500	9.674551	MT	21357	2023.02.25 03:25:40.697236427	0001923
1	11.030744	4.904525	-1.582147	9.752936	MT	21357	2023.02.25 03:25:40.698236427	0001923
1	11.127049	4.998383	0.763797	9.911811	MT	21357	2023.02.25 03:25:40.699236427	0001923
1	11.078553	3.866345	2.659966	10.035451	MT	21357	2023.02.25 03:25:40.700236427	0001923
1	11.131818	1.957874	3.701867	10.314081	MT	21357	2023.02.25 03:25:40.701236427	0001923
1	11.049661	-0.440299	3.690999	10.405655	MT	21357	2023.02.25 03:25:40.702236427	0001923
1	11.115324	-2.670284	2.557400	10.482352	MT	21357	2023.02.25 03:25:40.703236427	0001923
1	11.266452	-4.244730	0.617536	10.417958	MT	21357	2023.02.25 03:25:40.704236427	0001923
1	11.391710	-4.648632	-1.709717	10.258565	MT	21357	2023.02.25 03:25:40.705236427	0001923
1	11.439214	-3.868847	-3.731693	10.097629	MT	21357	2023.02.25 03:25:40.706236427	0001923
1	11.330591	-2.106913	-5.028511	9.932638	MT	21357	2023.02.25 03:25:40.707236427	0001923
1	11.136457	0.226923	-5.336689	9.771844	MT	21357	2023.02.25 03:25:40.708236427	0001923
1	11.018907	2.651332	-4.504008	9.700550	MT	21357	2023.02.25 03:25:40.709236427	0001923
1	10.977650	4.349387	-2.701202	9.710568	MT	21357	2023.02.25 03:25:40.710236427	0001923
1	11.047020	5.094581	-0.434421	9.792506	MT	21357	2023.02.25 03:25:40.711236427	0001923
1	11.139894	4.576985	1.802214	9.995023	MT	21357	2023.02.25 03:25:40.712236427	0001923
1	11.147688	3.024271	3.313584	10.205140	MT	21357	2023.02.25 03:25:40.713236427	0001923
1	11.090927	0.794227	3.848812	10.371331	MT	21357	2023.02.25 03:25:40.714236427	0001923
1	11.030334	-1.634735	3.243573	10.415140	MT	21357	2023.02.25 03:25:40.715236427	0001923
1	11.159749	-3.602794	1.658116	10.431228	MT	21357	2023.02.25 03:25:40.716236427	0001923
1	11.361540	-4.580744	-0.523425	10.383997	MT	21357	2023.02.25 03:25:40.717236427	0001923
1	11.431480	-4.394202	-2.810264	10.172125	MT	21357	2023.02.25 03:25:40.718236427	0001923
1	11.420305	-3.114733	-4.521729	10.013779	MT	21357	2023.02.25 03:25:40.719236427	0001923
1	11.215443	-0.947714	-5.349509	9.811765	MT	21357	2023.02.25 03:25:40.720236427	0001923
1	11.078623	1.481401	-5.052989	9.747238	MT	21357	2023.02.25 03:25:40.721236427	0001923
1	11.016411	3.643519	-3.724982	9.706215	MT	21357	2023.02.25 03:25:40.722236427	0001923
1	11.033655	4.912511	-1.598090	9.749610	MT	21357	2023.02.25 03:25:40.723236427	0001923
1	11.131045	4.978568	0.744532	9.927724	MT	21357	2023.02.25 03:25:40.724236427	0001923
1	11.163230	3.938103	2.639953	10.106418	MT	21357	2023.02.25 03:25:40.725236427	0001923
1	11.074586	1.929249	3.710749	10.254502	MT	21357	2023.02.25 03:25:40.726236427	0001923
1	11.043939	-0.428337	3.687075	10.401471	MT	21357	2023.02.25 03:25:40.727236427	0001923
1	11.111346	-2.725534	2.572684	10.460151	MT	21357	2023.02.25 03:25:40.728236427	0001923
1	11.257548	-4.240813	0.617663	10.409918	MT	21357	2023.02.25 03:25:40.729236427	0001923
1	11.448760	-4.676129	-1.746433	10.303296	MT	21357	2023.02.25 03:25:40.730236427	0001923
1	11.492364	-3.901420	-3.755325	10.136611	MT	21357	2023.02.25 03:25:40.731236427	0001923
1	11.338477	-2.129936	-5.044476	9.928631	MT	21357	2023.02.25 03:25:40.732236427	0001923
1	11.111415	0.250732	-5.312419	9.755967	MT	21357	2023.02.25 03:25:40.733236427	0001923
1	11.023003	2.643348	-4.519015	9.700403	MT	21357	2023.02.25 03:25:40.734236427	0001923
1	10.997996	4.433200	-2.723794	9.689355	MT	21357	2023.02.25 03:25:40.735236427	0001923
1	11.081856	5.101935	-0.417965	9.828687	MT	21357	2023.02.25 03:25:40.736236427	0001923
1	11.150626	4.593021	1.806172	9.998919	MT	21357	2023.02.25 03:25:40.737236427	0001923
1	11.135912	3.040003	3.332967	10.181270	MT	21357	2023.02.25 03:25:40.738236427	0001923
1	11.060483	0.777962	3.837207	10.344317	MT	21357	2023.02.25 03:25:40.739236427	0001923
1	11.074858	-1.614142	3.226743	10.470681	MT	21357	2023.02.25 03:25:40.740236427	0001923
1	11.180003	-3.550337	1.641523	10.473441	MT	21357	2023.02.25 03:25:40.741236427	0001923
1	11.349794	-4.584873	-0.558181	10.367507	MT	21357	2023.02.25 03:25:40.742236427	0001923
1	11.456361	-4.421036	-2.810540	10.188401	MT	21357	2023.02.25 03:25:40.743236427	0001923
1	11.399470	-3.090899	-4.521456	9.997534	MT	21357	2023.02.25 03:25:40.744236427	0001923
1	11.177512	-0.940031	-5.322076	9.784100	MT	21357	2023.02.25 03:25:40.745236427	0001923
1	11.037981	1.460991	-5.044418	9.708573	MT	21357	2023.02.25 03:25:40.746236427	0001923
1	10.967951	3.611130	-3.705472	9.670840	MT	21357	2023.02.25 03:25:40.747236427	0001923
1	11.071430	4.912950	-1.594747	9.792664	MT	21357	2023.02.25 03:25:40.748236427	0001923
1	11.091802	4.994028	0.748344	9.875614	MT	21357	2023.02.25 03:25:40.749236427	0001923
1	11.155319	3.941861	2.675259	10.086915	MT	21357	2023.02.25 03:25:40.750236427	0001923
1	11.128181	1.949829	3.705918	10.310225	MT	21357	2023.02.25 03:25:40.751236427	0001923
1	11.023557	-0.448377	3.647178	10.393067	MT	21357	2023.02.25 03:25:40.752236427	0001923
1	11.100221	-2.729597	2.553804	10.451904	MT	21357	2023.02.25 03:25:40.753236427	0001923
1	11.303538	-4.236199	0.570833	10.464165	MT	21357	2023.02.25 03:25:40.754236427	0001923
1	11.425197	-4.648263	-1.738218	10.291132	MT	21357	2023.02.25 03:25:40.755236427	0001923
1	11.452931	-3.817577	-3.766980	10.119566	MT	21357	2023.02.25 03:25:40.756236427	0001923
1	11.311467	-2.118225	-5.044034	9.900512	MT	21357	2023.02.25 03:25:40.757236427	0001923
1	11.109643	0.262502	-5.358987	9.728130	MT	21357	2023.02.25 03:25:40.758236427	0001923
1	10.986276	2.666980	-4.483502	9.668696	MT	21357	2023.02.25 03:25:40.759236427	0001923
1	10.964803	4.376104	-2.707742	9.682188	MT	21357	2023.02.25 03:25:40.760236427	0001923
1	11.042540	5.070632	-0.402576	9.801240	MT	21357	2023.02.25 03:25:40.761236427	0001923
1	11.139268	4.573042	1.787150	9.998834	MT	21357	2023.02.25 03:25:40.762236427	0001923
1	11.151950	2.989442	3.309298	10.221437	MT	21357	2023.02.25 03:25:40.763236427	0001923
1	11.058118	0.750056	3.817069	10.351298	MT	21357	2023.02.25 03:25:40.764236427	0001923
1	11.041834	-1.638717	3.266504	10.419532	MT	21357	2023.02.25 03:25:40.765236427	0001923
1	11.192347	-3.594434	1.668574	10.467308	MT	21357	2023.02.25 03:25:40.766236427	0001923
1	11.319163	-4.597279	-0.553600	10.328698	MT	21357	2023.02.25 03:25:40.767236427	0001923
1	11.460735	-4.345635	-2.803063	10.227744	MT	21357	2023.02.25 03:25:40.768236427	0001923
1	11.398478	-3.043774	-4.525583	10.008988	MT	21357	2023.02.25 03:25:40.769236427	0001923
1	11.240551	-0.971428	-5.345966	9.840069	MT	21357	2023.02.25 03:25:40.770236427	0001923
1	11.054943	1.469127	-5.056591	9.720305	MT	21357	2023.02.25 03:25:40.771236427	0001923
1	10.996036	3.635343	-3.713748	9.690468	MT	21357	2023.02.25 03:25:40.772236427	0001923
1	11.016550	4.864552	-1.606191	9.752981	MT	21357	2023.02.25 03:25:40.773236427	0001923
1	11.069245	4.977880	0.733571	9.859552	MT	21357	2023.02.25 03:25:40.774236427	0001923
1	11.159176	3.914031	2.670982	10.103139	MT	21357	2023.02.25 03:25:40.775236427	0001923
1	11.087713	1.933368	3.714570	10.266520	MT	21357	2023.02.25 03:25:40.776236427	0001923
1	11.058737	-0.496262	3.697871	10.410338	MT	21357	2023.02.25 03:25:40.777236427	0001923
1	11.118510	-2.701363	2.565469	10.475795	MT	21357	2023.02.25 03:25:40.778236427	0001923
1	11.258664	-4.208630	0.598459	10.425296	MT	21357	2023.02.25 03:25:40.779236427	0001923
1	11.410837	-4.652440	-1.725980	10.275359	MT	21357	2023.02.25 03:25:40.780236427	0001923
1	11.473735	-3.860555	-3.786028	10.119718	MT	21357	2023.02.25 03:25:40.781236427	0001923
1	11.342578	-2.090877	-5.063488	9.931938	MT	21357	2023.02.25 03:25:40.782236427	0001923
1	11.107455	0.250598	-5.332188	9.740664	MT	21357	2023.02.25 03:25:40.783236427	0001923
1	10.987261	2.632102	-4.479728	9.681115	MT	21357	2023.02.25 03:25:40.784236427	0001923
1	11.045988	4.401871	-2.743792	9.752384	MT	21357	2023.02.25 03:25:40.785236427	0001923
1	11.092859	5.079180	-0.415359	9.852966	MT	21357	2023.02.25 03:25:40.786236427	0001923
1	11.188573	4.621362	1.793718	10.030442	MT	21357	2023.02.25 03:25:40.787236427	0001923
1	11.150481	3.020419	3.290398	10.216828	MT	21357	2023.02.25 03:25:40.788236427	0001923
1	11.051834	0.757880	3.837305	10.336524	MT	21357	2023.02.25 03:25:40.789236427	0001923
1	11.044659	-1.653556	3.231307	10.431150	MT	21357	2023.02.25 03:25:40.790236427	0001923
1	11.164583	-3.602695	1.641996	10.438982	MT	21357	2023.02.25 03:25:40.791236427	0001923
1	11.328659	-4.570050	-0.546920	10.351523	MT	21357	2023.02.25 03:25:40.792236427	0001923
1	11.474564	-4.448952	-2.810695	10.196687	MT	21357	2023.02.25 03:25:40.793236427	0001923
1	11.362911	-3.083302	-4.520851	9.958459	MT	21357	2023.02.25 03:25:40.794236427	0001923
1	11.232421	-0.979514	-5.341854	9.832214	MT	21357	2023.02.25 03:25:40.795236427	0001923
1	11.040685	1.496985	-5.040376	9.708263	MT	21357	2023.02.25 03:25:40.796236427	0001923
1	10.986314	3.639248	-3.701623	9.682611	MT	21357	2023.02.25 03:25:40.797236427	0001923
1	11.050539	4.920678	-1.571373	9.768937	MT	21357	2023.02.25 03:25:40.798236427	0001923
1	11.085132	4.938237	0.747972	9.896187	MT	21357	2023.02.25 03:25:40.799236427	0001923
1	11.156696	3.945860	2.675264	10.086874	MT	21357	2023.02.25 03:25:40.800236427	0001923
1	11.082486	1.968243	3.714795	10.254161	MT	21357	2023.02.25 03:25:40.801236427	0001923
1	11.051977	-0.456145	3.662800	10.417390	MT	21357	2023.02.25 03:25:40.802236427	0001923
1	11.093918	-2.701545	2.541777	10.455431	MT	21357	2023.02.25 03:25:40.803236427	0001923
1	11.262448	-4.260865	0.629699	10.406308	MT	21357	2023.02.25 03:25:40.804236427	0001923
1	11.438679	-4.656129	-1.707475	10.307685	MT	21357	2023.02.25 03:25:40.805236427	0001923
1	11.477276	-3.872438	-3.739292	10.136557	MT	21357	2023.02.25 03:25:40.806236427	0001923
1	11.378809	-2.090405	-5.052207	9.979114	MT	21357	2023.02.25 03:25:40.807236427	0001923
1	11.135384	0.290849	-5.347490	9.763019	MT	21357	2023.02.25 03:25:40.808236427	0001923
1	11.020618	2.639216	-4.550772	9.683958	MT	21357	2023.02.25 03:25:40.809236427	0001923
1	11.027997	4.425525	-2.759227	9.716898	MT	21357	2023.02.25 03:25:40.810236427	0001923
1	11.119474	5.130222	-0.418359	9.856394	MT	21357	2023.02.25 03:25:40.811236427	0001923
1	11.187974	4.593425	1.813560	10.039034	MT	21357	2023.02.25 03:25:40.812236427	0001923
1	11.092715	3.008641	3.326480	10.145488	MT	21357	2023.02.25 03:25:40.813236427	0001923
1	11.085018	0.754291	3.828706	10.375437	MT	21357	2023.02.25 03:25:40.814236427	0001923
1	11.084407	-1.630165	3.249722	10.471197	MT	21357	2023.02.25 03:25:40.815236427	0001923
1	11.183427	-3.606611	1.680803	10.451617	MT	21357	2023.02.25 03:25:40.816236427	0001923
1	11.379456	-4.596607	-0.535625	10.395977	MT	21357	2023.02.25 03:25:40.817236427	0001923
1	11.437862	-4.374038	-2.810484	10.187917	MT	21357	2023.02.25 03:25:40.818236427	0001923
1	11.418074	-3.070644	-4.529798	10.021202	MT	21357	2023.02.25 03:25:40.819236427	0001923
1	11.247137	-0.963312	-5.339140	9.852091	MT	21357	2023.02.25 03:25:40.820236427	0001923
1	11.068393	1.509145	-5.075541	9.719603	MT	21357	2023.02.25 03:25:40.821236427	0001923
1	10.989261	3.643193	-3.728493	9.674159	MT	21357	2023.02.25 03:25:40.822236427	0001923
1	11.056487	4.908793	-1.602506	9.776585	MT	21357	2023.02.25 03:25:40.823236427	0001923
1	11.090929	5.005933	0.760479	9.867675	MT	21357	2023.02.25 03:25:40.824236427	0001923
1	11.161688	3.925981	2.679057	10.099139	MT	21357	2023.02.25 03:25:40.825236427	0001923
1	11.151318	1.901793	3.783791	10.315910	MT	21357	2023.02.25 03:25:40.826236427	0001923
1	11.030761	-0.595156	3.599765	10.409860	MT	21357	2023.02.25 03:25:40.827236427	0001923
1	11.052560	-2.804762	2.398221	10.418298	MT	21357	2023.02.25 03:25:40.828236427	0001923
1	11.241058	-4.212507	0.398600	10.414283	MT	21357	2023.02.25 03:25:40.829236427	0001923
1	11.414435	-4.640458	-1.908639	10.252443	MT	21357	2023.02.25 03:25:40.830236427	0001923
1	11.477381	-3.844586	-3.836881	10.110775	MT	21357	2023.02.25 03:25:40.831236427	0001923
1	11.329047	-2.130156	-5.071106	9.904222	MT	21357	2023.02.25 03:25:40.832236427	0001923
1	11.125470	0.306658	-5.363164	9.742613	MT	21357	2023.02.25 03:25:40.833236427	0001923
1	10.991393	2.612094	-4.510687	9.676848	MT	21357	2023.02.25 03:25:40.834236427	0001923
1	10.991465	4.364447	-2.720243	9.714123	MT	21357	2023.02.25 03:25:40.835236427	0001923
1	11.090594	5.129876	-0.402872	9.824629	MT	21357	2023.02.25 03:25:40.836236427	0001923
1	11.130469	4.588772	1.818517	9.976147	MT	21357	2023.02.25 03:25:40.837236427	0001923
1	11.134319	3.024102	3.317827	10.189204	MT	21357	2023.02.25 03:25:40.838236427	0001923
1	11.026417	0.757538	3.849793	10.304713	MT	21357	2023.02.25 03:25:40.839236427	0001923
1	11.069234	-1.650264	3.226884	10.459053	MT	21357	2023.02.25 03:25:40.840236427	0001923
1	11.176653	-3.614616	1.645859	10.447166	MT	21357	2023.02.25 03:25:40.841236427	0001923
1	11.366063	-4.604769	-0.578325	10.375405	MT	21357	2023.02.25 03:25:40.842236427	0001923
1	11.421869	-4.326054	-2.837363	10.183011	MT	21357	2023.02.25 03:25:40.843236427	0001923
1	11.397373	-3.110951	-4.510420	9.993909	MT	21357	2023.02.25 03:25:40.844236427	0001923
1	11.247334	-1.023288	-5.319275	9.857014	MT	21357	2023.02.25 03:25:40.845236427	0001923
1	11.034690	1.515965	-5.021356	9.708358	MT	21357	2023.02.25 03:25:40.846236427	0001923
1	10.959480	3.646885	-3.709063	9.646413	MT	21357	2023.02.25 03:25:40.847236427	0001923
1	11.035236	4.880683	-1.614355	9.764692	MT	21357	2023.02.25 03:25:40.848236427	0001923
1	11.102906	4.986189	0.752090	9.891754	MT	21357	2023.02.25 03:25:40.849236427	0001923
1	11.207258	3.926453	2.690338	10.146314	MT	21357	2023.02.25 03:25:40.850236427	0001923
1	11.121184	1.929789	3.705956	10.306432	MT	21357	2023.02.25 03:25:40.851236427	0001923
1	11.037606	-0.460364	3.675099	10.397618	MT	21357	2023.02.25 03:25:40.852236427	0001923
1	11.108235	-2.717416	2.537575	10.467533	MT	21357	2023.02.25 03:25:40.853236427	0001923
1	11.253991	-4.204680	0.606524	10.421377	MT	21357	2023.02.25 03:25:40.854236427	0001923
1	11.420527	-4.652324	-1.718164	10.287479	MT	21357	2023.02.25 03:25:40.855236427	0001923
1	11.446159	-3.860816	-3.762680	10.097073	MT	21357	2023.02.25 03:25:40.856236427	0001923
1	11.343656	-2.137862	-5.036608	9.936834	MT	21357	2023.02.25 03:25:40.857236427	0001923
1	11.127861	0.274800	-5.339449	9.759306	MT	21357	2023.02.25 03:25:40.858236427	0001923
1	10.982101	2.627867	-4.531299	9.652367	MT	21357	2023.02.25 03:25:40.859236427	0001923
1	11.031673	4.421626	-2.736418	9.729289	MT	21357	2023.02.25 03:25:40.860236427	0001923
1	11.081725	5.083068	-0.466104	9.836148	MT	21357	2023.02.25 03:25:40.861236427	0001923
1	11.154713	4.534423	1.778555	10.035107	MT	21357	2023.02.25 03:25:40.862236427	0001923
1	11.128509	2.997099	3.321795	10.189543	MT	21357	2023.02.25 03:25:40.863236427	0001923
1	11.046792	0.773948	3.810267	10.339946	MT	21357	2023.02.25 03:25:40.864236427	0001923
1	11.090253	-1.670067	3.226570	10.478256	MT	21357	2023.02.25 03:25:40.865236427	0001923
1	11.182204	-3.578469	1.661655	10.463037	MT	21357	2023.02.25 03:25:40.866236427	0001923
1	11.352526	-4.584860	-0.531245	10.371918	MT	21357	2023.02.25 03:25:40.867236427	0001923
1	11.495601	-4.393466	-2.815347	10.243052	MT	21357	2023.02.25 03:25:40.868236427	0001923
1	11.395983	-3.098914	-4.506467	9.997846	MT	21357	2023.02.25 03:25:40.869236427	0001923
1	11.259817	-0.951182	-5.346308	9.863859	MT	21357	2023.02.25 03:25:40.870236427	0001923
1	11.066941	1.469188	-5.075650	9.724014	MT	21357	2023.02.25 03:25:40.871236427	0001923
1	11.004096	3.667304	-3.717649	9.686078	MT	21357	2023.02.25 03:25:40.872236427	0001923
1	11.071928	4.951847	-1.336975	9.812201	MT	21357	2023.02.25 03:25:40.873236427	0001923
1	11.117415	4.950333	0.854669	9.917694	MT	21357	2023.02.25 03:25:40.874236427	0001923
1	11.127261	3.909652	2.679526	10.067309	MT	21357	2023.02.25 03:25:40.875236427	0001923
1	11.081453	1.949342	3.699652	10.262126	MT	21357	2023.02.25 03:25:40.876236427	0001923
1	11.031756	-0.499391	3.663116	10.393837	MT	21357	2023.02.25 03:25:40.877236427	0001923
1	11.094365	-2.713647	2.561883	10.447862	MT	21357	2023.02.25 03:25:40.878236427	0001923
1	11.224127	-4.221006	0.564059	10.384891	MT	21357	2023.02.25 03:25:40.879236427	0001923
1	11.428550	-4.660274	-1.726233	10.291438	MT	21357	2023.02.25 03:25:40.880236427	0001923
1	11.443203	-3.848842	-3.777603	10.092721	MT	21357	2023.02.25 03:25:40.881236427	0001923
1	11.319048	-2.074993	-5.032351	9.924249	MT	21357	2023.02.25 03:25:40.882236427	0001923
1	11.131395	0.271009	-5.301824	9.783924	MT	21357	2023.02.25 03:25:40.883236427	0001923
1	11.026678	2.647418	-4.508134	9.708528	MT	21357	2023.02.25 03:25:40.884236427	0001923
1	10.959702	4.396942	-2.711472	9.665913	MT	21357	2023.02.25 03:25:40.885236427	0001923
1	11.062155	5.050963	-0.403088	9.833441	MT	21357	2023.02.25 03:25:40.886236427	0001923
1	11.182856	4.573471	1.809476	10.043178	MT	21357	2023.02.25 03:25:40.887236427	0001923
1	11.115006	3.019896	3.318128	10.169249	MT	21357	2023.02.25 03:25:40.888236427	0001923
1	11.000067	0.749508	3.798911	10.296017	MT	21357	2023.02.25 03:25:40.889236427	0001923
1	11.054511	-1.678574	3.250275	10.431697	MT	21357	2023.02.25 03:25:40.890236427	0001923
1	11.189071	-3.610509	1.661678	10.459367	MT	21357	2023.02.25 03:25:40.891236427	0001923
1	11.305293	-4.546184	-0.577644	10.334805	MT	21357	2023.02.25 03:25:40.892236427	0001923
1	11.462295	-4.408913	-2.810709	10.200275	MT	21357	2023.02.25 03:25:40.893236427	0001923
1	11.406630	-3.110894	-4.525479	9.997679	MT	21357	2023.02.25 03:25:40.894236427	0001923
1	11.210363	-0.931656	-5.326615	9.819951	MT	21357	2023.02.25 03:25:40.895236427	0001923
1	11.023665	1.484884	-5.021270	9.700678	MT	21357	2023.02.25 03:25:40.896236427	0001923
1	10.973044	3.647108	-3.685432	9.670775	MT	21357	2023.02.25 03:25:40.897236427	0001923
1	11.044744	4.908661	-1.594324	9.764710	MT	21357	2023.02.25 03:25:40.898236427	0001923
1	11.115082	4.970380	0.767764	9.912160	MT	21357	2023.02.25 03:25:40.899236427	0001923
1	11.090789	3.917252	2.668148	10.027050	MT	21357	2023.02.25 03:25:40.900236427	0001923
1	11.118565	1.913790	3.705937	10.306596	MT	21357	2023.02.25 03:25:40.901236427	0001923
1	11.061781	-0.456227	3.701857	10.413987	MT	21357	2023.02.25 03:25:40.902236427	0001923
1	11.108771	-2.737510	2.549672	10.459924	MT	21357	2023.02.25 03:25:40.903236427	0001923
1	11.250298	-4.232847	0.610734	10.405729	MT	21357	2023.02.25 03:25:40.904236427	0001923
1	11.429938	-4.624082	-1.714497	10.311248	MT	21357	2023.02.25 03:25:40.905236427	0001923
1	11.459404	-3.881714	-3.750874	10.108471	MT	21357	2023.02.25 03:25:40.906236427	0001923
1	11.309948	-2.083149	-5.040115	9.908211	MT	21357	2023.02.25 03:25:40.907236427	0001923
1	11.125770	0.226732	-5.351382	9.751618	MT	21357	2023.02.25 03:25:40.908236427	0001923
1	10.986918	2.650961	-4.503458	9.664556	MT	21357	2023.02.25 03:25:40.909236427	0001923
1	10.996060	4.385405	-2.720157	9.709907	MT	21357	2023.02.25 03:25:40.910236427	0001923
1	11.084399	5.098989	-0.431028	9.832519	MT	21357	2023.02.25 03:25:40.911236427	0001923
1	11.132918	4.588882	1.791398	9.983733	MT	21357	2023.02.25 03:25:40.912236427	0001923
1	11.086025	2.992650	3.318462	10.145531	MT	21357	2023.02.25 03:25:40.913236427	0001923
1	11.072985	0.786329	3.789749	10.374511	MT	21357	2023.02.25 03:25:40.914236427	0001923
1	11.067882	-1.646154	3.199770	10.466598	MT	21357	2023.02.25 03:25:40.915236427	0001923
1	11.172226	-3.606670	1.657928	10.443267	MT	21357	2023.02.25 03:25:40.916236427	0001923
1	11.370135	-4.608763	-0.543394	10.379981	MT	21357	2023.02.25 03:25:40.917236427	0001923
1	11.460053	-4.400858	-2.783825	10.208604	MT	21357	2023.02.25 03:25:40.918236427	0001923
1	11.429016	-3.102606	-4.525897	10.025592	MT	21357	2023.02.25 03:25:40.919236427	0001923
1	11.244135	-0.931314	-5.339102	9.851762	MT	21357	2023.02.25 03:25:40.920236427	0001923
1	11.052495	1.449128	-5.056614	9.720511	MT	21357	2023.02.25 03:25:40.921236427	0001923
1	10.981493	3.627216	-3.709575	9.678613	MT	21357	2023.02.25 03:25:40.922236427	0001923
1	11.040250	4.880749	-1.598479	9.772935	MT	21357	2023.02.25 03:25:40.923236427	0001923
1	11.145238	5.022545	0.724647	9.922966	MT	21357	2023.02.25 03:25:40.924236427	0001923
1	11.183332	3.962053	2.686976	10.106889	MT	21357	2023.02.25 03:25:40.925236427	0001923
1	11.089811	1.961583	3.664365	10.281465	MT	21357	2023.02.25 03:25:40.926236427	0001923
1	11.079206	-0.518899	3.666359	10.442096	MT	21357	2023.02.25 03:25:40.927236427	0001923
1	11.103883	-2.721564	2.561751	10.455943	MT	21357	2023.02.25 03:25:40.928236427	0001923
1	11.259745	-4.152390	0.602158	10.448776	MT	21357	2023.02.25 03:25:40.929236427	0001923
1	11.425712	-4.668335	-1.707184	10.287812	MT	21357	2023.02.25 03:25:40.930236427	0001923
1	11.412990	-3.865166	-3.742198	10.065425	MT	21357	2023.02.25 03:25:40.931236427	0001923
1	11.352288	-2.145779	-5.036740	9.944915	MT	21357	2023.02.25 03:25:40.932236427	0001923
1	11.122560	0.262789	-5.328464	9.759598	MT	21357	2023.02.25 03:25:40.933236427	0001923
1	10.993318	2.636147	-4.483783	9.685012	MT	21357	2023.02.25 03:25:40.934236427	0001923
1	11.034856	4.393811	-2.724742	9.748757	MT	21357	2023.02.25 03:25:40.935236427	0001923
1	11.133469	5.106505	-0.411816	9.884744	MT	21357	2023.02.25 03:25:40.936236427	0001923
1	11.120192	4.564839	1.794430	9.980027	MT	21357	2023.02.25 03:25:40.937236427	0001923
1	11.105253	3.004703	3.346351	10.153834	MT	21357	2023.02.25 03:25:40.938236427	0001923
1	11.064604	0.769897	3.860256	10.340751	MT	21357	2023.02.25 03:25:40.939236427	0001923
1	11.051237	-1.642585	3.258317	10.431449	MT	21357	2023.02.25 03:25:40.940236427	0001923
1	11.137661	-3.587012	1.669439	10.411235	MT	21357	2023.02.25 03:25:40.941236427	0001923
1	11.309666	-4.534110	-0.530818	10.347398	MT	21357	2023.02.25 03:25:40.942236427	0001923
1	11.486560	-4.404620	-2.815131	10.228168	MT	21357	2023.02.25 03:25:40.943236427	0001923
1	11.416521	-3.086787	-4.550570	10.005049	MT	21357	2023.02.25 03:25:40.944236427	0001923
1	11.230648	-0.975517	-5.338849	9.832218	MT	21357	2023.02.25 03:25:40.945236427	0001923
1	11.051337	1.497109	-5.040559	9.720261	MT	21357	2023.02.25 03:25:40.946236427	0001923
1	10.997721	3.615460	-3.705956	9.702794	MT	21357	2023.02.25 03:25:40.947236427	0001923
1	11.055667	4.927681	-1.614299	9.764209	MT	21357	2023.02.25 03:25:40.948236427	0001923
1	11.152538	4.978816	0.744165	9.951720	MT	21357	2023.02.25 03:25:40.949236427	0001923
1	11.133708	3.905788	2.667340	10.079165	MT	21357	2023.02.25 03:25:40.950236427	0001923
1	11.047293	1.936968	3.703187	10.226302	MT	21357	2023.02.25 03:25:40.951236427	0001923
1	11.047041	-0.432188	3.662890	10.413144	MT	21357	2023.02.25 03:25:40.952236427	0001923
1	11.105723	-2.729392	2.514564	10.467305	MT	21357	2023.02.25 03:25:40.953236427	0001923
1	11.234414	-4.212919	0.598882	10.397342	MT	21357	2023.02.25 03:25:40.954236427	0001923
1	11.380644	-4.616627	-1.745629	10.254686	MT	21357	2023.02.25 03:25:40.955236427	0001923
1	11.457419	-3.844621	-3.762951	10.115905	MT	21357	2023.02.25 03:25:40.956236427	0001923
1	11.320874	-2.130142	-5.044170	9.908634	MT	21357	2023.02.25 03:25:40.957236427	0001923
1	11.131847	0.290807	-5.347429	9.759019	MT	21357	2023.02.25 03:25:40.958236427	0001923
1	11.010311	2.636287	-4.499965	9.696766	MT	21357	2023.02.25 03:25:40.959236427	0001923
1	10.996013	4.417271	-2.711937	9.697702	MT	21357	2023.02.25 03:25:40.960236427	0001923
1	11.035814	5.094437	-0.414240	9.780813	MT	21357	2023.02.25 03:25:40.961236427	0001923
1	11.149118	4.569224	1.769903	10.014613	MT	21357	2023.02.25 03:25:40.962236427	0001923
1	11.147187	3.040339	3.286545	10.208563	MT	21357	2023.02.25 03:25:40.963236427	0001923
1	11.098950	0.762304	3.855652	10.379766	MT	21357	2023.02.25 03:25:40.964236427	0001923
1	11.041023	-1.630557	3.231335	10.430913	MT	21357	2023.02.25 03:25:40.965236427	0001923
1	11.169053	-3.626801	1.666086	10.431598	MT	21357	2023.02.25 03:25:40.966236427	0001923
1	11.333816	-4.574013	-0.542986	10.355625	MT	21357	2023.02.25 03:25:40.967236427	0001923
1	11.468141	-4.389753	-2.806931	10.216138	MT	21357	2023.02.25 03:25:40.968236427	0001923
1	11.434225	-3.090520	-4.530005	10.033406	MT	21357	2023.02.25 03:25:40.969236427	0001923
1	11.205179	-0.951737	-5.326517	9.812158	MT	21357	2023.02.25 03:25:40.970236427	0001923
1	11.064809	1.477246	-5.052765	9.732282	MT	21357	2023.02.25 03:25:40.971236427	0001923
1	10.956562	3.634918	-3.701139	9.650658	MT	21357	2023.02.25 03:25:40.972236427	0001923
1	11.032568	4.900567	-1.582213	9.756977	MT	21357	2023.02.25 03:25:40.973236427	0001923
1	11.124285	4.962566	0.747512	9.927934	MT	21357	2023.02.25 03:25:40.974236427	0001923
1	11.122807	3.913676	2.656534	10.066916	MT	21357	2023.02.25 03:25:40.975236427	0001923
1	11.106031	1.949582	3.706285	10.286229	MT	21357	2023.02.25 03:25:40.976236427	0001923
1	11.052766	-0.432048	3.646708	10.424897	MT	21357	2023.02.25 03:25:40.977236427	0001923
1	11.114386	-2.729485	2.565619	10.464085	MT	21357	2023.02.25 03:25:40.978236427	0001923
1	11.298367	-4.264417	0.594088	10.445808	MT	21357	2023.02.25 03:25:40.979236427	0001923
1	11.401164	-4.668622	-1.717740	10.258649	MT	21357	2023.02.25 03:25:40.980236427	0001923
1	11.435640	-3.840888	-3.773533	10.088701	MT	21357	2023.02.25 03:25:40.981236427	0001923
1	11.327195	-2.126027	-5.036350	9.920713	MT	21357	2023.02.25 03:25:40.982236427	0001923
1	11.116495	0.246585	-5.359128	9.736293	MT	21357	2023.02.25 03:25:40.983236427	0001923
1	11.035515	2.651567	-4.492375	9.724729	MT	21357	2023.02.25 03:25:40.984236427	0001923
1	11.000590	4.401345	-2.743013	9.701392	MT	21357	2023.02.25 03:25:40.985236427	0001923
1	11.083221	5.121827	-0.394821	9.820834	MT	21357	2023.02.25 03:25:40.986236427	0001923
1	11.170702	4.593215	1.817865	10.019098	MT	21357	2023.02.25 03:25:40.987236427	0001923
1	11.122522	3.019871	3.342125	10.169615	MT	21357	2023.02.25 03:25:40.988236427	0001923
1	11.089481	0.790334	3.824688	10.379004	MT	21357	2023.02.25 03:25:40.989236427	0001923
1	11.060976	-1.653342	3.223003	10.451024	MT	21357	2023.02.25 03:25:40.990236427	0001923
1	11.168688	-3.590617	1.645887	10.446919	MT	21357	2023.02.25 03:25:40.991236427	0001923
1	11.368538	-4.596731	-0.535442	10.383979	MT	21357	2023.02.25 03:25:40.992236427	0001923
1	11.441606	-4.413164	-2.806348	10.176381	MT	21357	2023.02.25 03:25:40.993236427	0001923
1	11.426813	-3.102580	-4.510960	10.029821	MT	21357	2023.02.25 03:25:40.994236427	0001923
1	11.218749	-0.963609	-5.330714	9.824218	MT	21357	2023.02.25 03:25:40.995236427	0001923
1	11.068321	1.512267	-5.044770	9.735043	MT	21357	2023.02.25 03:25:40.996236427	0001923
1	11.023262	3.627648	-3.729184	9.718316	MT	21357	2023.02.25 03:25:40.997236427	0001923
1	11.028485	4.868685	-1.575435	9.769411	MT	21357	2023.02.25 03:25:40.998236427	0001923
1	11.075448	4.930143	0.760084	9.888454	MT	21357	2023.02.25 03:25:40.999236427	0001923
1	11.175032	3.863333	2.690446	10.134965	MT	21357	2023.02.25 03:25:41.000236427	0001923
1	11.112231	1.925658	3.714133	10.294597	MT	21357	2023.02.25 03:25:41.001236427	0001923
1	11.058436	-0.456060	3.659678	10.425343	MT	21357	2023.02.25 03:25:41.002236427	0001923
1	11.109643	-2.741452	2.533608	10.463720	MT	21357	2023.02.25 03:25:41.003236427	0001923
1	11.246193	-4.216782	0.586695	10.409197	MT	21357	2023.02.25 03:25:41.004236427	0001923
1	11.474923	-4.655732	-1.743005	10.342144	MT	21357	2023.02.25 03:25:41.005236427	0001923
1	11.478328	-3.897610	-3.771013	10.116329	MT	21357	2023.02.25 03:25:41.006236427	0001923
1	11.345691	-2.106877	-5.063507	9.932103	MT	21357	2023.02.25 03:25:41.007236427	0001923
1	11.147838	0.295076	-5.328854	9.787264	MT	21357	2023.02.25 03:25:41.008236427	0001923
1	11.016402	2.647328	-4.500013	9.700652	MT	21357	2023.02.25 03:25:41.009236427	0001923
1	10.990625	4.385355	-2.712097	9.706030	MT	21357	2023.02.25 03:25:41.010236427	0001923
1	11.064586	5.086820	-0.425798	9.816721	MT	21357	2023.02.25 03:25:41.011236427	0001923
1	11.139298	4.604928	1.775373	9.986323	MT	21357	2023.02.25 03:25:41.012236427	0001923
1	11.134495	2.997239	3.305613	10.201297	MT	21357	2023.02.25 03:25:41.013236427	0001923
1	11.077737	0.731361	3.801621	10.379260	MT	21357	2023.02.25 03:25:41.014236427	0001923
1	11.037862	-1.657585	3.219365	10.427008	MT	21357	2023.02.25 03:25:41.015236427	0001923
1	11.187436	-3.626529	1.641723	10.455227	MT	21357	2023.02.25 03:25:41.016236427	0001923
1	11.327730	-4.557998	-0.557966	10.355231	MT	21357	2023.02.25 03:25:41.017236427	0001923
1	11.515023	-4.456512	-2.807362	10.239824	MT	21357	2023.02.25 03:25:41.018236427	0001923
1	11.389481	-3.074978	-4.525314	9.989310	MT	21357	2023.02.25 03:25:41.019236427	0001923
1	11.260497	-0.955147	-5.339375	9.868006	MT	21357	2023.02.25 03:25:41.020236427	0001923
1	11.058031	1.497248	-5.025790	9.735488	MT	21357	2023.02.25 03:25:41.021236427	0001923
1	10.979290	3.611316	-3.685780	9.691143	MT	21357	2023.02.25 03:25:41.022236427	0001923
1	11.007605	4.900281	-1.574801	9.730088	MT	21357	2023.02.25 03:25:41.023236427	0001923
1	11.125654	5.014316	0.747940	9.903403	MT	21357	2023.02.25 03:25:41.024236427	0001923
1	11.167311	3.906155	2.670789	10.115220	MT	21357	2023.02.25 03:25:41.025236427	0001923
1	11.111650	1.953672	3.699168	10.294080	MT	21357	2023.02.25 03:25:41.026236427	0001923
1	11.078600	-0.456120	3.717672	10.426229	MT	21357	2023.02.25 03:25:41.027236427	0001923
1	11.160307	-2.792165	2.568071	10.495774	MT	21357	2023.02.25 03:25:41.028236427	0001923
1	11.263032	-4.252728	0.575593	10.413399	MT	21357	2023.02.25 03:25:41.029236427	0001923
1	11.450033	-4.651992	-1.730636	10.318290	MT	21357	2023.02.25 03:25:41.030236427	0001923
1	11.462505	-3.897803	-3.773723	10.097286	MT	21357	2023.02.25 03:25:41.031236427	0001923
1	11.304598	-2.095364	-5.070759	9.883865	MT	21357	2023.02.25 03:25:41.032236427	0001923
1	11.104195	0.270556	-5.332103	9.736458	MT	21357	2023.02.25 03:25:41.033236427	0001923
1	11.015756	2.695134	-4.514649	9.679932	MT	21357	2023.02.25 03:25:41.034236427	0001923
1	11.033164	4.409705	-2.732555	9.737472	MT	21357	2023.02.25 03:25:41.035236427	0001923
1	11.049902	5.078681	-0.410626	9.805035	MT	21357	2023.02.25 03:25:41.036236427	0001923
1	11.171974	4.553427	1.813513	10.039446	MT	21357	2023.02.25 03:25:41.037236427	0001923
1	11.131757	3.024164	3.297769	10.192898	MT	21357	2023.02.25 03:25:41.038236427	0001923
1	11.060902	0.737995	3.837114	10.347728	MT	21357	2023.02.25 03:25:41.039236427	0001923
1	11.112015	-1.641833	3.238235	10.502147	MT	21357	2023.02.25 03:25:41.040236427	0001923
1	11.184211	-3.590456	1.649643	10.462977	MT	21357	2023.02.25 03:25:41.041236427	0001923
1	11.327020	-4.581100	-0.577807	10.343164	MT	21357	2023.02.25 03:25:41.042236427	0001923
1	11.455395	-4.381898	-2.826675	10.199753	MT	21357	2023.02.25 03:25:41.043236427	0001923
1	11.391807	-3.094922	-4.498463	9.997927	MT	21357	2023.02.25 03:25:41.044236427	0001923
1	11.195217	-0.939924	-5.345195	9.791748	MT	21357	2023.02.25 03:25:41.045236427	0001923
1	11.030250	1.480901	-5.037273	9.700475	MT	21357	2023.02.25 03:25:41.046236427	0001923
1	10.963360	3.631064	-3.682390	9.666987	MT	21357	2023.02.25 03:25:41.047236427	0001923
1	11.071603	4.916937	-1.582743	9.792806	MT	21357	2023.02.25 03:25:41.048236427	0001923
1	11.121916	4.970467	0.763642	9.920098	MT	21357	2023.02.25 03:25:41.049236427	0001923
1	11.147463	3.901839	2.698209	10.087678	MT	21357	2023.02.25 03:25:41.050236427	0001923
1	11.069501	1.929212	3.706811	10.250441	MT	21357	2023.02.25 03:25:41.051236427	0001923
1	11.032548	-0.488395	3.667128	10.393785	MT	21357	2023.02.25 03:25:41.052236427	0001923
1	11.096086	-2.713654	2.568882	10.447969	MT	21357	2023.02.25 03:25:41.053236427	0001923
1	11.264079	-4.244694	0.582540	10.417423	MT	21357	2023.02.25 03:25:41.054236427	0001923
1	11.427680	-4.628140	-1.738377	10.302924	MT	21357	2023.02.25 03:25:41.055236427	0001923
1	11.453994	-3.872751	-3.754802	10.104318	MT	21357	2023.02.25 03:25:41.056236427	0001923
1	11.293100	-2.047438	-5.081579	9.875205	MT	21357	2023.02.25 03:25:41.057236427	0001923
1	11.136318	0.230956	-5.328746	9.775925	MT	21357	2023.02.25 03:25:41.058236427	0001923
1	10.996540	2.643055	-4.514588	9.672469	MT	21357	2023.02.25 03:25:41.059236427	0001923
1	11.035207	4.421641	-2.751416	9.729060	MT	21357	2023.02.25 03:25:41.060236427	0001923
1	11.063593	5.062905	-0.387014	9.829562	MT	21357	2023.02.25 03:25:41.061236427	0001923
1	11.180214	4.605374	1.782700	10.030438	MT	21357	2023.02.25 03:25:41.062236427	0001923
1	11.084258	3.004612	3.314538	10.141347	MT	21357	2023.02.25 03:25:41.063236427	0001923
1	11.086946	0.786289	3.828744	10.375107	MT	21357	2023.02.25 03:25:41.064236427	0001923
1	11.082178	-1.626011	3.210563	10.481558	MT	21357	2023.02.25 03:25:41.065236427	0001923
1	11.152915	-3.578737	1.642085	10.434736	MT	21357	2023.02.25 03:25:41.066236427	0001923
1	11.318192	-4.601291	-0.581541	10.324312	MT	21357	2023.02.25 03:25:41.067236427	0001923
1	11.423889	-4.390305	-2.830073	10.159781	MT	21357	2023.02.25 03:25:41.068236427	0001923
1	11.392404	-3.094984	-4.518339	9.989623	MT	21357	2023.02.25 03:25:41.069236427	0001923
1	11.253437	-0.955230	-5.339253	9.860008	MT	21357	2023.02.25 03:25:41.070236427	0001923
1	11.044543	1.540913	-5.052200	9.699628	MT	21357	2023.02.25 03:25:41.071236427	0001923
1	11.021548	3.663544	-3.710021	9.710237	MT	21357	2023.02.25 03:25:41.072236427	0001923
1	11.082333	4.931969	-1.614722	9.792163	MT	21357	2023.02.25 03:25:41.073236427	0001923
1	11.135115	4.986561	0.751540	9.927748	MT	21357	2023.02.25 03:25:41.074236427	0001923
1	11.132967	3.885933	2.648135	10.091078	MT	21357	2023.02.25 03:25:41.075236427	0001923
1	11.073912	1.941100	3.734944	10.242747	MT	21357	2023.02.25 03:25:41.076236427	0001923
1	11.045266	-0.444233	3.666936	10.409329	MT	21357	2023.02.25 03:25:41.077236427	0001923
1	11.130374	-2.693151	2.549190	10.494465	MT	21357	2023.02.25 03:25:41.078236427	0001923
1	11.254580	-4.164436	0.567270	10.440366	MT	21357	2023.02.25 03:25:41.079236427	0001923
1	11.439922	-4.676224	-1.734312	10.295480	MT	21357	2023.02.25 03:25:41.080236427	0001923
1	11.464743	-3.817479	-3.782100	10.127335	MT	21357	2023.02.25 03:25:41.081236427	0001923
1	11.291767	-2.107399	-5.035777	9.884524	MT	21357	2023.02.25 03:25:41.082236427	0001923
1	11.127985	0.282800	-5.339439	9.759224	MT	21357	2023.02.25 03:25:41.083236427	0001923
1	10.999015	2.647155	-4.491769	9.684777	MT	21357	2023.02.25 03:25:41.084236427	0001923
1	11.017246	4.421485	-2.720236	9.717535	MT	21357	2023.02.25 03:25:41.085236427	0001923
1	11.101334	5.106133	-0.411266	9.848750	MT	21357	2023.02.25 03:25:41.086236427	0001923
1	11.131677	4.552978	1.810185	9.995392	MT	21357	2023.02.25 03:25:41.087236427	0001923
1	11.120543	2.981166	3.297718	10.193341	MT	21357	2023.02.25 03:25:41.088236427	0001923
1	11.100625	0.731399	3.844494	10.387916	MT	21357	2023.02.25 03:25:41.089236427	0001923
1	11.075513	-1.674271	3.234854	10.459422	MT	21357	2023.02.25 03:25:41.090236427	0001923
1	11.184421	-3.594514	1.665697	10.459263	MT	21357	2023.02.25 03:25:41.091236427	0001923
1	11.335515	-4.621205	-0.553736	10.335944	MT	21357	2023.02.25 03:25:41.092236427	0001923
1	11.467927	-4.377708	-2.810978	10.219953	MT	21357	2023.02.25 03:25:41.093236427	0001923
1	11.407751	-3.059665	-4.510787	10.021379	MT	21357	2023.02.25 03:25:41.094236427	0001923
1	11.260345	-0.955114	-5.331437	9.872128	MT	21357	2023.02.25 03:25:41.095236427	0001923
1	11.036320	1.500974	-5.029373	9.708390	MT	21357	2023.02.25 03:25:41.096236427	0001923
1	10.999252	3.647400	-3.689859	9.698710	MT	21357	2023.02.25 03:25:41.097236427	0001923
1	11.039715	4.868813	-1.579617	9.781348	MT	21357	2023.02.25 03:25:41.098236427	0001923
1	11.161959	5.030637	0.755470	9.935355	MT	21357	2023.02.25 03:25:41.099236427	0001923
1	11.152053	3.925797	2.698299	10.083432	MT	21357	2023.02.25 03:25:41.100236427	0001923
1	11.121397	1.945796	3.698976	10.306160	MT	21357	2023.02.25 03:25:41.101236427	0001923
1	11.044132	-0.460331	3.683037	10.401740	MT	21357	2023.02.25 03:25:41.102236427	0001923
1	11.121976	-2.701221	2.537304	10.486365	MT	21357	2023.02.25 03:25:41.103236427	0001923
1	11.286984	-4.248435	0.571170	10.441292	MT	21357	2023.02.25 03:25:41.104236427	0001923
1	11.380026	-4.616621	-1.721678	10.258052	MT	21357	2023.02.25 03:25:41.105236427	0001923
1	11.466236	-3.852571	-3.771021	10.119865	MT	21357	2023.02.25 03:25:41.106236427	0001923
1	11.340848	-2.090882	-5.059489	9.931999	MT	21357	2023.02.25 03:25:41.107236427	0001923
1	11.115614	0.294771	-5.312428	9.759513	MT	21357	2023.02.25 03:25:41.108236427	0001923
1	10.992716	2.604198	-4.491882	9.689219	MT	21357	2023.02.25 03:25:41.109236427	0001923
1	11.045257	4.385947	-2.736934	9.760654	MT	21357	2023.02.25 03:25:41.110236427	0001923
1	11.089284	5.117942	-0.425945	9.828400	MT	21357	2023.02.25 03:25:41.111236427	0001923
1	11.159078	4.573175	1.817902	10.015305	MT	21357	2023.02.25 03:25:41.112236427	0001923
1	11.110238	2.996893	3.322100	10.169547	MT	21357	2023.02.25 03:25:41.113236427	0001923
1	11.058358	0.778059	3.813103	10.350949	MT	21357	2023.02.25 03:25:41.114236427	0001923
1	11.115928	-1.661619	3.190973	10.517632	MT	21357	2023.02.25 03:25:41.115236427	0001923
1	11.142939	-3.602881	1.623303	10.418696	MT	21357	2023.02.25 03:25:41.116236427	0001923
1	11.377603	-4.616706	-0.558463	10.383833	MT	21357	2023.02.25 03:25:41.117236427	0001923
1	11.444112	-4.417160	-2.810352	10.176361	MT	21357	2023.02.25 03:25:41.118236427	0001923
1	11.403285	-3.106868	-4.510537	10.001867	MT	21357	2023.02.25 03:25:41.119236427	0001923
1	11.236467	-0.986339	-5.311171	9.852756	MT	21357	2023.02.25 03:25:41.120236427	0001923
1	11.055020	1.512013	-5.068355	9.707681	MT	21357	2023.02.25 03:25:41.121236427	0001923
1	10.980834	3.647102	-3.720367	9.666241	MT	21357	2023.02.25 03:25:41.122236427	0001923
1	11.009795	4.892326	-1.617806	9.729514	MT	21357	2023.02.25 03:25:41.123236427	0001923
1	11.118920	4.998313	0.751921	9.903629	MT	21357	2023.02.25 03:25:41.124236427	0001923
1	11.143071	3.869926	2.695049	10.095960	MT	21357	2023.02.25 03:25:41.125236427	0001923
1	11.086638	1.921419	3.706496	10.270520	MT	21357	2023.02.25 03:25:41.126236427	0001923
1	11.048164	-0.492284	3.678939	10.406007	MT	21357	2023.02.25 03:25:41.127236427	0001923
1	11.154814	-2.737148	2.588072	10.499513	MT	21357	2023.02.25 03:25:41.128236427	0001923
1	11.231209	-4.257191	0.626193	10.374211	MT	21357	2023.02.25 03:25:41.129236427	0001923
1	11.403438	-4.652510	-1.697922	10.271787	MT	21357	2023.02.25 03:25:41.130236427	0001923
1	11.470481	-3.844519	-3.782071	10.123614	MT	21357	2023.02.25 03:25:41.131236427	0001923
1	11.344552	-2.082837	-5.063540	9.935855	MT	21357	2023.02.25 03:25:41.132236427	0001923
1	11.119178	0.278680	-5.343260	9.747206	MT	21357	2023.02.25 03:25:41.133236427	0001923
1	11.015516	2.675083	-4.543547	9.671696	MT	21357	2023.02.25 03:25:41.134236427	0001923
1	11.004681	4.456111	-2.758580	9.676586	MT	21357	2023.02.25 03:25:41.135236427	0001923
1	11.078841	5.079027	-0.426113	9.836800	MT	21357	2023.02.25 03:25:41.136236427	0001923
1	11.136933	4.576877	1.826334	9.987391	MT	21357	2023.02.25 03:25:41.137236427	0001923
1	11.106909	2.984841	3.333146	10.165839	MT	21357	2023.02.25 03:25:41.138236427	0001923
1	11.093549	0.786322	3.836682	10.379229	MT	21357	2023.02.25 03:25:41.139236427	0001923
1	11.067180	-1.653309	3.230941	10.455146	MT	21357	2023.02.25 03:25:41.140236427	0001923
1	11.213976	-3.606238	1.668270	10.486428	MT	21357	2023.02.25 03:25:41.141236427	0001923
1	11.350710	-4.557719	-0.589329	10.378753	MT	21357	2023.02.25 03:25:41.142236427	0001923
1	11.474403	-4.400794	-2.845818	10.207657	MT	21357	2023.02.25 03:25:41.143236427	0001923
1	11.409437	-3.059755	-4.542600	10.008893	MT	21357	2023.02.25 03:25:41.144236427	0001923
1	11.223905	-0.923524	-5.334788	9.831744	MT	21357	2023.02.25 03:25:41.145236427	0001923
1	11.052830	1.533100	-5.033517	9.719998	MT	21357	2023.02.25 03:25:41.146236427	0001923
1	10.989550	3.655181	-3.717480	9.674203	MT	21357	2023.02.25 03:25:41.147236427	0001923
1	11.026518	4.927362	-1.574891	9.737809	MT	21357	2023.02.25 03:25:41.148236427	0001923
1	11.082196	4.938188	0.756033	9.892310	MT	21357	2023.02.25 03:25:41.149236427	0001923
1	11.183813	3.886328	2.694473	10.134789	MT	21357	2023.02.25 03:25:41.150236427	0001923
1	11.154959	1.917997	3.744571	10.331147	MT	21357	2023.02.25 03:25:41.151236427	0001923
1	11.048287	-0.468289	3.682967	10.405821	MT	21357	2023.02.25 03:25:41.152236427	0001923
1	11.106882	-2.693380	2.541542	10.471346	MT	21357	2023.02.25 03:25:41.153236427	0001923
1	11.273684	-4.260648	0.578461	10.421526	MT	21357	2023.02.25 03:25:41.154236427	0001923
1	11.444529	-4.644009	-1.714628	10.318453	MT	21357	2023.02.25 03:25:41.155236427	0001923
1	11.506415	-3.872254	-3.798469	10.147653	MT	21357	2023.02.25 03:25:41.156236427	0001923
1	11.338102	-2.094923	-5.059432	9.928041	MT	21357	2023.02.25 03:25:41.157236427	0001923
1	11.128030	0.290899	-5.316616	9.771491	MT	21357	2023.02.25 03:25:41.158236427	0001923
1	11.043543	2.699556	-4.484319	9.724357	MT	21357	2023.02.25 03:25:41.159236427	0001923
1	10.989522	4.405289	-2.689015	9.702176	MT	21357	2023.02.25 03:25:41.160236427	0001923
1	11.127970	5.118372	-0.403619	9.872744	MT	21357	2023.02.25 03:25:41.161236427	0001923
1	11.128198	4.568863	1.810372	9.984229	MT	21357	2023.02.25 03:25:41.162236427	0001923
1	11.181571	3.009680	3.316955	10.245349	MT	21357	2023.02.25 03:25:41.163236427	0001923
1	11.033935	0.730877	3.802339	10.332268	MT	21357	2023.02.25 03:25:41.164236427	0001923
1	11.071725	-1.642223	3.226832	10.462970	MT	21357	2023.02.25 03:25:41.165236427	0001923
1	11.237149	-3.633002	1.640936	10.506290	MT	21357	2023.02.25 03:25:41.166236427	0001923
1	11.349143	-4.600955	-0.558078	10.359673	MT	21357	2023.02.25 03:25:41.167236427	0001923
1	11.389792	-4.358530	-2.813732	10.139699	MT	21357	2023.02.25 03:25:41.168236427	0001923
1	11.393576	-3.051888	-4.534408	9.996934	MT	21357	2023.02.25 03:25:41.169236427	0001923
1	11.215831	-0.955547	-5.310829	9.832440	MT	21357	2023.02.25 03:25:41.170236427	0001923
1	11.040465	1.480924	-5.060271	9.700124	MT	21357	2023.02.25 03:25:41.171236427	0001923
1	11.033985	3.643807	-3.694459	9.737683	MT	21357	2023.02.25 03:25:41.172236427	0001923
1	11.010978	4.868472	-1.598081	9.746064	MT	21357	2023.02.25 03:25:41.173236427	0001923
1	11.111918	5.045976	0.756466	9.871201	MT	21357	2023.02.25 03:25:41.174236427	0001923
1	11.148640	3.925922	2.656181	10.090789	MT	21357	2023.02.25 03:25:41.175236427	0001923
1	11.108295	1.929567	3.722259	10.286680	MT	21357	2023.02.25 03:25:41.176236427	0001923
1	11.065283	-0.480128	3.686708	10.422003	MT	21357	2023.02.25 03:25:41.177236427	0001923
1	11.101499	-2.753575	2.533777	10.451845	MT	21357	2023.02.25 03:25:41.178236427	0001923
1	11.264469	-4.276801	0.567687	10.405525	MT	21357	2023.02.25 03:25:41.179236427	0001923
1	11.437238	-4.619976	-1.707661	10.322312	MT	21357	2023.02.25 03:25:41.180236427	0001923
1	11.468517	-3.897672	-3.750954	10.112635	MT	21357	2023.02.25 03:25:41.181236427	0001923
1	11.316995	-2.083067	-5.040237	9.916210	MT	21357	2023.02.25 03:25:41.182236427	0001923
1	11.115257	0.302611	-5.347124	9.739899	MT	21357	2023.02.25 03:25:41.183236427	0001923
1	11.004599	2.703036	-4.499519	9.672080	MT	21357	2023.02.25 03:25:41.184236427	0001923
1	10.985326	4.405169	-2.731765	9.685522	MT	21357	2023.02.25 03:25:41.185236427	0001923
1	11.070886	5.101800	-0.406783	9.816857	MT	21357	2023.02.25 03:25:41.186236427	0001923
1	11.129620	4.556874	1.830309	9.987658	MT	21357	2023.02.25 03:25:41.187236427	0001923
1	11.136337	3.013140	3.321753	10.193378	MT	21357	2023.02.25 03:25:41.188236427	0001923
1	11.055722	0.723008	3.825097	10.347699	MT	21357	2023.02.25 03:25:41.189236427	0001923
1	11.034888	-1.646581	3.215379	10.426834	MT	21357	2023.02.25 03:25:41.190236427	0001923
1	11.121725	-3.599144	1.638673	10.394888	MT	21357	2023.02.25 03:25:41.191236427	0001923
1	11.351664	-4.604930	-0.582080	10.359347	MT	21357	2023.02.25 03:25:41.192236427	0001923
1	11.489983	-4.408612	-2.823135	10.228087	MT	21357	2023.02.25 03:25:41.193236427	0001923
1	11.394005	-3.047884	-4.538403	9.996832	MT	21357	2023.02.25 03:25:41.194236427	0001923
1	11.209154	-0.975699	-5.322607	9.816466	MT	21357	2023.02.25 03:25:41.195236427	0001923
1	11.042229	1.480995	-5.048394	9.708306	MT	21357	2023.02.25 03:25:41.196236427	0001923
1	10.989286	3.619369	-3.697830	9.694876	MT	21357	2023.02.25 03:25:41.197236427	0001923
1	11.015474	4.896384	-1.593926	9.737838	MT	21357	2023.02.25 03:25:41.198236427	0001923
1	11.085771	5.005826	0.784599	9.860043	MT	21357	2023.02.25 03:25:41.199236427	0001923
1	11.138999	3.866939	2.683047	10.095808	MT	21357	2023.02.25 03:25:41.200236427	0001923
1	11.082487	1.933384	3.699572	10.266290	MT	21357	2023.02.25 03:25:41.201236427	0001923
1	11.066763	-0.480184	3.701767	10.418233	MT	21357	2023.02.25 03:25:41.202236427	0001923
1	11.074674	-2.713849	2.558188	10.427804	MT	21357	2023.02.25 03:25:41.203236427	0001923
1	11.238710	-4.232963	0.602918	10.393609	MT	21357	2023.02.25 03:25:41.204236427	0001923
1	11.451696	-4.655992	-1.730640	10.318332	MT	21357	2023.02.25 03:25:41.205236427	0001923
1	11.454369	-3.852699	-3.766838	10.107928	MT	21357	2023.02.25 03:25:41.206236427	0001923
1	11.336251	-2.129974	-5.047414	9.924585	MT	21357	2023.02.25 03:25:41.207236427	0001923
1	11.116990	0.294615	-5.351133	9.739920	MT	21357	2023.02.25 03:25:41.208236427	0001923
1	11.041860	2.624657	-4.508512	9.731761	MT	21357	2023.02.25 03:25:41.209236427	0001923
1	10.996236	4.429225	-2.707862	9.693640	MT	21357	2023.02.25 03:25:41.210236427	0001923
1	11.081469	5.125786	-0.394756	9.816794	MT	21357	2023.02.25 03:25:41.211236427	0001923
1	11.084741	4.560414	1.807035	9.940258	MT	21357	2023.02.25 03:25:41.212236427	0001923
1	11.120883	3.004971	3.325987	10.177524	MT	21357	2023.02.25 03:25:41.213236427	0001923
1	11.055206	0.726919	3.841207	10.340904	MT	21357	2023.02.25 03:25:41.214236427	0001923
1	11.075388	-1.610200	3.242807	10.466884	MT	21357	2023.02.25 03:25:41.215236427	0001923
1	11.155767	-3.590794	1.658130	10.431105	MT	21357	2023.02.25 03:25:41.216236427	0001923
1	11.386478	-4.596533	-0.527748	10.404098	MT	21357	2023.02.25 03:25:41.217236427	0001923
1	11.477823	-4.436815	-2.783929	10.212974	MT	21357	2023.02.25 03:25:41.218236427	0001923
1	11.414535	-3.047575	-4.518894	10.029132	MT	21357	2023.02.25 03:25:41.219236427	0001923
1	11.246828	-0.979315	-5.335160	9.852317	MT	21357	2023.02.25 03:25:41.220236427	0001923
1	11.069422	1.489187	-5.075626	9.723808	MT	21357	2023.02.25 03:25:41.221236427	0001923
1	11.023923	3.667427	-3.756766	9.693481	MT	21357	2023.02.25 03:25:41.222236427	0001923
1	11.042849	4.920578	-1.594187	9.756588	MT	21357	2023.02.25 03:25:41.223236427	0001923
1	11.152557	5.002688	0.747377	9.939520	MT	21357	2023.02.25 03:25:41.224236427	0001923
1	11.130319	3.901797	2.659336	10.079084	MT	21357	2023.02.25 03:25:41.225236427	0001923
1	11.092776	1.933445	3.710464	10.273457	MT	21357	2023.02.25 03:25:41.226236427	0001923
1	11.053446	-0.479988	3.630592	10.429146	MT	21357	2023.02.25 03:25:41.227236427	0001923
1	11.116669	-2.757463	2.545588	10.464068	MT	21357	2023.02.25 03:25:41.228236427	0001923
1	11.229871	-4.224973	0.571993	10.389054	MT	21357	2023.02.25 03:25:41.229236427	0001923
1	11.421090	-4.664385	-1.738053	10.279298	MT	21357	2023.02.25 03:25:41.230236427	0001923
1	11.458495	-3.840643	-3.781883	10.111574	MT	21357	2023.02.25 03:25:41.231236427	0001923
1	11.331034	-2.122082	-5.063220	9.912261	MT	21357	2023.02.25 03:25:41.232236427	0001923
1	11.146397	0.327103	-5.316878	9.791117	MT	21357	2023.02.25 03:25:41.233236427	0001923
1	11.017952	2.691239	-4.495839	9.692261	MT	21357	2023.02.25 03:25:41.234236427	0001923
1	11.029424	4.393761	-2.716682	9.744880	MT	21357	2023.02.25 03:25:41.235236427	0001923
1	11.042404	5.054711	-0.398717	9.809465	MT	21357	2023.02.25 03:25:41.236236427	0001923
1	11.146350	4.553203	1.790882	10.015098	MT	21357	2023.02.25 03:25:41.237236427	0001923
1	11.121201	2.992960	3.336972	10.177816	MT	21357	2023.02.25 03:25:41.238236427	0001923
1	11.061928	0.777958	3.841207	10.344378	MT	21357	2023.02.25 03:25:41.239236427	0001923
1	11.013972	-1.646780	3.208685	10.406730	MT	21357	2023.02.25 03:25:41.240236427	0001923
1	11.149629	-3.570734	1.638095	10.434593	MT	21357	2023.02.25 03:25:41.241236427	0001923
1	11.321873	-4.577137	-0.581741	10.339062	MT	21357	2023.02.25 03:25:41.242236427	0001923
1	11.465853	-4.408871	-2.810770	10.204274	MT	21357	2023.02.25 03:25:41.243236427	0001923
1	11.408798	-3.039616	-4.518823	10.025051	MT	21357	2023.02.25 03:25:41.244236427	0001923
1	11.235073	-0.931367	-5.327043	9.847946	MT	21357	2023.02.25 03:25:41.245236427	0001923
1	11.088665	1.573425	-5.040942	9.750474	MT	21357	2023.02.25 03:25:41.246236427	0001923
1	10.987606	3.651269	-3.682672	9.686777	MT	21357	2023.02.25 03:25:41.247236427	0001923
1	11.001737	4.864412	-1.540092	9.746991	MT	21357	2023.02.25 03:25:41.248236427	0001923
1	11.082680	4.954096	0.764173	9.884268	MT	21357	2023.02.25 03:25:41.249236427	0001923
1	11.147877	3.921808	2.687295	10.083305	MT	21357	2023.02.25 03:25:41.250236427	0001923
1	11.139257	1.957800	3.733925	10.310571	MT	21357	2023.02.25 03:25:41.251236427	0001923
1	11.086495	-0.443779	3.666264	10.453322	MT	21357	2023.02.25 03:25:41.252236427	0001923
1	11.093176	-2.709589	2.545828	10.451576	MT	21357	2023.02.25 03:25:41.253236427	0001923
1	11.254323	-4.248814	0.578719	10.405405	MT	21357	2023.02.25 03:25:41.254236427	0001923
1	11.399735	-4.624437	-1.729946	10.275010	MT	21357	2023.02.25 03:25:41.255236427	0001923
1	11.458293	-3.885722	-3.742880	10.108634	MT	21357	2023.02.25 03:25:41.256236427	0001923
1	11.329826	-2.107079	-5.067201	9.912045	MT	21357	2023.02.25 03:25:41.257236427	0001923
1	11.150753	0.239088	-5.336919	9.787718	MT	21357	2023.02.25 03:25:41.258236427	0001923
1	10.992454	2.663063	-4.483629	9.676736	MT	21357	2023.02.25 03:25:41.259236427	0001923
1	11.011400	4.429394	-2.712106	9.709576	MT	21357	2023.02.25 03:25:41.260236427	0001923
1	11.081909	5.094961	-0.403036	9.832988	MT	21357	2023.02.25 03:25:41.261236427	0001923
1	11.179176	4.553510	1.813391	10.047444	MT	21357	2023.02.25 03:25:41.262236427	0001923
1	11.152728	3.001342	3.325433	10.213559	MT	21357	2023.02.25 03:25:41.263236427	0001923
1	11.092574	0.770323	3.836663	10.379393	MT	21357	2023.02.25 03:25:41.264236427	0001923
1	11.090788	-1.642031	3.230542	10.482028	MT	21357	2023.02.25 03:25:41.265236427	0001923
1	11.174565	-3.574494	1.645723	10.458752	MT	21357	2023.02.25 03:25:41.266236427	0001923
1	11.380057	-4.588558	-0.543676	10.399771	MT	21357	2023.02.25 03:25:41.267236427	0001923
1	11.445892	-4.373901	-2.783732	10.204327	MT	21357	2023.02.25 03:25:41.268236427	0001923
1	11.407286	-3.070896	-4.565366	9.992657	MT	21357	2023.02.25 03:25:41.269236427	0001923
1	11.221374	-0.931698	-5.365488	9.811356	MT	21357	2023.02.25 03:25:41.270236427	0001923
1	11.057184	1.529046	-5.060397	9.711628	MT	21357	2023.02.25 03:25:41.271236427	0001923
1	11.048532	3.647938	-3.702636	9.749518	MT	21357	2023.02.25 03:25:41.272236427	0001923
1	11.052793	4.931631	-1.606234	9.760290	MT	21357	2023.02.25 03:25:41.273236427	0001923
1	11.182246	5.034834	0.763168	9.955433	MT	21357	2023.02.25 03:25:41.274236427	0001923
1	11.209210	3.930507	2.678283	10.150089	MT	21357	2023.02.25 03:25:41.275236427	0001923
1	11.077885	1.901279	3.722653	10.258972	MT	21357	2023.02.25 03:25:41.276236427	0001923
1	11.067617	-0.496183	3.701748	10.418398	MT	21357	2023.02.25 03:25:41.277236427	0001923
1	11.122639	-2.765479	2.561577	10.464394	MT	21357	2023.02.25 03:25:41.278236427	0001923
1	11.237575	-4.216845	0.567819	10.400908	MT	21357	2023.02.25 03:25:41.279236427	0001923
1	11.465348	-4.678932	-1.707792	10.326918	MT	21357	2023.02.25 03:25:41.280236427	0001923
1	11.464976	-3.852575	-3.767021	10.119926	MT	21357	2023.02.25 03:25:41.281236427	0001923
1	11.336040	-2.138011	-5.051362	9.920607	MT	21357	2023.02.25 03:25:41.282236427	0001923
1	11.124786	0.286792	-5.332435	9.759290	MT	21357	2023.02.25 03:25:41.283236427	0001923
1	11.025985	2.671497	-4.465294	9.720936	MT	21357	2023.02.25 03:25:41.284236427	0001923
1	11.034518	4.440630	-2.701460	9.733627	MT	21357	2023.02.25 03:25:41.285236427	0001923
1	11.113384	5.110236	-0.391447	9.861012	MT	21357	2023.02.25 03:25:41.286236427	0001923
1	11.180909	4.597289	1.825747	10.027178	MT	21357	2023.02.25 03:25:41.287236427	0001923
1	11.157755	2.997429	3.321306	10.221538	MT	21357	2023.02.25 03:25:41.288236427	0001923
1	11.058687	0.761913	3.845248	10.340605	MT	21357	2023.02.25 03:25:41.289236427	0001923
1	11.074202	-1.678156	3.203731	10.466989	MT	21357	2023.02.25 03:25:41.290236427	0001923
1	11.181629	-3.590440	1.633644	10.462733	MT	21357	2023.02.25 03:25:41.291236427	0001923
1	11.381500	-4.596548	-0.593619	10.395091	MT	21357	2023.02.25 03:25:41.292236427	0001923
1	11.451347	-4.341798	-2.845748	10.207049	MT	21357	2023.02.25 03:25:41.293236427	0001923
1	11.386724	-3.103132	-4.534102	9.973463	MT	21357	2023.02.25 03:25:41.294236427	0001923
1	11.235708	-0.959337	-5.315138	9.852417	MT	21357	2023.02.25 03:25:41.295236427	0001923
1	11.033082	1.492903	-5.040259	9.700306	MT	21357	2023.02.25 03:25:41.296236427	0001923
1	10.987915	3.659202	-3.697539	9.678467	MT	21357	2023.02.25 03:25:41.297236427	0001923
1	11.037329	4.892672	-1.563408	9.769347	MT	21357	2023.02.25 03:25:41.298236427	0001923
1	11.162980	5.022666	0.767398	9.939620	MT	21357	2023.02.25 03:25:41.299236427	0001923
1	11.145355	3.909858	2.679221	10.087305	MT	21357	2023.02.25 03:25:41.300236427	0001923
1	11.098914	1.953396	3.726531	10.270496	MT	21357	2023.02.25 03:25:41.301236427	0001923
1	11.041715	-0.511365	3.679038	10.398204	MT	21357	2023.02.25 03:25:41.302236427	0001923
1	11.091812	-2.769801	2.554061	10.432319	MT	21357	2023.02.25 03:25:41.303236427	0001923
1	11.225596	-4.204928	0.567956	10.392786	MT	21357	2023.02.25 03:25:41.304236427	0001923
1	11.453451	-4.668026	-1.726609	10.315517	MT	21357	2023.02.25 03:25:41.305236427	0001923
1	11.437676	-3.873035	-3.789325	10.072788	MT	21357	2023.02.25 03:25:41.306236427	0001923
1	11.346819	-2.094869	-5.071492	9.931857	MT	21357	2023.02.25 03:25:41.307236427	0001923
1	11.144874	0.310901	-5.359526	9.766629	MT	21357	2023.02.25 03:25:41.308236427	0001923
1	11.010236	2.663269	-4.483935	9.696732	MT	21357	2023.02.25 03:25:41.309236427	0001923
1	10.981876	4.421022	-2.750500	9.669070	MT	21357	2023.02.25 03:25:41.310236427	0001923
1	11.089409	5.095059	-0.418156	9.840757	MT	21357	2023.02.25 03:25:41.311236427	0001923
1	11.132183	4.564940	1.806261	9.991208	MT	21357	2023.02.25 03:25:41.312236427	0001923
1	11.144689	2.993203	3.341605	10.201888	MT	21357	2023.02.25 03:25:41.313236427	0001923
1	11.067007	0.703026	3.849010	10.352271	MT	21357	2023.02.25 03:25:41.314236427	0001923
1	11.052589	-1.674624	3.258340	10.427779	MT	21357	2023.02.25 03:25:41.315236427	0001923
1	11.179687	-3.610579	1.649802	10.451185	MT	21357	2023.02.25 03:25:41.316236427	0001923
1	11.323491	-4.605249	-0.581606	10.328352	MT	21357	2023.02.25 03:25:41.317236427	0001923
1	11.454602	-4.377869	-2.814733	10.203894	MT	21357	2023.02.25 03:25:41.318236427	0001923
1	11.438028	-3.066429	-4.539097	10.041020	MT	21357	2023.02.25 03:25:41.319236427	0001923
1	11.201823	-0.951811	-5.334394	9.804037	MT	21357	2023.02.25 03:25:41.320236427	0001923
1	11.067043	1.509207	-5.056665	9.727892	MT	21357	2023.02.25 03:25:41.321236427	0001923
1	10.985367	3.639185	-3.720498	9.674322	MT	21357	2023.02.25 03:25:41.322236427	0001923
1	11.015263	4.920259	-1.593714	9.725593	MT	21357	2023.02.25 03:25:41.323236427	0001923
1	11.120959	5.010267	0.755996	9.899567	MT	21357	2023.02.25 03:25:41.324236427	0001923
1	11.191141	3.962189	2.674794	10.118704	MT	21357	2023.02.25 03:25:41.325236427	0001923
1	11.083498	1.949232	3.726771	10.254540	MT	21357	2023.02.25 03:25:41.326236427	0001923
1	11.066462	-0.484078	3.678643	10.425921	MT	21357	2023.02.25 03:25:41.327236427	0001923
1	11.087496	-2.701574	2.530839	10.451264	MT	21357	2023.02.25 03:25:41.328236427	0001923
1	11.285292	-4.264509	0.563274	10.433336	MT	21357	2023.02.25 03:25:41.329236427	0001923
1	11.402342	-4.672637	-1.733697	10.255446	MT	21357	2023.02.25 03:25:41.330236427	0001923
1	11.456923	-3.881804	-3.773704	10.097121	MT	21357	2023.02.25 03:25:41.331236427	0001923
1	11.296871	-2.055366	-5.070712	9.883454	MT	21357	2023.02.25 03:25:41.332236427	0001923
1	11.158222	0.287133	-5.343923	9.791116	MT	21357	2023.02.25 03:25:41.333236427	0001923
1	10.997344	2.667137	-4.475748	9.684815	MT	21357	2023.02.25 03:25:41.334236427	0001923
1	11.030552	4.421646	-2.716481	9.733594	MT	21357	2023.02.25 03:25:41.335236427	0001923
1	11.072618	5.121708	-0.398638	9.808775	MT	21357	2023.02.25 03:25:41.336236427	0001923
1	11.146186	4.604950	1.794310	9.990613	MT	21357	2023.02.25 03:25:41.337236427	0001923
1	11.151800	2.989336	3.332418	10.213790	MT	21357	2023.02.25 03:25:41.338236427	0001923
1	11.066410	0.781984	3.845165	10.347398	MT	21357	2023.02.25 03:25:41.339236427	0001923
1	11.067894	-1.642318	3.238953	10.455155	MT	21357	2023.02.25 03:25:41.340236427	0001923
1	11.172190	-3.582527	1.637776	10.454713	MT	21357	2023.02.25 03:25:41.341236427	0001923
1	11.333160	-4.561953	-0.562031	10.359210	MT	21357	2023.02.25 03:25:41.342236427	0001923
1	11.480895	-4.432845	-2.834796	10.204155	MT	21357	2023.02.25 03:25:41.343236427	0001923
1	11.427350	-3.078562	-4.529929	10.029283	MT	21357	2023.02.25 03:25:41.344236427	0001923
1	11.188088	-0.919904	-5.326235	9.795831	MT	21357	2023.02.25 03:25:41.345236427	0001923
1	11.084036	1.565285	-5.064705	9.734192	MT	21357	2023.02.25 03:25:41.346236427	0001923
1	11.026144	3.706422	-3.713786	9.697736	MT	21357	2023.02.25 03:25:41.347236427	0001923
1	11.029930	4.856764	-1.571571	9.777594	MT	21357	2023.02.25 03:25:41.348236427	0001923
1	11.137674	4.994486	0.783607	9.924155	MT	21357	2023.02.25 03:25:41.349236427	0001923
1	11.177049	3.918188	2.678742	10.119218	MT	21357	2023.02.25 03:25:41.350236427	0001923
1	11.118394	1.909737	3.717992	10.302822	MT	21357	2023.02.25 03:25:41.351236427	0001923
1	11.036080	-0.484354	3.667072	10.397743	MT	21357	2023.02.25 03:25:41.352236427	0001923
1	11.121842	-2.741332	2.537425	10.475779	MT	21357	2023.02.25 03:25:41.353236427	0001923
1	11.250329	-4.268925	0.567880	10.393445	MT	21357	2023.02.25 03:25:41.354236427	0001923
1	11.428561	-4.608030	-1.726538	10.314899	MT	21357	2023.02.25 03:25:41.355236427	0001923
1	11.453933	-3.868829	-3.789625	10.092744	MT	21357	2023.02.25 03:25:41.356236427	0001923
1	11.315752	-2.043086	-5.063126	9.911448	MT	21357	2023.02.25 03:25:41.357236427	0001923
1	11.122317	0.250723	-5.343355	9.751494	MT	21357	2023.02.25 03:25:41.358236427	0001923
1	11.012995	2.663244	-4.499872	9.692488	MT	21357	2023.02.25 03:25:41.359236427	0001923
1	10.998072	4.413338	-2.697065	9.705971	MT	21357	2023.02.25 03:25:41.360236427	0001923
1	11.097603	5.091151	-0.387348	9.853270	MT	21357	2023.02.25 03:25:41.361236427	0001923
1	11.146818	4.572997	1.830145	9.999491	MT	21357	2023.02.25 03:25:41.362236427	0001923
1	11.106514	3.004699	3.350351	10.153895	MT	21357	2023.02.25 03:25:41.363236427	0001923
1	11.060487	0.753959	3.841178	10.344625	MT	21357	2023.02.25 03:25:41.364236427	0001923
1	11.056789	-1.642334	3.215017	10.450789	MT	21357	2023.02.25 03:25:41.365236427	0001923
1	11.161266	-3.590635	1.622951	10.442568	MT	21357	2023.02.25 03:25:41.366236427	0001923
1	11.378990	-4.620714	-0.550469	10.383997	MT	21357	2023.02.25 03:25:41.367236427	0001923
1	11.464691	-4.396831	-2.810817	10.208150	MT	21357	2023.02.25 03:25:41.368236427	0001923
1	11.448650	-3.086383	-4.543181	10.045164	MT	21357	2023.02.25 03:25:41.369236427	0001923
1	11.234129	-0.939404	-5.330991	9.843968	MT	21357	2023.02.25 03:25:41.370236427	0001923
1	11.065030	1.493175	-5.064622	9.723935	MT	21357	2023.02.25 03:25:41.371236427	0001923
1	11.031602	3.667571	-3.737013	9.709784	MT	21357	2023.02.25 03:25:41.372236427	0001923
1	11.116051	4.944299	-1.615196	9.824034	MT	21357	2023.02.25 03:25:41.373236427	0001923
1	11.111038	4.986260	0.763966	9.899936	MT	21357	2023.02.25 03:25:41.374236427	0001923
1	11.146126	3.893946	2.675080	10.095408	MT	21357	2023.02.25 03:25:41.375236427	0001923
1	11.096994	1.933393	3.730507	10.270763	MT	21357	2023.02.25 03:25:41.376236427	0001923
1	11.070346	-0.503138	3.697679	10.422408	MT	21357	2023.02.25 03:25:41.377236427	0001923
1	11.174549	-2.795879	2.529704	10.519231	MT	21357	2023.02.25 03:25:41.378236427	0001923
1	11.248532	-4.228746	0.551685	10.408786	MT	21357	2023.02.25 03:25:41.379236427	0001923
1	11.410812	-4.616273	-1.730181	10.290924	MT	21357	2023.02.25 03:25:41.380236427	0001923
1	11.465403	-3.860642	-3.781907	10.111780	MT	21357	2023.02.25 03:25:41.381236427	0001923
1	11.364659	-2.098730	-5.086678	9.943667	MT	21357	2023.02.25 03:25:41.382236427	0001923
1	11.117638	0.298675	-5.339237	9.747061	MT	21357	2023.02.25 03:25:41.383236427	0001923
1	11.012904	2.679041	-4.543481	9.667656	MT	21357	2023.02.25 03:25:41.384236427	0001923
1	10.983230	4.393181	-2.742778	9.685477	MT	21357	2023.02.25 03:25:41.385236427	0001923
1	11.086422	5.105940	-0.383025	9.833180	MT	21357	2023.02.25 03:25:41.386236427	0001923
1	11.135891	4.556900	1.845247	9.991886	MT	21357	2023.02.25 03:25:41.387236427	0001923
1	11.090994	2.960715	3.337300	10.154149	MT	21357	2023.02.25 03:25:41.388236427	0001923
1	11.057598	0.702962	3.841118	10.345150	MT	21357	2023.02.25 03:25:41.389236427	0001923
1	11.048173	-1.706644	3.239366	10.423819	MT	21357	2023.02.25 03:25:41.390236427	0001923
1	11.172937	-3.614657	1.645920	10.443166	MT	21357	2023.02.25 03:25:41.391236427	0001923
1	11.391805	-4.632615	-0.566603	10.391874	MT	21357	2023.02.25 03:25:41.392236427	0001923
1	11.464507	-4.421000	-2.845536	10.187866	MT	21357	2023.02.25 03:25:41.393236427	0001923
1	11.430812	-3.039494	-4.557941	10.032453	MT	21357	2023.02.25 03:25:41.394236427	0001923
1	11.265170	-0.931033	-5.331531	9.879880	MT	21357	2023.02.25 03:25:41.395236427	0001923
1	11.080617	1.525291	-5.068752	9.734543	MT	21357	2023.02.25 03:25:41.396236427	0001923
1	11.066945	3.675907	-3.753475	9.740451	MT	21357	2023.02.25 03:25:41.397236427	0001923
1	11.047653	4.931578	-1.594174	9.756474	MT	21357	2023.02.25 03:25:41.398236427	0001923
1	11.162736	5.002819	0.740194	9.951411	MT	21357	2023.02.25 03:25:41.399236427	0001923
1	11.135041	3.862894	2.687103	10.091911	MT	21357	2023.02.25 03:25:41.400236427	0001923
1	11.126830	1.905606	3.765104	10.295582	MT	21357	2023.02.25 03:25:41.401236427	0001923
1	11.072448	-0.492094	3.694632	10.426248	MT	21357	2023.02.25 03:25:41.402236427	0001923
1	11.118302	-2.745427	2.549541	10.468005	MT	21357	2023.02.25 03:25:41.403236427	0001923
1	11.261993	-4.252711	0.559594	10.413155	MT	21357	2023.02.25 03:25:41.404236427	0001923
1	11.453080	-4.631865	-1.734795	10.330021	MT	21357	2023.02.25 03:25:41.405236427	0001923
1	11.471948	-3.856468	-3.751211	10.132209	MT	21357	2023.02.25 03:25:41.406236427	0001923
1	11.362279	-2.026649	-5.098698	9.949742	MT	21357	2023.02.25 03:25:41.407236427	0001923
1	11.163059	0.327073	-5.367750	9.782339	MT	21357	2023.02.25 03:25:41.408236427	0001923
1	11.031974	2.651398	-4.528066	9.704182	MT	21357	2023.02.25 03:25:41.409236427	0001923
1	10.996562	4.436163	-2.727729	9.685264	MT	21357	2023.02.25 03:25:41.410236427	0001923
1	11.072424	5.082897	-0.379992	9.829463	MT	21357	2023.02.25 03:25:41.411236427	0001923
1	11.157873	4.549189	1.844810	10.019964	MT	21357	2023.02.25 03:25:41.412236427	0001923
1	11.131426	2.969014	3.365818	10.186504	MT	21357	2023.02.25 03:25:41.413236427	0001923
1	11.077832	0.723152	3.844851	10.364002	MT	21357	2023.02.25 03:25:41.414236427	0001923
1	11.062656	-1.682492	3.250149	10.439737	MT	21357	2023.02.25 03:25:41.415236427	0001923
1	11.203805	-3.645461	1.657576	10.463665	MT	21357	2023.02.25 03:25:41.416236427	0001923
1	11.386590	-4.664832	-0.554337	10.372390	MT	21357	2023.02.25 03:25:41.417236427	0001923
1	11.437862	-4.374038	-2.810484	10.187917	MT	21357	2023.02.25 03:25:41.418236427	0001923
1	11.435386	-3.062434	-4.535093	10.041040	MT	21357	2023.02.25 03:25:41.419236427	0001923
1	11.275470	-0.910940	-5.342628	9.887504	MT	21357	2023.02.25 03:25:41.420236427	0001923
1	11.072841	1.557072	-5.087361	9.710927	MT	21357	2023.02.25 03:25:41.421236427	0001923
1	11.010651	3.702227	-3.724484	9.677612	MT	21357	2023.02.25 03:25:41.422236427	0001923
1	11.071461	4.939816	-1.586532	9.780510	MT	21357	2023.02.25 03:25:41.423236427	0001923
1	11.142483	4.982619	0.775411	9.936155	MT	21357	2023.02.25 03:25:41.424236427	0001923
1	11.162287	3.893992	2.709954	10.103941	MT	21357	2023.02.25 03:25:41.425236427	0001923
1	11.174008	1.874118	3.779285	10.347132	MT	21357	2023.02.25 03:25:41.426236427	0001923
1	11.070282	-0.519186	3.705720	10.418695	MT	21357	2023.02.25 03:25:41.427236427	0001923
1	11.128093	-2.765445	2.568515	10.468501	MT	21357	2023.02.25 03:25:41.428236427	0001923
1	11.289407	-4.311679	0.571462	10.417945	MT	21357	2023.02.25 03:25:41.429236427	0001923
1	11.387059	-4.620549	-1.701822	10.267398	MT	21357	2023.02.25 03:25:41.430236427	0001923
1	11.465567	-3.840560	-3.782005	10.119573	MT	21357	2023.02.25 03:25:41.431236427	0001923
1	11.330756	-2.051054	-5.094132	9.911056	MT	21357	2023.02.25 03:25:41.432236427	0001923
1	11.194242	0.279414	-5.376295	9.814706	MT	21357	2023.02.25 03:25:41.433236427	0001923
1	11.031933	2.683280	-4.535844	9.691733	MT	21357	2023.02.25 03:25:41.434236427	0001923
1	11.013545	4.425385	-2.743046	9.705145	MT	21357	2023.02.25 03:25:41.435236427	0001923
1	11.069707	5.121694	-0.425573	9.804363	MT	21357	2023.02.25 03:25:41.436236427	0001923
1	11.153607	4.534305	1.813673	10.027643	MT	21357	2023.02.25 03:25:41.437236427	0001923
1	11.120988	2.996964	3.332977	10.177713	MT	21357	2023.02.25 03:25:41.438236427	0001923
1	11.071933	0.770019	3.852089	10.351627	MT	21357	2023.02.25 03:25:41.439236427	0001923
1	11.102215	-1.613978	3.257450	10.490151	MT	21357	2023.02.25 03:25:41.440236427	0001923
1	11.187959	-3.594407	1.641578	10.466895	MT	21357	2023.02.25 03:25:41.441236427	0001923
1	11.344681	-4.609052	-0.542967	10.351985	MT	21357	2023.02.25 03:25:41.442236427	0001923
1	11.480170	-4.408757	-2.841889	10.211799	MT	21357	2023.02.25 03:25:41.443236427	0001923
1	11.407454	-3.059792	-4.546538	10.004832	MT	21357	2023.02.25 03:25:41.444236427	0001923
1	11.225094	-0.915621	-5.361592	9.819251	MT	21357	2023.02.25 03:25:41.445236427	0001923
1	11.105402	1.569465	-5.079943	9.749919	MT	21357	2023.02.25 03:25:41.446236427	0001923
1	11.032552	3.683617	-3.702120	9.718152	MT	21357	2023.02.25 03:25:41.447236427	0001923
1	11.053586	4.872948	-1.590795	9.793137	MT	21357	2023.02.25 03:25:41.448236427	0001923
1	11.117032	4.990292	0.771909	9.904017	MT	21357	2023.02.25 03:25:41.449236427	0001923
1	11.146785	3.893831	2.706199	10.087883	MT	21357	2023.02.25 03:25:41.450236427	0001923
1	11.089398	1.937261	3.738694	10.258846	MT	21357	2023.02.25 03:25:41.451236427	0001923
1	11.035325	-0.488404	3.675127	10.393907	MT	21357	2023.02.25 03:25:41.452236427	0001923
1	11.102107	-2.773668	2.545874	10.444236	MT	21357	2023.02.25 03:25:41.453236427	0001923
1	11.257871	-4.240720	0.567608	10.413153	MT	21357	2023.02.25 03:25:41.454236427	0001923
1	11.412480	-4.640362	-1.722088	10.283295	MT	21357	2023.02.25 03:25:41.455236427	0001923
1	11.447395	-3.836756	-3.781710	10.100535	MT	21357	2023.02.25 03:25:41.456236427	0001923
1	11.339018	-2.117996	-5.067337	9.920157	MT	21357	2023.02.25 03:25:41.457236427	0001923
1	11.142765	0.318963	-5.339641	9.774851	MT	21357	2023.02.25 03:25:41.458236427	0001923
1	11.022679	2.679227	-4.523789	9.687958	MT	21357	2023.02.25 03:25:41.459236427	0001923
1	11.001564	4.413354	-2.712064	9.705742	MT	21357	2023.02.25 03:25:41.460236427	0001923
1	11.099250	5.102121	-0.399272	9.848974	MT	21357	2023.02.25 03:25:41.461236427	0001923
1	11.157741	4.593042	1.826108	10.003223	MT	21357	2023.02.25 03:25:41.462236427	0001923
1	11.125132	2.965138	3.325695	10.193933	MT	21357	2023.02.25 03:25:41.463236427	0001923
1	11.076782	0.715206	3.832782	10.367900	MT	21357	2023.02.25 03:25:41.464236427	0001923
1	11.069363	-1.690348	3.230958	10.451527	MT	21357	2023.02.25 03:25:41.465236427	0001923
1	11.189222	-3.626475	1.629663	10.459043	MT	21357	2023.02.25 03:25:41.466236427	0001923
1	11.384422	-4.608607	-0.535640	10.396100	MT	21357	2023.02.25 03:25:41.467236427	0001923
1	11.453738	-4.400962	-2.802639	10.196316	MT	21357	2023.02.25 03:25:41.468236427	0001923
1	11.448405	-3.047261	-4.543318	10.056761	MT	21357	2023.02.25 03:25:41.469236427	0001923
1	11.206371	-0.907761	-5.345401	9.807416	MT	21357	2023.02.25 03:25:41.470236427	0001923
1	11.085171	1.505408	-5.060960	9.746869	MT	21357	2023.02.25 03:25:41.471236427	0001923
1	11.009313	3.639441	-3.728864	9.698196	MT	21357	2023.02.25 03:25:41.472236427	0001923
1	11.047621	4.904711	-1.602389	9.768628	MT	21357	2023.02.25 03:25:41.473236427	0001923
1	11.126318	5.002414	0.732806	9.911296	MT	21357	2023.02.25 03:25:41.474236427	0001923
1	11.156284	3.889955	2.706011	10.099922	MT	21357	2023.02.25 03:25:41.475236427	0001923
1	11.101839	1.941278	3.761635	10.263156	MT	21357	2023.02.25 03:25:41.476236427	0001923
1	11.107878	-0.530876	3.725215	10.451119	MT	21357	2023.02.25 03:25:41.477236427	0001923
1	11.102574	-2.753522	2.522718	10.455676	MT	21357	2023.02.25 03:25:41.478236427	0001923
1	11.273907	-4.284701	0.551557	10.413362	MT	21357	2023.02.25 03:25:41.479236427	0001923
1	11.385677	-4.640663	-1.709662	10.255483	MT	21357	2023.02.25 03:25:41.480236427	0001923
1	11.503268	-3.876328	-3.806350	10.139574	MT	21357	2023.02.25 03:25:41.481236427	0001923
1	11.362769	-2.090673	-5.071777	9.950813	MT	21357	2023.02.25 03:25:41.482236427	0001923
1	11.149978	0.311080	-5.332834	9.787038	MT	21357	2023.02.25 03:25:41.483236427	0001923
1	11.008511	2.659203	-4.499815	9.688530	MT	21357	2023.02.25 03:25:41.484236427	0001923
1	11.021670	4.405610	-2.720439	9.729698	MT	21357	2023.02.25 03:25:41.485236427	0001923
1	11.084893	5.063145	-0.380382	9.853665	MT	21357	2023.02.25 03:25:41.486236427	0001923
1	11.143652	4.553032	1.837060	10.003803	MT	21357	2023.02.25 03:25:41.487236427	0001923
1	11.118174	2.937032	3.349781	10.186589	MT	21357	2023.02.25 03:25:41.488236427	0001923
1	11.049837	0.737832	3.845342	10.332853	MT	21357	2023.02.25 03:25:41.489236427	0001923
1	11.074402	-1.662381	3.261988	10.451713	MT	21357	2023.02.25 03:25:41.490236427	0001923
1	11.219111	-3.653298	1.649339	10.478623	MT	21357	2023.02.25 03:25:41.491236427	0001923
1	11.348198	-4.596934	-0.578071	10.359326	MT	21357	2023.02.25 03:25:41.492236427	0001923
1	11.481638	-4.396679	-2.837997	10.219736	MT	21357	2023.02.25 03:25:41.493236427	0001923
1	11.393803	-3.055954	-4.550289	9.988733	MT	21357	2023.02.25 03:25:41.494236427	0001923
1	11.233963	-0.876562	-5.380605	9.822559	MT	21357	2023.02.25 03:25:41.495236427	0001923
1	11.061763	1.537152	-5.044572	9.723788	MT	21357	2023.02.25 03:25:41.496236427	0001923
1	10.991155	3.647285	-3.697675	9.686589	MT	21357	2023.02.25 03:25:41.497236427	0001923
1	11.070269	4.908968	-1.571815	9.797056	MT	21357	2023.02.25 03:25:41.498236427	0001923
1	11.115399	4.990313	0.751912	9.903711	MT	21357	2023.02.25 03:25:41.499236427	0001923
1	11.171825	3.878254	2.686586	10.126750	MT	21357	2023.02.25 03:25:41.500236427	0001923
1	11.084926	1.917461	3.695447	10.273393	MT	21357	2023.02.25 03:25:41.501236427	0001923
1	11.027691	-0.503535	3.683292	10.382185	MT	21357	2023.02.25 03:25:41.502236427	0001923
1	11.088976	-2.681489	2.526742	10.458996	MT	21357	2023.02.25 03:25:41.503236427	0001923
1	11.260615	-4.232614	0.543498	10.420703	MT	21357	2023.02.25 03:25:41.504236427	0001923
1	11.435983	-4.648139	-1.738401	10.303130	MT	21357	2023.02.25 03:25:41.505236427	0001923
1	11.499290	-3.876281	-3.771477	10.148107	MT	21357	2023.02.25 03:25:41.506236427	0001923
1	11.296666	-2.063370	-5.066722	9.883597	MT	21357	2023.02.25 03:25:41.507236427	0001923
1	11.112608	0.314696	-5.320281	9.751186	MT	21357	2023.02.25 03:25:41.508236427	0001923
1	11.009832	2.695215	-4.472837	9.692572	MT	21357	2023.02.25 03:25:41.509236427	0001923
1	11.006968	4.433265	-2.746853	9.693003	MT	21357	2023.02.25 03:25:41.510236427	0001923
1	11.060312	5.094705	-0.394670	9.809114	MT	21357	2023.02.25 03:25:41.511236427	0001923
1	11.174465	4.613177	1.813950	10.014832	MT	21357	2023.02.25 03:25:41.512236427	0001923
1	11.162422	3.005367	3.341374	10.217762	MT	21357	2023.02.25 03:25:41.513236427	0001923
1	11.088509	0.750332	3.828640	10.379477	MT	21357	2023.02.25 03:25:41.514236427	0001923
1	11.112575	-1.718005	3.249388	10.487100	MT	21357	2023.02.25 03:25:41.515236427	0001923
1	11.157149	-3.602777	1.642118	10.430984	MT	21357	2023.02.25 03:25:41.516236427	0001923
1	11.318736	-4.562113	-0.565786	10.343152	MT	21357	2023.02.25 03:25:41.517236427	0001923
1	11.468976	-4.400844	-2.837757	10.203779	MT	21357	2023.02.25 03:25:41.518236427	0001923
1	11.408757	-3.051752	-4.546590	10.008749	MT	21357	2023.02.25 03:25:41.519236427	0001923
1	11.262458	-0.923005	-5.319584	9.883980	MT	21357	2023.02.25 03:25:41.520236427	0001923
1	11.052894	1.537066	-5.040451	9.715850	MT	21357	2023.02.25 03:25:41.521236427	0001923
1	10.983518	3.690943	-3.728069	9.649669	MT	21357	2023.02.25 03:25:41.522236427	0001923
1	11.060511	4.923759	-1.610426	9.772309	MT	21357	2023.02.25 03:25:41.523236427	0001923
1	11.156477	4.982788	0.771167	9.952091	MT	21357	2023.02.25 03:25:41.524236427	0001923
1	11.211112	3.922544	2.682212	10.154232	MT	21357	2023.02.25 03:25:41.525236427	0001923
1	11.154214	1.922001	3.740576	10.331045	MT	21357	2023.02.25 03:25:41.526236427	0001923
1	11.078715	-0.511108	3.709607	10.426673	MT	21357	2023.02.25 03:25:41.527236427	0001923
1	11.113052	-2.753566	2.565713	10.456333	MT	21357	2023.02.25 03:25:41.528236427	0001923
1	11.221226	-4.217083	0.599121	10.381385	MT	21357	2023.02.25 03:25:41.529236427	0001923
1	11.425504	-4.660311	-1.730172	10.287378	MT	21357	2023.02.25 03:25:41.530236427	0001923
1	11.446017	-3.832757	-3.781706	10.100494	MT	21357	2023.02.25 03:25:41.531236427	0001923
1	11.382261	-2.066453	-5.087052	9.970333	MT	21357	2023.02.25 03:25:41.532236427	0001923
1	11.149440	0.342808	-5.390301	9.753828	MT	21357	2023.02.25 03:25:41.533236427	0001923
1	11.034287	2.735252	-4.510785	9.691579	MT	21357	2023.02.25 03:25:41.534236427	0001923
1	11.010685	4.425449	-2.685236	9.718029	MT	21357	2023.02.25 03:25:41.535236427	0001923
1	11.106304	5.134025	-0.387113	9.840829	MT	21357	2023.02.25 03:25:41.536236427	0001923
1	11.172838	4.581237	1.836787	10.023512	MT	21357	2023.02.25 03:25:41.537236427	0001923
1	11.132808	2.953210	3.336558	10.202223	MT	21357	2023.02.25 03:25:41.538236427	0001923
1	11.067264	0.726937	3.864143	10.345254	MT	21357	2023.02.25 03:25:41.539236427	0001923
1	11.055117	-1.682628	3.262330	10.427923	MT	21357	2023.02.25 03:25:41.540236427	0001923
1	11.184330	-3.622582	1.653787	10.451370	MT	21357	2023.02.25 03:25:41.541236427	0001923
1	11.370002	-4.632862	-0.566237	10.367878	MT	21357	2023.02.25 03:25:41.542236427	0001923
1	11.455969	-4.385927	-2.837618	10.195626	MT	21357	2023.02.25 03:25:41.543236427	0001923
1	11.438693	-3.039377	-4.551125	10.044558	MT	21357	2023.02.25 03:25:41.544236427	0001923
1	11.234290	-0.919601	-5.380595	9.819002	MT	21357	2023.02.25 03:25:41.545236427	0001923
1	11.073256	1.516252	-5.060718	9.731758	MT	21357	2023.02.25 03:25:41.546236427	0001923
1	11.019637	3.667444	-3.732830	9.697847	MT	21357	2023.02.25 03:25:41.547236427	0001923
1	11.002313	4.916131	-1.589536	9.713697	MT	21357	2023.02.25 03:25:41.548236427	0001923
1	11.138767	4.998494	0.775613	9.923992	MT	21357	2023.02.25 03:25:41.549236427	0001923
1	11.148592	3.877915	2.706057	10.096046	MT	21357	2023.02.25 03:25:41.550236427	0001923
1	11.054255	1.873181	3.699806	10.246911	MT	21357	2023.02.25 03:25:41.551236427	0001923
1	11.070421	-0.488037	3.678577	10.429962	MT	21357	2023.02.25 03:25:41.552236427	0001923
1	11.118048	-2.737378	2.541490	10.471799	MT	21357	2023.02.25 03:25:41.553236427	0001923
1	11.249407	-4.248835	0.559782	10.401116	MT	21357	2023.02.25 03:25:41.554236427	0001923
1	11.480595	-4.655676	-1.758065	10.345914	MT	21357	2023.02.25 03:25:41.555236427	0001923
1	11.438171	-3.840880	-3.781532	10.088578	MT	21357	2023.02.25 03:25:41.556236427	0001923
1	11.340006	-2.058805	-5.055573	9.939730	MT	21357	2023.02.25 03:25:41.557236427	0001923
1	11.153593	0.315121	-5.332891	9.790996	MT	21357	2023.02.25 03:25:41.558236427	0001923
1	11.015101	2.699226	-4.483831	9.692362	MT	21357	2023.02.25 03:25:41.559236427	0001923
1	11.010059	4.364727	-2.681721	9.745713	MT	21357	2023.02.25 03:25:41.560236427	0001923
1	11.049438	5.078661	-0.390629	9.805341	MT	21357	2023.02.25 03:25:41.561236427	0001923
1	11.162387	4.589068	1.841041	10.007493	MT	21357	2023.02.25 03:25:41.562236427	0001923
1	11.109253	2.964977	3.321940	10.177875	MT	21357	2023.02.25 03:25:41.563236427	0001923
1	11.048164	0.714990	3.813135	10.344599	MT	21357	2023.02.25 03:25:41.564236427	0001923
1	11.088125	-1.690142	3.230653	10.471524	MT	21357	2023.02.25 03:25:41.565236427	0001923
1	11.192780	-3.677645	1.637846	10.443693	MT	21357	2023.02.25 03:25:41.566236427	0001923
1	11.346489	-4.576873	-0.558171	10.367424	MT	21357	2023.02.25 03:25:41.567236427	0001923
1	11.459449	-4.385835	-2.806804	10.208098	MT	21357	2023.02.25 03:25:41.568236427	0001923
1	11.441605	-3.059351	-4.535211	10.049008	MT	21357	2023.02.25 03:25:41.569236427	0001923
1	11.245519	-0.931310	-5.342102	9.851716	MT	21357	2023.02.25 03:25:41.570236427	0001923
1	11.089394	1.592321	-5.060734	9.737975	MT	21357	2023.02.25 03:25:41.571236427	0001923
1	11.017021	3.667465	-3.713894	9.702136	MT	21357	2023.02.25 03:25:41.572236427	0001923
1	11.058032	4.888927	-1.571778	9.793262	MT	21357	2023.02.25 03:25:41.573236427	0001923
1	11.122010	5.022147	0.791128	9.891980	MT	21357	2023.02.25 03:25:41.574236427	0001923
1	11.168759	3.906094	2.690848	10.111526	MT	21357	2023.02.25 03:25:41.575236427	0001923
1	11.128489	1.945723	3.730033	10.302634	MT	21357	2023.02.25 03:25:41.576236427	0001923
1	11.067780	-0.499183	3.701745	10.418428	MT	21357	2023.02.25 03:25:41.577236427	0001923
1	11.125956	-2.745402	2.565478	10.472248	MT	21357	2023.02.25 03:25:41.578236427	0001923
1	11.283266	-4.284651	0.582432	10.421834	MT	21357	2023.02.25 03:25:41.579236427	0001923
1	11.412988	-4.687592	-1.745759	10.258416	MT	21357	2023.02.25 03:25:41.580236427	0001923
1	11.451586	-3.840777	-3.801652	10.096271	MT	21357	2023.02.25 03:25:41.581236427	0001923
1	11.356985	-2.074738	-5.079651	9.943527	MT	21357	2023.02.25 03:25:41.582236427	0001923
1	11.127001	0.326860	-5.320511	9.767060	MT	21357	2023.02.25 03:25:41.583236427	0001923
1	11.008915	2.710978	-4.523384	9.663633	MT	21357	2023.02.25 03:25:41.584236427	0001923
1	11.017190	4.448360	-2.720021	9.705259	MT	21357	2023.02.25 03:25:41.585236427	0001923
1	11.095326	5.102064	-0.383213	9.845219	MT	21357	2023.02.25 03:25:41.586236427	0001923
1	11.120203	4.525983	1.806153	9.995609	MT	21357	2023.02.25 03:25:41.587236427	0001923
1	11.131914	3.024057	3.321888	10.185266	MT	21357	2023.02.25 03:25:41.588236427	0001923
1	11.126657	0.715738	3.835987	10.419953	MT	21357	2023.02.25 03:25:41.589236427	0001923
1	11.073152	-1.674209	3.214796	10.463116	MT	21357	2023.02.25 03:25:41.590236427	0001923
1	11.217274	-3.629144	1.618188	10.489900	MT	21357	2023.02.25 03:25:41.591236427	0001923
1	11.346799	-4.592927	-0.585065	10.359178	MT	21357	2023.02.25 03:25:41.592236427	0001923
1	11.479423	-4.408786	-2.853826	10.207617	MT	21357	2023.02.25 03:25:41.593236427	0001923
1	11.414694	-3.047669	-4.546707	10.016707	MT	21357	2023.02.25 03:25:41.594236427	0001923
1	11.204082	-0.899732	-5.334454	9.811501	MT	21357	2023.02.25 03:25:41.595236427	0001923
1	11.086224	1.541331	-5.068794	9.738377	MT	21357	2023.02.25 03:25:41.596236427	0001923
1	10.937471	3.642700	-3.688826	9.630762	MT	21357	2023.02.25 03:25:41.597236427	0001923
1	11.058838	4.904865	-1.551700	9.789404	MT	21357	2023.02.25 03:25:41.598236427	0001923
1	11.156644	4.978764	0.794159	9.952483	MT	21357	2023.02.25 03:25:41.599236427	0001923
1	11.178461	3.894192	2.705664	10.122877	MT	21357	2023.02.25 03:25:41.600236427	0001923
1	11.101125	1.873512	3.738252	10.283501	MT	21357	2023.02.25 03:25:41.601236427	0001923
1	11.063683	-0.476124	3.682713	10.421901	MT	21357	2023.02.25 03:25:41.602236427	0001923
1	11.048196	-2.750096	2.519578	10.399584	MT	21357	2023.02.25 03:25:41.603236427	0001923
1	11.211720	-4.229158	0.552296	10.368793	MT	21357	2023.02.25 03:25:41.604236427	0001923
1	11.422342	-4.612146	-1.773293	10.298225	MT	21357	2023.02.25 03:25:41.605236427	0001923
1	11.461520	-3.848671	-3.793830	10.107474	MT	21357	2023.02.25 03:25:41.606236427	0001923
1	11.363592	-2.090696	-5.079731	9.947691	MT	21357	2023.02.25 03:25:41.607236427	0001923
1	11.112390	0.302696	-5.320296	9.751310	MT	21357	2023.02.25 03:25:41.608236427	0001923
1	11.004234	2.683144	-4.483728	9.684528	MT	21357	2023.02.25 03:25:41.609236427	0001923
1	11.042042	4.448693	-2.693559	9.740666	MT	21357	2023.02.25 03:25:41.610236427	0001923
1	11.050884	5.074687	-0.375696	9.809610	MT	21357	2023.02.25 03:25:41.611236427	0001923
1	11.105425	4.540684	1.826581	9.968765	MT	21357	2023.02.25 03:25:41.612236427	0001923
1	11.169534	3.001500	3.332188	10.229663	MT	21357	2023.02.25 03:25:41.613236427	0001923
1	11.062793	0.715246	3.793786	10.367305	MT	21357	2023.02.25 03:25:41.614236427	0001923
1	11.078163	-1.666123	3.210684	10.470971	MT	21357	2023.02.25 03:25:41.615236427	0001923
1	11.158389	-3.641895	1.638255	10.419326	MT	21357	2023.02.25 03:25:41.616236427	0001923
1	11.336983	-4.629211	-0.577697	10.332660	MT	21357	2023.02.25 03:25:41.617236427	0001923
1	11.499715	-4.428602	-2.831158	10.228171	MT	21357	2023.02.25 03:25:41.618236427	0001923
1	11.448167	-3.055331	-4.555204	10.048661	MT	21357	2023.02.25 03:25:41.619236427	0001923
1	11.242910	-0.899278	-5.335126	9.855493	MT	21357	2023.02.25 03:25:41.620236427	0001923
1	11.123715	1.529786	-5.069480	9.782493	MT	21357	2023.02.25 03:25:41.621236427	0001923
1	10.998288	3.651393	-3.682855	9.698775	MT	21357	2023.02.25 03:25:41.622236427	0001923
1	11.050899	4.908749	-1.559511	9.777242	MT	21357	2023.02.25 03:25:41.623236427	0001923
1	11.135865	5.018382	0.763821	9.911605	MT	21357	2023.02.25 03:25:41.624236427	0001923
1	11.126094	3.869827	2.671235	10.083596	MT	21357	2023.02.25 03:25:41.625236427	0001923
1	11.171700	1.914246	3.733216	10.354016	MT	21357	2023.02.25 03:25:41.626236427	0001923
1	11.035339	-0.496350	3.663058	10.397805	MT	21357	2023.02.25 03:25:41.627236427	0001923
1	11.143356	-2.784274	2.553265	10.483465	MT	21357	2023.02.25 03:25:41.628236427	0001923
1	11.297773	-4.288458	0.555186	10.437460	MT	21357	2023.02.25 03:25:41.629236427	0001923
1	11.412619	-4.636363	-1.761018	10.278659	MT	21357	2023.02.25 03:25:41.630236427	0001923
1	11.470083	-3.856593	-3.789962	10.115616	MT	21357	2023.02.25 03:25:41.631236427	0001923
1	11.364126	-2.066496	-5.045057	9.970975	MT	21357	2023.02.25 03:25:41.632236427	0001923
1	11.150980	0.291184	-5.313044	9.799547	MT	21357	2023.02.25 03:25:41.633236427	0001923
1	11.026807	2.695387	-4.480080	9.708462	MT	21357	2023.02.25 03:25:41.634236427	0001923
[truncated: 1 more rows]
