# Supplementary material for: Spatially selective delivery of living magnetic microrobots through torque-focusing
Source: Nat Commun. 2024 Mar 9;15:2160. doi: 10.1038/s41467-024-46407-4 (PMC10924878; doi:10.1038/s41467-024-46407-4)
Supplement: Supplementary file 4 — Source Data [file 41467_2024_46407_MOESM4_ESM.zip › Data_Sorted_by_Figures/Fig_4/4J/Field Characterization/z axis measurements/(0,0,-5) RMF on.csv]

Time (ms)	B (mT)	Bx (mT)	By (mT)	Bz (mT)
0	11.0403	5.07465	-0.485454	9.79293
1.0004	11.1272	4.55302	1.77917	9.99592
2.00033	11.1139	3.04392	3.29416	10.1686
3.00026	11.07	0.798093	3.82905	10.356
4.00019	11.0701	-1.57031	3.26997	10.4589
5.00011	11.152	-3.54281	1.70812	10.4354
6.00004	11.318	-4.57424	-0.472766	10.3417
7.00045	11.4674	-4.38966	-2.74118	10.2331
8.00037	11.4238	-3.11869	-4.5188	10.0179
9.0003	11.2297	-0.967485	-5.3309	9.83626
10.0002	11.0572	1.461	-5.09535	9.70379
11.0002	10.9616	3.60682	-3.79487	9.63051
12.0001	11.015	4.90033	-1.65673	9.72484
13	11.1084	4.94257	0.701555	9.92344
14.0004	11.168	3.94609	2.64796	10.1065
15.0003	11.0963	1.98437	3.71463	10.266
16.0003	11.0326	-0.384612	3.72247	10.3786
17.0002	11.1304	-2.68126	2.58831	10.4879
18.0001	11.2493	-4.21285	0.652692	10.4102
19.0001	11.4107	-4.64035	-1.65522	10.2923
20	11.4705	-3.90858	-3.70817	10.1264
21.0004	11.3458	-2.16587	-5.02864	9.93724
22.0003	11.1372	0.234899	-5.34363	9.76866
23.0002	11.0044	2.57212	-4.57467	9.67228
24.0002	10.9928	4.3932	-2.79771	9.68064
25.0001	11.1072	5.13013	-0.490106	9.8393
26	11.1494	4.60915	1.73512	10.0027
27.0004	11.1339	3.09595	3.30216	10.1722
28.0004	11.1044	0.814346	3.85165	10.3832
29.0003	11.069	-1.60656	3.30923	10.4399
30.0002	11.2067	-3.57836	1.7194	10.4799
31.0001	11.3509	-4.60902	-0.480112	10.3619
32.0001	11.4864	-4.44469	-2.74519	10.2296
33	11.4152	-3.1508	-4.49071	10.0106
34.0004	11.2489	-1.03545	-5.35798	9.83655
35.0003	11.0622	1.42909	-5.09951	9.71206
36.0003	11.0042	3.5804	-3.80274	9.68568
37.0002	11.0466	4.92058	-1.66807	9.74846
38.0001	11.1395	4.9907	0.69343	9.93482
39	11.1566	3.91009	2.65192	10.1069
40.0004	11.096	2.00432	3.71472	10.2618
41.0004	11.0693	-0.408258	3.72991	10.4139
42.0003	11.1264	-2.63829	2.61536	10.4879
43.0002	11.2738	-4.22864	0.652368	10.4303
44.0001	11.4063	-4.68763	-1.66285	10.2647
45.0001	11.4623	-3.94886	-3.71579	10.0987
46	11.3262	-2.17415	-5.03622	9.90921
47.0004	11.1652	0.215088	-5.37588	9.78337
48.0003	11.0085	2.59615	-4.5627	9.67622
49.0003	11.0273	4.39757	-2.80226	9.71653
50.0002	11.0688	5.08689	-0.450856	9.82034
