# Supplementary material for: Spatially selective delivery of living magnetic microrobots through torque-focusing
Source: Nat Commun. 2024 Mar 9;15:2160. doi: 10.1038/s41467-024-46407-4 (PMC10924878; doi:10.1038/s41467-024-46407-4)
Supplement: Supplementary file 4 — Source Data [file 41467_2024_46407_MOESM4_ESM.zip › Data_Sorted_by_Figures/Fig_4/4J/Field Characterization/z axis measurements/230223_x0_y0_z2_5_field_off.txt]

Block	B	Bx	By	Bz	Units	Temperature	Timestamp	Serial No.	Comment
0	4.929088	-0.040038	0.390074	-4.913466	MT	21316	2023.02.25 03:18:34.565236427	0001923
0	4.957352	-0.123319	0.387403	-4.940653	MT	21316	2023.02.25 03:18:34.566236427	0001923
0	4.985532	-0.075622	0.398886	-4.968974	MT	21316	2023.02.25 03:18:34.567236427	0001923
0	4.940636	-0.067153	0.383226	-4.925293	MT	21316	2023.02.25 03:18:34.568236427	0001923
0	4.984140	-0.083598	0.375880	-4.969243	MT	21316	2023.02.25 03:18:34.569236427	0001923
0	4.964578	-0.063401	0.383597	-4.949330	MT	21316	2023.02.25 03:18:34.570236427	0001923
0	4.985793	-0.075626	0.402886	-4.968913	MT	21316	2023.02.25 03:18:34.571236427	0001923
0	4.980663	-0.087565	0.383813	-4.965080	MT	21316	2023.02.25 03:18:34.572236427	0001923
0	4.957354	-0.079329	0.394455	-4.940999	MT	21316	2023.02.25 03:18:34.573236427	0001923
0	4.913149	-0.070872	0.389793	-4.897149	MT	21316	2023.02.25 03:18:34.574236427	0001923
0	4.999848	-0.079759	0.372129	-4.985342	MT	21316	2023.02.25 03:18:34.575236427	0001923
0	4.939639	-0.048138	0.367250	-4.925733	MT	21316	2023.02.25 03:18:34.576236427	0001923
0	4.961197	-0.008370	0.390600	-4.945790	MT	21316	2023.02.25 03:18:34.577236427	0001923
0	4.932147	-0.063063	0.375109	-4.917458	MT	21316	2023.02.25 03:18:34.578236427	0001923
0	4.977233	-0.052537	0.394792	-4.961273	MT	21316	2023.02.25 03:18:34.579236427	0001923
0	4.966855	-0.103431	0.414546	-4.948445	MT	21316	2023.02.25 03:18:34.580236427	0001923
0	5.003529	-0.048798	0.368227	-4.989722	MT	21316	2023.02.25 03:18:34.581236427	0001923
0	4.993460	-0.056706	0.399031	-4.977168	MT	21316	2023.02.25 03:18:34.582236427	0001923
0	4.949049	-0.063243	0.390352	-4.933226	MT	21316	2023.02.25 03:18:34.583236427	0001923
0	4.988532	-0.063648	0.383963	-4.973326	MT	21316	2023.02.25 03:18:34.584236427	0001923
0	4.947965	-0.083223	0.371330	-4.933310	MT	21316	2023.02.25 03:18:34.585236427	0001923
0	4.957055	-0.032327	0.390511	-4.941543	MT	21316	2023.02.25 03:18:34.586236427	0001923
0	5.014208	-0.044925	0.411349	-4.997105	MT	21316	2023.02.25 03:18:34.587236427	0001923
0	4.956855	-0.067322	0.387470	-4.941229	MT	21316	2023.02.25 03:18:34.588236427	0001923
0	4.949294	-0.056248	0.394360	-4.933237	MT	21316	2023.02.25 03:18:34.589236427	0001923
0	4.921150	-0.074954	0.389910	-4.905107	MT	21316	2023.02.25 03:18:34.590236427	0001923
0	4.976815	-0.067529	0.387775	-4.961226	MT	21316	2023.02.25 03:18:34.591236427	0001923
0	4.960324	-0.052356	0.379549	-4.945505	MT	21316	2023.02.25 03:18:34.592236427	0001923
0	5.014070	-0.159898	0.391215	-4.996227	MT	21316	2023.02.25 03:18:34.593236427	0001923
0	4.993462	-0.044706	0.399045	-4.977292	MT	21316	2023.02.25 03:18:34.594236427	0001923
0	4.973508	-0.060499	0.398721	-4.957130	MT	21316	2023.02.25 03:18:34.595236427	0001923
0	4.960571	-0.052360	0.383549	-4.945444	MT	21316	2023.02.25 03:18:34.596236427	0001923
0	4.964447	-0.087396	0.379569	-4.949144	MT	21316	2023.02.25 03:18:34.597236427	0001923
0	4.948361	-0.063232	0.379353	-4.933394	MT	21316	2023.02.25 03:18:34.598236427	0001923
0	4.997903	-0.095749	0.403045	-4.980705	MT	21316	2023.02.25 03:18:34.599236427	0001923
0	4.976299	-0.044522	0.379803	-4.961585	MT	21316	2023.02.25 03:18:34.600236427	0001923
0	4.937143	-0.103114	0.387122	-4.920862	MT	21316	2023.02.25 03:18:34.601236427	0001923
0	4.971145	-0.067459	0.359717	-4.957654	MT	21316	2023.02.25 03:18:34.602236427	0001923
0	4.968813	-0.060447	0.387661	-4.953299	MT	21316	2023.02.25 03:18:34.603236427	0001923
0	4.979828	-0.036555	0.371875	-4.965788	MT	21316	2023.02.25 03:18:34.604236427	0001923
0	4.978274	-0.048527	0.344864	-4.966077	MT	21316	2023.02.25 03:18:34.605236427	0001923
0	4.976991	-0.040533	0.390807	-4.961458	MT	21316	2023.02.25 03:18:34.606236427	0001923
0	4.952690	-0.083276	0.383390	-4.937126	MT	21316	2023.02.25 03:18:34.607236427	0001923
0	4.973242	-0.048496	0.394736	-4.957315	MT	21316	2023.02.25 03:18:34.608236427	0001923
0	4.968350	-0.071438	0.379649	-4.953308	MT	21316	2023.02.25 03:18:34.609236427	0001923
0	4.929179	-0.083036	0.390023	-4.913023	MT	21316	2023.02.25 03:18:34.610236427	0001923
0	4.988767	-0.048653	0.387981	-4.973419	MT	21316	2023.02.25 03:18:34.611236427	0001923
0	4.956869	-0.071322	0.387465	-4.941188	MT	21316	2023.02.25 03:18:34.612236427	0001923
0	4.936883	-0.063117	0.387169	-4.921274	MT	21316	2023.02.25 03:18:34.613236427	0001923
0	4.947876	-0.063224	0.371354	-4.933516	MT	21316	2023.02.25 03:18:34.614236427	0001923
0	4.952257	-0.091268	0.375382	-4.937166	MT	21316	2023.02.25 03:18:34.615236427	0001923
0	4.976991	-0.040533	0.390807	-4.961458	MT	21316	2023.02.25 03:18:34.616236427	0001923
0	5.007543	-0.036840	0.368303	-4.993845	MT	21316	2023.02.25 03:18:34.617236427	0001923
0	4.978075	-0.075548	0.406763	-4.960853	MT	21316	2023.02.25 03:18:34.618236427	0001923
0	4.997812	-0.083749	0.403060	-4.980828	MT	21316	2023.02.25 03:18:34.619236427	0001923
0	4.975629	-0.028510	0.367824	-4.961933	MT	21316	2023.02.25 03:18:34.620236427	0001923
0	4.988788	-0.036654	0.387995	-4.973543	MT	21316	2023.02.25 03:18:34.621236427	0001923
0	4.987380	-0.075627	0.363952	-4.973508	MT	21316	2023.02.25 03:18:34.622236427	0001923
0	4.984209	-0.115592	0.371842	-4.968975	MT	21316	2023.02.25 03:18:34.623236427	0001923
0	5.019120	-0.079953	0.360436	-5.005522	MT	21316	2023.02.25 03:18:34.624236427	0001923
0	4.964131	-0.075392	0.375584	-4.949329	MT	21316	2023.02.25 03:18:34.625236427	0001923
0	4.931422	-0.044052	0.363133	-4.917836	MT	21316	2023.02.25 03:18:34.626236427	0001923
0	4.953029	-0.056285	0.390421	-4.937297	MT	21316	2023.02.25 03:18:34.627236427	0001923
0	4.972302	-0.052480	0.379733	-4.957503	MT	21316	2023.02.25 03:18:34.628236427	0001923
0	4.989266	-0.075659	0.394948	-4.973034	MT	21316	2023.02.25 03:18:34.629236427	0001923
0	4.948517	-0.115225	0.375292	-4.932920	MT	21316	2023.02.25 03:18:34.630236427	0001923
0	4.988261	-0.099638	0.375922	-4.973078	MT	21316	2023.02.25 03:18:34.631236427	0001923
0	4.921876	-0.047968	0.401941	-4.905201	MT	21316	2023.02.25 03:18:34.632236427	0001923
0	4.944343	-0.099185	0.375250	-4.929085	MT	21316	2023.02.25 03:18:34.633236427	0001923
0	4.936372	-0.056109	0.379178	-4.921468	MT	21316	2023.02.25 03:18:34.634236427	0001923
0	4.959843	-0.056348	0.371546	-4.945586	MT	21316	2023.02.25 03:18:34.635236427	0001923
0	5.011999	-0.040889	0.376358	-4.997681	MT	21316	2023.02.25 03:18:34.636236427	0001923
0	4.972987	-0.048492	0.390736	-4.957376	MT	21316	2023.02.25 03:18:34.637236427	0001923
0	4.977259	-0.067536	0.394774	-4.961119	MT	21316	2023.02.25 03:18:34.638236427	0001923
0	4.959845	-0.044348	0.371560	-4.945710	MT	21316	2023.02.25 03:18:34.639236427	0001923
0	4.989467	-0.048665	0.398979	-4.973251	MT	21316	2023.02.25 03:18:34.640236427	0001923
0	4.911819	-0.086847	0.366777	-4.897336	MT	21316	2023.02.25 03:18:34.641236427	0001923
0	4.972432	-0.087478	0.379691	-4.957143	MT	21316	2023.02.25 03:18:34.642236427	0001923
0	4.960211	-0.087350	0.375508	-4.945206	MT	21316	2023.02.25 03:18:34.643236427	0001923
0	4.964666	-0.083400	0.383573	-4.949124	MT	21316	2023.02.25 03:18:34.644236427	0001923
0	4.984774	-0.052612	0.387915	-4.969379	MT	21316	2023.02.25 03:18:34.645236427	0001923
0	4.968570	-0.063442	0.383658	-4.953329	MT	21316	2023.02.25 03:18:34.646236427	0001923
0	4.984358	-0.079602	0.379884	-4.969223	MT	21316	2023.02.25 03:18:34.647236427	0001923
0	4.948648	-0.028238	0.383394	-4.933693	MT	21316	2023.02.25 03:18:34.648236427	0001923
0	4.975937	-0.111506	0.367725	-4.961078	MT	21316	2023.02.25 03:18:34.649236427	0001923
0	4.967287	-0.091416	0.359628	-4.953408	MT	21316	2023.02.25 03:18:34.650236427	0001923
0	4.949075	-0.071243	0.390342	-4.933143	MT	21316	2023.02.25 03:18:34.651236427	0001923
0	4.988280	-0.060645	0.379967	-4.973418	MT	21316	2023.02.25 03:18:34.652236427	0001923
0	4.981541	-0.075581	0.398825	-4.964975	MT	21316	2023.02.25 03:18:34.653236427	0001923
0	4.915459	-0.062886	0.362867	-4.901644	MT	21316	2023.02.25 03:18:34.654236427	0001923
0	5.000567	-0.024774	0.384193	-4.985725	MT	21316	2023.02.25 03:18:34.655236427	0001923
0	5.008729	-0.056859	0.388277	-4.993333	MT	21316	2023.02.25 03:18:34.656236427	0001923
0	4.976979	-0.052533	0.390792	-4.961334	MT	21316	2023.02.25 03:18:34.657236427	0001923
0	4.965973	-0.095419	0.402557	-4.948710	MT	21316	2023.02.25 03:18:34.658236427	0001923
0	5.024922	-0.061033	0.407499	-5.007999	MT	21316	2023.02.25 03:18:34.659236427	0001923
0	4.960900	-0.079363	0.387516	-4.945105	MT	21316	2023.02.25 03:18:34.660236427	0001923
0	4.951890	-0.103259	0.367368	-4.937165	MT	21316	2023.02.25 03:18:34.661236427	0001923
0	4.972405	-0.083478	0.379696	-4.957184	MT	21316	2023.02.25 03:18:34.662236427	0001923
0	4.960347	-0.036357	0.379568	-4.945670	MT	21316	2023.02.25 03:18:34.663236427	0001923
0	5.004245	-0.056810	0.380216	-4.989456	MT	21316	2023.02.25 03:18:34.664236427	0001923
0	4.967357	-0.048423	0.363678	-4.953789	MT	21316	2023.02.25 03:18:34.665236427	0001923
0	4.949006	-0.091239	0.387319	-4.932983	MT	21316	2023.02.25 03:18:34.666236427	0001923
0	4.976052	-0.052517	0.375794	-4.961563	MT	21316	2023.02.25 03:18:34.667236427	0001923
0	4.980044	-0.052558	0.375855	-4.965563	MT	21316	2023.02.25 03:18:34.668236427	0001923
0	4.928943	-0.075033	0.387033	-4.913151	MT	21316	2023.02.25 03:18:34.669236427	0001923
0	4.980973	-0.056574	0.390849	-4.965292	MT	21316	2023.02.25 03:18:34.670236427	0001923
0	5.037119	-0.061155	0.395698	-5.021181	MT	21316	2023.02.25 03:18:34.671236427	0001923
0	5.001601	-0.091786	0.399112	-4.984806	MT	21316	2023.02.25 03:18:34.672236427	0001923
0	4.978902	-0.036539	0.355877	-4.966033	MT	21316	2023.02.25 03:18:34.673236427	0001923
0	4.943476	-0.079173	0.363275	-4.929474	MT	21316	2023.02.25 03:18:34.674236427	0001923
0	4.967841	-0.063430	0.371659	-4.953513	MT	21316	2023.02.25 03:18:34.675236427	0001923
0	4.964825	-0.040406	0.387624	-4.949506	MT	21316	2023.02.25 03:18:34.676236427	0001923
0	4.916408	-0.051903	0.378878	-4.901512	MT	21316	2023.02.25 03:18:34.677236427	0001923
0	4.942098	-0.048178	0.406246	-4.925137	MT	21316	2023.02.25 03:18:34.678236427	0001923
0	4.987796	-0.044637	0.371987	-4.973705	MT	21316	2023.02.25 03:18:34.679236427	0001923
0	4.997528	-0.079746	0.399065	-4.980931	MT	21316	2023.02.25 03:18:34.680236427	0001923
0	4.971854	-0.103465	0.367674	-4.957161	MT	21316	2023.02.25 03:18:34.681236427	0001923
0	4.936229	-0.083103	0.375147	-4.921251	MT	21316	2023.02.25 03:18:34.682236427	0001923
0	4.994984	-0.087701	0.356060	-4.981505	MT	21316	2023.02.25 03:18:34.683236427	0001923
0	4.968928	-0.016449	0.387713	-4.953752	MT	21316	2023.02.25 03:18:34.684236427	0001923
0	4.936618	-0.052113	0.383183	-4.921448	MT	21316	2023.02.25 03:18:34.685236427	0001923
0	4.958919	-0.060331	0.355543	-4.945789	MT	21316	2023.02.25 03:18:34.686236427	0001923
0	4.997041	-0.083737	0.391061	-4.981012	MT	21316	2023.02.25 03:18:34.687236427	0001923
0	4.964204	-0.087392	0.375569	-4.949205	MT	21316	2023.02.25 03:18:34.688236427	0001923
0	4.945325	-0.067206	0.394286	-4.929124	MT	21316	2023.02.25 03:18:34.689236427	0001923
0	4.988088	-0.075640	0.375950	-4.973325	MT	21316	2023.02.25 03:18:34.690236427	0001923
0	4.945304	-0.044207	0.394313	-4.929361	MT	21316	2023.02.25 03:18:34.691236427	0001923
0	4.977549	-0.075540	0.398764	-4.960975	MT	21316	2023.02.25 03:18:34.692236427	0001923
0	4.988678	-0.091647	0.383930	-4.973038	MT	21316	2023.02.25 03:18:34.693236427	0001923
0	4.971591	-0.060467	0.367725	-4.957604	MT	21316	2023.02.25 03:18:34.694236427	0001923
0	4.964110	-0.032394	0.375635	-4.949771	MT	21316	2023.02.25 03:18:34.695236427	0001923
0	4.981233	-0.060578	0.394844	-4.965190	MT	21316	2023.02.25 03:18:34.696236427	0001923
0	4.996953	-0.063738	0.391085	-4.981218	MT	21316	2023.02.25 03:18:34.697236427	0001923
0	4.946096	-0.060219	0.406293	-4.929013	MT	21316	2023.02.25 03:18:34.698236427	0001923
0	4.956587	-0.060319	0.383478	-4.941362	MT	21316	2023.02.25 03:18:34.699236427	0001923
0	4.956990	-0.091321	0.387441	-4.940982	MT	21316	2023.02.25 03:18:34.700236427	0001923
0	4.940007	-0.087140	0.371204	-4.925270	MT	21316	2023.02.25 03:18:34.701236427	0001923
0	4.953297	-0.063289	0.394412	-4.937164	MT	21316	2023.02.25 03:18:34.702236427	0001923
0	5.023473	-0.037011	0.384530	-5.008598	MT	21316	2023.02.25 03:18:34.703236427	0001923
0	4.960086	-0.044353	0.375559	-4.945648	MT	21316	2023.02.25 03:18:34.704236427	0001923
0	4.965519	-0.056417	0.398604	-4.949173	MT	21316	2023.02.25 03:18:34.705236427	0001923
0	5.008927	-0.040863	0.391295	-4.993452	MT	21316	2023.02.25 03:18:34.706236427	0001923
0	4.981745	-0.048586	0.402857	-4.965191	MT	21316	2023.02.25 03:18:34.707236427	0001923
0	4.957559	-0.067334	0.398468	-4.941061	MT	21316	2023.02.25 03:18:34.708236427	0001923
0	4.957027	-0.060326	0.390478	-4.941255	MT	21316	2023.02.25 03:18:34.709236427	0001923
0	4.985999	-0.052632	0.406913	-4.969088	MT	21316	2023.02.25 03:18:34.710236427	0001923
0	4.967693	-0.083425	0.367636	-4.953368	MT	21316	2023.02.25 03:18:34.711236427	0001923
0	4.972855	-0.075487	0.387704	-4.957144	MT	21316	2023.02.25 03:18:34.712236427	0001923
0	5.029484	-0.084075	0.399549	-5.012884	MT	21316	2023.02.25 03:18:34.713236427	0001923
0	4.991792	-0.060678	0.372029	-4.977539	MT	21316	2023.02.25 03:18:34.714236427	0001923
0	4.972574	-0.103477	0.379672	-4.956978	MT	21316	2023.02.25 03:18:34.715236427	0001923
0	4.960086	-0.044353	0.375559	-4.945648	MT	21316	2023.02.25 03:18:34.716236427	0001923
0	5.009553	-0.087869	0.399238	-4.992846	MT	21316	2023.02.25 03:18:34.717236427	0001923
0	4.966146	-0.083424	0.406571	-4.948773	MT	21316	2023.02.25 03:18:34.718236427	0001923
0	4.998265	-0.067759	0.411078	-4.980871	MT	21316	2023.02.25 03:18:34.719236427	0001923
0	4.984782	-0.060612	0.387905	-4.969296	MT	21316	2023.02.25 03:18:34.720236427	0001923
0	4.957055	-0.032327	0.390511	-4.941543	MT	21316	2023.02.25 03:18:34.721236427	0001923
0	4.963887	-0.028391	0.371640	-4.949874	MT	21316	2023.02.25 03:18:34.722236427	0001923
0	4.988351	-0.079644	0.379945	-4.973222	MT	21316	2023.02.25 03:18:34.723236427	0001923
0	4.972834	-0.032489	0.387755	-4.957587	MT	21316	2023.02.25 03:18:34.724236427	0001923
0	4.996503	-0.048732	0.384103	-4.981479	MT	21316	2023.02.25 03:18:34.725236427	0001923
0	4.984799	-0.067611	0.387897	-4.969224	MT	21316	2023.02.25 03:18:34.726236427	0001923
0	4.971357	-0.060463	0.363725	-4.957665	MT	21316	2023.02.25 03:18:34.727236427	0001923
0	4.957804	-0.060338	0.402476	-4.941072	MT	21316	2023.02.25 03:18:34.728236427	0001923
0	4.952838	-0.048282	0.387431	-4.937425	MT	21316	2023.02.25 03:18:34.729236427	0001923
0	4.996598	-0.020733	0.384137	-4.981767	MT	21316	2023.02.25 03:18:34.730236427	0001923
0	4.931892	-0.048060	0.371128	-4.917673	MT	21316	2023.02.25 03:18:34.731236427	0001923
0	4.993561	-0.111698	0.394966	-4.976663	MT	21316	2023.02.25 03:18:34.732236427	0001923
0	4.972220	-0.091474	0.375687	-4.957163	MT	21316	2023.02.25 03:18:34.733236427	0001923
0	4.926404	-0.048017	0.410001	-4.909079	MT	21316	2023.02.25 03:18:34.734236427	0001923
0	4.967866	-0.071430	0.371650	-4.953430	MT	21316	2023.02.25 03:18:34.735236427	0001923
0	4.909663	-0.066839	0.397736	-4.893069	MT	21316	2023.02.25 03:18:34.736236427	0001923
0	4.949166	-0.087242	0.390323	-4.932979	MT	21316	2023.02.25 03:18:34.737236427	0001923
0	4.957836	-0.071338	0.402463	-4.940959	MT	21316	2023.02.25 03:18:34.738236427	0001923
0	4.993483	-0.067705	0.399018	-4.977055	MT	21316	2023.02.25 03:18:34.739236427	0001923
0	4.964339	-0.036398	0.379629	-4.949669	MT	21316	2023.02.25 03:18:34.740236427	0001923
0	4.979958	-0.012556	0.371903	-4.966035	MT	21316	2023.02.25 03:18:34.741236427	0001923
0	4.984280	-0.048604	0.379921	-4.969542	MT	21316	2023.02.25 03:18:34.742236427	0001923
0	4.954943	-0.067290	0.355473	-4.941718	MT	21316	2023.02.25 03:18:34.743236427	0001923
0	4.937062	-0.056120	0.390177	-4.921300	MT	21316	2023.02.25 03:18:34.744236427	0001923
0	4.940707	-0.020156	0.383282	-4.925777	MT	21316	2023.02.25 03:18:34.745236427	0001923
0	4.941366	-0.075164	0.394215	-4.925042	MT	21316	2023.02.25 03:18:34.746236427	0001923
0	4.939879	-0.056142	0.371240	-4.925589	MT	21316	2023.02.25 03:18:34.747236427	0001923
0	4.959234	-0.079358	0.422451	-4.940571	MT	21316	2023.02.25 03:18:34.748236427	0001923
0	4.972342	-0.071479	0.379710	-4.957307	MT	21316	2023.02.25 03:18:34.749236427	0001923
0	4.976543	-0.056525	0.383788	-4.961400	MT	21316	2023.02.25 03:18:34.750236427	0001923
0	4.988959	-0.044657	0.390985	-4.973414	MT	21316	2023.02.25 03:18:34.751236427	0001923
0	4.955927	-0.107300	0.367425	-4.941123	MT	21316	2023.02.25 03:18:34.752236427	0001923
0	4.948648	-0.028238	0.383394	-4.933693	MT	21316	2023.02.25 03:18:34.753236427	0001923
0	4.956960	-0.087321	0.387446	-4.941023	MT	21316	2023.02.25 03:18:34.754236427	0001923
0	4.992277	-0.040687	0.380052	-4.977623	MT	21316	2023.02.25 03:18:34.755236427	0001923
0	4.940279	-0.091144	0.375198	-4.925168	MT	21316	2023.02.25 03:18:34.756236427	0001923
0	4.992524	-0.063690	0.384024	-4.977325	MT	21316	2023.02.25 03:18:34.757236427	0001923
0	4.965517	-0.048417	0.398613	-4.949255	MT	21316	2023.02.25 03:18:34.758236427	0001923
0	4.996507	-0.044732	0.384108	-4.981520	MT	21316	2023.02.25 03:18:34.759236427	0001923
0	4.981540	-0.107575	0.394788	-4.964706	MT	21316	2023.02.25 03:18:34.760236427	0001923
0	4.976373	-0.079520	0.379762	-4.961224	MT	21316	2023.02.25 03:18:34.761236427	0001923
0	4.998102	-0.087753	0.407054	-4.980726	MT	21316	2023.02.25 03:18:34.762236427	0001923
0	4.984876	-0.083610	0.387878	-4.969060	MT	21316	2023.02.25 03:18:34.763236427	0001923
0	4.948790	-0.095234	0.383315	-4.933003	MT	21316	2023.02.25 03:18:34.764236427	0001923
0	4.952199	-0.083268	0.375391	-4.937248	MT	21316	2023.02.25 03:18:34.765236427	0001923
0	4.963819	-0.004388	0.367669	-4.950182	MT	21316	2023.02.25 03:18:34.766236427	0001923
0	4.971834	-0.063471	0.371721	-4.957512	MT	21316	2023.02.25 03:18:34.767236427	0001923
0	4.983432	-0.083586	0.363881	-4.969426	MT	21316	2023.02.25 03:18:34.768236427	0001923
0	4.981265	-0.071577	0.394830	-4.965077	MT	21316	2023.02.25 03:18:34.769236427	0001923
0	4.968581	-0.067442	0.383653	-4.953288	MT	21316	2023.02.25 03:18:34.770236427	0001923
0	4.993921	-0.119702	0.398956	-4.976520	MT	21316	2023.02.25 03:18:34.771236427	0001923
0	4.960204	-0.016354	0.375593	-4.945937	MT	21316	2023.02.25 03:18:34.772236427	0001923
0	4.968686	-0.087441	0.383630	-4.953082	MT	21316	2023.02.25 03:18:34.773236427	0001923
0	4.975852	-0.071512	0.371772	-4.961429	MT	21316	2023.02.25 03:18:34.774236427	0001923
0	4.944524	-0.115184	0.375231	-4.928920	MT	21316	2023.02.25 03:18:34.775236427	0001923
0	4.952842	-0.044282	0.387436	-4.937466	MT	21316	2023.02.25 03:18:34.776236427	0001923
0	4.980059	-0.063558	0.375842	-4.965449	MT	21316	2023.02.25 03:18:34.777236427	0001923
0	4.947920	-0.075223	0.371340	-4.933392	MT	21316	2023.02.25 03:18:34.778236427	0001923
0	4.940374	-0.040151	0.379258	-4.925632	MT	21316	2023.02.25 03:18:34.779236427	0001923
0	4.956811	-0.099317	0.383432	-4.940961	MT	21316	2023.02.25 03:18:34.780236427	0001923
0	4.972549	-0.048484	0.383737	-4.957483	MT	21316	2023.02.25 03:18:34.781236427	0001923
0	4.956865	-0.032324	0.387511	-4.941589	MT	21316	2023.02.25 03:18:34.782236427	0001923
0	5.000252	-0.056768	0.380155	-4.985457	MT	21316	2023.02.25 03:18:34.783236427	0001923
0	4.995899	-0.016721	0.372143	-4.981992	MT	21316	2023.02.25 03:18:34.784236427	0001923
0	4.949317	-0.067247	0.394347	-4.933123	MT	21316	2023.02.25 03:18:34.785236427	0001923
0	4.985217	-0.052619	0.394914	-4.969272	MT	21316	2023.02.25 03:18:34.786236427	0001923
0	4.932628	-0.056072	0.383117	-4.917407	MT	21316	2023.02.25 03:18:34.787236427	0001923
0	4.929691	-0.020048	0.398097	-4.913549	MT	21316	2023.02.25 03:18:34.788236427	0001923
0	4.961792	-0.044380	0.402556	-4.945236	MT	21316	2023.02.25 03:18:34.789236427	0001923
0	4.957059	-0.071325	0.390465	-4.941142	MT	21316	2023.02.25 03:18:34.790236427	0001923
0	5.004058	-0.075805	0.376194	-4.989322	MT	21316	2023.02.25 03:18:34.791236427	0001923
0	4.973766	-0.044504	0.402739	-4.957234	MT	21316	2023.02.25 03:18:34.792236427	0001923
0	4.961172	-0.091366	0.390502	-4.944935	MT	21316	2023.02.25 03:18:34.793236427	0001923
0	4.935181	-0.056088	0.359181	-4.921773	MT	21316	2023.02.25 03:18:34.794236427	0001923
0	4.992758	-0.052694	0.388037	-4.977377	MT	21316	2023.02.25 03:18:34.795236427	0001923
0	4.964944	-0.087404	0.387568	-4.949022	MT	21316	2023.02.25 03:18:34.796236427	0001923
0	4.955850	-0.056307	0.371485	-4.941587	MT	21316	2023.02.25 03:18:34.797236427	0001923
0	5.024177	-0.072020	0.395487	-5.008070	MT	21316	2023.02.25 03:18:34.798236427	0001923
0	4.983641	-0.079590	0.367885	-4.969406	MT	21316	2023.02.25 03:18:34.799236427	0001923
0	4.941052	-0.048162	0.390248	-4.925381	MT	21316	2023.02.25 03:18:34.800236427	0001923
0	4.976847	-0.075528	0.387765	-4.961143	MT	21316	2023.02.25 03:18:34.801236427	0001923
0	4.964795	-0.099399	0.383554	-4.948959	MT	21316	2023.02.25 03:18:34.802236427	0001923
0	4.980299	-0.040563	0.379869	-4.965625	MT	21316	2023.02.25 03:18:34.803236427	0001923
0	4.963637	-0.071384	0.367589	-4.949492	MT	21316	2023.02.25 03:18:34.804236427	0001923
0	5.022730	-0.048998	0.372517	-5.008658	MT	21316	2023.02.25 03:18:34.805236427	0001923
0	4.947448	-0.075215	0.363341	-4.933515	MT	21316	2023.02.25 03:18:34.806236427	0001923
0	4.981758	-0.063586	0.402839	-4.965037	MT	21316	2023.02.25 03:18:34.807236427	0001923
0	4.945638	-0.079209	0.398271	-4.928939	MT	21316	2023.02.25 03:18:34.808236427	0001923
0	4.968966	-0.091445	0.387624	-4.952980	MT	21316	2023.02.25 03:18:34.809236427	0001923
0	4.946580	-0.071200	0.348347	-4.933785	MT	21316	2023.02.25 03:18:34.810236427	0001923
0	4.985231	-0.063619	0.394901	-4.969158	MT	21316	2023.02.25 03:18:34.811236427	0001923
0	4.978713	-0.048535	0.352863	-4.965955	MT	21316	2023.02.25 03:18:34.812236427	0001923
0	4.968124	-0.075433	0.375645	-4.953328	MT	21316	2023.02.25 03:18:34.813236427	0001923
0	4.959212	-0.024337	0.359585	-4.946099	MT	21316	2023.02.25 03:18:34.814236427	0001923
0	4.979570	-0.048550	0.367861	-4.965726	MT	21316	2023.02.25 03:18:34.815236427	0001923
0	4.971859	-0.071471	0.371711	-4.957430	MT	21316	2023.02.25 03:18:34.816236427	0001923
0	4.945824	-0.056215	0.402298	-4.929115	MT	21316	2023.02.25 03:18:34.817236427	0001923
0	4.988955	-0.048657	0.390980	-4.973373	MT	21316	2023.02.25 03:18:34.818236427	0001923
0	4.937186	-0.107114	0.387117	-4.920821	MT	21316	2023.02.25 03:18:34.819236427	0001923
0	4.986493	-0.063612	0.348967	-4.973861	MT	21316	2023.02.25 03:18:34.820236427	0001923
0	4.983834	-0.032597	0.371941	-4.969829	MT	21316	2023.02.25 03:18:34.821236427	0001923
0	5.000902	-0.091775	0.388113	-4.984974	MT	21316	2023.02.25 03:18:34.822236427	0001923
0	4.972838	-0.071487	0.387709	-4.957185	MT	21316	2023.02.25 03:18:34.823236427	0001923
0	4.956837	-0.060323	0.387478	-4.941301	MT	21316	2023.02.25 03:18:34.824236427	0001923
0	4.963619	-0.036386	0.367631	-4.949852	MT	21316	2023.02.25 03:18:34.825236427	0001923
0	4.979800	-0.099548	0.367800	-4.965201	MT	21316	2023.02.25 03:18:34.826236427	0001923
0	4.936449	-0.079107	0.379151	-4.921231	MT	21316	2023.02.25 03:18:34.827236427	0001923
0	4.971280	-0.091457	0.359689	-4.957407	MT	21316	2023.02.25 03:18:34.828236427	0001923
0	4.949937	-0.016258	0.402406	-4.933526	MT	21316	2023.02.25 03:18:34.829236427	0001923
0	4.968363	-0.028440	0.379700	-4.953751	MT	21316	2023.02.25 03:18:34.830236427	0001923
0	4.979609	-0.071549	0.367834	-4.965489	MT	21316	2023.02.25 03:18:34.831236427	0001923
0	4.968428	-0.111431	0.375602	-4.952957	MT	21316	2023.02.25 03:18:34.832236427	0001923
0	4.948976	-0.087239	0.387324	-4.933024	MT	21316	2023.02.25 03:18:34.833236427	0001923
0	4.944214	-0.083186	0.375269	-4.929250	MT	21316	2023.02.25 03:18:34.834236427	0001923
0	4.988517	-0.052649	0.383976	-4.973439	MT	21316	2023.02.25 03:18:34.835236427	0001923
0	4.967826	-0.052431	0.371673	-4.953626	MT	21316	2023.02.25 03:18:34.836236427	0001923
0	4.926462	-0.075016	0.409969	-4.908801	MT	21316	2023.02.25 03:18:34.837236427	0001923
0	4.941955	-0.016176	0.402284	-4.925527	MT	21316	2023.02.25 03:18:34.838236427	0001923
0	4.962607	-0.063392	0.414532	-4.944857	MT	21316	2023.02.25 03:18:34.839236427	0001923
0	4.928737	-0.083029	0.383024	-4.913130	MT	21316	2023.02.25 03:18:34.840236427	0001923
0	4.977443	-0.119529	0.390713	-4.960645	MT	21316	2023.02.25 03:18:34.841236427	0001923
0	4.896980	-0.066698	0.370571	-4.882483	MT	21316	2023.02.25 03:18:34.842236427	0001923
0	4.993205	-0.044702	0.395046	-4.977353	MT	21316	2023.02.25 03:18:34.843236427	0001923
0	4.969900	-0.087461	0.402627	-4.952792	MT	21316	2023.02.25 03:18:34.844236427	0001923
0	5.011413	-0.111869	0.360276	-4.997194	MT	21316	2023.02.25 03:18:34.845236427	0001923
0	4.968470	-0.091437	0.379625	-4.953102	MT	21316	2023.02.25 03:18:34.846236427	0001923
0	4.952863	-0.067281	0.387409	-4.937230	MT	21316	2023.02.25 03:18:34.847236427	0001923
0	4.980975	-0.044574	0.390863	-4.965416	MT	21316	2023.02.25 03:18:34.848236427	0001923
0	4.923746	-0.078971	0.366969	-4.909416	MT	21316	2023.02.25 03:18:34.849236427	0001923
0	4.976077	-0.067516	0.375776	-4.961409	MT	21316	2023.02.25 03:18:34.850236427	0001923
0	4.979813	-0.060554	0.371846	-4.965541	MT	21316	2023.02.25 03:18:34.851236427	0001923
0	4.976580	-0.071524	0.383771	-4.961246	MT	21316	2023.02.25 03:18:34.852236427	0001923
0	4.952860	-0.036283	0.387445	-4.937549	MT	21316	2023.02.25 03:18:34.853236427	0001923
0	4.960313	-0.099350	0.375494	-4.945082	MT	21316	2023.02.25 03:18:34.854236427	0001923
0	4.931193	-0.060047	0.359115	-4.917733	MT	21316	2023.02.25 03:18:34.855236427	0001923
0	4.971389	-0.071463	0.363712	-4.957552	MT	21316	2023.02.25 03:18:34.856236427	0001923
0	4.943191	-0.067170	0.359290	-4.929659	MT	21316	2023.02.25 03:18:34.857236427	0001923
0	5.006534	-0.107839	0.411152	-4.988458	MT	21316	2023.02.25 03:18:34.858236427	0001923
0	5.005958	-0.056837	0.407213	-4.989044	MT	21316	2023.02.25 03:18:34.859236427	0001923
0	4.921224	-0.086953	0.389896	-4.904983	MT	21316	2023.02.25 03:18:34.860236427	0001923
0	4.949040	-0.044244	0.390374	-4.933421	MT	21316	2023.02.25 03:18:34.861236427	0001923
0	5.002971	-0.087783	0.356182	-4.989504	MT	21316	2023.02.25 03:18:34.862236427	0001923
0	4.979807	-0.056554	0.371851	-4.965583	MT	21316	2023.02.25 03:18:34.863236427	0001923
0	4.948450	-0.083231	0.379329	-4.933188	MT	21316	2023.02.25 03:18:34.864236427	0001923
0	4.968388	-0.079437	0.379640	-4.953226	MT	21316	2023.02.25 03:18:34.865236427	0001923
0	4.988980	-0.067655	0.390958	-4.973178	MT	21316	2023.02.25 03:18:34.866236427	0001923
0	4.988682	-0.115642	0.379902	-4.972852	MT	21316	2023.02.25 03:18:34.867236427	0001923
0	4.946167	-0.079218	0.406270	-4.928817	MT	21316	2023.02.25 03:18:34.868236427	0001923
0	4.954880	-0.087285	0.352450	-4.941558	MT	21316	2023.02.25 03:18:34.869236427	0001923
0	4.940140	-0.036147	0.375264	-4.925734	MT	21316	2023.02.25 03:18:34.870236427	0001923
0	4.959863	-0.036349	0.371569	-4.945792	MT	21316	2023.02.25 03:18:34.871236427	0001923
0	4.942769	-0.048164	0.352313	-4.929961	MT	21316	2023.02.25 03:18:34.872236427	0001923
0	4.964028	-0.095387	0.371560	-4.949184	MT	21316	2023.02.25 03:18:34.873236427	0001923
0	5.008487	-0.060855	0.384272	-4.993353	MT	21316	2023.02.25 03:18:34.874236427	0001923
0	4.983294	-0.095581	0.359867	-4.969364	MT	21316	2023.02.25 03:18:34.875236427	0001923
0	4.981332	-0.111571	0.390783	-4.964726	MT	21316	2023.02.25 03:18:34.876236427	0001923
0	4.976077	-0.067516	0.375776	-4.961409	MT	21316	2023.02.25 03:18:34.877236427	0001923
0	4.934277	-0.091093	0.406073	-4.916696	MT	21316	2023.02.25 03:18:34.878236427	0001923
0	4.969125	-0.087448	0.390629	-4.952975	MT	21316	2023.02.25 03:18:34.879236427	0001923
0	4.948105	-0.056228	0.375362	-4.933527	MT	21316	2023.02.25 03:18:34.880236427	0001923
0	4.892819	-0.019655	0.366566	-4.879029	MT	21316	2023.02.25 03:18:34.881236427	0001923
0	4.948871	-0.123229	0.379282	-4.932776	MT	21316	2023.02.25 03:18:34.882236427	0001923
0	4.955689	-0.079301	0.367458	-4.941411	MT	21316	2023.02.25 03:18:34.883236427	0001923
0	4.955399	-0.036299	0.363509	-4.941915	MT	21316	2023.02.25 03:18:34.884236427	0001923
0	4.978219	-0.091520	0.340813	-4.965696	MT	21316	2023.02.25 03:18:34.885236427	0001923
0	4.946146	-0.075218	0.406275	-4.928858	MT	21316	2023.02.25 03:18:34.886236427	0001923
0	5.019743	-0.060966	0.372457	-5.005535	MT	21316	2023.02.25 03:18:34.887236427	0001923
0	4.958028	-0.099336	0.402430	-4.940670	MT	21316	2023.02.25 03:18:34.888236427	0001923
0	4.962346	-0.067387	0.410528	-4.944877	MT	21316	2023.02.25 03:18:34.889236427	0001923
0	4.996451	-0.095725	0.380048	-4.981056	MT	21316	2023.02.25 03:18:34.890236427	0001923
0	4.959677	-0.024345	0.367584	-4.945976	MT	21316	2023.02.25 03:18:34.891236427	0001923
0	4.944628	-0.067195	0.383287	-4.929292	MT	21316	2023.02.25 03:18:34.892236427	0001923
0	4.946095	-0.103212	0.402242	-4.928631	MT	21316	2023.02.25 03:18:34.893236427	0001923
0	4.968810	-0.044447	0.387680	-4.953464	MT	21316	2023.02.25 03:18:34.894236427	0001923
0	4.952110	-0.063269	0.375415	-4.937454	MT	21316	2023.02.25 03:18:34.895236427	0001923
0	4.937656	-0.079127	0.398149	-4.920941	MT	21316	2023.02.25 03:18:34.896236427	0001923
0	4.944373	-0.000190	0.375367	-4.930104	MT	21316	2023.02.25 03:18:34.897236427	0001923
0	4.946289	-0.119211	0.402223	-4.928467	MT	21316	2023.02.25 03:18:34.898236427	0001923
0	4.943422	-0.067174	0.363289	-4.929598	MT	21316	2023.02.25 03:18:34.899236427	0001923
0	4.957300	-0.067330	0.394469	-4.941122	MT	21316	2023.02.25 03:18:34.900236427	0001923
0	4.983122	-0.036584	0.359937	-4.969971	MT	21316	2023.02.25 03:18:34.901236427	0001923
0	4.983067	-0.095577	0.355868	-4.969425	MT	21316	2023.02.25 03:18:34.902236427	0001923
0	4.984782	-0.060612	0.387905	-4.969296	MT	21316	2023.02.25 03:18:34.903236427	0001923
0	4.987558	-0.056632	0.367974	-4.973642	MT	21316	2023.02.25 03:18:34.904236427	0001923
0	4.960629	-0.075359	0.383522	-4.945207	MT	21316	2023.02.25 03:18:34.905236427	0001923
0	4.976580	-0.071524	0.383771	-4.961246	MT	21316	2023.02.25 03:18:34.906236427	0001923
0	4.951406	-0.036258	0.363448	-4.937915	MT	21316	2023.02.25 03:18:34.907236427	0001923
0	4.982957	-0.115595	0.414776	-4.964318	MT	21316	2023.02.25 03:18:34.908236427	0001923
0	4.957335	-0.107323	0.390422	-4.940771	MT	21316	2023.02.25 03:18:34.909236427	0001923
0	4.952463	-0.016276	0.379470	-4.937877	MT	21316	2023.02.25 03:18:34.910236427	0001923
0	4.973267	-0.067495	0.394713	-4.957119	MT	21316	2023.02.25 03:18:34.911236427	0001923
0	4.952595	-0.060278	0.383417	-4.937363	MT	21316	2023.02.25 03:18:34.912236427	0001923
0	4.956895	-0.107316	0.383423	-4.940878	MT	21316	2023.02.25 03:18:34.913236427	0001923
0	4.948478	-0.087231	0.379325	-4.933147	MT	21316	2023.02.25 03:18:34.914236427	0001923
0	4.948846	-0.048241	0.387370	-4.933426	MT	21316	2023.02.25 03:18:34.915236427	0001923
0	4.957607	-0.024336	0.398519	-4.941504	MT	21316	2023.02.25 03:18:34.916236427	0001923
0	4.983588	-0.067591	0.367899	-4.969530	MT	21316	2023.02.25 03:18:34.917236427	0001923
0	4.977241	-0.060536	0.394782	-4.961191	MT	21316	2023.02.25 03:18:34.918236427	0001923
0	4.948635	-0.071236	0.383343	-4.933250	MT	21316	2023.02.25 03:18:34.919236427	0001923
0	4.944835	-0.099193	0.383249	-4.928963	MT	21316	2023.02.25 03:18:34.920236427	0001923
0	4.964114	-0.071392	0.375588	-4.949370	MT	21316	2023.02.25 03:18:34.921236427	0001923
0	4.956593	-0.063319	0.383475	-4.941331	MT	21316	2023.02.25 03:18:34.922236427	0001923
0	4.960611	-0.071359	0.383526	-4.945248	MT	21316	2023.02.25 03:18:34.923236427	0001923
0	4.988806	-0.071652	0.387953	-4.973182	MT	21316	2023.02.25 03:18:34.924236427	0001923
0	4.972550	-0.056484	0.383727	-4.957401	MT	21316	2023.02.25 03:18:34.925236427	0001923
0	4.955951	-0.083305	0.371453	-4.941309	MT	21316	2023.02.25 03:18:34.926236427	0001923
0	4.928911	-0.067034	0.387042	-4.913234	MT	21316	2023.02.25 03:18:34.927236427	0001923
0	5.020913	-0.036987	0.391483	-5.005491	MT	21316	2023.02.25 03:18:34.928236427	0001923
0	4.973256	-0.063495	0.394718	-4.957161	MT	21316	2023.02.25 03:18:34.929236427	0001923
0	4.940370	-0.060150	0.379235	-4.925426	MT	21316	2023.02.25 03:18:34.930236427	0001923
0	4.952257	-0.091268	0.375382	-4.937166	MT	21316	2023.02.25 03:18:34.931236427	0001923
0	4.984051	-0.063599	0.375903	-4.969449	MT	21316	2023.02.25 03:18:34.932236427	0001923
0	4.976334	-0.071520	0.379771	-4.961307	MT	21316	2023.02.25 03:18:34.933236427	0001923
0	4.924721	-0.078988	0.382967	-4.909172	MT	21316	2023.02.25 03:18:34.934236427	0001923
0	4.973256	-0.063495	0.394718	-4.957161	MT	21316	2023.02.25 03:18:34.935236427	0001923
0	4.945083	-0.071202	0.390281	-4.929144	MT	21316	2023.02.25 03:18:34.936236427	0001923
0	4.967592	-0.056426	0.367668	-4.953646	MT	21316	2023.02.25 03:18:34.937236427	0001923
0	4.965711	-0.095415	0.398557	-4.948771	MT	21316	2023.02.25 03:18:34.938236427	0001923
0	4.969020	-0.067449	0.390652	-4.953181	MT	21316	2023.02.25 03:18:34.939236427	0001923
0	4.969566	-0.075457	0.398642	-4.952977	MT	21316	2023.02.25 03:18:34.940236427	0001923
0	4.988522	-0.044650	0.383986	-4.973521	MT	21316	2023.02.25 03:18:34.941236427	0001923
0	4.952968	-0.087280	0.387385	-4.937024	MT	21316	2023.02.25 03:18:34.942236427	0001923
0	4.957287	-0.040331	0.394501	-4.941400	MT	21316	2023.02.25 03:18:34.943236427	0001923
0	4.983600	-0.103585	0.363857	-4.969220	MT	21316	2023.02.25 03:18:34.944236427	0001923
0	4.944854	-0.048200	0.387309	-4.929427	MT	21316	2023.02.25 03:18:34.945236427	0001923
0	4.965263	-0.044413	0.394618	-4.949357	MT	21316	2023.02.25 03:18:34.946236427	0001923
0	4.965316	-0.075412	0.394581	-4.949038	MT	21316	2023.02.25 03:18:34.947236427	0001923
0	4.989506	-0.071664	0.398952	-4.973014	MT	21316	2023.02.25 03:18:34.948236427	0001923
0	4.891345	-0.086650	0.405421	-4.873744	MT	21316	2023.02.25 03:18:34.949236427	0001923
0	4.963834	-0.048390	0.371616	-4.949668	MT	21316	2023.02.25 03:18:34.950236427	0001923
0	4.941054	-0.056161	0.390238	-4.925299	MT	21316	2023.02.25 03:18:34.951236427	0001923
0	4.963137	-0.044377	0.359622	-4.949892	MT	21316	2023.02.25 03:18:34.952236427	0001923
0	4.983331	-0.099581	0.359862	-4.969323	MT	21316	2023.02.25 03:18:34.953236427	0001923
0	4.971389	-0.071463	0.363712	-4.957552	MT	21316	2023.02.25 03:18:34.954236427	0001923
0	4.985761	-0.067627	0.402895	-4.968995	MT	21316	2023.02.25 03:18:34.955236427	0001923
0	4.920146	-0.098933	0.370884	-4.905150	MT	21316	2023.02.25 03:18:34.956236427	0001923
0	4.918046	-0.090924	0.401829	-4.900760	MT	21316	2023.02.25 03:18:34.957236427	0001923
0	4.972798	-0.048488	0.387736	-4.957422	MT	21316	2023.02.25 03:18:34.958236427	0001923
0	4.910107	-0.118836	0.397674	-4.892534	MT	21316	2023.02.25 03:18:34.959236427	0001923
0	4.964871	-0.075405	0.387582	-4.949145	MT	21316	2023.02.25 03:18:34.960236427	0001923
0	4.972553	-0.044485	0.383742	-4.957524	MT	21316	2023.02.25 03:18:34.961236427	0001923
0	4.955473	-0.020300	0.363528	-4.942079	MT	21316	2023.02.25 03:18:34.962236427	0001923
0	4.971661	-0.079466	0.367702	-4.957408	MT	21316	2023.02.25 03:18:34.963236427	0001923
0	4.957024	-0.095321	0.387436	-4.940941	MT	21316	2023.02.25 03:18:34.964236427	0001923
0	4.966756	-0.067410	0.352657	-4.953762	MT	21316	2023.02.25 03:18:34.965236427	0001923
0	4.956128	-0.071310	0.375466	-4.941371	MT	21316	2023.02.25 03:18:34.966236427	0001923
0	5.027565	-0.080044	0.368557	-5.013399	MT	21316	2023.02.25 03:18:34.967236427	0001923
0	4.961019	-0.060367	0.390539	-4.945255	MT	21316	2023.02.25 03:18:34.968236427	0001923
0	4.967361	-0.044423	0.363683	-4.953830	MT	21316	2023.02.25 03:18:34.969236427	0001923
0	4.976182	-0.087515	0.375753	-4.961203	MT	21316	2023.02.25 03:18:34.970236427	0001923
0	4.968440	-0.087437	0.379630	-4.953143	MT	21316	2023.02.25 03:18:34.971236427	0001923
0	4.975343	-0.052505	0.363796	-4.961747	MT	21316	2023.02.25 03:18:34.972236427	0001923
0	4.984409	-0.087602	0.379874	-4.969141	MT	21316	2023.02.25 03:18:34.973236427	0001923
0	4.936449	-0.079107	0.379151	-4.921231	MT	21316	2023.02.25 03:18:34.974236427	0001923
0	4.979841	-0.032555	0.371879	-4.965830	MT	21316	2023.02.25 03:18:34.975236427	0001923
0	4.967720	-0.087425	0.367631	-4.953327	MT	21316	2023.02.25 03:18:34.976236427	0001923
0	5.008006	-0.040848	0.376297	-4.993681	MT	21316	2023.02.25 03:18:34.977236427	0001923
0	4.956191	-0.083309	0.375452	-4.941248	MT	21316	2023.02.25 03:18:34.978236427	0001923
0	4.956830	-0.048324	0.387492	-4.941425	MT	21316	2023.02.25 03:18:34.979236427	0001923
0	4.998853	-0.044744	0.356172	-4.985947	MT	21316	2023.02.25 03:18:34.980236427	0001923
0	4.936125	-0.052105	0.375184	-4.921570	MT	21316	2023.02.25 03:18:34.981236427	0001923
0	5.011757	-0.060884	0.372335	-4.997536	MT	21316	2023.02.25 03:18:34.982236427	0001923
0	4.943455	-0.075174	0.363280	-4.929515	MT	21316	2023.02.25 03:18:34.983236427	0001923
0	4.926873	-0.078997	0.352032	-4.913645	MT	21316	2023.02.25 03:18:34.984236427	0001923
0	4.987101	-0.060624	0.359970	-4.973723	MT	21316	2023.02.25 03:18:34.985236427	0001923
0	4.937333	-0.103117	0.390121	-4.920816	MT	21316	2023.02.25 03:18:34.986236427	0001923
0	4.968324	-0.063438	0.379659	-4.953390	MT	21316	2023.02.25 03:18:34.987236427	0001923
0	4.957854	-0.075337	0.402458	-4.940917	MT	21316	2023.02.25 03:18:34.988236427	0001923
0	4.988030	-0.052641	0.375977	-4.973561	MT	21316	2023.02.25 03:18:34.989236427	0001923
0	4.982636	-0.111591	0.410781	-4.964421	MT	21316	2023.02.25 03:18:34.990236427	0001923
0	4.984967	-0.044615	0.390924	-4.969415	MT	21316	2023.02.25 03:18:34.991236427	0001923
0	4.953305	-0.036290	0.394445	-4.937442	MT	21316	2023.02.25 03:18:34.992236427	0001923
0	4.928148	-0.060022	0.375052	-4.913489	MT	21316	2023.02.25 03:18:34.993236427	0001923
0	4.913389	-0.035878	0.393834	-4.897449	MT	21316	2023.02.25 03:18:34.994236427	0001923
0	4.938120	-0.063136	0.406167	-4.920983	MT	21316	2023.02.25 03:18:34.995236427	0001923
0	4.977234	-0.048537	0.394797	-4.961314	MT	21316	2023.02.25 03:18:34.996236427	0001923
0	4.909455	-0.078834	0.393722	-4.893007	MT	21316	2023.02.25 03:18:34.997236427	0001923
0	4.909716	-0.078838	0.397721	-4.892946	MT	21316	2023.02.25 03:18:34.998236427	0001923
0	4.929718	-0.016048	0.398101	-4.913591	MT	21316	2023.02.25 03:18:34.999236427	0001923
0	4.960571	-0.052360	0.383549	-4.945444	MT	21316	2023.02.25 03:18:35.000236427	0001923
0	4.937342	-0.067123	0.394163	-4.921125	MT	21316	2023.02.25 03:18:35.001236427	0001923
0	4.964082	-0.060393	0.375601	-4.949483	MT	21316	2023.02.25 03:18:35.002236427	0001923
0	4.968066	-0.052435	0.375672	-4.953565	MT	21316	2023.02.25 03:18:35.003236427	0001923
0	4.961324	-0.075371	0.394520	-4.945039	MT	21316	2023.02.25 03:18:35.004236427	0001923
0	4.961069	-0.075366	0.390521	-4.945100	MT	21316	2023.02.25 03:18:35.005236427	0001923
0	4.971822	-0.056472	0.371729	-4.957584	MT	21316	2023.02.25 03:18:35.006236427	0001923
0	4.993726	-0.060709	0.403026	-4.977066	MT	21316	2023.02.25 03:18:35.007236427	0001923
0	4.955906	-0.075306	0.371462	-4.941391	MT	21316	2023.02.25 03:18:35.008236427	0001923
0	4.964814	-0.048406	0.387614	-4.949423	MT	21316	2023.02.25 03:18:35.009236427	0001923
0	4.996265	-0.060727	0.380090	-4.981416	MT	21316	2023.02.25 03:18:35.010236427	0001923
0	4.984641	-0.111601	0.379846	-4.968894	MT	21316	2023.02.25 03:18:35.011236427	0001923
0	4.945316	-0.103200	0.390243	-4.928815	MT	21316	2023.02.25 03:18:35.012236427	0001923
0	4.932400	-0.036068	0.379141	-4.917674	MT	21316	2023.02.25 03:18:35.013236427	0001923
0	4.973009	-0.036492	0.390750	-4.957500	MT	21316	2023.02.25 03:18:35.014236427	0001923
0	4.961345	-0.079370	0.394516	-4.944998	MT	21316	2023.02.25 03:18:35.015236427	0001923
0	4.931782	-0.111048	0.363054	-4.917147	MT	21316	2023.02.25 03:18:35.016236427	0001923
0	4.958163	-0.166317	0.387352	-4.940210	MT	21316	2023.02.25 03:18:35.017236427	0001923
0	4.933853	-0.044092	0.402129	-4.917241	MT	21316	2023.02.25 03:18:35.018236427	0001923
0	4.953386	-0.083288	0.394389	-4.936958	MT	21316	2023.02.25 03:18:35.019236427	0001923
0	4.960557	-0.099354	0.379494	-4.945021	MT	21316	2023.02.25 03:18:35.020236427	0001923
0	4.960082	-0.048352	0.375555	-4.945607	MT	21316	2023.02.25 03:18:35.021236427	0001923
0	4.972085	-0.067475	0.375715	-4.957410	MT	21316	2023.02.25 03:18:35.022236427	0001923
0	4.949008	-0.115233	0.383291	-4.932797	MT	21316	2023.02.25 03:18:35.023236427	0001923
0	4.964604	-0.071401	0.383587	-4.949248	MT	21316	2023.02.25 03:18:35.024236427	0001923
0	4.983387	-0.075586	0.363890	-4.969509	MT	21316	2023.02.25 03:18:35.025236427	0001923
0	4.936618	-0.052113	0.383183	-4.921448	MT	21316	2023.02.25 03:18:35.026236427	0001923
0	4.955625	-0.063302	0.367477	-4.941576	MT	21316	2023.02.25 03:18:35.027236427	0001923
0	4.993743	-0.067709	0.403017	-4.976994	MT	21316	2023.02.25 03:18:35.028236427	0001923
0	4.970303	-0.052471	0.410668	-4.953030	MT	21316	2023.02.25 03:18:35.029236427	0001923
0	4.957059	-0.071325	0.390465	-4.941142	MT	21316	2023.02.25 03:18:35.030236427	0001923
0	4.957810	-0.063338	0.402473	-4.941041	MT	21316	2023.02.25 03:18:35.031236427	0001923
0	4.949061	-0.067243	0.390347	-4.933185	MT	21316	2023.02.25 03:18:35.032236427	0001923
0	4.976981	-0.056532	0.390788	-4.961293	MT	21316	2023.02.25 03:18:35.033236427	0001923
0	4.983136	-0.032584	0.359942	-4.970012	MT	21316	2023.02.25 03:18:35.034236427	0001923
0	4.995083	-0.056707	0.360097	-4.981763	MT	21316	2023.02.25 03:18:35.035236427	0001923
0	4.957536	-0.056334	0.398481	-4.941174	MT	21316	2023.02.25 03:18:35.036236427	0001923
0	4.965780	-0.123409	0.394525	-4.948544	MT	21316	2023.02.25 03:18:35.037236427	0001923
0	4.993307	-0.111694	0.390967	-4.976724	MT	21316	2023.02.25 03:18:35.038236427	0001923
0	5.004186	-0.008808	0.376274	-4.990011	MT	21316	2023.02.25 03:18:35.039236427	0001923
0	4.953124	-0.020287	0.390464	-4.937668	MT	21316	2023.02.25 03:18:35.040236427	0001923
0	4.965263	-0.044413	0.394618	-4.949357	MT	21316	2023.02.25 03:18:35.041236427	0001923
0	4.969125	-0.087448	0.390629	-4.952975	MT	21316	2023.02.25 03:18:35.042236427	0001923
0	4.948846	-0.048241	0.387370	-4.933426	MT	21316	2023.02.25 03:18:35.043236427	0001923
0	4.909057	-0.086827	0.386713	-4.893031	MT	21316	2023.02.25 03:18:35.044236427	0001923
0	4.950406	-0.075263	0.410335	-4.932797	MT	21316	2023.02.25 03:18:35.045236427	0001923
0	4.970303	-0.052471	0.410668	-4.953030	MT	21316	2023.02.25 03:18:35.046236427	0001923
0	4.965490	-0.099410	0.394553	-4.948791	MT	21316	2023.02.25 03:18:35.047236427	0001923
0	4.922695	-0.059979	0.413925	-4.904895	MT	21316	2023.02.25 03:18:35.048236427	0001923
0	4.951675	-0.075260	0.367401	-4.937453	MT	21316	2023.02.25 03:18:35.049236427	0001923
0	4.945880	-0.075214	0.402275	-4.928920	MT	21316	2023.02.25 03:18:35.050236427	0001923
0	4.967249	-0.016420	0.359717	-4.954180	MT	21316	2023.02.25 03:18:35.051236427	0001923
0	4.942392	-0.067181	0.410223	-4.924880	MT	21316	2023.02.25 03:18:35.052236427	0001923
0	4.955538	-0.091297	0.363444	-4.941349	MT	21316	2023.02.25 03:18:35.053236427	0001923
0	4.952895	-0.075281	0.387399	-4.937147	MT	21316	2023.02.25 03:18:35.054236427	0001923
0	4.996073	-0.075722	0.376072	-4.981323	MT	21316	2023.02.25 03:18:35.055236427	0001923
0	4.972802	-0.044489	0.387741	-4.957463	MT	21316	2023.02.25 03:18:35.056236427	0001923
0	4.960234	-0.012354	0.375597	-4.945978	MT	21316	2023.02.25 03:18:35.057236427	0001923
0	4.957664	-0.087333	0.398445	-4.940855	MT	21316	2023.02.25 03:18:35.058236427	0001923
0	4.972987	-0.052491	0.390731	-4.957335	MT	21316	2023.02.25 03:18:35.059236427	0001923
0	4.980635	-0.083565	0.383818	-4.965121	MT	21316	2023.02.25 03:18:35.060236427	0001923
0	4.949118	-0.103238	0.387305	-4.932860	MT	21316	2023.02.25 03:18:35.061236427	0001923
0	4.947857	-0.099218	0.367312	-4.933207	MT	21316	2023.02.25 03:18:35.062236427	0001923
0	4.957542	-0.060334	0.398477	-4.941133	MT	21316	2023.02.25 03:18:35.063236427	0001923
0	4.969638	-0.087456	0.398628	-4.952853	MT	21316	2023.02.25 03:18:35.064236427	0001923
0	4.969931	-0.091460	0.402623	-4.952751	MT	21316	2023.02.25 03:18:35.065236427	0001923
0	4.974718	-0.052493	0.352797	-4.961915	MT	21316	2023.02.25 03:18:35.066236427	0001923
0	4.949317	-0.067247	0.394347	-4.933123	MT	21316	2023.02.25 03:18:35.067236427	0001923
0	4.957145	-0.107320	0.387422	-4.940817	MT	21316	2023.02.25 03:18:35.068236427	0001923
0	4.956932	-0.083322	0.387451	-4.941064	MT	21316	2023.02.25 03:18:35.069236427	0001923
0	4.949331	-0.071247	0.394342	-4.933082	MT	21316	2023.02.25 03:18:35.070236427	0001923
0	4.956831	-0.056323	0.387483	-4.941342	MT	21316	2023.02.25 03:18:35.071236427	0001923
0	4.923707	-0.070972	0.366979	-4.909499	MT	21316	2023.02.25 03:18:35.072236427	0001923
0	4.985020	-0.075614	0.390887	-4.969096	MT	21316	2023.02.25 03:18:35.073236427	0001923
0	4.936375	-0.044109	0.379193	-4.921591	MT	21316	2023.02.25 03:18:35.074236427	0001923
0	5.005025	-0.083820	0.391183	-4.989010	MT	21316	2023.02.25 03:18:35.075236427	0001923
0	4.959644	-0.071343	0.367528	-4.945493	MT	21316	2023.02.25 03:18:35.076236427	0001923
0	4.975891	-0.079512	0.371763	-4.961347	MT	21316	2023.02.25 03:18:35.077236427	0001923
0	5.005433	-0.048830	0.399224	-4.989248	MT	21316	2023.02.25 03:18:35.078236427	0001923
0	4.995556	-0.063715	0.368087	-4.981569	MT	21316	2023.02.25 03:18:35.079236427	0001923
0	4.960083	-0.056352	0.375545	-4.945525	MT	21316	2023.02.25 03:18:35.080236427	0001923
0	4.955610	-0.052303	0.367490	-4.941689	MT	21316	2023.02.25 03:18:35.081236427	0001923
0	4.984539	-0.063607	0.383902	-4.969327	MT	21316	2023.02.25 03:18:35.082236427	0001923
0	4.971591	-0.060467	0.367725	-4.957604	MT	21316	2023.02.25 03:18:35.083236427	0001923
0	4.983387	-0.075586	0.363890	-4.969509	MT	21316	2023.02.25 03:18:35.084236427	0001923
0	4.931653	-0.048055	0.367128	-4.917734	MT	21316	2023.02.25 03:18:35.085236427	0001923
0	4.961069	-0.075366	0.390521	-4.945100	MT	21316	2023.02.25 03:18:35.086236427	0001923
0	4.940391	-0.103143	0.375184	-4.925045	MT	21316	2023.02.25 03:18:35.087236427	0001923
0	4.957122	-0.083325	0.390450	-4.941018	MT	21316	2023.02.25 03:18:35.088236427	0001923
0	4.955613	-0.056302	0.367485	-4.941648	MT	21316	2023.02.25 03:18:35.089236427	0001923
0	4.994569	-0.083694	0.349066	-4.981653	MT	21316	2023.02.25 03:18:35.090236427	0001923
0	4.945500	-0.131195	0.387211	-4.928572	MT	21316	2023.02.25 03:18:35.091236427	0001923
0	4.984332	-0.028605	0.379944	-4.969748	MT	21316	2023.02.25 03:18:35.092236427	0001923
0	4.984320	-0.071603	0.379893	-4.969305	MT	21316	2023.02.25 03:18:35.093236427	0001923
0	4.928897	-0.040035	0.387074	-4.913512	MT	21316	2023.02.25 03:18:35.094236427	0001923
0	5.004775	-0.071817	0.388198	-4.989180	MT	21316	2023.02.25 03:18:35.095236427	0001923
0	4.946931	-0.048208	0.355374	-4.933915	MT	21316	2023.02.25 03:18:35.096236427	0001923
0	4.982931	-0.075578	0.355891	-4.969631	MT	21316	2023.02.25 03:18:35.097236427	0001923
0	4.955622	-0.040303	0.367504	-4.941812	MT	21316	2023.02.25 03:18:35.098236427	0001923
0	4.939483	-0.079132	0.363214	-4.925475	MT	21316	2023.02.25 03:18:35.099236427	0001923
0	4.968261	-0.095432	0.375621	-4.953122	MT	21316	2023.02.25 03:18:35.100236427	0001923
0	4.969346	-0.020456	0.394708	-4.953604	MT	21316	2023.02.25 03:18:35.101236427	0001923
0	4.956887	-0.075322	0.387460	-4.941147	MT	21316	2023.02.25 03:18:35.102236427	0001923
0	4.971351	-0.099457	0.359679	-4.957325	MT	21316	2023.02.25 03:18:35.103236427	0001923
0	4.960821	-0.052365	0.387549	-4.945383	MT	21316	2023.02.25 03:18:35.104236427	0001923
0	4.953386	-0.083288	0.394389	-4.936958	MT	21316	2023.02.25 03:18:35.105236427	0001923
0	4.932457	-0.079066	0.379090	-4.917232	MT	21316	2023.02.25 03:18:35.106236427	0001923
0	4.966326	-0.063429	0.410594	-4.948917	MT	21316	2023.02.25 03:18:35.107236427	0001923
0	4.910184	-0.062847	0.405739	-4.892988	MT	21316	2023.02.25 03:18:35.108236427	0001923
0	4.972533	-0.099477	0.379677	-4.957019	MT	21316	2023.02.25 03:18:35.109236427	0001923
0	4.964343	-0.067397	0.379593	-4.949350	MT	21316	2023.02.25 03:18:35.110236427	0001923
0	4.955741	-0.087301	0.367448	-4.941329	MT	21316	2023.02.25 03:18:35.111236427	0001923
0	5.004247	-0.044810	0.380231	-4.989580	MT	21316	2023.02.25 03:18:35.112236427	0001923
0	4.945316	-0.103200	0.390243	-4.928815	MT	21316	2023.02.25 03:18:35.113236427	0001923
0	4.987253	-0.091622	0.359933	-4.973404	MT	21316	2023.02.25 03:18:35.114236427	0001923
0	4.956869	-0.071322	0.387465	-4.941188	MT	21316	2023.02.25 03:18:35.115236427	0001923
0	4.995541	-0.052715	0.368100	-4.981682	MT	21316	2023.02.25 03:18:35.116236427	0001923
0	4.961526	-0.048376	0.398552	-4.945256	MT	21316	2023.02.25 03:18:35.117236427	0001923
0	5.000009	-0.048765	0.376165	-4.985600	MT	21316	2023.02.25 03:18:35.118236427	0001923
0	4.995779	-0.056719	0.372095	-4.981580	MT	21316	2023.02.25 03:18:35.119236427	0001923
0	5.012550	-0.079895	0.384311	-4.997157	MT	21316	2023.02.25 03:18:35.120236427	0001923
0	4.900535	-0.122720	0.354567	-4.886151	MT	21316	2023.02.25 03:18:35.121236427	0001923
0	4.965043	-0.071408	0.390587	-4.949141	MT	21316	2023.02.25 03:18:35.122236427	0001923
0	4.947728	-0.083219	0.367331	-4.933371	MT	21316	2023.02.25 03:18:35.123236427	0001923
0	4.976294	-0.052521	0.379794	-4.961502	MT	21316	2023.02.25 03:18:35.124236427	0001923
0	4.939661	-0.036139	0.367264	-4.925856	MT	21316	2023.02.25 03:18:35.125236427	0001923
0	5.010869	-0.071867	0.356324	-4.997667	MT	21316	2023.02.25 03:18:35.126236427	0001923
0	4.972095	-0.032477	0.375757	-4.957770	MT	21316	2023.02.25 03:18:35.127236427	0001923
0	5.000745	-0.056777	0.388154	-4.985335	MT	21316	2023.02.25 03:18:35.128236427	0001923
0	4.973069	-0.103486	0.387671	-4.956856	MT	21316	2023.02.25 03:18:35.129236427	0001923
0	4.964099	-0.067393	0.375593	-4.949411	MT	21316	2023.02.25 03:18:35.130236427	0001923
0	4.970360	-0.075469	0.410641	-4.952793	MT	21316	2023.02.25 03:18:35.131236427	0001923
0	4.975355	-0.040505	0.363810	-4.961870	MT	21316	2023.02.25 03:18:35.132236427	0001923
0	4.969795	-0.067462	0.402651	-4.952998	MT	21316	2023.02.25 03:18:35.133236427	0001923
0	4.963599	-0.056385	0.367607	-4.949646	MT	21316	2023.02.25 03:18:35.134236427	0001923
0	4.968787	-0.099440	0.383615	-4.952959	MT	21316	2023.02.25 03:18:35.135236427	0001923
0	4.997207	-0.063742	0.395084	-4.981156	MT	21316	2023.02.25 03:18:35.136236427	0001923
0	4.958627	-0.067350	0.414466	-4.940816	MT	21316	2023.02.25 03:18:35.137236427	0001923
0	4.996336	-0.079726	0.380067	-4.981221	MT	21316	2023.02.25 03:18:35.138236427	0001923
0	4.996257	-0.052727	0.380099	-4.981499	MT	21316	2023.02.25 03:18:35.139236427	0001923
0	4.984147	0.007401	0.371988	-4.970241	MT	21316	2023.02.25 03:18:35.140236427	0001923
0	4.939507	-0.083132	0.363209	-4.925434	MT	21316	2023.02.25 03:18:35.141236427	0001923
0	4.996507	-0.044732	0.384108	-4.981520	MT	21316	2023.02.25 03:18:35.142236427	0001923
0	4.965133	-0.087407	0.390568	-4.948976	MT	21316	2023.02.25 03:18:35.143236427	0001923
0	4.943654	-0.036180	0.367326	-4.929856	MT	21316	2023.02.25 03:18:35.144236427	0001923
0	4.953966	-0.091295	0.402378	-4.936753	MT	21316	2023.02.25 03:18:35.145236427	0001923
0	4.969031	-0.032451	0.390694	-4.953541	MT	21316	2023.02.25 03:18:35.146236427	0001923
0	4.968845	-0.071446	0.387648	-4.953186	MT	21316	2023.02.25 03:18:35.147236427	0001923
0	4.993240	-0.071701	0.395014	-4.977075	MT	21316	2023.02.25 03:18:35.148236427	0001923
0	4.973250	-0.060495	0.394721	-4.957191	MT	21316	2023.02.25 03:18:35.149236427	0001923
0	4.937447	-0.087122	0.394140	-4.920920	MT	21316	2023.02.25 03:18:35.150236427	0001923
0	4.960579	-0.060360	0.383539	-4.945361	MT	21316	2023.02.25 03:18:35.151236427	0001923
0	4.988274	-0.056645	0.379972	-4.973459	MT	21316	2023.02.25 03:18:35.152236427	0001923
0	4.972304	-0.056480	0.379728	-4.957462	MT	21316	2023.02.25 03:18:35.153236427	0001923
0	5.023137	-0.115994	0.372437	-5.007968	MT	21316	2023.02.25 03:18:35.154236427	0001923
0	4.961525	-0.052376	0.398547	-4.945215	MT	21316	2023.02.25 03:18:35.155236427	0001923
0	5.004737	-0.056818	0.388215	-4.989334	MT	21316	2023.02.25 03:18:35.156236427	0001923
0	4.963248	-0.083399	0.422508	-4.944529	MT	21316	2023.02.25 03:18:35.157236427	0001923
0	4.984628	-0.083606	0.383879	-4.969121	MT	21316	2023.02.25 03:18:35.158236427	0001923
0	4.972360	-0.075479	0.379705	-4.957266	MT	21316	2023.02.25 03:18:35.159236427	0001923
0	4.941763	-0.095167	0.398191	-4.924775	MT	21316	2023.02.25 03:18:35.160236427	0001923
0	4.966907	-0.060414	0.355665	-4.953788	MT	21316	2023.02.25 03:18:35.161236427	0001923
0	4.949006	-0.091239	0.387319	-4.932983	MT	21316	2023.02.25 03:18:35.162236427	0001923
0	5.007304	-0.063834	0.364271	-4.993628	MT	21316	2023.02.25 03:18:35.163236427	0001923
0	4.928645	-0.040031	0.383075	-4.913573	MT	21316	2023.02.25 03:18:35.164236427	0001923
0	4.997489	-0.071746	0.399074	-4.981013	MT	21316	2023.02.25 03:18:35.165236427	0001923
0	4.996417	-0.091725	0.380053	-4.981097	MT	21316	2023.02.25 03:18:35.166236427	0001923
0	5.013161	-0.048908	0.395346	-4.997308	MT	21316	2023.02.25 03:18:35.167236427	0001923
0	4.937850	-0.103126	0.398120	-4.920694	MT	21316	2023.02.25 03:18:35.168236427	0001923
0	4.952393	-0.028275	0.379456	-4.937753	MT	21316	2023.02.25 03:18:35.169236427	0001923
0	4.990005	-0.063672	0.406961	-4.972974	MT	21316	2023.02.25 03:18:35.170236427	0001923
0	4.956212	-0.016313	0.375532	-4.941937	MT	21316	2023.02.25 03:18:35.171236427	0001923
0	4.916416	-0.059902	0.378868	-4.901430	MT	21316	2023.02.25 03:18:35.172236427	0001923
0	4.965099	-0.020411	0.390647	-4.949666	MT	21316	2023.02.25 03:18:35.173236427	0001923
0	4.952845	-0.060282	0.387417	-4.937302	MT	21316	2023.02.25 03:18:35.174236427	0001923
0	4.980533	-0.052567	0.383854	-4.965440	MT	21316	2023.02.25 03:18:35.175236427	0001923
0	5.008484	-0.044856	0.384291	-4.993518	MT	21316	2023.02.25 03:18:35.176236427	0001923
0	4.960036	-0.095346	0.371499	-4.945185	MT	21316	2023.02.25 03:18:35.177236427	0001923
0	4.948108	-0.044229	0.375376	-4.933650	MT	21316	2023.02.25 03:18:35.178236427	0001923
0	4.952601	-0.063277	0.383414	-4.937332	MT	21316	2023.02.25 03:18:35.179236427	0001923
0	4.978892	-0.040538	0.355872	-4.965992	MT	21316	2023.02.25 03:18:35.180236427	0001923
0	4.972496	-0.095478	0.379682	-4.957060	MT	21316	2023.02.25 03:18:35.181236427	0001923
0	4.977831	-0.079543	0.402759	-4.960873	MT	21316	2023.02.25 03:18:35.182236427	0001923
0	4.943895	-0.067182	0.371288	-4.929475	MT	21316	2023.02.25 03:18:35.183236427	0001923
0	5.007526	-0.044839	0.368293	-4.993762	MT	21316	2023.02.25 03:18:35.184236427	0001923
0	4.956648	-0.107312	0.379423	-4.940940	MT	21316	2023.02.25 03:18:35.185236427	0001923
0	4.952859	-0.103275	0.383366	-4.936920	MT	21316	2023.02.25 03:18:35.186236427	0001923
0	4.939879	-0.056142	0.371240	-4.925589	MT	21316	2023.02.25 03:18:35.187236427	0001923
0	4.936734	-0.111106	0.379113	-4.920902	MT	21316	2023.02.25 03:18:35.188236427	0001923
0	4.925353	-0.040001	0.394012	-4.909405	MT	21316	2023.02.25 03:18:35.189236427	0001923
0	4.943133	-0.095164	0.355257	-4.929432	MT	21316	2023.02.25 03:18:35.190236427	0001923
0	4.957291	-0.103324	0.390427	-4.940813	MT	21316	2023.02.25 03:18:35.191236427	0001923
0	4.943872	-0.056183	0.371301	-4.929589	MT	21316	2023.02.25 03:18:35.192236427	0001923
0	4.991792	-0.060678	0.372029	-4.977539	MT	21316	2023.02.25 03:18:35.193236427	0001923
0	4.954309	-0.048279	0.344497	-4.942082	MT	21316	2023.02.25 03:18:35.194236427	0001923
0	4.928397	-0.040027	0.379075	-4.913634	MT	21316	2023.02.25 03:18:35.195236427	0001923
0	4.981386	-0.091576	0.394807	-4.964871	MT	21316	2023.02.25 03:18:35.196236427	0001923
0	4.984511	-0.099601	0.379860	-4.969017	MT	21316	2023.02.25 03:18:35.197236427	0001923
0	4.992918	-0.091692	0.387991	-4.976976	MT	21316	2023.02.25 03:18:35.198236427	0001923
0	4.992183	-0.091680	0.375992	-4.977159	MT	21316	2023.02.25 03:18:35.199236427	0001923
0	4.968679	-0.016445	0.383714	-4.953813	MT	21316	2023.02.25 03:18:35.200236427	0001923
0	4.988035	-0.044641	0.375987	-4.973644	MT	21316	2023.02.25 03:18:35.201236427	0001923
0	4.973256	-0.063495	0.394718	-4.957161	MT	21316	2023.02.25 03:18:35.202236427	0001923
0	4.972987	-0.048492	0.390736	-4.957376	MT	21316	2023.02.25 03:18:35.203236427	0001923
0	4.984831	-0.075611	0.387888	-4.969142	MT	21316	2023.02.25 03:18:35.204236427	0001923
0	4.932885	-0.060075	0.387112	-4.917305	MT	21316	2023.02.25 03:18:35.205236427	0001923
0	4.965521	-0.044418	0.398618	-4.949296	MT	21316	2023.02.25 03:18:35.206236427	0001923
0	4.961720	-0.095374	0.398496	-4.944772	MT	21316	2023.02.25 03:18:35.207236427	0001923
0	4.952365	-0.067273	0.379410	-4.937352	MT	21316	2023.02.25 03:18:35.208236427	0001923
0	4.991853	-0.139685	0.422869	-4.971948	MT	21316	2023.02.25 03:18:35.209236427	0001923
0	4.987331	-0.060628	0.363969	-4.973662	MT	21316	2023.02.25 03:18:35.210236427	0001923
0	4.960154	-0.024354	0.375583	-4.945854	MT	21316	2023.02.25 03:18:35.211236427	0001923
0	4.972743	-0.095482	0.383681	-4.956999	MT	21316	2023.02.25 03:18:35.212236427	0001923
0	4.985193	-0.099613	0.390859	-4.968849	MT	21316	2023.02.25 03:18:35.213236427	0001923
0	5.007599	-0.079837	0.368252	-4.993402	MT	21316	2023.02.25 03:18:35.214236427	0001923
0	4.928385	-0.052026	0.379061	-4.913510	MT	21316	2023.02.25 03:18:35.215236427	0001923
0	4.949047	-0.040245	0.390379	-4.933462	MT	21316	2023.02.25 03:18:35.216236427	0001923
0	4.948103	-0.052228	0.375367	-4.933568	MT	21316	2023.02.25 03:18:35.217236427	0001923
0	4.969031	-0.032451	0.390694	-4.953541	MT	21316	2023.02.25 03:18:35.218236427	0001923
0	4.956096	-0.060311	0.375479	-4.941484	MT	21316	2023.02.25 03:18:35.219236427	0001923
0	4.966051	-0.060425	0.406598	-4.949009	MT	21316	2023.02.25 03:18:35.220236427	0001923
0	4.930228	-0.083053	0.406021	-4.912779	MT	21316	2023.02.25 03:18:35.221236427	0001923
0	4.960829	-0.060364	0.387539	-4.945300	MT	21316	2023.02.25 03:18:35.222236427	0001923
0	4.959218	-0.079334	0.359520	-4.945533	MT	21316	2023.02.25 03:18:35.223236427	0001923
0	4.956167	-0.079309	0.375457	-4.941289	MT	21316	2023.02.25 03:18:35.224236427	0001923
0	4.912420	-0.043862	0.378826	-4.897595	MT	21316	2023.02.25 03:18:35.225236427	0001923
0	4.964447	-0.087396	0.379569	-4.949144	MT	21316	2023.02.25 03:18:35.226236427	0001923
0	4.956283	-0.095309	0.375438	-4.941124	MT	21316	2023.02.25 03:18:35.227236427	0001923
0	4.968312	-0.056439	0.379667	-4.953462	MT	21316	2023.02.25 03:18:35.228236427	0001923
0	4.946018	-0.095213	0.402251	-4.928714	MT	21316	2023.02.25 03:18:35.229236427	0001923
0	4.916188	-0.066898	0.374860	-4.901419	MT	21316	2023.02.25 03:18:35.230236427	0001923
0	4.967598	-0.060426	0.367663	-4.953605	MT	21316	2023.02.25 03:18:35.231236427	0001923
0	4.954085	-0.063301	0.406411	-4.936981	MT	21316	2023.02.25 03:18:35.232236427	0001923
0	4.930136	-0.040055	0.406072	-4.913221	MT	21316	2023.02.25 03:18:35.233236427	0001923
0	4.963994	-0.091387	0.371565	-4.949225	MT	21316	2023.02.25 03:18:35.234236427	0001923
0	4.971713	-0.087466	0.367693	-4.957326	MT	21316	2023.02.25 03:18:35.235236427	0001923
0	4.988678	-0.091647	0.383930	-4.973038	MT	21316	2023.02.25 03:18:35.236236427	0001923
0	4.982714	-0.060576	0.352910	-4.969831	MT	21316	2023.02.25 03:18:35.237236427	0001923
0	4.949524	-0.099245	0.394309	-4.932794	MT	21316	2023.02.25 03:18:35.238236427	0001923
0	4.996260	-0.056727	0.380094	-4.981458	MT	21316	2023.02.25 03:18:35.239236427	0001923
0	4.992949	-0.056697	0.391032	-4.977290	MT	21316	2023.02.25 03:18:35.240236427	0001923
0	4.956887	-0.075322	0.387460	-4.941147	MT	21316	2023.02.25 03:18:35.241236427	0001923
0	4.995081	-0.048707	0.360106	-4.981846	MT	21316	2023.02.25 03:18:35.242236427	0001923
0	4.957335	-0.107323	0.390422	-4.940771	MT	21316	2023.02.25 03:18:35.243236427	0001923
0	4.983635	-0.024593	0.367950	-4.969972	MT	21316	2023.02.25 03:18:35.244236427	0001923
0	4.979338	-0.056546	0.363852	-4.965705	MT	21316	2023.02.25 03:18:35.245236427	0001923
0	4.912705	-0.070865	0.382794	-4.897256	MT	21316	2023.02.25 03:18:35.246236427	0001923
0	4.976352	-0.075520	0.379766	-4.961265	MT	21316	2023.02.25 03:18:35.247236427	0001923
0	4.976077	-0.067516	0.375776	-4.961409	MT	21316	2023.02.25 03:18:35.248236427	0001923
0	4.988032	-0.056641	0.375973	-4.973520	MT	21316	2023.02.25 03:18:35.249236427	0001923
0	4.967750	-0.091424	0.367627	-4.953285	MT	21316	2023.02.25 03:18:35.250236427	0001923
0	4.956191	-0.083309	0.375452	-4.941248	MT	21316	2023.02.25 03:18:35.251236427	0001923
0	4.990633	-0.091652	0.348995	-4.977572	MT	21316	2023.02.25 03:18:35.252236427	0001923
0	4.891490	-0.043657	0.409471	-4.874126	MT	21316	2023.02.25 03:18:35.253236427	0001923
0	4.995159	-0.079705	0.360069	-4.981526	MT	21316	2023.02.25 03:18:35.254236427	0001923
0	4.941094	-0.099156	0.387187	-4.924902	MT	21316	2023.02.25 03:18:35.255236427	0001923
0	4.955171	-0.067294	0.359473	-4.941657	MT	21316	2023.02.25 03:18:35.256236427	0001923
0	4.960134	-0.028353	0.375578	-4.945813	MT	21316	2023.02.25 03:18:35.257236427	0001923
0	4.970165	-0.087465	0.406627	-4.952731	MT	21316	2023.02.25 03:18:35.258236427	0001923
0	4.977517	-0.067540	0.398774	-4.961058	MT	21316	2023.02.25 03:18:35.259236427	0001923
0	4.988997	-0.099651	0.387920	-4.972894	MT	21316	2023.02.25 03:18:35.260236427	0001923
0	4.956593	-0.063319	0.383475	-4.941331	MT	21316	2023.02.25 03:18:35.261236427	0001923
0	4.966562	-0.028408	0.348704	-4.954224	MT	21316	2023.02.25 03:18:35.262236427	0001923
0	5.023987	-0.084015	0.391473	-5.008007	MT	21316	2023.02.25 03:18:35.263236427	0001923
0	4.950612	-0.079240	0.348399	-4.937702	MT	21316	2023.02.25 03:18:35.264236427	0001923
0	5.004680	-0.095812	0.384170	-4.988994	MT	21316	2023.02.25 03:18:35.265236427	0001923
0	4.972220	-0.091474	0.375687	-4.957163	MT	21316	2023.02.25 03:18:35.266236427	0001923
0	5.001964	-0.052796	0.407157	-4.985086	MT	21316	2023.02.25 03:18:35.267236427	0001923
0	4.906298	-0.110794	0.386639	-4.889785	MT	21316	2023.02.25 03:18:35.268236427	0001923
0	4.971452	-0.083462	0.363698	-4.957428	MT	21316	2023.02.25 03:18:35.269236427	0001923
0	4.925163	-0.078995	0.389967	-4.909065	MT	21316	2023.02.25 03:18:35.270236427	0001923
0	4.971131	-0.040460	0.359749	-4.957932	MT	21316	2023.02.25 03:18:35.271236427	0001923
0	4.923707	-0.070972	0.366979	-4.909499	MT	21316	2023.02.25 03:18:35.272236427	0001923
0	4.939173	-0.048130	0.359251	-4.925855	MT	21316	2023.02.25 03:18:35.273236427	0001923
0	5.004931	-0.060821	0.391210	-4.989247	MT	21316	2023.02.25 03:18:35.274236427	0001923
0	4.962529	-0.063365	0.348601	-4.949865	MT	21316	2023.02.25 03:18:35.275236427	0001923
0	4.995671	-0.087713	0.368059	-4.981322	MT	21316	2023.02.25 03:18:35.276236427	0001923
0	4.960579	-0.060360	0.383539	-4.945361	MT	21316	2023.02.25 03:18:35.277236427	0001923
0	4.963964	-0.087387	0.371570	-4.949266	MT	21316	2023.02.25 03:18:35.278236427	0001923
0	4.992096	-0.024684	0.376072	-4.977849	MT	21316	2023.02.25 03:18:35.279236427	0001923
0	5.022510	-0.063993	0.368500	-5.008564	MT	21316	2023.02.25 03:18:35.280236427	0001923
0	5.004931	-0.060821	0.391210	-4.989247	MT	21316	2023.02.25 03:18:35.281236427	0001923
0	4.980044	-0.052558	0.375855	-4.965563	MT	21316	2023.02.25 03:18:35.282236427	0001923
0	4.980084	-0.071557	0.375833	-4.965367	MT	21316	2023.02.25 03:18:35.283236427	0001923
0	4.935892	-0.060100	0.371174	-4.921549	MT	21316	2023.02.25 03:18:35.284236427	0001923
0	4.940403	-0.071149	0.379222	-4.925313	MT	21316	2023.02.25 03:18:35.285236427	0001923
0	4.980047	-0.056558	0.375851	-4.965521	MT	21316	2023.02.25 03:18:35.286236427	0001923
0	4.961289	-0.036373	0.394567	-4.945440	MT	21316	2023.02.25 03:18:35.287236427	0001923
0	4.971480	-0.087462	0.363693	-4.957387	MT	21316	2023.02.25 03:18:35.288236427	0001923
0	4.945585	-0.067210	0.398285	-4.929063	MT	21316	2023.02.25 03:18:35.289236427	0001923
0	4.959618	-0.063343	0.367538	-4.945575	MT	21316	2023.02.25 03:18:35.290236427	0001923
0	4.959378	-0.060339	0.363542	-4.945667	MT	21316	2023.02.25 03:18:35.291236427	0001923
0	4.958912	-0.048332	0.355557	-4.945913	MT	21316	2023.02.25 03:18:35.292236427	0001923
0	5.020458	-0.048979	0.384470	-5.005475	MT	21316	2023.02.25 03:18:35.293236427	0001923
0	5.004935	-0.040822	0.391234	-4.989453	MT	21316	2023.02.25 03:18:35.294236427	0001923
0	4.969073	-0.079449	0.390638	-4.953058	MT	21316	2023.02.25 03:18:35.295236427	0001923
0	4.957601	-0.127322	0.390398	-4.940566	MT	21316	2023.02.25 03:18:35.296236427	0001923
0	4.965316	-0.075412	0.394581	-4.949038	MT	21316	2023.02.25 03:18:35.297236427	0001923
0	4.950086	-0.103254	0.402303	-4.932631	MT	21316	2023.02.25 03:18:35.298236427	0001923
0	4.987893	-0.083635	0.371941	-4.973303	MT	21316	2023.02.25 03:18:35.299236427	0001923
0	4.928302	-0.091020	0.375015	-4.913170	MT	21316	2023.02.25 03:18:35.300236427	0001923
0	4.940370	-0.060150	0.379235	-4.925426	MT	21316	2023.02.25 03:18:35.301236427	0001923
0	4.944617	-0.063195	0.383292	-4.929333	MT	21316	2023.02.25 03:18:35.302236427	0001923
0	4.952837	-0.052282	0.387426	-4.937384	MT	21316	2023.02.25 03:18:35.303236427	0001923
0	4.912677	-0.039866	0.382830	-4.897575	MT	21316	2023.02.25 03:18:35.304236427	0001923
0	5.008929	-0.063862	0.391268	-4.993216	MT	21316	2023.02.25 03:18:35.305236427	0001923
0	4.989185	-0.099654	0.390920	-4.972848	MT	21316	2023.02.25 03:18:35.306236427	0001923
0	4.918699	-0.055938	0.413869	-4.900936	MT	21316	2023.02.25 03:18:35.307236427	0001923
0	4.973258	-0.103489	0.390671	-4.956810	MT	21316	2023.02.25 03:18:35.308236427	0001923
0	4.959682	-0.079343	0.367519	-4.945410	MT	21316	2023.02.25 03:18:35.309236427	0001923
0	4.964694	-0.087400	0.383569	-4.949083	MT	21316	2023.02.25 03:18:35.310236427	0001923
0	5.000232	-0.119757	0.372082	-4.984931	MT	21316	2023.02.25 03:18:35.311236427	0001923
0	4.944672	-0.107188	0.379240	-4.928942	MT	21316	2023.02.25 03:18:35.312236427	0001923
0	4.956852	-0.036324	0.387506	-4.941548	MT	21316	2023.02.25 03:18:35.313236427	0001923
0	4.915457	-0.039887	0.362894	-4.901880	MT	21316	2023.02.25 03:18:35.314236427	0001923
0	4.929341	-0.060041	0.394050	-4.913199	MT	21316	2023.02.25 03:18:35.315236427	0001923
0	4.923627	-0.094966	0.362951	-4.909313	MT	21316	2023.02.25 03:18:35.316236427	0001923
0	5.008917	-0.056862	0.391276	-4.993288	MT	21316	2023.02.25 03:18:35.317236427	0001923
0	4.946103	-0.063219	0.406289	-4.928982	MT	21316	2023.02.25 03:18:35.318236427	0001923
0	4.968808	-0.056447	0.387666	-4.953340	MT	21316	2023.02.25 03:18:35.319236427	0001923
0	4.972099	-0.071475	0.375711	-4.957368	MT	21316	2023.02.25 03:18:35.320236427	0001923
0	4.919015	-0.106936	0.413808	-4.900412	MT	21316	2023.02.25 03:18:35.321236427	0001923
0	4.963285	-0.012379	0.359660	-4.950222	MT	21316	2023.02.25 03:18:35.322236427	0001923
0	4.951986	-0.087264	0.371387	-4.937268	MT	21316	2023.02.25 03:18:35.323236427	0001923
0	4.964076	-0.056393	0.375606	-4.949524	MT	21316	2023.02.25 03:18:35.324236427	0001923
0	4.975634	-0.075508	0.367768	-4.961449	MT	21316	2023.02.25 03:18:35.325236427	0001923
0	4.949291	-0.052248	0.394364	-4.933278	MT	21316	2023.02.25 03:18:35.326236427	0001923
0	4.960329	-0.044357	0.379559	-4.945587	MT	21316	2023.02.25 03:18:35.327236427	0001923
0	4.976920	-0.087528	0.387751	-4.961020	MT	21316	2023.02.25 03:18:35.328236427	0001923
0	4.973473	-0.099493	0.394675	-4.956790	MT	21316	2023.02.25 03:18:35.329236427	0001923
0	4.947398	-0.060216	0.363359	-4.933669	MT	21316	2023.02.25 03:18:35.330236427	0001923
0	4.996336	-0.079726	0.380067	-4.981221	MT	21316	2023.02.25 03:18:35.331236427	0001923
0	4.971854	-0.103465	0.367674	-4.957161	MT	21316	2023.02.25 03:18:35.332236427	0001923
0	4.980611	-0.079565	0.383822	-4.965163	MT	21316	2023.02.25 03:18:35.333236427	0001923
0	4.939877	-0.048142	0.371250	-4.925672	MT	21316	2023.02.25 03:18:35.334236427	0001923
0	4.975125	-0.040501	0.359810	-4.961931	MT	21316	2023.02.25 03:18:35.335236427	0001923
0	4.952443	-0.083272	0.379391	-4.937187	MT	21316	2023.02.25 03:18:35.336236427	0001923
0	4.955479	-0.083297	0.363453	-4.941431	MT	21316	2023.02.25 03:18:35.337236427	0001923
0	4.995351	-0.103704	0.360041	-4.981279	MT	21316	2023.02.25 03:18:35.338236427	0001923
0	5.017191	-0.071948	0.395380	-5.001071	MT	21316	2023.02.25 03:18:35.339236427	0001923
0	4.967127	-0.048418	0.359679	-4.953850	MT	21316	2023.02.25 03:18:35.340236427	0001923
0	4.974888	-0.056496	0.355792	-4.961828	MT	21316	2023.02.25 03:18:35.341236427	0001923
0	4.939180	-0.060129	0.359237	-4.925732	MT	21316	2023.02.25 03:18:35.342236427	0001923
0	4.969077	-0.123439	0.383587	-4.952712	MT	21316	2023.02.25 03:18:35.343236427	0001923
0	4.987796	-0.044637	0.371987	-4.973705	MT	21316	2023.02.25 03:18:35.344236427	0001923
0	4.935514	-0.083091	0.363148	-4.921434	MT	21316	2023.02.25 03:18:35.345236427	0001923
0	4.979594	-0.067549	0.367838	-4.965530	MT	21316	2023.02.25 03:18:35.346236427	0001923
0	4.988224	-0.095639	0.375926	-4.973119	MT	21316	2023.02.25 03:18:35.347236427	0001923
0	4.971120	-0.048460	0.359740	-4.957850	MT	21316	2023.02.25 03:18:35.348236427	0001923
0	4.915973	-0.027896	0.370907	-4.901882	MT	21316	2023.02.25 03:18:35.349236427	0001923
0	4.953110	-0.103279	0.387366	-4.936859	MT	21316	2023.02.25 03:18:35.350236427	0001923
0	4.981013	-0.099568	0.387798	-4.964896	MT	21316	2023.02.25 03:18:35.351236427	0001923
0	4.948450	-0.083231	0.379329	-4.933188	MT	21316	2023.02.25 03:18:35.352236427	0001923
0	4.975127	-0.063500	0.359783	-4.961695	MT	21316	2023.02.25 03:18:35.353236427	0001923
0	4.924626	-0.098983	0.378944	-4.909027	MT	21316	2023.02.25 03:18:35.354236427	0001923
0	4.950664	-0.087240	0.348389	-4.937620	MT	21316	2023.02.25 03:18:35.355236427	0001923
0	4.980102	-0.075557	0.375828	-4.965326	MT	21316	2023.02.25 03:18:35.356236427	0001923
0	4.946219	-0.087217	0.406260	-4.928735	MT	21316	2023.02.25 03:18:35.357236427	0001923
0	4.976815	-0.067529	0.387775	-4.961226	MT	21316	2023.02.25 03:18:35.358236427	0001923
0	4.977312	-0.079535	0.394760	-4.960995	MT	21316	2023.02.25 03:18:35.359236427	0001923
0	4.941316	-0.060165	0.394233	-4.925197	MT	21316	2023.02.25 03:18:35.360236427	0001923
0	4.963874	-0.071388	0.371589	-4.949431	MT	21316	2023.02.25 03:18:35.361236427	0001923
0	4.996118	-0.083722	0.376063	-4.981241	MT	21316	2023.02.25 03:18:35.362236427	0001923
0	4.996315	-0.075726	0.380072	-4.981262	MT	21316	2023.02.25 03:18:35.363236427	0001923
0	4.917100	-0.051914	0.389876	-4.901344	MT	21316	2023.02.25 03:18:35.364236427	0001923
0	5.044672	-0.064230	0.388818	-5.029255	MT	21316	2023.02.25 03:18:35.365236427	0001923
0	4.987129	-0.032625	0.360003	-4.974012	MT	21316	2023.02.25 03:18:35.366236427	0001923
0	4.928633	-0.052031	0.383060	-4.913449	MT	21316	2023.02.25 03:18:35.367236427	0001923
0	4.961530	-0.044376	0.398557	-4.945297	MT	21316	2023.02.25 03:18:35.368236427	0001923
0	4.937085	-0.067119	0.390164	-4.921187	MT	21316	2023.02.25 03:18:35.369236427	0001923
0	4.948698	-0.083235	0.383329	-4.933127	MT	21316	2023.02.25 03:18:35.370236427	0001923
0	4.976294	-0.052521	0.379794	-4.961502	MT	21316	2023.02.25 03:18:35.371236427	0001923
0	4.954772	-0.091308	0.414377	-4.936570	MT	21316	2023.02.25 03:18:35.372236427	0001923
0	4.916715	-0.074906	0.382850	-4.901215	MT	21316	2023.02.25 03:18:35.373236427	0001923
0	4.935282	-0.083087	0.359149	-4.921495	MT	21316	2023.02.25 03:18:35.374236427	0001923
0	4.956096	-0.060311	0.375479	-4.941484	MT	21316	2023.02.25 03:18:35.375236427	0001923
0	4.992675	-0.115683	0.379963	-4.976851	MT	21316	2023.02.25 03:18:35.376236427	0001923
0	4.940130	-0.040147	0.375259	-4.925693	MT	21316	2023.02.25 03:18:35.377236427	0001923
0	4.942743	-0.083184	0.414203	-4.924655	MT	21316	2023.02.25 03:18:35.378236427	0001923
0	4.971605	-0.036469	0.367753	-4.957851	MT	21316	2023.02.25 03:18:35.379236427	0001923
0	4.927952	-0.028019	0.371090	-4.913880	MT	21316	2023.02.25 03:18:35.380236427	0001923
0	4.996310	-0.028729	0.380128	-4.981746	MT	21316	2023.02.25 03:18:35.381236427	0001923
0	4.948426	-0.079231	0.379334	-4.933229	MT	21316	2023.02.25 03:18:35.382236427	0001923
0	4.965620	-0.083415	0.398572	-4.948895	MT	21316	2023.02.25 03:18:35.383236427	0001923
0	4.992532	-0.036691	0.384056	-4.977603	MT	21316	2023.02.25 03:18:35.384236427	0001923
0	4.978920	-0.071537	0.355835	-4.965673	MT	21316	2023.02.25 03:18:35.385236427	0001923
0	4.936256	-0.087103	0.375142	-4.921210	MT	21316	2023.02.25 03:18:35.386236427	0001923
0	4.988963	-0.060656	0.390966	-4.973250	MT	21316	2023.02.25 03:18:35.387236427	0001923
0	4.951283	-0.087251	0.359388	-4.937452	MT	21316	2023.02.25 03:18:35.388236427	0001923
0	4.960160	-0.079351	0.375518	-4.945288	MT	21316	2023.02.25 03:18:35.389236427	0001923
0	4.957033	-0.063326	0.390474	-4.941224	MT	21316	2023.02.25 03:18:35.390236427	0001923
0	4.943762	-0.087177	0.367265	-4.929331	MT	21316	2023.02.25 03:18:35.391236427	0001923
0	4.987791	-0.052637	0.371978	-4.973622	MT	21316	2023.02.25 03:18:35.392236427	0001923
0	4.960629	-0.075359	0.383522	-4.945207	MT	21316	2023.02.25 03:18:35.393236427	0001923
0	4.956830	-0.048324	0.387492	-4.941425	MT	21316	2023.02.25 03:18:35.394236427	0001923
0	4.980573	-0.071566	0.383832	-4.965245	MT	21316	2023.02.25 03:18:35.395236427	0001923
0	4.964604	-0.071401	0.383587	-4.949248	MT	21316	2023.02.25 03:18:35.396236427	0001923
0	4.951721	-0.083260	0.367392	-4.937371	MT	21316	2023.02.25 03:18:35.397236427	0001923
0	4.987581	-0.067632	0.367961	-4.973529	MT	21316	2023.02.25 03:18:35.398236427	0001923
0	4.946323	-0.056196	0.344366	-4.934001	MT	21316	2023.02.25 03:18:35.399236427	0001923
0	4.969770	-0.052462	0.402669	-4.953152	MT	21316	2023.02.25 03:18:35.400236427	0001923
0	4.992279	-0.063686	0.380025	-4.977386	MT	21316	2023.02.25 03:18:35.401236427	0001923
0	4.999360	-0.075751	0.364135	-4.985506	MT	21316	2023.02.25 03:18:35.402236427	0001923
0	4.940992	-0.087156	0.387202	-4.925026	MT	21316	2023.02.25 03:18:35.403236427	0001923
0	4.912922	-0.043870	0.386825	-4.897473	MT	21316	2023.02.25 03:18:35.404236427	0001923
0	4.992265	-0.052686	0.380038	-4.977500	MT	21316	2023.02.25 03:18:35.405236427	0001923
0	4.978897	-0.008537	0.352910	-4.966367	MT	21316	2023.02.25 03:18:35.406236427	0001923
0	4.932788	-0.091070	0.383075	-4.917047	MT	21316	2023.02.25 03:18:35.407236427	0001923
0	4.980782	-0.052571	0.387854	-4.965379	MT	21316	2023.02.25 03:18:35.408236427	0001923
0	4.961283	-0.103365	0.390488	-4.944812	MT	21316	2023.02.25 03:18:35.409236427	0001923
0	4.968813	-0.060447	0.387661	-4.953299	MT	21316	2023.02.25 03:18:35.410236427	0001923
0	4.949349	-0.075247	0.394337	-4.933041	MT	21316	2023.02.25 03:18:35.411236427	0001923
0	4.933688	-0.083086	0.398083	-4.916900	MT	21316	2023.02.25 03:18:35.412236427	0001923
0	4.979376	-0.071545	0.363834	-4.965550	MT	21316	2023.02.25 03:18:35.413236427	0001923
0	4.977004	-0.067532	0.390775	-4.961180	MT	21316	2023.02.25 03:18:35.414236427	0001923
0	4.964082	-0.060393	0.375601	-4.949483	MT	21316	2023.02.25 03:18:35.415236427	0001923
0	4.968629	-0.024444	0.383704	-4.953731	MT	21316	2023.02.25 03:18:35.416236427	0001923
0	5.009526	-0.083869	0.399243	-4.992887	MT	21316	2023.02.25 03:18:35.417236427	0001923
0	4.996514	-0.040732	0.384113	-4.981561	MT	21316	2023.02.25 03:18:35.418236427	0001923
0	5.008805	-0.079858	0.388249	-4.993097	MT	21316	2023.02.25 03:18:35.419236427	0001923
0	4.999827	-0.075759	0.372134	-4.985384	MT	21316	2023.02.25 03:18:35.420236427	0001923
0	5.014641	-0.135916	0.407242	-4.996229	MT	21316	2023.02.25 03:18:35.421236427	0001923
0	5.012785	-0.107894	0.384278	-4.996869	MT	21316	2023.02.25 03:18:35.422236427	0001923
0	4.931514	-0.020053	0.363162	-4.918084	MT	21316	2023.02.25 03:18:35.423236427	0001923
0	4.959971	-0.087346	0.371509	-4.945267	MT	21316	2023.02.25 03:18:35.424236427	0001923
0	4.964816	-0.056406	0.387605	-4.949341	MT	21316	2023.02.25 03:18:35.425236427	0001923
0	4.953041	-0.063285	0.390413	-4.937225	MT	21316	2023.02.25 03:18:35.426236427	0001923
0	4.973731	-0.099497	0.398675	-4.956729	MT	21316	2023.02.25 03:18:35.427236427	0001923
0	4.984796	-0.103605	0.383855	-4.968915	MT	21316	2023.02.25 03:18:35.428236427	0001923
0	4.968074	-0.060434	0.375663	-4.953482	MT	21316	2023.02.25 03:18:35.429236427	0001923
0	4.975807	-0.099506	0.367739	-4.961202	MT	21316	2023.02.25 03:18:35.430236427	0001923
0	4.984548	-0.036609	0.383934	-4.969604	MT	21316	2023.02.25 03:18:35.431236427	0001923
0	4.966364	-0.024404	0.344709	-4.954327	MT	21316	2023.02.25 03:18:35.432236427	0001923
0	4.971942	-0.016474	0.371776	-4.957996	MT	21316	2023.02.25 03:18:35.433236427	0001923
0	4.954201	-0.087300	0.406383	-4.936734	MT	21316	2023.02.25 03:18:35.434236427	0001923
0	4.972064	-0.044476	0.375743	-4.957646	MT	21316	2023.02.25 03:18:35.435236427	0001923
0	4.962945	-0.071372	0.355591	-4.949675	MT	21316	2023.02.25 03:18:35.436236427	0001923
0	4.967905	-0.079429	0.371640	-4.953348	MT	21316	2023.02.25 03:18:35.437236427	0001923
0	5.000250	-0.052769	0.380160	-4.985498	MT	21316	2023.02.25 03:18:35.438236427	0001923
0	4.989488	-0.036665	0.398994	-4.973375	MT	21316	2023.02.25 03:18:35.439236427	0001923
0	4.938965	-0.071148	0.418156	-4.920718	MT	21316	2023.02.25 03:18:35.440236427	0001923
0	4.924405	-0.039986	0.379014	-4.909635	MT	21316	2023.02.25 03:18:35.441236427	0001923
0	4.932418	-0.071067	0.379099	-4.917314	MT	21316	2023.02.25 03:18:35.442236427	0001923
0	4.988493	-0.119637	0.375898	-4.972872	MT	21316	2023.02.25 03:18:35.443236427	0001923
0	4.976987	-0.060532	0.390783	-4.961252	MT	21316	2023.02.25 03:18:35.444236427	0001923
0	4.953703	-0.091291	0.398379	-4.936815	MT	21316	2023.02.25 03:18:35.445236427	0001923
0	4.968810	-0.044447	0.387680	-4.953464	MT	21316	2023.02.25 03:18:35.446236427	0001923
0	4.955418	-0.103292	0.359430	-4.941286	MT	21316	2023.02.25 03:18:35.447236427	0001923
0	4.941641	-0.024171	0.398275	-4.925506	MT	21316	2023.02.25 03:18:35.448236427	0001923
0	4.953544	-0.056293	0.398420	-4.937175	MT	21316	2023.02.25 03:18:35.449236427	0001923
0	4.979439	-0.083544	0.363820	-4.965427	MT	21316	2023.02.25 03:18:35.450236427	0001923
0	4.937233	-0.111114	0.387112	-4.920780	MT	21316	2023.02.25 03:18:35.451236427	0001923
0	4.956887	-0.075322	0.387460	-4.941147	MT	21316	2023.02.25 03:18:35.452236427	0001923
0	4.968570	-0.063442	0.383658	-4.953329	MT	21316	2023.02.25 03:18:35.453236427	0001923
0	4.919440	-0.055927	0.362936	-4.905715	MT	21316	2023.02.25 03:18:35.454236427	0001923
0	4.972548	-0.052484	0.383732	-4.957442	MT	21316	2023.02.25 03:18:35.455236427	0001923
0	4.920563	-0.090942	0.378892	-4.905110	MT	21316	2023.02.25 03:18:35.456236427	0001923
0	4.932017	-0.111052	0.367053	-4.917086	MT	21316	2023.02.25 03:18:35.457236427	0001923
0	4.992269	-0.044687	0.380047	-4.977582	MT	21316	2023.02.25 03:18:35.458236427	0001923
0	4.972381	-0.079479	0.379701	-4.957225	MT	21316	2023.02.25 03:18:35.459236427	0001923
0	4.982087	-0.079589	0.406820	-4.964811	MT	21316	2023.02.25 03:18:35.460236427	0001923
0	4.976320	-0.067520	0.379776	-4.961348	MT	21316	2023.02.25 03:18:35.461236427	0001923
0	4.927934	-0.103011	0.367002	-4.913169	MT	21316	2023.02.25 03:18:35.462236427	0001923
0	4.983803	-0.044596	0.371926	-4.969705	MT	21316	2023.02.25 03:18:35.463236427	0001923
0	4.998870	-0.115733	0.349089	-4.985323	MT	21316	2023.02.25 03:18:35.464236427	0001923
0	4.947624	-0.052220	0.367368	-4.933690	MT	21316	2023.02.25 03:18:35.465236427	0001923
0	4.970677	-0.083473	0.414631	-4.952650	MT	21316	2023.02.25 03:18:35.466236427	0001923
0	4.947902	-0.071223	0.371345	-4.933434	MT	21316	2023.02.25 03:18:35.467236427	0001923
0	4.931076	-0.087065	0.418015	-4.912554	MT	21316	2023.02.25 03:18:35.468236427	0001923
0	4.976543	-0.056525	0.383788	-4.961400	MT	21316	2023.02.25 03:18:35.469236427	0001923
0	4.945830	-0.060215	0.402293	-4.929074	MT	21316	2023.02.25 03:18:35.470236427	0001923
0	4.965789	-0.103414	0.398548	-4.948689	MT	21316	2023.02.25 03:18:35.471236427	0001923
0	4.948602	-0.060236	0.383356	-4.933364	MT	21316	2023.02.25 03:18:35.472236427	0001923
0	4.954943	-0.067290	0.355473	-4.941718	MT	21316	2023.02.25 03:18:35.473236427	0001923
0	4.931457	-0.071050	0.363101	-4.917559	MT	21316	2023.02.25 03:18:35.474236427	0001923
0	4.967831	-0.044431	0.371682	-4.953708	MT	21316	2023.02.25 03:18:35.475236427	0001923
0	4.965480	-0.004416	0.394666	-4.949769	MT	21316	2023.02.25 03:18:35.476236427	0001923
0	4.984527	-0.056608	0.383911	-4.969399	MT	21316	2023.02.25 03:18:35.477236427	0001923
0	4.961090	-0.079366	0.390516	-4.945059	MT	21316	2023.02.25 03:18:35.478236427	0001923
0	4.923942	-0.031978	0.371024	-4.909839	MT	21316	2023.02.25 03:18:35.479236427	0001923
0	4.963403	-0.071380	0.363590	-4.949553	MT	21316	2023.02.25 03:18:35.480236427	0001923
0	4.944427	-0.107184	0.375240	-4.929003	MT	21316	2023.02.25 03:18:35.481236427	0001923
0	4.995549	-0.060715	0.368091	-4.981600	MT	21316	2023.02.25 03:18:35.482236427	0001923
0	4.953029	-0.056285	0.390421	-4.937297	MT	21316	2023.02.25 03:18:35.483236427	0001923
0	4.959677	-0.024345	0.367584	-4.945976	MT	21316	2023.02.25 03:18:35.484236427	0001923
0	4.958745	-0.056328	0.352548	-4.945876	MT	21316	2023.02.25 03:18:35.485236427	0001923
0	4.968659	-0.083441	0.383634	-4.953123	MT	21316	2023.02.25 03:18:35.486236427	0001923
0	4.992535	-0.067690	0.384020	-4.977284	MT	21316	2023.02.25 03:18:35.487236427	0001923
0	4.968652	-0.020445	0.383709	-4.953772	MT	21316	2023.02.25 03:18:35.488236427	0001923
0	4.945567	-0.060210	0.398293	-4.929135	MT	21316	2023.02.25 03:18:35.489236427	0001923
0	4.996939	-0.052739	0.391098	-4.981331	MT	21316	2023.02.25 03:18:35.490236427	0001923
0	4.945500	-0.131195	0.387211	-4.928572	MT	21316	2023.02.25 03:18:35.491236427	0001923
0	5.001198	-0.063784	0.395145	-4.985156	MT	21316	2023.02.25 03:18:35.492236427	0001923
0	4.960139	-0.075351	0.375523	-4.945329	MT	21316	2023.02.25 03:18:35.493236427	0001923
0	4.936410	-0.071108	0.379160	-4.921313	MT	21316	2023.02.25 03:18:35.494236427	0001923
0	4.932981	-0.083074	0.387084	-4.917068	MT	21316	2023.02.25 03:18:35.495236427	0001923
0	4.980535	-0.056566	0.383850	-4.965399	MT	21316	2023.02.25 03:18:35.496236427	0001923
0	4.973473	-0.099493	0.394675	-4.956790	MT	21316	2023.02.25 03:18:35.497236427	0001923
0	4.949553	-0.056252	0.398359	-4.933176	MT	21316	2023.02.25 03:18:35.498236427	0001923
0	4.988498	-0.135632	0.371879	-4.972768	MT	21316	2023.02.25 03:18:35.499236427	0001923
0	4.976334	-0.071520	0.379771	-4.961307	MT	21316	2023.02.25 03:18:35.500236427	0001923
0	4.955341	-0.095292	0.359440	-4.941369	MT	21316	2023.02.25 03:18:35.501236427	0001923
0	4.960900	-0.079363	0.387516	-4.945105	MT	21316	2023.02.25 03:18:35.502236427	0001923
0	4.961013	-0.056367	0.390543	-4.945296	MT	21316	2023.02.25 03:18:35.503236427	0001923
0	4.963720	-0.016387	0.367655	-4.950058	MT	21316	2023.02.25 03:18:35.504236427	0001923
0	4.947862	-0.052224	0.371367	-4.933629	MT	21316	2023.02.25 03:18:35.505236427	0001923
0	4.968069	-0.056434	0.375667	-4.953524	MT	21316	2023.02.25 03:18:35.506236427	0001923
0	4.980663	-0.087565	0.383813	-4.965080	MT	21316	2023.02.25 03:18:35.507236427	0001923
0	4.968568	-0.040444	0.383685	-4.953566	MT	21316	2023.02.25 03:18:35.508236427	0001923
0	4.963375	-0.040382	0.363627	-4.949872	MT	21316	2023.02.25 03:18:35.509236427	0001923
0	4.953955	-0.115290	0.398350	-4.936568	MT	21316	2023.02.25 03:18:35.510236427	0001923
0	4.945049	-0.095197	0.387253	-4.928943	MT	21316	2023.02.25 03:18:35.511236427	0001923
0	4.977057	-0.079531	0.390760	-4.961056	MT	21316	2023.02.25 03:18:35.512236427	0001923
0	4.954340	-0.048306	0.410428	-4.937074	MT	21316	2023.02.25 03:18:35.513236427	0001923
0	5.003550	-0.036798	0.368242	-4.989845	MT	21316	2023.02.25 03:18:35.514236427	0001923
0	5.016278	-0.075932	0.380377	-5.001259	MT	21316	2023.02.25 03:18:35.515236427	0001923
0	4.941316	-0.060165	0.394233	-4.925197	MT	21316	2023.02.25 03:18:35.516236427	0001923
0	4.961373	-0.111364	0.390478	-4.944730	MT	21316	2023.02.25 03:18:35.517236427	0001923
0	4.959242	-0.083334	0.359515	-4.945491	MT	21316	2023.02.25 03:18:35.518236427	0001923
0	4.973784	-0.036505	0.402749	-4.957316	MT	21316	2023.02.25 03:18:35.519236427	0001923
0	4.943636	-0.044179	0.367316	-4.929773	MT	21316	2023.02.25 03:18:35.520236427	0001923
0	4.961019	-0.060367	0.390539	-4.945255	MT	21316	2023.02.25 03:18:35.521236427	0001923
0	4.977081	-0.083531	0.390756	-4.961015	MT	21316	2023.02.25 03:18:35.522236427	0001923
0	4.948602	-0.060236	0.383356	-4.933364	MT	21316	2023.02.25 03:18:35.523236427	0001923
0	4.959618	-0.063343	0.367538	-4.945575	MT	21316	2023.02.25 03:18:35.524236427	0001923
0	4.972314	-0.040481	0.379747	-4.957626	MT	21316	2023.02.25 03:18:35.525236427	0001923
0	4.951863	-0.060265	0.371419	-4.937546	MT	21316	2023.02.25 03:18:35.526236427	0001923
0	4.951632	-0.063261	0.367416	-4.937576	MT	21316	2023.02.25 03:18:35.527236427	0001923
0	4.953291	-0.060289	0.394416	-4.937195	MT	21316	2023.02.25 03:18:35.528236427	0001923
0	4.988647	-0.087647	0.383935	-4.973079	MT	21316	2023.02.25 03:18:35.529236427	0001923
0	4.932133	-0.048064	0.375127	-4.917612	MT	21316	2023.02.25 03:18:35.530236427	0001923
0	4.973505	-0.044500	0.398740	-4.957295	MT	21316	2023.02.25 03:18:35.531236427	0001923
0	4.996293	-0.032729	0.380123	-4.981705	MT	21316	2023.02.25 03:18:35.532236427	0001923
0	5.011554	-0.071879	0.368322	-4.997484	MT	21316	2023.02.25 03:18:35.533236427	0001923
0	4.959944	-0.083346	0.371514	-4.945308	MT	21316	2023.02.25 03:18:35.534236427	0001923
0	4.975273	-0.091499	0.359750	-4.961406	MT	21316	2023.02.25 03:18:35.535236427	0001923
0	5.000031	-0.036765	0.376180	-4.985724	MT	21316	2023.02.25 03:18:35.536236427	0001923
0	4.941182	-0.087160	0.390201	-4.924980	MT	21316	2023.02.25 03:18:35.537236427	0001923
0	4.984796	-0.103605	0.383855	-4.968915	MT	21316	2023.02.25 03:18:35.538236427	0001923
0	4.944660	-0.075194	0.383277	-4.929210	MT	21316	2023.02.25 03:18:35.539236427	0001923
0	4.935686	-0.071095	0.367162	-4.921497	MT	21316	2023.02.25 03:18:35.540236427	0001923
0	4.997041	-0.083737	0.391061	-4.981012	MT	21316	2023.02.25 03:18:35.541236427	0001923
0	4.991318	-0.056670	0.364035	-4.977703	MT	21316	2023.02.25 03:18:35.542236427	0001923
0	4.980535	-0.056566	0.383850	-4.965399	MT	21316	2023.02.25 03:18:35.543236427	0001923
0	4.983178	-0.079582	0.359886	-4.969529	MT	21316	2023.02.25 03:18:35.544236427	0001923
0	5.000023	-0.063764	0.376148	-4.985446	MT	21316	2023.02.25 03:18:35.545236427	0001923
0	4.972314	-0.040481	0.379747	-4.957626	MT	21316	2023.02.25 03:18:35.546236427	0001923
0	4.967884	-0.075429	0.371645	-4.953389	MT	21316	2023.02.25 03:18:35.547236427	0001923
0	4.925089	-0.094991	0.386948	-4.908946	MT	21316	2023.02.25 03:18:35.548236427	0001923
0	4.935098	-0.107078	0.352121	-4.921355	MT	21316	2023.02.25 03:18:35.549236427	0001923
0	4.987793	-0.056637	0.371973	-4.973581	MT	21316	2023.02.25 03:18:35.550236427	0001923
0	4.988768	-0.056653	0.387971	-4.973337	MT	21316	2023.02.25 03:18:35.551236427	0001923
0	4.988980	-0.067655	0.390958	-4.973178	MT	21316	2023.02.25 03:18:35.552236427	0001923
0	4.960597	-0.103354	0.379489	-4.944980	MT	21316	2023.02.25 03:18:35.553236427	0001923
0	4.968314	-0.044439	0.379681	-4.953586	MT	21316	2023.02.25 03:18:35.554236427	0001923
0	4.974186	-0.091506	0.406683	-4.956689	MT	21316	2023.02.25 03:18:35.555236427	0001923
0	5.013176	-0.103901	0.391282	-4.996803	MT	21316	2023.02.25 03:18:35.556236427	0001923
0	4.969155	-0.091448	0.390624	-4.952934	MT	21316	2023.02.25 03:18:35.557236427	0001923
0	4.960650	-0.079359	0.383517	-4.945166	MT	21316	2023.02.25 03:18:35.558236427	0001923
0	4.961628	-0.083374	0.398510	-4.944896	MT	21316	2023.02.25 03:18:35.559236427	0001923
0	4.976489	-0.095519	0.379743	-4.961060	MT	21316	2023.02.25 03:18:35.560236427	0001923
0	4.954616	-0.044310	0.414433	-4.937054	MT	21316	2023.02.25 03:18:35.561236427	0001923
0	4.964621	-0.075400	0.383583	-4.949206	MT	21316	2023.02.25 03:18:35.562236427	0001923
0	4.948263	0.011772	0.371443	-4.934288	MT	21316	2023.02.25 03:18:35.563236427	0001923
0	4.984116	-0.079598	0.375884	-4.969284	MT	21316	2023.02.25 03:18:35.564236427	0001923
1	5.002878	-0.032786	0.356248	-4.990070	MT	21316	2023.02.25 03:18:36.565569761	0001923
1	4.973557	-0.107493	0.394666	-4.956708	MT	21316	2023.02.25 03:18:36.566569761	0001923
1	4.989245	-0.032661	0.394999	-4.973477	MT	21316	2023.02.25 03:18:36.567569761	0001923
1	4.981131	-0.091572	0.390807	-4.964932	MT	21316	2023.02.25 03:18:36.568569761	0001923
1	4.925504	-0.090998	0.393952	-4.908880	MT	21316	2023.02.25 03:18:36.569569761	0001923
1	5.017258	-0.111942	0.391333	-5.000720	MT	21316	2023.02.25 03:18:36.570569761	0001923
1	4.995620	-0.079714	0.368068	-4.981404	MT	21316	2023.02.25 03:18:36.571569761	0001923
1	4.984029	-0.099593	0.371861	-4.969139	MT	21316	2023.02.25 03:18:36.572569761	0001923
1	4.969778	-0.060462	0.402659	-4.953070	MT	21316	2023.02.25 03:18:36.573569761	0001923
1	4.953341	-0.075288	0.394398	-4.937040	MT	21316	2023.02.25 03:18:36.574569761	0001923
1	4.982708	-0.056576	0.352914	-4.969872	MT	21316	2023.02.25 03:18:36.575569761	0001923
1	4.964339	-0.036398	0.379629	-4.949669	MT	21316	2023.02.25 03:18:36.576569761	0001923
1	4.958069	-0.060342	0.406476	-4.941011	MT	21316	2023.02.25 03:18:36.577569761	0001923
1	4.941322	-0.063165	0.394229	-4.925166	MT	21316	2023.02.25 03:18:36.578569761	0001923
1	4.997200	-0.060742	0.395088	-4.981187	MT	21316	2023.02.25 03:18:36.579569761	0001923
1	4.951620	-0.056261	0.367424	-4.937648	MT	21316	2023.02.25 03:18:36.580569761	0001923
1	4.984525	-0.052608	0.383915	-4.969440	MT	21316	2023.02.25 03:18:36.581569761	0001923
1	4.965525	-0.060417	0.398599	-4.949132	MT	21316	2023.02.25 03:18:36.582569761	0001923
1	4.969612	-0.111451	0.394600	-4.952667	MT	21316	2023.02.25 03:18:36.583569761	0001923
1	4.975121	-0.060500	0.359787	-4.961725	MT	21316	2023.02.25 03:18:36.584569761	0001923
1	4.981239	-0.063577	0.394840	-4.965159	MT	21316	2023.02.25 03:18:36.585569761	0001923
1	4.987816	-0.067636	0.371960	-4.973468	MT	21316	2023.02.25 03:18:36.586569761	0001923
1	4.961266	-0.052372	0.394548	-4.945276	MT	21316	2023.02.25 03:18:36.587569761	0001923
1	4.963994	-0.091387	0.371565	-4.949225	MT	21316	2023.02.25 03:18:36.588569761	0001923
1	4.947521	-0.087214	0.363327	-4.933391	MT	21316	2023.02.25 03:18:36.589569761	0001923
1	4.946956	-0.067207	0.355351	-4.933719	MT	21316	2023.02.25 03:18:36.590569761	0001923
1	5.008260	-0.067850	0.380264	-4.993342	MT	21316	2023.02.25 03:18:36.591569761	0001923
1	4.984167	-0.087598	0.375875	-4.969202	MT	21316	2023.02.25 03:18:36.592569761	0001923
1	4.976391	-0.020523	0.379832	-4.961832	MT	21316	2023.02.25 03:18:36.593569761	0001923
1	4.992265	-0.048686	0.380043	-4.977541	MT	21316	2023.02.25 03:18:36.594569761	0001923
1	4.964828	-0.063405	0.387597	-4.949269	MT	21316	2023.02.25 03:18:36.595569761	0001923
1	4.951748	-0.087260	0.367387	-4.937329	MT	21316	2023.02.25 03:18:36.596569761	0001923
1	4.960347	-0.036357	0.379568	-4.945670	MT	21316	2023.02.25 03:18:36.597569761	0001923
1	4.969513	-0.044459	0.398679	-4.953296	MT	21316	2023.02.25 03:18:36.598569761	0001923
1	4.944214	-0.083186	0.375269	-4.929250	MT	21316	2023.02.25 03:18:36.599569761	0001923
1	4.971213	-0.135444	0.348638	-4.957122	MT	21316	2023.02.25 03:18:36.600569761	0001923
1	4.964082	-0.060393	0.375601	-4.949483	MT	21316	2023.02.25 03:18:36.601569761	0001923
1	5.021183	-0.071989	0.395441	-5.005070	MT	21316	2023.02.25 03:18:36.602569761	0001923
1	4.995778	-0.048719	0.372105	-4.981662	MT	21316	2023.02.25 03:18:36.603569761	0001923
1	4.991627	-0.079672	0.368007	-4.977405	MT	21316	2023.02.25 03:18:36.604569761	0001923
1	4.988955	-0.048657	0.390980	-4.973373	MT	21316	2023.02.25 03:18:36.605569761	0001923
1	5.012665	-0.095894	0.384292	-4.996992	MT	21316	2023.02.25 03:18:36.606569761	0001923
1	4.912796	-0.086864	0.382775	-4.897092	MT	21316	2023.02.25 03:18:36.607569761	0001923
1	5.009972	-0.067878	0.407261	-4.992930	MT	21316	2023.02.25 03:18:36.608569761	0001923
1	4.965043	-0.071408	0.390587	-4.949141	MT	21316	2023.02.25 03:18:36.609569761	0001923
1	4.976868	-0.079528	0.387761	-4.961102	MT	21316	2023.02.25 03:18:36.610569761	0001923
1	5.008709	-0.099853	0.384226	-4.992952	MT	21316	2023.02.25 03:18:36.611569761	0001923
1	4.985020	-0.075614	0.390887	-4.969096	MT	21316	2023.02.25 03:18:36.612569761	0001923
1	4.984814	-0.071611	0.387892	-4.969183	MT	21316	2023.02.25 03:18:36.613569761	0001923
1	4.956332	-0.052315	0.379488	-4.941506	MT	21316	2023.02.25 03:18:36.614569761	0001923
1	4.967834	-0.060430	0.371663	-4.953543	MT	21316	2023.02.25 03:18:36.615569761	0001923
1	4.976843	-0.028531	0.387821	-4.961627	MT	21316	2023.02.25 03:18:36.616569761	0001923
1	4.968820	-0.063446	0.387658	-4.953268	MT	21316	2023.02.25 03:18:36.617569761	0001923
1	4.981239	-0.063577	0.394840	-4.965159	MT	21316	2023.02.25 03:18:36.618569761	0001923
1	4.979144	-0.107558	0.418724	-4.960340	MT	21316	2023.02.25 03:18:36.619569761	0001923
1	4.957559	-0.067334	0.398468	-4.941061	MT	21316	2023.02.25 03:18:36.620569761	0001923
1	4.973278	-0.032497	0.394755	-4.957480	MT	21316	2023.02.25 03:18:36.621569761	0001923
1	4.965258	-0.052413	0.394609	-4.949275	MT	21316	2023.02.25 03:18:36.622569761	0001923
1	4.937577	-0.048129	0.398186	-4.921260	MT	21316	2023.02.25 03:18:36.623569761	0001923
1	4.986318	-0.103602	0.340921	-4.973571	MT	21316	2023.02.25 03:18:36.624569761	0001923
1	5.015512	-0.044922	0.368415	-5.001761	MT	21316	2023.02.25 03:18:36.625569761	0001923
1	4.961938	-0.115372	0.398472	-4.944566	MT	21316	2023.02.25 03:18:36.626569761	0001923
1	4.975826	-0.063512	0.371782	-4.961511	MT	21316	2023.02.25 03:18:36.627569761	0001923
1	5.006491	-0.103839	0.411157	-4.988499	MT	21316	2023.02.25 03:18:36.628569761	0001923
1	4.950105	-0.067260	0.406345	-4.932940	MT	21316	2023.02.25 03:18:36.629569761	0001923
1	5.001481	-0.071787	0.399135	-4.985012	MT	21316	2023.02.25 03:18:36.630569761	0001923
1	4.987826	-0.103630	0.367918	-4.973159	MT	21316	2023.02.25 03:18:36.631569761	0001923
1	4.942640	-0.103179	0.410180	-4.924510	MT	21316	2023.02.25 03:18:36.632569761	0001923
1	5.028689	-0.049066	0.388591	-5.013412	MT	21316	2023.02.25 03:18:36.633569761	0001923
1	4.951748	-0.087260	0.367387	-4.937329	MT	21316	2023.02.25 03:18:36.634569761	0001923
1	4.936566	-0.095107	0.379132	-4.921066	MT	21316	2023.02.25 03:18:36.635569761	0001923
1	4.979672	-0.083548	0.367819	-4.965366	MT	21316	2023.02.25 03:18:36.636569761	0001923
1	4.978031	-0.063548	0.406777	-4.960976	MT	21316	2023.02.25 03:18:36.637569761	0001923
1	4.990016	-0.067672	0.406956	-4.972933	MT	21316	2023.02.25 03:18:36.638569761	0001923
1	4.963874	-0.071388	0.371589	-4.949431	MT	21316	2023.02.25 03:18:36.639569761	0001923
1	4.972606	-0.075483	0.383705	-4.957205	MT	21316	2023.02.25 03:18:36.640569761	0001923
1	4.937067	-0.060120	0.390172	-4.921259	MT	21316	2023.02.25 03:18:36.641569761	0001923
1	4.980059	-0.063558	0.375842	-4.965449	MT	21316	2023.02.25 03:18:36.642569761	0001923
1	4.966141	-0.111418	0.402538	-4.948546	MT	21316	2023.02.25 03:18:36.643569761	0001923
1	4.970854	-0.087450	0.352694	-4.957555	MT	21316	2023.02.25 03:18:36.644569761	0001923
1	4.979570	-0.048550	0.367861	-4.965726	MT	21316	2023.02.25 03:18:36.645569761	0001923
1	4.977210	-0.099530	0.390737	-4.960850	MT	21316	2023.02.25 03:18:36.646569761	0001923
1	4.944603	-0.048196	0.383309	-4.929488	MT	21316	2023.02.25 03:18:36.647569761	0001923
1	4.925610	-0.060004	0.397988	-4.909138	MT	21316	2023.02.25 03:18:36.648569761	0001923
1	4.916434	-0.066902	0.378860	-4.901358	MT	21316	2023.02.25 03:18:36.649569761	0001923
1	4.972983	-0.008491	0.387784	-4.957834	MT	21316	2023.02.25 03:18:36.650569761	0001923
1	4.964821	-0.060405	0.387600	-4.949300	MT	21316	2023.02.25 03:18:36.651569761	0001923
1	4.931693	-0.071054	0.367101	-4.917497	MT	21316	2023.02.25 03:18:36.652569761	0001923
1	4.936473	-0.083107	0.379146	-4.921190	MT	21316	2023.02.25 03:18:36.653569761	0001923
1	5.006463	-0.063819	0.349273	-4.993857	MT	21316	2023.02.25 03:18:36.654569761	0001923
1	4.966861	-0.087409	0.352633	-4.953556	MT	21316	2023.02.25 03:18:36.655569761	0001923
1	4.960829	-0.060364	0.387539	-4.945300	MT	21316	2023.02.25 03:18:36.656569761	0001923
1	4.972316	-0.063479	0.379720	-4.957390	MT	21316	2023.02.25 03:18:36.657569761	0001923
1	4.949349	-0.075247	0.394337	-4.933041	MT	21316	2023.02.25 03:18:36.658569761	0001923
1	4.989729	-0.056668	0.402969	-4.973108	MT	21316	2023.02.25 03:18:36.659569761	0001923
1	4.996528	-0.067731	0.384081	-4.981283	MT	21316	2023.02.25 03:18:36.660569761	0001923
1	4.923908	-0.055977	0.370996	-4.909592	MT	21316	2023.02.25 03:18:36.661569761	0001923
1	4.975130	-0.115490	0.352722	-4.961266	MT	21316	2023.02.25 03:18:36.662569761	0001923
1	4.992216	-0.095680	0.375987	-4.977118	MT	21316	2023.02.25 03:18:36.663569761	0001923
1	4.951383	-0.052257	0.363429	-4.937751	MT	21316	2023.02.25 03:18:36.664569761	0001923
1	4.992305	-0.071685	0.380015	-4.977304	MT	21316	2023.02.25 03:18:36.665569761	0001923
1	4.976987	-0.060532	0.390783	-4.961252	MT	21316	2023.02.25 03:18:36.666569761	0001923
1	4.948336	-0.099226	0.375311	-4.933084	MT	21316	2023.02.25 03:18:36.667569761	0001923
1	5.004864	-0.087816	0.388179	-4.989015	MT	21316	2023.02.25 03:18:36.668569761	0001923
1	4.984305	-0.067603	0.379898	-4.969346	MT	21316	2023.02.25 03:18:36.669569761	0001923
1	4.979344	-0.060546	0.363847	-4.965664	MT	21316	2023.02.25 03:18:36.670569761	0001923
1	4.958923	-0.040332	0.355566	-4.945995	MT	21316	2023.02.25 03:18:36.671569761	0001923
1	4.972307	-0.044480	0.379742	-4.957585	MT	21316	2023.02.25 03:18:36.672569761	0001923
1	4.983112	-0.040584	0.359932	-4.969930	MT	21316	2023.02.25 03:18:36.673569761	0001923
1	4.972556	-0.060484	0.383723	-4.957359	MT	21316	2023.02.25 03:18:36.674569761	0001923
1	4.977259	-0.067536	0.394774	-4.961119	MT	21316	2023.02.25 03:18:36.675569761	0001923
1	4.933325	-0.052083	0.394120	-4.917281	MT	21316	2023.02.25 03:18:36.676569761	0001923
1	4.989033	-0.079655	0.390944	-4.973054	MT	21316	2023.02.25 03:18:36.677569761	0001923
1	4.995791	-0.063719	0.372087	-4.981508	MT	21316	2023.02.25 03:18:36.678569761	0001923
1	4.965164	-0.091407	0.390563	-4.948935	MT	21316	2023.02.25 03:18:36.679569761	0001923
1	4.980541	-0.060566	0.383845	-4.965358	MT	21316	2023.02.25 03:18:36.680569761	0001923
1	4.949294	-0.056248	0.394360	-4.933237	MT	21316	2023.02.25 03:18:36.681569761	0001923
1	4.961141	-0.087366	0.390507	-4.944977	MT	21316	2023.02.25 03:18:36.682569761	0001923
1	4.960861	-0.071364	0.387526	-4.945187	MT	21316	2023.02.25 03:18:36.683569761	0001923
1	4.976054	-0.056517	0.375789	-4.961522	MT	21316	2023.02.25 03:18:36.684569761	0001923
1	4.987555	-0.052633	0.367978	-4.973684	MT	21316	2023.02.25 03:18:36.685569761	0001923
1	4.976815	-0.067529	0.387775	-4.961226	MT	21316	2023.02.25 03:18:36.686569761	0001923
1	4.940191	-0.024147	0.375278	-4.925858	MT	21316	2023.02.25 03:18:36.687569761	0001923
1	5.000845	-0.083775	0.388122	-4.985057	MT	21316	2023.02.25 03:18:36.688569761	0001923
1	4.960702	-0.087359	0.383507	-4.945084	MT	21316	2023.02.25 03:18:36.689569761	0001923
1	5.009527	-0.111863	0.395210	-4.992660	MT	21316	2023.02.25 03:18:36.690569761	0001923
1	5.000768	-0.067776	0.388141	-4.985222	MT	21316	2023.02.25 03:18:36.691569761	0001923
1	4.961051	-0.071367	0.390526	-4.945141	MT	21316	2023.02.25 03:18:36.692569761	0001923
1	4.988980	-0.067655	0.390958	-4.973178	MT	21316	2023.02.25 03:18:36.693569761	0001923
1	4.968261	-0.095432	0.375621	-4.953122	MT	21316	2023.02.25 03:18:36.694569761	0001923
1	5.012250	-0.036893	0.380362	-4.997661	MT	21316	2023.02.25 03:18:36.695569761	0001923
1	4.992515	-0.044691	0.384047	-4.977521	MT	21316	2023.02.25 03:18:36.696569761	0001923
1	4.974301	-0.060511	0.410720	-4.956947	MT	21316	2023.02.25 03:18:36.697569761	0001923
1	5.007607	-0.060862	0.431206	-4.988636	MT	21316	2023.02.25 03:18:36.698569761	0001923
1	4.944359	-0.044192	0.379315	-4.929590	MT	21316	2023.02.25 03:18:36.699569761	0001923
1	4.971827	-0.060471	0.371724	-4.957543	MT	21316	2023.02.25 03:18:36.700569761	0001923
1	4.976983	-0.044533	0.390802	-4.961417	MT	21316	2023.02.25 03:18:36.701569761	0001923
1	4.972584	-0.032485	0.383756	-4.957648	MT	21316	2023.02.25 03:18:36.702569761	0001923
1	4.920437	-0.031945	0.378962	-4.905718	MT	21316	2023.02.25 03:18:36.703569761	0001923
1	4.971585	-0.056467	0.367729	-4.957645	MT	21316	2023.02.25 03:18:36.704569761	0001923
1	4.963675	-0.079384	0.367580	-4.949410	MT	21316	2023.02.25 03:18:36.705569761	0001923
1	4.940940	-0.079157	0.387211	-4.925108	MT	21316	2023.02.25 03:18:36.706569761	0001923
1	4.980884	-0.083569	0.387817	-4.965060	MT	21316	2023.02.25 03:18:36.707569761	0001923
1	4.957044	-0.067326	0.390469	-4.941183	MT	21316	2023.02.25 03:18:36.708569761	0001923
1	4.980818	-0.032572	0.387878	-4.965585	MT	21316	2023.02.25 03:18:36.709569761	0001923
1	4.976543	-0.056525	0.383788	-4.961400	MT	21316	2023.02.25 03:18:36.710569761	0001923
1	4.948355	-0.060232	0.379357	-4.933425	MT	21316	2023.02.25 03:18:36.711569761	0001923
1	4.975166	-0.028502	0.359825	-4.962055	MT	21316	2023.02.25 03:18:36.712569761	0001923
1	4.960353	-0.103349	0.375489	-4.945041	MT	21316	2023.02.25 03:18:36.713569761	0001923
1	5.003777	-0.063801	0.372209	-4.989506	MT	21316	2023.02.25 03:18:36.714569761	0001923
1	4.948478	-0.087231	0.379325	-4.933147	MT	21316	2023.02.25 03:18:36.715569761	0001923
1	4.986039	-0.071630	0.406890	-4.968893	MT	21316	2023.02.25 03:18:36.716569761	0001923
1	4.930406	-0.040059	0.410072	-4.913160	MT	21316	2023.02.25 03:18:36.717569761	0001923
1	4.997805	-0.020753	0.403134	-4.981477	MT	21316	2023.02.25 03:18:36.718569761	0001923
1	4.984526	-0.048608	0.383920	-4.969481	MT	21316	2023.02.25 03:18:36.719569761	0001923
1	4.940279	-0.091144	0.375198	-4.925168	MT	21316	2023.02.25 03:18:36.720569761	0001923
1	5.017600	-0.095951	0.399351	-5.000763	MT	21316	2023.02.25 03:18:36.721569761	0001923
1	5.020253	-0.071974	0.380443	-5.005299	MT	21316	2023.02.25 03:18:36.722569761	0001923
1	4.959378	-0.060339	0.363542	-4.945667	MT	21316	2023.02.25 03:18:36.723569761	0001923
1	4.949006	-0.091239	0.387319	-4.932983	MT	21316	2023.02.25 03:18:36.724569761	0001923
1	4.947391	-0.048216	0.363373	-4.933793	MT	21316	2023.02.25 03:18:36.725569761	0001923
1	4.960732	-0.091358	0.383503	-4.945042	MT	21316	2023.02.25 03:18:36.726569761	0001923
1	4.933171	-0.083077	0.390084	-4.917023	MT	21316	2023.02.25 03:18:36.727569761	0001923
1	4.952599	-0.040279	0.383441	-4.937569	MT	21316	2023.02.25 03:18:36.728569761	0001923
1	4.963836	-0.056389	0.371607	-4.949585	MT	21316	2023.02.25 03:18:36.729569761	0001923
1	4.976798	-0.060529	0.387783	-4.961298	MT	21316	2023.02.25 03:18:36.730569761	0001923
1	4.973023	-0.032492	0.390755	-4.957541	MT	21316	2023.02.25 03:18:36.731569761	0001923
1	5.007768	-0.040844	0.372297	-4.993743	MT	21316	2023.02.25 03:18:36.732569761	0001923
1	4.986536	-0.075612	0.348953	-4.973737	MT	21316	2023.02.25 03:18:36.733569761	0001923
1	4.968078	-0.040435	0.375686	-4.953688	MT	21316	2023.02.25 03:18:36.734569761	0001923
1	4.923906	-0.047977	0.371006	-4.909674	MT	21316	2023.02.25 03:18:36.735569761	0001923
1	4.996387	-0.087726	0.380058	-4.981139	MT	21316	2023.02.25 03:18:36.736569761	0001923
1	4.973256	-0.063495	0.394718	-4.957161	MT	21316	2023.02.25 03:18:36.737569761	0001923
1	4.953599	-0.107286	0.394360	-4.936711	MT	21316	2023.02.25 03:18:36.738569761	0001923
1	4.989539	-0.024666	0.399008	-4.973498	MT	21316	2023.02.25 03:18:36.739569761	0001923
1	4.916396	-0.098896	0.374822	-4.901090	MT	21316	2023.02.25 03:18:36.740569761	0001923
1	4.980327	-0.071561	0.379832	-4.965306	MT	21316	2023.02.25 03:18:36.741569761	0001923
1	4.954898	-0.040315	0.418437	-4.937034	MT	21316	2023.02.25 03:18:36.742569761	0001923
1	4.984537	-0.040608	0.383930	-4.969563	MT	21316	2023.02.25 03:18:36.743569761	0001923
1	4.985239	-0.036620	0.394933	-4.969436	MT	21316	2023.02.25 03:18:36.744569761	0001923
1	5.007834	-0.107836	0.368218	-4.993114	MT	21316	2023.02.25 03:18:36.745569761	0001923
1	4.992337	-0.107679	0.375973	-4.976995	MT	21316	2023.02.25 03:18:36.746569761	0001923
1	4.967615	-0.067426	0.367655	-4.953533	MT	21316	2023.02.25 03:18:36.747569761	0001923
1	4.968863	-0.075446	0.387643	-4.953145	MT	21316	2023.02.25 03:18:36.748569761	0001923
1	4.970739	-0.063452	0.352723	-4.957802	MT	21316	2023.02.25 03:18:36.749569761	0001923
1	4.972060	-0.048476	0.375738	-4.957605	MT	21316	2023.02.25 03:18:36.750569761	0001923
1	4.955384	-0.060298	0.363481	-4.941668	MT	21316	2023.02.25 03:18:36.751569761	0001923
1	4.940120	-0.056146	0.375240	-4.925528	MT	21316	2023.02.25 03:18:36.752569761	0001923
1	4.971364	-0.063463	0.363721	-4.957634	MT	21316	2023.02.25 03:18:36.753569761	0001923
1	4.987560	-0.044633	0.367988	-4.973766	MT	21316	2023.02.25 03:18:36.754569761	0001923
1	4.959378	-0.060339	0.363542	-4.945667	MT	21316	2023.02.25 03:18:36.755569761	0001923
1	4.996538	-0.032733	0.384122	-4.981644	MT	21316	2023.02.25 03:18:36.756569761	0001923
1	4.984799	-0.067611	0.387897	-4.969224	MT	21316	2023.02.25 03:18:36.757569761	0001923
1	4.994306	-0.075717	0.411007	-4.976789	MT	21316	2023.02.25 03:18:36.758569761	0001923
1	4.968169	-0.083433	0.375635	-4.953246	MT	21316	2023.02.25 03:18:36.759569761	0001923
1	4.961267	-0.048372	0.394552	-4.945317	MT	21316	2023.02.25 03:18:36.760569761	0001923
1	4.951384	-0.048258	0.363434	-4.937792	MT	21316	2023.02.25 03:18:36.761569761	0001923
1	4.983355	-0.067586	0.363900	-4.969591	MT	21316	2023.02.25 03:18:36.762569761	0001923
1	4.993458	-0.048706	0.399040	-4.977250	MT	21316	2023.02.25 03:18:36.763569761	0001923
1	4.934789	-0.060081	0.352177	-4.921839	MT	21316	2023.02.25 03:18:36.764569761	0001923
1	4.968686	-0.087441	0.383630	-4.953082	MT	21316	2023.02.25 03:18:36.765569761	0001923
1	4.975852	-0.071512	0.371772	-4.961429	MT	21316	2023.02.25 03:18:36.766569761	0001923
1	4.940914	-0.028160	0.387272	-4.925633	MT	21316	2023.02.25 03:18:36.767569761	0001923
1	4.956829	-0.052323	0.387487	-4.941383	MT	21316	2023.02.25 03:18:36.768569761	0001923
1	4.992772	-0.063694	0.388024	-4.977264	MT	21316	2023.02.25 03:18:36.769569761	0001923
1	4.981239	-0.063577	0.394840	-4.965159	MT	21316	2023.02.25 03:18:36.770569761	0001923
1	4.943864	-0.119171	0.363228	-4.929062	MT	21316	2023.02.25 03:18:36.771569761	0001923
1	4.969806	-0.032464	0.402693	-4.953358	MT	21316	2023.02.25 03:18:36.772569761	0001923
1	4.969189	-0.095448	0.390619	-4.952893	MT	21316	2023.02.25 03:18:36.773569761	0001923
1	4.968324	-0.063438	0.379659	-4.953390	MT	21316	2023.02.25 03:18:36.774569761	0001923
1	4.980573	-0.071566	0.383832	-4.965245	MT	21316	2023.02.25 03:18:36.775569761	0001923
1	4.992048	-0.067681	0.376021	-4.977406	MT	21316	2023.02.25 03:18:36.776569761	0001923
1	4.945567	-0.123199	0.390220	-4.928609	MT	21316	2023.02.25 03:18:36.777569761	0001923
1	4.937072	-0.040121	0.390196	-4.921464	MT	21316	2023.02.25 03:18:36.778569761	0001923
1	4.957436	-0.091328	0.394440	-4.940875	MT	21316	2023.02.25 03:18:36.779569761	0001923
1	4.991792	-0.060678	0.372029	-4.977539	MT	21316	2023.02.25 03:18:36.780569761	0001923
1	4.992076	-0.028683	0.376067	-4.977808	MT	21316	2023.02.25 03:18:36.781569761	0001923
1	4.975865	-0.028514	0.371823	-4.961871	MT	21316	2023.02.25 03:18:36.782569761	0001923
1	4.955388	-0.040299	0.363504	-4.941874	MT	21316	2023.02.25 03:18:36.783569761	0001923
1	4.962337	-0.071361	0.344592	-4.949843	MT	21316	2023.02.25 03:18:36.784569761	0001923
1	4.954761	-0.040288	0.352506	-4.942042	MT	21316	2023.02.25 03:18:36.785569761	0001923
1	4.931259	-0.024049	0.359158	-4.918103	MT	21316	2023.02.25 03:18:36.786569761	0001923
1	4.951617	-0.052261	0.367429	-4.937690	MT	21316	2023.02.25 03:18:36.787569761	0001923
1	4.985257	-0.071618	0.394892	-4.969076	MT	21316	2023.02.25 03:18:36.788569761	0001923
1	4.953032	-0.095280	0.387375	-4.936941	MT	21316	2023.02.25 03:18:36.789569761	0001923
1	4.939980	-0.083140	0.371208	-4.925311	MT	21316	2023.02.25 03:18:36.790569761	0001923
1	5.026812	-0.061032	0.356581	-5.013778	MT	21316	2023.02.25 03:18:36.791569761	0001923
1	4.964131	-0.075392	0.375584	-4.949329	MT	21316	2023.02.25 03:18:36.792569761	0001923
1	4.964420	-0.083396	0.379574	-4.949185	MT	21316	2023.02.25 03:18:36.793569761	0001923
1	4.984525	-0.052608	0.383915	-4.969440	MT	21316	2023.02.25 03:18:36.794569761	0001923
1	4.972375	-0.024482	0.379766	-4.957791	MT	21316	2023.02.25 03:18:36.795569761	0001923
1	4.945043	-0.052203	0.390304	-4.929340	MT	21316	2023.02.25 03:18:36.796569761	0001923
1	4.989287	-0.079659	0.394943	-4.972993	MT	21316	2023.02.25 03:18:36.797569761	0001923
1	4.945086	-0.099197	0.387248	-4.928902	MT	21316	2023.02.25 03:18:36.798569761	0001923
1	4.964666	-0.083400	0.383573	-4.949124	MT	21316	2023.02.25 03:18:36.799569761	0001923
1	4.969329	-0.079453	0.394638	-4.952996	MT	21316	2023.02.25 03:18:36.800569761	0001923
1	4.979109	-0.056542	0.359852	-4.965766	MT	21316	2023.02.25 03:18:36.801569761	0001923
1	4.948182	-0.079227	0.375335	-4.933290	MT	21316	2023.02.25 03:18:36.802569761	0001923
1	4.928887	-0.056034	0.387055	-4.913347	MT	21316	2023.02.25 03:18:36.803569761	0001923
1	4.964396	-0.079396	0.379578	-4.949226	MT	21316	2023.02.25 03:18:36.804569761	0001923
1	4.948845	-0.052241	0.387365	-4.933385	MT	21316	2023.02.25 03:18:36.805569761	0001923
1	4.981382	-0.115570	0.390779	-4.964685	MT	21316	2023.02.25 03:18:36.806569761	0001923
1	5.005967	-0.040838	0.407232	-4.989208	MT	21316	2023.02.25 03:18:36.807569761	0001923
1	4.996803	-0.028737	0.388127	-4.981624	MT	21316	2023.02.25 03:18:36.808569761	0001923
1	4.939980	-0.083140	0.371208	-4.925311	MT	21316	2023.02.25 03:18:36.809569761	0001923
1	4.963758	-0.091383	0.367566	-4.949286	MT	21316	2023.02.25 03:18:36.810569761	0001923
1	4.957149	-0.087325	0.390446	-4.940977	MT	21316	2023.02.25 03:18:36.811569761	0001923
1	4.961525	-0.052376	0.398547	-4.945215	MT	21316	2023.02.25 03:18:36.812569761	0001923
1	5.008916	-0.048863	0.391286	-4.993370	MT	21316	2023.02.25 03:18:36.813569761	0001923
1	4.972678	-0.087482	0.383691	-4.957082	MT	21316	2023.02.25 03:18:36.814569761	0001923
1	5.004743	-0.060818	0.388211	-4.989293	MT	21316	2023.02.25 03:18:36.815569761	0001923
1	4.969125	-0.087448	0.390629	-4.952975	MT	21316	2023.02.25 03:18:36.816569761	0001923
1	4.986360	-0.111628	0.406843	-4.968481	MT	21316	2023.02.25 03:18:36.817569761	0001923
1	4.976054	-0.056517	0.375789	-4.961522	MT	21316	2023.02.25 03:18:36.818569761	0001923
1	4.937233	-0.111114	0.387112	-4.920780	MT	21316	2023.02.25 03:18:36.819569761	0001923
1	4.932155	-0.036064	0.375141	-4.917735	MT	21316	2023.02.25 03:18:36.820569761	0001923
1	4.934127	-0.040096	0.406133	-4.917221	MT	21316	2023.02.25 03:18:36.821569761	0001923
1	4.992343	-0.079685	0.380006	-4.977222	MT	21316	2023.02.25 03:18:36.822569761	0001923
1	4.955843	-0.099300	0.367434	-4.941205	MT	21316	2023.02.25 03:18:36.823569761	0001923
1	4.987816	-0.067636	0.371960	-4.973468	MT	21316	2023.02.25 03:18:36.824569761	0001923
1	4.944189	-0.079186	0.375274	-4.929291	MT	21316	2023.02.25 03:18:36.825569761	0001923
1	4.993758	-0.071709	0.403013	-4.976953	MT	21316	2023.02.25 03:18:36.826569761	0001923
1	4.953600	-0.075292	0.398398	-4.936979	MT	21316	2023.02.25 03:18:36.827569761	0001923
1	4.958602	-0.052351	0.414484	-4.940971	MT	21316	2023.02.25 03:18:36.828569761	0001923
1	4.976619	-0.079524	0.383761	-4.961163	MT	21316	2023.02.25 03:18:36.829569761	0001923
1	4.997218	-0.067742	0.395079	-4.981115	MT	21316	2023.02.25 03:18:36.830569761	0001923
1	4.958101	-0.071342	0.406463	-4.940898	MT	21316	2023.02.25 03:18:36.831569761	0001923
1	4.953053	-0.067284	0.390408	-4.937184	MT	21316	2023.02.25 03:18:36.832569761	0001923
1	4.933076	-0.060079	0.390111	-4.917259	MT	21316	2023.02.25 03:18:36.833569761	0001923
1	5.008337	-0.083850	0.380245	-4.993178	MT	21316	2023.02.25 03:18:36.834569761	0001923
1	4.960347	-0.036357	0.379568	-4.945670	MT	21316	2023.02.25 03:18:36.835569761	0001923
1	4.933093	-0.067078	0.390103	-4.917187	MT	21316	2023.02.25 03:18:36.836569761	0001923
1	5.008519	-0.071854	0.384259	-4.993240	MT	21316	2023.02.25 03:18:36.837569761	0001923
1	4.949075	-0.071243	0.390342	-4.933143	MT	21316	2023.02.25 03:18:36.838569761	0001923
1	4.926148	-0.063012	0.405984	-4.908985	MT	21316	2023.02.25 03:18:36.839569761	0001923
1	4.979807	-0.056554	0.371851	-4.965583	MT	21316	2023.02.25 03:18:36.840569761	0001923
1	4.980366	-0.079561	0.379823	-4.965224	MT	21316	2023.02.25 03:18:36.841569761	0001923
1	4.979692	-0.016552	0.367899	-4.966055	MT	21316	2023.02.25 03:18:36.842569761	0001923
1	4.976798	-0.060529	0.387783	-4.961298	MT	21316	2023.02.25 03:18:36.843569761	0001923
1	4.961011	-0.052368	0.390548	-4.945337	MT	21316	2023.02.25 03:18:36.844569761	0001923
1	4.968066	-0.052435	0.375672	-4.953565	MT	21316	2023.02.25 03:18:36.845569761	0001923
1	4.971375	-0.067463	0.363717	-4.957593	MT	21316	2023.02.25 03:18:36.846569761	0001923
1	4.955160	-0.063294	0.359478	-4.941698	MT	21316	2023.02.25 03:18:36.847569761	0001923
1	4.993119	-0.111691	0.387967	-4.976770	MT	21316	2023.02.25 03:18:36.848569761	0001923
1	4.931521	-0.083050	0.363087	-4.917435	MT	21316	2023.02.25 03:18:36.849569761	0001923
1	4.967929	-0.083429	0.371636	-4.953307	MT	21316	2023.02.25 03:18:36.850569761	0001923
1	4.971122	-0.056459	0.359730	-4.957767	MT	21316	2023.02.25 03:18:36.851569761	0001923
1	4.920571	-0.114936	0.374864	-4.904924	MT	21316	2023.02.25 03:18:36.852569761	0001923
1	4.955377	-0.048299	0.363495	-4.941791	MT	21316	2023.02.25 03:18:36.853569761	0001923
1	4.979466	-0.087544	0.363815	-4.965386	MT	21316	2023.02.25 03:18:36.854569761	0001923
1	4.979142	-0.032543	0.359881	-4.966013	MT	21316	2023.02.25 03:18:36.855569761	0001923
1	4.923946	-0.070976	0.370978	-4.909438	MT	21316	2023.02.25 03:18:36.856569761	0001923
1	4.944932	-0.079198	0.387272	-4.929108	MT	21316	2023.02.25 03:18:36.857569761	0001923
1	4.948845	-0.052241	0.387365	-4.933385	MT	21316	2023.02.25 03:18:36.858569761	0001923
1	4.926174	-0.070985	0.340043	-4.913911	MT	21316	2023.02.25 03:18:36.859569761	0001923
1	4.924155	-0.059981	0.374991	-4.909490	MT	21316	2023.02.25 03:18:36.860569761	0001923
1	5.004895	-0.091816	0.388174	-4.988974	MT	21316	2023.02.25 03:18:36.861569761	0001923
1	4.955249	-0.083293	0.359454	-4.941492	MT	21316	2023.02.25 03:18:36.862569761	0001923
1	4.948103	-0.052228	0.375367	-4.933568	MT	21316	2023.02.25 03:18:36.863569761	0001923
1	4.944113	-0.056187	0.375301	-4.929528	MT	21316	2023.02.25 03:18:36.864569761	0001923
1	4.947391	-0.048216	0.363373	-4.933793	MT	21316	2023.02.25 03:18:36.865569761	0001923
1	5.004923	-0.052821	0.391220	-4.989329	MT	21316	2023.02.25 03:18:36.866569761	0001923
1	4.972556	-0.060484	0.383723	-4.957359	MT	21316	2023.02.25 03:18:36.867569761	0001923
1	4.945239	-0.095200	0.390253	-4.928897	MT	21316	2023.02.25 03:18:36.868569761	0001923
1	4.969778	-0.060462	0.402659	-4.953070	MT	21316	2023.02.25 03:18:36.869569761	0001923
1	4.964821	-0.060405	0.387600	-4.949300	MT	21316	2023.02.25 03:18:36.870569761	0001923
1	4.996055	-0.071722	0.376077	-4.981364	MT	21316	2023.02.25 03:18:36.871569761	0001923
1	4.957275	-0.048331	0.394491	-4.941318	MT	21316	2023.02.25 03:18:36.872569761	0001923
1	4.987556	-0.048633	0.367983	-4.973725	MT	21316	2023.02.25 03:18:36.873569761	0001923
1	4.980976	-0.095568	0.387803	-4.964937	MT	21316	2023.02.25 03:18:36.874569761	0001923
1	4.960139	-0.075351	0.375523	-4.945329	MT	21316	2023.02.25 03:18:36.875569761	0001923
1	4.965279	-0.119402	0.387530	-4.948692	MT	21316	2023.02.25 03:18:36.876569761	0001923
1	4.944516	-0.091189	0.379259	-4.929106	MT	21316	2023.02.25 03:18:36.877569761	0001923
1	4.932147	-0.063063	0.375109	-4.917458	MT	21316	2023.02.25 03:18:36.878569761	0001923
1	5.020559	-0.083977	0.384428	-5.005115	MT	21316	2023.02.25 03:18:36.879569761	0001923
1	4.933851	-0.056091	0.402115	-4.917117	MT	21316	2023.02.25 03:18:36.880569761	0001923
1	4.992740	-0.099688	0.383982	-4.976955	MT	21316	2023.02.25 03:18:36.881569761	0001923
1	4.939418	-0.063133	0.363233	-4.925640	MT	21316	2023.02.25 03:18:36.882569761	0001923
1	4.962753	-0.091390	0.414499	-4.944569	MT	21316	2023.02.25 03:18:36.883569761	0001923
1	4.988788	-0.036654	0.387995	-4.973543	MT	21316	2023.02.25 03:18:36.884569761	0001923
1	4.964679	-0.111394	0.379541	-4.948897	MT	21316	2023.02.25 03:18:36.885569761	0001923
1	4.994912	-0.075702	0.356075	-4.981629	MT	21316	2023.02.25 03:18:36.886569761	0001923
1	4.949118	-0.103238	0.387305	-4.932860	MT	21316	2023.02.25 03:18:36.887569761	0001923
1	4.960611	-0.071359	0.383526	-4.945248	MT	21316	2023.02.25 03:18:36.888569761	0001923
1	4.979496	-0.091544	0.363810	-4.965345	MT	21316	2023.02.25 03:18:36.889569761	0001923
1	4.988042	-0.040642	0.375992	-4.973685	MT	21316	2023.02.25 03:18:36.890569761	0001923
1	4.951486	-0.083256	0.363392	-4.937432	MT	21316	2023.02.25 03:18:36.891569761	0001923
1	5.023963	-0.080016	0.391478	-5.008048	MT	21316	2023.02.25 03:18:36.892569761	0001923
1	4.975629	-0.028510	0.367824	-4.961933	MT	21316	2023.02.25 03:18:36.893569761	0001923
1	4.956191	-0.083309	0.375452	-4.941248	MT	21316	2023.02.25 03:18:36.894569761	0001923
1	4.967127	-0.048418	0.359679	-4.953850	MT	21316	2023.02.25 03:18:36.895569761	0001923
1	4.949369	-0.123237	0.387281	-4.932654	MT	21316	2023.02.25 03:18:36.896569761	0001923
1	4.977767	-0.063544	0.402778	-4.961038	MT	21316	2023.02.25 03:18:36.897569761	0001923
1	4.958076	-0.063342	0.406472	-4.940980	MT	21316	2023.02.25 03:18:36.898569761	0001923
1	5.004058	-0.075805	0.376194	-4.989322	MT	21316	2023.02.25 03:18:36.899569761	0001923
1	4.944111	-0.048187	0.375310	-4.929610	MT	21316	2023.02.25 03:18:36.900569761	0001923
1	4.982931	-0.075578	0.355891	-4.969631	MT	21316	2023.02.25 03:18:36.901569761	0001923
1	5.003219	-0.012791	0.360271	-4.990215	MT	21316	2023.02.25 03:18:36.902569761	0001923
1	4.967750	-0.091424	0.367627	-4.953285	MT	21316	2023.02.25 03:18:36.903569761	0001923
1	4.950319	-0.044238	0.344441	-4.938123	MT	21316	2023.02.25 03:18:36.904569761	0001923
1	4.983928	-0.087594	0.371875	-4.969263	MT	21316	2023.02.25 03:18:36.905569761	0001923
1	4.960826	-0.044365	0.387558	-4.945465	MT	21316	2023.02.25 03:18:36.906569761	0001923
1	4.937617	-0.071127	0.398158	-4.921023	MT	21316	2023.02.25 03:18:36.907569761	0001923
1	4.968367	-0.075438	0.379644	-4.953267	MT	21316	2023.02.25 03:18:36.908569761	0001923
1	4.977210	-0.099530	0.390737	-4.960850	MT	21316	2023.02.25 03:18:36.909569761	0001923
1	4.928336	-0.095020	0.375010	-4.913129	MT	21316	2023.02.25 03:18:36.910569761	0001923
1	4.927557	-0.111003	0.358993	-4.913209	MT	21316	2023.02.25 03:18:36.911569761	0001923
1	4.956895	-0.107316	0.383423	-4.940878	MT	21316	2023.02.25 03:18:36.912569761	0001923
1	4.975826	-0.063512	0.371782	-4.961511	MT	21316	2023.02.25 03:18:36.913569761	0001923
1	4.983337	-0.060587	0.363908	-4.969663	MT	21316	2023.02.25 03:18:36.914569761	0001923
1	4.991651	-0.083672	0.368003	-4.977364	MT	21316	2023.02.25 03:18:36.915569761	0001923
1	4.962840	-0.083368	0.352577	-4.949598	MT	21316	2023.02.25 03:18:36.916569761	0001923
1	4.959567	-0.087362	0.426441	-4.940427	MT	21316	2023.02.25 03:18:36.917569761	0001923
1	4.952535	-0.095272	0.379376	-4.937064	MT	21316	2023.02.25 03:18:36.918569761	0001923
1	4.956992	-0.115316	0.383413	-4.940796	MT	21316	2023.02.25 03:18:36.919569761	0001923
1	4.947163	-0.044212	0.359378	-4.933895	MT	21316	2023.02.25 03:18:36.920569761	0001923
1	4.980535	-0.056566	0.383850	-4.965399	MT	21316	2023.02.25 03:18:36.921569761	0001923
1	4.952838	-0.048282	0.387431	-4.937425	MT	21316	2023.02.25 03:18:36.922569761	0001923
1	4.972067	-0.060475	0.375724	-4.957482	MT	21316	2023.02.25 03:18:36.923569761	0001923
1	4.938984	-0.071124	0.355224	-4.925679	MT	21316	2023.02.25 03:18:36.924569761	0001923
1	4.935884	-0.048101	0.371189	-4.921672	MT	21316	2023.02.25 03:18:36.925569761	0001923
1	4.960597	-0.067360	0.383531	-4.945289	MT	21316	2023.02.25 03:18:36.926569761	0001923
1	4.917143	-0.098908	0.386821	-4.900906	MT	21316	2023.02.25 03:18:36.927569761	0001923
1	4.980313	-0.067562	0.379837	-4.965347	MT	21316	2023.02.25 03:18:36.928569761	0001923
1	4.952419	-0.079272	0.379395	-4.937228	MT	21316	2023.02.25 03:18:36.929569761	0001923
1	4.964370	-0.028399	0.379639	-4.949751	MT	21316	2023.02.25 03:18:36.930569761	0001923
1	4.980417	-0.087561	0.379813	-4.965141	MT	21316	2023.02.25 03:18:36.931569761	0001923
1	4.988042	-0.040642	0.375992	-4.973685	MT	21316	2023.02.25 03:18:36.932569761	0001923
1	4.916396	-0.098896	0.374822	-4.901090	MT	21316	2023.02.25 03:18:36.933569761	0001923
1	4.948648	-0.028238	0.383394	-4.933693	MT	21316	2023.02.25 03:18:36.934569761	0001923
1	4.968314	-0.044439	0.379681	-4.953586	MT	21316	2023.02.25 03:18:36.935569761	0001923
1	4.987578	-0.036633	0.367997	-4.973848	MT	21316	2023.02.25 03:18:36.936569761	0001923
1	4.997461	-0.040748	0.399111	-4.981332	MT	21316	2023.02.25 03:18:36.937569761	0001923
1	4.960732	-0.091358	0.383503	-4.945042	MT	21316	2023.02.25 03:18:36.938569761	0001923
1	4.984073	-0.032601	0.375940	-4.969768	MT	21316	2023.02.25 03:18:36.939569761	0001923
1	4.948509	-0.091230	0.379320	-4.933106	MT	21316	2023.02.25 03:18:36.940569761	0001923
1	4.908038	-0.082810	0.370720	-4.893317	MT	21316	2023.02.25 03:18:36.941569761	0001923
1	4.967127	-0.048418	0.359679	-4.953850	MT	21316	2023.02.25 03:18:36.942569761	0001923
1	4.961016	-0.095362	0.387497	-4.944940	MT	21316	2023.02.25 03:18:36.943569761	0001923
1	4.943422	-0.067174	0.363289	-4.929598	MT	21316	2023.02.25 03:18:36.944569761	0001923
1	4.960329	-0.044357	0.379559	-4.945587	MT	21316	2023.02.25 03:18:36.945569761	0001923
1	4.948948	-0.083239	0.387329	-4.933066	MT	21316	2023.02.25 03:18:36.946569761	0001923
1	4.984045	-0.060599	0.375907	-4.969480	MT	21316	2023.02.25 03:18:36.947569761	0001923
1	4.981636	-0.115575	0.394778	-4.964624	MT	21316	2023.02.25 03:18:36.948569761	0001923
1	4.980796	-0.063570	0.387841	-4.965266	MT	21316	2023.02.25 03:18:36.949569761	0001923
1	4.936473	-0.083107	0.379146	-4.921190	MT	21316	2023.02.25 03:18:36.950569761	0001923
1	4.955384	-0.060298	0.363481	-4.941668	MT	21316	2023.02.25 03:18:36.951569761	0001923
1	4.985242	-0.067618	0.394896	-4.969117	MT	21316	2023.02.25 03:18:36.952569761	0001923
1	4.944118	-0.060187	0.375296	-4.929486	MT	21316	2023.02.25 03:18:36.953569761	0001923
1	4.943728	-0.020181	0.367345	-4.930020	MT	21316	2023.02.25 03:18:36.954569761	0001923
1	4.971621	-0.103461	0.363674	-4.957222	MT	21316	2023.02.25 03:18:36.955569761	0001923
1	4.952501	-0.091272	0.379381	-4.937105	MT	21316	2023.02.25 03:18:36.956569761	0001923
1	4.981028	-0.075573	0.390826	-4.965097	MT	21316	2023.02.25 03:18:36.957569761	0001923
1	4.983570	-0.060591	0.367908	-4.969602	MT	21316	2023.02.25 03:18:36.958569761	0001923
1	4.966408	-0.020431	0.410645	-4.949360	MT	21316	2023.02.25 03:18:36.959569761	0001923
1	4.980555	-0.036567	0.383873	-4.965605	MT	21316	2023.02.25 03:18:36.960569761	0001923
1	5.008030	-0.032848	0.376306	-4.993764	MT	21316	2023.02.25 03:18:36.961569761	0001923
1	4.964114	-0.071392	0.375588	-4.949370	MT	21316	2023.02.25 03:18:36.962569761	0001923
1	4.912170	-0.051857	0.374817	-4.897574	MT	21316	2023.02.25 03:18:36.963569761	0001923
1	4.966901	-0.056414	0.355670	-4.953829	MT	21316	2023.02.25 03:18:36.964569761	0001923
1	4.980541	-0.060566	0.383845	-4.965358	MT	21316	2023.02.25 03:18:36.965569761	0001923
1	4.944867	-0.063199	0.387291	-4.929272	MT	21316	2023.02.25 03:18:36.966569761	0001923
1	4.933068	-0.052079	0.390121	-4.917342	MT	21316	2023.02.25 03:18:36.967569761	0001923
1	4.969548	-0.071457	0.398647	-4.953018	MT	21316	2023.02.25 03:18:36.968569761	0001923
1	4.999694	-0.091754	0.368115	-4.985280	MT	21316	2023.02.25 03:18:36.969569761	0001923
1	4.949867	-0.107249	0.398299	-4.932651	MT	21316	2023.02.25 03:18:36.970569761	0001923
1	4.969021	-0.119439	0.383592	-4.952753	MT	21316	2023.02.25 03:18:36.971569761	0001923
1	4.948206	-0.083227	0.375330	-4.933249	MT	21316	2023.02.25 03:18:36.972569761	0001923
1	4.992961	-0.063697	0.391024	-4.977218	MT	21316	2023.02.25 03:18:36.973569761	0001923
1	4.932403	-0.067067	0.379104	-4.917355	MT	21316	2023.02.25 03:18:36.974569761	0001923
1	4.991318	-0.056670	0.364035	-4.977703	MT	21316	2023.02.25 03:18:36.975569761	0001923
1	4.952940	-0.083280	0.387390	-4.937065	MT	21316	2023.02.25 03:18:36.976569761	0001923
1	4.974013	-0.091475	0.336752	-4.961758	MT	21316	2023.02.25 03:18:36.977569761	0001923
1	4.989403	-0.095658	0.394924	-4.972828	MT	21316	2023.02.25 03:18:36.978569761	0001923
1	4.963375	-0.040382	0.363627	-4.949872	MT	21316	2023.02.25 03:18:36.979569761	0001923
1	4.977312	-0.079535	0.394760	-4.960995	MT	21316	2023.02.25 03:18:36.980569761	0001923
1	4.976295	-0.048521	0.379798	-4.961543	MT	21316	2023.02.25 03:18:36.981569761	0001923
1	4.958062	-0.048343	0.406490	-4.941134	MT	21316	2023.02.25 03:18:36.982569761	0001923
1	4.972304	-0.056480	0.379728	-4.957462	MT	21316	2023.02.25 03:18:36.983569761	0001923
1	4.916605	-0.094900	0.378827	-4.901070	MT	21316	2023.02.25 03:18:36.984569761	0001923
1	4.929088	-0.040038	0.390074	-4.913466	MT	21316	2023.02.25 03:18:36.985569761	0001923
1	4.944628	-0.067195	0.383287	-4.929292	MT	21316	2023.02.25 03:18:36.986569761	0001923
1	4.972381	-0.079479	0.379701	-4.957225	MT	21316	2023.02.25 03:18:36.987569761	0001923
1	4.980847	-0.107564	0.383789	-4.964874	MT	21316	2023.02.25 03:18:36.988569761	0001923
1	4.979337	-0.048546	0.363861	-4.965787	MT	21316	2023.02.25 03:18:36.989569761	0001923
1	4.989506	-0.071664	0.398952	-4.973014	MT	21316	2023.02.25 03:18:36.990569761	0001923
1	4.976425	-0.087519	0.379752	-4.961142	MT	21316	2023.02.25 03:18:36.991569761	0001923
1	4.970307	-0.044471	0.410677	-4.953112	MT	21316	2023.02.25 03:18:36.992569761	0001923
1	4.989282	-0.024662	0.395008	-4.973559	MT	21316	2023.02.25 03:18:36.993569761	0001923
1	4.952118	-0.036271	0.375447	-4.937732	MT	21316	2023.02.25 03:18:36.994569761	0001923
1	4.951249	-0.020255	0.359468	-4.938141	MT	21316	2023.02.25 03:18:36.995569761	0001923
1	4.988517	-0.052649	0.383976	-4.973439	MT	21316	2023.02.25 03:18:36.996569761	0001923
1	4.972987	-0.048492	0.390736	-4.957376	MT	21316	2023.02.25 03:18:36.997569761	0001923
1	4.986836	-0.067643	0.418893	-4.968751	MT	21316	2023.02.25 03:18:36.998569761	0001923
1	4.938689	-0.071144	0.414156	-4.920779	MT	21316	2023.02.25 03:18:36.999569761	0001923
1	5.000507	-0.040773	0.384174	-4.985561	MT	21316	2023.02.25 03:18:37.000569761	0001923
1	4.955850	-0.056307	0.371485	-4.941587	MT	21316	2023.02.25 03:18:37.001569761	0001923
1	4.959845	-0.044348	0.371560	-4.945710	MT	21316	2023.02.25 03:18:37.002569761	0001923
1	4.983426	-0.020589	0.363956	-4.970075	MT	21316	2023.02.25 03:18:37.003569761	0001923
1	4.978882	-0.056538	0.355853	-4.965827	MT	21316	2023.02.25 03:18:37.004569761	0001923
1	4.951855	-0.052266	0.371428	-4.937629	MT	21316	2023.02.25 03:18:37.005569761	0001923
1	4.977004	-0.067532	0.390775	-4.961180	MT	21316	2023.02.25 03:18:37.006569761	0001923
1	4.985865	-0.087626	0.402872	-4.968789	MT	21316	2023.02.25 03:18:37.007569761	0001923
1	4.959898	-0.075347	0.371523	-4.945390	MT	21316	2023.02.25 03:18:37.008569761	0001923
1	4.943401	-0.044175	0.363317	-4.929834	MT	21316	2023.02.25 03:18:37.009569761	0001923
1	4.975383	-0.071504	0.363773	-4.961551	MT	21316	2023.02.25 03:18:37.010569761	0001923
1	4.965361	-0.083411	0.394572	-4.948956	MT	21316	2023.02.25 03:18:37.011569761	0001923
1	4.991862	-0.079677	0.372007	-4.977344	MT	21316	2023.02.25 03:18:37.012569761	0001923
1	4.943165	-0.052171	0.359308	-4.929813	MT	21316	2023.02.25 03:18:37.013569761	0001923
1	4.940363	-0.048150	0.379249	-4.925549	MT	21316	2023.02.25 03:18:37.014569761	0001923
1	4.981242	-0.103571	0.390793	-4.964809	MT	21316	2023.02.25 03:18:37.015569761	0001923
1	4.951658	-0.071260	0.367406	-4.937494	MT	21316	2023.02.25 03:18:37.016569761	0001923
1	4.979415	-0.079545	0.363825	-4.965468	MT	21316	2023.02.25 03:18:37.017569761	0001923
1	4.932377	-0.052068	0.379122	-4.917510	MT	21316	2023.02.25 03:18:37.018569761	0001923
1	4.956249	-0.091309	0.375443	-4.941165	MT	21316	2023.02.25 03:18:37.019569761	0001923
1	4.965490	-0.099410	0.394553	-4.948791	MT	21316	2023.02.25 03:18:37.020569761	0001923
1	4.963293	-0.091375	0.359567	-4.949408	MT	21316	2023.02.25 03:18:37.021569761	0001923
1	4.926148	-0.063012	0.405984	-4.908985	MT	21316	2023.02.25 03:18:37.022569761	0001923
1	4.960428	-0.083355	0.379513	-4.945186	MT	21316	2023.02.25 03:18:37.023569761	0001923
1	4.959849	-0.060348	0.371541	-4.945545	MT	21316	2023.02.25 03:18:37.024569761	0001923
1	4.953906	-0.067270	0.336476	-4.942008	MT	21316	2023.02.25 03:18:37.025569761	0001923
1	4.980790	-0.060570	0.387844	-4.965297	MT	21316	2023.02.25 03:18:37.026569761	0001923
1	4.963466	-0.083379	0.363576	-4.949430	MT	21316	2023.02.25 03:18:37.027569761	0001923
1	4.968813	-0.060447	0.387661	-4.953299	MT	21316	2023.02.25 03:18:37.028569761	0001923
1	4.949049	-0.063243	0.390352	-4.933226	MT	21316	2023.02.25 03:18:37.029569761	0001923
1	4.948594	-0.052237	0.383366	-4.933446	MT	21316	2023.02.25 03:18:37.030569761	0001923
1	4.948595	-0.048237	0.383371	-4.933487	MT	21316	2023.02.25 03:18:37.031569761	0001923
1	4.993984	-0.056714	0.407030	-4.977046	MT	21316	2023.02.25 03:18:37.032569761	0001923
1	4.960887	-0.107357	0.383484	-4.944878	MT	21316	2023.02.25 03:18:37.033569761	0001923
1	4.955146	-0.048295	0.359495	-4.941852	MT	21316	2023.02.25 03:18:37.034569761	0001923
1	4.974104	-0.071480	0.340776	-4.961903	MT	21316	2023.02.25 03:18:37.035569761	0001923
1	4.952348	-0.060273	0.379418	-4.937424	MT	21316	2023.02.25 03:18:37.036569761	0001923
1	4.944125	-0.063187	0.375293	-4.929456	MT	21316	2023.02.25 03:18:37.037569761	0001923
1	4.929333	-0.052042	0.394059	-4.913281	MT	21316	2023.02.25 03:18:37.038569761	0001923
1	4.935987	-0.083099	0.371147	-4.921312	MT	21316	2023.02.25 03:18:37.039569761	0001923
1	4.955381	-0.044299	0.363500	-4.941832	MT	21316	2023.02.25 03:18:37.040569761	0001923
1	4.973885	-0.131491	0.394637	-4.956461	MT	21316	2023.02.25 03:18:37.041569761	0001923
1	4.949040	-0.044244	0.390374	-4.933421	MT	21316	2023.02.25 03:18:37.042569761	0001923
1	4.972999	-0.040492	0.390746	-4.957458	MT	21316	2023.02.25 03:18:37.043569761	0001923
1	4.927425	-0.048010	0.363068	-4.913796	MT	21316	2023.02.25 03:18:37.044569761	0001923
1	4.936626	-0.060113	0.383173	-4.921366	MT	21316	2023.02.25 03:18:37.045569761	0001923
1	4.969605	-0.020460	0.398707	-4.953543	MT	21316	2023.02.25 03:18:37.046569761	0001923
1	4.917910	-0.066926	0.401857	-4.901007	MT	21316	2023.02.25 03:18:37.047569761	0001923
1	4.938164	-0.075135	0.406153	-4.920860	MT	21316	2023.02.25 03:18:37.048569761	0001923
1	4.958474	-0.115339	0.406410	-4.940445	MT	21316	2023.02.25 03:18:37.049569761	0001923
1	4.972928	-0.087486	0.387690	-4.957020	MT	21316	2023.02.25 03:18:37.050569761	0001923
1	4.957378	-0.083329	0.394450	-4.940957	MT	21316	2023.02.25 03:18:37.051569761	0001923
1	4.936370	-0.052109	0.379183	-4.921509	MT	21316	2023.02.25 03:18:37.052569761	0001923
1	4.991328	-0.040670	0.364054	-4.977867	MT	21316	2023.02.25 03:18:37.053569761	0001923
1	4.955153	-0.060294	0.359481	-4.941729	MT	21316	2023.02.25 03:18:37.054569761	0001923
1	4.966911	-0.040415	0.355689	-4.953994	MT	21316	2023.02.25 03:18:37.055569761	0001923
1	4.943177	-0.040171	0.359322	-4.929937	MT	21316	2023.02.25 03:18:37.056569761	0001923
1	4.961269	-0.056372	0.394543	-4.945235	MT	21316	2023.02.25 03:18:37.057569761	0001923
1	4.937374	-0.075123	0.394154	-4.921043	MT	21316	2023.02.25 03:18:37.058569761	0001923
1	4.932879	-0.056076	0.387116	-4.917346	MT	21316	2023.02.25 03:18:37.059569761	0001923
1	4.956774	-0.095317	0.383437	-4.941002	MT	21316	2023.02.25 03:18:37.060569761	0001923
1	4.991588	-0.071673	0.368017	-4.977487	MT	21316	2023.02.25 03:18:37.061569761	0001923
1	4.920941	-0.070951	0.386915	-4.905194	MT	21316	2023.02.25 03:18:37.062569761	0001923
1	4.956096	-0.060311	0.375479	-4.941484	MT	21316	2023.02.25 03:18:37.063569761	0001923
1	4.956372	-0.071314	0.379466	-4.941310	MT	21316	2023.02.25 03:18:37.064569761	0001923
1	4.943399	-0.056175	0.363302	-4.929711	MT	21316	2023.02.25 03:18:37.065569761	0001923
1	4.942407	-0.071181	0.410218	-4.924839	MT	21316	2023.02.25 03:18:37.066569761	0001923
1	4.967486	-0.087420	0.363632	-4.953388	MT	21316	2023.02.25 03:18:37.067569761	0001923
1	4.968261	-0.095432	0.375621	-4.953122	MT	21316	2023.02.25 03:18:37.068569761	0001923
1	4.976735	-0.095523	0.383742	-4.960999	MT	21316	2023.02.25 03:18:37.069569761	0001923
1	4.984876	-0.083610	0.387878	-4.969060	MT	21316	2023.02.25 03:18:37.070569761	0001923
1	4.964331	-0.063397	0.379597	-4.949391	MT	21316	2023.02.25 03:18:37.071569761	0001923
1	4.983856	-0.075594	0.371889	-4.969386	MT	21316	2023.02.25 03:18:37.072569761	0001923
1	4.967834	-0.060430	0.371663	-4.953543	MT	21316	2023.02.25 03:18:37.073569761	0001923
1	4.980070	-0.067558	0.375837	-4.965408	MT	21316	2023.02.25 03:18:37.074569761	0001923
1	4.962247	-0.095382	0.406495	-4.944650	MT	21316	2023.02.25 03:18:37.075569761	0001923
1	4.969052	-0.075449	0.390643	-4.953099	MT	21316	2023.02.25 03:18:37.076569761	0001923
1	4.948135	-0.103222	0.371307	-4.933104	MT	21316	2023.02.25 03:18:37.077569761	0001923
1	4.962060	-0.060384	0.406537	-4.945010	MT	21316	2023.02.25 03:18:37.078569761	0001923
1	5.009376	-0.119859	0.391201	-4.992639	MT	21316	2023.02.25 03:18:37.079569761	0001923
1	4.952535	-0.095272	0.379376	-4.937064	MT	21316	2023.02.25 03:18:37.080569761	0001923
1	4.939902	-0.067141	0.371227	-4.925476	MT	21316	2023.02.25 03:18:37.081569761	0001923
1	4.992955	-0.060697	0.391027	-4.977249	MT	21316	2023.02.25 03:18:37.082569761	0001923
1	4.988997	-0.099651	0.387920	-4.972894	MT	21316	2023.02.25 03:18:37.083569761	0001923
1	4.979845	-0.071553	0.371833	-4.965428	MT	21316	2023.02.25 03:18:37.084569761	0001923
1	4.916727	-0.106900	0.378812	-4.900946	MT	21316	2023.02.25 03:18:37.085569761	0001923
1	5.011806	-0.075883	0.372317	-4.997382	MT	21316	2023.02.25 03:18:37.086569761	0001923
1	4.956908	-0.079322	0.387455	-4.941105	MT	21316	2023.02.25 03:18:37.087569761	0001923
1	4.976830	-0.071528	0.387770	-4.961184	MT	21316	2023.02.25 03:18:37.088569761	0001923
1	4.955150	-0.044295	0.359500	-4.941894	MT	21316	2023.02.25 03:18:37.089569761	0001923
1	4.936151	-0.067104	0.375166	-4.921416	MT	21316	2023.02.25 03:18:37.090569761	0001923
1	4.969447	-0.056427	0.328734	-4.958241	MT	21316	2023.02.25 03:18:37.091569761	0001923
1	4.951981	-0.111258	0.367359	-4.937082	MT	21316	2023.02.25 03:18:37.092569761	0001923
1	4.949814	-0.048256	0.402368	-4.933197	MT	21316	2023.02.25 03:18:37.093569761	0001923
1	4.954943	-0.067290	0.355473	-4.941718	MT	21316	2023.02.25 03:18:37.094569761	0001923
1	4.955622	-0.040303	0.367504	-4.941812	MT	21316	2023.02.25 03:18:37.095569761	0001923
1	4.946321	-0.099217	0.406246	-4.928611	MT	21316	2023.02.25 03:18:37.096569761	0001923
1	4.925402	-0.106994	0.389933	-4.908777	MT	21316	2023.02.25 03:18:37.097569761	0001923
1	4.961047	-0.032369	0.390572	-4.945543	MT	21316	2023.02.25 03:18:37.098569761	0001923
1	4.972303	-0.048480	0.379737	-4.957544	MT	21316	2023.02.25 03:18:37.099569761	0001923
1	4.927700	-0.071013	0.367040	-4.913498	MT	21316	2023.02.25 03:18:37.100569761	0001923
1	4.906909	-0.047813	0.401712	-4.890204	MT	21316	2023.02.25 03:18:37.101569761	0001923
1	5.001508	-0.127776	0.391070	-4.984558	MT	21316	2023.02.25 03:18:37.102569761	0001923
1	4.955146	-0.048295	0.359495	-4.941852	MT	21316	2023.02.25 03:18:37.103569761	0001923
1	4.991786	-0.056678	0.372034	-4.977581	MT	21316	2023.02.25 03:18:37.104569761	0001923
1	4.945230	-0.008205	0.390356	-4.929792	MT	21316	2023.02.25 03:18:37.105569761	0001923
1	4.980860	-0.079569	0.387822	-4.965101	MT	21316	2023.02.25 03:18:37.106569761	0001923
1	4.967834	-0.060430	0.371663	-4.953543	MT	21316	2023.02.25 03:18:37.107569761	0001923
1	4.961016	-0.044368	0.390558	-4.945419	MT	21316	2023.02.25 03:18:37.108569761	0001923
1	4.963675	-0.079384	0.367580	-4.949410	MT	21316	2023.02.25 03:18:37.109569761	0001923
1	4.937100	-0.071119	0.390159	-4.921145	MT	21316	2023.02.25 03:18:37.110569761	0001923
1	4.961011	-0.048368	0.390553	-4.945378	MT	21316	2023.02.25 03:18:37.111569761	0001923
1	4.956096	-0.060311	0.375479	-4.941484	MT	21316	2023.02.25 03:18:37.112569761	0001923
1	4.990701	-0.060658	0.353032	-4.977830	MT	21316	2023.02.25 03:18:37.113569761	0001923
1	4.999771	-0.048761	0.372166	-4.985662	MT	21316	2023.02.25 03:18:37.114569761	0001923
1	5.009432	-0.060870	0.399271	-4.993124	MT	21316	2023.02.25 03:18:37.115569761	0001923
1	4.970736	-0.040453	0.352750	-4.958039	MT	21316	2023.02.25 03:18:37.116569761	0001923
1	4.961090	-0.079366	0.390516	-4.945059	MT	21316	2023.02.25 03:18:37.117569761	0001923
1	4.943558	-0.091173	0.363261	-4.929351	MT	21316	2023.02.25 03:18:37.118569761	0001923
1	5.000743	-0.048777	0.388164	-4.985417	MT	21316	2023.02.25 03:18:37.119569761	0001923
1	4.920075	-0.090934	0.370893	-4.905233	MT	21316	2023.02.25 03:18:37.120569761	0001923
1	4.993688	-0.099703	0.398980	-4.976725	MT	21316	2023.02.25 03:18:37.121569761	0001923
1	4.948620	-0.067236	0.383348	-4.933291	MT	21316	2023.02.25 03:18:37.122569761	0001923
1	4.959841	-0.048348	0.371555	-4.945668	MT	21316	2023.02.25 03:18:37.123569761	0001923
1	4.962737	-0.048370	0.352618	-4.949958	MT	21316	2023.02.25 03:18:37.124569761	0001923
1	4.984527	-0.056608	0.383911	-4.969399	MT	21316	2023.02.25 03:18:37.125569761	0001923
1	4.968808	-0.056447	0.387666	-4.953340	MT	21316	2023.02.25 03:18:37.126569761	0001923
1	4.970049	-0.063466	0.406655	-4.952978	MT	21316	2023.02.25 03:18:37.127569761	0001923
1	4.940132	-0.063145	0.375232	-4.925456	MT	21316	2023.02.25 03:18:37.128569761	0001923
1	4.968106	-0.071434	0.375650	-4.953369	MT	21316	2023.02.25 03:18:37.129569761	0001923
1	4.941889	-0.075173	0.402214	-4.924920	MT	21316	2023.02.25 03:18:37.130569761	0001923
1	4.925358	-0.102994	0.389938	-4.908818	MT	21316	2023.02.25 03:18:37.131569761	0001923
1	4.968067	-0.048435	0.375677	-4.953606	MT	21316	2023.02.25 03:18:37.132569761	0001923
1	4.932191	-0.075062	0.375095	-4.917334	MT	21316	2023.02.25 03:18:37.133569761	0001923
1	4.956411	-0.079314	0.379456	-4.941228	MT	21316	2023.02.25 03:18:37.134569761	0001923
1	4.960829	-0.060364	0.387539	-4.945300	MT	21316	2023.02.25 03:18:37.135569761	0001923
1	4.945299	-0.052207	0.394303	-4.929278	MT	21316	2023.02.25 03:18:37.136569761	0001923
1	4.928399	-0.063026	0.379048	-4.913397	MT	21316	2023.02.25 03:18:37.137569761	0001923
1	4.976463	-0.115514	0.375719	-4.960915	MT	21316	2023.02.25 03:18:37.138569761	0001923
1	4.923931	-0.066976	0.370983	-4.909479	MT	21316	2023.02.25 03:18:37.139569761	0001923
1	4.960139	-0.075351	0.375523	-4.945329	MT	21316	2023.02.25 03:18:37.140569761	0001923
1	4.944926	-0.024201	0.387337	-4.929674	MT	21316	2023.02.25 03:18:37.141569761	0001923
1	4.962400	-0.079387	0.410514	-4.944753	MT	21316	2023.02.25 03:18:37.142569761	0001923
1	4.932132	-0.052064	0.375122	-4.917571	MT	21316	2023.02.25 03:18:37.143569761	0001923
1	4.941647	-0.079168	0.398210	-4.924940	MT	21316	2023.02.25 03:18:37.144569761	0001923
1	4.967594	-0.044427	0.367682	-4.953769	MT	21316	2023.02.25 03:18:37.145569761	0001923
1	4.932935	-0.075075	0.387094	-4.917151	MT	21316	2023.02.25 03:18:37.146569761	0001923
1	4.970305	-0.056470	0.410663	-4.952989	MT	21316	2023.02.25 03:18:37.147569761	0001923
1	4.965748	-0.099415	0.398553	-4.948730	MT	21316	2023.02.25 03:18:37.148569761	0001923
1	4.929412	-0.079040	0.394027	-4.913003	MT	21316	2023.02.25 03:18:37.149569761	0001923
1	4.956774	-0.095317	0.383437	-4.941002	MT	21316	2023.02.25 03:18:37.150569761	0001923
1	4.967590	-0.052426	0.367673	-4.953687	MT	21316	2023.02.25 03:18:37.151569761	0001923
1	4.952226	-0.087268	0.375386	-4.937207	MT	21316	2023.02.25 03:18:37.152569761	0001923
1	4.967358	-0.056422	0.363669	-4.953707	MT	21316	2023.02.25 03:18:37.153569761	0001923
1	4.968406	-0.020440	0.379710	-4.953833	MT	21316	2023.02.25 03:18:37.154569761	0001923
1	4.970915	-0.036456	0.355754	-4.958034	MT	21316	2023.02.25 03:18:37.155569761	0001923
1	4.931454	-0.032052	0.363148	-4.917960	MT	21316	2023.02.25 03:18:37.156569761	0001923
1	4.997643	-0.095745	0.399046	-4.980766	MT	21316	2023.02.25 03:18:37.157569761	0001923
1	4.990567	-0.071680	0.414950	-4.972770	MT	21316	2023.02.25 03:18:37.158569761	0001923
1	4.967987	-0.091428	0.371626	-4.953224	MT	21316	2023.02.25 03:18:37.159569761	0001923
1	4.949825	-0.040257	0.402378	-4.933279	MT	21316	2023.02.25 03:18:37.160569761	0001923
1	4.980855	-0.024572	0.387887	-4.965668	MT	21316	2023.02.25 03:18:37.161569761	0001923
1	4.975421	-0.079503	0.363764	-4.961469	MT	21316	2023.02.25 03:18:37.162569761	0001923
1	5.007828	-0.024844	0.372316	-4.993907	MT	21316	2023.02.25 03:18:37.163569761	0001923
1	4.967594	-0.044427	0.367682	-4.953769	MT	21316	2023.02.25 03:18:37.164569761	0001923
1	4.994869	-0.063702	0.356089	-4.981752	MT	21316	2023.02.25 03:18:37.165569761	0001923
1	4.955927	-0.107300	0.367425	-4.941123	MT	21316	2023.02.25 03:18:37.166569761	0001923
1	4.943884	-0.063183	0.371293	-4.929517	MT	21316	2023.02.25 03:18:37.167569761	0001923
1	4.963635	-0.103378	0.363552	-4.949224	MT	21316	2023.02.25 03:18:37.168569761	0001923
1	4.955276	-0.087293	0.359449	-4.941451	MT	21316	2023.02.25 03:18:37.169569761	0001923
1	4.964782	-0.119394	0.379531	-4.948815	MT	21316	2023.02.25 03:18:37.170569761	0001923
1	4.957300	-0.067330	0.394469	-4.941122	MT	21316	2023.02.25 03:18:37.171569761	0001923
1	4.932418	-0.071067	0.379099	-4.917314	MT	21316	2023.02.25 03:18:37.172569761	0001923
1	4.956346	-0.063314	0.379475	-4.941392	MT	21316	2023.02.25 03:18:37.173569761	0001923
1	4.952368	-0.103267	0.375367	-4.937042	MT	21316	2023.02.25 03:18:37.174569761	0001923
1	4.984231	-0.095597	0.375865	-4.969119	MT	21316	2023.02.25 03:18:37.175569761	0001923
1	4.961525	-0.052376	0.398547	-4.945215	MT	21316	2023.02.25 03:18:37.176569761	0001923
1	4.924150	-0.055981	0.374996	-4.909531	MT	21316	2023.02.25 03:18:37.177569761	0001923
1	4.983992	-0.095593	0.371866	-4.969180	MT	21316	2023.02.25 03:18:37.178569761	0001923
1	4.949040	-0.095239	0.387314	-4.932942	MT	21316	2023.02.25 03:18:37.179569761	0001923
1	4.925757	-0.114997	0.393923	-4.908633	MT	21316	2023.02.25 03:18:37.180569761	0001923
1	5.000765	-0.103770	0.384099	-4.984912	MT	21316	2023.02.25 03:18:37.181569761	0001923
1	4.936643	-0.103106	0.379123	-4.920984	MT	21316	2023.02.25 03:18:37.182569761	0001923
1	4.933076	-0.060079	0.390111	-4.917259	MT	21316	2023.02.25 03:18:37.183569761	0001923
1	4.955848	-0.048307	0.371494	-4.941669	MT	21316	2023.02.25 03:18:37.184569761	0001923
1	4.960157	-0.107345	0.371485	-4.945061	MT	21316	2023.02.25 03:18:37.185569761	0001923
1	4.956619	-0.071318	0.383465	-4.941249	MT	21316	2023.02.25 03:18:37.186569761	0001923
1	5.000238	-0.099762	0.376105	-4.985075	MT	21316	2023.02.25 03:18:37.187569761	0001923
1	4.997724	-0.063751	0.403083	-4.981034	MT	21316	2023.02.25 03:18:37.188569761	0001923
1	4.987793	-0.056637	0.371973	-4.973581	MT	21316	2023.02.25 03:18:37.189569761	0001923
1	4.964564	-0.048402	0.383615	-4.949484	MT	21316	2023.02.25 03:18:37.190569761	0001923
1	4.988955	-0.052656	0.390976	-4.973332	MT	21316	2023.02.25 03:18:37.191569761	0001923
1	4.955455	-0.079297	0.363458	-4.941472	MT	21316	2023.02.25 03:18:37.192569761	0001923
1	4.963912	-0.107382	0.367547	-4.949121	MT	21316	2023.02.25 03:18:37.193569761	0001923
1	4.931259	-0.024049	0.359158	-4.918103	MT	21316	2023.02.25 03:18:37.194569761	0001923
1	4.940279	-0.091144	0.375198	-4.925168	MT	21316	2023.02.25 03:18:37.195569761	0001923
1	4.921454	-0.082958	0.393900	-4.904963	MT	21316	2023.02.25 03:18:37.196569761	0001923
1	4.945617	-0.075210	0.398276	-4.928981	MT	21316	2023.02.25 03:18:37.197569761	0001923
1	4.957821	-0.067338	0.402468	-4.941000	MT	21316	2023.02.25 03:18:37.198569761	0001923
1	4.991087	-0.048666	0.360045	-4.977846	MT	21316	2023.02.25 03:18:37.199569761	0001923
1	4.958087	-0.052316	0.340554	-4.946101	MT	21316	2023.02.25 03:18:37.200569761	0001923
1	4.931994	-0.083058	0.371086	-4.917313	MT	21316	2023.02.25 03:18:37.201569761	0001923
1	4.926600	-0.095015	0.409945	-4.908595	MT	21316	2023.02.25 03:18:37.202569761	0001923
1	4.944876	-0.036200	0.387323	-4.929550	MT	21316	2023.02.25 03:18:37.203569761	0001923
1	4.911259	-0.070840	0.358796	-4.897623	MT	21316	2023.02.25 03:18:37.204569761	0001923
1	4.951748	-0.087260	0.367387	-4.937329	MT	21316	2023.02.25 03:18:37.205569761	0001923
1	5.000757	-0.063776	0.388146	-4.985263	MT	21316	2023.02.25 03:18:37.206569761	0001923
1	4.962064	-0.040385	0.406561	-4.945216	MT	21316	2023.02.25 03:18:37.207569761	0001923
1	4.985489	-0.063623	0.398901	-4.969097	MT	21316	2023.02.25 03:18:37.208569761	0001923
1	4.976792	-0.056529	0.387788	-4.961339	MT	21316	2023.02.25 03:18:37.209569761	0001923
1	4.934010	-0.091089	0.402073	-4.916757	MT	21316	2023.02.25 03:18:37.210569761	0001923
1	4.952587	-0.048278	0.383432	-4.937486	MT	21316	2023.02.25 03:18:37.211569761	0001923
1	4.956455	-0.016317	0.379531	-4.941876	MT	21316	2023.02.25 03:18:37.212569761	0001923
1	4.980295	-0.060562	0.379845	-4.965419	MT	21316	2023.02.25 03:18:37.213569761	0001923
1	4.928154	-0.063022	0.375048	-4.913458	MT	21316	2023.02.25 03:18:37.214569761	0001923
1	4.986261	-0.052609	0.344981	-4.974035	MT	21316	2023.02.25 03:18:37.215569761	0001923
1	4.972550	-0.056484	0.383727	-4.957401	MT	21316	2023.02.25 03:18:37.216569761	0001923
1	4.972855	-0.075487	0.387704	-4.957144	MT	21316	2023.02.25 03:18:37.217569761	0001923
1	4.991271	-0.095687	0.422921	-4.972401	MT	21316	2023.02.25 03:18:37.218569761	0001923
1	4.957061	-0.099321	0.387432	-4.940900	MT	21316	2023.02.25 03:18:37.219569761	0001923
1	4.964322	-0.044398	0.379620	-4.949587	MT	21316	2023.02.25 03:18:37.220569761	0001923
1	4.955850	-0.056307	0.371485	-4.941587	MT	21316	2023.02.25 03:18:37.221569761	0001923
1	4.956605	-0.103312	0.379428	-4.940981	MT	21316	2023.02.25 03:18:37.222569761	0001923
1	4.971898	-0.107465	0.367669	-4.957120	MT	21316	2023.02.25 03:18:37.223569761	0001923
1	4.920259	-0.082938	0.374902	-4.905254	MT	21316	2023.02.25 03:18:37.224569761	0001923
1	4.980301	-0.063562	0.379842	-4.965388	MT	21316	2023.02.25 03:18:37.225569761	0001923
1	4.999613	-0.079755	0.368129	-4.985404	MT	21316	2023.02.25 03:18:37.226569761	0001923
1	4.980056	-0.040559	0.375869	-4.965686	MT	21316	2023.02.25 03:18:37.227569761	0001923
1	4.973819	-0.075502	0.402703	-4.956915	MT	21316	2023.02.25 03:18:37.228569761	0001923
1	4.956908	-0.079322	0.387455	-4.941105	MT	21316	2023.02.25 03:18:37.229569761	0001923
1	4.919285	-0.078922	0.358909	-4.905539	MT	21316	2023.02.25 03:18:37.230569761	0001923
1	4.972820	-0.103481	0.383672	-4.956917	MT	21316	2023.02.25 03:18:37.231569761	0001923
1	4.968810	-0.044447	0.387680	-4.953464	MT	21316	2023.02.25 03:18:37.232569761	0001923
1	4.955862	-0.063306	0.371476	-4.941515	MT	21316	2023.02.25 03:18:37.233569761	0001923
1	4.971980	-0.091470	0.371687	-4.957224	MT	21316	2023.02.25 03:18:37.234569761	0001923
1	4.978313	-0.071525	0.344836	-4.965841	MT	21316	2023.02.25 03:18:37.235569761	0001923
1	5.020214	-0.048975	0.380470	-5.005536	MT	21316	2023.02.25 03:18:37.236569761	0001923
1	4.949746	-0.095250	0.398313	-4.932774	MT	21316	2023.02.25 03:18:37.237569761	0001923
1	5.016522	-0.075937	0.384377	-5.001198	MT	21316	2023.02.25 03:18:37.238569761	0001923
1	4.924162	-0.062980	0.374987	-4.909459	MT	21316	2023.02.25 03:18:37.239569761	0001923
1	4.989827	-0.111661	0.398905	-4.972603	MT	21316	2023.02.25 03:18:37.240569761	0001923
1	4.977869	-0.166519	0.383658	-4.960268	MT	21316	2023.02.25 03:18:37.241569761	0001923
1	4.948881	-0.032242	0.387389	-4.933591	MT	21316	2023.02.25 03:18:37.242569761	0001923
1	4.961053	-0.099362	0.387493	-4.944899	MT	21316	2023.02.25 03:18:37.243569761	0001923
1	4.984288	-0.060603	0.379906	-4.969419	MT	21316	2023.02.25 03:18:37.244569761	0001923
1	4.991324	-0.060669	0.364030	-4.977662	MT	21316	2023.02.25 03:18:37.245569761	0001923
1	4.967368	-0.040423	0.363688	-4.953872	MT	21316	2023.02.25 03:18:37.246569761	0001923
1	4.941247	-0.095159	0.390192	-4.924898	MT	21316	2023.02.25 03:18:37.247569761	0001923
1	4.996516	-0.063731	0.384086	-4.981324	MT	21316	2023.02.25 03:18:37.248569761	0001923
1	4.952839	-0.056282	0.387422	-4.937343	MT	21316	2023.02.25 03:18:37.249569761	0001923
1	4.980804	-0.103564	0.383794	-4.964915	MT	21316	2023.02.25 03:18:37.250569761	0001923
1	4.961537	-0.040376	0.398561	-4.945338	MT	21316	2023.02.25 03:18:37.251569761	0001923
1	4.997017	-0.079737	0.391066	-4.981053	MT	21316	2023.02.25 03:18:37.252569761	0001923
1	4.956658	-0.079318	0.383456	-4.941167	MT	21316	2023.02.25 03:18:37.253569761	0001923
1	4.955651	-0.071302	0.367467	-4.941493	MT	21316	2023.02.25 03:18:37.254569761	0001923
1	4.990475	-0.056654	0.349037	-4.977932	MT	21316	2023.02.25 03:18:37.255569761	0001923
1	4.961267	-0.048372	0.394552	-4.945317	MT	21316	2023.02.25 03:18:37.256569761	0001923
1	4.955850	-0.056307	0.371485	-4.941587	MT	21316	2023.02.25 03:18:37.257569761	0001923
1	4.941982	-0.115166	0.398167	-4.924570	MT	21316	2023.02.25 03:18:37.258569761	0001923
1	4.950337	-0.123252	0.402279	-4.932425	MT	21316	2023.02.25 03:18:37.259569761	0001923
1	4.980417	-0.087561	0.379813	-4.965141	MT	21316	2023.02.25 03:18:37.260569761	0001923
1	4.970433	-0.087469	0.410626	-4.952670	MT	21316	2023.02.25 03:18:37.261569761	0001923
1	4.988824	-0.075652	0.387949	-4.973141	MT	21316	2023.02.25 03:18:37.262569761	0001923
1	5.008920	-0.095857	0.388230	-4.992932	MT	21316	2023.02.25 03:18:37.263569761	0001923
1	4.952098	-0.056269	0.375423	-4.937526	MT	21316	2023.02.25 03:18:37.264569761	0001923
1	4.976054	-0.056517	0.375789	-4.961522	MT	21316	2023.02.25 03:18:37.265569761	0001923
1	4.988620	-0.083647	0.383940	-4.973120	MT	21316	2023.02.25 03:18:37.266569761	0001923
1	4.965272	-0.063412	0.394596	-4.949162	MT	21316	2023.02.25 03:18:37.267569761	0001923
1	4.985275	-0.075618	0.394887	-4.969035	MT	21316	2023.02.25 03:18:37.268569761	0001923
1	4.936891	-0.103110	0.383122	-4.920923	MT	21316	2023.02.25 03:18:37.269569761	0001923
1	4.940940	-0.079157	0.387211	-4.925108	MT	21316	2023.02.25 03:18:37.270569761	0001923
1	4.952419	-0.079272	0.379395	-4.937228	MT	21316	2023.02.25 03:18:37.271569761	0001923
1	4.943762	-0.087177	0.367265	-4.929331	MT	21316	2023.02.25 03:18:37.272569761	0001923
1	4.948635	-0.071236	0.383343	-4.933250	MT	21316	2023.02.25 03:18:37.273569761	0001923
1	4.964170	-0.020395	0.375649	-4.949895	MT	21316	2023.02.25 03:18:37.274569761	0001923
1	4.940365	-0.056150	0.379239	-4.925467	MT	21316	2023.02.25 03:18:37.275569761	0001923
1	4.945049	-0.095197	0.387253	-4.928943	MT	21316	2023.02.25 03:18:37.276569761	0001923
1	5.009297	-0.087865	0.395239	-4.992907	MT	21316	2023.02.25 03:18:37.277569761	0001923
1	4.976868	-0.079528	0.387761	-4.961102	MT	21316	2023.02.25 03:18:37.278569761	0001923
1	4.913893	-0.047885	0.401819	-4.897203	MT	21316	2023.02.25 03:18:37.279569761	0001923
1	4.979810	-0.044555	0.371865	-4.965706	MT	21316	2023.02.25 03:18:37.280569761	0001923
1	4.957664	-0.087333	0.398445	-4.940855	MT	21316	2023.02.25 03:18:37.281569761	0001923
1	5.000262	-0.040769	0.380174	-4.985622	MT	21316	2023.02.25 03:18:37.282569761	0001923
1	4.999305	-0.056752	0.364157	-4.985701	MT	21316	2023.02.25 03:18:37.283569761	0001923
1	4.978296	-0.036527	0.344878	-4.966201	MT	21316	2023.02.25 03:18:37.284569761	0001923
1	4.938001	-0.091130	0.402134	-4.920756	MT	21316	2023.02.25 03:18:37.285569761	0001923
1	4.923489	-0.074967	0.362974	-4.909519	MT	21316	2023.02.25 03:18:37.286569761	0001923
1	4.968058	-0.099428	0.371617	-4.953142	MT	21316	2023.02.25 03:18:37.287569761	0001923
1	4.973113	-0.107485	0.387666	-4.956815	MT	21316	2023.02.25 03:18:37.288569761	0001923
1	4.980847	-0.107564	0.383789	-4.964874	MT	21316	2023.02.25 03:18:37.289569761	0001923
1	4.999099	-0.067747	0.360145	-4.985649	MT	21316	2023.02.25 03:18:37.290569761	0001923
1	4.988190	-0.091639	0.375931	-4.973160	MT	21316	2023.02.25 03:18:37.291569761	0001923
1	4.956637	-0.075318	0.383461	-4.941208	MT	21316	2023.02.25 03:18:37.292569761	0001923
1	4.975915	-0.083511	0.371758	-4.961305	MT	21316	2023.02.25 03:18:37.293569761	0001923
1	4.982213	-0.091562	0.340874	-4.969695	MT	21316	2023.02.25 03:18:37.294569761	0001923
1	4.992265	-0.052686	0.380038	-4.977500	MT	21316	2023.02.25 03:18:37.295569761	0001923
1	4.969329	-0.079453	0.394638	-4.952996	MT	21316	2023.02.25 03:18:37.296569761	0001923
1	4.989012	-0.075655	0.390948	-4.973095	MT	21316	2023.02.25 03:18:37.297569761	0001923
1	4.984382	-0.083602	0.379879	-4.969182	MT	21316	2023.02.25 03:18:37.298569761	0001923
1	4.981784	-0.071585	0.402830	-4.964955	MT	21316	2023.02.25 03:18:37.299569761	0001923
1	4.925246	-0.090994	0.389952	-4.908942	MT	21316	2023.02.25 03:18:37.300569761	0001923
1	4.982008	-0.052590	0.406852	-4.965089	MT	21316	2023.02.25 03:18:37.301569761	0001923
1	4.983803	-0.044596	0.371926	-4.969705	MT	21316	2023.02.25 03:18:37.302569761	0001923
1	4.901437	-0.047748	0.378653	-4.886556	MT	21316	2023.02.25 03:18:37.303569761	0001923
1	4.962745	-0.060369	0.352604	-4.949834	MT	21316	2023.02.25 03:18:37.304569761	0001923
1	4.995581	-0.071714	0.368078	-4.981487	MT	21316	2023.02.25 03:18:37.305569761	0001923
1	4.959644	-0.071343	0.367528	-4.945493	MT	21316	2023.02.25 03:18:37.306569761	0001923
1	4.972099	-0.071475	0.375711	-4.957368	MT	21316	2023.02.25 03:18:37.307569761	0001923
1	4.976352	-0.075520	0.379766	-4.961265	MT	21316	2023.02.25 03:18:37.308569761	0001923
1	4.943654	-0.036180	0.367326	-4.929856	MT	21316	2023.02.25 03:18:37.309569761	0001923
1	4.984776	-0.056612	0.387910	-4.969337	MT	21316	2023.02.25 03:18:37.310569761	0001923
1	4.983901	-0.083594	0.371880	-4.969304	MT	21316	2023.02.25 03:18:37.311569761	0001923
1	4.944932	-0.079198	0.387272	-4.929108	MT	21316	2023.02.25 03:18:37.312569761	0001923
1	4.967905	-0.079429	0.371640	-4.953348	MT	21316	2023.02.25 03:18:37.313569761	0001923
1	4.978594	-0.083529	0.348822	-4.965656	MT	21316	2023.02.25 03:18:37.314569761	0001923
1	4.939884	-0.060141	0.371236	-4.925548	MT	21316	2023.02.25 03:18:37.315569761	0001923
1	4.995085	-0.044707	0.360111	-4.981887	MT	21316	2023.02.25 03:18:37.316569761	0001923
1	4.924223	-0.106974	0.370936	-4.909067	MT	21316	2023.02.25 03:18:37.317569761	0001923
1	4.959841	-0.048348	0.371555	-4.945668	MT	21316	2023.02.25 03:18:37.318569761	0001923
1	4.956740	-0.091317	0.383442	-4.941043	MT	21316	2023.02.25 03:18:37.319569761	0001923
1	4.979609	-0.071549	0.367834	-4.965489	MT	21316	2023.02.25 03:18:37.320569761	0001923
1	4.958056	-0.123331	0.398402	-4.940485	MT	21316	2023.02.25 03:18:37.321569761	0001923
1	4.983806	-0.060595	0.371907	-4.969541	MT	21316	2023.02.25 03:18:37.322569761	0001923
1	4.967358	-0.056422	0.363669	-4.953707	MT	21316	2023.02.25 03:18:37.323569761	0001923
1	4.945599	-0.071210	0.398280	-4.929022	MT	21316	2023.02.25 03:18:37.324569761	0001923
1	4.961025	-0.063367	0.390535	-4.945224	MT	21316	2023.02.25 03:18:37.325569761	0001923
1	4.968778	-0.004445	0.383728	-4.953937	MT	21316	2023.02.25 03:18:37.326569761	0001923
1	4.983598	-0.032592	0.367941	-4.969890	MT	21316	2023.02.25 03:18:37.327569761	0001923
1	4.949268	-0.099241	0.390309	-4.932855	MT	21316	2023.02.25 03:18:37.328569761	0001923
1	4.956615	-0.032320	0.383512	-4.941650	MT	21316	2023.02.25 03:18:37.329569761	0001923
1	4.979118	-0.040543	0.359871	-4.965931	MT	21316	2023.02.25 03:18:37.330569761	0001923
1	4.936139	-0.063104	0.375170	-4.921457	MT	21316	2023.02.25 03:18:37.331569761	0001923
1	4.958751	-0.060328	0.352543	-4.945835	MT	21316	2023.02.25 03:18:37.332569761	0001923
1	4.938878	-0.083121	0.352210	-4.925602	MT	21316	2023.02.25 03:18:37.333569761	0001923
1	4.961530	-0.044376	0.398557	-4.945297	MT	21316	2023.02.25 03:18:37.334569761	0001923
1	4.976548	-0.060525	0.383784	-4.961359	MT	21316	2023.02.25 03:18:37.335569761	0001923
1	4.965197	-0.095407	0.390558	-4.948894	MT	21316	2023.02.25 03:18:37.336569761	0001923
1	4.959836	-0.099341	0.367495	-4.945205	MT	21316	2023.02.25 03:18:37.337569761	0001923
1	4.954828	-0.079286	0.352460	-4.941640	MT	21316	2023.02.25 03:18:37.338569761	0001923
1	4.937064	-0.044121	0.390191	-4.921423	MT	21316	2023.02.25 03:18:37.339569761	0001923
1	4.949553	-0.056252	0.398359	-4.933176	MT	21316	2023.02.25 03:18:37.340569761	0001923
1	4.960095	-0.063352	0.375537	-4.945453	MT	21316	2023.02.25 03:18:37.341569761	0001923
1	4.956593	-0.063319	0.383475	-4.941331	MT	21316	2023.02.25 03:18:37.342569761	0001923
1	4.941885	-0.107167	0.398177	-4.924652	MT	21316	2023.02.25 03:18:37.343569761	0001923
1	4.965331	-0.024414	0.394642	-4.949563	MT	21316	2023.02.25 03:18:37.344569761	0001923
1	4.964589	-0.103395	0.379550	-4.948979	MT	21316	2023.02.25 03:18:37.345569761	0001923
1	5.016726	-0.063941	0.388390	-5.001260	MT	21316	2023.02.25 03:18:37.346569761	0001923
1	4.981100	-0.087572	0.390812	-4.964973	MT	21316	2023.02.25 03:18:37.347569761	0001923
1	4.975437	-0.071527	0.426705	-4.956589	MT	21316	2023.02.25 03:18:37.348569761	0001923
1	4.952219	-0.016272	0.375470	-4.937938	MT	21316	2023.02.25 03:18:37.349569761	0001923
1	4.943973	-0.083181	0.371269	-4.929311	MT	21316	2023.02.25 03:18:37.350569761	0001923
1	4.965028	-0.067408	0.390591	-4.949182	MT	21316	2023.02.25 03:18:37.351569761	0001923
1	4.965311	-0.028414	0.394637	-4.949522	MT	21316	2023.02.25 03:18:37.352569761	0001923
1	4.936423	-0.028110	0.379212	-4.921756	MT	21316	2023.02.25 03:18:37.353569761	0001923
1	4.898148	-0.059718	0.389577	-4.882265	MT	21316	2023.02.25 03:18:37.354569761	0001923
1	4.947238	-0.079211	0.359337	-4.933535	MT	21316	2023.02.25 03:18:37.355569761	0001923
1	4.992532	-0.036691	0.384056	-4.977603	MT	21316	2023.02.25 03:18:37.356569761	0001923
1	4.903284	-0.110769	0.401576	-4.885556	MT	21316	2023.02.25 03:18:37.357569761	0001923
1	4.967713	-0.016428	0.367716	-4.954057	MT	21316	2023.02.25 03:18:37.358569761	0001923
1	4.925421	-0.078999	0.393966	-4.909004	MT	21316	2023.02.25 03:18:37.359569761	0001923
1	4.972189	-0.087474	0.375692	-4.957204	MT	21316	2023.02.25 03:18:37.360569761	0001923
1	4.913933	-0.070884	0.401791	-4.896966	MT	21316	2023.02.25 03:18:37.361569761	0001923
1	4.992080	-0.075681	0.376011	-4.977324	MT	21316	2023.02.25 03:18:37.362569761	0001923
1	4.921615	-0.043964	0.397946	-4.905304	MT	21316	2023.02.25 03:18:37.363569761	0001923
1	4.975826	-0.063512	0.371782	-4.961511	MT	21316	2023.02.25 03:18:37.364569761	0001923
1	4.992951	-0.044698	0.391046	-4.977414	MT	21316	2023.02.25 03:18:37.365569761	0001923
1	4.945616	-0.107204	0.394238	-4.928712	MT	21316	2023.02.25 03:18:37.366569761	0001923
1	4.943869	-0.052183	0.371306	-4.929630	MT	21316	2023.02.25 03:18:37.367569761	0001923
1	4.962078	-0.067383	0.406528	-4.944938	MT	21316	2023.02.25 03:18:37.368569761	0001923
1	4.948373	-0.067232	0.379348	-4.933353	MT	21316	2023.02.25 03:18:37.369569761	0001923
1	4.959374	-0.044340	0.363561	-4.945832	MT	21316	2023.02.25 03:18:37.370569761	0001923
1	4.977755	-0.056545	0.402786	-4.961110	MT	21316	2023.02.25 03:18:37.371569761	0001923
1	4.895476	-0.078669	0.343560	-4.882772	MT	21316	2023.02.25 03:18:37.372569761	0001923
1	5.000499	-0.044773	0.384169	-4.985519	MT	21316	2023.02.25 03:18:37.373569761	0001923
1	4.920903	-0.055952	0.386933	-4.905348	MT	21316	2023.02.25 03:18:37.374569761	0001923
1	4.996803	-0.028737	0.388127	-4.981624	MT	21316	2023.02.25 03:18:37.375569761	0001923
1	5.004488	-0.048814	0.384225	-4.989478	MT	21316	2023.02.25 03:18:37.376569761	0001923
1	4.996503	-0.048732	0.384103	-4.981479	MT	21316	2023.02.25 03:18:37.377569761	0001923
1	4.949449	-0.115241	0.390290	-4.932690	MT	21316	2023.02.25 03:18:37.378569761	0001923
1	4.948620	-0.067236	0.383348	-4.933291	MT	21316	2023.02.25 03:18:37.379569761	0001923
1	4.967361	-0.044423	0.363683	-4.953830	MT	21316	2023.02.25 03:18:37.380569761	0001923
1	4.962612	-0.020367	0.348652	-4.950307	MT	21316	2023.02.25 03:18:37.381569761	0001923
1	4.988190	-0.091639	0.375931	-4.973160	MT	21316	2023.02.25 03:18:37.382569761	0001923
1	5.004512	-0.067813	0.384203	-4.989282	MT	21316	2023.02.25 03:18:37.383569761	0001923
1	4.983100	-0.052583	0.359918	-4.969806	MT	21316	2023.02.25 03:18:37.384569761	0001923
1	4.991824	-0.071677	0.372016	-4.977426	MT	21316	2023.02.25 03:18:37.385569761	0001923
1	4.934884	-0.083079	0.352149	-4.921602	MT	21316	2023.02.25 03:18:37.386569761	0001923
1	4.957546	-0.040335	0.398500	-4.941339	MT	21316	2023.02.25 03:18:37.387569761	0001923
1	4.941284	-0.099159	0.390187	-4.924857	MT	21316	2023.02.25 03:18:37.388569761	0001923
1	4.956581	-0.056319	0.383483	-4.941403	MT	21316	2023.02.25 03:18:37.389569761	0001923
1	4.971585	-0.056467	0.367729	-4.957645	MT	21316	2023.02.25 03:18:37.390569761	0001923
1	4.979496	-0.091544	0.363810	-4.965345	MT	21316	2023.02.25 03:18:37.391569761	0001923
1	4.936468	-0.127097	0.371095	-4.920859	MT	21316	2023.02.25 03:18:37.392569761	0001923
1	4.965781	-0.056421	0.402603	-4.949112	MT	21316	2023.02.25 03:18:37.393569761	0001923
1	4.961461	-0.095369	0.394497	-4.944833	MT	21316	2023.02.25 03:18:37.394569761	0001923
1	4.969003	-0.060450	0.390661	-4.953253	MT	21316	2023.02.25 03:18:37.395569761	0001923
1	4.987380	-0.075627	0.363952	-4.973508	MT	21316	2023.02.25 03:18:37.396569761	0001923
1	5.004247	-0.044810	0.380231	-4.989580	MT	21316	2023.02.25 03:18:37.397569761	0001923
1	4.992798	-0.071693	0.388015	-4.977182	MT	21316	2023.02.25 03:18:37.398569761	0001923
1	4.997770	-0.127739	0.395008	-4.980498	MT	21316	2023.02.25 03:18:37.399569761	0001923
1	4.967866	-0.071430	0.371650	-4.953430	MT	21316	2023.02.25 03:18:37.400569761	0001923
1	4.929651	-0.107039	0.393994	-4.912715	MT	21316	2023.02.25 03:18:37.401569761	0001923
1	4.944486	-0.087189	0.379264	-4.929147	MT	21316	2023.02.25 03:18:37.402569761	0001923
1	4.964099	-0.067393	0.375593	-4.949411	MT	21316	2023.02.25 03:18:37.403569761	0001923
1	4.955862	-0.063306	0.371476	-4.941515	MT	21316	2023.02.25 03:18:37.404569761	0001923
1	4.969511	-0.056458	0.398665	-4.953172	MT	21316	2023.02.25 03:18:37.405569761	0001923
1	4.958069	-0.060342	0.406476	-4.941011	MT	21316	2023.02.25 03:18:37.406569761	0001923
1	4.969262	-0.040455	0.394684	-4.953398	MT	21316	2023.02.25 03:18:37.407569761	0001923
1	4.939718	-0.079136	0.367213	-4.925414	MT	21316	2023.02.25 03:18:37.408569761	0001923
1	4.973320	-0.079494	0.394699	-4.956996	MT	21316	2023.02.25 03:18:37.409569761	0001923
1	4.942293	-0.095176	0.406190	-4.924653	MT	21316	2023.02.25 03:18:37.410569761	0001923
1	4.941831	-0.052174	0.402241	-4.925157	MT	21316	2023.02.25 03:18:37.411569761	0001923
1	4.935653	-0.060096	0.367175	-4.921610	MT	21316	2023.02.25 03:18:37.412569761	0001923
1	4.944889	-0.032201	0.387328	-4.929591	MT	21316	2023.02.25 03:18:37.413569761	0001923
1	4.967588	-0.099420	0.363618	-4.953264	MT	21316	2023.02.25 03:18:37.414569761	0001923
1	4.975909	-0.020515	0.371833	-4.961954	MT	21316	2023.02.25 03:18:37.415569761	0001923
1	5.011283	-0.048876	0.364350	-4.997782	MT	21316	2023.02.25 03:18:37.416569761	0001923
1	4.953032	-0.095280	0.387375	-4.936941	MT	21316	2023.02.25 03:18:37.417569761	0001923
1	4.981386	-0.091576	0.394807	-4.964871	MT	21316	2023.02.25 03:18:37.418569761	0001923
1	4.954366	-0.075278	0.344465	-4.941804	MT	21316	2023.02.25 03:18:37.419569761	0001923
1	4.960519	-0.095354	0.379498	-4.945062	MT	21316	2023.02.25 03:18:37.420569761	0001923
1	4.972664	-0.111477	0.379663	-4.956896	MT	21316	2023.02.25 03:18:37.421569761	0001923
1	4.997295	-0.083741	0.395061	-4.980951	MT	21316	2023.02.25 03:18:37.422569761	0001923
1	4.983692	-0.087590	0.367876	-4.969324	MT	21316	2023.02.25 03:18:37.423569761	0001923
1	4.967229	-0.083417	0.359637	-4.953490	MT	21316	2023.02.25 03:18:37.424569761	0001923
1	4.948594	-0.052237	0.383366	-4.933446	MT	21316	2023.02.25 03:18:37.425569761	0001923
1	4.952591	-0.044278	0.383436	-4.937528	MT	21316	2023.02.25 03:18:37.426569761	0001923
1	4.952612	-0.067277	0.383409	-4.937291	MT	21316	2023.02.25 03:18:37.427569761	0001923
1	5.020718	-0.063983	0.388451	-5.005259	MT	21316	2023.02.25 03:18:37.428569761	0001923
1	4.908431	-0.059820	0.378746	-4.893431	MT	21316	2023.02.25 03:18:37.429569761	0001923
1	4.972073	-0.063475	0.375720	-4.957451	MT	21316	2023.02.25 03:18:37.430569761	0001923
1	4.956869	-0.071322	0.387465	-4.941188	MT	21316	2023.02.25 03:18:37.431569761	0001923
1	4.939891	-0.063141	0.371232	-4.925517	MT	21316	2023.02.25 03:18:37.432569761	0001923
1	4.987826	-0.103630	0.367918	-4.973159	MT	21316	2023.02.25 03:18:37.433569761	0001923
1	4.944065	-0.095181	0.371255	-4.929187	MT	21316	2023.02.25 03:18:37.434569761	0001923
1	5.001774	-0.024794	0.403191	-4.985435	MT	21316	2023.02.25 03:18:37.435569761	0001923
1	4.997195	-0.056743	0.395093	-4.981228	MT	21316	2023.02.25 03:18:37.436569761	0001923
1	4.968561	-0.044443	0.383681	-4.953525	MT	21316	2023.02.25 03:18:37.437569761	0001923
1	5.000757	-0.063776	0.388146	-4.985263	MT	21316	2023.02.25 03:18:37.438569761	0001923
1	4.956128	-0.071310	0.375466	-4.941371	MT	21316	2023.02.25 03:18:37.439569761	0001923
1	4.979699	-0.087548	0.367815	-4.965325	MT	21316	2023.02.25 03:18:37.440569761	0001923
1	4.946235	-0.087191	0.340329	-4.933743	MT	21316	2023.02.25 03:18:37.441569761	0001923
1	4.956587	-0.060319	0.383478	-4.941362	MT	21316	2023.02.25 03:18:37.442569761	0001923
1	5.003788	-0.067801	0.372204	-4.989465	MT	21316	2023.02.25 03:18:37.443569761	0001923
1	4.945015	-0.091197	0.387258	-4.928984	MT	21316	2023.02.25 03:18:37.444569761	0001923
1	4.971131	-0.040460	0.359749	-4.957932	MT	21316	2023.02.25 03:18:37.445569761	0001923
1	4.951913	-0.075264	0.371401	-4.937392	MT	21316	2023.02.25 03:18:37.446569761	0001923
1	4.976299	-0.044522	0.379803	-4.961585	MT	21316	2023.02.25 03:18:37.447569761	0001923
1	4.946672	-0.127215	0.406213	-4.928323	MT	21316	2023.02.25 03:18:37.448569761	0001923
1	4.976334	-0.071520	0.379771	-4.961307	MT	21316	2023.02.25 03:18:37.449569761	0001923
1	4.920415	-0.062943	0.378926	-4.905399	MT	21316	2023.02.25 03:18:37.450569761	0001923
1	4.976981	-0.056532	0.390788	-4.961293	MT	21316	2023.02.25 03:18:37.451569761	0001923
1	4.963637	-0.071384	0.367589	-4.949492	MT	21316	2023.02.25 03:18:37.452569761	0001923
1	4.996758	-0.060735	0.388089	-4.981294	MT	21316	2023.02.25 03:18:37.453569761	0001923
1	4.968561	-0.044443	0.383681	-4.953525	MT	21316	2023.02.25 03:18:37.454569761	0001923
1	4.939590	-0.008136	0.363298	-4.926206	MT	21316	2023.02.25 03:18:37.455569761	0001923
1	4.951166	-0.063253	0.359417	-4.937699	MT	21316	2023.02.25 03:18:37.456569761	0001923
1	4.952782	-0.095276	0.383376	-4.937003	MT	21316	2023.02.25 03:18:37.457569761	0001923
1	4.970182	-0.115459	0.402594	-4.952504	MT	21316	2023.02.25 03:18:37.458569761	0001923
1	4.954096	-0.067301	0.406406	-4.936939	MT	21316	2023.02.25 03:18:37.459569761	0001923
1	5.003528	-0.052798	0.368223	-4.989681	MT	21316	2023.02.25 03:18:37.460569761	0001923
1	4.948298	-0.095226	0.375316	-4.933125	MT	21316	2023.02.25 03:18:37.461569761	0001923
1	4.980313	-0.067562	0.379837	-4.965347	MT	21316	2023.02.25 03:18:37.462569761	0001923
1	4.960857	-0.032366	0.387572	-4.945589	MT	21316	2023.02.25 03:18:37.463569761	0001923
1	4.953550	-0.060293	0.398416	-4.937134	MT	21316	2023.02.25 03:18:37.464569761	0001923
1	4.942973	-0.032168	0.355332	-4.930080	MT	21316	2023.02.25 03:18:37.465569761	0001923
1	4.928964	-0.079033	0.387028	-4.913110	MT	21316	2023.02.25 03:18:37.466569761	0001923
1	4.972871	-0.024490	0.387765	-4.957669	MT	21316	2023.02.25 03:18:37.467569761	0001923
1	4.933383	-0.075082	0.394093	-4.917044	MT	21316	2023.02.25 03:18:37.468569761	0001923
1	4.985635	-0.091621	0.398867	-4.968809	MT	21316	2023.02.25 03:18:37.469569761	0001923
1	5.036427	-0.053144	0.384709	-5.021431	MT	21316	2023.02.25 03:18:37.470569761	0001923
1	4.939194	-0.036130	0.359265	-4.925979	MT	21316	2023.02.25 03:18:37.471569761	0001923
1	4.984063	-0.067599	0.375899	-4.969408	MT	21316	2023.02.25 03:18:37.472569761	0001923
1	4.960822	-0.048365	0.387553	-4.945424	MT	21316	2023.02.25 03:18:37.473569761	0001923
1	4.951643	-0.067261	0.367411	-4.937535	MT	21316	2023.02.25 03:18:37.474569761	0001923
1	4.947404	-0.063216	0.363355	-4.933638	MT	21316	2023.02.25 03:18:37.475569761	0001923
1	4.977506	-0.063540	0.398778	-4.961099	MT	21316	2023.02.25 03:18:37.476569761	0001923
1	4.972805	-0.060488	0.387722	-4.957298	MT	21316	2023.02.25 03:18:37.477569761	0001923
1	4.938429	-0.028142	0.410208	-4.921282	MT	21316	2023.02.25 03:18:37.478569761	0001923
1	4.941573	-0.044170	0.398251	-4.925300	MT	21316	2023.02.25 03:18:37.479569761	0001923
1	4.939956	-0.079140	0.371213	-4.925353	MT	21316	2023.02.25 03:18:37.480569761	0001923
1	4.998906	-0.075743	0.356136	-4.985628	MT	21316	2023.02.25 03:18:37.481569761	0001923
1	4.969873	-0.083461	0.402632	-4.952833	MT	21316	2023.02.25 03:18:37.482569761	0001923
1	4.951618	-0.048262	0.367433	-4.937731	MT	21316	2023.02.25 03:18:37.483569761	0001923
1	4.982563	-0.079570	0.348887	-4.969697	MT	21316	2023.02.25 03:18:37.484569761	0001923
1	4.926572	-0.055994	0.348060	-4.913943	MT	21316	2023.02.25 03:18:37.485569761	0001923
1	4.979341	-0.044546	0.363866	-4.965828	MT	21316	2023.02.25 03:18:37.486569761	0001923
1	4.992290	-0.067685	0.380020	-4.977345	MT	21316	2023.02.25 03:18:37.487569761	0001923
1	5.016150	-0.115922	0.372331	-5.000969	MT	21316	2023.02.25 03:18:37.488569761	0001923
1	4.964892	-0.079404	0.387578	-4.949104	MT	21316	2023.02.25 03:18:37.489569761	0001923
1	4.961345	-0.079370	0.394516	-4.944998	MT	21316	2023.02.25 03:18:37.490569761	0001923
1	4.995047	-0.111697	0.353032	-4.981304	MT	21316	2023.02.25 03:18:37.491569761	0001923
1	4.975812	-0.052513	0.371795	-4.961624	MT	21316	2023.02.25 03:18:37.492569761	0001923
1	4.968324	-0.063438	0.379659	-4.953390	MT	21316	2023.02.25 03:18:37.493569761	0001923
1	4.988108	-0.079639	0.375945	-4.973283	MT	21316	2023.02.25 03:18:37.494569761	0001923
1	4.992025	-0.056682	0.376034	-4.977519	MT	21316	2023.02.25 03:18:37.495569761	0001923
1	4.997193	-0.048743	0.395102	-4.981311	MT	21316	2023.02.25 03:18:37.496569761	0001923
1	4.948853	-0.060240	0.387356	-4.933302	MT	21316	2023.02.25 03:18:37.497569761	0001923
1	4.936871	-0.056117	0.387177	-4.921346	MT	21316	2023.02.25 03:18:37.498569761	0001923
1	4.965235	-0.099406	0.390553	-4.948852	MT	21316	2023.02.25 03:18:37.499569761	0001923
1	4.979831	-0.067553	0.371838	-4.965469	MT	21316	2023.02.25 03:18:37.500569761	0001923
1	5.000688	-0.095770	0.384109	-4.984994	MT	21316	2023.02.25 03:18:37.501569761	0001923
1	4.973117	-0.087489	0.390690	-4.956975	MT	21316	2023.02.25 03:18:37.502569761	0001923
1	4.939888	-0.040143	0.371259	-4.925754	MT	21316	2023.02.25 03:18:37.503569761	0001923
1	4.979935	-0.087552	0.371814	-4.965264	MT	21316	2023.02.25 03:18:37.504569761	0001923
1	4.976830	-0.071528	0.387770	-4.961184	MT	21316	2023.02.25 03:18:37.505569761	0001923
1	4.989856	-0.087667	0.402933	-4.972789	MT	21316	2023.02.25 03:18:37.506569761	0001923
1	4.934618	-0.099097	0.410063	-4.916552	MT	21316	2023.02.25 03:18:37.507569761	0001923
1	4.969251	-0.048454	0.394675	-4.953316	MT	21316	2023.02.25 03:18:37.508569761	0001923
1	5.001187	-0.056784	0.395154	-4.985228	MT	21316	2023.02.25 03:18:37.509569761	0001923
1	4.952863	-0.067281	0.387409	-4.937230	MT	21316	2023.02.25 03:18:37.510569761	0001923
1	4.944369	-0.063191	0.379292	-4.929394	MT	21316	2023.02.25 03:18:37.511569761	0001923
1	4.944343	-0.099185	0.375250	-4.929085	MT	21316	2023.02.25 03:18:37.512569761	0001923
1	4.981613	-0.087580	0.398811	-4.964851	MT	21316	2023.02.25 03:18:37.513569761	0001923
1	4.990708	-0.063658	0.353028	-4.977799	MT	21316	2023.02.25 03:18:37.514569761	0001923
1	4.976052	-0.048517	0.375799	-4.961605	MT	21316	2023.02.25 03:18:37.515569761	0001923
1	5.003803	-0.071801	0.372200	-4.989424	MT	21316	2023.02.25 03:18:37.516569761	0001923
1	4.961013	-0.056367	0.390543	-4.945296	MT	21316	2023.02.25 03:18:37.517569761	0001923
1	4.997788	-0.079750	0.403064	-4.980870	MT	21316	2023.02.25 03:18:37.518569761	0001923
1	4.956089	-0.048311	0.375494	-4.941608	MT	21316	2023.02.25 03:18:37.519569761	0001923
1	4.966735	-0.044411	0.352684	-4.953998	MT	21316	2023.02.25 03:18:37.520569761	0001923
1	4.985088	-0.107609	0.387850	-4.968813	MT	21316	2023.02.25 03:18:37.521569761	0001923
1	4.971877	-0.075471	0.371706	-4.957388	MT	21316	2023.02.25 03:18:37.522569761	0001923
1	4.949037	-0.056244	0.390360	-4.933298	MT	21316	2023.02.25 03:18:37.523569761	0001923
1	4.960824	-0.056364	0.387544	-4.945342	MT	21316	2023.02.25 03:18:37.524569761	0001923
1	4.943948	-0.079182	0.371274	-4.929352	MT	21316	2023.02.25 03:18:37.525569761	0001923
1	4.981233	-0.060578	0.394844	-4.965190	MT	21316	2023.02.25 03:18:37.526569761	0001923
1	4.975838	-0.067512	0.371777	-4.961470	MT	21316	2023.02.25 03:18:37.527569761	0001923
1	4.966066	-0.036426	0.406626	-4.949256	MT	21316	2023.02.25 03:18:37.528569761	0001923
1	4.949114	-0.079242	0.390333	-4.933061	MT	21316	2023.02.25 03:18:37.529569761	0001923
1	4.952443	-0.083272	0.379391	-4.937187	MT	21316	2023.02.25 03:18:37.530569761	0001923
1	4.969780	-0.103456	0.398609	-4.952688	MT	21316	2023.02.25 03:18:37.531569761	0001923
1	4.979828	-0.036555	0.371875	-4.965788	MT	21316	2023.02.25 03:18:37.532569761	0001923
1	4.967128	-0.056418	0.359669	-4.953768	MT	21316	2023.02.25 03:18:37.533569761	0001923
1	4.968314	-0.044439	0.379681	-4.953586	MT	21316	2023.02.25 03:18:37.534569761	0001923
1	4.951629	-0.040262	0.367443	-4.937813	MT	21316	2023.02.25 03:18:37.535569761	0001923
1	4.990751	-0.075657	0.353014	-4.977675	MT	21316	2023.02.25 03:18:37.536569761	0001923
1	4.984904	-0.087610	0.387873	-4.969018	MT	21316	2023.02.25 03:18:37.537569761	0001923
1	4.985275	-0.075618	0.394887	-4.969035	MT	21316	2023.02.25 03:18:37.538569761	0001923
1	4.957020	-0.048327	0.390492	-4.941379	MT	21316	2023.02.25 03:18:37.539569761	0001923
1	4.935725	-0.079095	0.367152	-4.921414	MT	21316	2023.02.25 03:18:37.540569761	0001923
1	4.972855	-0.075487	0.387704	-4.957144	MT	21316	2023.02.25 03:18:37.541569761	0001923
1	4.996696	-0.095729	0.384048	-4.980995	MT	21316	2023.02.25 03:18:37.542569761	0001923
1	4.993472	-0.063705	0.399023	-4.977096	MT	21316	2023.02.25 03:18:37.543569761	0001923
1	4.963605	-0.060385	0.367602	-4.949605	MT	21316	2023.02.25 03:18:37.544569761	0001923
1	4.977442	-0.060510	0.328851	-4.966198	MT	21316	2023.02.25 03:18:37.545569761	0001923
1	4.966331	-0.071402	0.344653	-4.953843	MT	21316	2023.02.25 03:18:37.546569761	0001923
1	4.982506	-0.099592	0.410795	-4.964544	MT	21316	2023.02.25 03:18:37.547569761	0001923
1	4.965085	-0.103403	0.387549	-4.948857	MT	21316	2023.02.25 03:18:37.548569761	0001923
1	4.984288	-0.060603	0.379906	-4.969419	MT	21316	2023.02.25 03:18:37.549569761	0001923
1	4.967841	-0.063430	0.371659	-4.953513	MT	21316	2023.02.25 03:18:37.550569761	0001923
1	4.931419	-0.099045	0.359069	-4.917331	MT	21316	2023.02.25 03:18:37.551569761	0001923
1	4.968309	-0.052439	0.379672	-4.953504	MT	21316	2023.02.25 03:18:37.552569761	0001923
1	4.959473	-0.083338	0.363515	-4.945430	MT	21316	2023.02.25 03:18:37.553569761	0001923
1	4.978880	-0.052538	0.355858	-4.965868	MT	21316	2023.02.25 03:18:37.554569761	0001923
1	4.959556	-0.008342	0.363604	-4.946202	MT	21316	2023.02.25 03:18:37.555569761	0001923
1	4.945638	-0.079209	0.398271	-4.928939	MT	21316	2023.02.25 03:18:37.556569761	0001923
1	4.959439	-0.056363	0.426478	-4.940746	MT	21316	2023.02.25 03:18:37.557569761	0001923
1	4.947678	-0.028222	0.367396	-4.933937	MT	21316	2023.02.25 03:18:37.558569761	0001923
1	4.944000	-0.087181	0.371265	-4.929270	MT	21316	2023.02.25 03:18:37.559569761	0001923
1	4.968470	-0.091437	0.379625	-4.953102	MT	21316	2023.02.25 03:18:37.560569761	0001923
1	4.916788	-0.086905	0.382836	-4.901091	MT	21316	2023.02.25 03:18:37.561569761	0001923
1	4.956855	-0.067322	0.387470	-4.941229	MT	21316	2023.02.25 03:18:37.562569761	0001923
1	4.964589	-0.067401	0.383592	-4.949289	MT	21316	2023.02.25 03:18:37.563569761	0001923
[truncated: 1,001 more rows]
