# Supplementary material for: Spatially selective delivery of living magnetic microrobots through torque-focusing
Source: Nat Commun. 2024 Mar 9;15:2160. doi: 10.1038/s41467-024-46407-4 (PMC10924878; doi:10.1038/s41467-024-46407-4)
Supplement: Supplementary file 4 — Source Data [file 41467_2024_46407_MOESM4_ESM.zip › Data_Sorted_by_Figures/Fig_4/4H/Field Characterization/x axis measurements/(-5,0,0) B0 W0 RMF off.csv]

Time (ms)	B (mT)	Bx (mT)	By (mT)	Bz (mT)
0	6.09364	0.190249	-6.05321	-0.674489
1.0004	6.07749	0.206314	-6.03731	-0.666411
2.00033	6.06138	0.130096	-6.0211	-0.685381
3.00026	6.06456	0.175761	-6.03002	-0.621977
4.00019	6.06315	0.193676	-6.01642	-0.725972
5.00011	6.06327	0.151377	-6.02549	-0.658663
6.00004	6.04516	0.182824	-6.01114	-0.61376
7.00045	6.03508	0.182148	-5.99416	-0.677505
8.00037	6.04367	0.163033	-6.002	-0.68943
9.0003	6.03615	0.174608	-5.98938	-0.729363
10.0002	6.04927	0.175329	-6.01042	-0.66168
11.0002	6.01783	0.170922	-5.97487	-0.697098
12.0001	6.05082	0.147083	-6.01008	-0.685388
13	6.04512	0.155285	-6.00638	-0.665412
14.0004	6.02392	0.117891	-5.98188	-0.700659
15.0003	6.02028	0.198172	-5.97921	-0.673441
16.0003	6.03232	0.175426	-5.99459	-0.650438
17.0002	6.03058	0.190225	-5.99028	-0.669528
18.0001	6.0568	0.162922	-6.01382	-0.701611
19.0001	6.06245	0.186134	-6.0211	-0.681958
20.0005	6.06303	0.143845	-6.03018	-0.613649
21.0004	6.05484	0.14741	-6.01755	-0.6545
22.0003	6.07401	0.159106	-6.03307	-0.685863
23.0002	6.08814	0.193993	-6.04484	-0.698404
24.0002	6.05517	0.186491	-6.01763	-0.646903
25.0001	6.08313	0.186072	-6.04097	-0.690262
26	6.06246	0.143012	-6.02096	-0.693513
27.0004	6.07335	0.134555	-6.03775	-0.642674
28.0004	6.05493	0.190532	-6.01769	-0.642945
29.0003	6.07838	0.159069	-6.037	-0.689923
30.0002	6.05329	0.171656	-6.01789	-0.630751
31.0001	6.0234	0.13842	-5.98663	-0.649934
32.0001	6.03295	0.177937	-5.98986	-0.697399
33.0005	6.02719	0.171099	-5.98612	-0.681269
34.0004	6.04417	0.166992	-6.00194	-0.69347
35.0003	6.04522	0.159285	-6.00637	-0.665454
36.0003	6.04694	0.134039	-6.00604	-0.689192
37.0002	6.0364	0.151349	-5.99849	-0.65825
38.0001	6.04585	0.202355	-6.00643	-0.658897
39	6.04478	0.167357	-6.00647	-0.658537
40.0004	6.06798	0.17838	-6.02946	-0.659002
41.0004	6.05865	0.209878	-6.0137	-0.706094
42.0003	6.02263	0.202258	-5.98233	-0.66553
43.0002	6.06946	0.138551	-6.03375	-0.642654
44.0001	6.05051	0.114044	-6.01006	-0.689047
45.0001	6.05334	0.178333	-6.01441	-0.661772
46	6.06838	0.182348	-6.0294	-0.662042
47.0004	6.06937	0.134551	-6.03375	-0.642613
48.0003	6.06887	0.186765	-6.03401	-0.622152
49.0003	6.06606	0.126017	-6.02498	-0.6934
50.0002	6.07942	0.182027	-6.03692	-0.694159
