# Supplementary material for: Spatially selective delivery of living magnetic microrobots through torque-focusing
Source: Nat Commun. 2024 Mar 9;15:2160. doi: 10.1038/s41467-024-46407-4 (PMC10924878; doi:10.1038/s41467-024-46407-4)
Supplement: Supplementary file 4 — Source Data [file 41467_2024_46407_MOESM4_ESM.zip › Data_Sorted_by_Figures/Fig_4/4H/Field Characterization/x axis measurements/x5_y0_z0_B-16_W-49_RMFoff.txt]

Block	B	Bx	By	Bz	Units	Temperature	Timestamp	Serial No.	Comment
0	12.544910	-0.342975	12.503452	0.959587	MT	21315	2023.02.27 15:34:57.326525761	0001923
0	12.519939	-0.339281	12.480948	0.927200	MT	21315	2023.02.27 15:34:57.327525761	0001923
0	12.529592	-0.260381	12.493163	0.918572	MT	21315	2023.02.27 15:34:57.328525761	0001923
0	12.528738	-0.343166	12.488759	0.939362	MT	21315	2023.02.27 15:34:57.329525761	0001923
0	12.525719	-0.314874	12.484366	0.967008	MT	21315	2023.02.27 15:34:57.330525761	0001923
0	12.493705	-0.330923	12.452472	0.958685	MT	21315	2023.02.27 15:34:57.331525761	0001923
0	12.513175	-0.279823	12.472347	0.970463	MT	21315	2023.02.27 15:34:57.332525761	0001923
0	12.525443	-0.351079	12.484628	0.947381	MT	21315	2023.02.27 15:34:57.333525761	0001923
0	12.506963	-0.322688	12.464114	0.982782	MT	21315	2023.02.27 15:34:57.334525761	0001923
0	12.505638	-0.260356	12.469166	0.918205	MT	21315	2023.02.27 15:34:57.335525761	0001923
0	12.493217	-0.331006	12.452595	0.950686	MT	21315	2023.02.27 15:34:57.336525761	0001923
0	12.505678	-0.330935	12.464471	0.958868	MT	21315	2023.02.27 15:34:57.337525761	0001923
0	12.488677	-0.319043	12.448670	0.946502	MT	21315	2023.02.27 15:34:57.338525761	0001923
0	12.533407	-0.347792	12.497670	0.879535	MT	21315	2023.02.27 15:34:57.339525761	0001923
0	12.521827	-0.318870	12.480361	0.966988	MT	21315	2023.02.27 15:34:57.340525761	0001923
0	12.524223	-0.323163	12.484784	0.939095	MT	21315	2023.02.27 15:34:57.341525761	0001923
0	12.512669	-0.311027	12.472616	0.950786	MT	21315	2023.02.27 15:34:57.342525761	0001923
0	12.517446	-0.322948	12.476479	0.958969	MT	21315	2023.02.27 15:34:57.343525761	0001923
0	12.506162	-0.310772	12.464251	0.974659	MT	21315	2023.02.27 15:34:57.344525761	0001923
0	12.520652	-0.311036	12.480615	0.950908	MT	21315	2023.02.27 15:34:57.345525761	0001923
0	12.522592	-0.338828	12.480276	0.971193	MT	21315	2023.02.27 15:34:57.346525761	0001923
0	12.509505	-0.276442	12.473268	0.910432	MT	21315	2023.02.27 15:34:57.347525761	0001923
0	12.534230	-0.379085	12.492594	0.947792	MT	21315	2023.02.27 15:34:57.348525761	0001923
0	12.543512	-0.346724	12.500081	0.983579	MT	21315	2023.02.27 15:34:57.349525761	0001923
0	12.529435	-0.351083	12.488628	0.947443	MT	21315	2023.02.27 15:34:57.350525761	0001923
0	12.544222	-0.295895	12.503386	0.967102	MT	21315	2023.02.27 15:34:57.351525761	0001923
0	12.503944	-0.355347	12.465053	0.919122	MT	21315	2023.02.27 15:34:57.352525761	0001923
0	12.527442	-0.311250	12.488919	0.931034	MT	21315	2023.02.27 15:34:57.353525761	0001923
0	12.542315	-0.307266	12.503922	0.931222	MT	21315	2023.02.27 15:34:57.354525761	0001923
0	12.527541	-0.315250	12.488915	0.931075	MT	21315	2023.02.27 15:34:57.355525761	0001923
0	12.534667	-0.327464	12.497205	0.911324	MT	21315	2023.02.27 15:34:57.356525761	0001923
0	12.519780	-0.284078	12.480708	0.946631	MT	21315	2023.02.27 15:34:57.357525761	0001923
0	12.510349	-0.303399	12.473175	0.914710	MT	21315	2023.02.27 15:34:57.358525761	0001923
0	12.521476	-0.296535	12.485365	0.902823	MT	21315	2023.02.27 15:34:57.359525761	0001923
0	12.508225	-0.331187	12.468837	0.934933	MT	21315	2023.02.27 15:34:57.360525761	0001923
0	12.503955	-0.347306	12.465002	0.923039	MT	21315	2023.02.27 15:34:57.361525761	0001923
0	12.525657	-0.331661	12.489506	0.891246	MT	21315	2023.02.27 15:34:57.362525761	0001923
0	12.512933	-0.331067	12.472653	0.946992	MT	21315	2023.02.27 15:34:57.363525761	0001923
0	12.508762	-0.351186	12.468813	0.935139	MT	21315	2023.02.27 15:34:57.364525761	0001923
0	12.524325	-0.327162	12.484779	0.939136	MT	21315	2023.02.27 15:34:57.365525761	0001923
0	12.496309	-0.331341	12.458083	0.918768	MT	21315	2023.02.27 15:34:57.366525761	0001923
0	12.515456	-0.363482	12.477226	0.907390	MT	21315	2023.02.27 15:34:57.367525761	0001923
0	12.523391	-0.358786	12.480192	0.975398	MT	21315	2023.02.27 15:34:57.368525761	0001923
0	12.527247	-0.331373	12.489079	0.919241	MT	21315	2023.02.27 15:34:57.369525761	0001923
0	12.496012	-0.322511	12.451871	0.998596	MT	21315	2023.02.27 15:34:57.370525761	0001923
0	12.527506	-0.323291	12.488966	0.927158	MT	21315	2023.02.27 15:34:57.371525761	0001923
0	12.530904	-0.327418	12.493144	0.915262	MT	21315	2023.02.27 15:34:57.372525761	0001923
0	12.537852	-0.330927	12.496406	0.963356	MT	21315	2023.02.27 15:34:57.373525761	0001923
0	12.520537	-0.295995	12.480572	0.954753	MT	21315	2023.02.27 15:34:57.374525761	0001923
0	12.497652	-0.363256	12.457922	0.927096	MT	21315	2023.02.27 15:34:57.375525761	0001923
0	12.532948	-0.351169	12.492749	0.939505	MT	21315	2023.02.27 15:34:57.376525761	0001923
0	12.532444	-0.323130	12.492722	0.943216	MT	21315	2023.02.27 15:34:57.377525761	0001923
0	12.510954	-0.322693	12.468114	0.982843	MT	21315	2023.02.27 15:34:57.378525761	0001923
0	12.519540	-0.284119	12.480769	0.942631	MT	21315	2023.02.27 15:34:57.379525761	0001923
0	12.515703	-0.311196	12.476860	0.934850	MT	21315	2023.02.27 15:34:57.380525761	0001923
0	12.500778	-0.303140	12.461810	0.938537	MT	21315	2023.02.27 15:34:57.381525761	0001923
0	12.542002	-0.355012	12.500499	0.955666	MT	21315	2023.02.27 15:34:57.382525761	0001923
0	12.517097	-0.287868	12.476399	0.966607	MT	21315	2023.02.27 15:34:57.383525761	0001923
0	12.546227	-0.326687	12.503044	0.987418	MT	21315	2023.02.27 15:34:57.384525761	0001923
0	12.508462	-0.331146	12.468776	0.938933	MT	21315	2023.02.27 15:34:57.385525761	0001923
0	12.512187	-0.311110	12.472738	0.942787	MT	21315	2023.02.27 15:34:57.386525761	0001923
0	12.520750	-0.315035	12.480610	0.950949	MT	21315	2023.02.27 15:34:57.387525761	0001923
0	12.520376	-0.355281	12.480929	0.927365	MT	21315	2023.02.27 15:34:57.388525761	0001923
0	12.513360	-0.347067	12.472634	0.947157	MT	21315	2023.02.27 15:34:57.389525761	0001923
0	12.529464	-0.314920	12.488426	0.963069	MT	21315	2023.02.27 15:34:57.390525761	0001923
0	12.489897	-0.346959	12.448515	0.954789	MT	21315	2023.02.27 15:34:57.391525761	0001923
0	12.519394	-0.330659	12.476042	0.987047	MT	21315	2023.02.27 15:34:57.392525761	0001923
0	12.527204	-0.363536	12.489285	0.903574	MT	21315	2023.02.27 15:34:57.393525761	0001923
0	12.523422	-0.300205	12.484872	0.934859	MT	21315	2023.02.27 15:34:57.394525761	0001923
0	12.527741	-0.323249	12.488905	0.931157	MT	21315	2023.02.27 15:34:57.395525761	0001923
0	12.538659	-0.327468	12.501204	0.911385	MT	21315	2023.02.27 15:34:57.396525761	0001923
0	12.509462	-0.359103	12.468682	0.943220	MT	21315	2023.02.27 15:34:57.397525761	0001923
0	12.521827	-0.318870	12.480361	0.966988	MT	21315	2023.02.27 15:34:57.398525761	0001923
0	12.518470	-0.327488	12.481268	0.907080	MT	21315	2023.02.27 15:34:57.399525761	0001923
0	12.532475	-0.351252	12.492872	0.931506	MT	21315	2023.02.27 15:34:57.400525761	0001923
0	12.543451	-0.351263	12.503870	0.931674	MT	21315	2023.02.27 15:34:57.401525761	0001923
0	12.532546	-0.327129	12.492717	0.943257	MT	21315	2023.02.27 15:34:57.402525761	0001923
0	12.543711	-0.284642	12.508499	0.895052	MT	21315	2023.02.27 15:34:57.403525761	0001923
0	12.524701	-0.323080	12.484661	0.947093	MT	21315	2023.02.27 15:34:57.404525761	0001923
0	12.510161	-0.330857	12.468348	0.966928	MT	21315	2023.02.27 15:34:57.405525761	0001923
0	12.501956	-0.331056	12.461655	0.946824	MT	21315	2023.02.27 15:34:57.406525761	0001923
0	12.513666	-0.355771	12.477663	0.879312	MT	21315	2023.02.27 15:34:57.407525761	0001923
0	12.512814	-0.306986	12.472560	0.954744	MT	21315	2023.02.27 15:34:57.408525761	0001923
0	12.514274	-0.319485	12.477278	0.906937	MT	21315	2023.02.27 15:34:57.409525761	0001923
0	12.550749	-0.296151	12.511751	0.943229	MT	21315	2023.02.27 15:34:57.410525761	0001923
0	12.503689	-0.319225	12.464913	0.930749	MT	21315	2023.02.27 15:34:57.411525761	0001923
0	12.512741	-0.359231	12.472864	0.931283	MT	21315	2023.02.27 15:34:57.412525761	0001923
0	12.493429	-0.339005	12.452585	0.950768	MT	21315	2023.02.27 15:34:57.413525761	0001923
0	12.481079	-0.314953	12.440554	0.954337	MT	21315	2023.02.27 15:34:57.414525761	0001923
0	12.528185	-0.292045	12.488637	0.950835	MT	21315	2023.02.27 15:34:57.415525761	0001923
0	12.544697	-0.334975	12.503462	0.959505	MT	21315	2023.02.27 15:34:57.416525761	0001923
0	12.543706	-0.343181	12.503758	0.939591	MT	21315	2023.02.27 15:34:57.417525761	0001923
0	12.516959	-0.323031	12.476601	0.950970	MT	21315	2023.02.27 15:34:57.418525761	0001923
0	12.527414	-0.300209	12.488871	0.934920	MT	21315	2023.02.27 15:34:57.419525761	0001923
0	12.543193	-0.370888	12.500297	0.967828	MT	21315	2023.02.27 15:34:57.420525761	0001923
0	12.521877	-0.310829	12.480310	0.970905	MT	21315	2023.02.27 15:34:57.421525761	0001923
0	12.530116	-0.330878	12.488346	0.967233	MT	21315	2023.02.27 15:34:57.422525761	0001923
0	12.521367	-0.339034	12.480582	0.951196	MT	21315	2023.02.27 15:34:57.423525761	0001923
0	12.524835	-0.346497	12.479778	1.003270	MT	21315	2023.02.27 15:34:57.424525761	0001923
0	12.537301	-0.318969	12.496482	0.959233	MT	21315	2023.02.27 15:34:57.425525761	0001923
0	12.528631	-0.339166	12.488764	0.939320	MT	21315	2023.02.27 15:34:57.426525761	0001923
0	12.499720	-0.288265	12.462011	0.926385	MT	21315	2023.02.27 15:34:57.427525761	0001923
0	12.524223	-0.323163	12.484784	0.939095	MT	21315	2023.02.27 15:34:57.428525761	0001923
0	12.536411	-0.292012	12.496575	0.954956	MT	21315	2023.02.27 15:34:57.429525761	0001923
0	12.513501	-0.271741	12.472235	0.978380	MT	21315	2023.02.27 15:34:57.430525761	0001923
0	12.504027	-0.323183	12.464847	0.934790	MT	21315	2023.02.27 15:34:57.431525761	0001923
0	12.504054	-0.284021	12.464649	0.950386	MT	21315	2023.02.27 15:34:57.432525761	0001923
0	12.524936	-0.302958	12.484502	0.958885	MT	21315	2023.02.27 15:34:57.433525761	0001923
0	12.520951	-0.323035	12.480601	0.951031	MT	21315	2023.02.27 15:34:57.434525761	0001923
0	12.512047	-0.315151	12.472794	0.938829	MT	21315	2023.02.27 15:34:57.435525761	0001923
0	12.532925	-0.323047	12.492599	0.951215	MT	21315	2023.02.27 15:34:57.436525761	0001923
0	12.504682	-0.339141	12.464767	0.938954	MT	21315	2023.02.27 15:34:57.437525761	0001923
0	12.514144	-0.310780	12.472250	0.974782	MT	21315	2023.02.27 15:34:57.438525761	0001923
0	12.504645	-0.355223	12.464870	0.931120	MT	21315	2023.02.27 15:34:57.439525761	0001923
0	12.506315	-0.306731	12.464194	0.978618	MT	21315	2023.02.27 15:34:57.440525761	0001923
0	12.527506	-0.323291	12.488966	0.927158	MT	21315	2023.02.27 15:34:57.441525761	0001923
0	12.528833	-0.319043	12.488605	0.951113	MT	21315	2023.02.27 15:34:57.442525761	0001923
0	12.525084	-0.318998	12.484544	0.955051	MT	21315	2023.02.27 15:34:57.443525761	0001923
0	12.552396	-0.350443	12.506648	1.011722	MT	21315	2023.02.27 15:34:57.444525761	0001923
0	12.530932	-0.319377	12.493093	0.919179	MT	21315	2023.02.27 15:34:57.445525761	0001923
0	12.518359	-0.284326	12.481075	0.922635	MT	21315	2023.02.27 15:34:57.446525761	0001923
0	12.542379	-0.350930	12.500382	0.963623	MT	21315	2023.02.27 15:34:57.447525761	0001923
0	12.516856	-0.355194	12.476808	0.935302	MT	21315	2023.02.27 15:34:57.448525761	0001923
0	12.541045	-0.287892	12.500396	0.966974	MT	21315	2023.02.27 15:34:57.449525761	0001923
0	12.518147	-0.375069	12.476601	0.947506	MT	21315	2023.02.27 15:34:57.450525761	0001923
0	12.540843	-0.339137	12.500702	0.943503	MT	21315	2023.02.27 15:34:57.451525761	0001923
0	12.511245	-0.347438	12.473184	0.911163	MT	21315	2023.02.27 15:34:57.452525761	0001923
0	12.505510	-0.343017	12.464579	0.950993	MT	21315	2023.02.27 15:34:57.453525761	0001923
0	12.515788	-0.284074	12.476709	0.946570	MT	21315	2023.02.27 15:34:57.454525761	0001923
0	12.505028	-0.343100	12.464701	0.942994	MT	21315	2023.02.27 15:34:57.455525761	0001923
0	12.514443	-0.322779	12.472235	0.974905	MT	21315	2023.02.27 15:34:57.456525761	0001923
0	12.542557	-0.276102	12.503715	0.946900	MT	21315	2023.02.27 15:34:57.457525761	0001923
0	12.539148	-0.319344	12.501031	0.923301	MT	21315	2023.02.27 15:34:57.458525761	0001923
0	12.513010	-0.314986	12.472550	0.954826	MT	21315	2023.02.27 15:34:57.459525761	0001923
0	12.529658	-0.359082	12.488618	0.947525	MT	21315	2023.02.27 15:34:57.460525761	0001923
0	12.530158	-0.322837	12.488295	0.971150	MT	21315	2023.02.27 15:34:57.461525761	0001923
0	12.528658	-0.331125	12.488713	0.943237	MT	21315	2023.02.27 15:34:57.462525761	0001923
0	12.519668	-0.300160	12.480811	0.938797	MT	21315	2023.02.27 15:34:57.463525761	0001923
0	12.514888	-0.299615	12.472018	0.990666	MT	21315	2023.02.27 15:34:57.464525761	0001923
0	12.519194	-0.300242	12.480933	0.930798	MT	21315	2023.02.27 15:34:57.465525761	0001923
0	12.542490	-0.354930	12.500377	0.963664	MT	21315	2023.02.27 15:34:57.466525761	0001923
0	12.535389	-0.319299	12.496970	0.927239	MT	21315	2023.02.27 15:34:57.467525761	0001923
0	12.533310	-0.318965	12.492482	0.959172	MT	21315	2023.02.27 15:34:57.468525761	0001923
0	12.540950	-0.315015	12.500547	0.955254	MT	21315	2023.02.27 15:34:57.469525761	0001923
0	12.531684	-0.342671	12.488027	0.987353	MT	21315	2023.02.27 15:34:57.470525761	0001923
0	12.517007	-0.283868	12.476403	0.966566	MT	21315	2023.02.27 15:34:57.471525761	0001923
0	12.530823	-0.338795	12.488214	0.975314	MT	21315	2023.02.27 15:34:57.472525761	0001923
0	12.543150	-0.302603	12.499950	0.995124	MT	21315	2023.02.27 15:34:57.473525761	0001923
0	12.540890	-0.291933	12.500452	0.963016	MT	21315	2023.02.27 15:34:57.474525761	0001923
0	12.506528	-0.280272	12.469020	0.926410	MT	21315	2023.02.27 15:34:57.475525761	0001923
0	12.517376	-0.339030	12.476582	0.951135	MT	21315	2023.02.27 15:34:57.476525761	0001923
0	12.508677	-0.311023	12.468616	0.950725	MT	21315	2023.02.27 15:34:57.477525761	0001923
0	12.503530	-0.334808	12.461283	0.970861	MT	21315	2023.02.27 15:34:57.478525761	0001923
0	12.511466	-0.355437	12.473174	0.911245	MT	21315	2023.02.27 15:34:57.479525761	0001923
0	12.515755	-0.370777	12.472178	0.975399	MT	21315	2023.02.27 15:34:57.480525761	0001923
0	12.508868	-0.287901	12.468461	0.962486	MT	21315	2023.02.27 15:34:57.481525761	0001923
0	12.505472	-0.322936	12.464481	0.958786	MT	21315	2023.02.27 15:34:57.482525761	0001923
0	12.514492	-0.314738	12.472184	0.978822	MT	21315	2023.02.27 15:34:57.483525761	0001923
0	12.515703	-0.311196	12.476860	0.934850	MT	21315	2023.02.27 15:34:57.484525761	0001923
0	12.502710	-0.335471	12.465260	0.906918	MT	21315	2023.02.27 15:34:57.485525761	0001923
0	12.507415	-0.288148	12.468827	0.938490	MT	21315	2023.02.27 15:34:57.486525761	0001923
0	12.506563	-0.326771	12.464232	0.974824	MT	21315	2023.02.27 15:34:57.487525761	0001923
0	12.517836	-0.318866	12.476362	0.966926	MT	21315	2023.02.27 15:34:57.488525761	0001923
0	12.548044	-0.347144	12.507691	0.943692	MT	21315	2023.02.27 15:34:57.489525761	0001923
0	12.531886	-0.355375	12.493050	0.919550	MT	21315	2023.02.27 15:34:57.490525761	0001923
0	12.533801	-0.318882	12.492360	0.967171	MT	21315	2023.02.27 15:34:57.491525761	0001923
0	12.515729	-0.292115	12.476760	0.942653	MT	21315	2023.02.27 15:34:57.492525761	0001923
0	12.525044	-0.327039	12.484596	0.951134	MT	21315	2023.02.27 15:34:57.493525761	0001923
0	12.525576	-0.287793	12.484275	0.974728	MT	21315	2023.02.27 15:34:57.494525761	0001923
0	12.525880	-0.331620	12.489445	0.895246	MT	21315	2023.02.27 15:34:57.495525761	0001923
0	12.533076	-0.347128	12.492693	0.943463	MT	21315	2023.02.27 15:34:57.496525761	0001923
0	12.530541	-0.303378	12.493112	0.919014	MT	21315	2023.02.27 15:34:57.497525761	0001923
0	12.542219	-0.303266	12.503927	0.931180	MT	21315	2023.02.27 15:34:57.498525761	0001923
0	12.518108	-0.338906	12.476399	0.963133	MT	21315	2023.02.27 15:34:57.499525761	0001923
0	12.540368	-0.339220	12.500824	0.935504	MT	21315	2023.02.27 15:34:57.500525761	0001923
0	12.535162	-0.300259	12.496932	0.931043	MT	21315	2023.02.27 15:34:57.501525761	0001923
0	12.542138	-0.302768	12.500195	0.979126	MT	21315	2023.02.27 15:34:57.502525761	0001923
0	12.537227	-0.335051	12.496585	0.951399	MT	21315	2023.02.27 15:34:57.503525761	0001923
0	12.525775	-0.326915	12.484412	0.963132	MT	21315	2023.02.27 15:34:57.504525761	0001923
0	12.504164	-0.319142	12.464791	0.938748	MT	21315	2023.02.27 15:34:57.505525761	0001923
0	12.505820	-0.326894	12.464415	0.962826	MT	21315	2023.02.27 15:34:57.506525761	0001923
0	12.551268	-0.327190	12.511776	0.939548	MT	21315	2023.02.27 15:34:57.507525761	0001923
0	12.512085	-0.335232	12.472893	0.931036	MT	21315	2023.02.27 15:34:57.508525761	0001923
0	12.528928	-0.302962	12.488501	0.958947	MT	21315	2023.02.27 15:34:57.509525761	0001923
0	12.525554	-0.355079	12.484623	0.947423	MT	21315	2023.02.27 15:34:57.510525761	0001923
0	12.521041	-0.306953	12.480498	0.958865	MT	21315	2023.02.27 15:34:57.511525761	0001923
0	12.525600	-0.311580	12.489408	0.899039	MT	21315	2023.02.27 15:34:57.512525761	0001923
0	12.521717	-0.342993	12.480516	0.955237	MT	21315	2023.02.27 15:34:57.513525761	0001923
0	12.536829	-0.347174	12.496754	0.939525	MT	21315	2023.02.27 15:34:57.514525761	0001923
0	12.547143	-0.331227	12.507832	0.935529	MT	21315	2023.02.27 15:34:57.515525761	0001923
0	12.520973	-0.351157	12.480751	0.939322	MT	21315	2023.02.27 15:34:57.516525761	0001923
0	12.511025	-0.292234	12.472944	0.930594	MT	21315	2023.02.27 15:34:57.517525761	0001923
0	12.548034	-0.319022	12.507541	0.955402	MT	21315	2023.02.27 15:34:57.518525761	0001923
0	12.533902	-0.322882	12.492355	0.967212	MT	21315	2023.02.27 15:34:57.519525761	0001923
0	12.515577	-0.351400	12.477118	0.915265	MT	21315	2023.02.27 15:34:57.520525761	0001923
0	12.519907	-0.300119	12.480750	0.942796	MT	21315	2023.02.27 15:34:57.521525761	0001923
0	12.530308	-0.272297	12.493026	0.926694	MT	21315	2023.02.27 15:34:57.522525761	0001923
0	12.551582	-0.339190	12.511761	0.939672	MT	21315	2023.02.27 15:34:57.523525761	0001923
0	12.540447	-0.359301	12.500922	0.927712	MT	21315	2023.02.27 15:34:57.524525761	0001923
0	12.519242	-0.314619	12.476000	0.990881	MT	21315	2023.02.27 15:34:57.525525761	0001923
0	12.541205	-0.342432	12.495659	1.011472	MT	21315	2023.02.27 15:34:57.526525761	0001923
0	12.532344	-0.363334	12.492979	0.923631	MT	21315	2023.02.27 15:34:57.527525761	0001923
0	12.522217	-0.335574	12.485380	0.899225	MT	21315	2023.02.27 15:34:57.528525761	0001923
0	12.533721	-0.334964	12.492463	0.959337	MT	21315	2023.02.27 15:34:57.529525761	0001923
0	12.515297	-0.354777	12.472197	0.975235	MT	21315	2023.02.27 15:34:57.530525761	0001923
0	12.519208	-0.342741	12.476150	0.979171	MT	21315	2023.02.27 15:34:57.531525761	0001923
0	12.542054	-0.338931	12.500396	0.963500	MT	21315	2023.02.27 15:34:57.532525761	0001923
0	12.529417	-0.358460	12.483703	1.007454	MT	21315	2023.02.27 15:34:57.533525761	0001923
0	12.522952	-0.300288	12.484994	0.926860	MT	21315	2023.02.27 15:34:57.534525761	0001923
0	12.534397	-0.350922	12.492383	0.963501	MT	21315	2023.02.27 15:34:57.535525761	0001923
0	12.545521	-0.331516	12.508260	0.907534	MT	21315	2023.02.27 15:34:57.536525761	0001923
0	12.533719	-0.283761	12.492218	0.978809	MT	21315	2023.02.27 15:34:57.537525761	0001923
0	12.545187	-0.334893	12.503340	0.967504	MT	21315	2023.02.27 15:34:57.538525761	0001923
0	12.509462	-0.359103	12.468682	0.943220	MT	21315	2023.02.27 15:34:57.539525761	0001923
0	12.531998	-0.359375	12.493045	0.919591	MT	21315	2023.02.27 15:34:57.540525761	0001923
0	12.533297	-0.355128	12.492684	0.943546	MT	21315	2023.02.27 15:34:57.541525761	0001923
0	12.537607	-0.330968	12.496467	0.959357	MT	21315	2023.02.27 15:34:57.542525761	0001923
0	12.504789	-0.343141	12.464762	0.938995	MT	21315	2023.02.27 15:34:57.543525761	0001923
0	12.528113	-0.319167	12.488788	0.939115	MT	21315	2023.02.27 15:34:57.544525761	0001923
0	12.541150	-0.323014	12.500537	0.955336	MT	21315	2023.02.27 15:34:57.545525761	0001923
0	12.535335	-0.335381	12.497073	0.919405	MT	21315	2023.02.27 15:34:57.546525761	0001923
0	12.517666	-0.284449	12.481258	0.910637	MT	21315	2023.02.27 15:34:57.547525761	0001923
0	12.503630	-0.307184	12.464866	0.934625	MT	21315	2023.02.27 15:34:57.548525761	0001923
0	12.519242	-0.314619	12.476000	0.990881	MT	21315	2023.02.27 15:34:57.549525761	0001923
0	12.528975	-0.315002	12.488548	0.955071	MT	21315	2023.02.27 15:34:57.550525761	0001923
0	12.500192	-0.288182	12.461889	0.934384	MT	21315	2023.02.27 15:34:57.551525761	0001923
0	12.509774	-0.334939	12.468466	0.958970	MT	21315	2023.02.27 15:34:57.552525761	0001923
0	12.542946	-0.323223	12.503842	0.935386	MT	21315	2023.02.27 15:34:57.553525761	0001923
0	12.515986	-0.303114	12.476747	0.942766	MT	21315	2023.02.27 15:34:57.554525761	0001923
0	12.524191	-0.331204	12.484835	0.935178	MT	21315	2023.02.27 15:34:57.555525761	0001923
0	12.538634	-0.350885	12.496321	0.967561	MT	21315	2023.02.27 15:34:57.556525761	0001923
0	12.515517	-0.260034	12.476676	0.950322	MT	21315	2023.02.27 15:34:57.557525761	0001923
0	12.537961	-0.283724	12.496157	0.982869	MT	21315	2023.02.27 15:34:57.558525761	0001923
0	12.519290	-0.326659	12.476047	0.987005	MT	21315	2023.02.27 15:34:57.559525761	0001923
0	12.536860	-0.311011	12.496552	0.955152	MT	21315	2023.02.27 15:34:57.560525761	0001923
0	12.528453	-0.323126	12.488722	0.943155	MT	21315	2023.02.27 15:34:57.561525761	0001923
0	12.526984	-0.347495	12.489243	0.907408	MT	21315	2023.02.27 15:34:57.562525761	0001923
0	12.524942	-0.323039	12.484600	0.951093	MT	21315	2023.02.27 15:34:57.563525761	0001923
0	12.517221	-0.351112	12.476690	0.943260	MT	21315	2023.02.27 15:34:57.564525761	0001923
0	12.512950	-0.291905	12.472455	0.962588	MT	21315	2023.02.27 15:34:57.565525761	0001923
0	12.529824	-0.292461	12.493247	0.910903	MT	21315	2023.02.27 15:34:57.566525761	0001923
0	12.499835	-0.303305	12.462054	0.922540	MT	21315	2023.02.27 15:34:57.567525761	0001923
0	12.538243	-0.306764	12.496190	0.979107	MT	21315	2023.02.27 15:34:57.568525761	0001923
0	12.495770	-0.319383	12.458158	0.914645	MT	21315	2023.02.27 15:34:57.569525761	0001923
0	12.504664	-0.299978	12.464569	0.954550	MT	21315	2023.02.27 15:34:57.570525761	0001923
0	12.509260	-0.343063	12.468640	0.947055	MT	21315	2023.02.27 15:34:57.571525761	0001923
0	12.532824	-0.319047	12.492604	0.951174	MT	21315	2023.02.27 15:34:57.572525761	0001923
0	12.527678	-0.311209	12.488858	0.935033	MT	21315	2023.02.27 15:34:57.573525761	0001923
0	12.500226	-0.319304	12.462035	0.922705	MT	21315	2023.02.27 15:34:57.574525761	0001923
0	12.536280	-0.307093	12.496679	0.947112	MT	21315	2023.02.27 15:34:57.575525761	0001923
0	12.543026	-0.307142	12.503739	0.943220	MT	21315	2023.02.27 15:34:57.576525761	0001923
0	12.509164	-0.310941	12.468494	0.958723	MT	21315	2023.02.27 15:34:57.577525761	0001923
0	12.520047	-0.343281	12.480943	0.927241	MT	21315	2023.02.27 15:34:57.578525761	0001923
0	12.521748	-0.334952	12.480464	0.959154	MT	21315	2023.02.27 15:34:57.579525761	0001923
0	12.524985	-0.343120	12.484699	0.943300	MT	21315	2023.02.27 15:34:57.580525761	0001923
0	12.518890	-0.330742	12.476164	0.979048	MT	21315	2023.02.27 15:34:57.581525761	0001923
0	12.531427	-0.280132	12.492773	0.942774	MT	21315	2023.02.27 15:34:57.582525761	0001923
0	12.544358	-0.287356	12.499602	1.018965	MT	21315	2023.02.27 15:34:57.583525761	0001923
0	12.506917	-0.310648	12.464067	0.986657	MT	21315	2023.02.27 15:34:57.584525761	0001923
0	12.509862	-0.292441	12.473249	0.910597	MT	21315	2023.02.27 15:34:57.585525761	0001923
0	12.535104	-0.330717	12.492101	0.983292	MT	21315	2023.02.27 15:34:57.586525761	0001923
0	12.526331	-0.331538	12.489323	0.903244	MT	21315	2023.02.27 15:34:57.587525761	0001923
0	12.505055	-0.335059	12.464650	0.946911	MT	21315	2023.02.27 15:34:57.588525761	0001923
0	12.542134	-0.350971	12.500443	0.959624	MT	21315	2023.02.27 15:34:57.589525761	0001923
0	12.540982	-0.295933	12.500447	0.963057	MT	21315	2023.02.27 15:34:57.590525761	0001923
0	12.515351	-0.318614	12.471996	0.990861	MT	21315	2023.02.27 15:34:57.591525761	0001923
0	12.534754	-0.354881	12.492317	0.967541	MT	21315	2023.02.27 15:34:57.592525761	0001923
0	12.524961	-0.394701	12.480027	0.983767	MT	21315	2023.02.27 15:34:57.593525761	0001923
0	12.513979	-0.342943	12.472456	0.959114	MT	21315	2023.02.27 15:34:57.594525761	0001923
0	12.496336	-0.323300	12.458031	0.922685	MT	21315	2023.02.27 15:34:57.595525761	0001923
0	12.513700	-0.322903	12.472419	0.962907	MT	21315	2023.02.27 15:34:57.596525761	0001923
0	12.532529	-0.307048	12.492618	0.951050	MT	21315	2023.02.27 15:34:57.597525761	0001923
0	12.536141	-0.339257	12.496885	0.931444	MT	21315	2023.02.27 15:34:57.598525761	0001923
0	12.522748	-0.370950	12.480422	0.959524	MT	21315	2023.02.27 15:34:57.599525761	0001923
0	12.541252	-0.327014	12.500533	0.955378	MT	21315	2023.02.27 15:34:57.600525761	0001923
0	12.550982	-0.343313	12.511940	0.927715	MT	21315	2023.02.27 15:34:57.601525761	0001923
0	12.531915	-0.339294	12.492947	0.927384	MT	21315	2023.02.27 15:34:57.602525761	0001923
0	12.540584	-0.347219	12.500814	0.935587	MT	21315	2023.02.27 15:34:57.603525761	0001923
0	12.522206	-0.342910	12.480394	0.963235	MT	21315	2023.02.27 15:34:57.604525761	0001923
0	12.524803	-0.327080	12.484657	0.947134	MT	21315	2023.02.27 15:34:57.605525761	0001923
0	12.512648	-0.338486	12.467789	1.003004	MT	21315	2023.02.27 15:34:57.606525761	0001923
0	12.545729	-0.354892	12.503316	0.967710	MT	21315	2023.02.27 15:34:57.607525761	0001923
0	12.522217	-0.335574	12.485380	0.899225	MT	21315	2023.02.27 15:34:57.608525761	0001923
0	12.535815	-0.318553	12.491871	0.999166	MT	21315	2023.02.27 15:34:57.609525761	0001923
0	12.505225	-0.302896	12.464443	0.962579	MT	21315	2023.02.27 15:34:57.610525761	0001923
0	12.541495	-0.326973	12.500472	0.959377	MT	21315	2023.02.27 15:34:57.611525761	0001923
0	12.532484	-0.315089	12.492670	0.947133	MT	21315	2023.02.27 15:34:57.612525761	0001923
0	12.512714	-0.310363	12.467639	1.014714	MT	21315	2023.02.27 15:34:57.613525761	0001923
0	12.513802	-0.326903	12.472414	0.962948	MT	21315	2023.02.27 15:34:57.614525761	0001923
0	12.531969	-0.323212	12.492844	0.935218	MT	21315	2023.02.27 15:34:57.615525761	0001923
0	12.524450	-0.303040	12.484624	0.950887	MT	21315	2023.02.27 15:34:57.616525761	0001923
0	12.544533	-0.347057	12.503570	0.951630	MT	21315	2023.02.27 15:34:57.617525761	0001923
0	12.526090	-0.338914	12.484398	0.963255	MT	21315	2023.02.27 15:34:57.618525761	0001923
0	12.543460	-0.315100	12.503669	0.947301	MT	21315	2023.02.27 15:34:57.619525761	0001923
0	12.543170	-0.303101	12.503683	0.947178	MT	21315	2023.02.27 15:34:57.620525761	0001923
0	12.534369	-0.296383	12.497120	0.919003	MT	21315	2023.02.27 15:34:57.621525761	0001923
0	12.523952	-0.292082	12.484698	0.946774	MT	21315	2023.02.27 15:34:57.622525761	0001923
0	12.546188	-0.339433	12.508128	0.915615	MT	21315	2023.02.27 15:34:57.623525761	0001923
0	12.514114	-0.339607	12.477437	0.895145	MT	21315	2023.02.27 15:34:57.624525761	0001923
0	12.549461	-0.295693	12.507080	0.987160	MT	21315	2023.02.27 15:34:57.625525761	0001923
0	12.514693	-0.322738	12.472174	0.978905	MT	21315	2023.02.27 15:34:57.626525761	0001923
0	12.518834	-0.318701	12.476117	0.982924	MT	21315	2023.02.27 15:34:57.627525761	0001923
0	12.528352	-0.363330	12.488980	0.923570	MT	21315	2023.02.27 15:34:57.628525761	0001923
0	12.505944	-0.279691	12.464165	0.982339	MT	21315	2023.02.27 15:34:57.629525761	0001923
0	12.526731	-0.378995	12.484473	0.955668	MT	21315	2023.02.27 15:34:57.630525761	0001923
0	12.540227	-0.315138	12.500730	0.943256	MT	21315	2023.02.27 15:34:57.631525761	0001923
0	12.522099	-0.338910	12.480399	0.963194	MT	21315	2023.02.27 15:34:57.632525761	0001923
0	12.527723	-0.303168	12.488807	0.938950	MT	21315	2023.02.27 15:34:57.633525761	0001923
0	12.505539	-0.334977	12.464527	0.954910	MT	21315	2023.02.27 15:34:57.634525761	0001923
0	12.514800	-0.354860	12.472320	0.967236	MT	21315	2023.02.27 15:34:57.635525761	0001923
0	12.545094	-0.367056	12.503546	0.951836	MT	21315	2023.02.27 15:34:57.636525761	0001923
0	12.523898	-0.300123	12.484750	0.942857	MT	21315	2023.02.27 15:34:57.637525761	0001923
0	12.532586	-0.355252	12.492867	0.931548	MT	21315	2023.02.27 15:34:57.638525761	0001923
0	12.533210	-0.314965	12.492487	0.959131	MT	21315	2023.02.27 15:34:57.639525761	0001923
0	12.516055	-0.343277	12.476944	0.927180	MT	21315	2023.02.27 15:34:57.640525761	0001923
0	12.543901	-0.323059	12.503598	0.951383	MT	21315	2023.02.27 15:34:57.641525761	0001923
0	12.522279	-0.306747	12.480192	0.978862	MT	21315	2023.02.27 15:34:57.642525761	0001923
0	12.544035	-0.355181	12.503743	0.939714	MT	21315	2023.02.27 15:34:57.643525761	0001923
0	12.537103	-0.310970	12.496491	0.959151	MT	21315	2023.02.27 15:34:57.644525761	0001923
0	12.535657	-0.347380	12.497059	0.919528	MT	21315	2023.02.27 15:34:57.645525761	0001923
0	12.556416	-0.315653	12.520461	0.895555	MT	21315	2023.02.27 15:34:57.646525761	0001923
0	12.533100	-0.339088	12.492641	0.947380	MT	21315	2023.02.27 15:34:57.647525761	0001923
0	12.541948	-0.334931	12.500401	0.963459	MT	21315	2023.02.27 15:34:57.648525761	0001923
0	12.535189	-0.355503	12.497233	0.907613	MT	21315	2023.02.27 15:34:57.649525761	0001923
0	12.552414	-0.314943	12.511423	0.963421	MT	21315	2023.02.27 15:34:57.650525761	0001923
0	12.542245	-0.354971	12.500438	0.959665	MT	21315	2023.02.27 15:34:57.651525761	0001923
0	12.530512	-0.306714	12.488130	0.982984	MT	21315	2023.02.27 15:34:57.652525761	0001923
0	12.530128	-0.367041	12.488548	0.951607	MT	21315	2023.02.27 15:34:57.653525761	0001923
0	12.527345	-0.307250	12.488924	0.930992	MT	21315	2023.02.27 15:34:57.654525761	0001923
0	12.540368	-0.311097	12.500674	0.947214	MT	21315	2023.02.27 15:34:57.655525761	0001923
0	12.553629	-0.342860	12.511268	0.971708	MT	21315	2023.02.27 15:34:57.656525761	0001923
0	12.500028	-0.311305	12.462045	0.922622	MT	21315	2023.02.27 15:34:57.657525761	0001923
0	12.510774	-0.311357	12.473105	0.918791	MT	21315	2023.02.27 15:34:57.658525761	0001923
0	12.531925	-0.322548	12.487867	0.999146	MT	21315	2023.02.27 15:34:57.659525761	0001923
0	12.537629	-0.367131	12.496669	0.943730	MT	21315	2023.02.27 15:34:57.660525761	0001923
0	12.517392	-0.310908	12.476432	0.962845	MT	21315	2023.02.27 15:34:57.661525761	0001923
0	12.524742	-0.315039	12.484610	0.951010	MT	21315	2023.02.27 15:34:57.662525761	0001923
0	12.527609	-0.327290	12.488962	0.927199	MT	21315	2023.02.27 15:34:57.663525761	0001923
0	12.508485	-0.327851	12.473818	0.870964	MT	21315	2023.02.27 15:34:57.664525761	0001923
0	12.540129	-0.311139	12.500735	0.943215	MT	21315	2023.02.27 15:34:57.665525761	0001923
0	12.541193	-0.314973	12.500486	0.959253	MT	21315	2023.02.27 15:34:57.666525761	0001923
0	12.534896	-0.327422	12.497144	0.915323	MT	21315	2023.02.27 15:34:57.667525761	0001923
0	12.516545	-0.295991	12.476572	0.954692	MT	21315	2023.02.27 15:34:57.668525761	0001923
0	12.522561	-0.346869	12.480328	0.967276	MT	21315	2023.02.27 15:34:57.669525761	0001923
0	12.527485	-0.303209	12.488868	0.934951	MT	21315	2023.02.27 15:34:57.670525761	0001923
0	12.547515	-0.327145	12.507715	0.943487	MT	21315	2023.02.27 15:34:57.671525761	0001923
0	12.536040	-0.307135	12.496740	0.943113	MT	21315	2023.02.27 15:34:57.672525761	0001923
0	12.520032	-0.351322	12.480995	0.923324	MT	21315	2023.02.27 15:34:57.673525761	0001923
0	12.545154	-0.342934	12.503391	0.963587	MT	21315	2023.02.27 15:34:57.674525761	0001923
0	12.538518	-0.339549	12.501312	0.903510	MT	21315	2023.02.27 15:34:57.675525761	0001923
0	12.517245	-0.314949	12.476489	0.958887	MT	21315	2023.02.27 15:34:57.676525761	0001923
0	12.533411	-0.322965	12.492477	0.959213	MT	21315	2023.02.27 15:34:57.677525761	0001923
0	12.518334	-0.303407	12.481174	0.914832	MT	21315	2023.02.27 15:34:57.678525761	0001923
0	12.533537	-0.355087	12.492623	0.947545	MT	21315	2023.02.27 15:34:57.679525761	0001923
0	12.532475	-0.351252	12.492872	0.931506	MT	21315	2023.02.27 15:34:57.680525761	0001923
0	12.532150	-0.280008	12.492589	0.954772	MT	21315	2023.02.27 15:34:57.681525761	0001923
0	12.536716	-0.315052	12.496608	0.951194	MT	21315	2023.02.27 15:34:57.682525761	0001923
0	12.542628	-0.268061	12.503663	0.950817	MT	21315	2023.02.27 15:34:57.683525761	0001923
0	12.515608	-0.335319	12.477015	0.923099	MT	21315	2023.02.27 15:34:57.684525761	0001923
0	12.516322	-0.307073	12.476681	0.946806	MT	21315	2023.02.27 15:34:57.685525761	0001923
0	12.533493	-0.295842	12.492326	0.970934	MT	21315	2023.02.27 15:34:57.686525761	0001923
0	12.526726	-0.334791	12.484220	0.975212	MT	21315	2023.02.27 15:34:57.687525761	0001923
0	12.525771	-0.306834	12.484314	0.970925	MT	21315	2023.02.27 15:34:57.688525761	0001923
0	12.528735	-0.283921	12.488463	0.962750	MT	21315	2023.02.27 15:34:57.689525761	0001923
0	12.538537	-0.318763	12.496176	0.979230	MT	21315	2023.02.27 15:34:57.690525761	0001923
0	12.519350	-0.343405	12.481127	0.915243	MT	21315	2023.02.27 15:34:57.691525761	0001923
0	12.550074	-0.335437	12.512133	0.915635	MT	21315	2023.02.27 15:34:57.692525761	0001923
0	12.544386	-0.302895	12.503378	0.967174	MT	21315	2023.02.27 15:34:57.693525761	0001923
0	12.546976	-0.351350	12.507992	0.923737	MT	21315	2023.02.27 15:34:57.694525761	0001923
0	12.539558	-0.338679	12.496030	0.987435	MT	21315	2023.02.27 15:34:57.695525761	0001923
0	12.549015	-0.318857	12.507297	0.971399	MT	21315	2023.02.27 15:34:57.696525761	0001923
0	12.546070	-0.366891	12.503302	0.967833	MT	21315	2023.02.27 15:34:57.697525761	0001923
0	12.552130	-0.359189	12.511738	0.939878	MT	21315	2023.02.27 15:34:57.698525761	0001923
0	12.539794	-0.307180	12.500801	0.939174	MT	21315	2023.02.27 15:34:57.699525761	0001923
0	12.513230	-0.351108	12.472691	0.943199	MT	21315	2023.02.27 15:34:57.700525761	0001923
0	12.534369	-0.296383	12.497120	0.919003	MT	21315	2023.02.27 15:34:57.701525761	0001923
0	12.543731	-0.335140	12.503706	0.943508	MT	21315	2023.02.27 15:34:57.702525761	0001923
0	12.532256	-0.343252	12.492881	0.931424	MT	21315	2023.02.27 15:34:57.703525761	0001923
0	12.536503	-0.296012	12.496570	0.954997	MT	21315	2023.02.27 15:34:57.704525761	0001923
0	12.516660	-0.311031	12.476616	0.950847	MT	21315	2023.02.27 15:34:57.705525761	0001923
0	12.544069	-0.299936	12.503442	0.963144	MT	21315	2023.02.27 15:34:57.706525761	0001923
0	12.540499	-0.335179	12.500767	0.939463	MT	21315	2023.02.27 15:34:57.707525761	0001923
0	12.531096	-0.343459	12.493186	0.911427	MT	21315	2023.02.27 15:34:57.708525761	0001923
0	12.529699	-0.343001	12.488515	0.955359	MT	21315	2023.02.27 15:34:57.709525761	0001923
0	12.524772	-0.335121	12.484708	0.943217	MT	21315	2023.02.27 15:34:57.710525761	0001923
0	12.508838	-0.327064	12.468659	0.946890	MT	21315	2023.02.27 15:34:57.711525761	0001923
0	12.527048	-0.346790	12.484205	0.975336	MT	21315	2023.02.27 15:34:57.712525761	0001923
0	12.522561	-0.346869	12.480328	0.967276	MT	21315	2023.02.27 15:34:57.713525761	0001923
0	12.541431	-0.343054	12.500575	0.951543	MT	21315	2023.02.27 15:34:57.714525761	0001923
0	12.524701	-0.323080	12.484661	0.947093	MT	21315	2023.02.27 15:34:57.715525761	0001923
0	12.542946	-0.323223	12.503842	0.935386	MT	21315	2023.02.27 15:34:57.716525761	0001923
0	12.541585	-0.310891	12.500368	0.967211	MT	21315	2023.02.27 15:34:57.717525761	0001923
0	12.541884	-0.322890	12.500354	0.967334	MT	21315	2023.02.27 15:34:57.718525761	0001923
0	12.519039	-0.354823	12.476258	0.971296	MT	21315	2023.02.27 15:34:57.719525761	0001923
0	12.509046	-0.335063	12.468649	0.946972	MT	21315	2023.02.27 15:34:57.720525761	0001923
0	12.543221	-0.315141	12.503730	0.943302	MT	21315	2023.02.27 15:34:57.721525761	0001923
0	12.540512	-0.307056	12.500617	0.951172	MT	21315	2023.02.27 15:34:57.722525761	0001923
0	12.528857	-0.299962	12.488505	0.958916	MT	21315	2023.02.27 15:34:57.723525761	0001923
0	12.523111	-0.374908	12.480356	0.963565	MT	21315	2023.02.27 15:34:57.724525761	0001923
0	12.526526	-0.354914	12.484379	0.963420	MT	21315	2023.02.27 15:34:57.725525761	0001923
0	12.515915	-0.300114	12.476751	0.942735	MT	21315	2023.02.27 15:34:57.726525761	0001923
0	12.503826	-0.354849	12.461321	0.967068	MT	21315	2023.02.27 15:34:57.727525761	0001923
0	12.528480	-0.370665	12.483994	0.987581	MT	21315	2023.02.27 15:34:57.728525761	0001923
0	12.527381	-0.358790	12.484191	0.975459	MT	21315	2023.02.27 15:34:57.729525761	0001923
0	12.510869	-0.338774	12.468217	0.975009	MT	21315	2023.02.27 15:34:57.730525761	0001923
0	12.504444	-0.339183	12.464828	0.934954	MT	21315	2023.02.27 15:34:57.731525761	0001923
0	12.537792	-0.318887	12.496359	0.967232	MT	21315	2023.02.27 15:34:57.732525761	0001923
0	12.496742	-0.311177	12.457862	0.934559	MT	21315	2023.02.27 15:34:57.733525761	0001923
0	12.498684	-0.303511	12.462360	0.902543	MT	21315	2023.02.27 15:34:57.734525761	0001923
0	12.544977	-0.306812	12.503251	0.975214	MT	21315	2023.02.27 15:34:57.735525761	0001923
0	12.528898	-0.331084	12.488651	0.947237	MT	21315	2023.02.27 15:34:57.736525761	0001923
0	12.540502	-0.354596	12.495889	0.995598	MT	21315	2023.02.27 15:34:57.737525761	0001923
0	12.512962	-0.302945	12.472503	0.958702	MT	21315	2023.02.27 15:34:57.738525761	0001923
0	12.523668	-0.363449	12.485164	0.911511	MT	21315	2023.02.27 15:34:57.739525761	0001923
0	12.533341	-0.339046	12.492580	0.951380	MT	21315	2023.02.27 15:34:57.740525761	0001923
0	12.524772	-0.335121	12.484708	0.943217	MT	21315	2023.02.27 15:34:57.741525761	0001923
0	12.557979	-0.323405	12.520085	0.919633	MT	21315	2023.02.27 15:34:57.742525761	0001923
0	12.500873	-0.335262	12.461955	0.926869	MT	21315	2023.02.27 15:34:57.743525761	0001923
0	12.519367	-0.335364	12.481075	0.919160	MT	21315	2023.02.27 15:34:57.744525761	0001923
0	12.536320	-0.288012	12.496579	0.954915	MT	21315	2023.02.27 15:34:57.745525761	0001923
0	12.528316	-0.327167	12.488778	0.939197	MT	21315	2023.02.27 15:34:57.746525761	0001923
0	12.550657	-0.292151	12.511756	0.943187	MT	21315	2023.02.27 15:34:57.747525761	0001923
0	12.546404	-0.311269	12.507917	0.931324	MT	21315	2023.02.27 15:34:57.748525761	0001923
0	12.512248	-0.323150	12.472785	0.938911	MT	21315	2023.02.27 15:34:57.749525761	0001923
0	12.508597	-0.327105	12.468720	0.942891	MT	21315	2023.02.27 15:34:57.750525761	0001923
0	12.529419	-0.302879	12.488379	0.966945	MT	21315	2023.02.27 15:34:57.751525761	0001923
0	12.543925	-0.291439	12.499719	1.011008	MT	21315	2023.02.27 15:34:57.752525761	0001923
0	12.540950	-0.315015	12.500547	0.955254	MT	21315	2023.02.27 15:34:57.753525761	0001923
0	12.530003	-0.371082	12.488604	0.947648	MT	21315	2023.02.27 15:34:57.754525761	0001923
0	12.522377	-0.406195	12.480747	0.935889	MT	21315	2023.02.27 15:34:57.755525761	0001923
0	12.530081	-0.338919	12.488398	0.963316	MT	21315	2023.02.27 15:34:57.756525761	0001923
0	12.534860	-0.343504	12.497247	0.907489	MT	21315	2023.02.27 15:34:57.757525761	0001923
0	12.537058	-0.319010	12.496543	0.955234	MT	21315	2023.02.27 15:34:57.758525761	0001923
0	12.543641	-0.322602	12.499927	0.995330	MT	21315	2023.02.27 15:34:57.759525761	0001923
0	12.543944	-0.343140	12.503697	0.943590	MT	21315	2023.02.27 15:34:57.760525761	0001923
0	12.528095	-0.338584	12.483910	0.995250	MT	21315	2023.02.27 15:34:57.761525761	0001923
0	12.532968	-0.343129	12.492698	0.943422	MT	21315	2023.02.27 15:34:57.762525761	0001923
0	12.547452	-0.315104	12.507668	0.947362	MT	21315	2023.02.27 15:34:57.763525761	0001923
0	12.512298	-0.343232	12.472883	0.931119	MT	21315	2023.02.27 15:34:57.764525761	0001923
0	12.525203	-0.351120	12.484689	0.943382	MT	21315	2023.02.27 15:34:57.765525761	0001923
0	12.520130	-0.319159	12.480789	0.938992	MT	21315	2023.02.27 15:34:57.766525761	0001923
0	12.505028	-0.343100	12.464701	0.942994	MT	21315	2023.02.27 15:34:57.767525761	0001923
0	12.534222	-0.283678	12.492096	0.986807	MT	21315	2023.02.27 15:34:57.768525761	0001923
0	12.549373	-0.302734	12.507133	0.983233	MT	21315	2023.02.27 15:34:57.769525761	0001923
0	12.516806	-0.306990	12.476559	0.954805	MT	21315	2023.02.27 15:34:57.770525761	0001923
0	12.563705	-0.307039	12.523554	0.955523	MT	21315	2023.02.27 15:34:57.771525761	0001923
0	12.510232	-0.288358	12.473132	0.918554	MT	21315	2023.02.27 15:34:57.772525761	0001923
0	12.534107	-0.330882	12.492346	0.967294	MT	21315	2023.02.27 15:34:57.773525761	0001923
0	12.546974	-0.315187	12.507790	0.939364	MT	21315	2023.02.27 15:34:57.774525761	0001923
0	12.516561	-0.354571	12.471892	0.995231	MT	21315	2023.02.27 15:34:57.775525761	0001923
0	12.505296	-0.335018	12.464588	0.950911	MT	21315	2023.02.27 15:34:57.776525761	0001923
0	12.525228	-0.314957	12.484488	0.959009	MT	21315	2023.02.27 15:34:57.777525761	0001923
0	12.519922	-0.347322	12.481000	0.923283	MT	21315	2023.02.27 15:34:57.778525761	0001923
0	12.531177	-0.302591	12.487952	0.994940	MT	21315	2023.02.27 15:34:57.779525761	0001923
0	12.515503	-0.331319	12.477019	0.923057	MT	21315	2023.02.27 15:34:57.780525761	0001923
0	12.547095	-0.330563	12.502856	0.999457	MT	21315	2023.02.27 15:34:57.781525761	0001923
0	12.521806	-0.319575	12.485399	0.899060	MT	21315	2023.02.27 15:34:57.782525761	0001923
0	12.505015	-0.302439	12.460772	1.006526	MT	21315	2023.02.27 15:34:57.783525761	0001923
0	12.517513	-0.334989	12.476526	0.955093	MT	21315	2023.02.27 15:34:57.784525761	0001923
0	12.533758	-0.326923	12.492411	0.963254	MT	21315	2023.02.27 15:34:57.785525761	0001923
0	12.555680	-0.343194	12.515756	0.939774	MT	21315	2023.02.27 15:34:57.786525761	0001923
0	12.541497	-0.379217	12.500776	0.935916	MT	21315	2023.02.27 15:34:57.787525761	0001923
0	12.524509	-0.343203	12.484821	0.935301	MT	21315	2023.02.27 15:34:57.788525761	0001923
0	12.524038	-0.343285	12.484943	0.927303	MT	21315	2023.02.27 15:34:57.789525761	0001923
0	12.543822	-0.366764	12.500119	0.979785	MT	21315	2023.02.27 15:34:57.790525761	0001923
0	12.529767	-0.326919	12.488412	0.963193	MT	21315	2023.02.27 15:34:57.791525761	0001923
0	12.537092	-0.339092	12.496641	0.947441	MT	21315	2023.02.27 15:34:57.792525761	0001923
0	12.529676	-0.351042	12.488567	0.951442	MT	21315	2023.02.27 15:34:57.793525761	0001923
0	12.548986	-0.355020	12.507499	0.955773	MT	21315	2023.02.27 15:34:57.794525761	0001923
0	12.521888	-0.346328	12.475535	1.019206	MT	21315	2023.02.27 15:34:57.795525761	0001923
0	12.516313	-0.335195	12.476831	0.935097	MT	21315	2023.02.27 15:34:57.796525761	0001923
0	12.551545	-0.355271	12.511865	0.931838	MT	21315	2023.02.27 15:34:57.797525761	0001923
0	12.542490	-0.354930	12.500377	0.963664	MT	21315	2023.02.27 15:34:57.798525761	0001923
0	12.504814	-0.335100	12.464711	0.942912	MT	21315	2023.02.27 15:34:57.799525761	0001923
0	12.549115	-0.322856	12.507292	0.971441	MT	21315	2023.02.27 15:34:57.800525761	0001923
0	12.538556	-0.338844	12.496275	0.971437	MT	21315	2023.02.27 15:34:57.801525761	0001923
0	12.502939	-0.335430	12.465199	0.910917	MT	21315	2023.02.27 15:34:57.802525761	0001923
0	12.541735	-0.306850	12.500312	0.971169	MT	21315	2023.02.27 15:34:57.803525761	0001923
0	12.535889	-0.347339	12.496998	0.923528	MT	21315	2023.02.27 15:34:57.804525761	0001923
0	12.539085	-0.276182	12.500837	0.938855	MT	21315	2023.02.27 15:34:57.805525761	0001923
0	12.512511	-0.383395	12.473080	0.915533	MT	21315	2023.02.27 15:34:57.806525761	0001923
0	12.526022	-0.326874	12.484351	0.967131	MT	21315	2023.02.27 15:34:57.807525761	0001923
0	12.553522	-0.338860	12.511273	0.971666	MT	21315	2023.02.27 15:34:57.808525761	0001923
0	12.554209	-0.326695	12.511043	0.987540	MT	21315	2023.02.27 15:34:57.809525761	0001923
0	12.526125	-0.330874	12.484347	0.967172	MT	21315	2023.02.27 15:34:57.810525761	0001923
0	12.567815	-0.331124	12.527647	0.947833	MT	21315	2023.02.27 15:34:57.811525761	0001923
0	12.536425	-0.303052	12.496623	0.951070	MT	21315	2023.02.27 15:34:57.812525761	0001923
0	12.528733	-0.315044	12.488609	0.951071	MT	21315	2023.02.27 15:34:57.813525761	0001923
0	12.540769	-0.327096	12.500655	0.947379	MT	21315	2023.02.27 15:34:57.814525761	0001923
0	12.526939	-0.342790	12.484210	0.975294	MT	21315	2023.02.27 15:34:57.815525761	0001923
0	12.539000	-0.306640	12.496007	0.991104	MT	21315	2023.02.27 15:34:57.816525761	0001923
0	12.522376	-0.310747	12.480188	0.978903	MT	21315	2023.02.27 15:34:57.817525761	0001923
0	12.537050	-0.355173	12.496744	0.939607	MT	21315	2023.02.27 15:34:57.818525761	0001923
0	12.551096	-0.267987	12.511540	0.958938	MT	21315	2023.02.27 15:34:57.819525761	0001923
0	12.557591	-0.350904	12.515319	0.967852	MT	21315	2023.02.27 15:34:57.820525761	0001923
0	12.529003	-0.335084	12.488647	0.947278	MT	21315	2023.02.27 15:34:57.821525761	0001923
0	12.517737	-0.314866	12.476367	0.966885	MT	21315	2023.02.27 15:34:57.822525761	0001923
0	12.530011	-0.306797	12.488252	0.974985	MT	21315	2023.02.27 15:34:57.823525761	0001923
0	12.517166	-0.279827	12.476347	0.970524	MT	21315	2023.02.27 15:34:57.824525761	0001923
0	12.503152	-0.343430	12.465190	0.911000	MT	21315	2023.02.27 15:34:57.825525761	0001923
0	12.511923	-0.300110	12.472751	0.942674	MT	21315	2023.02.27 15:34:57.826525761	0001923
0	12.527977	-0.323208	12.488844	0.935156	MT	21315	2023.02.27 15:34:57.827525761	0001923
0	12.510514	-0.334816	12.468283	0.970968	MT	21315	2023.02.27 15:34:57.828525761	0001923
0	12.510972	-0.319357	12.473095	0.918874	MT	21315	2023.02.27 15:34:57.829525761	0001923
0	12.530221	-0.334878	12.488341	0.967275	MT	21315	2023.02.27 15:34:57.830525761	0001923
0	12.548480	-0.326980	12.507471	0.959484	MT	21315	2023.02.27 15:34:57.831525761	0001923
0	12.524985	-0.343120	12.484699	0.943300	MT	21315	2023.02.27 15:34:57.832525761	0001923
0	12.542234	-0.306768	12.500190	0.979168	MT	21315	2023.02.27 15:34:57.833525761	0001923
0	12.547238	-0.296064	12.507630	0.951166	MT	21315	2023.02.27 15:34:57.834525761	0001923
0	12.530749	-0.347541	12.493304	0.903470	MT	21315	2023.02.27 15:34:57.835525761	0001923
0	12.527094	-0.264129	12.488792	0.942548	MT	21315	2023.02.27 15:34:57.836525761	0001923
0	12.558283	-0.307282	12.519921	0.931466	MT	21315	2023.02.27 15:34:57.837525761	0001923
0	12.520231	-0.323159	12.480784	0.939034	MT	21315	2023.02.27 15:34:57.838525761	0001923
0	12.530883	-0.335459	12.493196	0.911345	MT	21315	2023.02.27 15:34:57.839525761	0001923
0	12.550982	-0.343313	12.511940	0.927715	MT	21315	2023.02.27 15:34:57.840525761	0001923
0	12.531218	-0.339418	12.493130	0.915386	MT	21315	2023.02.27 15:34:57.841525761	0001923
0	12.524122	-0.319163	12.484788	0.939053	MT	21315	2023.02.27 15:34:57.842525761	0001923
0	12.530512	-0.306714	12.488130	0.982984	MT	21315	2023.02.27 15:34:57.843525761	0001923
0	12.529917	-0.315543	12.493342	0.903141	MT	21315	2023.02.27 15:34:57.844525761	0001923
0	12.503784	-0.378971	12.461476	0.955317	MT	21315	2023.02.27 15:34:57.845525761	0001923
0	12.544147	-0.359180	12.503739	0.939755	MT	21315	2023.02.27 15:34:57.846525761	0001923
0	12.568429	-0.306919	12.527370	0.967582	MT	21315	2023.02.27 15:34:57.847525761	0001923
0	12.530556	-0.318755	12.488177	0.979108	MT	21315	2023.02.27 15:34:57.848525761	0001923
0	12.548658	-0.343020	12.507513	0.955649	MT	21315	2023.02.27 15:34:57.849525761	0001923
0	12.538456	-0.319468	12.501214	0.911303	MT	21315	2023.02.27 15:34:57.850525761	0001923
0	12.513120	-0.347108	12.472695	0.943158	MT	21315	2023.02.27 15:34:57.851525761	0001923
0	12.542387	-0.268103	12.503724	0.946817	MT	21315	2023.02.27 15:34:57.852525761	0001923
0	12.532638	-0.279926	12.492467	0.962770	MT	21315	2023.02.27 15:34:57.853525761	0001923
0	12.540327	-0.319138	12.500725	0.943297	MT	21315	2023.02.27 15:34:57.854525761	0001923
0	12.520333	-0.327158	12.480779	0.939075	MT	21315	2023.02.27 15:34:57.855525761	0001923
0	12.546211	-0.303270	12.507927	0.931242	MT	21315	2023.02.27 15:34:57.856525761	0001923
0	12.543991	-0.306977	12.503495	0.959217	MT	21315	2023.02.27 15:34:57.857525761	0001923
0	12.528214	-0.323167	12.488783	0.939156	MT	21315	2023.02.27 15:34:57.858525761	0001923
0	12.528079	-0.327208	12.488839	0.935198	MT	21315	2023.02.27 15:34:57.859525761	0001923
0	12.534004	-0.326882	12.492350	0.967253	MT	21315	2023.02.27 15:34:57.860525761	0001923
0	12.576019	-0.311010	12.535486	0.959747	MT	21315	2023.02.27 15:34:57.861525761	0001923
0	12.520444	-0.291995	12.480577	0.954712	MT	21315	2023.02.27 15:34:57.862525761	0001923
0	12.541963	-0.292266	12.503940	0.931067	MT	21315	2023.02.27 15:34:57.863525761	0001923
0	12.521888	-0.330911	12.480408	0.963112	MT	21315	2023.02.27 15:34:57.864525761	0001923
0	12.532206	-0.323171	12.492783	0.939217	MT	21315	2023.02.27 15:34:57.865525761	0001923
0	12.540977	-0.335096	12.500645	0.947461	MT	21315	2023.02.27 15:34:57.866525761	0001923
0	12.535725	-0.323258	12.496904	0.931279	MT	21315	2023.02.27 15:34:57.867525761	0001923
0	12.538228	-0.319509	12.501275	0.907303	MT	21315	2023.02.27 15:34:57.868525761	0001923
0	12.516760	-0.284614	12.481502	0.894640	MT	21315	2023.02.27 15:34:57.869525761	0001923
0	12.528139	-0.347289	12.488938	0.927405	MT	21315	2023.02.27 15:34:57.870525761	0001923
0	12.515531	-0.323278	12.476968	0.926974	MT	21315	2023.02.27 15:34:57.871525761	0001923
0	12.532465	-0.271926	12.492477	0.962688	MT	21315	2023.02.27 15:34:57.872525761	0001923
0	12.568379	-0.314960	12.527422	0.963665	MT	21315	2023.02.27 15:34:57.873525761	0001923
0	12.518757	-0.370946	12.476422	0.959463	MT	21315	2023.02.27 15:34:57.874525761	0001923
0	12.532419	-0.292008	12.492575	0.954895	MT	21315	2023.02.27 15:34:57.875525761	0001923
0	12.557199	-0.326864	12.515287	0.971604	MT	21315	2023.02.27 15:34:57.876525761	0001923
0	12.532308	-0.327171	12.492778	0.939258	MT	21315	2023.02.27 15:34:57.877525761	0001923
0	12.541242	-0.306933	12.500434	0.963170	MT	21315	2023.02.27 15:34:57.878525761	0001923
0	12.536035	-0.335257	12.496890	0.931403	MT	21315	2023.02.27 15:34:57.879525761	0001923
0	12.527485	-0.303209	12.488868	0.934951	MT	21315	2023.02.27 15:34:57.880525761	0001923
0	12.521197	-0.359157	12.480741	0.939404	MT	21315	2023.02.27 15:34:57.881525761	0001923
0	12.545124	-0.322852	12.503293	0.971380	MT	21315	2023.02.27 15:34:57.882525761	0001923
0	12.560906	-0.334951	12.519399	0.963749	MT	21315	2023.02.27 15:34:57.883525761	0001923
0	12.546337	-0.327351	12.508020	0.923490	MT	21315	2023.02.27 15:34:57.884525761	0001923
0	12.511013	-0.334733	12.468161	0.978967	MT	21315	2023.02.27 15:34:57.885525761	0001923
0	12.521236	-0.314953	12.480488	0.958948	MT	21315	2023.02.27 15:34:57.886525761	0001923
0	12.525065	-0.363202	12.484797	0.935507	MT	21315	2023.02.27 15:34:57.887525761	0001923
0	12.554838	-0.355399	12.516047	0.919901	MT	21315	2023.02.27 15:34:57.888525761	0001923
0	12.543493	-0.335182	12.503767	0.939508	MT	21315	2023.02.27 15:34:57.889525761	0001923
0	12.505161	-0.339059	12.464645	0.946952	MT	21315	2023.02.27 15:34:57.890525761	0001923
0	12.535329	-0.307258	12.496923	0.931115	MT	21315	2023.02.27 15:34:57.891525761	0001923
0	12.535997	-0.315175	12.496792	0.939196	MT	21315	2023.02.27 15:34:57.892525761	0001923
0	12.528631	-0.339166	12.488764	0.939320	MT	21315	2023.02.27 15:34:57.893525761	0001923
0	12.516121	-0.318491	12.471813	1.002859	MT	21315	2023.02.27 15:34:57.894525761	0001923
0	12.507022	-0.334729	12.464161	0.978906	MT	21315	2023.02.27 15:34:57.895525761	0001923
0	12.529219	-0.314961	12.488487	0.959070	MT	21315	2023.02.27 15:34:57.896525761	0001923
0	12.532043	-0.335253	12.492891	0.931342	MT	21315	2023.02.27 15:34:57.897525761	0001923
0	12.520500	-0.351240	12.480873	0.931323	MT	21315	2023.02.27 15:34:57.898525761	0001923
0	12.525374	-0.310916	12.484431	0.962967	MT	21315	2023.02.27 15:34:57.899525761	0001923
0	12.516954	-0.302949	12.476503	0.958763	MT	21315	2023.02.27 15:34:57.900525761	0001923
0	12.559331	-0.307822	12.524714	0.879536	MT	21315	2023.02.27 15:34:57.901525761	0001923
0	12.538204	-0.327550	12.501327	0.903386	MT	21315	2023.02.27 15:34:57.902525761	0001923
0	12.530778	-0.331459	12.493201	0.911304	MT	21315	2023.02.27 15:34:57.903525761	0001923
0	12.536577	-0.355256	12.496866	0.931609	MT	21315	2023.02.27 15:34:57.904525761	0001923
0	12.519893	-0.319200	12.480850	0.934993	MT	21315	2023.02.27 15:34:57.905525761	0001923
0	12.546779	-0.307187	12.507800	0.939281	MT	21315	2023.02.27 15:34:57.906525761	0001923
0	12.537818	-0.338968	12.496458	0.959439	MT	21315	2023.02.27 15:34:57.907525761	0001923
0	12.539865	-0.300139	12.500748	0.943102	MT	21315	2023.02.27 15:34:57.908525761	0001923
0	12.556650	-0.314906	12.515362	0.967481	MT	21315	2023.02.27 15:34:57.909525761	0001923
0	12.539148	-0.319344	12.501031	0.923301	MT	21315	2023.02.27 15:34:57.910525761	0001923
0	12.560396	-0.314952	12.519423	0.963543	MT	21315	2023.02.27 15:34:57.911525761	0001923
0	12.545864	-0.288271	12.507945	0.931087	MT	21315	2023.02.27 15:34:57.912525761	0001923
0	12.535760	-0.315217	12.496853	0.935196	MT	21315	2023.02.27 15:34:57.913525761	0001923
0	12.553939	-0.292279	12.515939	0.931251	MT	21315	2023.02.27 15:34:57.914525761	0001923
0	12.528393	-0.339207	12.488825	0.935321	MT	21315	2023.02.27 15:34:57.915525761	0001923
0	12.536300	-0.327175	12.496777	0.939319	MT	21315	2023.02.27 15:34:57.916525761	0001923
0	12.538591	-0.310722	12.496125	0.983147	MT	21315	2023.02.27 15:34:57.917525761	0001923
0	12.512113	-0.327191	12.472841	0.934953	MT	21315	2023.02.27 15:34:57.918525761	0001923
0	12.516419	-0.339195	12.476827	0.935138	MT	21315	2023.02.27 15:34:57.919525761	0001923
0	12.528555	-0.327125	12.488717	0.943196	MT	21315	2023.02.27 15:34:57.920525761	0001923
0	12.530823	-0.338795	12.488214	0.975314	MT	21315	2023.02.27 15:34:57.921525761	0001923
0	12.537481	-0.307592	12.501411	0.899181	MT	21315	2023.02.27 15:34:57.922525761	0001923
0	12.528538	-0.307044	12.488619	0.950989	MT	21315	2023.02.27 15:34:57.923525761	0001923
0	12.525572	-0.318915	12.484422	0.963049	MT	21315	2023.02.27 15:34:57.924525761	0001923
0	12.545422	-0.314770	12.503180	0.979296	MT	21315	2023.02.27 15:34:57.925525761	0001923
0	12.563464	-0.307080	12.523615	0.951524	MT	21315	2023.02.27 15:34:57.926525761	0001923
0	12.561888	-0.314704	12.519056	0.987539	MT	21315	2023.02.27 15:34:57.927525761	0001923
0	12.517113	-0.346448	12.471718	1.007147	MT	21315	2023.02.27 15:34:57.928525761	0001923
0	12.528277	-0.296045	12.488632	0.950876	MT	21315	2023.02.27 15:34:57.929525761	0001923
0	12.526435	-0.335537	12.489318	0.903285	MT	21315	2023.02.27 15:34:57.930525761	0001923
0	12.548712	-0.359807	12.512654	0.879888	MT	21315	2023.02.27 15:34:57.931525761	0001923
0	12.554763	-0.307195	12.515799	0.939404	MT	21315	2023.02.27 15:34:57.932525761	0001923
0	12.543845	-0.311018	12.503551	0.955259	MT	21315	2023.02.27 15:34:57.933525761	0001923
0	12.556637	-0.296530	12.520300	0.907357	MT	21315	2023.02.27 15:34:57.934525761	0001923
0	12.541888	-0.302809	12.500256	0.975127	MT	21315	2023.02.27 15:34:57.935525761	0001923
0	12.558379	-0.311282	12.519916	0.931507	MT	21315	2023.02.27 15:34:57.936525761	0001923
0	12.560008	-0.319034	12.519540	0.955585	MT	21315	2023.02.27 15:34:57.937525761	0001923
0	12.555468	-0.335194	12.515766	0.939692	MT	21315	2023.02.27 15:34:57.938525761	0001923
0	12.533559	-0.319629	12.497459	0.895244	MT	21315	2023.02.27 15:34:57.939525761	0001923
0	12.541292	-0.318973	12.500481	0.959295	MT	21315	2023.02.27 15:34:57.940525761	0001923
0	12.543245	-0.306603	12.499946	0.995165	MT	21315	2023.02.27 15:34:57.941525761	0001923
0	12.543305	-0.288019	12.503579	0.955022	MT	21315	2023.02.27 15:34:57.942525761	0001923
0	12.531643	-0.300172	12.492810	0.938980	MT	21315	2023.02.27 15:34:57.943525761	0001923
0	12.541638	-0.322932	12.500415	0.963335	MT	21315	2023.02.27 15:34:57.944525761	0001923
0	12.523391	-0.358786	12.480192	0.975398	MT	21315	2023.02.27 15:34:57.945525761	0001923
0	12.543121	-0.350807	12.500199	0.975621	MT	21315	2023.02.27 15:34:57.946525761	0001923
0	12.548237	-0.327021	12.507532	0.955485	MT	21315	2023.02.27 15:34:57.947525761	0001923
0	12.529791	-0.319584	12.493398	0.899182	MT	21315	2023.02.27 15:34:57.948525761	0001923
0	12.527323	-0.351454	12.489177	0.911449	MT	21315	2023.02.27 15:34:57.949525761	0001923
0	12.541884	-0.322890	12.500354	0.967334	MT	21315	2023.02.27 15:34:57.950525761	0001923
0	12.548550	-0.339021	12.507518	0.955608	MT	21315	2023.02.27 15:34:57.951525761	0001923
0	12.537893	-0.322886	12.496355	0.967273	MT	21315	2023.02.27 15:34:57.952525761	0001923
0	12.588082	-0.288439	12.551123	0.919746	MT	21315	2023.02.27 15:34:57.953525761	0001923
0	12.524501	-0.315081	12.484671	0.947011	MT	21315	2023.02.27 15:34:57.954525761	0001923
0	12.561317	-0.296410	12.524116	0.919416	MT	21315	2023.02.27 15:34:57.955525761	0001923
0	12.548416	-0.343062	12.507574	0.951650	MT	21315	2023.02.27 15:34:57.956525761	0001923
0	12.552101	-0.292609	12.516427	0.899256	MT	21315	2023.02.27 15:34:57.957525761	0001923
0	12.568257	-0.300625	12.532416	0.899583	MT	21315	2023.02.27 15:34:57.958525761	0001923
0	12.544583	-0.272437	12.508208	0.914925	MT	21315	2023.02.27 15:34:57.959525761	0001923
0	12.544433	-0.271773	12.503231	0.978853	MT	21315	2023.02.27 15:34:57.960525761	0001923
0	12.534318	-0.338881	12.492336	0.967377	MT	21315	2023.02.27 15:34:57.961525761	0001923
0	12.532601	-0.347211	12.492815	0.935465	MT	21315	2023.02.27 15:34:57.962525761	0001923
0	12.529348	-0.299879	12.488383	0.966914	MT	21315	2023.02.27 15:34:57.963525761	0001923
0	12.540327	-0.319138	12.500725	0.943297	MT	21315	2023.02.27 15:34:57.964525761	0001923
0	12.502975	-0.302769	12.461260	0.974531	MT	21315	2023.02.27 15:34:57.965525761	0001923
0	12.524772	-0.335121	12.484708	0.943217	MT	21315	2023.02.27 15:34:57.966525761	0001923
0	12.524261	-0.315122	12.484732	0.943012	MT	21315	2023.02.27 15:34:57.967525761	0001923
0	12.536848	-0.338469	12.491725	1.007370	MT	21315	2023.02.27 15:34:57.968525761	0001923
0	12.535389	-0.319299	12.496970	0.927239	MT	21315	2023.02.27 15:34:57.969525761	0001923
0	12.535422	-0.342716	12.492087	0.983415	MT	21315	2023.02.27 15:34:57.970525761	0001923
0	12.526197	-0.342914	12.484393	0.963296	MT	21315	2023.02.27 15:34:57.971525761	0001923
0	12.555057	-0.319195	12.515785	0.939527	MT	21315	2023.02.27 15:34:57.972525761	0001923
0	12.535659	-0.280095	12.496711	0.946834	MT	21315	2023.02.27 15:34:57.973525761	0001923
0	12.524865	-0.299958	12.484505	0.958855	MT	21315	2023.02.27 15:34:57.974525761	0001923
0	12.520630	-0.299995	12.480567	0.954794	MT	21315	2023.02.27 15:34:57.975525761	0001923
0	12.558379	-0.311282	12.519916	0.931507	MT	21315	2023.02.27 15:34:57.976525761	0001923
0	12.544527	-0.280477	12.508259	0.911008	MT	21315	2023.02.27 15:34:57.977525761	0001923
0	12.550097	-0.327396	12.512081	0.919552	MT	21315	2023.02.27 15:34:57.978525761	0001923
0	12.546450	-0.362809	12.503184	0.975791	MT	21315	2023.02.27 15:34:57.979525761	0001923
0	12.539828	-0.288099	12.500701	0.946977	MT	21315	2023.02.27 15:34:57.980525761	0001923
0	12.545434	-0.334852	12.503279	0.971503	MT	21315	2023.02.27 15:34:57.981525761	0001923
0	12.541193	-0.314973	12.500486	0.959253	MT	21315	2023.02.27 15:34:57.982525761	0001923
0	12.544021	-0.275855	12.503349	0.970896	MT	21315	2023.02.27 15:34:57.983525761	0001923
0	12.513422	-0.255700	12.472193	0.982214	MT	21315	2023.02.27 15:34:57.984525761	0001923
0	12.535441	-0.339380	12.497068	0.919446	MT	21315	2023.02.27 15:34:57.985525761	0001923
0	12.548554	-0.299858	12.507320	0.971204	MT	21315	2023.02.27 15:34:57.986525761	0001923
0	12.541817	-0.299809	12.500259	0.975096	MT	21315	2023.02.27 15:34:57.987525761	0001923
0	12.528352	-0.319126	12.488727	0.943114	MT	21315	2023.02.27 15:34:57.988525761	0001923
0	12.540160	-0.292057	12.500635	0.951018	MT	21315	2023.02.27 15:34:57.989525761	0001923
0	12.529666	-0.302838	12.488318	0.970944	MT	21315	2023.02.27 15:34:57.990525761	0001923
0	12.543943	-0.315018	12.503547	0.955300	MT	21315	2023.02.27 15:34:57.991525761	0001923
0	12.546004	-0.346810	12.503203	0.975626	MT	21315	2023.02.27 15:34:57.992525761	0001923
0	12.543339	-0.300060	12.503625	0.951146	MT	21315	2023.02.27 15:34:57.993525761	0001923
0	12.530612	-0.330795	12.488224	0.975232	MT	21315	2023.02.27 15:34:57.994525761	0001923
0	12.528113	-0.319167	12.488788	0.939115	MT	21315	2023.02.27 15:34:57.995525761	0001923
0	12.520701	-0.302995	12.480563	0.954825	MT	21315	2023.02.27 15:34:57.996525761	0001923
0	12.554160	-0.314655	12.510996	0.991416	MT	21315	2023.02.27 15:34:57.997525761	0001923
0	12.574280	-0.327380	12.536017	0.923918	MT	21315	2023.02.27 15:34:57.998525761	0001923
0	12.530220	-0.327542	12.493327	0.903264	MT	21315	2023.02.27 15:34:57.999525761	0001923
0	12.530243	-0.319501	12.493276	0.907181	MT	21315	2023.02.27 15:34:58.000525761	0001923
0	12.553175	-0.327566	12.516325	0.903616	MT	21315	2023.02.27 15:34:58.001525761	0001923
0	12.555777	-0.307736	12.520592	0.887474	MT	21315	2023.02.27 15:34:58.002525761	0001923
0	12.562964	-0.296122	12.523689	0.947411	MT	21315	2023.02.27 15:34:58.003525761	0001923
0	12.555098	-0.311154	12.515733	0.943444	MT	21315	2023.02.27 15:34:58.004525761	0001923
0	12.544499	-0.363139	12.503673	0.943796	MT	21315	2023.02.27 15:34:58.005525761	0001923
0	12.540176	-0.303098	12.500683	0.947132	MT	21315	2023.02.27 15:34:58.006525761	0001923
0	12.565452	-0.355659	12.528412	0.896088	MT	21315	2023.02.27 15:34:58.007525761	0001923
0	12.562833	-0.347367	12.523995	0.923940	MT	21315	2023.02.27 15:34:58.008525761	0001923
0	12.539772	-0.343343	12.501002	0.923548	MT	21315	2023.02.27 15:34:58.009525761	0001923
0	12.535426	-0.311258	12.496919	0.931156	MT	21315	2023.02.27 15:34:58.010525761	0001923
0	12.542553	-0.335347	12.504011	0.923511	MT	21315	2023.02.27 15:34:58.011525761	0001923
0	12.528560	-0.275922	12.488472	0.962668	MT	21315	2023.02.27 15:34:58.012525761	0001923
0	12.507415	-0.288148	12.468827	0.938490	MT	21315	2023.02.27 15:34:58.013525761	0001923
0	12.506054	-0.295731	12.464207	0.978504	MT	21315	2023.02.27 15:34:58.014525761	0001923
0	12.542455	-0.303225	12.503866	0.935180	MT	21315	2023.02.27 15:34:58.015525761	0001923
0	12.546778	-0.335309	12.507950	0.927572	MT	21315	2023.02.27 15:34:58.016525761	0001923
0	12.549898	-0.300315	12.511991	0.927272	MT	21315	2023.02.27 15:34:58.017525761	0001923
0	12.536789	-0.275889	12.496410	0.966789	MT	21315	2023.02.27 15:34:58.018525761	0001923
0	12.550843	-0.300150	12.511747	0.943270	MT	21315	2023.02.27 15:34:58.019525761	0001923
0	12.518027	-0.295744	12.476206	0.978688	MT	21315	2023.02.27 15:34:58.020525761	0001923
0	12.541438	-0.314932	12.500425	0.963253	MT	21315	2023.02.27 15:34:58.021525761	0001923
0	12.543209	-0.362847	12.500246	0.971745	MT	21315	2023.02.27 15:34:58.022525761	0001923
0	12.539142	-0.322680	12.496049	0.987270	MT	21315	2023.02.27 15:34:58.023525761	0001923
0	12.535477	-0.260055	12.496674	0.950628	MT	21315	2023.02.27 15:34:58.024525761	0001923
0	12.548817	-0.310857	12.507307	0.971317	MT	21315	2023.02.27 15:34:58.025525761	0001923
0	12.568942	-0.319582	12.532332	0.903778	MT	21315	2023.02.27 15:34:58.026525761	0001923
0	12.557898	-0.280242	12.519892	0.935187	MT	21315	2023.02.27 15:34:58.027525761	0001923
0	12.529612	-0.272421	12.493210	0.914696	MT	21315	2023.02.27 15:34:58.028525761	0001923
0	12.523023	-0.303287	12.484990	0.926891	MT	21315	2023.02.27 15:34:58.029525761	0001923
0	12.563328	-0.279999	12.523525	0.959245	MT	21315	2023.02.27 15:34:58.030525761	0001923
0	12.571197	-0.335252	12.531825	0.935937	MT	21315	2023.02.27 15:34:58.031525761	0001923
0	12.548608	-0.284481	12.512254	0.911110	MT	21315	2023.02.27 15:34:58.032525761	0001923
0	12.530900	-0.350835	12.488261	0.971439	MT	21315	2023.02.27 15:34:58.033525761	0001923
0	12.568526	-0.310919	12.527365	0.967623	MT	21315	2023.02.27 15:34:58.034525761	0001923
0	12.528592	-0.319085	12.488666	0.947113	MT	21315	2023.02.27 15:34:58.035525761	0001923
0	12.517221	-0.351112	12.476690	0.943260	MT	21315	2023.02.27 15:34:58.036525761	0001923
0	12.535426	-0.311258	12.496919	0.931156	MT	21315	2023.02.27 15:34:58.037525761	0001923
0	12.545817	-0.299647	12.503015	0.991139	MT	21315	2023.02.27 15:34:58.038525761	0001923
0	12.529366	-0.310920	12.488431	0.963028	MT	21315	2023.02.27 15:34:58.039525761	0001923
0	12.510954	-0.322693	12.468114	0.982843	MT	21315	2023.02.27 15:34:58.040525761	0001923
0	12.569773	-0.330794	12.527158	0.979827	MT	21315	2023.02.27 15:34:58.041525761	0001923
0	12.505137	-0.347100	12.464696	0.943035	MT	21315	2023.02.27 15:34:58.042525761	0001923
0	12.547114	-0.311146	12.507734	0.943322	MT	21315	2023.02.27 15:34:58.043525761	0001923
0	12.549741	-0.331479	12.512198	0.911594	MT	21315	2023.02.27 15:34:58.044525761	0001923
0	12.548550	-0.339021	12.507518	0.955608	MT	21315	2023.02.27 15:34:58.045525761	0001923
0	12.523827	-0.307164	12.484803	0.938930	MT	21315	2023.02.27 15:34:58.046525761	0001923
0	12.569920	-0.326753	12.527102	0.983785	MT	21315	2023.02.27 15:34:58.047525761	0001923
0	12.528297	-0.307085	12.488680	0.946990	MT	21315	2023.02.27 15:34:58.048525761	0001923
0	12.563663	-0.343202	12.523755	0.939896	MT	21315	2023.02.27 15:34:58.049525761	0001923
0	12.520993	-0.314994	12.480549	0.954948	MT	21315	2023.02.27 15:34:58.050525761	0001923
0	12.560311	-0.292576	12.524365	0.903378	MT	21315	2023.02.27 15:34:58.051525761	0001923
0	12.538916	-0.319386	12.501092	0.919301	MT	21315	2023.02.27 15:34:58.052525761	0001923
0	12.520130	-0.319159	12.480789	0.938992	MT	21315	2023.02.27 15:34:58.053525761	0001923
0	12.546778	-0.335309	12.507950	0.927572	MT	21315	2023.02.27 15:34:58.054525761	0001923
0	12.542946	-0.323223	12.503842	0.935386	MT	21315	2023.02.27 15:34:58.055525761	0001923
0	12.522146	-0.367033	12.480549	0.951484	MT	21315	2023.02.27 15:34:58.056525761	0001923
0	12.551808	-0.299986	12.511502	0.959267	MT	21315	2023.02.27 15:34:58.057525761	0001923
0	12.544424	-0.343057	12.503574	0.951589	MT	21315	2023.02.27 15:34:58.058525761	0001923
0	12.522047	-0.354992	12.480502	0.955360	MT	21315	2023.02.27 15:34:58.059525761	0001923
0	12.534388	-0.279637	12.492040	0.990765	MT	21315	2023.02.27 15:34:58.060525761	0001923
0	12.521126	-0.339075	12.480643	0.947197	MT	21315	2023.02.27 15:34:58.061525761	0001923
0	12.541638	-0.322932	12.500415	0.963335	MT	21315	2023.02.27 15:34:58.062525761	0001923
0	12.540795	-0.363259	12.500856	0.931752	MT	21315	2023.02.27 15:34:58.063525761	0001923
0	12.528051	-0.335249	12.488891	0.931281	MT	21315	2023.02.27 15:34:58.064525761	0001923
0	12.537913	-0.276388	12.501143	0.918859	MT	21315	2023.02.27 15:34:58.065525761	0001923
0	12.542822	-0.288102	12.503701	0.947023	MT	21315	2023.02.27 15:34:58.066525761	0001923
0	12.561771	-0.315409	12.524094	0.919612	MT	21315	2023.02.27 15:34:58.067525761	0001923
0	12.562804	-0.319244	12.523845	0.935650	MT	21315	2023.02.27 15:34:58.068525761	0001923
0	12.534629	-0.307382	12.497106	0.919117	MT	21315	2023.02.27 15:34:58.069525761	0001923
0	12.546494	-0.306565	12.502884	0.999210	MT	21315	2023.02.27 15:34:58.070525761	0001923
0	12.540798	-0.311554	12.504345	0.903268	MT	21315	2023.02.27 15:34:58.071525761	0001923
0	12.535530	-0.346716	12.492082	0.983456	MT	21315	2023.02.27 15:34:58.072525761	0001923
0	12.563085	-0.339284	12.523882	0.931857	MT	21315	2023.02.27 15:34:58.073525761	0001923
0	12.542481	-0.326808	12.500227	0.975374	MT	21315	2023.02.27 15:34:58.074525761	0001923
0	12.549600	-0.307398	12.512105	0.919346	MT	21315	2023.02.27 15:34:58.075525761	0001923
0	12.540512	-0.307056	12.500617	0.951172	MT	21315	2023.02.27 15:34:58.076525761	0001923
0	12.571410	-0.343251	12.531815	0.936019	MT	21315	2023.02.27 15:34:58.077525761	0001923
0	12.518267	-0.319489	12.481277	0.906998	MT	21315	2023.02.27 15:34:58.078525761	0001923
0	12.532288	-0.307089	12.492679	0.947051	MT	21315	2023.02.27 15:34:58.079525761	0001923
0	12.509114	-0.287859	12.468399	0.966485	MT	21315	2023.02.27 15:34:58.080525761	0001923
0	12.534875	-0.335463	12.497195	0.911406	MT	21315	2023.02.27 15:34:58.081525761	0001923
0	12.533339	-0.299883	12.492382	0.966975	MT	21315	2023.02.27 15:34:58.082525761	0001923
0	12.537440	-0.343050	12.496575	0.951482	MT	21315	2023.02.27 15:34:58.083525761	0001923
0	12.526666	-0.322750	12.484173	0.979088	MT	21315	2023.02.27 15:34:58.084525761	0001923
0	12.503761	-0.331265	12.464960	0.926873	MT	21315	2023.02.27 15:34:58.085525761	0001923
0	12.528716	-0.342502	12.483783	1.003290	MT	21315	2023.02.27 15:34:58.086525761	0001923
0	12.523180	-0.319328	12.485033	0.923056	MT	21315	2023.02.27 15:34:58.087525761	0001923
0	12.518359	-0.284326	12.481075	0.922635	MT	21315	2023.02.27 15:34:58.088525761	0001923
0	12.508806	-0.335104	12.468710	0.942973	MT	21315	2023.02.27 15:34:58.089525761	0001923
0	12.547461	-0.343227	12.507818	0.935653	MT	21315	2023.02.27 15:34:58.090525761	0001923
0	12.518602	-0.338824	12.476277	0.971132	MT	21315	2023.02.27 15:34:58.091525761	0001923
0	12.558733	-0.296159	12.519750	0.943351	MT	21315	2023.02.27 15:34:58.092525761	0001923
0	12.531077	-0.296255	12.492937	0.930940	MT	21315	2023.02.27 15:34:58.093525761	0001923
0	12.528214	-0.323167	12.488783	0.939156	MT	21315	2023.02.27 15:34:58.094525761	0001923
0	12.535305	-0.296218	12.496875	0.935001	MT	21315	2023.02.27 15:34:58.095525761	0001923
0	12.577576	-0.311260	12.538853	0.935797	MT	21315	2023.02.27 15:34:58.096525761	0001923
0	12.551229	-0.296068	12.511629	0.951227	MT	21315	2023.02.27 15:34:58.097525761	0001923
0	12.563368	-0.303080	12.523619	0.951483	MT	21315	2023.02.27 15:34:58.098525761	0001923
0	12.548473	-0.306899	12.507372	0.967277	MT	21315	2023.02.27 15:34:58.099525761	0001923
0	12.562932	-0.284081	12.523642	0.951287	MT	21315	2023.02.27 15:34:58.100525761	0001923
0	12.527704	-0.292127	12.488759	0.942836	MT	21315	2023.02.27 15:34:58.101525761	0001923
0	12.569009	-0.339664	12.532431	0.895985	MT	21315	2023.02.27 15:34:58.102525761	0001923
0	12.549178	-0.334897	12.507339	0.967565	MT	21315	2023.02.27 15:34:58.103525761	0001923
0	12.545293	-0.338893	12.503335	0.967545	MT	21315	2023.02.27 15:34:58.104525761	0001923
0	12.531670	-0.311213	12.492858	0.935094	MT	21315	2023.02.27 15:34:58.105525761	0001923
0	12.555468	-0.335194	12.515766	0.939692	MT	21315	2023.02.27 15:34:58.106525761	0001923
0	12.558972	-0.296118	12.519689	0.947350	MT	21315	2023.02.27 15:34:58.107525761	0001923
0	12.562569	-0.319286	12.523906	0.931651	MT	21315	2023.02.27 15:34:58.108525761	0001923
0	12.547277	-0.327186	12.507776	0.939487	MT	21315	2023.02.27 15:34:58.109525761	0001923
0	12.501891	-0.319016	12.461608	0.950700	MT	21315	2023.02.27 15:34:58.110525761	0001923
0	12.550966	-0.315191	12.511790	0.939425	MT	21315	2023.02.27 15:34:58.111525761	0001923
0	12.538650	-0.302681	12.496073	0.987064	MT	21315	2023.02.27 15:34:58.112525761	0001923
0	12.540909	-0.367259	12.500852	0.931793	MT	21315	2023.02.27 15:34:58.113525761	0001923
0	12.558368	-0.342740	12.515084	0.983767	MT	21315	2023.02.27 15:34:58.114525761	0001923
0	12.529435	-0.351083	12.488628	0.947443	MT	21315	2023.02.27 15:34:58.115525761	0001923
0	12.535762	-0.326593	12.491923	0.995249	MT	21315	2023.02.27 15:34:58.116525761	0001923
0	12.538438	-0.314763	12.496181	0.979189	MT	21315	2023.02.27 15:34:58.117525761	0001923
0	12.555057	-0.319195	12.515785	0.939527	MT	21315	2023.02.27 15:34:58.118525761	0001923
0	12.566100	-0.300291	12.527928	0.931516	MT	21315	2023.02.27 15:34:58.119525761	0001923
0	12.536020	-0.296094	12.496692	0.946999	MT	21315	2023.02.27 15:34:58.120525761	0001923
0	12.533411	-0.322965	12.492477	0.959213	MT	21315	2023.02.27 15:34:58.121525761	0001923
0	12.546650	-0.339350	12.508006	0.923613	MT	21315	2023.02.27 15:34:58.122525761	0001923
0	12.547040	-0.327227	12.507837	0.935488	MT	21315	2023.02.27 15:34:58.123525761	0001923
0	12.545197	-0.283689	12.503095	0.986975	MT	21315	2023.02.27 15:34:58.124525761	0001923
0	12.529957	-0.314837	12.488304	0.971068	MT	21315	2023.02.27 15:34:58.125525761	0001923
0	12.528613	-0.300003	12.488566	0.954916	MT	21315	2023.02.27 15:34:58.126525761	0001923
0	12.547114	-0.311146	12.507734	0.943322	MT	21315	2023.02.27 15:34:58.127525761	0001923
0	12.543627	-0.331141	12.503711	0.943467	MT	21315	2023.02.27 15:34:58.128525761	0001923
0	12.540908	-0.299310	12.495527	1.023027	MT	21315	2023.02.27 15:34:58.129525761	0001923
0	12.513197	-0.291863	12.472394	0.966587	MT	21315	2023.02.27 15:34:58.130525761	0001923
0	12.516290	-0.343236	12.476883	0.931180	MT	21315	2023.02.27 15:34:58.131525761	0001923
0	12.558081	-0.327405	12.520080	0.919674	MT	21315	2023.02.27 15:34:58.132525761	0001923
0	12.505374	-0.300560	12.469423	0.898620	MT	21315	2023.02.27 15:34:58.133525761	0001923
0	12.544776	-0.318894	12.503359	0.967339	MT	21315	2023.02.27 15:34:58.134525761	0001923
0	12.505307	-0.314438	12.460758	1.006649	MT	21315	2023.02.27 15:34:58.135525761	0001923
0	12.520710	-0.323076	12.480662	0.947032	MT	21315	2023.02.27 15:34:58.136525761	0001923
0	12.529350	-0.339042	12.488581	0.951318	MT	21315	2023.02.27 15:34:58.137525761	0001923
0	12.541451	-0.283810	12.500278	0.974932	MT	21315	2023.02.27 15:34:58.138525761	0001923
0	12.511949	-0.280029	12.472653	0.950467	MT	21315	2023.02.27 15:34:58.139525761	0001923
0	12.521193	-0.322994	12.480540	0.955031	MT	21315	2023.02.27 15:34:58.140525761	0001923
0	12.520074	-0.307118	12.480742	0.942868	MT	21315	2023.02.27 15:34:58.141525761	0001923
0	12.525118	-0.339079	12.484642	0.947258	MT	21315	2023.02.27 15:34:58.142525761	0001923
0	12.540995	-0.319554	12.504336	0.903350	MT	21315	2023.02.27 15:34:58.143525761	0001923
0	12.535927	-0.292094	12.496697	0.946958	MT	21315	2023.02.27 15:34:58.144525761	0001923
0	12.531434	-0.311254	12.492919	0.931095	MT	21315	2023.02.27 15:34:58.145525761	0001923
0	12.522425	-0.322787	12.480234	0.975027	MT	21315	2023.02.27 15:34:58.146525761	0001923
0	12.550511	-0.296192	12.511812	0.939229	MT	21315	2023.02.27 15:34:58.147525761	0001923
0	12.534600	-0.310718	12.492125	0.983086	MT	21315	2023.02.27 15:34:58.148525761	0001923
0	12.550982	-0.326568	12.506860	0.999477	MT	21315	2023.02.27 15:34:58.149525761	0001923
0	12.538699	-0.334803	12.496218	0.975395	MT	21315	2023.02.27 15:34:58.150525761	0001923
0	12.540176	-0.303098	12.500683	0.947132	MT	21315	2023.02.27 15:34:58.151525761	0001923
0	12.539195	-0.314639	12.495998	0.991187	MT	21315	2023.02.27 15:34:58.152525761	0001923
0	12.522452	-0.342869	12.480333	0.967235	MT	21315	2023.02.27 15:34:58.153525761	0001923
0	12.529917	-0.315543	12.493342	0.903141	MT	21315	2023.02.27 15:34:58.154525761	0001923
0	12.509754	-0.314858	12.468367	0.966763	MT	21315	2023.02.27 15:34:58.155525761	0001923
0	12.542848	-0.358889	12.500311	0.967705	MT	21315	2023.02.27 15:34:58.156525761	0001923
0	12.528520	-0.296003	12.488571	0.954875	MT	21315	2023.02.27 15:34:58.157525761	0001923
0	12.513455	-0.322944	12.472480	0.958908	MT	21315	2023.02.27 15:34:58.158525761	0001923
0	12.535802	-0.307176	12.496801	0.939113	MT	21315	2023.02.27 15:34:58.159525761	0001923
0	12.547213	-0.315146	12.507729	0.943363	MT	21315	2023.02.27 15:34:58.160525761	0001923
0	12.554107	-0.322696	12.511048	0.987499	MT	21315	2023.02.27 15:34:58.161525761	0001923
0	12.544286	-0.318976	12.503481	0.959340	MT	21315	2023.02.27 15:34:58.162525761	0001923
0	12.531084	-0.252092	12.492745	0.946485	MT	21315	2023.02.27 15:34:58.163525761	0001923
0	12.524122	-0.319163	12.484788	0.939053	MT	21315	2023.02.27 15:34:58.164525761	0001923
0	12.524563	-0.327121	12.484718	0.943135	MT	21315	2023.02.27 15:34:58.165525761	0001923
0	12.539654	-0.311221	12.500857	0.935216	MT	21315	2023.02.27 15:34:58.166525761	0001923
0	12.540054	-0.327220	12.500838	0.935381	MT	21315	2023.02.27 15:34:58.167525761	0001923
0	12.541948	-0.355552	12.504293	0.903720	MT	21315	2023.02.27 15:34:58.168525761	0001923
0	12.551229	-0.296068	12.511629	0.951227	MT	21315	2023.02.27 15:34:58.169525761	0001923
0	12.551082	-0.300109	12.511686	0.947269	MT	21315	2023.02.27 15:34:58.170525761	0001923
0	12.537649	-0.302846	12.496317	0.971067	MT	21315	2023.02.27 15:34:58.171525761	0001923
0	12.538000	-0.280388	12.501138	0.918900	MT	21315	2023.02.27 15:34:58.172525761	0001923
0	12.543528	-0.275937	12.503471	0.962897	MT	21315	2023.02.27 15:34:58.173525761	0001923
0	12.542822	-0.288102	12.503701	0.947023	MT	21315	2023.02.27 15:34:58.174525761	0001923
0	12.544945	-0.283731	12.503156	0.982976	MT	21315	2023.02.27 15:34:58.175525761	0001923
0	12.552785	-0.338983	12.511456	0.959668	MT	21315	2023.02.27 15:34:58.176525761	0001923
0	12.530081	-0.303461	12.493234	0.911016	MT	21315	2023.02.27 15:34:58.177525761	0001923
0	12.564840	-0.351036	12.523501	0.955976	MT	21315	2023.02.27 15:34:58.178525761	0001923
0	12.542344	-0.288184	12.503823	0.939025	MT	21315	2023.02.27 15:34:58.179525761	0001923
0	12.537307	-0.347091	12.496632	0.947524	MT	21315	2023.02.27 15:34:58.180525761	0001923
0	12.504968	-0.291896	12.464456	0.962466	MT	21315	2023.02.27 15:34:58.181525761	0001923
0	12.530509	-0.326795	12.488229	0.975191	MT	21315	2023.02.27 15:34:58.182525761	0001923
0	12.530851	-0.299632	12.488016	0.990910	MT	21315	2023.02.27 15:34:58.183525761	0001923
0	12.513702	-0.302822	12.472320	0.970700	MT	21315	2023.02.27 15:34:58.184525761	0001923
0	12.516179	-0.311114	12.476738	0.942848	MT	21315	2023.02.27 15:34:58.185525761	0001923
0	12.522206	-0.342910	12.480394	0.963235	MT	21315	2023.02.27 15:34:58.186525761	0001923
0	12.503169	-0.335389	12.465138	0.914917	MT	21315	2023.02.27 15:34:58.187525761	0001923
0	12.516851	-0.287909	12.476460	0.962608	MT	21315	2023.02.27 15:34:58.188525761	0001923
0	12.517548	-0.326948	12.476474	0.959010	MT	21315	2023.02.27 15:34:58.189525761	0001923
0	12.504846	-0.327059	12.464659	0.946829	MT	21315	2023.02.27 15:34:58.190525761	0001923
0	12.530985	-0.292255	12.492942	0.930899	MT	21315	2023.02.27 15:34:58.191525761	0001923
0	12.547017	-0.307146	12.507739	0.943281	MT	21315	2023.02.27 15:34:58.192525761	0001923
0	12.536614	-0.339174	12.496763	0.939443	MT	21315	2023.02.27 15:34:58.193525761	0001923
0	12.549163	-0.314816	12.507241	0.975358	MT	21315	2023.02.27 15:34:58.194525761	0001923
0	12.548634	-0.351061	12.507564	0.951732	MT	21315	2023.02.27 15:34:58.195525761	0001923
0	12.550027	-0.315356	12.512034	0.923428	MT	21315	2023.02.27 15:34:58.196525761	0001923
0	12.541408	-0.351095	12.500626	0.947626	MT	21315	2023.02.27 15:34:58.197525761	0001923
0	12.529750	-0.295797	12.488266	0.974872	MT	21315	2023.02.27 15:34:58.198525761	0001923
0	12.562964	-0.296122	12.523689	0.947411	MT	21315	2023.02.27 15:34:58.199525761	0001923
0	12.561398	-0.334868	12.519277	0.971747	MT	21315	2023.02.27 15:34:58.200525761	0001923
0	12.554514	-0.318613	12.510930	0.995456	MT	21315	2023.02.27 15:34:58.201525761	0001923
0	12.549479	-0.292357	12.512061	0.923191	MT	21315	2023.02.27 15:34:58.202525761	0001923
0	12.531845	-0.288090	12.492702	0.946855	MT	21315	2023.02.27 15:34:58.203525761	0001923
0	12.541640	-0.302850	12.500317	0.971128	MT	21315	2023.02.27 15:34:58.204525761	0001923
0	12.536538	-0.327134	12.496716	0.943318	MT	21315	2023.02.27 15:34:58.205525761	0001923
0	12.542834	-0.330766	12.500162	0.979415	MT	21315	2023.02.27 15:34:58.206525761	0001923
0	12.545126	-0.291730	12.503146	0.983058	MT	21315	2023.02.27 15:34:58.207525761	0001923
0	12.538971	-0.362884	12.496307	0.967685	MT	21315	2023.02.27 15:34:58.208525761	0001923
0	12.562359	-0.342744	12.519084	0.983828	MT	21315	2023.02.27 15:34:58.209525761	0001923
0	12.542659	-0.339346	12.504007	0.923552	MT	21315	2023.02.27 15:34:58.210525761	0001923
0	12.521904	-0.367074	12.480610	0.947485	MT	21315	2023.02.27 15:34:58.211525761	0001923
0	12.529522	-0.326960	12.488473	0.959194	MT	21315	2023.02.27 15:34:58.212525761	0001923
0	12.540223	-0.351301	12.500932	0.927629	MT	21315	2023.02.27 15:34:58.213525761	0001923
0	12.521053	-0.327035	12.480596	0.951073	MT	21315	2023.02.27 15:34:58.214525761	0001923
0	12.558713	-0.315240	12.519850	0.935548	MT	21315	2023.02.27 15:34:58.215525761	0001923
0	12.513557	-0.326944	12.472475	0.958949	MT	21315	2023.02.27 15:34:58.216525761	0001923
0	12.526167	-0.322833	12.484295	0.971089	MT	21315	2023.02.27 15:34:58.217525761	0001923
0	12.536958	-0.315011	12.496547	0.955193	MT	21315	2023.02.27 15:34:58.218525761	0001923
0	12.544356	-0.279813	12.503283	0.974936	MT	21315	2023.02.27 15:34:58.219525761	0001923
0	12.543488	-0.326643	12.499983	0.991371	MT	21315	2023.02.27 15:34:58.220525761	0001923
0	12.521936	-0.350992	12.480507	0.955319	MT	21315	2023.02.27 15:34:58.221525761	0001923
0	12.527558	-0.296168	12.488815	0.938878	MT	21315	2023.02.27 15:34:58.222525761	0001923
0	12.551714	-0.295986	12.511507	0.959226	MT	21315	2023.02.27 15:34:58.223525761	0001923
0	12.541218	-0.335055	12.500584	0.951461	MT	21315	2023.02.27 15:34:58.224525761	0001923
0	12.554888	-0.292114	12.515695	0.947248	MT	21315	2023.02.27 15:34:58.225525761	0001923
0	12.551404	-0.323149	12.511719	0.943506	MT	21315	2023.02.27 15:34:58.226525761	0001923
0	12.551404	-0.323149	12.511719	0.943506	MT	21315	2023.02.27 15:34:58.227525761	0001923
0	12.531670	-0.311213	12.492858	0.935094	MT	21315	2023.02.27 15:34:58.228525761	0001923
0	12.537995	-0.300469	12.501236	0.911107	MT	21315	2023.02.27 15:34:58.229525761	0001923
0	12.537621	-0.279765	12.496222	0.978829	MT	21315	2023.02.27 15:34:58.230525761	0001923
0	12.524162	-0.311122	12.484737	0.942970	MT	21315	2023.02.27 15:34:58.231525761	0001923
0	12.540417	-0.303057	12.500622	0.951131	MT	21315	2023.02.27 15:34:58.232525761	0001923
0	12.552677	-0.283780	12.511216	0.979099	MT	21315	2023.02.27 15:34:58.233525761	0001923
0	12.575149	-0.284052	12.535580	0.955470	MT	21315	2023.02.27 15:34:58.234525761	0001923
0	12.534354	-0.330841	12.492285	0.971294	MT	21315	2023.02.27 15:34:58.235525761	0001923
0	12.558672	-0.260037	12.519610	0.954978	MT	21315	2023.02.27 15:34:58.236525761	0001923
0	12.563156	-0.271999	12.523534	0.959162	MT	21315	2023.02.27 15:34:58.237525761	0001923
0	12.537546	-0.318928	12.496420	0.963233	MT	21315	2023.02.27 15:34:58.238525761	0001923
0	12.557590	-0.279620	12.514976	0.995116	MT	21315	2023.02.27 15:34:58.239525761	0001923
0	12.549469	-0.306734	12.507128	0.983274	MT	21315	2023.02.27 15:34:58.240525761	0001923
0	12.531313	-0.296214	12.492876	0.934940	MT	21315	2023.02.27 15:34:58.241525761	0001923
0	12.541569	-0.299850	12.500320	0.971097	MT	21315	2023.02.27 15:34:58.242525761	0001923
0	12.528079	-0.327208	12.488839	0.935198	MT	21315	2023.02.27 15:34:58.243525761	0001923
0	12.542528	-0.318767	12.500176	0.979291	MT	21315	2023.02.27 15:34:58.244525761	0001923
0	12.531164	-0.319336	12.493032	0.923178	MT	21315	2023.02.27 15:34:58.245525761	0001923
0	12.496722	-0.268014	12.457669	0.950114	MT	21315	2023.02.27 15:34:58.246525761	0001923
0	12.529067	-0.355165	12.488745	0.939485	MT	21315	2023.02.27 15:34:58.247525761	0001923
0	12.524886	-0.310998	12.484554	0.954968	MT	21315	2023.02.27 15:34:58.248525761	0001923
0	12.519064	-0.284202	12.480891	0.934633	MT	21315	2023.02.27 15:34:58.249525761	0001923
0	12.520212	-0.322495	12.475807	1.002962	MT	21315	2023.02.27 15:34:58.250525761	0001923
0	12.533341	-0.339046	12.492580	0.951380	MT	21315	2023.02.27 15:34:58.251525761	0001923
0	12.509394	-0.339022	12.468583	0.951013	MT	21315	2023.02.27 15:34:58.252525761	0001923
0	12.524622	-0.299999	12.484567	0.954855	MT	21315	2023.02.27 15:34:58.253525761	0001923
0	12.518084	-0.318825	12.476301	0.970926	MT	21315	2023.02.27 15:34:58.254525761	0001923
0	12.532575	-0.371333	12.492970	0.923714	MT	21315	2023.02.27 15:34:58.255525761	0001923
0	12.508484	-0.303024	12.468626	0.950642	MT	21315	2023.02.27 15:34:58.256525761	0001923
0	12.524255	-0.284000	12.484586	0.954691	MT	21315	2023.02.27 15:34:58.257525761	0001923
0	12.533758	-0.326923	12.492411	0.963254	MT	21315	2023.02.27 15:34:58.258525761	0001923
0	12.519474	-0.339364	12.481070	0.919202	MT	21315	2023.02.27 15:34:58.259525761	0001923
0	12.553362	-0.307443	12.516165	0.915408	MT	21315	2023.02.27 15:34:58.260525761	0001923
0	12.547412	-0.342563	12.502842	0.999581	MT	21315	2023.02.27 15:34:58.261525761	0001923
0	12.523924	-0.280041	12.484651	0.950650	MT	21315	2023.02.27 15:34:58.262525761	0001923
0	12.544386	-0.302895	12.503378	0.967174	MT	21315	2023.02.27 15:34:58.263525761	0001923
0	12.536354	-0.300053	12.496626	0.951039	MT	21315	2023.02.27 15:34:58.264525761	0001923
0	12.558733	-0.296159	12.519750	0.943351	MT	21315	2023.02.27 15:34:58.265525761	0001923
0	12.559618	-0.303035	12.519559	0.955421	MT	21315	2023.02.27 15:34:58.266525761	0001923
0	12.553961	-0.303319	12.515987	0.927364	MT	21315	2023.02.27 15:34:58.267525761	0001923
0	12.556062	-0.310989	12.515489	0.959441	MT	21315	2023.02.27 15:34:58.268525761	0001923
0	12.523528	-0.354744	12.480135	0.979356	MT	21315	2023.02.27 15:34:58.269525761	0001923
0	12.530188	-0.342918	12.488393	0.963358	MT	21315	2023.02.27 15:34:58.270525761	0001923
0	12.539415	-0.302558	12.495890	0.999062	MT	21315	2023.02.27 15:34:58.271525761	0001923
0	12.540027	-0.335261	12.500890	0.931464	MT	21315	2023.02.27 15:34:58.272525761	0001923
0	12.536816	-0.319052	12.496604	0.951235	MT	21315	2023.02.27 15:34:58.273525761	0001923
0	12.546468	-0.323310	12.507964	0.927448	MT	21315	2023.02.27 15:34:58.274525761	0001923
0	12.535759	-0.359421	12.497106	0.915653	MT	21315	2023.02.27 15:34:58.275525761	0001923
0	12.524742	-0.315039	12.484610	0.951010	MT	21315	2023.02.27 15:34:58.276525761	0001923
0	12.528823	-0.256504	12.493351	0.906533	MT	21315	2023.02.27 15:34:58.277525761	0001923
0	12.524878	-0.338457	12.479727	1.007187	MT	21315	2023.02.27 15:34:58.278525761	0001923
0	12.501409	-0.319098	12.461730	0.942701	MT	21315	2023.02.27 15:34:58.279525761	0001923
0	12.543132	-0.322684	12.500049	0.987331	MT	21315	2023.02.27 15:34:58.280525761	0001923
0	12.524746	-0.343162	12.484760	0.939301	MT	21315	2023.02.27 15:34:58.281525761	0001923
0	12.552300	-0.339066	12.511578	0.951670	MT	21315	2023.02.27 15:34:58.282525761	0001923
0	12.526152	-0.279670	12.484102	0.986644	MT	21315	2023.02.27 15:34:58.283525761	0001923
0	12.547353	-0.339227	12.507823	0.935611	MT	21315	2023.02.27 15:34:58.284525761	0001923
0	12.537546	-0.318928	12.496420	0.963233	MT	21315	2023.02.27 15:34:58.285525761	0001923
0	12.539390	-0.300222	12.500870	0.935103	MT	21315	2023.02.27 15:34:58.286525761	0001923
0	12.550769	-0.335314	12.511949	0.927633	MT	21315	2023.02.27 15:34:58.287525761	0001923
0	12.567371	-0.323166	12.527717	0.943751	MT	21315	2023.02.27 15:34:58.288525761	0001923
0	12.549461	-0.295693	12.507080	0.987160	MT	21315	2023.02.27 15:34:58.289525761	0001923
0	12.537933	-0.307510	12.501289	0.907180	MT	21315	2023.02.27 15:34:58.290525761	0001923
0	12.557912	-0.311364	12.520038	0.923509	MT	21315	2023.02.27 15:34:58.291525761	0001923
0	12.537122	-0.331051	12.496589	0.951358	MT	21315	2023.02.27 15:34:58.292525761	0001923
0	12.542315	-0.307266	12.503922	0.931222	MT	21315	2023.02.27 15:34:58.293525761	0001923
0	12.561771	-0.315409	12.524094	0.919612	MT	21315	2023.02.27 15:34:58.294525761	0001923
0	12.549832	-0.358896	12.507311	0.967812	MT	21315	2023.02.27 15:34:58.295525761	0001923
0	12.532238	-0.284008	12.492585	0.954813	MT	21315	2023.02.27 15:34:58.296525761	0001923
0	12.562201	-0.306622	12.518943	0.995455	MT	21315	2023.02.27 15:34:58.297525761	0001923
0	12.544334	-0.260437	12.508222	0.914802	MT	21315	2023.02.27 15:34:58.298525761	0001923
0	12.541854	-0.375135	12.500659	0.943874	MT	21315	2023.02.27 15:34:58.299525761	0001923
0	12.550694	-0.323273	12.511903	0.931509	MT	21315	2023.02.27 15:34:58.300525761	0001923
0	12.543485	-0.283480	12.499790	1.006926	MT	21315	2023.02.27 15:34:58.301525761	0001923
0	12.546211	-0.303270	12.507927	0.931242	MT	21315	2023.02.27 15:34:58.302525761	0001923
0	12.533207	-0.343087	12.492637	0.947421	MT	21315	2023.02.27 15:34:58.303525761	0001923
0	12.528733	-0.315044	12.488609	0.951071	MT	21315	2023.02.27 15:34:58.304525761	0001923
0	12.525357	-0.299875	12.484383	0.966853	MT	21315	2023.02.27 15:34:58.305525761	0001923
0	12.516671	-0.280615	12.481507	0.894598	MT	21315	2023.02.27 15:34:58.306525761	0001923
0	12.536385	-0.279971	12.496528	0.958832	MT	21315	2023.02.27 15:34:58.307525761	0001923
0	12.538450	-0.334844	12.496279	0.971396	MT	21315	2023.02.27 15:34:58.308525761	0001923
0	12.522323	-0.339574	12.485375	0.899266	MT	21315	2023.02.27 15:34:58.309525761	0001923
0	12.518449	-0.288325	12.481070	0.922676	MT	21315	2023.02.27 15:34:58.310525761	0001923
0	12.534022	-0.322218	12.487379	1.031140	MT	21315	2023.02.27 15:34:58.311525761	0001923
0	12.542681	-0.331306	12.503955	0.927469	MT	21315	2023.02.27 15:34:58.312525761	0001923
0	12.544236	-0.306936	12.503434	0.963216	MT	21315	2023.02.27 15:34:58.313525761	0001923
0	12.550729	-0.315232	12.511851	0.935425	MT	21315	2023.02.27 15:34:58.314525761	0001923
0	12.547354	-0.311105	12.507673	0.947321	MT	21315	2023.02.27 15:34:58.315525761	0001923
0	12.542610	-0.319265	12.503908	0.931345	MT	21315	2023.02.27 15:34:58.316525761	0001923
0	12.520542	-0.335158	12.480770	0.939157	MT	21315	2023.02.27 15:34:58.317525761	0001923
0	12.541083	-0.284391	12.504133	0.918987	MT	21315	2023.02.27 15:34:58.318525761	0001923
0	12.541640	-0.302850	12.500317	0.971128	MT	21315	2023.02.27 15:34:58.319525761	0001923
0	12.537546	-0.318928	12.496420	0.963233	MT	21315	2023.02.27 15:34:58.320525761	0001923
0	12.551564	-0.300027	12.511563	0.955268	MT	21315	2023.02.27 15:34:58.321525761	0001923
0	12.553809	-0.330778	12.511160	0.979583	MT	21315	2023.02.27 15:34:58.322525761	0001923
0	12.566096	-0.302627	12.522948	0.995475	MT	21315	2023.02.27 15:34:58.323525761	0001923
0	12.548522	-0.318939	12.507419	0.963401	MT	21315	2023.02.27 15:34:58.324525761	0001923
0	12.572389	-0.342422	12.526594	1.015945	MT	21315	2023.02.27 15:34:58.325525761	0001923
1	12.540633	-0.331137	12.500711	0.943421	MT	21316	2023.02.27 15:34:59.326859094	0001923
1	12.530426	-0.288338	12.493068	0.922859	MT	21316	2023.02.27 15:34:59.327859094	0001923
1	12.548480	-0.326980	12.507471	0.959484	MT	21316	2023.02.27 15:34:59.328859094	0001923
1	12.541944	-0.311348	12.504040	0.923264	MT	21316	2023.02.27 15:34:59.329859094	0001923
1	12.524296	-0.335203	12.484830	0.935219	MT	21316	2023.02.27 15:34:59.330859094	0001923
1	12.536821	-0.331102	12.496666	0.946359	MT	21316	2023.02.27 15:34:59.331859094	0001923
1	12.547485	-0.354603	12.502888	0.995705	MT	21316	2023.02.27 15:34:59.332859094	0001923
1	12.532325	-0.311099	12.492690	0.946092	MT	21316	2023.02.27 15:34:59.333859094	0001923
1	12.536124	-0.303104	12.496699	0.946071	MT	21316	2023.02.27 15:34:59.334859094	0001923
1	12.530261	-0.306755	12.488191	0.978984	MT	21316	2023.02.27 15:34:59.335859094	0001923
1	12.536166	-0.331216	12.496834	0.935361	MT	21316	2023.02.27 15:34:59.336859094	0001923
1	12.550029	-0.338773	12.507151	0.979604	MT	21316	2023.02.27 15:34:59.337859094	0001923
1	12.532967	-0.315006	12.492548	0.955132	MT	21316	2023.02.27 15:34:59.338859094	0001923
1	12.546922	-0.303146	12.507744	0.943240	MT	21316	2023.02.27 15:34:59.339859094	0001923
1	12.548688	-0.334980	12.507461	0.959566	MT	21316	2023.02.27 15:34:59.340859094	0001923
1	12.552052	-0.299944	12.511441	0.963266	MT	21316	2023.02.27 15:34:59.341859094	0001923
1	12.541095	-0.310974	12.500491	0.959212	MT	21316	2023.02.27 15:34:59.342859094	0001923
1	12.524122	-0.319163	12.484788	0.939053	MT	21316	2023.02.27 15:34:59.343859094	0001923
1	12.527273	-0.323332	12.489027	0.923158	MT	21316	2023.02.27 15:34:59.344859094	0001923
1	12.523329	-0.296205	12.484877	0.934817	MT	21316	2023.02.27 15:34:59.345859094	0001923
1	12.553029	-0.338942	12.511395	0.963668	MT	21316	2023.02.27 15:34:59.346859094	0001923
1	12.576263	-0.310968	12.535425	0.963746	MT	21316	2023.02.27 15:34:59.347859094	0001923
1	12.536718	-0.283930	12.496462	0.962872	MT	21316	2023.02.27 15:34:59.348859094	0001923
1	12.535760	-0.315217	12.496853	0.935196	MT	21316	2023.02.27 15:34:59.349859094	0001923
1	12.539891	-0.311180	12.500796	0.939216	MT	21316	2023.02.27 15:34:59.350859094	0001923
1	12.535960	-0.296104	12.496707	0.945999	MT	21316	2023.02.27 15:34:59.351859094	0001923
1	12.535257	-0.323340	12.497026	0.923281	MT	21316	2023.02.27 15:34:59.352859094	0001923
1	12.540956	-0.256310	12.504044	0.926697	MT	21316	2023.02.27 15:34:59.353859094	0001923
1	12.551959	-0.295945	12.511446	0.963225	MT	21316	2023.02.27 15:34:59.354859094	0001923
1	12.536958	-0.315011	12.496547	0.955193	MT	21316	2023.02.27 15:34:59.355859094	0001923
1	12.530715	-0.280256	12.492956	0.930776	MT	21316	2023.02.27 15:34:59.356859094	0001923
1	12.554118	-0.319360	12.516029	0.923530	MT	21316	2023.02.27 15:34:59.357859094	0001923
1	12.546447	-0.303229	12.507866	0.935241	MT	21316	2023.02.27 15:34:59.358859094	0001923
1	12.540723	-0.256351	12.504105	0.922698	MT	21316	2023.02.27 15:34:59.359859094	0001923
1	12.530165	-0.302756	12.488196	0.978943	MT	21316	2023.02.27 15:34:59.360859094	0001923
1	12.549831	-0.307356	12.512044	0.923345	MT	21316	2023.02.27 15:34:59.361859094	0001923
1	12.539936	-0.303139	12.500744	0.943133	MT	21316	2023.02.27 15:34:59.362859094	0001923
1	12.551379	-0.292027	12.511573	0.955185	MT	21316	2023.02.27 15:34:59.363859094	0001923
1	12.536166	-0.331216	12.496834	0.935361	MT	21316	2023.02.27 15:34:59.364859094	0001923
1	12.558883	-0.331281	12.519892	0.931713	MT	21316	2023.02.27 15:34:59.365859094	0001923
1	12.531953	-0.303131	12.492745	0.943010	MT	21316	2023.02.27 15:34:59.366859094	0001923
1	12.563041	-0.319203	12.523784	0.939649	MT	21316	2023.02.27 15:34:59.367859094	0001923
1	12.558032	-0.351527	12.520235	0.907923	MT	21316	2023.02.27 15:34:59.368859094	0001923
1	12.565735	-0.284292	12.527947	0.931352	MT	21316	2023.02.27 15:34:59.369859094	0001923
1	12.558755	-0.307200	12.519798	0.939465	MT	21316	2023.02.27 15:34:59.370859094	0001923
1	12.532529	-0.307048	12.492618	0.951050	MT	21316	2023.02.27 15:34:59.371859094	0001923
1	12.537809	-0.367101	12.496623	0.946730	MT	21316	2023.02.27 15:34:59.372859094	0001923
1	12.571064	-0.311170	12.531731	0.943689	MT	21316	2023.02.27 15:34:59.373859094	0001923
1	12.502014	-0.351138	12.461753	0.939031	MT	21316	2023.02.27 15:34:59.374859094	0001923
1	12.553957	-0.326737	12.511104	0.983541	MT	21316	2023.02.27 15:34:59.375859094	0001923
1	12.549795	-0.315397	12.512095	0.919428	MT	21316	2023.02.27 15:34:59.376859094	0001923
1	12.537744	-0.306846	12.496313	0.971108	MT	21316	2023.02.27 15:34:59.377859094	0001923
1	12.543493	-0.335182	12.503767	0.939508	MT	21316	2023.02.27 15:34:59.378859094	0001923
1	12.547491	-0.319114	12.507679	0.946404	MT	21316	2023.02.27 15:34:59.379859094	0001923
1	12.541076	-0.299933	12.500443	0.963098	MT	21316	2023.02.27 15:34:59.380859094	0001923
1	12.563320	-0.339243	12.523821	0.935856	MT	21316	2023.02.27 15:34:59.381859094	0001923
1	12.542384	-0.300225	12.503870	0.935149	MT	21316	2023.02.27 15:34:59.382859094	0001923
1	12.564749	-0.367128	12.523620	0.947142	MT	21316	2023.02.27 15:34:59.383859094	0001923
1	12.517446	-0.322948	12.476479	0.958969	MT	21316	2023.02.27 15:34:59.384859094	0001923
1	12.541740	-0.326932	12.500411	0.963376	MT	21316	2023.02.27 15:34:59.385859094	0001923
1	12.519630	-0.288119	12.480764	0.942673	MT	21316	2023.02.27 15:34:59.386859094	0001923
1	12.553797	-0.296320	12.515995	0.927292	MT	21316	2023.02.27 15:34:59.387859094	0001923
1	12.554473	-0.276125	12.515729	0.946083	MT	21316	2023.02.27 15:34:59.388859094	0001923
1	12.536718	-0.327103	12.496671	0.946318	MT	21316	2023.02.27 15:34:59.389859094	0001923
1	12.557187	-0.300447	12.520173	0.915397	MT	21316	2023.02.27 15:34:59.390859094	0001923
1	12.550729	-0.315232	12.511851	0.935425	MT	21316	2023.02.27 15:34:59.391859094	0001923
1	12.546279	-0.359514	12.508227	0.907822	MT	21316	2023.02.27 15:34:59.392859094	0001923
1	12.503491	-0.311225	12.464922	0.930667	MT	21316	2023.02.27 15:34:59.393859094	0001923
1	12.546574	-0.288147	12.507761	0.943085	MT	21316	2023.02.27 15:34:59.394859094	0001923
1	12.533246	-0.295884	12.492387	0.966934	MT	21316	2023.02.27 15:34:59.395859094	0001923
1	12.531654	-0.371498	12.493214	0.907716	MT	21316	2023.02.27 15:34:59.396859094	0001923
1	12.559909	-0.315034	12.519545	0.955544	MT	21316	2023.02.27 15:34:59.397859094	0001923
1	12.515703	-0.311196	12.476860	0.934850	MT	21316	2023.02.27 15:34:59.398859094	0001923
1	12.508623	-0.287942	12.468522	0.958487	MT	21316	2023.02.27 15:34:59.399859094	0001923
1	12.525835	-0.367088	12.484624	0.946546	MT	21316	2023.02.27 15:34:59.400859094	0001923
1	12.531398	-0.350753	12.488139	0.979437	MT	21316	2023.02.27 15:34:59.401859094	0001923
1	12.549122	-0.302775	12.507194	0.979233	MT	21316	2023.02.27 15:34:59.402859094	0001923
1	12.544003	-0.327058	12.503593	0.951424	MT	21316	2023.02.27 15:34:59.403859094	0001923
1	12.532492	-0.343211	12.492820	0.935423	MT	21316	2023.02.27 15:34:59.404859094	0001923
1	12.521684	-0.302830	12.480319	0.970822	MT	21316	2023.02.27 15:34:59.405859094	0001923
1	12.544286	-0.318976	12.503481	0.959340	MT	21316	2023.02.27 15:34:59.406859094	0001923
1	12.550746	-0.288120	12.511715	0.946146	MT	21316	2023.02.27 15:34:59.407859094	0001923
1	12.551304	-0.319149	12.511724	0.943465	MT	21316	2023.02.27 15:34:59.408859094	0001923
1	12.540032	-0.307139	12.500740	0.943174	MT	21316	2023.02.27 15:34:59.409859094	0001923
1	12.553920	-0.311360	12.516038	0.923447	MT	21316	2023.02.27 15:34:59.410859094	0001923
1	12.554974	-0.343317	12.515939	0.927776	MT	21316	2023.02.27 15:34:59.411859094	0001923
1	12.565128	-0.314832	12.523239	0.975602	MT	21316	2023.02.27 15:34:59.412859094	0001923
1	12.589951	-0.327272	12.550832	0.936145	MT	21316	2023.02.27 15:34:59.413859094	0001923
1	12.569465	-0.303418	12.532107	0.919610	MT	21316	2023.02.27 15:34:59.414859094	0001923
1	12.538991	-0.326721	12.496106	0.983312	MT	21316	2023.02.27 15:34:59.415859094	0001923
1	12.533357	-0.310924	12.492430	0.963089	MT	21316	2023.02.27 15:34:59.416859094	0001923
1	12.556691	-0.295825	12.515262	0.975284	MT	21316	2023.02.27 15:34:59.417859094	0001923
1	12.536503	-0.296012	12.496570	0.954997	MT	21316	2023.02.27 15:34:59.418859094	0001923
1	12.501915	-0.299934	12.461508	0.958503	MT	21316	2023.02.27 15:34:59.419859094	0001923
1	12.531607	-0.280101	12.492727	0.945773	MT	21316	2023.02.27 15:34:59.420859094	0001923
1	12.540045	-0.300108	12.500702	0.946101	MT	21316	2023.02.27 15:34:59.421859094	0001923
1	12.526009	-0.295752	12.484205	0.978810	MT	21316	2023.02.27 15:34:59.422859094	0001923
1	12.534849	-0.366921	12.492364	0.963666	MT	21316	2023.02.27 15:34:59.423859094	0001923
1	12.549045	-0.303480	12.512232	0.911306	MT	21316	2023.02.27 15:34:59.424859094	0001923
1	12.534369	-0.296383	12.497120	0.919003	MT	21316	2023.02.27 15:34:59.425859094	0001923
1	12.510790	-0.292276	12.473005	0.926594	MT	21316	2023.02.27 15:34:59.426859094	0001923
1	12.526974	-0.311332	12.489042	0.923035	MT	21316	2023.02.27 15:34:59.427859094	0001923
1	12.524942	-0.323039	12.484600	0.951093	MT	21316	2023.02.27 15:34:59.428859094	0001923
1	12.521961	-0.371084	12.480620	0.946526	MT	21316	2023.02.27 15:34:59.429859094	0001923
1	12.521138	-0.310953	12.480493	0.958907	MT	21316	2023.02.27 15:34:59.430859094	0001923
1	12.549967	-0.354855	12.507254	0.971770	MT	21316	2023.02.27 15:34:59.431859094	0001923
1	12.538659	-0.327468	12.501204	0.911385	MT	21316	2023.02.27 15:34:59.432859094	0001923
1	12.533547	-0.300547	12.497359	0.903047	MT	21316	2023.02.27 15:34:59.433859094	0001923
1	12.544729	-0.306853	12.503312	0.971215	MT	21316	2023.02.27 15:34:59.434859094	0001923
1	12.531414	-0.322631	12.487989	0.991147	MT	21316	2023.02.27 15:34:59.435859094	0001923
1	12.544489	-0.326976	12.503471	0.959423	MT	21316	2023.02.27 15:34:59.436859094	0001923
1	12.571024	-0.319211	12.531783	0.939772	MT	21316	2023.02.27 15:34:59.437859094	0001923
1	12.544211	-0.335058	12.503584	0.951506	MT	21316	2023.02.27 15:34:59.438859094	0001923
1	12.544043	-0.319018	12.503542	0.955341	MT	21316	2023.02.27 15:34:59.439859094	0001923
1	12.563260	-0.311131	12.523686	0.946566	MT	21316	2023.02.27 15:34:59.440859094	0001923
1	12.547333	-0.347268	12.507875	0.931694	MT	21316	2023.02.27 15:34:59.441859094	0001923
1	12.564343	-0.322997	12.523474	0.959687	MT	21316	2023.02.27 15:34:59.442859094	0001923
1	12.520951	-0.323035	12.480601	0.951031	MT	21316	2023.02.27 15:34:59.443859094	0001923
1	12.564387	-0.314956	12.523422	0.963604	MT	21316	2023.02.27 15:34:59.444859094	0001923
1	12.525032	-0.306957	12.484497	0.958927	MT	21316	2023.02.27 15:34:59.445859094	0001923
1	12.551091	-0.347313	12.511935	0.927756	MT	21316	2023.02.27 15:34:59.446859094	0001923
1	12.539441	-0.292181	12.500818	0.939020	MT	21316	2023.02.27 15:34:59.447859094	0001923
1	12.544387	-0.284518	12.508316	0.907050	MT	21316	2023.02.27 15:34:59.448859094	0001923
1	12.536521	-0.307052	12.496618	0.951111	MT	21316	2023.02.27 15:34:59.449859094	0001923
1	12.505268	-0.271774	12.464297	0.974258	MT	21316	2023.02.27 15:34:59.450859094	0001923
1	12.542043	-0.315348	12.504035	0.923305	MT	21316	2023.02.27 15:34:59.451859094	0001923
1	12.508714	-0.291942	12.468517	0.958528	MT	21316	2023.02.27 15:34:59.452859094	0001923
1	12.529053	-0.275839	12.488350	0.970667	MT	21316	2023.02.27 15:34:59.453859094	0001923
1	12.536991	-0.295929	12.496448	0.962996	MT	21316	2023.02.27 15:34:59.454859094	0001923
1	12.538762	-0.331467	12.501200	0.911426	MT	21316	2023.02.27 15:34:59.455859094	0001923
1	12.551304	-0.319149	12.511724	0.943465	MT	21316	2023.02.27 15:34:59.456859094	0001923
1	12.550857	-0.276774	12.516691	0.883094	MT	21316	2023.02.27 15:34:59.457859094	0001923
1	12.537578	-0.299846	12.496321	0.971036	MT	21316	2023.02.27 15:34:59.458859094	0001923
1	12.527884	-0.292096	12.488713	0.945835	MT	21316	2023.02.27 15:34:59.459859094	0001923
1	12.568723	-0.318918	12.527356	0.967706	MT	21316	2023.02.27 15:34:59.460859094	0001923
1	12.558116	-0.300282	12.519929	0.931394	MT	21316	2023.02.27 15:34:59.461859094	0001923
1	12.539680	-0.292140	12.500757	0.943019	MT	21316	2023.02.27 15:34:59.462859094	0001923
1	12.524789	-0.306999	12.484558	0.954927	MT	21316	2023.02.27 15:34:59.463859094	0001923
1	12.540506	-0.319107	12.500680	0.946297	MT	21316	2023.02.27 15:34:59.464859094	0001923
1	12.533285	-0.363169	12.492735	0.939629	MT	21316	2023.02.27 15:34:59.465859094	0001923
1	12.552228	-0.327025	12.511531	0.955546	MT	21316	2023.02.27 15:34:59.466859094	0001923
1	12.539417	-0.272110	12.500735	0.945813	MT	21316	2023.02.27 15:34:59.467859094	0001923
1	12.523117	-0.276165	12.484839	0.938611	MT	21316	2023.02.27 15:34:59.468859094	0001923
1	12.562705	-0.315245	12.523850	0.935609	MT	21316	2023.02.27 15:34:59.469859094	0001923
1	12.529767	-0.326919	12.488412	0.963193	MT	21316	2023.02.27 15:34:59.470859094	0001923
1	12.527375	-0.288169	12.488825	0.938796	MT	21316	2023.02.27 15:34:59.471859094	0001923
1	12.542983	-0.315183	12.503791	0.939303	MT	21316	2023.02.27 15:34:59.472859094	0001923
1	12.561752	-0.338827	12.519211	0.975788	MT	21316	2023.02.27 15:34:59.473859094	0001923
1	12.524461	-0.323121	12.484722	0.943094	MT	21316	2023.02.27 15:34:59.474859094	0001923
1	12.550071	-0.310651	12.507001	0.991314	MT	21316	2023.02.27 15:34:59.475859094	0001923
1	12.542527	-0.296184	12.503813	0.939107	MT	21316	2023.02.27 15:34:59.476859094	0001923
1	12.538090	-0.310805	12.496247	0.975148	MT	21316	2023.02.27 15:34:59.477859094	0001923
1	12.543020	-0.335264	12.503889	0.931510	MT	21316	2023.02.27 15:34:59.478859094	0001923
1	12.516210	-0.292032	12.476638	0.950651	MT	21316	2023.02.27 15:34:59.479859094	0001923
1	12.547238	-0.296064	12.507630	0.951166	MT	21316	2023.02.27 15:34:59.480859094	0001923
1	12.566998	-0.327248	12.527835	0.935793	MT	21316	2023.02.27 15:34:59.481859094	0001923
1	12.558403	-0.292200	12.519816	0.939310	MT	21316	2023.02.27 15:34:59.482859094	0001923
1	12.556938	-0.268367	12.520089	0.923066	MT	21316	2023.02.27 15:34:59.483859094	0001923
1	12.554560	-0.280125	12.515724	0.946124	MT	21316	2023.02.27 15:34:59.484859094	0001923
1	12.564153	-0.283875	12.523337	0.971284	MT	21316	2023.02.27 15:34:59.485859094	0001923
1	12.559618	-0.303035	12.519559	0.955421	MT	21316	2023.02.27 15:34:59.486859094	0001923
1	12.514766	-0.311361	12.477104	0.918852	MT	21316	2023.02.27 15:34:59.487859094	0001923
1	12.518935	-0.322701	12.476113	0.982965	MT	21316	2023.02.27 15:34:59.488859094	0001923
1	12.523216	-0.311287	12.484981	0.926973	MT	21316	2023.02.27 15:34:59.489859094	0001923
1	12.516684	-0.331113	12.476714	0.943054	MT	21316	2023.02.27 15:34:59.490859094	0001923
1	12.537947	-0.288428	12.501190	0.914983	MT	21316	2023.02.27 15:34:59.491859094	0001923
1	12.522206	-0.342910	12.480394	0.963235	MT	21316	2023.02.27 15:34:59.492859094	0001923
1	12.515665	-0.319237	12.476911	0.930933	MT	21316	2023.02.27 15:34:59.493859094	0001923
1	12.523185	-0.268124	12.484788	0.942528	MT	21316	2023.02.27 15:34:59.494859094	0001923
1	12.526609	-0.315415	12.489159	0.915077	MT	21316	2023.02.27 15:34:59.495859094	0001923
1	12.514997	-0.314656	12.472062	0.986821	MT	21316	2023.02.27 15:34:59.496859094	0001923
1	12.526415	-0.350914	12.484384	0.963379	MT	21316	2023.02.27 15:34:59.497859094	0001923
1	12.542090	-0.335429	12.504133	0.915513	MT	21316	2023.02.27 15:34:59.498859094	0001923
1	12.544717	-0.295813	12.503264	0.975101	MT	21316	2023.02.27 15:34:59.499859094	0001923
1	12.530146	-0.296420	12.493181	0.914943	MT	21316	2023.02.27 15:34:59.500859094	0001923
1	12.558826	-0.300159	12.519746	0.943392	MT	21316	2023.02.27 15:34:59.501859094	0001923
1	12.563364	-0.280704	12.528562	0.891317	MT	21316	2023.02.27 15:34:59.502859094	0001923
1	12.554424	-0.331359	12.516015	0.923653	MT	21316	2023.02.27 15:34:59.503859094	0001923
1	12.547312	-0.319145	12.507725	0.943404	MT	21316	2023.02.27 15:34:59.504859094	0001923
1	12.550796	-0.327273	12.511898	0.931550	MT	21316	2023.02.27 15:34:59.505859094	0001923
1	12.563179	-0.315162	12.523727	0.943607	MT	21316	2023.02.27 15:34:59.506859094	0001923
1	12.573209	-0.318840	12.531233	0.975765	MT	21316	2023.02.27 15:34:59.507859094	0001923
1	12.570092	-0.300295	12.531927	0.931577	MT	21316	2023.02.27 15:34:59.508859094	0001923
1	12.562395	-0.292204	12.523816	0.939371	MT	21316	2023.02.27 15:34:59.509859094	0001923
1	12.547739	-0.307022	12.507556	0.955279	MT	21316	2023.02.27 15:34:59.510859094	0001923
1	12.539680	-0.292140	12.500757	0.943019	MT	21316	2023.02.27 15:34:59.511859094	0001923
1	12.542233	-0.326849	12.500288	0.971375	MT	21316	2023.02.27 15:34:59.512859094	0001923
1	12.548135	-0.323021	12.507537	0.955443	MT	21316	2023.02.27 15:34:59.513859094	0001923
1	12.536236	-0.315134	12.496731	0.943195	MT	21316	2023.02.27 15:34:59.514859094	0001923
1	12.524436	-0.291999	12.484576	0.954773	MT	21316	2023.02.27 15:34:59.515859094	0001923
1	12.537402	-0.322969	12.496477	0.959275	MT	21316	2023.02.27 15:34:59.516859094	0001923
1	12.543703	-0.327110	12.503670	0.946425	MT	21316	2023.02.27 15:34:59.517859094	0001923
1	12.547333	-0.347268	12.507875	0.931694	MT	21316	2023.02.27 15:34:59.518859094	0001923
1	12.554503	-0.296196	12.515812	0.939290	MT	21316	2023.02.27 15:34:59.519859094	0001923
1	12.524942	-0.323039	12.484600	0.951093	MT	21316	2023.02.27 15:34:59.520859094	0001923
1	12.528420	-0.331166	12.488774	0.939238	MT	21316	2023.02.27 15:34:59.521859094	0001923
1	12.515589	-0.343360	12.477066	0.919182	MT	21316	2023.02.27 15:34:59.522859094	0001923
1	12.532511	-0.296007	12.492570	0.954936	MT	21316	2023.02.27 15:34:59.523859094	0001923
1	12.571149	-0.359374	12.531980	0.924186	MT	21316	2023.02.27 15:34:59.524859094	0001923
1	12.547644	-0.303022	12.507560	0.955237	MT	21316	2023.02.27 15:34:59.525859094	0001923
1	12.549714	-0.295652	12.507019	0.991159	MT	21316	2023.02.27 15:34:59.526859094	0001923
1	12.531632	-0.319254	12.492909	0.931177	MT	21316	2023.02.27 15:34:59.527859094	0001923
1	12.563853	-0.302998	12.523497	0.959481	MT	21316	2023.02.27 15:34:59.528859094	0001923
1	12.538786	-0.323427	12.501148	0.915343	MT	21316	2023.02.27 15:34:59.529859094	0001923
1	12.550536	-0.335355	12.512010	0.923633	MT	21316	2023.02.27 15:34:59.530859094	0001923
1	12.553994	-0.284238	12.515887	0.935168	MT	21316	2023.02.27 15:34:59.531859094	0001923
1	12.570453	-0.315294	12.531910	0.931732	MT	21316	2023.02.27 15:34:59.532859094	0001923
1	12.562457	-0.276133	12.523728	0.946206	MT	21316	2023.02.27 15:34:59.533859094	0001923
1	12.557232	-0.292407	12.520122	0.919314	MT	21316	2023.02.27 15:34:59.534859094	0001923
1	12.576600	-0.296551	12.540298	0.907662	MT	21316	2023.02.27 15:34:59.535859094	0001923
1	12.558443	-0.323322	12.519963	0.927631	MT	21316	2023.02.27 15:34:59.536859094	0001923
1	12.559287	-0.319158	12.519723	0.943588	MT	21316	2023.02.27 15:34:59.537859094	0001923
1	12.548236	-0.307645	12.512471	0.895350	MT	21316	2023.02.27 15:34:59.538859094	0001923
1	12.539113	-0.288222	12.500884	0.934980	MT	21316	2023.02.27 15:34:59.539859094	0001923
1	12.544776	-0.318894	12.503359	0.967339	MT	21316	2023.02.27 15:34:59.540859094	0001923
1	12.566502	-0.307249	12.527859	0.935588	MT	21316	2023.02.27 15:34:59.541859094	0001923
1	12.547573	-0.300023	12.507564	0.955207	MT	21316	2023.02.27 15:34:59.542859094	0001923
1	12.541222	-0.319512	12.504275	0.907349	MT	21316	2023.02.27 15:34:59.543859094	0001923
1	12.536718	-0.327103	12.496671	0.946318	MT	21316	2023.02.27 15:34:59.544859094	0001923
1	12.537446	-0.314928	12.496425	0.963192	MT	21316	2023.02.27 15:34:59.545859094	0001923
1	12.534252	-0.306759	12.492191	0.979045	MT	21316	2023.02.27 15:34:59.546859094	0001923
1	12.521246	-0.283831	12.480342	0.970627	MT	21316	2023.02.27 15:34:59.547859094	0001923
1	12.519835	-0.307159	12.480803	0.938869	MT	21316	2023.02.27 15:34:59.548859094	0001923
1	12.520993	-0.314994	12.480549	0.954948	MT	21316	2023.02.27 15:34:59.549859094	0001923
1	12.534951	-0.314676	12.492059	0.987126	MT	21316	2023.02.27 15:34:59.550859094	0001923
1	12.526666	-0.322750	12.484173	0.979088	MT	21316	2023.02.27 15:34:59.551859094	0001923
1	12.547828	-0.339144	12.507701	0.943610	MT	21316	2023.02.27 15:34:59.552859094	0001923
1	12.559544	-0.347239	12.519812	0.935877	MT	21316	2023.02.27 15:34:59.553859094	0001923
1	12.549354	-0.279653	12.507038	0.990995	MT	21316	2023.02.27 15:34:59.554859094	0001923
1	12.564990	-0.287751	12.523149	0.983323	MT	21316	2023.02.27 15:34:59.555859094	0001923
1	12.543896	-0.302977	12.503500	0.959176	MT	21316	2023.02.27 15:34:59.556859094	0001923
1	12.577054	-0.291763	12.535143	0.983547	MT	21316	2023.02.27 15:34:59.557859094	0001923
1	12.555082	-0.347317	12.515935	0.927817	MT	21316	2023.02.27 15:34:59.558859094	0001923
1	12.539183	-0.311304	12.500979	0.927218	MT	21316	2023.02.27 15:34:59.559859094	0001923
1	12.520780	-0.295954	12.480511	0.958752	MT	21316	2023.02.27 15:34:59.560859094	0001923
1	12.541482	-0.311430	12.504162	0.915265	MT	21316	2023.02.27 15:34:59.561859094	0001923
1	12.536592	-0.347215	12.496815	0.935526	MT	21316	2023.02.27 15:34:59.562859094	0001923
1	12.538788	-0.284264	12.500950	0.930939	MT	21316	2023.02.27 15:34:59.563859094	0001923
1	12.532947	-0.334434	12.487685	1.010267	MT	21316	2023.02.27 15:34:59.564859094	0001923
1	12.513136	-0.299904	12.472446	0.962670	MT	21316	2023.02.27 15:34:59.565859094	0001923
1	12.551046	-0.288069	12.511639	0.951145	MT	21316	2023.02.27 15:34:59.566859094	0001923
1	12.537621	-0.279765	12.496222	0.978829	MT	21316	2023.02.27 15:34:59.567859094	0001923
1	12.502523	-0.314892	12.461429	0.962657	MT	21316	2023.02.27 15:34:59.568859094	0001923
1	12.499383	-0.331510	12.462326	0.902832	MT	21316	2023.02.27 15:34:59.569859094	0001923
1	12.513521	-0.334985	12.472526	0.955032	MT	21316	2023.02.27 15:34:59.570859094	0001923
1	12.499433	-0.315428	12.462223	0.910666	MT	21316	2023.02.27 15:34:59.571859094	0001923
1	12.514339	-0.272281	12.477028	0.926450	MT	21316	2023.02.27 15:34:59.572859094	0001923
1	12.532907	-0.291925	12.492453	0.962894	MT	21316	2023.02.27 15:34:59.573859094	0001923
1	12.570436	-0.284172	12.531763	0.943411	MT	21316	2023.02.27 15:34:59.574859094	0001923
1	12.514874	-0.296280	12.477000	0.926697	MT	21316	2023.02.27 15:34:59.575859094	0001923
1	12.561688	-0.326786	12.519164	0.979664	MT	21316	2023.02.27 15:34:59.576859094	0001923
1	12.555966	-0.306989	12.515494	0.959400	MT	21316	2023.02.27 15:34:59.577859094	0001923
1	12.546876	-0.311187	12.507795	0.939323	MT	21316	2023.02.27 15:34:59.578859094	0001923
1	12.540833	-0.347717	12.504547	0.887641	MT	21316	2023.02.27 15:34:59.579859094	0001923
1	12.528632	-0.323095	12.488676	0.946155	MT	21316	2023.02.27 15:34:59.580859094	0001923
1	12.545522	-0.318770	12.503175	0.979337	MT	21316	2023.02.27 15:34:59.581859094	0001923
1	12.554649	-0.292155	12.515756	0.943249	MT	21316	2023.02.27 15:34:59.582859094	0001923
1	12.545874	-0.327434	12.508143	0.915491	MT	21316	2023.02.27 15:34:59.583859094	0001923
1	12.544118	-0.311682	12.508528	0.891331	MT	21316	2023.02.27 15:34:59.584859094	0001923
1	12.567289	-0.300084	12.527623	0.951513	MT	21316	2023.02.27 15:34:59.585859094	0001923
1	12.531477	-0.303213	12.492867	0.935012	MT	21316	2023.02.27 15:34:59.586859094	0001923
1	12.538090	-0.310805	12.496247	0.975148	MT	21316	2023.02.27 15:34:59.587859094	0001923
1	12.531696	-0.292131	12.492758	0.942897	MT	21316	2023.02.27 15:34:59.588859094	0001923
1	12.531313	-0.318631	12.487994	0.991106	MT	21316	2023.02.27 15:34:59.589859094	0001923
1	12.534367	-0.264261	12.496974	0.930672	MT	21316	2023.02.27 15:34:59.590859094	0001923
1	12.513855	-0.292445	12.477249	0.910658	MT	21316	2023.02.27 15:34:59.591859094	0001923
1	12.516359	-0.311083	12.476692	0.945848	MT	21316	2023.02.27 15:34:59.592859094	0001923
1	12.555706	-0.295990	12.515507	0.959287	MT	21316	2023.02.27 15:34:59.593859094	0001923
1	12.532529	-0.307048	12.492618	0.951050	MT	21316	2023.02.27 15:34:59.594859094	0001923
1	12.569173	-0.306795	12.527187	0.979580	MT	21316	2023.02.27 15:34:59.595859094	0001923
1	12.547594	-0.311063	12.507612	0.951320	MT	21316	2023.02.27 15:34:59.596859094	0001923
1	12.560698	-0.326951	12.519408	0.963666	MT	21316	2023.02.27 15:34:59.597859094	0001923
1	12.554142	-0.280197	12.515831	0.939126	MT	21316	2023.02.27 15:34:59.598859094	0001923
1	12.553029	-0.338942	12.511395	0.963668	MT	21316	2023.02.27 15:34:59.599859094	0001923
1	12.524743	-0.327090	12.484672	0.946135	MT	21316	2023.02.27 15:34:59.600859094	0001923
1	12.552300	-0.339066	12.511578	0.951670	MT	21316	2023.02.27 15:34:59.601859094	0001923
1	12.560944	-0.326910	12.519347	0.967666	MT	21316	2023.02.27 15:34:59.602859094	0001923
1	12.576624	-0.283805	12.535213	0.979466	MT	21316	2023.02.27 15:34:59.603859094	0001923
1	12.551506	-0.327149	12.511715	0.943548	MT	21316	2023.02.27 15:34:59.604859094	0001923
1	12.538763	-0.272223	12.500903	0.934815	MT	21316	2023.02.27 15:34:59.605859094	0001923
1	12.528631	-0.339166	12.488764	0.939320	MT	21316	2023.02.27 15:34:59.606859094	0001923
1	12.510514	-0.334816	12.468283	0.970968	MT	21316	2023.02.27 15:34:59.607859094	0001923
1	12.550126	-0.319356	12.512029	0.923469	MT	21316	2023.02.27 15:34:59.608859094	0001923
1	12.541986	-0.326890	12.500349	0.967376	MT	21316	2023.02.27 15:34:59.609859094	0001923
1	12.513822	-0.355025	12.472564	0.951239	MT	21316	2023.02.27 15:34:59.610859094	0001923
1	12.512968	-0.323027	12.472602	0.950909	MT	21316	2023.02.27 15:34:59.611859094	0001923
1	12.520231	-0.323159	12.480784	0.939034	MT	21316	2023.02.27 15:34:59.612859094	0001923
1	12.501878	-0.379301	12.461964	0.923322	MT	21316	2023.02.27 15:34:59.613859094	0001923
1	12.503159	-0.256074	12.464759	0.945098	MT	21316	2023.02.27 15:34:59.614859094	0001923
1	12.494018	-0.335058	12.453666	0.945743	MT	21316	2023.02.27 15:34:59.615859094	0001923
1	12.523955	-0.331245	12.484896	0.931178	MT	21316	2023.02.27 15:34:59.616859094	0001923
1	12.534287	-0.346922	12.492388	0.963460	MT	21316	2023.02.27 15:34:59.617859094	0001923
1	12.499773	-0.288804	12.465804	0.874440	MT	21316	2023.02.27 15:34:59.618859094	0001923
1	12.558117	-0.342781	12.515146	0.979767	MT	21316	2023.02.27 15:34:59.619859094	0001923
1	12.504831	-0.306978	12.464561	0.954622	MT	21316	2023.02.27 15:34:59.620859094	0001923
1	12.549810	-0.264194	12.511850	0.938900	MT	21316	2023.02.27 15:34:59.621859094	0001923
1	12.538689	-0.314722	12.496120	0.983188	MT	21316	2023.02.27 15:34:59.622859094	0001923
1	12.558110	-0.319364	12.520028	0.923591	MT	21316	2023.02.27 15:34:59.623859094	0001923
1	12.571883	-0.315047	12.531543	0.955728	MT	21316	2023.02.27 15:34:59.624859094	0001923
1	12.553906	-0.280238	12.515892	0.935126	MT	21316	2023.02.27 15:34:59.625859094	0001923
1	12.597580	-0.303240	12.558799	0.940019	MT	21316	2023.02.27 15:34:59.626859094	0001923
1	12.555001	-0.307154	12.515738	0.943403	MT	21316	2023.02.27 15:34:59.627859094	0001923
1	12.601642	-0.288173	12.562709	0.946925	MT	21316	2023.02.27 15:34:59.628859094	0001923
1	12.575272	-0.300093	12.535622	0.951635	MT	21316	2023.02.27 15:34:59.629859094	0001923
1	12.562633	-0.292163	12.523755	0.943371	MT	21316	2023.02.27 15:34:59.630859094	0001923
1	12.561938	-0.326745	12.519103	0.983663	MT	21316	2023.02.27 15:34:59.631859094	0001923
1	12.551999	-0.339117	12.511655	0.946671	MT	21316	2023.02.27 15:34:59.632859094	0001923
1	12.544088	-0.310977	12.503490	0.959258	MT	21316	2023.02.27 15:34:59.633859094	0001923
1	12.546143	-0.302606	12.502950	0.995170	MT	21316	2023.02.27 15:34:59.634859094	0001923
1	12.543123	-0.311142	12.503734	0.943261	MT	21316	2023.02.27 15:34:59.635859094	0001923
1	12.516851	-0.287909	12.476460	0.962608	MT	21316	2023.02.27 15:34:59.636859094	0001923
1	12.561022	-0.303493	12.524230	0.911489	MT	21316	2023.02.27 15:34:59.637859094	0001923
1	12.527723	-0.303168	12.488807	0.938950	MT	21316	2023.02.27 15:34:59.638859094	0001923
1	12.517513	-0.334989	12.476526	0.955093	MT	21316	2023.02.27 15:34:59.639859094	0001923
1	12.510882	-0.296276	12.473000	0.926635	MT	21316	2023.02.27 15:34:59.640859094	0001923
1	12.533093	-0.299925	12.492443	0.962976	MT	21316	2023.02.27 15:34:59.641859094	0001923
1	12.526691	-0.342832	12.484271	0.971295	MT	21316	2023.02.27 15:34:59.642859094	0001923
1	12.535945	-0.303135	12.496745	0.943071	MT	21316	2023.02.27 15:34:59.643859094	0001923
1	12.543696	-0.334642	12.499974	0.991454	MT	21316	2023.02.27 15:34:59.644859094	0001923
1	12.548970	-0.363061	12.507550	0.951856	MT	21316	2023.02.27 15:34:59.645859094	0001923
1	12.546922	-0.303146	12.507744	0.943240	MT	21316	2023.02.27 15:34:59.646859094	0001923
1	12.539411	-0.280140	12.500772	0.942896	MT	21316	2023.02.27 15:34:59.647859094	0001923
1	12.543442	-0.271938	12.503475	0.962856	MT	21316	2023.02.27 15:34:59.648859094	0001923
1	12.579227	-0.311148	12.539684	0.946810	MT	21316	2023.02.27 15:34:59.649859094	0001923
1	12.528432	-0.315095	12.488686	0.946072	MT	21316	2023.02.27 15:34:59.650859094	0001923
1	12.549995	-0.323397	12.512086	0.919511	MT	21316	2023.02.27 15:34:59.651859094	0001923
1	12.535760	-0.315217	12.496853	0.935196	MT	21316	2023.02.27 15:34:59.652859094	0001923
1	12.553042	-0.299779	12.511197	0.979264	MT	21316	2023.02.27 15:34:59.653859094	0001923
1	12.552359	-0.291862	12.511329	0.971183	MT	21316	2023.02.27 15:34:59.654859094	0001923
1	12.555231	-0.335235	12.515827	0.935692	MT	21316	2023.02.27 15:34:59.655859094	0001923
1	12.540506	-0.319107	12.500680	0.946297	MT	21316	2023.02.27 15:34:59.656859094	0001923
1	12.551323	-0.300068	12.511624	0.951268	MT	21316	2023.02.27 15:34:59.657859094	0001923
1	12.559861	-0.302994	12.519498	0.959420	MT	21316	2023.02.27 15:34:59.658859094	0001923
1	12.539989	-0.315180	12.500791	0.939257	MT	21316	2023.02.27 15:34:59.659859094	0001923
1	12.543801	-0.319059	12.503603	0.951342	MT	21316	2023.02.27 15:34:59.660859094	0001923
1	12.545575	-0.310729	12.503124	0.983254	MT	21316	2023.02.27 15:34:59.661859094	0001923
1	12.550396	-0.347437	12.512118	0.915758	MT	21316	2023.02.27 15:34:59.662859094	0001923
1	12.522473	-0.268248	12.484971	0.930530	MT	21316	2023.02.27 15:34:59.663859094	0001923
1	12.542142	-0.319347	12.504030	0.923346	MT	21316	2023.02.27 15:34:59.664859094	0001923
1	12.524261	-0.315122	12.484732	0.943012	MT	21316	2023.02.27 15:34:59.665859094	0001923
1	12.556291	-0.339070	12.515578	0.951731	MT	21316	2023.02.27 15:34:59.666859094	0001923
1	12.540712	-0.343178	12.500758	0.939545	MT	21316	2023.02.27 15:34:59.667859094	0001923
1	12.552919	-0.288444	12.516188	0.915212	MT	21316	2023.02.27 15:34:59.668859094	0001923
1	12.579140	-0.284056	12.539579	0.955531	MT	21316	2023.02.27 15:34:59.669859094	0001923
1	12.529598	-0.359093	12.488634	0.946525	MT	21316	2023.02.27 15:34:59.670859094	0001923
1	12.567235	-0.327207	12.527774	0.939793	MT	21316	2023.02.27 15:34:59.671859094	0001923
1	12.586062	-0.331267	12.546828	0.936125	MT	21316	2023.02.27 15:34:59.672859094	0001923
1	12.577315	-0.307468	12.540162	0.915774	MT	21316	2023.02.27 15:34:59.673859094	0001923
1	12.547592	-0.323114	12.507674	0.946445	MT	21316	2023.02.27 15:34:59.674859094	0001923
1	12.557551	-0.330823	12.515221	0.975645	MT	21316	2023.02.27 15:34:59.675859094	0001923
1	12.553616	-0.302697	12.511071	0.987293	MT	21316	2023.02.27 15:34:59.676859094	0001923
1	12.574371	-0.292217	12.535814	0.939555	MT	21316	2023.02.27 15:34:59.677859094	0001923
1	12.548583	-0.330980	12.507466	0.959525	MT	21316	2023.02.27 15:34:59.678859094	0001923
1	12.536053	-0.300104	12.496703	0.946040	MT	21316	2023.02.27 15:34:59.679859094	0001923
1	12.539347	-0.330680	12.496040	0.987352	MT	21316	2023.02.27 15:34:59.680859094	0001923
1	12.534318	-0.338881	12.492336	0.967377	MT	21316	2023.02.27 15:34:59.681859094	0001923
1	12.542198	-0.292225	12.503879	0.935067	MT	21316	2023.02.27 15:34:59.682859094	0001923
1	12.537792	-0.318887	12.496359	0.967232	MT	21316	2023.02.27 15:34:59.683859094	0001923
1	12.555126	-0.331235	12.515831	0.935651	MT	21316	2023.02.27 15:34:59.684859094	0001923
1	12.522617	-0.315411	12.485159	0.915016	MT	21316	2023.02.27 15:34:59.685859094	0001923
1	12.537792	-0.318887	12.496359	0.967232	MT	21316	2023.02.27 15:34:59.686859094	0001923
1	12.522885	-0.307329	12.485047	0.922933	MT	21316	2023.02.27 15:34:59.687859094	0001923
1	12.528538	-0.307044	12.488619	0.950989	MT	21316	2023.02.27 15:34:59.688859094	0001923
1	12.534277	-0.292383	12.497124	0.918962	MT	21316	2023.02.27 15:34:59.689859094	0001923
1	12.530327	-0.338877	12.488337	0.967316	MT	21316	2023.02.27 15:34:59.690859094	0001923
1	12.542628	-0.268061	12.503663	0.950817	MT	21316	2023.02.27 15:34:59.691859094	0001923
1	12.522561	-0.346869	12.480328	0.967276	MT	21316	2023.02.27 15:34:59.692859094	0001923
1	12.552359	-0.291862	12.511329	0.971183	MT	21316	2023.02.27 15:34:59.693859094	0001923
1	12.549806	-0.252153	12.511804	0.942776	MT	21316	2023.02.27 15:34:59.694859094	0001923
1	12.536614	-0.339174	12.496763	0.939443	MT	21316	2023.02.27 15:34:59.695859094	0001923
1	12.543599	-0.339181	12.503762	0.939550	MT	21316	2023.02.27 15:34:59.696859094	0001923
1	12.543020	-0.335264	12.503889	0.931510	MT	21316	2023.02.27 15:34:59.697859094	0001923
1	12.539739	-0.264557	12.504401	0.902784	MT	21316	2023.02.27 15:34:59.698859094	0001923
1	12.547040	-0.327227	12.507837	0.935488	MT	21316	2023.02.27 15:34:59.699859094	0001923
1	12.541252	-0.327014	12.500533	0.955378	MT	21316	2023.02.27 15:34:59.700859094	0001923
1	12.550203	-0.303274	12.511926	0.931303	MT	21316	2023.02.27 15:34:59.701859094	0001923
1	12.556545	-0.292530	12.520305	0.907316	MT	21316	2023.02.27 15:34:59.702859094	0001923
1	12.536746	-0.295970	12.496509	0.958997	MT	21316	2023.02.27 15:34:59.703859094	0001923
1	12.561336	-0.322828	12.519230	0.975623	MT	21316	2023.02.27 15:34:59.704859094	0001923
1	12.541872	-0.359054	12.500556	0.951708	MT	21316	2023.02.27 15:34:59.705859094	0001923
1	12.556017	-0.319030	12.515540	0.955524	MT	21316	2023.02.27 15:34:59.706859094	0001923
1	12.493908	-0.319007	12.453609	0.950578	MT	21316	2023.02.27 15:34:59.707859094	0001923
1	12.538293	-0.263601	12.495997	0.994661	MT	21316	2023.02.27 15:34:59.708859094	0001923
1	12.531600	-0.327294	12.492961	0.927260	MT	21316	2023.02.27 15:34:59.709859094	0001923
1	12.518888	-0.276202	12.480901	0.934550	MT	21316	2023.02.27 15:34:59.710859094	0001923
1	12.527442	-0.311250	12.488919	0.931034	MT	21316	2023.02.27 15:34:59.711859094	0001923
1	12.534354	-0.330841	12.492285	0.971294	MT	21316	2023.02.27 15:34:59.712859094	0001923
1	12.538001	-0.319551	12.501336	0.903304	MT	21316	2023.02.27 15:34:59.713859094	0001923
1	12.527247	-0.331373	12.489079	0.919241	MT	21316	2023.02.27 15:34:59.714859094	0001923
1	12.546447	-0.303229	12.507866	0.935241	MT	21316	2023.02.27 15:34:59.715859094	0001923
1	12.561646	-0.334827	12.519216	0.975747	MT	21316	2023.02.27 15:34:59.716859094	0001923
1	12.571427	-0.354628	12.526886	0.996071	MT	21316	2023.02.27 15:34:59.717859094	0001923
1	12.536614	-0.339174	12.496763	0.939443	MT	21316	2023.02.27 15:34:59.718859094	0001923
1	12.556350	-0.303612	12.520414	0.899430	MT	21316	2023.02.27 15:34:59.719859094	0001923
1	12.572985	-0.338963	12.531393	0.963973	MT	21316	2023.02.27 15:34:59.720859094	0001923
1	12.550605	-0.300192	12.511808	0.939270	MT	21316	2023.02.27 15:34:59.721859094	0001923
1	12.539183	-0.311304	12.500979	0.927218	MT	21316	2023.02.27 15:34:59.722859094	0001923
1	12.542845	-0.319224	12.503847	0.935344	MT	21316	2023.02.27 15:34:59.723859094	0001923
1	12.543469	-0.343222	12.503819	0.935591	MT	21316	2023.02.27 15:34:59.724859094	0001923
1	12.541193	-0.314973	12.500486	0.959253	MT	21316	2023.02.27 15:34:59.725859094	0001923
1	12.533884	-0.323587	12.497393	0.899285	MT	21316	2023.02.27 15:34:59.726859094	0001923
1	12.546931	-0.370767	12.503114	0.979872	MT	21316	2023.02.27 15:34:59.727859094	0001923
1	12.517789	-0.306825	12.476315	0.970802	MT	21316	2023.02.27 15:34:59.728859094	0001923
1	12.534589	-0.299677	12.492077	0.986972	MT	21316	2023.02.27 15:34:59.729859094	0001923
1	12.502200	-0.296391	12.465184	0.914515	MT	21316	2023.02.27 15:34:59.730859094	0001923
1	12.509709	-0.322899	12.468419	0.962846	MT	21316	2023.02.27 15:34:59.731859094	0001923
1	12.532511	-0.296007	12.492570	0.954936	MT	21316	2023.02.27 15:34:59.732859094	0001923
1	12.529049	-0.339094	12.488657	0.946319	MT	21316	2023.02.27 15:34:59.733859094	0001923
1	12.514801	-0.306656	12.472071	0.986738	MT	21316	2023.02.27 15:34:59.734859094	0001923
1	12.519361	-0.307242	12.480925	0.930870	MT	21316	2023.02.27 15:34:59.735859094	0001923
1	12.521336	-0.318953	12.480483	0.958989	MT	21316	2023.02.27 15:34:59.736859094	0001923
1	12.524789	-0.306999	12.484558	0.954927	MT	21316	2023.02.27 15:34:59.737859094	0001923
1	12.538789	-0.318722	12.496115	0.983229	MT	21316	2023.02.27 15:34:59.738859094	0001923
1	12.537983	-0.295764	12.496203	0.978993	MT	21316	2023.02.27 15:34:59.739859094	0001923
1	12.547983	-0.306981	12.507494	0.959278	MT	21316	2023.02.27 15:34:59.740859094	0001923
1	12.550749	-0.296151	12.511751	0.943229	MT	21316	2023.02.27 15:34:59.741859094	0001923
1	12.552464	-0.306903	12.511372	0.967338	MT	21316	2023.02.27 15:34:59.742859094	0001923
1	12.571177	-0.272713	12.536571	0.891357	MT	21316	2023.02.27 15:34:59.743859094	0001923
1	12.564489	-0.347078	12.523567	0.951935	MT	21316	2023.02.27 15:34:59.744859094	0001923
1	12.570755	-0.327293	12.531895	0.931855	MT	21316	2023.02.27 15:34:59.745859094	0001923
1	12.579210	-0.327219	12.539772	0.939976	MT	21316	2023.02.27 15:34:59.746859094	0001923
1	12.565704	-0.303373	12.528047	0.923548	MT	21316	2023.02.27 15:34:59.747859094	0001923
1	12.556855	-0.302825	12.515254	0.975356	MT	21316	2023.02.27 15:34:59.748859094	0001923
1	12.538378	-0.276305	12.501021	0.926857	MT	21316	2023.02.27 15:34:59.749859094	0001923
1	12.539794	-0.307180	12.500801	0.939174	MT	21316	2023.02.27 15:34:59.750859094	0001923
1	12.540027	-0.335261	12.500890	0.931464	MT	21316	2023.02.27 15:34:59.751859094	0001923
1	12.546937	-0.296116	12.507706	0.946167	MT	21316	2023.02.27 15:34:59.752859094	0001923
1	12.552588	-0.279780	12.511221	0.979058	MT	21316	2023.02.27 15:34:59.753859094	0001923
1	12.532848	-0.299966	12.492505	0.958977	MT	21316	2023.02.27 15:34:59.754859094	0001923
1	12.522382	-0.330828	12.480286	0.971110	MT	21316	2023.02.27 15:34:59.755859094	0001923
1	12.527110	-0.307291	12.488985	0.926993	MT	21316	2023.02.27 15:34:59.756859094	0001923
1	12.566796	-0.319248	12.527844	0.935711	MT	21316	2023.02.27 15:34:59.757859094	0001923
1	12.512047	-0.315151	12.472794	0.938829	MT	21316	2023.02.27 15:34:59.758859094	0001923
1	12.504890	-0.331070	12.464670	0.945870	MT	21316	2023.02.27 15:34:59.759859094	0001923
1	12.517490	-0.314907	12.476428	0.962886	MT	21316	2023.02.27 15:34:59.760859094	0001923
1	12.519911	-0.355363	12.481051	0.919366	MT	21316	2023.02.27 15:34:59.761859094	0001923
1	12.536354	-0.300053	12.496626	0.951039	MT	21316	2023.02.27 15:34:59.762859094	0001923
1	12.561636	-0.314746	12.519117	0.983540	MT	21316	2023.02.27 15:34:59.763859094	0001923
1	12.527673	-0.347372	12.489060	0.919406	MT	21316	2023.02.27 15:34:59.764859094	0001923
1	12.543123	-0.311142	12.503734	0.943261	MT	21316	2023.02.27 15:34:59.765859094	0001923
1	12.530385	-0.358959	12.488435	0.959523	MT	21316	2023.02.27 15:34:59.766859094	0001923
1	12.552025	-0.319026	12.511541	0.955463	MT	21316	2023.02.27 15:34:59.767859094	0001923
1	12.533310	-0.318965	12.492482	0.959172	MT	21316	2023.02.27 15:34:59.768859094	0001923
1	12.541728	-0.292308	12.504001	0.927068	MT	21316	2023.02.27 15:34:59.769859094	0001923
1	12.527506	-0.323291	12.488966	0.927158	MT	21316	2023.02.27 15:34:59.770859094	0001923
1	12.571615	-0.359292	12.531857	0.932185	MT	21316	2023.02.27 15:34:59.771859094	0001923
1	12.542074	-0.343470	12.504185	0.911596	MT	21316	2023.02.27 15:34:59.772859094	0001923
1	12.554850	-0.347358	12.515996	0.923818	MT	21316	2023.02.27 15:34:59.773859094	0001923
1	12.536521	-0.307052	12.496618	0.951111	MT	21316	2023.02.27 15:34:59.774859094	0001923
1	12.522300	-0.292371	12.485126	0.918779	MT	21316	2023.02.27 15:34:59.775859094	0001923
1	12.537301	-0.318969	12.496482	0.959233	MT	21316	2023.02.27 15:34:59.776859094	0001923
1	12.539454	-0.331344	12.501016	0.923424	MT	21316	2023.02.27 15:34:59.777859094	0001923
1	12.516039	-0.315155	12.476794	0.938890	MT	21316	2023.02.27 15:34:59.778859094	0001923
1	12.534349	-0.310759	12.492186	0.979087	MT	21316	2023.02.27 15:34:59.779859094	0001923
1	12.500281	-0.339386	12.462134	0.914912	MT	21316	2023.02.27 15:34:59.780859094	0001923
1	12.525925	-0.315538	12.489342	0.903080	MT	21316	2023.02.27 15:34:59.781859094	0001923
1	12.527991	-0.306473	12.483780	1.005919	MT	21316	2023.02.27 15:34:59.782859094	0001923
1	12.533269	-0.327006	12.492534	0.955255	MT	21316	2023.02.27 15:34:59.783859094	0001923
1	12.531575	-0.335335	12.493013	0.923343	MT	21316	2023.02.27 15:34:59.784859094	0001923
1	12.532482	-0.283967	12.492524	0.958812	MT	21316	2023.02.27 15:34:59.785859094	0001923
1	12.548227	-0.306940	12.507433	0.963277	MT	21316	2023.02.27 15:34:59.786859094	0001923
1	12.527889	-0.363412	12.489102	0.915572	MT	21316	2023.02.27 15:34:59.787859094	0001923
1	12.555556	-0.300031	12.515563	0.955329	MT	21316	2023.02.27 15:34:59.788859094	0001923
1	12.551189	-0.307119	12.511692	0.946341	MT	21316	2023.02.27 15:34:59.789859094	0001923
1	12.554360	-0.300237	12.515868	0.935332	MT	21316	2023.02.27 15:34:59.790859094	0001923
1	12.545731	-0.339515	12.508250	0.907616	MT	21316	2023.02.27 15:34:59.791859094	0001923
1	12.555627	-0.303031	12.515559	0.955360	MT	21316	2023.02.27 15:34:59.792859094	0001923
1	12.563556	-0.339202	12.523760	0.939855	MT	21316	2023.02.27 15:34:59.793859094	0001923
1	12.547902	-0.335114	12.507660	0.946568	MT	21316	2023.02.27 15:34:59.794859094	0001923
1	12.541202	-0.268309	12.504030	0.926821	MT	21316	2023.02.27 15:34:59.795859094	0001923
1	12.555126	-0.331235	12.515831	0.935651	MT	21316	2023.02.27 15:34:59.796859094	0001923
1	12.551066	-0.319191	12.511785	0.939466	MT	21316	2023.02.27 15:34:59.797859094	0001923
1	12.556855	-0.302825	12.515254	0.975356	MT	21316	2023.02.27 15:34:59.798859094	0001923
1	12.559425	-0.283995	12.519520	0.959225	MT	21316	2023.02.27 15:34:59.799859094	0001923
1	12.547594	-0.311063	12.507612	0.951320	MT	21316	2023.02.27 15:34:59.800859094	0001923
1	12.523621	-0.288123	12.484764	0.942734	MT	21316	2023.02.27 15:34:59.801859094	0001923
1	12.561669	-0.283623	12.518971	0.995218	MT	21316	2023.02.27 15:34:59.802859094	0001923
1	12.522487	-0.319452	12.485216	0.911058	MT	21316	2023.02.27 15:34:59.803859094	0001923
1	12.537995	-0.326886	12.496350	0.967314	MT	21316	2023.02.27 15:34:59.804859094	0001923
1	12.523711	-0.284093	12.484723	0.945692	MT	21316	2023.02.27 15:34:59.805859094	0001923
1	12.508294	-0.315105	12.468734	0.942767	MT	21316	2023.02.27 15:34:59.806859094	0001923
1	12.524360	-0.319122	12.484727	0.943053	MT	21316	2023.02.27 15:34:59.807859094	0001923
1	12.526944	-0.300292	12.488994	0.926921	MT	21316	2023.02.27 15:34:59.808859094	0001923
1	12.571068	-0.339293	12.531881	0.931979	MT	21316	2023.02.27 15:34:59.809859094	0001923
1	12.523985	-0.296092	12.484709	0.945816	MT	21316	2023.02.27 15:34:59.810859094	0001923
1	12.527435	-0.280128	12.488773	0.942712	MT	21316	2023.02.27 15:34:59.811859094	0001923
1	12.559517	-0.330503	12.514748	1.006639	MT	21316	2023.02.27 15:34:59.812859094	0001923
1	12.539891	-0.280058	12.500649	0.950894	MT	21316	2023.02.27 15:34:59.813859094	0001923
1	12.546367	-0.319310	12.507969	0.927407	MT	21316	2023.02.27 15:34:59.814859094	0001923
1	12.542975	-0.359387	12.504044	0.919759	MT	21316	2023.02.27 15:34:59.815859094	0001923
1	12.559015	-0.327240	12.519836	0.935671	MT	21316	2023.02.27 15:34:59.816859094	0001923
1	12.569173	-0.306795	12.527187	0.979580	MT	21316	2023.02.27 15:34:59.817859094	0001923
1	12.581255	-0.367052	12.539481	0.956385	MT	21316	2023.02.27 15:34:59.818859094	0001923
1	12.544211	-0.335058	12.503584	0.951506	MT	21316	2023.02.27 15:34:59.819859094	0001923
1	12.554618	-0.347400	12.516057	0.919819	MT	21316	2023.02.27 15:34:59.820859094	0001923
1	12.530377	-0.296379	12.493120	0.918942	MT	21316	2023.02.27 15:34:59.821859094	0001923
1	12.531876	-0.292100	12.492713	0.945897	MT	21316	2023.02.27 15:34:59.822859094	0001923
1	12.535290	-0.315299	12.496975	0.927198	MT	21316	2023.02.27 15:34:59.823859094	0001923
1	12.532132	-0.303100	12.492699	0.946010	MT	21316	2023.02.27 15:34:59.824859094	0001923
1	12.548550	-0.339021	12.507518	0.955608	MT	21316	2023.02.27 15:34:59.825859094	0001923
1	12.525771	-0.306834	12.484314	0.970925	MT	21316	2023.02.27 15:34:59.826859094	0001923
1	12.543845	-0.311018	12.503551	0.955259	MT	21316	2023.02.27 15:34:59.827859094	0001923
1	12.531605	-0.288132	12.492763	0.942856	MT	21316	2023.02.27 15:34:59.828859094	0001923
1	12.534020	-0.355004	12.492500	0.955544	MT	21316	2023.02.27 15:34:59.829859094	0001923
1	12.523898	-0.300123	12.484750	0.942857	MT	21316	2023.02.27 15:34:59.830859094	0001923
1	12.528154	-0.311126	12.488736	0.943032	MT	21316	2023.02.27 15:34:59.831859094	0001923
1	12.505517	-0.314895	12.464429	0.962703	MT	21316	2023.02.27 15:34:59.832859094	0001923
1	12.551686	-0.327118	12.511669	0.946547	MT	21316	2023.02.27 15:34:59.833859094	0001923
1	12.539990	-0.351343	12.500993	0.923630	MT	21316	2023.02.27 15:34:59.834859094	0001923
1	12.559766	-0.319075	12.519601	0.951586	MT	21316	2023.02.27 15:34:59.835859094	0001923
1	12.542625	-0.350889	12.500321	0.967623	MT	21316	2023.02.27 15:34:59.836859094	0001923
1	12.563561	-0.311080	12.523610	0.951565	MT	21316	2023.02.27 15:34:59.837859094	0001923
1	12.559076	-0.303128	12.519696	0.946422	MT	21316	2023.02.27 15:34:59.838859094	0001923
1	12.566593	-0.347412	12.528055	0.920002	MT	21316	2023.02.27 15:34:59.839859094	0001923
1	12.559120	-0.292077	12.519633	0.951308	MT	21316	2023.02.27 15:34:59.840859094	0001923
1	12.564578	-0.310261	12.518404	1.030490	MT	21316	2023.02.27 15:34:59.841859094	0001923
1	12.536538	-0.327134	12.496716	0.943318	MT	21316	2023.02.27 15:34:59.842859094	0001923
1	12.565029	-0.310832	12.523244	0.975561	MT	21316	2023.02.27 15:34:59.843859094	0001923
1	12.529899	-0.359041	12.488557	0.951524	MT	21316	2023.02.27 15:34:59.844859094	0001923
1	12.543344	-0.358806	12.500189	0.975704	MT	21316	2023.02.27 15:34:59.845859094	0001923
1	12.527797	-0.343331	12.489004	0.923364	MT	21316	2023.02.27 15:34:59.846859094	0001923
1	12.559957	-0.306993	12.519493	0.959461	MT	21316	2023.02.27 15:34:59.847859094	0001923
1	12.546208	-0.331392	12.508077	0.919532	MT	21316	2023.02.27 15:34:59.848859094	0001923
1	12.516290	-0.343236	12.476883	0.931180	MT	21316	2023.02.27 15:34:59.849859094	0001923
1	12.543221	-0.315141	12.503730	0.943302	MT	21316	2023.02.27 15:34:59.850859094	0001923
1	12.527636	-0.310545	12.483882	0.998961	MT	21316	2023.02.27 15:34:59.851859094	0001923
1	12.522224	-0.314788	12.480244	0.974945	MT	21316	2023.02.27 15:34:59.852859094	0001923
1	12.536168	-0.292053	12.496636	0.950957	MT	21316	2023.02.27 15:34:59.853859094	0001923
1	12.540609	-0.311056	12.500613	0.951214	MT	21316	2023.02.27 15:34:59.854859094	0001923
1	12.537019	-0.327051	12.496594	0.951317	MT	21316	2023.02.27 15:34:59.855859094	0001923
1	12.520171	-0.311118	12.480737	0.942909	MT	21316	2023.02.27 15:34:59.856859094	0001923
1	12.547695	-0.283941	12.507461	0.963041	MT	21316	2023.02.27 15:34:59.857859094	0001923
1	12.523827	-0.307164	12.484803	0.938930	MT	21316	2023.02.27 15:34:59.858859094	0001923
1	12.536667	-0.303011	12.496562	0.955069	MT	21316	2023.02.27 15:34:59.859859094	0001923
1	12.535780	-0.296135	12.496753	0.942999	MT	21316	2023.02.27 15:34:59.860859094	0001923
1	12.542812	-0.327265	12.503899	0.931427	MT	21316	2023.02.27 15:34:59.861859094	0001923
1	12.547697	-0.343185	12.507757	0.939652	MT	21316	2023.02.27 15:34:59.862859094	0001923
1	12.556897	-0.314865	12.515301	0.971480	MT	21316	2023.02.27 15:34:59.863859094	0001923
1	12.528787	-0.276586	12.493449	0.898740	MT	21316	2023.02.27 15:34:59.864859094	0001923
1	12.556260	-0.287867	12.515333	0.971203	MT	21316	2023.02.27 15:34:59.865859094	0001923
1	12.541615	-0.307389	12.504106	0.919224	MT	21316	2023.02.27 15:34:59.866859094	0001923
1	12.558394	-0.339404	12.520066	0.919797	MT	21316	2023.02.27 15:34:59.867859094	0001923
1	12.555503	-0.275950	12.515469	0.963080	MT	21316	2023.02.27 15:34:59.868859094	0001923
1	12.541114	-0.279852	12.500344	0.970891	MT	21316	2023.02.27 15:34:59.869859094	0001923
1	12.521190	-0.302912	12.480441	0.962824	MT	21316	2023.02.27 15:34:59.870859094	0001923
1	12.550150	-0.280193	12.511831	0.939065	MT	21316	2023.02.27 15:34:59.871859094	0001923
1	12.528071	-0.276004	12.488595	0.954669	MT	21316	2023.02.27 15:34:59.872859094	0001923
1	12.539148	-0.319344	12.501031	0.923301	MT	21316	2023.02.27 15:34:59.873859094	0001923
1	12.523125	-0.299582	12.479956	0.994787	MT	21316	2023.02.27 15:34:59.874859094	0001923
1	12.545618	-0.350892	12.503321	0.967668	MT	21316	2023.02.27 15:34:59.875859094	0001923
1	12.555129	-0.292073	12.515633	0.951247	MT	21316	2023.02.27 15:34:59.876859094	0001923
1	12.551564	-0.300027	12.511563	0.955268	MT	21316	2023.02.27 15:34:59.877859094	0001923
1	12.560113	-0.359197	12.519737	0.940000	MT	21316	2023.02.27 15:34:59.878859094	0001923
1	12.547353	-0.339227	12.507823	0.935611	MT	21316	2023.02.27 15:34:59.879859094	0001923
1	12.542990	-0.306644	12.500007	0.991166	MT	21316	2023.02.27 15:34:59.880859094	0001923
1	12.532925	-0.323047	12.492599	0.951215	MT	21316	2023.02.27 15:34:59.881859094	0001923
1	12.544116	-0.302448	12.499721	1.010121	MT	21316	2023.02.27 15:34:59.882859094	0001923
1	12.539294	-0.318639	12.495993	0.991228	MT	21316	2023.02.27 15:34:59.883859094	0001923
1	12.544666	-0.343016	12.503513	0.955588	MT	21316	2023.02.27 15:34:59.884859094	0001923
1	12.558166	-0.292242	12.519877	0.935311	MT	21316	2023.02.27 15:34:59.885859094	0001923
1	12.537348	-0.310928	12.496430	0.963150	MT	21316	2023.02.27 15:34:59.886859094	0001923
1	12.561874	-0.300328	12.523989	0.927456	MT	21316	2023.02.27 15:34:59.887859094	0001923
1	12.563110	-0.331244	12.523831	0.935774	MT	21316	2023.02.27 15:34:59.888859094	0001923
1	12.535025	-0.323381	12.497087	0.919281	MT	21316	2023.02.27 15:34:59.889859094	0001923
1	12.533290	-0.268467	12.497275	0.910717	MT	21316	2023.02.27 15:34:59.890859094	0001923
1	12.547836	-0.311022	12.507551	0.955320	MT	21316	2023.02.27 15:34:59.891859094	0001923
1	12.549763	-0.318733	12.507114	0.983397	MT	21316	2023.02.27 15:34:59.892859094	0001923
1	12.546639	-0.311228	12.507856	0.935323	MT	21316	2023.02.27 15:34:59.893859094	0001923
1	12.515167	-0.327360	12.477085	0.919017	MT	21316	2023.02.27 15:34:59.894859094	0001923
1	12.532005	-0.315171	12.492792	0.939135	MT	21316	2023.02.27 15:34:59.895859094	0001923
1	12.529625	-0.330960	12.488468	0.959235	MT	21316	2023.02.27 15:34:59.896859094	0001923
1	12.536829	-0.347174	12.496754	0.939525	MT	21316	2023.02.27 15:34:59.897859094	0001923
1	12.540831	-0.299974	12.500504	0.959099	MT	21316	2023.02.27 15:34:59.898859094	0001923
1	12.531953	-0.303131	12.492745	0.943010	MT	21316	2023.02.27 15:34:59.899859094	0001923
1	12.521190	-0.302912	12.480441	0.962824	MT	21316	2023.02.27 15:34:59.900859094	0001923
1	12.515901	-0.319196	12.476850	0.934932	MT	21316	2023.02.27 15:34:59.901859094	0001923
1	12.552369	-0.302903	12.511377	0.967297	MT	21316	2023.02.27 15:34:59.902859094	0001923
1	12.534349	-0.310759	12.492186	0.979087	MT	21316	2023.02.27 15:34:59.903859094	0001923
1	12.527345	-0.307250	12.488924	0.930992	MT	21316	2023.02.27 15:34:59.904859094	0001923
1	12.547294	-0.311115	12.507688	0.946321	MT	21316	2023.02.27 15:34:59.905859094	0001923
1	12.544775	-0.347016	12.503509	0.955629	MT	21316	2023.02.27 15:34:59.906859094	0001923
1	12.559049	-0.319199	12.519784	0.939588	MT	21316	2023.02.27 15:34:59.907859094	0001923
1	12.563110	-0.331244	12.523831	0.935774	MT	21316	2023.02.27 15:34:59.908859094	0001923
1	12.555337	-0.339235	12.515822	0.935734	MT	21316	2023.02.27 15:34:59.909859094	0001923
1	12.547392	-0.315115	12.507683	0.946363	MT	21316	2023.02.27 15:34:59.910859094	0001923
1	12.551166	-0.323190	12.511780	0.939507	MT	21316	2023.02.27 15:34:59.911859094	0001923
1	12.560089	-0.343125	12.519649	0.946834	MT	21316	2023.02.27 15:34:59.912859094	0001923
1	12.554657	-0.331318	12.515954	0.927653	MT	21316	2023.02.27 15:34:59.913859094	0001923
1	12.569380	-0.334876	12.527276	0.971870	MT	21316	2023.02.27 15:34:59.914859094	0001923
1	12.559287	-0.319158	12.519723	0.943588	MT	21316	2023.02.27 15:34:59.915859094	0001923
1	12.539048	-0.315345	12.501035	0.923259	MT	21316	2023.02.27 15:34:59.916859094	0001923
1	12.548583	-0.330980	12.507466	0.959525	MT	21316	2023.02.27 15:34:59.917859094	0001923
1	12.540950	-0.315015	12.500547	0.955254	MT	21316	2023.02.27 15:34:59.918859094	0001923
1	12.533260	-0.306924	12.492435	0.963048	MT	21316	2023.02.27 15:34:59.919859094	0001923
1	12.532605	-0.300007	12.492566	0.954977	MT	21316	2023.02.27 15:34:59.920859094	0001923
1	12.527581	-0.307209	12.488863	0.934992	MT	21316	2023.02.27 15:34:59.921859094	0001923
1	12.529915	-0.302797	12.488257	0.974944	MT	21316	2023.02.27 15:34:59.922859094	0001923
1	12.543123	-0.311142	12.503734	0.943261	MT	21316	2023.02.27 15:34:59.923859094	0001923
1	12.532393	-0.279967	12.492528	0.958771	MT	21316	2023.02.27 15:34:59.924859094	0001923
1	12.541193	-0.314973	12.500486	0.959253	MT	21316	2023.02.27 15:34:59.925859094	0001923
1	12.520240	-0.259915	12.480492	0.962381	MT	21316	2023.02.27 15:34:59.926859094	0001923
1	12.540417	-0.303057	12.500622	0.951131	MT	21316	2023.02.27 15:34:59.927859094	0001923
1	12.532279	-0.335212	12.492829	0.935341	MT	21316	2023.02.27 15:34:59.928859094	0001923
1	12.528943	-0.335094	12.488662	0.946278	MT	21316	2023.02.27 15:34:59.929859094	0001923
1	12.529139	-0.331043	12.488590	0.951236	MT	21316	2023.02.27 15:34:59.930859094	0001923
1	12.555950	-0.295949	12.515446	0.963286	MT	21316	2023.02.27 15:34:59.931859094	0001923
1	12.552269	-0.318985	12.511480	0.959463	MT	21316	2023.02.27 15:34:59.932859094	0001923
1	12.568510	-0.299878	12.527317	0.971509	MT	21316	2023.02.27 15:34:59.933859094	0001923
1	12.547816	-0.299981	12.507503	0.959206	MT	21316	2023.02.27 15:34:59.934859094	0001923
1	12.546634	-0.347391	12.508058	0.919696	MT	21316	2023.02.27 15:34:59.935859094	0001923
1	12.553199	-0.319525	12.516273	0.907533	MT	21316	2023.02.27 15:34:59.936859094	0001923
1	12.540222	-0.284016	12.500584	0.954935	MT	21316	2023.02.27 15:34:59.937859094	0001923
1	12.569928	-0.306672	12.527004	0.991578	MT	21316	2023.02.27 15:34:59.938859094	0001923
1	12.557551	-0.330823	12.515221	0.975645	MT	21316	2023.02.27 15:34:59.939859094	0001923
1	12.536702	-0.351215	12.496810	0.935567	MT	21316	2023.02.27 15:34:59.940859094	0001923
1	12.550626	-0.347395	12.512057	0.919758	MT	21316	2023.02.27 15:34:59.941859094	0001923
1	12.526768	-0.326750	12.484168	0.979129	MT	21316	2023.02.27 15:34:59.942859094	0001923
1	12.508394	-0.363309	12.468982	0.923265	MT	21316	2023.02.27 15:34:59.943859094	0001923
1	12.510928	-0.383683	12.473508	0.887538	MT	21316	2023.02.27 15:34:59.944859094	0001923
1	12.516764	-0.343153	12.476761	0.939178	MT	21316	2023.02.27 15:34:59.945859094	0001923
1	12.514342	-0.318779	12.472240	0.974864	MT	21316	2023.02.27 15:34:59.946859094	0001923
1	12.506391	-0.318284	12.460524	1.021688	MT	21316	2023.02.27 15:34:59.947859094	0001923
1	12.511366	-0.343397	12.473128	0.915121	MT	21316	2023.02.27 15:34:59.948859094	0001923
1	12.545474	-0.311434	12.508161	0.915327	MT	21316	2023.02.27 15:34:59.949859094	0001923
1	12.512572	-0.307027	12.472621	0.950745	MT	21316	2023.02.27 15:34:59.950859094	0001923
1	12.520130	-0.319159	12.480789	0.938992	MT	21316	2023.02.27 15:34:59.951859094	0001923
1	12.553799	-0.299656	12.511014	0.991262	MT	21316	2023.02.27 15:34:59.952859094	0001923
1	12.529173	-0.302920	12.488440	0.962946	MT	21316	2023.02.27 15:34:59.953859094	0001923
1	12.524027	-0.383489	12.485201	0.907718	MT	21316	2023.02.27 15:34:59.954859094	0001923
1	12.568379	-0.314960	12.527422	0.963665	MT	21316	2023.02.27 15:34:59.955859094	0001923
1	12.540659	-0.303015	12.500561	0.955131	MT	21316	2023.02.27 15:34:59.956859094	0001923
1	12.557814	-0.343528	12.520244	0.907841	MT	21316	2023.02.27 15:34:59.957859094	0001923
1	12.558403	-0.292200	12.519816	0.939310	MT	21316	2023.02.27 15:34:59.958859094	0001923
1	12.571051	-0.303140	12.531695	0.946606	MT	21316	2023.02.27 15:34:59.959859094	0001923
1	12.577881	-0.362924	12.535303	0.968281	MT	21316	2023.02.27 15:34:59.960859094	0001923
1	12.582295	-0.322683	12.538983	0.991926	MT	21316	2023.02.27 15:34:59.961859094	0001923
1	12.566406	-0.303249	12.527863	0.935546	MT	21316	2023.02.27 15:34:59.962859094	0001923
1	12.560607	-0.351073	12.519563	0.951916	MT	21316	2023.02.27 15:34:59.963859094	0001923
1	12.542527	-0.296184	12.503813	0.939107	MT	21316	2023.02.27 15:34:59.964859094	0001923
1	12.534726	-0.311382	12.497102	0.919158	MT	21316	2023.02.27 15:34:59.965859094	0001923
1	12.540395	-0.331179	12.500772	0.939421	MT	21316	2023.02.27 15:34:59.966859094	0001923
1	12.534765	-0.303341	12.497050	0.923075	MT	21316	2023.02.27 15:34:59.967859094	0001923
1	12.539516	-0.315262	12.500913	0.931258	MT	21316	2023.02.27 15:34:59.968859094	0001923
1	12.541292	-0.318973	12.500481	0.959295	MT	21316	2023.02.27 15:34:59.969859094	0001923
1	12.520111	-0.318495	12.475812	1.002920	MT	21316	2023.02.27 15:34:59.970859094	0001923
1	12.500070	-0.331386	12.462143	0.914830	MT	21316	2023.02.27 15:34:59.971859094	0001923
1	12.551471	-0.296027	12.511568	0.955227	MT	21316	2023.02.27 15:34:59.972859094	0001923
1	12.526974	-0.311332	12.489042	0.923035	MT	21316	2023.02.27 15:34:59.973859094	0001923
1	12.534169	-0.307465	12.497229	0.911118	MT	21316	2023.02.27 15:34:59.974859094	0001923
1	12.516021	-0.314491	12.471817	1.002818	MT	21316	2023.02.27 15:34:59.975859094	0001923
1	12.542845	-0.319224	12.503847	0.935344	MT	21316	2023.02.27 15:34:59.976859094	0001923
1	12.552923	-0.334942	12.511400	0.963627	MT	21316	2023.02.27 15:34:59.977859094	0001923
1	12.554528	-0.335359	12.516010	0.923695	MT	21316	2023.02.27 15:34:59.978859094	0001923
1	12.542874	-0.347346	12.503997	0.923635	MT	21316	2023.02.27 15:34:59.979859094	0001923
1	12.580587	-0.343053	12.539509	0.956138	MT	21316	2023.02.27 15:34:59.980859094	0001923
1	12.561312	-0.315492	12.524216	0.911613	MT	21316	2023.02.27 15:34:59.981859094	0001923
1	12.554291	-0.307278	12.515921	0.931405	MT	21316	2023.02.27 15:34:59.982859094	0001923
1	12.576735	-0.260388	12.540096	0.923289	MT	21316	2023.02.27 15:34:59.983859094	0001923
1	12.554741	-0.296155	12.515751	0.943290	MT	21316	2023.02.27 15:34:59.984859094	0001923
1	12.545540	-0.284312	12.508010	0.927047	MT	21316	2023.02.27 15:34:59.985859094	0001923
1	12.544666	-0.343016	12.503513	0.955588	MT	21316	2023.02.27 15:34:59.986859094	0001923
1	12.555885	-0.335122	12.515659	0.946691	MT	21316	2023.02.27 15:34:59.987859094	0001923
1	12.579245	-0.319178	12.539721	0.943893	MT	21316	2023.02.27 15:34:59.988859094	0001923
1	12.534048	-0.318841	12.492299	0.971170	MT	21316	2023.02.27 15:34:59.989859094	0001923
1	12.548460	-0.295858	12.507324	0.971163	MT	21316	2023.02.27 15:34:59.990859094	0001923
1	12.520171	-0.311118	12.480737	0.942909	MT	21316	2023.02.27 15:34:59.991859094	0001923
1	12.540890	-0.291933	12.500452	0.963016	MT	21316	2023.02.27 15:34:59.992859094	0001923
1	12.542166	-0.280185	12.503832	0.938942	MT	21316	2023.02.27 15:34:59.993859094	0001923
1	12.525817	-0.346996	12.484511	0.955339	MT	21316	2023.02.27 15:34:59.994859094	0001923
1	12.506111	-0.318812	12.464302	0.970742	MT	21316	2023.02.27 15:34:59.995859094	0001923
1	12.523801	-0.288092	12.484718	0.945733	MT	21316	2023.02.27 15:34:59.996859094	0001923
1	12.545772	-0.323434	12.508147	0.915450	MT	21316	2023.02.27 15:34:59.997859094	0001923
1	12.547887	-0.302981	12.507499	0.959237	MT	21316	2023.02.27 15:34:59.998859094	0001923
1	12.544211	-0.335058	12.503584	0.951506	MT	21316	2023.02.27 15:34:59.999859094	0001923
1	12.513011	-0.343108	12.472700	0.943116	MT	21316	2023.02.27 15:35:00.000859094	0001923
1	12.522382	-0.330828	12.480286	0.971110	MT	21316	2023.02.27 15:35:00.001859094	0001923
1	12.540028	-0.307678	12.504533	0.891228	MT	21316	2023.02.27 15:35:00.002859094	0001923
1	12.542787	-0.307183	12.503800	0.939220	MT	21316	2023.02.27 15:35:00.003859094	0001923
1	12.546376	-0.300229	12.507869	0.935210	MT	21316	2023.02.27 15:35:00.004859094	0001923
1	12.546235	-0.323351	12.508025	0.923449	MT	21316	2023.02.27 15:35:00.005859094	0001923
1	12.555221	-0.296072	12.515629	0.951288	MT	21316	2023.02.27 15:35:00.006859094	0001923
1	12.522025	-0.300453	12.485238	0.910863	MT	21316	2023.02.27 15:35:00.007859094	0001923
1	12.536142	-0.280012	12.496589	0.954833	MT	21316	2023.02.27 15:35:00.008859094	0001923
1	12.549808	-0.299651	12.507014	0.991200	MT	21316	2023.02.27 15:35:00.009859094	0001923
1	12.539148	-0.319344	12.501031	0.923301	MT	21316	2023.02.27 15:35:00.010859094	0001923
1	12.534197	-0.314800	12.492242	0.975128	MT	21316	2023.02.27 15:35:00.011859094	0001923
1	12.506351	-0.346893	12.464391	0.963032	MT	21316	2023.02.27 15:35:00.012859094	0001923
1	12.555575	-0.323122	12.515673	0.946567	MT	21316	2023.02.27 15:35:00.013859094	0001923
1	12.540982	-0.295933	12.500447	0.963057	MT	21316	2023.02.27 15:35:00.014859094	0001923
1	12.540588	-0.300015	12.500565	0.955100	MT	21316	2023.02.27 15:35:00.015859094	0001923
1	12.515842	-0.335278	12.476953	0.927098	MT	21316	2023.02.27 15:35:00.016859094	0001923
1	12.537852	-0.330927	12.496406	0.963356	MT	21316	2023.02.27 15:35:00.017859094	0001923
1	12.516138	-0.319155	12.476789	0.938931	MT	21316	2023.02.27 15:35:00.018859094	0001923
1	12.545599	-0.330323	12.499505	1.022407	MT	21316	2023.02.27 15:35:00.019859094	0001923
1	12.541740	-0.326932	12.500411	0.963376	MT	21316	2023.02.27 15:35:00.020859094	0001923
1	12.516622	-0.330459	12.471753	1.005982	MT	21316	2023.02.27 15:35:00.021859094	0001923
1	12.536614	-0.339174	12.496763	0.939443	MT	21316	2023.02.27 15:35:00.022859094	0001923
1	12.527894	-0.355371	12.489050	0.919489	MT	21316	2023.02.27 15:35:00.023859094	0001923
1	12.538398	-0.302722	12.496134	0.983065	MT	21316	2023.02.27 15:35:00.024859094	0001923
1	12.543026	-0.307142	12.503739	0.943220	MT	21316	2023.02.27 15:35:00.025859094	0001923
1	12.540998	-0.306974	12.500495	0.959171	MT	21316	2023.02.27 15:35:00.026859094	0001923
1	12.573319	-0.302759	12.531130	0.983599	MT	21316	2023.02.27 15:35:00.027859094	0001923
1	12.560557	-0.330992	12.519465	0.959708	MT	21316	2023.02.27 15:35:00.028859094	0001923
1	12.558820	-0.292128	12.519709	0.946309	MT	21316	2023.02.27 15:35:00.029859094	0001923
1	12.542142	-0.319347	12.504030	0.923346	MT	21316	2023.02.27 15:35:00.030859094	0001923
1	12.557678	-0.283619	12.514971	0.995157	MT	21316	2023.02.27 15:35:00.031859094	0001923
1	12.541599	-0.330973	12.500467	0.959418	MT	21316	2023.02.27 15:35:00.032859094	0001923
1	12.555706	-0.335153	12.515705	0.943691	MT	21316	2023.02.27 15:35:00.033859094	0001923
1	12.527414	-0.300209	12.488871	0.934920	MT	21316	2023.02.27 15:35:00.034859094	0001923
1	12.557935	-0.339487	12.520188	0.911799	MT	21316	2023.02.27 15:35:00.035859094	0001923
1	12.536137	-0.311134	12.496735	0.943154	MT	21316	2023.02.27 15:35:00.036859094	0001923
1	12.562833	-0.347367	12.523995	0.923940	MT	21316	2023.02.27 15:35:00.037859094	0001923
1	12.541150	-0.323014	12.500537	0.955336	MT	21316	2023.02.27 15:35:00.038859094	0001923
1	12.536860	-0.311011	12.496552	0.955152	MT	21316	2023.02.27 15:35:00.039859094	0001923
1	12.527890	-0.300127	12.488749	0.942918	MT	21316	2023.02.27 15:35:00.040859094	0001923
1	12.556196	-0.295907	12.515384	0.967286	MT	21316	2023.02.27 15:35:00.041859094	0001923
1	12.542132	-0.291727	12.500147	0.983013	MT	21316	2023.02.27 15:35:00.042859094	0001923
1	12.519458	-0.347405	12.481122	0.915285	MT	21316	2023.02.27 15:35:00.043859094	0001923
1	12.519502	-0.303201	12.480869	0.934828	MT	21316	2023.02.27 15:35:00.044859094	0001923
1	12.519978	-0.303118	12.480747	0.942827	MT	21316	2023.02.27 15:35:00.045859094	0001923
1	12.525908	-0.359037	12.484558	0.951463	MT	21316	2023.02.27 15:35:00.046859094	0001923
1	12.546313	-0.335392	12.508072	0.919573	MT	21316	2023.02.27 15:35:00.047859094	0001923
1	12.534924	-0.319381	12.497092	0.919240	MT	21316	2023.02.27 15:35:00.048859094	0001923
1	12.512248	-0.323150	12.472785	0.938911	MT	21316	2023.02.27 15:35:00.049859094	0001923
1	12.528735	-0.327094	12.488671	0.946196	MT	21316	2023.02.27 15:35:00.050859094	0001923
1	12.537122	-0.331051	12.496589	0.951358	MT	21316	2023.02.27 15:35:00.051859094	0001923
1	12.544977	-0.306812	12.503251	0.975214	MT	21316	2023.02.27 15:35:00.052859094	0001923
1	12.562757	-0.276082	12.523652	0.951205	MT	21316	2023.02.27 15:35:00.053859094	0001923
1	12.543901	-0.323059	12.503598	0.951383	MT	21316	2023.02.27 15:35:00.054859094	0001923
1	12.570888	-0.306517	12.526775	1.006576	MT	21316	2023.02.27 15:35:00.055859094	0001923
1	12.547893	-0.323063	12.507598	0.951444	MT	21316	2023.02.27 15:35:00.056859094	0001923
1	12.564731	-0.347037	12.523506	0.955935	MT	21316	2023.02.27 15:35:00.057859094	0001923
1	12.554195	-0.303278	12.515926	0.931364	MT	21316	2023.02.27 15:35:00.058859094	0001923
1	12.564333	-0.291875	12.523327	0.971366	MT	21316	2023.02.27 15:35:00.059859094	0001923
1	12.534073	-0.303465	12.497233	0.911077	MT	21316	2023.02.27 15:35:00.060859094	0001923
1	12.546665	-0.292147	12.507757	0.943126	MT	21316	2023.02.27 15:35:00.061859094	0001923
1	12.534004	-0.326882	12.492350	0.967253	MT	21316	2023.02.27 15:35:00.062859094	0001923
1	12.532419	-0.292008	12.492575	0.954895	MT	21316	2023.02.27 15:35:00.063859094	0001923
1	12.527273	-0.323332	12.489027	0.923158	MT	21316	2023.02.27 15:35:00.064859094	0001923
1	12.529486	-0.335001	12.488525	0.955277	MT	21316	2023.02.27 15:35:00.065859094	0001923
1	12.557816	-0.307365	12.520043	0.923467	MT	21316	2023.02.27 15:35:00.066859094	0001923
1	12.550146	-0.260122	12.511748	0.945858	MT	21316	2023.02.27 15:35:00.067859094	0001923
1	12.516883	-0.299950	12.476506	0.958732	MT	21316	2023.02.27 15:35:00.068859094	0001923
1	12.539851	-0.319221	12.500847	0.935299	MT	21316	2023.02.27 15:35:00.069859094	0001923
1	12.514152	-0.330861	12.472348	0.966989	MT	21316	2023.02.27 15:35:00.070859094	0001923
1	12.531938	-0.331253	12.492895	0.931301	MT	21316	2023.02.27 15:35:00.071859094	0001923
1	12.555575	-0.323122	12.515673	0.946567	MT	21316	2023.02.27 15:35:00.072859094	0001923
1	12.562454	-0.295540	12.518834	1.003341	MT	21316	2023.02.27 15:35:00.073859094	0001923
1	12.539936	-0.303139	12.500744	0.943133	MT	21316	2023.02.27 15:35:00.074859094	0001923
1	12.534698	-0.314718	12.492120	0.983127	MT	21316	2023.02.27 15:35:00.075859094	0001923
1	12.531632	-0.319254	12.492909	0.931177	MT	21316	2023.02.27 15:35:00.076859094	0001923
1	12.537054	-0.287888	12.496396	0.966913	MT	21316	2023.02.27 15:35:00.077859094	0001923
1	12.553106	-0.322861	12.511292	0.971502	MT	21316	2023.02.27 15:35:00.078859094	0001923
1	12.550657	-0.292151	12.511756	0.943187	MT	21316	2023.02.27 15:35:00.079859094	0001923
1	12.562335	-0.319327	12.523967	0.927651	MT	21316	2023.02.27 15:35:00.080859094	0001923
1	12.568614	-0.343041	12.527511	0.955955	MT	21316	2023.02.27 15:35:00.081859094	0001923
1	12.545936	-0.311352	12.508039	0.923325	MT	21316	2023.02.27 15:35:00.082859094	0001923
1	12.571982	-0.319046	12.531539	0.955769	MT	21316	2023.02.27 15:35:00.083859094	0001923
1	12.547792	-0.319063	12.507602	0.951403	MT	21316	2023.02.27 15:35:00.084859094	0001923
1	12.560557	-0.330992	12.519465	0.959708	MT	21316	2023.02.27 15:35:00.085859094	0001923
1	12.542762	-0.346848	12.500265	0.971581	MT	21316	2023.02.27 15:35:00.086859094	0001923
1	12.555923	-0.283908	12.515399	0.967162	MT	21316	2023.02.27 15:35:00.087859094	0001923
1	12.542853	-0.292112	12.503711	0.946065	MT	21316	2023.02.27 15:35:00.088859094	0001923
1	12.536054	-0.276013	12.496594	0.954792	MT	21316	2023.02.27 15:35:00.089859094	0001923
1	12.544387	-0.322976	12.503476	0.959382	MT	21316	2023.02.27 15:35:00.090859094	0001923
1	12.541882	-0.327429	12.504143	0.915430	MT	21316	2023.02.27 15:35:00.091859094	0001923
1	12.533753	-0.306842	12.492313	0.971047	MT	21316	2023.02.27 15:35:00.092859094	0001923
1	12.540032	-0.307139	12.500740	0.943174	MT	21316	2023.02.27 15:35:00.093859094	0001923
1	12.553179	-0.283698	12.511094	0.987098	MT	21316	2023.02.27 15:35:00.094859094	0001923
1	12.518346	-0.331529	12.481324	0.903122	MT	21316	2023.02.27 15:35:00.095859094	0001923
1	12.541252	-0.327014	12.500533	0.955378	MT	21316	2023.02.27 15:35:00.096859094	0001923
1	12.543991	-0.306977	12.503495	0.959217	MT	21316	2023.02.27 15:35:00.097859094	0001923
1	12.551393	-0.303068	12.511621	0.951299	MT	21316	2023.02.27 15:35:00.098859094	0001923
1	12.555371	-0.292031	12.515572	0.955246	MT	21316	2023.02.27 15:35:00.099859094	0001923
1	12.527273	-0.323332	12.489027	0.923158	MT	21316	2023.02.27 15:35:00.100859094	0001923
1	12.529350	-0.339042	12.488581	0.951318	MT	21316	2023.02.27 15:35:00.101859094	0001923
1	12.531218	-0.334713	12.488097	0.983272	MT	21316	2023.02.27 15:35:00.102859094	0001923
1	12.547893	-0.323063	12.507598	0.951444	MT	21316	2023.02.27 15:35:00.103859094	0001923
1	12.516164	-0.358654	12.472009	0.987274	MT	21316	2023.02.27 15:35:00.104859094	0001923
1	12.507931	-0.363392	12.469104	0.915266	MT	21316	2023.02.27 15:35:00.105859094	0001923
1	12.519502	-0.303201	12.480869	0.934828	MT	21316	2023.02.27 15:35:00.106859094	0001923
1	12.529928	-0.276380	12.493144	0.918737	MT	21316	2023.02.27 15:35:00.107859094	0001923
1	12.526416	-0.322792	12.484234	0.975089	MT	21316	2023.02.27 15:35:00.108859094	0001923
1	12.538278	-0.346926	12.496387	0.963521	MT	21316	2023.02.27 15:35:00.109859094	0001923
1	12.522415	-0.279625	12.480041	0.990582	MT	21316	2023.02.27 15:35:00.110859094	0001923
1	12.521532	-0.306871	12.480376	0.966864	MT	21316	2023.02.27 15:35:00.111859094	0001923
1	12.537694	-0.363101	12.496628	0.946689	MT	21316	2023.02.27 15:35:00.112859094	0001923
1	12.570585	-0.347416	12.532055	0.920063	MT	21316	2023.02.27 15:35:00.113859094	0001923
1	12.547644	-0.303022	12.507560	0.955237	MT	21316	2023.02.27 15:35:00.114859094	0001923
1	12.545839	-0.307352	12.508044	0.923284	MT	21316	2023.02.27 15:35:00.115859094	0001923
1	12.555799	-0.299990	12.515502	0.959328	MT	21316	2023.02.27 15:35:00.116859094	0001923
1	12.554153	-0.311319	12.515977	0.927447	MT	21316	2023.02.27 15:35:00.117859094	0001923
1	12.542641	-0.302685	12.500073	0.987125	MT	21316	2023.02.27 15:35:00.118859094	0001923
1	12.596173	-0.287742	12.554084	0.987796	MT	21316	2023.02.27 15:35:00.119859094	0001923
1	12.549673	-0.334815	12.507217	0.975563	MT	21316	2023.02.27 15:35:00.120859094	0001923
1	12.546861	-0.268024	12.507602	0.954877	MT	21316	2023.02.27 15:35:00.121859094	0001923
1	12.573248	-0.299759	12.531134	0.983569	MT	21316	2023.02.27 15:35:00.122859094	0001923
1	12.569168	-0.319541	12.532271	0.907777	MT	21316	2023.02.27 15:35:00.123859094	0001923
1	12.573779	-0.276259	12.535894	0.935391	MT	21316	2023.02.27 15:35:00.124859094	0001923
1	12.571580	-0.292007	12.531509	0.959490	MT	21316	2023.02.27 15:35:00.125859094	0001923
1	12.551384	-0.315119	12.511683	0.946424	MT	21316	2023.02.27 15:35:00.126859094	0001923
1	12.567394	-0.326512	12.522751	1.006720	MT	21316	2023.02.27 15:35:00.127859094	0001923
1	12.561954	-0.272206	12.523839	0.939166	MT	21316	2023.02.27 15:35:00.128859094	0001923
1	12.556810	-0.330947	12.515404	0.963647	MT	21316	2023.02.27 15:35:00.129859094	0001923
1	12.558343	-0.319323	12.519967	0.927590	MT	21316	2023.02.27 15:35:00.130859094	0001923
1	12.527120	-0.335414	12.489135	0.915283	MT	21316	2023.02.27 15:35:00.131859094	0001923
1	12.551586	-0.311067	12.511611	0.951382	MT	21316	2023.02.27 15:35:00.132859094	0001923
1	12.549009	-0.346979	12.507447	0.959690	MT	21316	2023.02.27 15:35:00.133859094	0001923
1	12.538762	-0.260722	12.504650	0.886745	MT	21316	2023.02.27 15:35:00.134859094	0001923
1	12.524257	-0.351285	12.484934	0.927385	MT	21316	2023.02.27 15:35:00.135859094	0001923
1	12.526477	-0.334832	12.484281	0.971213	MT	21316	2023.02.27 15:35:00.136859094	0001923
1	12.548227	-0.306940	12.507433	0.963277	MT	21316	2023.02.27 15:35:00.137859094	0001923
1	12.534107	-0.330882	12.492346	0.967294	MT	21316	2023.02.27 15:35:00.138859094	0001923
1	12.542798	-0.276061	12.503654	0.950899	MT	21316	2023.02.27 15:35:00.139859094	0001923
1	12.525868	-0.339661	12.489497	0.891329	MT	21316	2023.02.27 15:35:00.140859094	0001923
1	12.525563	-0.280458	12.489262	0.910718	MT	21316	2023.02.27 15:35:00.141859094	0001923
1	12.558615	-0.311241	12.519855	0.935507	MT	21316	2023.02.27 15:35:00.142859094	0001923
1	12.544003	-0.327058	12.503593	0.951424	MT	21316	2023.02.27 15:35:00.143859094	0001923
1	12.558211	-0.323364	12.520024	0.923632	MT	21316	2023.02.27 15:35:00.144859094	0001923
1	12.545245	-0.311476	12.508223	0.911327	MT	21316	2023.02.27 15:35:00.145859094	0001923
1	12.559182	-0.284036	12.519581	0.955225	MT	21316	2023.02.27 15:35:00.146859094	0001923
1	12.535009	-0.306636	12.492008	0.991043	MT	21316	2023.02.27 15:35:00.147859094	0001923
1	12.580196	-0.260308	12.542974	0.931334	MT	21316	2023.02.27 15:35:00.148859094	0001923
1	12.558615	-0.311241	12.519855	0.935507	MT	21316	2023.02.27 15:35:00.149859094	0001923
1	12.549765	-0.323438	12.512147	0.915511	MT	21316	2023.02.27 15:35:00.150859094	0001923
1	12.554458	-0.235993	12.515578	0.958669	MT	21316	2023.02.27 15:35:00.151859094	0001923
1	12.563779	-0.268581	12.528393	0.903192	MT	21316	2023.02.27 15:35:00.152859094	0001923
1	12.543899	-0.272560	12.508391	0.902927	MT	21316	2023.02.27 15:35:00.153859094	0001923
1	12.567060	-0.303136	12.527695	0.946545	MT	21316	2023.02.27 15:35:00.154859094	0001923
1	12.554738	-0.288124	12.515715	0.946207	MT	21316	2023.02.27 15:35:00.155859094	0001923
1	12.536789	-0.275889	12.496410	0.966789	MT	21316	2023.02.27 15:35:00.156859094	0001923
1	12.553809	-0.330778	12.511160	0.979583	MT	21316	2023.02.27 15:35:00.157859094	0001923
1	12.578779	-0.292149	12.539707	0.946615	MT	21316	2023.02.27 15:35:00.158859094	0001923
1	12.553886	-0.319401	12.516090	0.919530	MT	21316	2023.02.27 15:35:00.159859094	0001923
1	12.558151	-0.314659	12.514996	0.991477	MT	21316	2023.02.27 15:35:00.160859094	0001923
1	12.552561	-0.310902	12.511367	0.967379	MT	21316	2023.02.27 15:35:00.161859094	0001923
1	12.564487	-0.318956	12.523417	0.963645	MT	21316	2023.02.27 15:35:00.162859094	0001923
1	12.551304	-0.319149	12.511724	0.943465	MT	21316	2023.02.27 15:35:00.163859094	0001923
1	12.520449	-0.315087	12.480687	0.945950	MT	21316	2023.02.27 15:35:00.164859094	0001923
1	12.520449	-0.315087	12.480687	0.945950	MT	21316	2023.02.27 15:35:00.165859094	0001923
1	12.547836	-0.311022	12.507551	0.955320	MT	21316	2023.02.27 15:35:00.166859094	0001923
1	12.537103	-0.310970	12.496491	0.959151	MT	21316	2023.02.27 15:35:00.167859094	0001923
1	12.541632	-0.291810	12.500269	0.975014	MT	21316	2023.02.27 15:35:00.168859094	0001923
1	12.548749	-0.280440	12.512198	0.915069	MT	21316	2023.02.27 15:35:00.169859094	0001923
1	12.546943	-0.334604	12.502912	0.995499	MT	21316	2023.02.27 15:35:00.170859094	0001923
1	12.540798	-0.311554	12.504345	0.903268	MT	21316	2023.02.27 15:35:00.171859094	0001923
1	12.571005	-0.288089	12.531636	0.951450	MT	21316	2023.02.27 15:35:00.172859094	0001923
1	12.536768	-0.354551	12.491829	0.999536	MT	21316	2023.02.27 15:35:00.173859094	0001923
1	12.555789	-0.347193	12.515751	0.939815	MT	21316	2023.02.27 15:35:00.174859094	0001923
1	12.551285	-0.311119	12.511688	0.946382	MT	21316	2023.02.27 15:35:00.175859094	0001923
1	12.547114	-0.311146	12.507734	0.943322	MT	21316	2023.02.27 15:35:00.176859094	0001923
1	12.555498	-0.327153	12.515714	0.943609	MT	21316	2023.02.27 15:35:00.177859094	0001923
1	12.552513	-0.318943	12.511419	0.963462	MT	21316	2023.02.27 15:35:00.178859094	0001923
1	12.546576	-0.280117	12.507725	0.946002	MT	21316	2023.02.27 15:35:00.179859094	0001923
1	12.546613	-0.300188	12.507808	0.939209	MT	21316	2023.02.27 15:35:00.180859094	0001923
1	12.527581	-0.307209	12.488863	0.934992	MT	21316	2023.02.27 15:35:00.181859094	0001923
1	12.554473	-0.276125	12.515729	0.946083	MT	21316	2023.02.27 15:35:00.182859094	0001923
1	12.543154	-0.292060	12.503635	0.951064	MT	21316	2023.02.27 15:35:00.183859094	0001923
1	12.546702	-0.323269	12.507903	0.931447	MT	21316	2023.02.27 15:35:00.184859094	0001923
1	12.557200	-0.306783	12.515188	0.979397	MT	21316	2023.02.27 15:35:00.185859094	0001923
1	12.559150	-0.323199	12.519779	0.939629	MT	21316	2023.02.27 15:35:00.186859094	0001923
1	12.575426	-0.303798	12.540656	0.883739	MT	21316	2023.02.27 15:35:00.187859094	0001923
1	12.542710	-0.247980	12.503565	0.958610	MT	21316	2023.02.27 15:35:00.188859094	0001923
1	12.583112	-0.283895	12.542334	0.971574	MT	21316	2023.02.27 15:35:00.189859094	0001923
1	12.566896	-0.296136	12.527704	0.946473	MT	21316	2023.02.27 15:35:00.190859094	0001923
1	12.541724	-0.295809	12.500264	0.975055	MT	21316	2023.02.27 15:35:00.191859094	0001923
1	12.551884	-0.323067	12.511597	0.951505	MT	21316	2023.02.27 15:35:00.192859094	0001923
1	12.567697	-0.307043	12.527553	0.955584	MT	21316	2023.02.27 15:35:00.193859094	0001923
1	12.560698	-0.326951	12.519408	0.963666	MT	21316	2023.02.27 15:35:00.194859094	0001923
1	12.552614	-0.322943	12.511414	0.963503	MT	21316	2023.02.27 15:35:00.195859094	0001923
1	12.535500	-0.354757	12.492134	0.979539	MT	21316	2023.02.27 15:35:00.196859094	0001923
1	12.541218	-0.335055	12.500584	0.951461	MT	21316	2023.02.27 15:35:00.197859094	0001923
1	12.558641	-0.292159	12.519755	0.943310	MT	21316	2023.02.27 15:35:00.198859094	0001923
1	12.537385	-0.303593	12.501416	0.899140	MT	21316	2023.02.27 15:35:00.199859094	0001923
1	12.551582	-0.339190	12.511761	0.939672	MT	21316	2023.02.27 15:35:00.200859094	0001923
1	12.540123	-0.292596	12.504429	0.899073	MT	21316	2023.02.27 15:35:00.201859094	0001923
1	12.571801	-0.279925	12.531402	0.967365	MT	21316	2023.02.27 15:35:00.202859094	0001923
1	12.575635	-0.327143	12.535666	0.946914	MT	21316	2023.02.27 15:35:00.203859094	0001923
1	12.564315	-0.299262	12.518417	1.030377	MT	21316	2023.02.27 15:35:00.204859094	0001923
1	12.553291	-0.284362	12.516070	0.923170	MT	21316	2023.02.27 15:35:00.205859094	0001923
1	12.550368	-0.300233	12.511869	0.935271	MT	21316	2023.02.27 15:35:00.206859094	0001923
1	12.573433	-0.292382	12.536059	0.923557	MT	21316	2023.02.27 15:35:00.207859094	0001923
1	12.554905	-0.303154	12.515743	0.943362	MT	21316	2023.02.27 15:35:00.208859094	0001923
1	12.558641	-0.292159	12.519755	0.943310	MT	21316	2023.02.27 15:35:00.209859094	0001923
1	12.559014	-0.310504	12.514771	1.006433	MT	21316	2023.02.27 15:35:00.210859094	0001923
1	12.567165	-0.284044	12.527581	0.955347	MT	21316	2023.02.27 15:35:00.211859094	0001923
1	12.552268	-0.287862	12.511333	0.971141	MT	21316	2023.02.27 15:35:00.212859094	0001923
1	12.582518	-0.323150	12.542670	0.946980	MT	21316	2023.02.27 15:35:00.213859094	0001923
1	12.550837	-0.292120	12.511710	0.946187	MT	21316	2023.02.27 15:35:00.214859094	0001923
1	12.557552	-0.366986	12.515422	0.960018	MT	21316	2023.02.27 15:35:00.215859094	0001923
1	12.549479	-0.292357	12.512061	0.923191	MT	21316	2023.02.27 15:35:00.216859094	0001923
1	12.564313	-0.279834	12.523280	0.975242	MT	21316	2023.02.27 15:35:00.217859094	0001923
1	12.566534	-0.288168	12.527759	0.943391	MT	21316	2023.02.27 15:35:00.218859094	0001923
1	12.559618	-0.303035	12.519559	0.955421	MT	21316	2023.02.27 15:35:00.219859094	0001923
1	12.549805	-0.296316	12.511996	0.927231	MT	21316	2023.02.27 15:35:00.220859094	0001923
1	12.553240	-0.292402	12.516122	0.919253	MT	21316	2023.02.27 15:35:00.221859094	0001923
1	12.570577	-0.322630	12.526924	0.995742	MT	21316	2023.02.27 15:35:00.222859094	0001923
1	12.564740	-0.287792	12.523210	0.979323	MT	21316	2023.02.27 15:35:00.223859094	0001923
1	12.576926	-0.280428	12.540133	0.919496	MT	21316	2023.02.27 15:35:00.224859094	0001923
1	12.529522	-0.326960	12.488473	0.959194	MT	21316	2023.02.27 15:35:00.225859094	0001923
1	12.572917	-0.326922	12.531346	0.967849	MT	21316	2023.02.27 15:35:00.226859094	0001923
1	12.541728	-0.292308	12.504001	0.927068	MT	21316	2023.02.27 15:35:00.227859094	0001923
1	12.574084	-0.300299	12.535927	0.931638	MT	21316	2023.02.27 15:35:00.228859094	0001923
1	12.559772	-0.331126	12.519663	0.946711	MT	21316	2023.02.27 15:35:00.229859094	0001923
1	12.561011	-0.338950	12.519394	0.963790	MT	21316	2023.02.27 15:35:00.230859094	0001923
1	12.575875	-0.315051	12.535543	0.955789	MT	21316	2023.02.27 15:35:00.231859094	0001923
1	12.550843	-0.300150	12.511747	0.943270	MT	21316	2023.02.27 15:35:00.232859094	0001923
1	12.563808	-0.267876	12.523356	0.971119	MT	21316	2023.02.27 15:35:00.233859094	0001923
1	12.548294	-0.300604	12.512418	0.899277	MT	21316	2023.02.27 15:35:00.234859094	0001923
1	12.571795	-0.358586	12.526820	1.000112	MT	21316	2023.02.27 15:35:00.235859094	0001923
1	12.552919	-0.288444	12.516188	0.915212	MT	21316	2023.02.27 15:35:00.236859094	0001923
1	12.535662	-0.311217	12.496857	0.935155	MT	21316	2023.02.27 15:35:00.237859094	0001923
1	12.570941	-0.343334	12.531938	0.928021	MT	21316	2023.02.27 15:35:00.238859094	0001923
1	12.558379	-0.311282	12.519916	0.931507	MT	21316	2023.02.27 15:35:00.239859094	0001923
1	12.547967	-0.295940	12.507446	0.963164	MT	21316	2023.02.27 15:35:00.240859094	0001923
1	12.533684	-0.315588	12.497402	0.899202	MT	21316	2023.02.27 15:35:00.241859094	0001923
1	12.523825	-0.335286	12.484953	0.927220	MT	21316	2023.02.27 15:35:00.242859094	0001923
1	12.566059	-0.288250	12.527881	0.935392	MT	21316	2023.02.27 15:35:00.243859094	0001923
1	12.554821	-0.319236	12.515846	0.935528	MT	21316	2023.02.27 15:35:00.244859094	0001923
1	12.519245	-0.292201	12.480882	0.934715	MT	21316	2023.02.27 15:35:00.245859094	0001923
1	12.543154	-0.292060	12.503635	0.951064	MT	21316	2023.02.27 15:35:00.246859094	0001923
1	12.535069	-0.296259	12.496936	0.931001	MT	21316	2023.02.27 15:35:00.247859094	0001923
1	12.545111	-0.264313	12.508034	0.926841	MT	21316	2023.02.27 15:35:00.248859094	0001923
1	12.555295	-0.319154	12.515724	0.943526	MT	21316	2023.02.27 15:35:00.249859094	0001923
1	12.563660	-0.327130	12.523667	0.946730	MT	21316	2023.02.27 15:35:00.250859094	0001923
1	12.546072	-0.307311	12.507983	0.927283	MT	21316	2023.02.27 15:35:00.251859094	0001923
1	12.503261	-0.347430	12.465185	0.911041	MT	21316	2023.02.27 15:35:00.252859094	0001923
1	12.526872	-0.276211	12.488900	0.934673	MT	21316	2023.02.27 15:35:00.253859094	0001923
1	12.528442	-0.303044	12.488624	0.950948	MT	21316	2023.02.27 15:35:00.254859094	0001923
1	12.536040	-0.307135	12.496740	0.943113	MT	21316	2023.02.27 15:35:00.255859094	0001923
1	12.527015	-0.303292	12.488990	0.926952	MT	21316	2023.02.27 15:35:00.256859094	0001923
1	12.556260	-0.287867	12.515333	0.971203	MT	21316	2023.02.27 15:35:00.257859094	0001923
1	12.527797	-0.296127	12.488754	0.942877	MT	21316	2023.02.27 15:35:00.258859094	0001923
1	12.550368	-0.300233	12.511869	0.935271	MT	21316	2023.02.27 15:35:00.259859094	0001923
1	12.542429	-0.314767	12.500180	0.979250	MT	21316	2023.02.27 15:35:00.260859094	0001923
1	12.513337	-0.275782	12.472291	0.974421	MT	21316	2023.02.27 15:35:00.261859094	0001923
1	12.554431	-0.303237	12.515865	0.935363	MT	21316	2023.02.27 15:35:00.262859094	0001923
1	12.555601	-0.331153	12.515709	0.943650	MT	21316	2023.02.27 15:35:00.263859094	0001923
1	12.536763	-0.307011	12.496557	0.955111	MT	21316	2023.02.27 15:35:00.264859094	0001923
1	12.552331	-0.331025	12.511527	0.955587	MT	21316	2023.02.27 15:35:00.265859094	0001923
1	12.566716	-0.296167	12.527749	0.943473	MT	21316	2023.02.27 15:35:00.266859094	0001923
1	12.542973	-0.284061	12.503644	0.950981	MT	21316	2023.02.27 15:35:00.267859094	0001923
1	12.543615	-0.279937	12.503466	0.962938	MT	21316	2023.02.27 15:35:00.268859094	0001923
1	12.574918	-0.351379	12.535989	0.924165	MT	21316	2023.02.27 15:35:00.269859094	0001923
1	12.561780	-0.299664	12.519013	0.991384	MT	21316	2023.02.27 15:35:00.270859094	0001923
1	12.531434	-0.347417	12.493121	0.915468	MT	21316	2023.02.27 15:35:00.271859094	0001923
1	12.534928	-0.300300	12.496993	0.927043	MT	21316	2023.02.27 15:35:00.272859094	0001923
1	12.553245	-0.346942	12.511386	0.963750	MT	21316	2023.02.27 15:35:00.273859094	0001923
1	12.563509	-0.371365	12.523966	0.924187	MT	21316	2023.02.27 15:35:00.274859094	0001923
1	12.553102	-0.296443	12.516178	0.915294	MT	21316	2023.02.27 15:35:00.275859094	0001923
1	12.538465	-0.280305	12.501016	0.926899	MT	21316	2023.02.27 15:35:00.276859094	0001923
1	12.555426	-0.351276	12.515869	0.931858	MT	21316	2023.02.27 15:35:00.277859094	0001923
1	12.562760	-0.374825	12.519168	0.976159	MT	21316	2023.02.27 15:35:00.278859094	0001923
1	12.544533	-0.347057	12.503570	0.951630	MT	21316	2023.02.27 15:35:00.279859094	0001923
1	12.554860	-0.311195	12.515794	0.939445	MT	21316	2023.02.27 15:35:00.280859094	0001923
1	12.552625	-0.351065	12.511564	0.951793	MT	21316	2023.02.27 15:35:00.281859094	0001923
1	12.533513	-0.326965	12.492473	0.959255	MT	21316	2023.02.27 15:35:00.282859094	0001923
1	12.519893	-0.319200	12.480850	0.934993	MT	21316	2023.02.27 15:35:00.283859094	0001923
1	12.557979	-0.323405	12.520085	0.919633	MT	21316	2023.02.27 15:35:00.284859094	0001923
1	12.515351	-0.318614	12.471996	0.990861	MT	21316	2023.02.27 15:35:00.285859094	0001923
1	12.542930	-0.303142	12.503744	0.943178	MT	21316	2023.02.27 15:35:00.286859094	0001923
1	12.551393	-0.303068	12.511621	0.951299	MT	21316	2023.02.27 15:35:00.287859094	0001923
1	12.497899	-0.319011	12.457608	0.950639	MT	21316	2023.02.27 15:35:00.288859094	0001923
1	12.543731	-0.295978	12.503508	0.959104	MT	21316	2023.02.27 15:35:00.289859094	0001923
1	12.566479	-0.296208	12.527811	0.939474	MT	21316	2023.02.27 15:35:00.290859094	0001923
1	12.555180	-0.307123	12.515692	0.946402	MT	21316	2023.02.27 15:35:00.291859094	0001923
1	12.540054	-0.327220	12.500838	0.935381	MT	21316	2023.02.27 15:35:00.292859094	0001923
1	12.581120	-0.292265	12.542875	0.935662	MT	21316	2023.02.27 15:35:00.293859094	0001923
1	12.521399	-0.330993	12.480530	0.955113	MT	21316	2023.02.27 15:35:00.294859094	0001923
1	12.542081	-0.310809	12.500246	0.975209	MT	21316	2023.02.27 15:35:00.295859094	0001923
1	12.547515	-0.327145	12.507715	0.943487	MT	21316	2023.02.27 15:35:00.296859094	0001923
1	12.532848	-0.299966	12.492505	0.958977	MT	21316	2023.02.27 15:35:00.297859094	0001923
1	12.528183	-0.331208	12.488835	0.935239	MT	21316	2023.02.27 15:35:00.298859094	0001923
1	12.548974	-0.300480	12.512235	0.911275	MT	21316	2023.02.27 15:35:00.299859094	0001923
1	12.540005	-0.343302	12.500941	0.927547	MT	21316	2023.02.27 15:35:00.300859094	0001923
1	12.538718	-0.311386	12.501101	0.919219	MT	21316	2023.02.27 15:35:00.301859094	0001923
1	12.550274	-0.296233	12.511873	0.935230	MT	21316	2023.02.27 15:35:00.302859094	0001923
1	12.569350	-0.288378	12.532064	0.923455	MT	21316	2023.02.27 15:35:00.303859094	0001923
1	12.541712	-0.311389	12.504101	0.919265	MT	21316	2023.02.27 15:35:00.304859094	0001923
1	12.525149	-0.279835	12.484346	0.970647	MT	21316	2023.02.27 15:35:00.305859094	0001923
1	12.530472	-0.319460	12.493215	0.911180	MT	21316	2023.02.27 15:35:00.306859094	0001923
1	12.547402	-0.303064	12.507621	0.951238	MT	21316	2023.02.27 15:35:00.307859094	0001923
1	12.553312	-0.330860	12.511282	0.971584	MT	21316	2023.02.27 15:35:00.308859094	0001923
1	12.552859	-0.322902	12.511353	0.967502	MT	21316	2023.02.27 15:35:00.309859094	0001923
1	12.533753	-0.306842	12.492313	0.971047	MT	21316	2023.02.27 15:35:00.310859094	0001923
1	12.521643	-0.330952	12.480469	0.959112	MT	21316	2023.02.27 15:35:00.311859094	0001923
1	12.542090	-0.335429	12.504133	0.915513	MT	21316	2023.02.27 15:35:00.312859094	0001923
1	12.548873	-0.302816	12.507255	0.975234	MT	21316	2023.02.27 15:35:00.313859094	0001923
1	12.528247	-0.284004	12.488585	0.954752	MT	21316	2023.02.27 15:35:00.314859094	0001923
1	12.554303	-0.268125	12.515738	0.946001	MT	21316	2023.02.27 15:35:00.315859094	0001923
1	12.541986	-0.363053	12.500551	0.951749	MT	21316	2023.02.27 15:35:00.316859094	0001923
1	12.557447	-0.326823	12.515226	0.975603	MT	21316	2023.02.27 15:35:00.317859094	0001923
1	12.550534	-0.307233	12.511860	0.935343	MT	21316	2023.02.27 15:35:00.318859094	0001923
1	12.542737	-0.306685	12.500068	0.987166	MT	21316	2023.02.27 15:35:00.319859094	0001923
1	12.556098	-0.343121	12.515649	0.946773	MT	21316	2023.02.27 15:35:00.320859094	0001923
1	12.548378	-0.322980	12.507476	0.959443	MT	21316	2023.02.27 15:35:00.321859094	0001923
1	12.545422	-0.314770	12.503180	0.979296	MT	21316	2023.02.27 15:35:00.322859094	0001923
1	12.550566	-0.288151	12.511761	0.943146	MT	21316	2023.02.27 15:35:00.323859094	0001923
1	12.540377	-0.279975	12.500527	0.958893	MT	21316	2023.02.27 15:35:00.324859094	0001923
[truncated: 1 more rows]
