# Supplementary material for: Spatially selective delivery of living magnetic microrobots through torque-focusing
Source: Nat Commun. 2024 Mar 9;15:2160. doi: 10.1038/s41467-024-46407-4 (PMC10924878; doi:10.1038/s41467-024-46407-4)
Supplement: Supplementary file 4 — Source Data [file 41467_2024_46407_MOESM4_ESM.zip › Data_Sorted_by_Figures/Fig_4/4H/Field Characterization/x axis measurements/ReadingHallProbeData.nb]

(* Content-type: application/vnd.wolfram.mathematica *)

(*** Wolfram Notebook File ***)
(* http://www.wolfram.com/nb *)

(* CreatedBy='Mathematica 11.2' *)

(*CacheID: 234*)
(* Internal cache information:
NotebookFileLineBreakTest
NotebookFileLineBreakTest
NotebookDataPosition[       158,          7]
NotebookDataLength[   2398749,      42629]
NotebookOptionsPosition[   2378396,      42304]
NotebookOutlinePosition[   2378746,      42319]
CellTagsIndexPosition[   2378703,      42316]
WindowFrame->Normal*)

(* Beginning of Notebook Content *)
Notebook[{

Cell[CellGroupData[{
Cell[BoxData[
 RowBox[{"NotebookDirectory", "[", "]"}]], "Input",
 CellChangeTimes->{{3.885630556537484*^9, 
  3.885630563020399*^9}},ExpressionUUID->"d6194e9d-c48a-424f-9e08-\
5ab46e8e7f26"],

Cell[BoxData["\<\"P:\\\\Michael\\\\MetroLabHallProbe\\\\230224\\\\x0_y-5_z0\\\
\\\"\>"], "Output",
 CellChangeTimes->{{3.885630724288464*^9, 3.8856307623489447`*^9}, 
   3.8857078711894307`*^9, 3.886577670136847*^9, 3.886578828255624*^9, 
   3.886585181233856*^9, 
   3.8865861736692567`*^9},ExpressionUUID->"5f074a94-9bbc-4d5b-bae6-\
d3022e081e5b"]
}, Open  ]],

Cell[BoxData[""], "Input",
 CellChangeTimes->{{3.8856305882683306`*^9, 3.885630616980933*^9}, {
   3.885630655786891*^9, 3.8856306642128906`*^9}, 
   3.8865778031314726`*^9},ExpressionUUID->"8e11b7e9-e569-4587-b42c-\
fd2e0c3b616b"],

Cell[CellGroupData[{

Cell["(-5,0,0) Blue offset 0A White Offset 0A RMF off", "Subsection",
 CellChangeTimes->{{3.8856352467860565`*^9, 3.8856352581242943`*^9}, {
   3.885636567221425*^9, 3.885636571123513*^9}, {3.8865781991696997`*^9, 
   3.886578220175719*^9}, {3.886585552852583*^9, 3.8865855719640017`*^9}, 
   3.8865861765871305`*^9, {3.886587986722268*^9, 
   3.886587990043625*^9}},ExpressionUUID->"1f3e4b9d-a84b-4188-bb11-\
797f53d5e2c5"],

Cell[BoxData[""], "Input",
 CellChangeTimes->{{3.885630646809802*^9, 3.8856306494773984`*^9}, {
  3.886577805815476*^9, 
  3.8865778084934444`*^9}},ExpressionUUID->"ecbfd7e3-f8c0-4b86-96ff-\
b3d6ab4bd8e9"],

Cell[BoxData[
 RowBox[{
  RowBox[{"Data", "=", 
   RowBox[{"Import", "[", 
    RowBox[{
     RowBox[{
      RowBox[{"NotebookDirectory", "[", "]"}], "<>", 
      "\"\<x-5_y0_z0_no_offset_RMFoff.txt\>\""}], ",", "\"\<Table\>\""}], 
    "]"}]}], ";"}]], "Input",
 CellChangeTimes->{{3.8856305695600953`*^9, 3.885630581926916*^9}, {
   3.885630627893744*^9, 3.885630705780994*^9}, {3.8856307556525393`*^9, 
   3.885630775470237*^9}, 3.88563523839412*^9, 3.8865778180690346`*^9, 
   3.886577848645228*^9, 3.886585226324568*^9, 3.886585476687904*^9, 
   3.886586191029338*^9, 
   3.8865881463814545`*^9},ExpressionUUID->"278d74a8-e272-4247-a978-\
597855253e18"],

Cell[BoxData[{
 RowBox[{
  RowBox[{"Bvst", "=", 
   RowBox[{"Table", "[", 
    RowBox[{
     RowBox[{"{", 
      RowBox[{
       RowBox[{
        RowBox[{"AbsoluteTime", "[", 
         RowBox[{
          RowBox[{"Data", "[", 
           RowBox[{"[", "i", "]"}], "]"}], "[", 
          RowBox[{"[", "9", "]"}], "]"}], "]"}], "-", 
        RowBox[{"AbsoluteTime", "[", 
         RowBox[{
          RowBox[{"Data", "[", 
           RowBox[{"[", "2", "]"}], "]"}], "[", 
          RowBox[{"[", "9", "]"}], "]"}], "]"}]}], ",", 
       RowBox[{"AbsoluteTime", "[", 
        RowBox[{
         RowBox[{"Data", "[", 
          RowBox[{"[", "i", "]"}], "]"}], "[", 
         RowBox[{"[", "2", "]"}], "]"}], "]"}]}], "}"}], ",", 
     RowBox[{"{", 
      RowBox[{"i", ",", "2", ",", 
       RowBox[{"Length", "[", "Data", "]"}]}], "}"}]}], "]"}]}], 
  ";"}], "\[IndentingNewLine]", 
 RowBox[{
  RowBox[{"Bxvst", "=", 
   RowBox[{"Table", "[", 
    RowBox[{
     RowBox[{"{", 
      RowBox[{
       RowBox[{
        RowBox[{"AbsoluteTime", "[", 
         RowBox[{
          RowBox[{"Data", "[", 
           RowBox[{"[", "i", "]"}], "]"}], "[", 
          RowBox[{"[", "9", "]"}], "]"}], "]"}], "-", 
        RowBox[{"AbsoluteTime", "[", 
         RowBox[{
          RowBox[{"Data", "[", 
           RowBox[{"[", "2", "]"}], "]"}], "[", 
          RowBox[{"[", "9", "]"}], "]"}], "]"}]}], ",", 
       RowBox[{"AbsoluteTime", "[", 
        RowBox[{
         RowBox[{"Data", "[", 
          RowBox[{"[", "i", "]"}], "]"}], "[", 
         RowBox[{"[", "3", "]"}], "]"}], "]"}]}], "}"}], ",", 
     RowBox[{"{", 
      RowBox[{"i", ",", "2", ",", 
       RowBox[{"Length", "[", "Data", "]"}]}], "}"}]}], "]"}]}], 
  ";"}], "\[IndentingNewLine]", 
 RowBox[{
  RowBox[{"Byvst", "=", 
   RowBox[{"Table", "[", 
    RowBox[{
     RowBox[{"{", 
      RowBox[{
       RowBox[{
        RowBox[{"AbsoluteTime", "[", 
         RowBox[{
          RowBox[{"Data", "[", 
           RowBox[{"[", "i", "]"}], "]"}], "[", 
          RowBox[{"[", "9", "]"}], "]"}], "]"}], "-", 
        RowBox[{"AbsoluteTime", "[", 
         RowBox[{
          RowBox[{"Data", "[", 
           RowBox[{"[", "2", "]"}], "]"}], "[", 
          RowBox[{"[", "9", "]"}], "]"}], "]"}]}], ",", 
       RowBox[{"AbsoluteTime", "[", 
        RowBox[{
         RowBox[{"Data", "[", 
          RowBox[{"[", "i", "]"}], "]"}], "[", 
         RowBox[{"[", "4", "]"}], "]"}], "]"}]}], "}"}], ",", 
     RowBox[{"{", 
      RowBox[{"i", ",", "2", ",", 
       RowBox[{"Length", "[", "Data", "]"}]}], "}"}]}], "]"}]}], 
  ";"}], "\[IndentingNewLine]", 
 RowBox[{
  RowBox[{"Bzvst", "=", 
   RowBox[{"Table", "[", 
    RowBox[{
     RowBox[{"{", 
      RowBox[{
       RowBox[{
        RowBox[{"AbsoluteTime", "[", 
         RowBox[{
          RowBox[{"Data", "[", 
           RowBox[{"[", "i", "]"}], "]"}], "[", 
          RowBox[{"[", "9", "]"}], "]"}], "]"}], "-", 
        RowBox[{"AbsoluteTime", "[", 
         RowBox[{
          RowBox[{"Data", "[", 
           RowBox[{"[", "2", "]"}], "]"}], "[", 
          RowBox[{"[", "9", "]"}], "]"}], "]"}]}], ",", 
       RowBox[{"AbsoluteTime", "[", 
        RowBox[{
         RowBox[{"Data", "[", 
          RowBox[{"[", "i", "]"}], "]"}], "[", 
         RowBox[{"[", "5", "]"}], "]"}], "]"}]}], "}"}], ",", 
     RowBox[{"{", 
      RowBox[{"i", ",", "2", ",", 
       RowBox[{"Length", "[", "Data", "]"}]}], "}"}]}], "]"}]}], 
  ";"}], "\[IndentingNewLine]"}], "Input",
 CellChangeTimes->{{3.885634882038557*^9, 3.885635012726486*^9}, {
  3.885635107537798*^9, 
  3.8856351214643736`*^9}},ExpressionUUID->"79af7ffc-0586-4861-9268-\
205450a9a51a"],

Cell[CellGroupData[{

Cell[BoxData[
 RowBox[{"ListPlot", "[", 
  RowBox[{
   RowBox[{"{", 
    RowBox[{"Bvst", ",", "Bxvst", ",", "Byvst", ",", "Bzvst"}], "}"}], ",", 
   RowBox[{"Joined", "\[Rule]", "True"}]}], "]"}]], "Input",
 CellChangeTimes->{{3.8856351322377424`*^9, 
  3.8856351768048105`*^9}},ExpressionUUID->"6ec76c14-c39e-4766-922c-\
117bf63efeb0"],

Cell[BoxData[
 GraphicsBox[{{}, {{}, {}, 
    {RGBColor[0.368417, 0.506779, 0.709798], PointSize[0.003666666666666667], 
     AbsoluteThickness[1.6], LineBox[CompressedData["
1:eJxU3XVck18XAPD1sFERFRQQ6e6Gc2hBUFFU7Fbs9meL3d3dXditIBZgACII
iHSX3fHeuXt4N//x83zGnu25cb6312HoxO4jRAKB4HojgUDxP/2zDMsbqzGw
Df67GN4N0k7EJbrY8ethg+HVzAoT+078eks0ZLb44PsiSHkdM3QS7De4kOvd
jb8+ZxokND/SvdqNv755JtxdvN8txodfn5kLLZveeZjgSe+PgZSGjfvkhiqv
4yYsgp/TvEYecKD7LYFf+XMrowKV17h8GdztFjfDzpDuvwJa3BvapHVb/v79
q+DBs5PDBfzz8cwa6Bbx2XIv8L+/vg6avn5VbG6pvB48dAPcCzTtfNaVvx69
EV7vWTzKz195fWDCJuh7o/WOVjr8/tM2w8usxHwzc+V1/uwtcNPKxEXfVHlt
sHArrAxs7LnGnL7vNriV8fb4KQP+eWu3Q0LTYWl59Pybd4B/jxk/fMP55+3c
CYvEfW8uCqfn2QUJB8IOJzrz9Di2GyIObxjeqyv/vDN74GB2fsAnfj+8uBeK
l+WFX/Pin3d9H2y1vJ0cyK9j7u6HBYu/VBb5Kq+7DT0AN1ssrNR34n9fcgB0
Vnm+La5Pj4Ngd3BRQiOeHxuqDkLHsAibtV0pfQ6Bc51bYDB/Pfb9IajTO/Bz
igul12FYFfUgNoHnR8rXw/DJafCGTzx93s0+ApMqdnxc04Q/358jML1i0KYk
LeW15sKjcCbq17FYnt8GkmPwOczWfht/v93yYzB4enGnUZr8+Rseh00Xsn/d
4+Wp29rjcLy8k81fe+X1JM0T0EH/07he4ZT+J+CPiZZhPvLn0z4Jd/4Y+fzn
QPlxEtLTL165y8t/bLtTsOfI92F9+1H+nIIdS2d0ucTfn294Gh6/9z/a3JE/
39HTsOpJ7CpXP/585mdg6OshYT868+c7cwYc38S8aMbLm4HtWUhusXeENv++
dhfPwv2ssyMcrPjzOZ8Dj76vNq3zo/w9BwYWa3dk8fI3yfM8NKqb0jyvLeX3
eWjz3PlpCv/+TwxiYdGJn4IjJpT/sRBbbKF9z115/fpwLAxY8Up/SBsqD7Fw
NMur6WLKL5MLcG5Rm/Js/nkzoy9AdqHO/kQ9/nynLsBffdOwNtbK6xVVF0Cc
9kcexeubpvVF+DDwikMBL187JlyEJm6dE6fw5zGLvQg97SxOtkQqTxdhnn7T
Fod4+XVzvARTh82+36Irla9LUCcylmrzv+909RJsuX/78U4XKm+XwPH7yN26
PD+i3C9D8tc1AdG8vJfPvgx4eFrFIJ7fk25fBvmuFzdyeH379vsyLK2Y0ySe
50cMXAF59ZgPW/jrGguvwE+Ziesqnj8b7l+BJt10xmjVl9ersPH647TlPH1O
BF4Fwe+7Cz46UPm9CgYpOy+f5PHl+pOrcMMlcs1HUyrP10DsV1WQbMTzr/M1
OHV1d/5uyr+11+B9cMSoWv798p9fg2fr710+Yau8jta8DumNfJ4l8vjwLuI6
ZBecT9Th33/m5uvQ932TpS94egleXYdJtef1vnrz/NO+AelB0z029OT5F3UD
nhn4xBYNovpxA0qu9/CI4vlhlnMDNixuMTLbh+rLTYg22PasHc9ft4E3we3b
/eGnkOrPTdA0qmuXRPlXcBOq73w75G3Dy6PhLVj+/YOouiMvj8NvwagRPzdc
4+ldfvQWVL9d9UBizPOv7Ba0+Lyo61Sevt/MbsOvNY3kfi14/o25DX2jy5wa
8fzXOHMbYq6+OuPIP29HzW0wmtc3cEEbqo93wHhzD88EHo9OTLoDhbK589t0
oPp5B1aVZ2Z01ef59/EOODwZsMTcg+rrXZiyal3xB+5Pyoy7MDZIdmM1f96o
63ehumvhVFMeH/O/34UXXWTBiTw+RHveg1t755X49uX5N/ceHO83Y8UC/vcz
796DpVUR1/V4/rAUhUYDVuJnoPoeB98eaQra8fut8Y2D33E996Eb1f846Hnk
/ms/7rfW4jiIX7vFepMLxYM4CA9rPfRza+X1ngdxMGyOdfkd/vzDS+KgZFCy
ZaYuz39ZPPydkXXek9f/apN4OKFr9q4LT9/Y4Hg4bbLiZjPevpgWHQ/HY7v7
BvL8c1sZD7tduzT8yP/+18l48G5W+zyb3+9BUjyU7BLt3BtI8SUePMqOuzXl
8SGs8X3wV3yh1hRv7oN3I79Z+sHK6/Tw+9C1o/XWa44Uf+5D/KnZ3/fy5+2/
/j68jJ5iL+PtG6NY9v7U6QVy/v7ylPvw2Lq0bBl//cz7+9DI4tT8ozx+T2qR
AANvvHXpEaG8dnJMgB6VmyavCeDlsUcCjG5X+d8QT4pfCTCl1eo8LX6/JVsT
YOh+waqNzhTPEuBPjFymyetT48wEgDWaeuOtKL4lwK+T79PCefne0uYBGAzy
ky53pXj3APTyQxpt5+lr0PcBpAwqb36Yx5fi2Q9A/6Nw4XNeH07sfgA9zr2z
ac3jybjbD+DWLq8Rzjwe2OU+gCN/Zi+V8vT49PsBSMfJO34JUV7f1nsIt6f/
qbnYleLlQ8Avs78+5s8bMJi9bvR81YkQip8PYejhM3lhYcrrpwcfQtJaw7FN
AimePoT9TzYfGTtSeR1Z9BBiRhwNMeeetZM8gianmnQJmMjrj9EjOHb5zzYB
Lw9HAh/B7sdD7Bbw9Iwe+QjeiqcNes4/z2r5I9hzeN2607w99O74I9AruJwf
aEvx+JFafJ9b8Qhm7vjy7LcxxefHsNubtWC5jxLLxyBr9vLuDX2K14/h6i15
+d3GvP6NewyKr18uo/j9GBI+lOUsaqW8bnPuMby6EFqxk+f3m+ePIWf02AA7
Xh8O1D2G20nZx2by5xuu+UQt3pvZP4EfFt9fD+DxpTriCeRrnkqv5uUxdsoT
wKOhW+7Ux/8noGg+3+itvPa6/ARKGrIGRFfy4AkEDfLddYHHiwefn0DAxPfv
9vmTD4nwSuN32B3efwhzTYTV921W6UXxeBKVCPG9p1U58/r7emYi6PSIfZTF
y9uenYnw5Xn06U38/oNvJkKPmSnVN3n5NMph7xftcJjE28/lPxNh67zekr+8
PJ1plwTDJZFui7iP07yT4LNtyIhVbcmbJFhl8DyhQTseT+YngRbaXxyuR/4k
wQezre+WNOX1Ly5JzddOBUnK+sLrk6YoGerOXerwl5efdMNkqHZK6z6Lf58d
/slgNn/NjbG8fPcfngynpxdOuc39M1iaDOYaenlvefkuPpoMTSIf3XvBn//E
o2TQ+WF6PWoIeZas1r520ngK8//MeZcdSL49hdNb9lUY8/hxO+QpiOWXp0kt
ybunoLHpv6YjzHj9W/0UHt3XdJ/Xnvx7CuHZkbkduQ8pT5+CSVv3RnO4X1tq
noL3zgWfwnn7JKrpM7X2eTvbZ6A9JvzjOh5P87s+g0oviz913M8jk57BV68F
2Sd4eR638Rk0XPT42n8UTy4+g4G39a8N4uX7U9ozcDCMiO7jSp6ya0Hk5CJt
Xv+0ngNrPW7/EUK+PgdtLdkIHX4/Sa/n0Mn1/iFD/nlPZzwH4Y95f0spnmx/
DhFv3pvc49eR15/D04umC5/x+7XJeg4Fuzx/0Pd58/25Wn/2gM4LaBiamnTH
jnx+AdaVm98M4fXBqv8LMJnQ6gEGk9cvYMmtSzNyuM+X976AJ1XxR77V+/0C
bgicQrfzz/PKewHXn0WuCG5BnqdASYMle4caU31Pge2ejvGTeHl9ZJACkvPb
PB07UP1PAdb63PSU598q3xRYeXktRJhTPEiBhVv9V4/j6dtlaAp0m7I8fDj3
7+KUFNDacmjrHH4/rcUpcMr04/q7/P0zNqdA//JQySnevnh9OAXKVpaNE/L4
6XE5BSb3zPovkKfPngcpMOSR1pnJvHz+SU+B6A7Cw8m8vgwtSYHzs+O8hodS
fEkBjQrzKSt4/DCRpcI4/4duCxwp3qTC294lfiX88ytNUmHlrF5pq4DiTyq8
HzXzkoxfnwtOhbabNq/sx+Nri6hUcB6WOm0Gr0/TolOhx1PflFRevjNmpkLx
vnO1UTzeu61k10unzdTg7c9dO1Nh6dOtvld4+vw6mQrHB4Q55upS/EpViy/3
k1Kh5c4bcSXNKZ6lQpR4yzIdXv6WVaWCxZnIbhHGFN9S4ZRVw1tmFsrr0MZp
YBC498bySIp3aXBGGOq/ln9/Tes02OZ7JX4lL09TvNMAc8ZktOXPnx6eBm38
nv/8y9PTZWAaXCio2HqxP49XE9KU6cO/z4/5afC88CGLEMrrgevTYMrYtPEr
vShepsH4PndtErg3hrFpEOX1udPizhQ/09TiVWlKGvyZb9/vogXF0zQQ3gva
ZMDj8an3aeBTEbDoJI+3TUUv1cZTJrV4CTla61eP4eUrzfAlTF18sKklf7+T
40toPnHvglv8epv/S7iy6k/KU55f33q8hCERzY9vtqJ4/BIO5nTWOczT++60
l1Al/LjBHCg+v4TlOQeH2PP6s2jrS/hu7dFnjDfF65fgFT7y9lnengu6+hJc
J+7RKrWm+P0SjK6Z5G7j8bZx5ks41ujCj448/SaUvYSOtmOHLqT+wFf2+oIQ
ix78+zlopIN2txPH1w/m8bdNOth9GTg3lcezL2bpauNbUe7psNRP0s7PmeJ/
utr4ll7fdAhzXek72Jg8SIe8rmu3T+DxpXB2OmR4vmnaRJd8SFeLp8d2p0N4
xonl1F9ueCZdrb047nY6fI36kSLl93/+NB3uH7w2cyYvH3a56eDYre1fH15/
N9Ww1+/uDVjCn//T73TorOiA8vZSr6avoP2Zv1N38PbHTb1XENRxf2+vQPLm
FQxtYVPcnPs7H17B7uLgX6t6kj+v4InfNI12vPz6DX4Fv4rNUKs/efQKxCaT
qibw9NRY+Apms/AxkefXmI2vIF2z5zfH+vboK+g1fBq26KW8trn4ChJZc9SE
P9+G+69gRcsdXap4+f2Q9kptfCey6BWE3PjZTt+aPHsFU2+LUjfz9NeRZMC2
DuumT9Yl3zIgNrL1O4eWyuu3RhnwtnyYj4EdeZcBzRZ2XCjj8fNQYAa0eNMp
y5Dan70y1MYvokdmwNllD7y3cV+SZmTAwP3uVT34tdXyDGh9YLxzFS+f67Zn
wKI/fuvb8Px/dzwDepml/d7TXXnd/XoGTHG+aGnNvbv6JAM6PK0ZWOtPfmZA
XmGBt5zH+9kVGbDWIuG6bgB5mgGGOrm+1Tx9fRpmwpEJowbNQvI1E3okjTWe
xv0UWWZCQZp9WVueniM9M+HSoP9ufuTl70nnTPDd3c6ngrf/LPpnQvM2Vbo7
+POsGZcJO991/n2bl4fauZng+Gfeo6W8PHZbmwk3P+/S09IinzPVxru0z2XC
o68Pj1q0J68zYfTx0imLefzPfp4JdxJqUmLNyO9Mtf7qvrpMKLdPcrQNJs9f
wwDnF82/25Dnr0GyTqIzzoM8fw17W86J1u9Mnr+GjY3dr+7zJc9fKz+vE3n+
Wm38sMvQ12rjlRenvIbec/0LLhmT569hsNfiZX/6kOev4dQH747NLcjz14BL
rk/50oU8fw2bNNYOLvIgz1/DuAFjlsx3Ic9fQ9Sfuf1ijcjz12Dy8LHpcFfy
/DUY1PW0bKlHnmcBaw12kRuS51kQZ7TVvNSAPM+CvpnR7ikdyfMs6H3e8LDY
gTzPAoei8Uczg8jzLCg/OnTYQFPyPAvuL0k9M86WPM+CptEVDa/ak+dZauPp
u3Zmwfkdzd/qOZHnWbBQtttjvQd5ngV7P919fyWYPM8CRffcuAd5ngWCAv+V
28LI8yy4e893zuch5HkWTD77JbZ1vefZoGiOPgwhz7Ph5NJNiSetyfNs6GXu
/bKzFXmeDTn5AZ/GepLn2TB3TuYBW2/yPBskgsf7vOvHU7PBLyX11DYj8jwb
sp6tme9kRZ5nw3Vo3aStPnmeDcGiJi7T9cjzbNB76F5ZHkWeZyvrrxF5ng2X
n8y4u7/e82z4nrPP4EJ78jwbNj/8HXzMkTzPgeURml53rcnzHLi6tOzoUEfy
PAceVP2Q3hpCnufAodljB592Is9zwPZ35+47/cjzHJjQRhpf1I88z4GIpZCw
O5A8zwHTFTebYSh5rv55i7bmgH/UWuMz9Z7nwI37t/o/cCXPc6Bv4ILoUnfy
PAd0b0wInWVNnufADJfi/W2dyPMcmLKscJ2rO3meAx36bTufbEeev4FbTcbc
u9KSPH8DVgogLMjzNxDrMeWIowF5/gZ8FxwMXqNHnr+Bwd61/c52JM/fgKT3
LNEQU/L8Dcia/G7Z34o8fwNJETFmO+zJ8zfw2/5s+LDO5Dl7f3HnE/l25Pkb
UITzjs7k+RuwXLHw3Dx78vwNCN9YDbQKI8/fQN2Z3BkH+5Dnb2ATLg7f25s8
fwMDtbzf2buR57lq8ws39XKh94z4/F2e5Hku2DVJCH6gRZ7nqs3v5HfNhWsv
LByPOpPnuZBW0GHNfhPyPBfW/+xV9cCYPM+FWQYXO7XUJ89zodfrxpN8tcnz
XAga0jqwmRV5ngt7gx/+bW9PnufCnbXP1kXqk+e5sCfiY88PHcjzXDhmtv2R
bRh5ngui+WuNfN3I87dwb5dYMjWSPH8LwX+Tr0T7kudv4fG71y+GupPnb+HB
lk6HtkeQ52+h7s/M833dyfO3cL6mZlsxkudvQdFdK/Ujz99CwoKbC0VdyfO3
sG229pIPXcjzt3D8RdPr5zqR529haM6hpzJ38vwt9P1iFOvuSp6/VZYfX/Kc
XX8fWvfQlTx/C+/vsADnTJ6/hcm6TfKtNcnzPGgZsyB0qxl5ngffnExtHezJ
8zw43THYQ9yRPM+DgJ9R8RMdyfM8MEgPbDjClzzPA7cW0bEne5DneZBs06b/
1GDyPA+mzb3sNsyMPM9T9gesyPM82O8Z/4faN9rn8mDPGhbQOpPneSA81rhd
SnfyPA/e3Nx93COAPM+De+asg+ZLnueB34Aj3bRtyPN86FDpIzjpTfU9H+6P
EzVO5v4M08wHv5prMw4FUP3PhwfVI3JG8/L/0CAfxt5wbNk4mOJBPjx93zCg
K/fH1D4f4v7b7dqFX/dxz4eFGpNLqnm8XeWbD/YvQvu+5/HpVkg+LLFwnnOA
5091RD7oZkRqL+Wvt++bD8aXZi/P4eW5y9B8GGeSN24qT/8FY/KhW5sto534
+NmFKflgNNzghQ1QfMmHlCbhWRW8PLRcnA9vms0cLKiPN/nQr+OiyZO4b9M3
56vFw2O782HLmP3rHo9TXmcezof3oZvKfvDxwwZn2PMEdBn0gscTj8v5sLXJ
WIvVPH/G3s4HW6fM0Ud4fd/zgD3f7fNJS3m8f/Y0H3LeTghpyuvjn/R8iC9t
59UylOIX+351rtmTefkbUpIPvk1Dd4y2pHjGnv/34k7LeH8y4XM+aBldvSV3
o/iWD1MPDVi6hccHY1kBLPg+/OEkZ4p3BdB6V5VTGm+vrNAuAKclw7Z583h2
Q68A0tqcPXyKX1eaFED/MyfiyWdd2wK18Ykw1wK1/tY8KIBnT9k/Xp7PBxeo
xZ/8rgUwalfs7+H89eZRBdDSepaXdVeKnwVQWyu8Se3RqdEFMLvQvR/NBx2Z
VABaZScOF/H5plczC+CtPmvA8falfGEBnLpi16iG5mNXsu+zeWxDGj8avbEA
DObc+VnE59d37SwATQP/x025d8kHC0AxnZbO//7XyQL4WjHzKbaieFwAszZN
e1bM82PQzQJouvzoQn1jis8FsMnn7CHg6RGfVAA/rg4+aWNA8boA3nXx8b7K
79cxp0A5X6xP8bsArhyb9Zjm55ZVFUDonMW2Ybw9ee1jAfS8l/b9Hc0v/iyA
E7/Gzirh37+tpBAaDfzU6giPn6GNC9XGd+doFYJNb3BJ5PXlTLtCtXj21qgQ
Pvh5eC3h182sCyFDJ7Qm0Ik8KARbO0utCh6/J3sXQnfFAh038qEQCnaM6Cri
8eNleCHYxbw7GMCvpb0KYV3U6q5CXt9cBhaCq/vctJU8/owaWQhL/Se+f8fv
v2NCIYTcbdFpJY8niTMKIT3tTcMhvDz/mF8I4+aa/Czjz2u5vFBtfcOA9YVw
8dPBRpWW5E0hdPZ03q7Ly8e9/YVwY8qX59G65E8hJMWzAMmvO8QWwsnXOzKb
u5JHhbDb88egc/zzl8QVQqn+vM3HeHpdeVIIDb8m3e7Jy29pSiFETe/VqJq/
3jqrEL6Y9V9/n7cHOxUUwuLos9FT+feZVVEIXfuEZ7bk8frU+0LYM8b6qZ8n
eVYIK0Kubwjm6ddEVAT6t2eMTvAl39j13TCtDvz+E1sUQd0mN8tDQeRdERwZ
t/GyLi//qYZF0EYxoQzkXxHM+Bu1oimPv06ORdBj+5phRvzzR3gWwctvS3tv
qh/PKoJje3clN+H15XHnIvAwzDuaTusTehRBxqkBLdN4eTbvXwSGE7oYi3l7
od/wInAca25Qo09+FkEvq/k9onh+3plWBOMqUiO79iJPi+CczXHJA15e9JcW
QcPFDmtNXMnXIvC1ljV7ycdPFm4tAp3f0W4jeHm6tLcIlgnyX1/i+VN8tAia
5lY328Kfr9U59nov01Fm/O+DrhaBwbs4wX3+9//dLQLzZM3HN3l75cSjIjjw
sLvRoBDyuUht/UujzCKQdltjtdORvC6CVbEFFVt5/3J8WRGcWK2VdN+U/C4C
zSj3y094e/DF1yLooJgwNSXPi6EuMs77BZDnxZAczmqEDnleDBtCgp7ftyHP
i+HCsYtm1Q7keTEs1XBbYmFMnhfDXos8xxYdyPNicDoYMjTEnDwvBtaavL3J
iTwvBv3wz8P/DCHPi6FF56TcMjPyvBheGTytGehDnherrd/oMrQYDGaVdVvW
lzwvVvP+wpRiaDZ0VMO9weR5MdTcCAtfVO95MUxTLEiLIM+LYYHtUvkzH/K8
GJbEzG3Qyos8L1abX8o8XAy3Uh/PRTvyvBge6mU/bmhDnhdDdXjjxMQA8rwY
Zj3X1uxrS54Xg9W+2UfircnzYthhLx27pz15XgwxTVZo9tYjz4vh/OU16XN0
yHOWf6fkT/1NyPNiuPKzZ0ydCXlerFy/5UmeF0NCZubNdDfyvASm9zygvdiV
PC+BWze+5eyzI89LYKNpSGZYF/K8RG2+udKkBFr6T3GY3Jk8LwFoW5RQHUie
l8CD/t2v5AaQ5yVgsN3tA0aS5yVQvtSzdVAoeV4Cf58a+MT6k+cl0L1ZanlT
P/K8BHaf37Q+15k8L1Fr3x+ZVAILfrzYpQ/keQk0PWwwc64leV4Ci3TN+xl5
k+clcLbL825v7MnzEshbvniJGZDnJVAobX5ytCt5XgINx3zTzvAmz0tAMT3+
ypE8L4Eb7lsbC5zJ8xJIe3hsq58deV4C639UtdL2Is9L4GGh69KtHuR5CSz/
vS/qeCh5XgIvl9SYDgsjz1n6N/0w264PeV4Cd5dOL8q1J89Z/pkccZYNIM9L
wO22gSGtZ2grKYVRMY0ujjAnz0vV5vvmaJXCIr0xOXYe5Hkp6B9Kbf/Ahzwv
Ba1/DTjyvBQ8tv33SuxCnpeC26LIVe29yfNScPx1XNcMyfNStfWQL8NLYYPW
xiGtbMnzUsBfv77mG5Pn7H6hA/cOsyPPS6Fs3Z/tYzuQ56Wwc8jhM3lW5Hkp
zBkZErPLgjwvheyTN94MNiPPS2GkzaRZZ9zJ81KwKS1bdqx+PLgUNlqs6t3H
kjwvhdiysduSXcjzUjC11zjTzoI8L4Wqkv92PXUjz0shPWD/eofu5HkpKHpv
fzuT56XQ6pH2onYB5DlLj4ig/oJQ8px9n+LmbzqZk+elcEZsUFsZSJ6XwgGn
dDOjEPK8VC1+v/leCpO2mmrOCCXPy4C1lq+LLMjzMsCvJU9ntCLPy9TmTw7o
lKnVr1TDMkitmOWq7USel0GCpvs8b1vyvAwiT58/19CIPC+Dsy23F7VyI8/Z
tW2L7CldyPMysEj0aDeg3vMyuOD07rCOC3leBgaKCX8P8rwM+jyITdgRSZ6z
95calEcHkudlav3b2rll0PjcjcN/A8nzMoCTXypm9ifPy6DFuP5/zwF5XgY3
v0g/3Q8nz8tgQ/iHjvPr1yuUQVhbtwNHLcnzMsg8YHvndwh5XgYsuknynMjz
Mojq0Udrhi95XgbGsoVb/T3J8zI4sCKwsacXeV4Gl+Y96Xeufj68DISHk3cn
OJPnZfBpXK9551zI8zK19TcvvpZBks5nzbX1/fNymBt4beDLjuR5ORRc6azb
1JI8LweXJ0YdR/mS5+XwVC7x2OxCnperrZf+YlYOX/ofM4n3JM/LYWQuaB/y
J8/LQev8xavmPuR5OQQcSrlY25U8L4e3fW7V0Pry6gh2f8WEciB5Xg5dUjf2
/+NInpcDq119h3cmz8uhXX+PUi9/8rwcZomfzpXbkuflcFnSVthKjzwvB0X3
8LoDeV4Ox6fF/nnRgTwvh0MBnfW6epLn5TA2JNh9hzd5Xg7NroxvI21OnpdD
WZ7Nz+mu5Hk5iBa5z/7lQ56z9An06/fcmTwvhzEHh08ZY0qel4NiOHeoD3le
DpltpvmVI3leDoMuvh+82po8Z+mrqf/6PZDn5TD9ybNJ4i7keTkU3xkz4n79
fGI5VE0zqDrZkzyvAH/W3XrvT55XwMulUb+bu5DnFWrzvzf0KqBi4fr4VY7k
eQU0ujbXyHgAeV4BDS1bRUaGk+fs/q4/xSUu5HkFlFho3zOv759XwNqXmj2/
+ZPnFXBig+VnKzfyvEItvfwGVwCLloUiO/K8AsbrBvm+MyPPK+DYwGsaa5zJ
8wpY3Op430aO5Dn7vFelf3u6kucVkK13p8DHgTyvUEvPXTsrYOjt0p57R5Dn
7P6Wr4O83MnzCtA+0nb1sXrPK+BcqOFPg/r+eQW8HjnMmMbLN9yvgIyTH7w7
+pLnFWr15UNaBSiWy7TsQ55XwLv7GeNKnMnzCth5vaemOJw8r4CaT4tvdvIl
zyvAeVf/NQvr10tUqPVH2koqwThx6jx9H/K8Esoerjw/w4k8rwT3YTtaXjYn
zyvV5uveGlXCuvXaoxo7kueVoLu4i0Z7LfK8Uu3zJ3tXQtMc7REu9f3zSrX1
Hy/DK2H96Y0DRruT55VwLv2SwZZg8rwSpl1Mn33PlzyvhKLIsUO0PcjzSjhx
2lM7J4A8r4QRq4/kljuS55UwumjFlW9G5HklsNbh0FEe5HklWF+eukvqQZ5X
wpS3fx836EGeV0JefqPNJx3I80poN7jU85s7eV4Ja1NepFcFkefs+S8LX8d0
Is8r1dpnV55UwqXn3+5edyLPK+HkipchVy3I80q19n6ngkr49PPPs9WO5Hkl
BDjdXPzanDxn6dc+stDDhDyvhK0v922aakieV0G57acVqY7keRU4bEwbp+dK
nlfBHDtzH58O5HkVLP/TwKZXJHleBaPmO8s1tMnzKlAsT2viQZ5Xgf7Xsxkr
6/vnVTAuZfvbP/3J8yro7q8b08SNPK+CJke/GNL69289qiDiq7DTeAfyvAqm
5L+aMiqIPK8CrarI7/siyPMq8Jj96+0xIM+rYGX/SbIFQJ5Xwe8j2ceL7Mnz
KlBMZ8y1Is+r1Or3wq1VoOjun7Qjz6tALH2beJzW/x6tgtuJE1MTW5DnVaAY
zt+A5HkVtAzWW2HlR55XQYcNndvNsiPPq2DtlXuXvD3I8yoYL/7vQJcQ8pxd
GwwYR/MZXnlV0NrqlfR2O/K8Co4nfV0TYEaeV8HSC0sN5M7keRU0vbd7QpYv
eV4N+/WDNNa7kOfVauOZwzSr1fJnS5tq6LPMLeOhN3leDcFlv7QeR5Dn1Wrj
xab21cr5jUDyvBoie/skf0TyvBoWa7ewu+lFnleD3v1vo99YkufV8HEq60D3
Jc+roaX5s9LJncjzaljSuDirRJc8r1ZbP3phSjU0vGU2O9+RPK+GBYrlU37k
eTUM+Tt9QnY78rwaTmVai4Y1Ic+rYULe4T+zncnzahg6cv9j6r9lHq6G34ck
v5f6kOfV8HX90nJNM/K8GvrVPpUktCXPq0FnZYqGix55Xg2dVnyQWjuR5+z7
Z7ME7EKeV8OHrRhabUGes/SN2HN4nQ95Xg3igPg15m7keTUY9/0ws68PeV4N
lRr5I987kOfVcHprg3vptuR5DaTOCMvd6k2e18BGvz7ffoSS5zXQQW/l9uMd
yfMaOD+zcqMsmDyvgZP2HUo3eZDnNaAXcfDmDTfyvEa5X9CWPK9Ra++cD66B
IW+Lwlq6kOc1EKm7Z8X8cPK8Bkx+lo2OMyDPa6BxZb/Sae7keY1yv4MzeV6j
tr7t1cwa2Hdx1zlTD/K8BrIulTk4u5PnNRD/ePDDk0HkeQ1ER625mWFDnteo
xavkgzVq6/t+nayBrcGKBbLkeQ382XUmopk9eV4DS0Zm3mlV73mN2vrZ+KQa
CJodcWuQMXleA5ovWgyXBJDnNbDw8l9hhgd5XqO232ZZVY1a+/7aR5ZeeeOm
DrMgz2vUxsvaSmqhzcxa7/6G5HktLBLVFb/0J89r4Ys8afxPG/K8Vm0/z1uj
WuX4Sb3ntbBZNzBDJ5Q8rwXt3NnhzTzI81pw2Hyi9VwL8rwWlkVG3E7yIM9r
1eYPpL1qwT7whtN8e/K8Fspbzto0zZs8r4V8VnyOdybP2etfNj2KDifPa2FL
6Ey/87bkeS0ssTzQrasteV4Ly1dN/mMSQJ7XqvUH122vhYDlcRux3vNaCPk6
teEH2n94nD1f+CjTxY7kea3aeuvu19n1zZDGIkvyvBYSAmsrKm3I81owahag
Pbp+PWctxLc/0UPPmjyvhZWmt3am1nteC7NPn/N3NibPa5Xrn1zJ81oIZZ+2
XJs8r4WgSu+tL7uQ53Wg2efIyv/syPM6tfWoE1vUKeffrcjzOuX4bCh5Xqe2
P0pkWQeKcDDVmTyvg46jhnT1DCPP6+BWzPa2LhbkeR20iHtW+NCBPK+DYY18
m4ZGked1UB128KOOJ3leBxlr/wt+ZEGe18H5F3s+m/cmz+uU682NyfM6+PVz
TSO5A3leB4seFjw9b0Ke10H0Ba3E3n7keR04D+g6bYAbeV4HFax519CaPK8D
cNvv0cudPK9T2+/c6lwd/HZo07GFMXlep7Zf4r+7daCl4fnwVAR5Xqc2Ppb9
vA6y1528dbEzeV4Htzd3XT8+hDyvg55LZUOzwsjzOsgPC2s9tCd5XgfvHG3a
aYSQ53XQ9ezdmxbK/I07x6rg5zvL8q8r34+3RALcEdZqTagyP2MeSwToIB27
J1zZXol7KRPgkEnP2v/m5S1fQ4Cy6H7PPJTxHqsbCnBkWLzOKGV8iPnWWICF
JRX9I/j4sLSZAFXW82Hz5gK8cUK7+UNlesS0b8nu18lpoaGyfMaZtxKgztHO
fzfx9HJpLUDUerpjkTI90a+tAFXqe0wXXQFejj3e/g8vj/3aK7agB/mcV+Yf
jtIX4FjN0hm2yvIRM7WDAHcNeiZcpMy/uAUdBZj6fLR2NJUfYwE6dq87uUfp
De4wFeDVLz49lyqv446YCzA5y/PwWR4PLlgK0G3M0oo5/PnuWAtQ8XFfle3p
mERbASqGD5G//5W9AJt2FsMpHr8KHQVYeqaru4kyHmCtswBFigaXMr3jfriy
7/9pTEwar59yDwGqrC/All4CVGnfx+j7CHBa6ob3Zsr6F2eJApy3MWXbVN6+
d/MToGtCk2+/lF7GBAQIcOuQN00OKb2J6xYkQMmm2Imm3McBnQTY7fEwmYUy
nuHoUAGqjNfETA9j35d15/WV9SduYRcBqvYv13UT4L/4qpwPi9nVXYAq44Fx
xyIFuDny2I7FfD/kpV4C7KTzJoOv98B7UQL8sGNh0jdleyImua8A21QvG79a
WZ/jMvsL0MR9cO/NPN4VDxRgd/MZTk2Vnx/zbrAArzgbtpErX4/7NVSA1wb5
9LHn8azBCJbms0evEihfx1ajBKiy/zKmw2gBqqzHibMey+4/d67fDGX7CT3G
C1ClfRcTNJF938Y6P0yV7bu47pMFGOBQ/Ho2b78MmsoItJh0sYmyPYtjpwvQ
O/3qEC2l1zH//cfTi+f/4lkCfHFneed1vHxsmCPAkL0xJvd5+u+ZJ8AHDcKO
T1e+HndigQCFX1JPWvL6emWhAFdku6xZpCw/GL+YfZ/W6dee8vL5bKkA4a/3
zBoe/7KXC7Btot7Bkcr2M5auFKBKfz/mw2oBqqzPjPuzVoDFC58YhvN41GiD
AIdqSdZPVMZDbL2J5a+b5SETZX2J6bhFgKr7p+22CVBlfB+9drD8V7R3lf7G
dNolwAarV7ntVaZPXOQeAaqOJw3ZJ8DgaS9uBil9wPEHBHi7LG7KEmX+xs06
pB6/lh0R4Fv3LQcteP3edEyAFTsHDrVSlu+YfScEuE6kaDAr33/qlADnLHow
4yuvf9fOCHDw2WznDsr2BCacE+BrS6vr+sryG/ciVoCq66/eXBSg0YcBoQOU
5RXLLwvQXBHwlOkd8+kqqz/Dy1/z8cg4wQ0BWggeOUZz/5rcEuChORnOfZX9
AWx7h8W333trUpXPG2d8j8Vf1t14wftHDvGs/v5/fSr6JLD6mtblWYnSu5jQ
hwL8eNod7Xh57vVYgJWY0eM0rZ9KFOD631bb+Pr2mInJAhw+4E2QWBlP4+Y8
E+Dstg+ndOb9qRUvBKiyXgG3pLI02XMgvKky/2MOvGT5pdjfq/z8uDOvWB37
03hiBm+v38gUoMp8a8zDLAGer14U78z9Sc1h8V/lvIC3uSz+KSYkleUPK/ME
ePP15e4avLx8KRCg5fjJa18or+NExQL092ph25X/fbNSFi90juSb87/XLReg
ynrfONNKll8ZhT1oftGpmtWZ/+9XRqwV4KR5URPTeXkOe8fyJ/Dqx9+8fEZ9
EOCvR5n7+ijzF0d8Yl7c7pl5kP/95C8svmS2HNBauf4qbt43ATbeEC0K5PVn
1Q9WnsyqXFvyeLvtF7vHA+mBCO7zoT/Mj//P7zPPhdj6ulfGGi/yXIiPW/ru
We5Pngvxt/Zeqys+5LkQ12TePnXJgjwX4r/5lQDyXIhd5oQ+X2lNngsxIfjB
lk4O5LkQ/x1XYUeeCzG4d0Wthyd5LsQog9ndTQLJcyE+NbVcdroHeS5ElfW/
zHMhhoR1S7jWjTwXoup61n7thVgTENLpiDV5LsS9i0f5bXYiz4Xop/Fke7cO
5LkQFcMhs5zIcyGa7cnta+JIngvV8vuIuRBVx9MvWApxR/SGRcftyHMhfgnI
XKrvRZ4L8W+H31+mI3kuRNX9O4WOQlQsr/T3Is+F2DfLp9jalTwXYuyaJrnV
tuS5EBcoNvyYkedCnJ8QsFgrjDwX4tdkloCe5LkQLTw2JS8wI8+FWCra/niX
PXkuRJ8t0YlF7uS5EPdLXMry+5DnQhy7u3ByhDd5LsRjFqzCAHkuxE75zeCv
NXkuxLSIpiPpfJB13YSosv6KeS7EjMS2qzy7kOcsv4d8bZ/gSJ4LUWV9LvNc
iDG7+l7NMCXPhRg4amegWRB5LkTV/ZLFA4Xo4D1kpVxCngtxdbdx0nBL8lyI
9+Om1hU4kOdCNA1ffIjvb2GeC1XbG8xzIZZnt05pZEqeC3HRxu3OF5A8F2LT
EOstYTbkOUu/zW9d77qQ5+zzfp7qf8KKPBeq+s88F6Lup6PXwJU8F+Iq0TzD
rn7kuRAfnmnt725Pngvx4Df7Ur7+inkuxKyqXP06Z/JciNMGu/vJHMhzIQ5O
tszMCSLPhaiyHp55LsSpWeV79huS5yy/tk3bsjiEPBfi4njn/z7ZkudCLOqZ
4fLQkTwX4p4HBrFT2pDnQrRJGrchJIg8F+Lbc9uPaRiQ50Ic1LDZrgGm5LkQ
rTo5aoe7kudCPHrXqibdizwX4pUflafQmjwXYtB21+VjnclzISq201Zak+dC
PFx6uniYKXkuxLOsubzakzwXIgi1OnbuRZ6z/Pv/fDLzXIhH3ILbt+9Nngux
3fNfY5oiec7yxyvk5kgH8lyIl4xPG74xIs+FeG3ogixvd/JciNKEG8vahpLn
7P5FY4b3tiDPhaiyn555LlSN18xzIaqMHzHPhagy/sc8F6Lq+U8O8UJUOR+B
eS7ElN2rIttYkudCdFdsELElz4W4qXyEVnJ78lyIbooGhAV5LsTzabnTXYzI
cxYPc6wThZ7kuRDn/ND4xc8LYp4LcfJpA9lNF/JciO9WNHz1rCd5LkTF8oLk
QPJciIVizz+NjMhzIY4v3ZDuF0Kes/jQKHZ9l3DyXIhD1unduxZCnrP69P/z
UpjnQrybVfroU73nQvT85dznsA95LsSytj83rTUlz4Wosj6aec7S65q083Ra
/1fN/v5P5eQ8C/JciE1a3zh+2pI8F6LK/m/muRB3Xqv0iPQnz4X4b/zUhjwX
Yl2fzGh3A/JciKrja6t+CFXbQ8xzVl//f/4I85zVh3FnbVt4kOciLBrnIbpu
Tp6L8PWN0Y5depDnItzZTGOaiTd5LsIZkc6+6d7kuQj/7Z+wJ89FmOY6WkfL
mzwXYZM1t8+sDCTPRdhq0ouPx8PJcxFGbUwVhriR5yKcc6BVm4uh5LkIN+tk
C8bRetfWItRM+um2y5E8Z/c//vQZP3+LeS5C50aXPY+Ykeci1XjKPBehY+TD
yB/u5LkIV/9JebrZkzwXYa4G6wC0J8/V7sc8F6HKen7muQgnF55u/9CdPBeh
yvkhzHMRTvnVbfQDK/JchIrloQv9yXMRTh1esj3ejDwXocp5Y8xzEV5Pnp9b
4UOeizB8TLQ41p48F+HL0A4bOoeR5yJsukKz93Mb8lyEKufHMc9FeLiievik
APJchCrjU8xzEa4dZjRniQd5LsLfXTa3ndiPPBeh7lKjS7ODyXMR7rs8qQ8f
H2Cei/Dxne9N+Ppb5jlLv9Syw2vcyHMRWo6TXTfwJM9FGGTU0LrKhjwXoWJ5
+xogz0VYOdD08wh38lyEEbcGSb/ZkOcifLJ1tvYSQ/JchBNHDZq1wYc8F+G/
8yTMyXMRvvXGryVe5LlIrb3RYIQI9db6/7bpT56L0Jw1j186k+ci1fjLPBeh
oWJ77wDyXIQq+zuY5yJlPBlOnouwUK+z/k0kz0XK9nm95yLsOuC71Qt/8pxd
91/X28CDPBfhmpxowcQI8lyER6NLBg7uRZ6LsJNiw5EreS5C1fNUriwU4bjk
mEtbvMhz9nyzpq8T1nvOrlXW52YvF+GKz0Fn7azJcxH+eBk03UOTPBfhiBOr
Tn6q91yEpd7Pnej8o0YbWHqfF8291pY8F6FHnzF38tzIcxH+O8+P5pO2iVBl
/QXzXKQ6HsI8F+HSi+8+X7Ehz1n9WjN8fTdH8lyElzfHR3zoS56zeBKtb/nN
mjxn5aVu/I9LQJ6z9P88/E+qK3kuQpX9zcxzER7b3iaZ6s+pUyKcZJQyuEdr
8lyEpq8X7N0dRJ6LsDiz2YV4B/JchLHisjVmA8hzEY7X/7CN93+Z56z8OW+e
eNWcPBfhr4j0nXPcyHMRvrdp/X6vG3nO4sMbs4sZSJ6LEB3ae/D1acxzEXoP
G3TxPe1PjBehUXrjk4fcyHORsv8eRp6L8FG3LpdP25HnIlRdfzosUYTxbX/9
HhpEnotQdvdQv/Mh5LlItf3LPGf53Wv2eBcX8lyEiuVhEQHkuQivVR01F3mR
5yI8dHFIOO2fuJEpQvHW93WOPuQ5K/8zHA/rh5PnIrSIdG29wJM8Z89/JO8u
Px+Mec68+v/6SOY5i19f86907keei7Cv7bIph8LJcxGGHZ+um25DnovwVXKd
0856z1n91u3Ums4LcqpWfz/WitC96e2+tV7kOYvXfU1tHncmz9m159hrAzqR
5yJUGY9nnovw33omZ/Kclb/4ru0QyHPm5WnZkAnK9gbzXIRxL65PMlDGE+a5
CAf88f9Rw/sn5wRinNA9NeonH5+6JRLjyXinxvq8v/ZYIsbTZUe+8v4X81ys
1p/J1xCjynwk81yM9qbRmxN4/fvWWIyq+9mlzcT48XzJ1ioeH5o3F6PK/C3z
XIwq+8OY52I8nGRXK6P5tNZiVFlPzzwXo/ReE/uByv20zHMxdrFcija8fPRr
L0aV/QHMczEWfzuYtoLXn6kd2P1qTIfN5eOhCzqy+61O2DmIt1fWGItRaN+g
9QdeH3aYinFwP/g9ipevI+ZihOMGoMvnMy5YijF9sM6y9Tz/7liLMblZ/5IG
vDwn2orx3/pi3v99ZS9G1f1LhY5ifGEbmjKIf16tsxhVzrdjnotxbqOqR7do
/5WHGPNvPdM1DSTPxaiyfoZ5LsZ/y13qPRej6noZNz8x1rVL6taqI3kuxjt/
17c08SLPxai6fnJAJzEWzNY6F+xLnotVx5eY52JUOV+TeS7Gl8sS0uJsyXOx
av+Yec6fz5k8F6PD3/LdTrTetJcYWevXU9uTPBfjv/OEkDwXY4+UGuO1vuS5
GPcNfWXwdAB5LkaV826Y52I0WmD37k19/1yMui2H2pwMJc9Z+X77YMMeL/Kc
lZ/pJZe8bMlzMT4d0PmJ3Js8F6PK+Z7Mc/b88ZPODXEhz8XK+aMg8lyMwe47
wmNofn2qGFXW4zLPxVhxJStqpTt5LsaOmeHm543Jc5Y+U7S/XHYkz8V4wHF0
j+lAnotxx9hU0WVv8pylx5UcGydT8lyMKud5Ms9Z+f33gOQ5qz+szLfqTZ6L
sd022fzIHuS5GMdvvKw7z4s8F6OB2bWaOQHkudr9mecs/Xe0WjWtfrydlf//
r69inrP89+/mTOtT7LaJMW+sxrpkM/JcjD+uu0Su6UieizFK0UGpH29XK//M
czH2n7FiwWs/8pz9vaJDbUOei7HzxrnGGxzIc1aet/+Y1cOePBfj/v+G+Q5B
8lyMhid07ugYkOdiVN0PeO2MGDU7LgnWdSXPxXj+Uoe/T+vH28Vobphg8bYN
eS7G7Kk7d0m6kudi/Ld+z588F2Pbsol+HRzIc7Hq+AjzXIy7e+4/fdaNPBdj
c12rPUfMyXMxjuma6H7BlTxn6dn9ees5+uS5GLdkr472dCHPxTgcVh/t5EOe
i7Hm1WP/vPr+uRiv67+LEziQ52KcrTjQt368nX3+qrMHRrclz8UoNs2Ja29G
novx4KHK3h625LkYR/77R56LkUX/AXadyHOxcnxLjzxn8er/51Uzz8Woel7a
21wx/lqZtMzZmTwX4yLXIxELO5LnLL+9DoxLcibPxaiy3ox5LkYzxQZRF/Jc
jM8L+tYMAfJcjKrnJThVi1Xbg8xzVj59BxzpFkSei1FDsM57jg95zu73+MrB
oWHkudr3YZ6L8W+FrOFtR/JcjPea7nE8pEWeizF+wuurZv7kuVg5voXkuRgv
WtwPDzImzyXYMk1ncRc38lyCz2Ys9YkyIc8lOOO4Z1cvV/Jcotr+YZ5LlPPr
weS5RLV9zzyX4K0FVgHLkTyX4MHb6w+7+5HnEvzW7ZDxelfyXILT3oVF8/Mc
mecSHLnUMPeFO3kuwfaeJx5M9yLPJTgpzclslyl5LlEdH2CeSzBXdiUv25w8
l6B8x/em8/3Ic7XnZ55L8EnD+bpD6fwfYwlGn/fR+2FDnktU++vMc4lq/GCe
S5T95w7kuQSv/FIMAJHnEkyp3TA0xok8l6BkQ/aDxPrxdgmaKjaYOpLnErSy
WZcUHkCeS1B1/4/cQ4ItFAfOG5LnElRZX8I8l+AEp5hr6ECes/yR5g5McyPP
WfqGxOzqG0SeS/Bc83g3vv6WeS7BTkdfp7o5kecSlC3JSNgeQp5LsFv3wcKw
EPJcgmtaOe9YFkGeSzBVnvw6JZw8Z99v5blG0Ik8l6Bu1tZtGz3Icwn+27/v
Sp5L8HPTa/4JhuS5BFXWvzHPJahYXplvQ55LUHu54z0+fsM8l+C9ZvIGET7k
uQSHfv84Pt6QPJegTvyjz3UW5LkER3dvePNOAHkuQc3ysOzI9uS5BF3b9lw2
OZg8l2CBn1782gDyXIImZ9ZeaFk/3i5Ba8UOIjvyXIILlh/C/W7kuQRXF1QK
VnQmzyXYd8Sxy3+CyHMJKpZfJNqT5xJkteV4STB5LlFrP++ZJ0HpL52QRd3I
c4nqeALznJW/96mFa+zJcwmqnPfLPJdgT8UPKNiR5xK81N/Fo8yVPJdg8ejv
C09bkecS/NHIe+induS5RHX+m3kuwZcrds7T8yfPJfhvfawxeS5Rjn8Ekucs
PQM+ja0yJc8lONinj33/cPJcgl0VA6aO5Dkrv3faJK2snz+X4KmArH5J5uS5
BBePf7A514s8l2DbSds2ldB6wiMSrNmb2su43nMJztax6/TDiTyX4CzFATle
5Dkrr4uKHCaEkucSVCxfeupLnktUx7eZ5xJ0GjUvyT6EPJdgR8WBZe7kuQQT
Fo/M5OfpMs8lmH9o89EMS/JcojY/0+QW+/uFG6wGO5DnEvy3ftWDPJdgdvG7
EFND8lyiul6Bec7K14eZfecbkOcsfVrPk452Ic8laGe14K61G3nO7j/n5s1h
9uS5BDUMVzu99yHPJaiYLh9d3z+XIHabkPO1E3kuUfWYeS7BoMA9XS4Gkucs
Pjd62jDQgzxn8V8x4OFJnkvUxmtTcySq4w3Mc1YeWwTrrQgjzyWocl4z81yC
AV/PjL3sRZ5LMOJ75ockY/KcxZeMuF4NTMhz5kP/3k816j1n9dl11RlnJ/Jc
go9OjK2ZVz/eLkGV8wqY58wHP+hx3pI8l+DTdKOZ/hbkuQRPo7WsmSN5zupH
7nSXYlvyXIIPp3XotYD2c/+QoMr6cua5BN8sOnozxpU8l2Dhfy+tPQPIcylW
t3jVT1zfP5eqzi8xz6X4pEHLoEsO5LkULxuOOfQimDyXqo7vMs+lyvkGe/Jc
qjpeyDyX4rufrrZd+pPnUvQz8l93tt5zKV5rcthgphV5LsWBdz8PuVPfP5di
amyb6WetyXP2/f9/nj3zXIoGu2ZNCe9AnkvxxNRA8w5m5LkUf6Tl7F9tQp5L
cYyNa5tKO/JciqMnvluaaESeS9GnPOvMj3bkuRR7LezbWC+IPJfi4POx+fPt
yHMpxvVfrX3AmzyX4vJlD0+MtSbPpahynjLzXIqR3U0PrLQjz6X4+Ob1tTI7
8lyKuY1d8z86kudSXHLgcE9rc/Jciqsn3Dkmr++fSzE5bPRva1/yXIrdX9oc
22lDnkuxX7+ZAy16kedSXCfMqsrtSp5LsTis5dX9VuS5FCddLlqWZ02eS3Hx
T2GzxnbkuRRPjvI1q+tInkvxelJLDc9A8lz9+dZ1k6rNj+3qLsWj374t4ecz
Ms9Z+Wh9yfi0H3kuxfQbh7ZohpHnUjR0iXILcSTPpaho7qT7kedSbLB2cNGP
+vlzKaqcj8E8l+LGK8u6z7Enz6X4+eMxw1ZB5LlUrT/ZapQU923Tv57kT55L
UeX8E+a5FKccftLX3508l2JIzreWNN4UNJGVt/+fv8c8Z/kxZFyHJ/X9cylu
qvS8Z+ZLnrPnedhzRF4gec4+/4Jt1kwkz6UYaHs4aoI5ec7K//ddJRd9yXMp
KraLTbciz6UoPHowqIM5ec5fb0eeS1FreqleCz3yXIqh8/pkn3Qnz6Wosn+S
eS7Ff7/P5EaeS1Gx/PWlL3kuxe8sO2+Hk+dSVDmPjXkuRZX9dsxzKd5+wRoY
XuS5VDkfEEaeS7Gm2ZacL97kuRRX7mgR8smBPGflzUNQSOv7h+yT4th0f6eb
/uQ5i2eHwOljAHnO4tnznNe0337ZEZaetxqagzl5LsWoDSOtdtmQ51JU+b0I
5jnLr/+ajjhhQZ5LsXbm5jy+H5d5LsWJzfzwrhN5LsVn5cEJ5o7kuRT1M3Sv
3I8kz1l9nNsw5r0VeS5Fc8UBFFbkuRRVzytrcovFs1UnP7XsQp5LUTzPsOsm
H/Kcpc+Q5fYVdJ5IvFR1/SjznJXX/5/nxjyXYoez9uVLupHnrLzWVMW5O5Ln
UlQ5P4J5LsVKvzN/NBzJcymqnk+34oUU/52H2p88l6Li54FWtiXPpahzvMOp
d6bkuVR1fTDzXKq6vpF5LsWIt49T29XPn0vx0rUtHx/Sfotc9nmRawc2sSPP
pajye13McylmC8bhEjPyXKq6Xpp5LlVbj6Nbzuof4yDWjzyXqo13OFWz+x9Y
KlnjQ55LVfsfzHMphh9OfNjGjDxnvpkuaXrTiDyX4ipx+dffnclzKZb97Rm8
LpI8l6rOpzDP1coD81yq2j5lnkvRNXLNR1df8lym2n9jnssw4o5zbE9D8lyG
wjYvDhy0Jc9lauvN8jVkqPL7G8xzGfYov/2Ij3czz2V4dpz+h22W5LlMdX6E
eS7DqkIXnbj69XAyVDS/Ztavh5Phv/PI6XyJ1uz7KPbb14+3y1DlPHHmuQwF
SXl3DruQ5zLs0CdOMsGbPGfvV5zv7UWey1TXAzHPZej58JTvDk/yXIaPm20N
4ueZMc9lWLfxWc+PXuS5THX9J/Nchv9+j8WVPJehYvrgnS15LsPlq9+8fGVN
nsvwYvMVmZ89yXMZ7qv1er/Hmzxn37/ipcWPes9l+AUt7YYbk+cyHLv3ervz
duS5DFXO12Key/C4z4bbU9uQ5zIcXDwi3MqOPJdh0IU3aWPcyHMZnr5Ytyrf
ljyXYfdGxpt7dCbPZbjwwt2FidbkuQx72m+df9+dPJepln/muQzb/vUpuh9B
nsvQTvEDMvbkuUx1fp15LsOPhQ96e4aS5zKs2f3z9GNr8lyG1uf7T9ztTp7L
8GDoM71oZ/Kcpce+jh8GWJDnMtXxWOa5DFX2DzPPZfhsq++VeHfyXIZur3e3
2eRPnstQ5TxW5rkMW//7QTryXIa618XTuffMcxk2vJf+Yncoec6ed7G9YUT9
+nYZOigGmC3Ic/b8ig6FLXkuQ+1s92cia/JchteqNf/GOpPnMizL35li5Eue
s/p7/47DRGPynKXX/89LYp6rvZ95LlNtLzHPZdjKPeDNnlDyXIaffmz+9qbe
cxkOepFptT2cPJdh0yy8+TqAPJeprtdmnstw//k+NrrW5LkMZx+18m+nS57L
sHfK5QdJ9fPnLL1Ufq/CbpsMVfbHMc9lOPKAw595JuQ5Kx/TzpkZ14+3y/Bq
jo1Tpjl5zj5Pd3f7kzbkuQxVzuNmnsswJ679CTpffNkRGTY48uBcjTd5LsMj
Ol/mDPUmz2Vo0Ci1wyQj8lyG/34/xo08Z/nVOrjEpC95LlNdL8Q8l2Ha8Z6f
lruQ5zIM1+ow3dOTPJep7vdhnstwySi/zQ/qx9tlquP/zHMZNk5MfHC2vn/O
yuf/f0+KeS7DPfcaLNUwI89lqDjO3cGcPJfhyvnjf38C8lyGYc6XtolakOcs
Xh+NuUy/Rzgskb3+VuCYV98/l2FlclqXZ87kuXr8WvFChp9vBg4+Y0uey1T3
FzHPWfzYJGo0OJQ8l6ntf7mRKVMbL3yYJUPDH1c+vwTyXIajT95uX+BEnsvw
5l3FABx5LlOdn2ees3jw//NCmOcyHHdeesdVmzyXKecve5DnMlymWL5Uv75d
rb4xz2WYfHOBVYApec7ifUzg/N925Dnz7P/ndTDPZTi1ReggjbbkuQxVfg+D
ec58CVHs2CXPZRj570Am8lyGzQuTsjzr17fLMNb7khGGk+dq6cE8l+OyJxVV
3y3IczlaWXf8vM+CPJej4uc6luiT53JUPc8qX0OOa6tDkzvVey5Hp5aNy3RM
yHM5BndIPPM2gjxn13orrNKcyHM5Wqyxlrh3Is/lKJfPaenvR57L8c79RT+F
XclzOX7ZKq8wdyDP5eisGJAxJM/lqHr+Wb/2cmyjmKB3Js/lyvaXIXkuV23P
Mc/lmP1keo+kn63/vX+NsVx1vSTzXI4HW/rJBxiS5+zvdecOcXAmz+XYXnFg
YUfyXK623ybRlqe3B3kux1lbr4S/b0Oey7Fcm4ERSp7LsW7ysQY5+uS5HCs0
3VpE14+3s/T//+8RMM/lqPL7X8xzOe5MT5EN9ifP5fh8PAPAljyXo6/iQBxn
8lyOcZu1bU4jeS5Hu3dv5lyPJM/lqusbmOdyDHPMrTpiQ57LcZ7iwD4T8lyO
iuGbtyHkuVzptQV5Lsfxiac0XNuS52r5yzyXY9M4WQCNR9+LkmMD3X0Daf1x
cl85quz3Zp7LUefY1XTf+vVwcmxkDif577kxz+X4suW2mVjvuVx1/R/zXK5c
n+ROnrP711wc9F8oeS7H1T+M/nttRJ7LUXGceUtX8lyOKr//wDyXK/dXBZDn
rPx7TvhG5+UNmso+b/zK/pN6kedy/Lcc3Ic8l6vV18WzWH7s8/X/a0Sey/Hv
LB27Th7kuVr+MM/lqPr7m1cWynHLgXspHU3Ic7nq/iHmuRylLiyCaZLnciw+
sGTnVSDP5arxnnkux0tDwkdEuJHnrPzMlDX53YM8Z+n3/9/7Y57L8UD+0EB+
/ifzXK66fpl5Lkej1GSzbZ7kOStfbp+0mwF5Lsdn/aa3PxVCnsvRuLRPiGV9
/1yOKr+XyTyXY2XfOftPOZDnclQcF5nZiTyXo8p5GsxzOa5shIenmZPncoxd
O/Pi7hDyXI6q56lcOyNH1lo28zcmz+Woch4E81yOrj92NNMwIs9ZvHp3WOdL
vedyjGjVo8K0HXnOytO1lK0aWuS5HDMm/+o2OpI8l2Ni8q6ofF3yXI6K6aZa
K/JcjnkPf07+6UyeyzEa77R17kqes7+fY9NjM5LnLP74iCufdSLP2fdtvSCn
ZSR5Lsc5h6ruN/Mhz1l+11x2Nowiz1l5vBEx/KwveS7H959C+yyLIs9ZPMrt
a5IQQZ7Lles3Xchzuer6beY5i6ePG87XdSDP5arrS5nncqxp3KNfpQF5LsfN
vcvabAgnz+Wq4+XMczle+H7dJdKKPJer7Z9sVsq80kwe2bQteS7HSSkD53kZ
kefs/icXRYRYk+dyNOypdf5i/X41OV5r8DXpdiB5zupLM9m+ObbkOYsHPXr7
JDuS56w+///3MpnnclT5fUHmOUv/7lc7ZXuT56w+OjV38RpAnstRsTywiSl5
zuKHzuIuGsrnzz8n0MS1Dey3R/L3XxFqosp5BAa3RJooEWvoh3Iv4sWaqDhO
Q6rMv8GPJZr4bdWEO8f4/txnUk3s+X3fRg3l/VhzTBMPvcvycFOW7/wsuSaO
yGsV/9eE2gOayvk3ZXvKoLSBppqH1Q010bZr2aruSj8Hf2ikiX+NfP5bxNuz
3xpr4sVFecvadOXxpImm6n6xfEkzTax5+X7HQt4faqSpiSrnyRs0b66J8e28
5/PxLGzdgn3/0avHzlW2Dwe3b6mJe5a33NGlEY8/Wpqocn4wa29oYs64Mw+8
lOsn82212ffZ13fedD4f6NJaU3W/k4FXG0219QN+bTWxjXz7Ondl/g/upKOp
LL/cuy66mqhynmBcZDtN/PXXbch9Zf3L79ueva5yPvYQPU280l2juIUyvw1G
6WuitFXPe2k0n2igiTNONv+xU3n/wVM7aGKzuY177VFeH5hlqIlmwcJDg7nH
CzpqYjvFAJCyPZu/1EgTV2r8NYzm42trjDXx7n4d21xl+TfYZKKJsxL/Ftfx
/bE7TDVV9+sP3memiZ4RLVrw8+YPHDHXxLSSZwV9efv5lIUmdpDd/CJVlrf8
WEtNbOz1Vc+G9xevWWmqtt8N7lhr4kJf1gPi5TPBRhMnft7z6S6PH4m2mjh3
6F6LPKUvB17YaSrHo5TncbL2lCZOinW1N1J6nJ/jwPL7+6t2Bjw9Cx01UbG9
f4Ay/Q3KnTTV1n/WOmviJ51bAZ+5T59cNPHW9bWyd8r0O/Djf12deVzP2ffH
G4NB4n3vtSvVJNnXrFM50oQQJYRQmuwky2RfJjtjG5JsMVnHbjDN2I2loW9I
shTZmiR7ZrLldz7zeZX7+f3Zgz593vd973md57lnaWlQus/epHOwR1atDSr9
scux0eb7oMySbQx6P+7KskJ/zuYb3g/O2Y3yzH/fQbkZej5FcFV3/rnZnV6T
wY/2Hvy+ylsf2mp+v3HObfl89h9WdQfu9+uRQVPym/rNNr+fzCbtDHrg6lWx
oLB/vadBV9yfVGtg/v8OHu35eT/3rwv28jIo4UytpuPgH/p8a5Dpur2yeT3i
unvz5935MHcB7p96dTD0eHlmUEeDQk3AiPrp0E4Gaf2FHYb5GHp+bnB4Z4O0
/knsH/Lv11mxt7j5fcVN6WrQnOCex1Afyv6iQZHXR/9x2fw8mfO6GVRxd7r1
JfS7WNLdoCT3mlOfF/KiH/++161zG83nJzjW36AmnhN/jcB9eVwPg+ZfX9ji
PNZza4BB2vyik7t6GrSmzu4TzrAvB3rx+4pue7cS7rcTeht6fjv7nwY1PTfv
5kXYk7N92N51uBs/DDx3sa9hrjc362/clX4GzS12OEogPzotyNDrlTMz+hs0
MWTE4Vfm9XB4OMAgrf8p5Qw0yHN/RVfctwW/CObzsH7GH7mIB/8TYtD/7lQd
1dP8/eI+DDLIlL6agvhfse/YXtwrU/ua+efMUmEGWU+vPuioeT87lB9sUEZK
qt0i+D8Vhxg0NDlsuDQ/f3D1oYYeH2X/16CoO9XbW5n1N85lOOvBbw+6Tsf9
coMRBq26flfOLOwfO9Kg8bElbtmZ7b1Dm1FsX45f3+INnqLRvH9K3J7vYtbD
YO9wg5z7N3s7GPrYZYxBQY67zknz34/zj+D943nJuSd4O3Asn4+/KowzwPcD
xxnU5kmPJYnm9XAIG2/QjevdPvVB/ueICQZp/ceCI77n9x9bPLwjeD4y0iBh
CjCa93vctImGRb5s1CRDrwe2WjjZoFiXtAoXzPcRDsumsD02FTwhfyN6Ktu3
z/2Ig9dN4/MQ+Xx7E0fo93Q+/zdzxvqY90/c9hlsrz73887cM9Mgv7k7Y3zQ
7/7QLEOPtzn88QPv99KVX5VC/OpUFJ//3Wl5cQ7Q89kGqfVhlTZVgZ7PMfT8
sriUuRbvN/PmPEPPL7bKnG+Y6507Qc8X8PtasbvhNvB77kLW/6r3Ayu3hJ4v
Mujn/6W3P41+MPmLLfYz84Gh1ydmFl9q0BL7uj/GQA+slxl6PM1BLOf12OyU
8AH3S5VXsF6OWWY86gw9/8mw4FenlayXpxZkp8G/rLPKoBqLRvlfgb/SKNog
U/nDdPRXaLHaoOnhKRs/wj67xfDz24weYY18U881hl6PH9wxls+/x6UBhxFv
9V1r6Pl1zCN8ntqf/regFvR8vUEdR0aWv1zY/3WDQaurl50Q2AR6vpHXizZe
+Al6NyrOoGvlZnS93gp6vsnC34mbtNmgR7WpwqXCfP+fWQ9jjo38Bus5J573
iykggfvtxVsMc/1zT+j5Vv6+n+cjU8w2g3ZOa1OjGUHPt/P++jDs5zZdoec7
LPSR+YfPk092wwU9oOe/8OevT6l/ubD/2S72Lz/3x3A4tpvfx/3qZTYiHn9m
j0Ffll5oHwqeSNzL65l4oc8NJ+j5PoPcXY6FT8V5S91vUGergjq4X8q8fcAw
9yPB/rx/kPeLlV9j1IM6ZP9qmOs38feeHWK9yLEbPQ98m3eY7dvneb1x746w
v3vq7bX9hXqeYJA2TyOz5O+Gnh/F/GXQvWtfrYiEP62OGrSjYWbY3P7Q82MG
ff3Ar+493DfYHzdo/zunsuifHud8gv2Fas0WTEY+Yr2Thpm/vaHnpwxqON65
WCp4qNVpgx67MEG1gJ6f4d/3Ox43JwB6/qeh11szzxmk9ZeO637OoHrxH+Jv
FfUjMcz5ua7Q8wuW+yU0kf2boxH+MYV6/he/P9cjnoE20POLBu0pu9PGF/kV
Ey6xPTXNC6oIPU8y9PjbyVn/M+i//rh1oOfJrIcRLecX9tNbctmw6B+x8gq/
X3ZXz1WAnl9l+x+waP4g8GBcikFexzvv6Iz13HqN9ebwb+eGgO93pbJ9yqoh
j8P/O3DdsOhvkpBmmPPNC+srbxik9fMKPnuT90PPhO5vC/sh3WJ+UF5MmdDz
23wejU/7tsAfS0s39H5NmRkZ/DzrOzZOBf88vMP+0OjG10IQH8i5a5A2PyL4
RaZBbXvs7Vcc+/OfewZ9PD7j9f2a0PP77K9Vu7kqGvGtYg/5/XkdnVBgBz1/
xOcnMGLnocbQ8yyD0o5VXFC6GvT8b/bP/7tghZ5nG+T2Nu8GPm+m42ODtH66
cS45Bg3454lvJPJ5GjwxaNmcbKNV4bz2XMNcz9QOev7UsLifpWeGfp8b7P2c
n+9RTP1n4PEuLwwqs3F3VFR/6PlLg7R+k8zLBm3pmup+AOdt4GvmgZjZ1pMC
oOd5/P5MA9SQ7zviDfsTJ3d1j4f/EPEPr9eCvrH9oK+R/xrUZUfnc03gH03L
N6ivjNsajfvUqLeG3n+JeZv3y/zvLuyvCD1/b+j1s8zfrO+mAXHu0POPzGum
hlGIJ28uYH1q8efEJPDQ9k+s94evjjgIPthjJWjmtVq+z5DfdugLQbNf7whd
5Qk9LybIN6Zx7KrC+pYvBZWc026NN3jhfHFBxxsE7rTGfUBSCaH7/8znQu9f
wXwuaMLuY916Ij6TWUro+WvM5+L/1bML0uatM58L0uZNMp8LOu33Ksc2FHpu
I6jEqLH58fAvi5cXpM8/sjaEXv/DfC5o4K/nrR8jflxZCv18M58L0vqRMp8L
cnYvu9u3BvS8oqB7l/u5HXWBnlcStNXTTTaCvWxRWZDW75b5XFCzP/c3HF1U
Py/0/B3mc6HnczGfC/pvfg3itQG2gl6VjHlbzgN6bifo8ovBNndQXxRSg99f
eee+qK9jPhfm/Y141CgHQas62Yyy6gU9dxSUMrxjemgf6PnXgrR+/czn/P5M
Di14ZE5NQddm7drWC8+32FmY61vgH62oJahdp1klGuN+I8ZF0IJVVy787Qw9
ry3M9xsSel5HkDafg/lc0JRGx4ei3oH5nPff9EW+0YX5R/UF3S0Icv2uPvS8
gaBLsYGZ9XBfdKYh//3nPzpaob9UYiNBa6JMCYTQ88aCtHlQzOeCtP6kzOeC
FjcML5cGPbjfTNDQ6OLbd2C/ZLsKmlrHbej3RfkNfB5udNi2B/d1eS0ELWoe
9HCDL/S8paD/+tXjfsyqtSD/tFvvA8Kg522E3u+M+VyQNo+R+VyQNk+I+VyQ
1g+V+VxQUlDmq0D4K85tBWnz35jPhR7/Yz4Xej0R8znvl7wKrb2wnh7tBf03
f70m9NxL0KbX1f7wgj/r860gmz8PrGmP99fdW1BZ90F56bh/6tVB6PVQzOcW
n8d8LsjRNPEV8bFhPoLaP8x7A/+K+VxQlGvolfFF/QYF7X3crl0dH+h5V0HW
60Z+GYn8rVm+glh9nh7oBj3vJuhOjdkzpxbd7wgadiZkWGZhfxM/QfZdFi7t
VsTn/P0nrgkBXzGfC3P9cD/oeYCg/+bp4P5pV09BuSMvtG02FHreS+j5Oczn
/H3G/1QF+sl8Lqh3dHb9g7Wh530EFY+o4Yv7Y+ZzodebM58Lyh9pZ5sLPUgL
gn1Q0PP+gtr6e83taQs9HyAo5oRn1l+oR88ZKOhm8L2aSYj3vQgWej4287kw
5ztDDz4MEqT1F2c+FzSq17Q9hz2h52HCnC+PeED5wby/W5xP6Ir89YpD2B5Y
eyQlgn+qDxV6Pyjmc0Gpzg+qJHpAz4cLi352DUYI0uc7u44U5DO5St/18Ffa
jBI0P6zZvPjC+PZoQab0+FTYE+9wC3vKfC5ofZf0uvPbQc8jhDn/GvH2wLFC
77fIfC6o6njP7Lh60PPxgpalx47vh/jKiAlsPxv2uhYM/Yn4nvfz7Jcpv8Ef
i4wUpM1jZT4XtPRTsXYzkV8VNUnQs1WTftmDftkLJwuad89pkA/ifcumCFr+
uqCtL9Yzeiq/37MRman+0PNpwqJebPN0QXP37p2wA8+3fYbF+jGfC4q7szh2
7yDo+SxBtYO/qbJ/IPT8B0H/zetGvsGpKLavpoSMrtDz2awvV+4vDgEPJc0R
lPDe1r4B7FnKXNbDqtV/v2kPPZ/HenKo68vfCvPp5vP79Z+8dXVt6PkCQTmO
1TLaIZ8vd6GgiTOO9t7tBj1fZGGvmM95vzym6z2qQ89/FOb8m3rQ86VCrw9g
Pme93nm1UloV6Ply1nOv200mFPE5+xep++4q+GN2Pwn6atDNS47gIaeVgma5
1/KPBd/VWSUoYKxv7ibwa6NoQdfDa221Rr5Ai9VC9weZz4V+/818Lszx+L7Q
81j2X7qZTjz0fK3Q+4Exnwu9nwPzudD9eeZzth+ekZ3WNYeebxR6fjTzOZ8H
U0AT6zluE9vPxkemJDSCnm9m/+7zPDfmc0GNfz/aOgjxnDnxQs9XYj4X1OH7
LWG4P2c+F3RoYcHlS7gvidnG5+fz/Fvmc0EdTe3Ocb7jdwjq9eK28aAof1iQ
hyndowH0/BcLf5D5XJBp3FIe4sPHdgvS5iMxnwv9PoD5nO3XghLHN4OXk/cJ
vR8s87mgmusqHc3uDD0/IPT6buZzQd7Bu8KDYc+yf+X3XXDo6NgiPhfmfpEB
0PPDgrT5l8znbG9MDb8Rz7RKEJT9w7vo1ni+kr8Lvf6C+ZzPz+f5bMznQs/P
ZD7n57t6J9Ma9QT2x9kfGXbfLrM19PyEMN+n94WenxR6fiXzubCoN2l1WlAG
zYp8hf3pcYbtm6kBHuLfXn8KvZ6M+VyY+y91hp6fE3q9EvM529+6H6reKYy3
XxBUf+OjSWPgb4Ymsj+/f9gWoyP0/C9BpvS14/Bnwy8KSszaOWkJ+gVMuCRo
5JQ/nFuDX6ckCfL8/s65weDXWf/j93e1RQH8DeZz3s/afNEll9lerUt/3h35
5CuvCOp/r3/D+1jP2Kv8PGfDy9SDvxKXwu+nc/iMhohXbb0m9P7SzOfsD9Ua
82Q0/OkD1wV97Frb6yTiqQlprKdBzZMF7rdO3OD9b+rfXwd6flPQnvpX+gyG
P3bxltD7SzGfC9qXZXXKFvYlLZ39u39yE7rAvmRkCPr14hGPXYhvPLwjqI9p
YER36PldQX9cv7NtJ+JhLzIFxTcvud6A//DPPWERP/1wn99faCmrJfAfij0U
1OXsuaNLEG8s9UiQ17a/MwIJep7F652yKeU1eLni3/xz2S+jg76Fnmfz/vzc
f575nPVr/toeiXh/LjlCr99hPhdkSnd4VcTngr54n31tlT30/Cn71+kpqXbo
b0zPWO8yZ30xG/6K93O2x8699+fj/qnLC/ZvPs+nZD4X5vvSwnj7K/aXurXs
Dv5lPhdkJC4LfYL9H5bH/779xIAQ8OSIN0KvF2M+Z14LyZ8fg/qAyH8FLVz2
+/ppPaHn+YJubPzzb9/CepS3vB78+FboX73wHevd+Wm/TAAvL3svSJsfwXzO
+vYp8e4xnId1H/k8mNKLkO+6uUDQDz8+ufsG90HbPwm9/pL5XFI704DnwnkB
X0j9foT5XNJXa9ssXYj7p1Nf8s9e8+sNsYeeF5f0Z82gC05FfC6pvX390PYt
oeclpR7vZD6X9Pb2Bof9yN/LLCVJm+/MfC6p2fDjPh54vtwyknZ9U+l2PHj5
lbXU63GZzyUleSz124B4bYGNxb8zn0sadCOky7vC/veG1OtLmM8lPTQixtUt
rKeRkmYdXFkf/cqZzyW9eXk58sgg6HkFSdo8PeZzSdfPjnJFPSDzuST/gdHf
D0d8pUVlScaTH/uGgEfcqkjKXCe2HEN+smdVqfdDZz6XFvWavtWlxf1kgK0k
U3nKHsQX+9pJelm/nTch3z2kBq/fezfvSbjvGmIvaXhnu4dvDOi5A6//v1Ur
lwN/jXOU9F3g2eprXKDnX0s6Yd3v4Cro3QwnSX1DL5fehHjHnJrSoj/MYmde
r6TWEzHfgvlc0scTOReW47zHuEhKsHL1WY143Iba0txfsTf0vI60yN/aWVeS
Nk+P+Vya9Q75S0fqS73en/lcWtR7nWko9f6HzOdSv29nPuf38XneCfO5JFW/
3JDpztDzppI2/9oy/3RRfx9J2nwd5nOp91tkPpc0bFvW2CjE3/JaSBrZb+VN
B/Dyu5bSop+6VWt+/2FzfzzQEHreRprvMwvnYX0j9f6QzOe8HiNcfDyx/6u6
S/rDkw9YoZ57SD3/h/lc6vWLzOeSWL0n+4OXm7STtPpBxfkb8HytPCWVGtv9
dJd+0PP2knoN9nkSjviwl5fU83mYzyVNevLhdlg36Lm3JG0eE/M5P//n+U3M
55KujrPuvwD5m6GdJGnzXpjPJRUvtr7TWvBPeGdJI6Z/2PJtUb9B/r5uG6Lt
wT9Tukp6+tu9yJSi/oNS71/EfC5px+mN95IQz1nSnd/X1tK3u4GXV/rx593f
eeB5Nei5v6RtB2rnbkY8J66HJDGmVM/hyH/YGiApfe3dxleK+Jz3a46H1Q74
Rwd6Sap19rzLd4j/JfSWVHvt2DmRRf0MpR5/YT6XVGfgZc9i6Kdzsa+ktH/v
OTj2hZ73Y3tpml+D/O+0ID6vt5p1Lob8h4z+Us//YD6XNCboXFcb3KflDOSf
Dyc0cW8CPQ+W1CXede155D/8EyIp4HzdLUPw9z4MkpS3I3TVVeTLFvtOWvBC
qTC2T5/nkTCfS7IN8RPbiuo/JA1d/nRqW/By9aFS72/AfM7r2cLtmH8l6Plw
See2WVVJRn+eBiP4/aXPTC6P/liuIyWdnNLhx9KI17YZJUmbB858Lml5hzFO
YfA3vcPZvrO8SvBWlzGSLt4WvtbgBf8ISc3L2oseyK8OHCst+GDgOLZ3Nk0G
vIZ9DhsvSZu3yXwu9fx45nNp0T8mMlLq9SLM53wec4e/WlnU/0nS/TbnKlYG
by2cLMnUTqYi9v+yKZJujQmsll90f872utLQyI6O0PNpkp7vOej4qbA+bTqv
94EZG0raQs9nSDLhxTHcj+yZyettcpiQn3ZoloV9ZT6XtNV6/zsn8PKpKEkT
Q9uFdEd+0/nZkmJ8n7TYjvOXNIff1/DXn3Y2g57PlbTyZJYt5pcyn1vsF+Zz
tmcje2dHgUeyFvB6npvzpSPuL3IXSpp8YWV55Iswn/P5qdraegrsdf5iSdp8
ZOZzqdefMJ9L0ueDWi/j/W5KoMHzieWSxpsSHJBvUXkFf77t5EXzEN+0+0mS
CQ+CEf92WilJm0/MfC51fmE+l9To7cYPGajfaLFa0l89eqW8gd65xUgKHP+k
uTvq4T3XSDK1d8iEPesYK/V6HOZzSabxsjVQjxKwTur9c5jPJV2qa2qgCj3f
wPby8/xN5nNJv1xaef1uUb8sSdp8b+ZzaXEfM2mzJFN4sBT0YMbP7J+kFvf7
1w96Hi9Jnxe1eAuf7wHG8ljkp63Yyv/ewL5TJ+SPxmyTOi8zn/P5eXloSDTy
qeJ3SL2/J/O5pBudpvW51Rp6/ovleh7Zxfph2mDVoOe7pV6vxnwu6dPFQ0O/
qAY93yspPO7kN29xX5i8j/Xm62aVf0P8LXW/xftlPpf0dfOng2JR/3T/oKR6
pgTKGtDzXyU9rv3VwdKF/XgPSYv5HXmH+fnKvMjIwv3duyPSnO+C/AerBKnz
AvM520vThRLijTZ/8P4bV//5TuQzqqMW68t8LvV6TuZzPj8Lty/wgL46n+Dz
NbPu6HTYr3on2V9zSG541wd6fkrq+dfM55L+mz/ZDXp+Rur568zn/P2qrBzm
ivxfn7NSr29lPrf4vsznkspVmOiysQb0/ILU+7kxn7N+f9F0fK4D9Pwv6IMT
9PyipN9//vSob2G/wUu8P97kiXz4R1OS2B/8PN+V+Vzq+a3M51K/b2U+58/3
XBXrjve18oo09z9CvlHsVWmOP0J/4lIk1ax3ouy5jtDza1K/H2Q+l6TN92U+
l7Sv9VfJs9HPISGN/a/P86OZz1nfypTtk+EDPb8pqX7U8CgFfb14i+2JKeCD
fL8rtyUdlx0X9AdPpqVL8jINBO4OPc9ge383faC7B/T8jqRIn6+efCrqdyrN
9wXVoeeZkrR5fsznknbGOuR4ID/tw32px9uYz6XeD4n5nO3b3lWX+0voeRav
z0C2sMinqvg3+x9WAREPKkHPsyWtl8ZPY/B8jo+luT4H/qZLjqTq16azhwo9
fyL1eSHM55J+dnzgVzcEev6U39cv2eWT8Hz0jPUlnC3Gd9Dz57z+Bckhx4v6
uUj9fpj5XOr95JjPJYVlzozeg/rIga/ZnzUlJCLfKCyP/ffd1xdcLOJzti8N
/vYvjD9E/COpZbWT/RyK7s/Z/x7ivDsf/sq0fElNkn36viy6P5c036aS71Xk
Sy58J8nmowraBT5Y9p79q2pNDiYj/y76A5/nncmpvRA/XfdRksdjrx92wP/b
XMD8dHlyPub7MJ9LSj5q+z3qCZnPlR4/YT5XlDN585PTjaDnxZTe74b5XNEX
W8vaXkZ8/3xxRcJ2dUQP9NtIKqHoQMLwDU7wV1JKKkr1sFtaFfnYN79S9MvK
DY+d4R9lllJka7rgxX1hVmlFJ/cur1mqqN+covKznGaVRHzslbXS/VHmc0Xx
v4yPXG8HPbdRev8m5nNFW2d0qtsD62ltKDKNr43DegqhqIVTVPq30NfKUpnr
4xB/sFOKXve+EFS1AvS8gqK9wdVfwh9nPle6fjCfK/IxDTwt6menqHfxT/0S
oQduVRTtqtG4/Jqiejul17Mynys9v4b5XFHy7FoLnKGvAbaK3tQv9WiaLfTc
TtFXsckJtwvnUdRQdKls9bCPyG8aYq+oXTmfGOSTM58rMoVjysG+jHNUejyC
+VzR9yPWlD0Pf32Gk9Ljd8znSp9fxXzO63Xm6eV9uK9fUUvRhkmtc48Xza9R
tLHG7aaZ2J8baiu9XwHzudLvH5jPlXkeD3h5Xz2l1zcwnyu93x7zuSLv5Abj
neG/n2moaNDtzZdKQn8SGylyzimxMasC9Lwxr9fl5+9boh4itYmiDxd2dzrS
E3reVFHrF8MTmqHe6n4zRc/vrXjgi3hctqsy3x8g/+hZc6XHu5jPlZ4Pznyu
6IdewRdyEF+xas2fPzD3WD7uJ0u2UWRq522P/vg23yjqMWHpyD0+0HM3Re8v
Pks8g/NW1V1Z5KvYeygKuuD023Loq3NbRfM73H/0GP3a6pGi3U179EW/a+Zz
Rcrl328qYL+08uTfj3wdMA/3sR7tlTlfAzzp5aV0f4/5nPdX7eh+fZHP2N2b
z++LtyGzwVu9Oigq8Ao7E4vzENRR0b2yBdObID80tJOiU4uO/+CK8z7MR9Hh
8pMupuK8hXdWZBov+RT7f0IXRaZymR+RzzulqzLPGwqCnvsqvb8a87miVqYX
hPjmku6KrnlPaLOsJ/TcT5n7iaC+I9ZfUXtTQTHuS+J68Pt9mfJbS+jP1gBl
0V92V09F1gPyKsb3gZ73srAXzOeKBtyI3X0U+bwnAvn7DZ5pfaAi9LyPotPd
bOkE8rcu9mV7MfVZ8ff20PN+ip5O21nGBvVSaUGK5v3pHu2BeGpGf7bPJcsc
/QnxzIcD2J6ZGjThfOcMVNSZ3dsS4K0XwUrPv2Y+Vxb5fh8G8flyTRsWD54s
9p2ifbs3FhxEPKdUmLLwH8oPVpR3NyqtIe63Kg5RenyZ+VxR/tvnp0bgftlx
GNu7nn/Uiv8Wej5ckam7L/WBno9QZBoXXALxN9eRFr/PfK4obfav5+IQD6DR
bM++Td073gN6Hq70elDmc7ZnJde2WYr8O/8I3g/zRhyaB30NHMvn8+OrxIXI
3xo4jt93rGPPCtC7sPGKHv58tuqZonmHiq4uqT69ZRGf837Ovd60KupzIyOV
Xr/NfK7M/aCK+kWw/Y7bNOMH2MuFk9n+/K+q3y3w1rIpirYltbLxA49ET1UU
kdV73Eys57ppSp/fyXyu9P7VzOfQI/DdnplKj6cynys6EToxd4gf9PwHRdfP
t7+bgX6Bp6IUOTW+3rIx4nHnZyuzf4Z5EElzlN6Pnvlc6fepzOesR7fTZo0r
nHc9X9HPxT/OqQH/KGuB0vt/Mp/z+ZBDvr2G+PCrRYoq21Rd6g97nb+Y1/OT
nd8m1JMU/KjIzja3a1nEo4svVeS/vtx37ohHWy+z2K/M5/y+0zuM7op8qsor
eL1MCXJ4PrufFI34du2D9KJ6WUVWX7abWRb+Q51V/P33OiQF4rw1ilbUwJRw
C3+zxWpFk3q7B9dAPYRbjKJqH4e2CkN/J881bN/G7AmZC/7qGKv0/mrM54q2
N0/6xhfxzIB1im6fOHA1Hn+v73pl0Z8pZIMi1+ONGvZEvcCQjYrOv7iRPAjx
v1FxipJ2MYDBfo7bpHReZD5nf+LmynpHC+fT/Kxoy023clFYzznxrF/nMhz6
Iv978RZF6W+uVvgC/sqKrYpKmoAH8eiYbcrcnwn5Rxu2KxqsggML6kPPd1j4
C8znitgb7ol+YMznbO+m/7k3EOt5ZJeirMTmJZriPBzbzfrUYJJbA9TXntmj
yPHS0wHP4F8m7lV058vxA/+HepLkfYp2Bgf4F/ZfTd3P63s2M+RWB+j5AWXR
v//+QQt7wnzO+zFsVA838MmzQ4rYGu8dV8Tniio4dc4KbAg9P8L2++busKZF
/b7Y/owIzZ2N81fyd6XzIvO5Ir8GXy9MRH6OOqoo7rSI97eFnh+z8J+Yz5Xe
P4j5nPej2+uxNxCPrndS6fWdzOf8/fbZLb6BeSKtTiu9nzzzucV6MJ+zfUmM
2DY+GHp+VunzUZjPFbkscH6E9WY+Z38j3aXDF/BXgi6w/U3NTrUKg54nsp6M
nlv9BfbnsL/YX872DgyA/xB+UVH4q37jDxTxOZ8X17xuY8AjU5KUPp+U+dzC
f2U+V9TL5CDgvC+5rOjm97eqCcQXV17h9XrU/81M3GfHXlW0eWC/th9RzxuX
oqjM8WHvcrGeW68pvX8W8zn7w1/2f4/6U+Zz3k+zssY9w/zxhDS2Lzteb8/H
/eSJG4pKPdgWEe4LPb/J3++ld9ZyzAu+eEuRadz0A5y/K7cVJUbWmZCI/k9p
6coiPyAjQ1GzMdS5d3fo+R22L48m3+5S1L9c0ah7k3bcwHl7kan0+1jmcwt7
wHzOPMTytQ7+WLGHikzjoaogHlfqEdun+2OyejtBz7OURf5pxb8Vmca5fY16
4urZSp8nx3yuKHoiWxQ8n0uO0utfmM8Vmcpp3+I+xjVX0eLrfqnFsR/bPFV6
fSbzOft/6w97F1fQ8+cW+st8rvT8LuZzZZ6XgXhq4Culz9dhPld6fzfmc4vn
ZT5Xej0b8znz2dT29w7iPjvyX0UTS/tOc8B6TstX5LC61StCv7eot2yP9me4
U2G8/Z3S49PM58wbSfYpt+D/RX9Q+jwg5nOlxxOYzxVNqFHxUyTim9s/qaL+
Vf8HXiwQAA==
      "]]}, 
    {RGBColor[0.880722, 0.611041, 0.142051], PointSize[0.003666666666666667], 
     AbsoluteThickness[1.6], LineBox[CompressedData["
1:eJxUnXVcFN3XwLdXsTCxuxO7PcfGQmxQQRQEExWxC7tQsRW740HFVlBclly6
ke4uxe737t4z72+Xf/yMMztx597zPT1tFq2avlgiEole1RCJtP8Kf1HJklGl
2YGg27C3gJ8XLA64jn7Dt+1s4WKTP0sGLQ7h26eWQIalReNTS0N1266LVkP0
uIcXptto+P4tLnCt5/TONRb48/0nN4L6J+z/URXAtz23wvqMIIfx9/3o967Q
3r51VM9Mfn6V0y7IKXynfGRN19uyByLa7TD9kMbPj/v3QYtWPSIbF9D5Th6A
N22OGF1cwe9fdeUQ+HgMW9zfOpgf7+kGsvX9N4UuC+LHvzoKnwPWvnCN5tu2
i9whuczsy6UFtH/JcTAd196oRyl/vqtOJ8Bx64L592P5fpXLSej8snxL/AJ+
vazNpyD/4vvRvyz587beeRranF40PtfCn+73DPQv+xYwZBY/n+2Rs9D3h8OF
ZnHBdP/nQPokyQcy+PbV8+ehbdBymwSrYHoeD0ge5b67ngN/XtHtC7ANr/Zd
OoPvb+15EfotKbqStYiu9+QS3B41rF6vqe/49V5dhnbGj0pNymi8fK9A+MsR
ngOX8fu3WHQVbK2WTjfy5u/DNv8qbPC90rRXegiNxzWQJJemt6rkx7uXXoO7
WR92HYhX0/hchwMpA9x2ZfHre328Dvbr/iu8+S2CxusG3EpysOtQwH8f/e0G
ZEfPG/amkN/Ph803AWZ/SDXO5b8X/b0JNc6USGzoeY133oLuHpHmivH0vLLb
MGixk2/ddL5tuv821E4vq3Mqlb8fNLoDM6LLOxyJ4dsWR+6Al2Try025/HlW
G98FL0v/sRXFwvy5C2uGaGafncH3uze6B62WpZoa7Yqi93EPjDvMrdo4lz+v
V/P7EH3J9t86J5oPV+7Dv/DWI7xyaT60/Q+MptSbFJrOtz/c+g9cymsU7R3K
x1fUxRN+RQS4tJnNn9fY0xPehI3d2smBH9+61wPwqWzc8pcVvz/TJw9gdduf
z7/QfMH+D8Fq5d8F6/IC6P0+hCGna4pmpfH7WT30EfR7H79p5u9Aet+PYKGb
WYO5ifx6Ia29wMy8o1PDABqfRV7web/D5fn0/O9veIHt+qktGy0Lo/ngBT7P
sr36faDn6fgYDv/+2WaAJT9+45LHwCZb4aHpND/vP4aAswfb3nTixx8ofQxT
ZWtamtvy8TPu8QSW17r1tW0Kv/45pydQPcvh46KF/PedvZ5Aw781VyVmaWg+
PYEx065OzZvArzeo71PI7HMnbNEiDc2vp7BmuFHSjdX8emYvnkJ1ty+1JjsF
0Hx7CqlZYz4vL+X7LQc/g2a7cvs4kTwo2vwMLl2qefTEHD6+q988g/uJ6u7P
1vL93/88g+MVhQ3yHPn1XOE5PEhff+21OV9f1XY+h0X1z79W5dP6UD+HiOOn
FyjsAmi+voDPUzwUYz/x7btjX4D17Y5+zWJDaP6+gN7WBxJaLeTj8yrkBQy6
UfBfnl0gzeeX0OLow9j0dfx+Qia9hI3Vcu+sWSXM75dQq3l0bEOSf1mRL2Fh
033HDnTh822J8StYnF263HoZrbdpryDi5HIj+/X89xtPvgJJl8fLt/jQ/Ex4
BesGd2jdMZvf34FGryFvrwu7JM1Xy9cQbqudUCG0Pl5D+21zx+5YwuVb59TX
oDrxn+Xv2ypaL94QqZ3uO/j1Btl4w84Tkhq2oSTvr3jDtrKeFtNt+fnNsr1h
6ygtIfj7eN/WBybU29PtqgXftrX3gd4ep8tHZ/DnKbrlAy3mRRkftaL5X+gD
5t32Ys819P46v4EF1g3vBmbRelj2Bp43crh2KY6PdzXPN9D8/Pi/tiS/zpW/
gap22wOb9vSl9fgW6kRvG/zUmr//u6vfQmCLVVXzXIJofb6Fse8/fJ5oxZ/n
1ae3oBpVEHo1JYDWqy9cGTK7y3Bav9HrfaHzK8tpu5fy61u+8oXCIUeezczg
21k/fCFm/eT009b890uGvoMOJ2cM9Y/n5/+w9R1s0vzLqyRebPR9B2cDrOr2
j+HbbEShm2rDhYHmalrvKujydGTHJoP5+3UbqYJ5z5ePmmsXQutfBf9ZaQnH
r9dgtwp6qRvkx34PJHmgAlfboy3fveS/vxjA3mto5tsbQfz57fNVMGaF1+oT
JN87K/ygMsSSSSi+XdbRD1Z0zFyxltaD13g/iPJ5fNW0Mz+fyxI/OMSkhSPp
C4MO+oGD+dnAgAI+3r/v+cG1FO0C5ucLCPWDpXPa5HdKCCL54gcHetUfa5bO
59/kmmqomPeg/tlcDckbNdT6V6wwesOvFz9FDbUbmcf+7v2W5I+a5gM/3/xj
apibPCKvB8mD9l5qeLtm+rlvg/jvi6LVkBC6Z0FJId/v+VENNq8zBsxow+f7
6nr+MPHs3w73JvP9/fr6g1OKW5zxLD7e32f4w8Zx806P+Ur6ios/7N8XeHd5
Od/ec9ofTsf2fRtgGUDyzB8efPUyMXrP32fNJH+ot0886eEigaf+kFbr+vPr
Efx6pxoHAIjuTbmY5k/yLgCY8uN9uYjk0dwAmG7/4Fq8DT9f3uYAONiuzphG
S/nz370QAKcvF3cI6sOfd8Ubdrz3514TFhOP0gOgWquJz/I+8u3PfwIg9nZJ
y+T5/H7etAyEFqEWDWcUk/4HgYB725ndes+3x9gGQv/zH1/E0vustjMQ+rr5
jHw2m49P+LVAOL34gJ11mprkaSA8rHm/lvkYLm9nMs5O9IDbz+l+m8uCIGLY
69tI/MxqHwT33rTIfkb8uDk2CEySI7/NID4vcQiCtaYXRP5VfLv7/iDofqlO
VD17ko932PEf+viPs/IneRxkIN+3FgdB4yfeCWtjSd8yCobErG2zes7k9y/r
FgxHRv/puSJCkNfBoIi/MO0TvX+3FcHQ7M2j0L2hwSS/g6FOnYW/+1Xw8zd+
GAzXEzRNDg3l8ictMhgO1sAbLsX8ea5WBsPX6BFMY+Lz3d44BL6V5F6rdOK8
7tw7BJZ9SZi1cy5/nrJpIWB9z3FkZ9LfvJxD4PHB8PlZVeEk/0Ng2jex2coc
fvywZyHgM9bWc5Ut8TwhBOJ+zpN8mMrvN+BLCIRvCvK1zw0mPmjg1vuYQfGV
tP4GauDduR5WDbNJnlhqoGX/jgHzp/Pxer9RAyes3vqXR/P3e/G8BsKurGIq
H+kz3hr4ZNm3TwjJv/apGlh8+GZ6Ecmrol8a2BuV6OdH8t+zeSjsmJJ4d/8S
Pt4uw0Nh/8rDfZrR+xxkEwpMOf1Ybs3H5/f2UIj+GJPjRvqG6kooWM9o/fRp
Ed+/RxVqwFez7FBgygXTMPjzGkvCYHLwRceySfz+49uGwTibxADJAv5+zo0O
I/2Ub8+3D4POn3+e/E7rsfXeMOh1d9X5uMV8f96tMJjgW8/soMCXoDDYFZgd
/qgglHgWZqBf96sWDkXLz4SNI/35e+dwuO+QOB1T+P29mRAOHUZs2PWH7td1
WTiEtG/nuJDe35jD4RDQ6ZKZKcnPap7h4LemycD+ZA9Fh7N5kben+g2a/6fK
w0F9YJuk8zjiVe0IA/28ea8ICNmilYh8O2tqBOxz//QXzPn2zdUR8OZJDUUS
Pf+K4xHwKu/VjCGWGuJnBNRi2uurQH79z7ER4PCl9svR/kHE0wiY+ym3V48S
/vutDSIhxrqe49h40vf7R4L1n/ftIYfvl82OhGvLPi9zJXstfH0kLG7eLrkd
He9+NhLOZfyd34/mx8xXkXB0/sBbb2bz52ucHAk5xaef1CT9Ie1HpIE9e7Vp
FExyOWO1h+ytJUOjwNLdgZko/Pju86PgjsIj6nUq6ctbo2DnyZVZteP58c8u
RcHH2h9u7g0j/cs3Cg4NWVuneibfPywzClztoi6H0f2yNwLbzhT6pZM9aG8c
DRWKmLkxZP8GtY6Ge99mmm+ZqKb1Hw2nfaLYDOf7D42MhupON1ccf+ZH8iAa
Kp3rZh6k92u+KBqcGx7ObDCbH//EORqSlgyOHr2S72+wOxr+bXw09/wHvr3+
ZDQkhjx85hbP39/7G9HgF2wbeC+Rr88hz6Ihza54tEk8v9+LAdEwq+/yLq3L
+e//xkeDOiPA/eJkfvyi/Gi42PjEyYPz/Em+REN0zRzp0L/cfuyoiAGVzCk9
YoaG5E0MtD2kaWZL+kZJxxg4NGu36cstESR/YuDzakncUrJfH46PgY6rXM9X
0vqpZxkDsxf2VcmT+Xi5LIkBT1Hmygzie+LGGIB7X4s3hpO+ejAGHrGn3dKV
7/c4HwM7ozd/7zONn//3vRgY2qwqqmYO6afeMQbyRR0aA04r1t/8GUn6RGoM
dOv148pvsl/3lcbAfPceYUmLyR75FQOXo0un5qzl8mhizVgYWRV5reYsf5J3
saA896P29hx+vHGPWJh822hcB7IPnIfHwlWTivmNi/n4xE+Jherm21pvKuT3
O8AmFrJftglabsOvf84pFiaOPjLqBM2vn9tj4WBkn8MWZE/YHIuFJaVZtqsW
hZK8jAXz+Ng0o4X8+LZesTB7gn0re9J/96hiDeRVQXQsnHgkm74oifSZ7Fiw
cx1TvzPpL/c/xsKIEW2GrrLj77e2JM7An7K6XhzMDJz5szrZX7Ft44jX/H76
9Y2j++PXPzM6Dn7sKXtzhPj7fUYc7F+1MH3jBtLv7OOg+eNGVyS2/Hhflzho
VXdG24M2pB/tZed7NKLlzwq+f9fpONhZ0mpMn7wgktdx4OvYflS793z/uBfs
/H6/G/aZoyb5HQcm7+3a3krmx9dMYvcz4fnUYDt+v06FcXBDEWe6dQz3r0V/
i4PFmQ39/pH+06daPLzopX2D/H5ONY6HPV921P6Uz8f7a+d4A/+W5eB4EP8q
ij8dpSb5H2/g32o5Nx62rx6xznM6+XOWxUP3C4PbP7fg2zmb4+HM6Y63rpK8
GnM43kCe3r4QDztW/vl8pT+f/0ae8Qb64oo38VCwwSN84zw+XyPD2fb6Xt80
0/j9mKbHw9I/PcTf73D9+ER5PKw8/qzZtnB+/s9/4kErDbuu4M87u3YC6XN8
v3fLBNB6P3Ykkr7XKwHqzonMaLKSr/ftkAD3fbSACSL+JMDq5+bzj9L7GGWb
ADv6ai3sYOJRAtRf1PNeCvlvqu1MgFs3mod3VPH7W3acbTNtY0Rrvh1+LQGC
0lvP7Ub2XM8nCfCue3n8fPq9uzoBNrwz+pBewM9fFZtg4N+ZmZsAV4b6/S1N
CyCeJUCw96sjig98PjSVJZI9Qfplg0Q4lNdt56n3/HwZ7RMhZ+MIaUlECPEu
Efol/o38WsSPvz42EZ58GjBg6HSBf4kG/oslDonQo02rzytm8/OFrk+EZ8Pq
VESm8PXUfT/7/ZXA6e3JXjt6NhGuNvN4ElfHm/PrTiLo1OVCfvz0V4lQ0yq9
ZDDJlxchidC4msS+iPT7xsmJ8KLqxD8N8WxzcSI4+Ixq1d3On3iaCI7lL2pE
kLwaYZQE0vOXxlaS/ny1aRKcv7qPrVi+X9ItCdb2mOv6IoGPn8PQJMgpmNlH
NJP8WZOSoKJC7N3LkR/fdX4StF1z7FYda77ttiIJPvezdf+8lN9vxdYk0LkT
NYL+nQSxgyFwTVYw8TnJwN/V6GESdLbbeu4tycONvknw5NW/EBeyp1Iik8B/
+1TPGfkCv5MM7NXLlUmQvmA4M0nJvyJ6DxfVE+UNZwk8fw9dNmfZeeWEEs/f
w6iNz9YEkH+lc+/38ODG/erXyT44NPI9zDVTFVUVhBDP3xv4D80XvTfwVz5x
fg9OOgMzkHj+Hg7snRv3JjeUeP4eEo9sGB+0TLD338PyVyHDrdP9iefs98uu
/rjoI9j/7+H1X+srg0sFnrPfDwjMvU7XW5T/nvT7IOL5e2h04+Hzb/dUxPNk
MD9n6nGa7N0DjZJBfGfDx+20Pko6JsPjGZ5N97z2I54nw5HKw5Nm0fp7OD4Z
0iY1vbFupoZ4ngx/VuR5dyH56LIkGdJx54Yqmp+JG5Nhpfjalw9kvw46mGzg
T/c4nwwxEX/x9UqyD+4lQ7efo/tOfUj+cO9kaBDp1ONktpp4ngxmM4af3/E5
gnieTP52DfE8Ga4MP3tvwgfBXkmGi/7PU/xtQojnKbC348EO+fQ+PZunwM3b
1pP7kj5g3CMFJvd/ekYSqyaep8CNDV2zLhcKPE+BtK/DSx6RfBtgkwKtyxr8
pyB945xTCjx8feNf/twg4nkKOC+PXXmQeGJzLAX2JMsan4F3xPMUGPf8QOeO
ZO+09UqBsPHTY/3JPtujSoEVWzv+KiR5XxCdAq/y23UpXijYRykQsXFe8XPS
p+5/TIGSeQUuVqTf1ZakwrQpExKzab2srpcKPz6/PyN2DCSep0KYqVaj1RDP
UyFiSO6vnOmvieepsGVKHaOJMQLPUyHn1Osf41wCieepsP2+Ua2AJ37E81SI
W2bGVFCKF+w1vN6u06ng0UG8bBndb96tVEg4MySk1C+IeJ4KAbZ/jc538yGe
p0Kfwc/7Tl4ZSDxPhbuH7n2uT/q+U2EqDLC60fI6+d+iv6WC38ApV1qQP7pP
tTSwO1f/mSZb8M+kwfq7t9uXrg4inqdBpF/faxMWCf7pNBi1YPOvtfS8byak
QeyQ+x6tS0KJ52lg2q1B8Xbzt8TzNPL/hhHP02D00DtWV8n+HHM4DXxvXez1
lfSb2xfY9W8tvpkxw594ngaTj0RHxZcGEM/ToCru1cB3C0OI52mQ+7dd3DXy
X5qmp8Hf7mfa/iB740R5GmhHc+4CwR+UBq8i31l/LRV4nm4QX/BumQ4N82O/
750TQjxPh+LzNou60/m3Q7pBfCdrajrImfb4dX0Y8TwdtNELTBLsy3ToIEmA
A2TPVduZDtZ3jp8JTfUnnqfDhVlX/ntAPA2/lg7jw3a2XJYaQjxnx/9eOdX9
vcDzdGh1PaZFAL3fqth02Cb7++FTZiDxPB0ODc3Ie1kUSjxPhwE6A9ufeJ4B
RnU8rL+RPre1QQb0WuqWOC0hhHieAaHqpCTv/7dfMyAkprnVD5JP18dmwMmQ
ESFPbH2J5xnkbyF70yEDysdMMLu5Moh4ngHDJv8q+Fsi+LMyoPYVl7Z+M4OJ
5xmQPLLDQ7v5wcTzDDDvPEbVhvg5/VUGTLXMES+eoSaeZ8C86ukd1pA92Dg5
A+4O1AYkNMTzDDg0otXiAPkb4nkGOOj+QonnmTBuwUiPx+SPudo0E2ps83Kr
lR5APM+E5qNOewwnPjgMzYRmCcWYSPHMkEmZUOvglu7bSF50nZ8JBy76Xn5k
JfjPMmH9kTPS4fEBxPNMiE88YNt8vpp4ngmWYZfO2w7yIZ5nwuwvVUOnkLxv
9DATpm8rNOlQJPA8Ew5umh17iORfSmQmrNQFQPyI55mwd4Rl0D6nUOJ5JhS0
P+Vr7CzY51lwvHJ6yQnyF/SplgVdCg+/NVnA78fOOAt6nLfbNGf4G1r/WeA0
Pcby11AufwNbZxE/Q0geZMGvTTOOG5E91Kl3FvTxOpq7fyIfH6vBWeC8Yvjo
QRQfOTQyC4KvbTd54cDXh8+ELDB6c3LqMZJXZdOyIOnHy7DtJA9azM2C67ZB
DTzpfs0XZUHLnFYvPlP8ZseyLKj5qP2mh+QvfOycBZH37EV3c9QkX7Kg3sQF
1QZX8vPV350FV7Mjmr55pCJ5kwUfzEcMf0Hzed3JLAN5ePtCFuTX1EZQ+HbS
jSyYs3nlgNmL+PHVPbNg4tNNzRWf+PmHPMsClwurH4WTf2D5myy4cH+L/Vry
X10MYOd3mftyJPkXIsKz4OyDL2NHzeP3+zeejY+domsurV/T9Cwo/N0geOcc
fvzC/CxoWDA8st9CDcmzLPi6bZDZAbo//y9svGw+LDW3EeRbFqy6XOJ+gfSB
DopsqH3AmFkkwSTvsqFWk2PTq08V4mfZINkZeXNKAr/e65bZkF9Dq8EJ+k42
NI7sHx69kT9Ps17ZBv6JyQOzDeytbZANOnWqKx/vR+OzDeRP1tRs6Kx7AXz+
1rXMhhpx35ruyg0g+ZkNt976mXSk9bZ2STaM2tRq/Fr7QJKn2dD01qR/J2by
6ydszIbsTrWvZn7j+5U7syHm+Py/o3/y+TboYDYsXRNk2mkJv/7S49nw4tKL
cTKKt3ucz4YS6zetXi7g8izsGjvfixcf3tD5f9/LBqYcdE239id5nA0ZJ/cz
DZXvX+CdDYM7Hv51jOIp7upsmNX79HZ1Mj/eLzQb0msOzPrkryZ5nQ07t1Zv
2Jz0rXap2XAn9JvbGJrfM3OzwaTLqb2PHvHx2VeaDd3Sqo6f+szH5+WnbPg7
bqjT93R+vqJf2ZDglVm/lORpE1kOuNfv6OZA/tuJNXMM/LtbGuRA+62Vq6LJ
v+LZPMdAnmW0z4Gd8Pv3N4pH1umRA02n9AxSDVERD3JgfdbFuuwd6bbXDM+B
343XJtWrEuy9HBjvteaPzwguP+Km5MCrR9JCN4qnyWfngO/UWdd2Wgr+nhyY
1LrD+pWr+O8dHXJAax1ZUL7NOaccaNvMzOQCyXvN+hz4nP6ge4wVf/6f23PA
32d+wAZan9325xjkN1gfy4FHnbx7/s4KIN7kQMJ8J9P4hXz/uys5cP/88wbu
FO/6cCcHHLtYmY8i/byNVw58O3Wx/pYlgcSjHDj4/HsDEfFujyoHXiRbMhHN
7+d5SA5c3F//nDnl5xREs/E0Gu8+8TF/fpPkHPD2raOsTv45s+wcOL1tjuzf
PP4+NhXnwISlA475k//n/sccSK8RbjSW8l/SfuTA4G3DFzwlfbmWJBfqHgsI
i3utIr7lQrPJ/h/q9ubHr6qXC4EPy8vPUD7G1aa5sKGb1kPM7zembS7JC4F/
uVCF9sc7ZgjxwVzYY3dmePUVfH0vHpoLn8RagcH3nxmdC6cvbbcw6cKvHzwp
F/70SrouX8Ln3/cZuTDo+pbE/sSPLvNzwdlk4SFnkhfz7HMhfMvFpeqv/sTP
XMj9d/SuBfH4rUsu9BwaACsovlSxNZfsb37/rfbmQp2YotqLHClefCQXdknn
eu8i/WPnafZ796vfe5M/+umlXKjWvHq/9+T/zbuVC63PDmKPzK/f8GEuzNYZ
EPx6417kwqHjHdZ2r+S/3+CbC8rK/5yv0Xy/G5QLg+Mr1Ylkf6dE5hrkv9RI
YuPdoPDujVw18ToXYn/3fjCF+LmyMBdGlDbtodwcRPzOBSOHyX5NHfn9RH1j
41tnZEJRgpp4ngfRT62+vE4R/HF5sP7O0KnD6Hg74zywOOzn/4z0hVON80Ba
/VAru4pQ4nkenIHMRt1J3n/tnAfZ1j1zhtJ86dQ7D0ZOLEvJcPInnufBsAOX
urjYCDzPo3hSIPE8D6ppJB1XlwrxvDwwqru62qxlocTzPIP8DfNFeRD4YFfj
IvLv7FiWZ8D7x8554GPUBe7ReszZnAd/lm/K30z5U/V358Hn/mGLb6wNIJ7n
wZUi7w+7P4URz/NgwfmXJUNmCv7BPIP4UtKNPHjcp+mPN+QPr+6ZB/XNDlqn
pgYTz/Nghc7g8SWe58EoRVVZ1QPBv5AH0ztdPehF+YgR4ez3z/u9HGUZTDzP
g2nfV7RoXibwPA+Wuu+6497Nj3ieBweZNjiE5uOJ8jzYfSD+2WHKV/T/kgfr
Qm80WzgtmHieBzuujXe7PC+AeJ5P/iWB5/nQG69Xb/BYRTzPh53Fz5x2U7zt
dct8g3hzScd8qD5oT9f+WwSe54O6/4bP7+b7E8/zoahHy4y1lO+yDfJh/BBp
u17LA4jn+TB61uRbV1YL/sx8CN1/ddlnyleqa5kPHiOGZnkvEnieD+5vM/58
tPEnnufDR5/iMy3If3tzdT5M9fo3ZODKAOJ5Pgyu08n0UqKGeJ4PX+q0beJM
62vQwXxYOHXo7/5WGuI5u5+/50dutdUQz/NBm024b6WGeJ4PHT2PPK5vI8RD
2Hg9jbI75RhKPM+HX+4v5/8hf/kC73w42qrrkXPJQr5UPkz7kVQV+iWceJ4P
Fmuab3xOPK2KzYe7zikznM0FnrPzP7E/mk/+75m5+bB3y+KM+7Q+9pXmg+26
PDNHku8vP+VD1z97ns4LE+Ir+XDua8SfBNJPmsgKIOhb4K2upC9PrFlgEO/b
0qAAsqM+ONTKEOIvBbBG3qCkuJ2KeF4Ar46lebjQ/KnTowDWfjpSdHldGPG8
ACZb+L/0cgonnhdAWMrtjfNp/VwfW2CQDxk3pQAe9rwjC2ivIp4XwLpjKx56
0P4BNgXQc4jVsreZAcTzAniXMGTNYJtA4nkB5WMJPC+AS1VF4yxnCjwvACPT
7jt8e6iI5+z59yeHvaD8F+tjBTAw24atcIHn7Hn/HS+OLhZ4XgDvXautyS8T
eF5A+R4a4nkBLPe+zCSGwPMC6NKup+hIrMDzArgQ9HVu9JYw4jm7n+sVUvcU
wb9UAD02OOzKpvViklwAG5b1HNi4RIgfFcDBsTWHuk0QeF4AX+xO/j6wQIgn
FRjI77QfBfB3/O3Rd8h/XUtSCJtzb5pWrhH8z4XQrPvFmz8oP2lVvUKD+MnV
poUG6yumbSFY6AwKDfG8EK5Xu5eaPMeXeF4IJ9e42R+z0BDPC6Fx2zuPCpcH
Ec8L4cFBue/1eYHE80IovfPP88fHQOJ5IYzafKh5W7I3u8xn58vWBgD8ieeF
kHz6zPHNJG/dVhRCi9bnbgSTvfbWpdDAvq3YWghlkwa0XEH6Uau9haCNXpjG
C/7vQrgzX0soDfG8EB7/sXer89SPeF4IKsWYA90chXyFQshL9VFsKxZ4zsZr
36+QB/Q+xr0oBE9p64oSynfZ4FsIhdPnz/pK+v3doELSZzXEc3a/W7UZf2ri
eSEE9dUmNIcQzwsBTccfy0xVE88LIde/bHHqUsG/XmiQfxP1rRDW347edETI
HxcVQYQ2PfedYJ8XQaOD1Zd9b6QinhdRfkgg8bwIrFacPBRE8j2wdZFBvvTX
zkVQ2UKb0KImnhfBXbcdV9aQPWg1uAj+7Dbb15zs1UMji8B54IHEQwP8iOdF
MKR0xlEN2dNl04qgn+tL3EXyusXcIkjbYT/EZbNgnxfB+OCEkIfPVMTzIjg8
fZTXfbJHHzsXwe2PNZjFHko8L4KhTff/tKZ8sfq7i2AFNGFDJsT3isDlKVg4
EY/XnSwCye6bU/8rEnheBKp5rUd+pPWQdKMIzm8/uLH0dxjxvAgW6wzOQOJ5
EVgcml0hp/jD8jdF8K96z9nxtqHE8yIodN59rXa3N8TzIooHaYjnRTBJdn+H
sYbyKdOLILHVwsZeeSHE8yK4/qLWjdZkH58oL4K97Z9u3k/37/+lCHaeHn14
RaEQTyyCH2YTNzeeG0w8L4bh9lqCCv7IYrgwPNqoppWQv1RsEP993bIYvjfV
JggL9jnb733Vd7F5MPG8mPSbQOJ5MWyauz2rK9n726AY4neZbJMvFXheDMUX
+tU6RPkKWVOLoUH4uV39IwWeFxuM1yjbYsq31RDPiyF3xRDJKyvB31kMU/o4
N/pK+RwJG4uJByHE82JYuzPMLiJETTwvBt++Kffbk3986fFig/H0OF9M+TjB
xPNiOOn8bfAIyh/7fa8YypMuVQz7KMQ/i+HO05N+06ieY4F3MfjXtovNnCTY
58VQd9b3vm9If/ALLTZYL1WxxXCozeDzr6geol1qMXSJ7lTVnvLxZ+YWg93Z
uxlNyR+7r7QYli9slDI4Qk08L4ZIRm/fBCG+UmxgjzSRlVD8T4i3lMCXSQHz
ComXWxqUwAZdQq8f8bzEIF6X0b4EqsmGnBxA8bk6PUrgVqOJHe+sF/y1JQbX
XzO8BO6McH+zluzv62NLDPI/4qaUgOzI+TFvKR9CPrsEGiwo7xxJ+ucAmxJQ
OH74dpj8PY4OJXB8lNX3n3MpH9mpBGo1W/zHgfIbNOtLoEZZ7+OxFC//uZ0d
n/Dg8skMDfG8BHTuh20Cz0vg77Npl2rba4jnJeQP9Ceel8D5RbV3HZ0t+IdL
YPCO+szECCKel8CDzMmTTRYJ8d8ScIzfenor1ZPsUZUY6GfPQ0rgeZ/ssz83
RRDP2fNrhu7vM/Mt8bzEQN83yy6B6a9a7i2lfIFNxex5RgdE3CN//v2PJdBp
cuOI0K9hxPMSCFpl1K0h6TO1JKXkXw4hnpfCzZ+RvSZG+xPPS8kfKfC8FEwu
zDbaSfZ9TNtSsJwZUNye5LWkWynlDwQQz0vhXL9xpXeXCfZ5KUzre/NQziwh
36QUynfOtg2h+EzwpFI4NLjakLlkT36fUUr6bwDxvBQm7JSbLia+zbMvhf5j
tBUPocTzUqjpmfv9GsX/3rqUQp3XTZxUhQLPS2Hff1rAaojnpRD8vnovv3t+
xPNSg/W983QprBnar/s4yi98eqkUVn25+Nn3YxjxvBRaur3v5LooiHheCoO3
xh6UUXxo3ItSSBxo+noazZ8NvqVw97fWYAwjnpfCnJN3PG+XCvZ5KRT+2XHR
lOJHNZLY/Z7st2Myra9hmaVkT/gTz0thS/3Rzn3WCDxn54t+FhBK+mvUt1KY
rQsgUX2QqAwGfVfb36d6kj7Vygz8mXbGZQbv51TjMjiW03ydC/0+sHUZfEi5
VWv/LT/ieZmBv7hT7zLKnxb87WUwerg2AiTE38tgXuStV/fLNMTzMkiwTpbv
Jv2ubFoZ3IhY41Sf4rst5pZB+Plyo21eKuJ5GejcDxTv2rGszCB/9LFzGbhV
hYct/CbY52VQEhZrHpEfQDwvg3qNGq4ZQrwcc7gMGv7bMGZvieBvL4Oh/c82
q0n5FbcvlIH6219FeYJgn5dBnZqtt3am+GJ1zzI4YLq96bcCgedl0OmAdx1c
JvC8jOqB/InnZTQfBPu8DDIkWgdIAPG8jOSLYJ+XQcoa/8rb80KJ5+x4WWa/
besFnpdR/VUA8bwMiruZ9W00ReB5GVy5P0r6eIVgn5dT/lsI8byc8pvUxPNy
6D4+BC9bCzwvh74WTf6NyBV4Xg5x9c9sxOQA4nk59Grg1cLtvWCfl8PUh13c
k60Enpcb6DuPxpdDgvLEhtqLhXzXcorfa4jn5VQ/KNjn7PpHOprY2QYSz8up
vk7geblBflvCxnKofPi0zb9wNfG8HF4uGGHVe76GeF4OfdoUnLhfHko8L6f4
vuBvLzeQV2HXyg3y+37fKwesv9A/jvwlPZ+UQ9ak7JFPSwWel0PRe23AMJR4
Xm6QP+sXWg7Jj4amb8oR7PNy0p81xPNyGD1TazEL+U/lBvU2+0rLDfT7l5/Y
/WvLK+IE+7wcrrR+nD4c/YjnFcQ3wT6vgJDN2gx3wT6vgB+pl9kvBPu8wqCe
J6N9BdXThRDPKyieS/n7/StgaObUI2f/3z5n59v537CdXgLPKyBHEt3Z+qc/
8bzCIH4gn10BunAj5Z8NsKmA2526f3QlfcvRoQJ2XE17UTlNyLesgJrSM/MD
afw06ysgpt24qB6Uz/BzewUceVpcLYv06W77KyheoCGeVxjYg0fPVpD/M4B4
XgEqq4lnTlqoiecV0HLaNe/X3wV/e4VBvvX0VxVQ2HxYfQ/yN+xRVUCrer7f
BpI//nlIBVzZYDdyIeULFkRXQL/aX3y8+vsQzyvgY93eHU6QvWmWXQE1tO5F
0uc2FVfAuLb9dh0pFexzNn679y/NTBPywSrAt27604ckj2pJKiHXbaF5NMVf
RxhVGuSjrqpXCW1keZPuZlH9adNK6B+9NTKd8nVi2lYa1EdJulXC1suwcuYd
P+J5JTQJNvtajfIZFw+thF7T3vb3mqUmnlfCuOo/awwn/1rwpEpoPNKu47Re
KuJ5JSxass55H9lvXeZXQtYn/2rZMYK/vRIa+f2b/cROsM8rYabT9TMFswWe
V0LioAtHRWTfV2ythAtFn6aNo/Xbam8lvJ4etcuC/E0WRyph4IChzKQPJJ5X
wkfv7X5OpB8/vVQJxV3TrR1H+xLPKw3qnRs+rKT6NDXxvNKgXmKDbyXlQwj5
q5UG/rGUyEqYUv/FFTfSF2okVcJLm7jdu6YL9jm7ny4itqQDiOeVMMjc6FNL
xwDieSXU1CUEqYnnlaCNjhZ90T2P6iFbgmbLrtk783pT9JGIcPLhn+03cPvV
NVgmQndjbcRUZz+q4hQibLpU63El+VtNhDwfQreNZUYi7CDFhgN5PYzr95oi
tPfKmbmc9HF5HRHq5fNh3boiFE/ZU2sqj1+7tqgvwrvZ8ywH8vFXdWkoQt30
zeTrb4CJCHk9uu794qgmInxptOjq8gW68XA1byZCXu/KrzevhQib9VBuvsv9
i+jYSoQ8v4Y/39o27HksVo2L4PVmqh3tRNhtheJVa+KlWwd2fp38578/10mE
ebv6fv/F16/qZhcRRi3bObwj8e9xNxHyeKvufvBtDxHyegTd+V01vUR48+jR
/45zf4wqobcIK5TDTF1Jv8npK8J1YbU/1pnHf1/RX4SrrsxymMjXr+rnQBE2
cat7cBT5U5VDRDh8grdDFbfPsP4wNib/0+9dW40Q4eOV0xx2T9btV3VDEY79
2HX5BZJ/g0aJMGW1ZdPv03TbrmPGiHBZ741sCvLxsBgnwmf3O7TIJ3+utZkI
rVLuvU7j44tLJ7Lt//lrXNdNFqGxpKrDTG6/qHaai1DfvjxqIULur+DX85gu
Qj1/oOr2TBE2PL6w4SrKL386m81JG4+2qmI+P99ZijByxZyi3Yt1+13D5oow
bbzTFO8euudVJc0X4XP/BSf7Uz5Ono0Ief0Qv94HWxF+7bgvz57LD9XvRSI8
a9nkyFbqn1B9sQjbvzr+ZCyvX8GGjiIMr7VviCfPn3Bts5TNz//l46h6LBch
r7/g4zFkpQj19DvXcatEuG92J8fOFbr9qulrROjV7EWP0BX8+RasFaHdqPAO
s3j+Ny5fJ8Kux8f0usHjx64bNohQj0eq3ZtEuMjhSnDnKH5/7lvY89WrGhlF
43lxmwhPd94yaTDvp6C6u0OE10vVdSIp//v5ThHyfEA+v/x2i3DAWq0E4Pcb
sZeNz+ZvwVvIfkrZL0LfBi37+VTw8S84KEI9e9+16rAIF/e3nurC9T3V3yNs
vpyYvXV0Nh/PGu4i5P5sfj2TE0xGaNsx+PL52e6UCPXrp03PiFDPv4/DzrH5
qW2Pwee7q5kHm3P921c8/szHY+ZFEer7kxZeZvenNQd5/jeuvMrGNzaTaVh8
Pm+6bii/9t0U4XaXklBH7r/DE7dF+Ec16zLyfDXXy3dFOIfN1r1t+fy6f1+E
13zaRx66y/n10lOER0M2dFnH7QH0fyjCubu/zXrN66VVUV4i1M+/SnsiwoU3
TZ7/4rzDomci3ND9xYSxdlxefn4hwr6MtvIpuvwCleg1Gx9dPgvZ2z5svGdX
rh7aj49Pk7cifGGWcmQEtx9UHd6JcNbb3+Ynm/D76+MnQr38VBzhz+RLm9k7
9pD8mxgowjcb4s8Zr+W/nx3M5KuuPj1S93s7DRvvGdoICJfPq8LY7x8vvWUc
wp9vSwRbb2nnq+9bS/nEUWwM/pevgKdimHzc7fN0Pc8HdL0aJ0KjyXfWNeP6
rMozgb2vB/W616b88ddJItSLt7oGJovwvXHzs2u4famKSRWhfr+AjHT2vKZd
79Xn8QIsyWTyXev+4fXXrl+zRahTl+bx9SrJYzzYudH6HY+nYZ0CJj+2/7AP
pPXdrEiEevm+qk4ljFcvdt3uQPmE/crY8/6vXhmxQoSv7zaqG8jlgevkD2w8
T3cYEtZdN14qyyom/8MWLfq0hq+fxZ9FGNQv7q05l0+ua76KcPyw5Ai37Xw8
tn1nzz+v7KsV9Xs59FOEJwP/jL89Wjcf8MxvEarNHy8z5vFV1+t/2fv9X3yf
8VyM2micBc9fYDwXI69P9Ceei7HPevWk1fz6jOdiLN/h+nxZEtW/VxMj7y8T
RDwX48wm2gqMYOK5GKfqDOJg4rkYfX0Tb43j/mvGczHufXFx0ppZGuK5GHk+
gsBzMT6KTV83IE/guRj18n8Zz8XYuM2wlEG8vo/xXIz6+azzWohR4lGt2WUb
gediLKmmbWARSDwX48DDJjVGc/8147kYz/VZjZMo39Wtgxi9Hq27V/enwHOx
wfu+2UWM+v70x93EWOVlsdyD1y8xnovx56sBM90+BRLPxZiZ0b9oEs/vYTwX
o379Tk5fMYZEP949kduPjOfsfpzq7Vbx+mPGczFy/T6AeC5Gj05JDUK4f4/x
XIwfDmXt6MbzrRjPxciUFU0w8aQbirFZT+epc6i+atAoMbZwqb4/I0fgORtv
XX5QCPFcjO4+1WacIn+xtZkYdeH3IoHnYux9vmvj0/ECz8W4dbv2jaiJ52Ks
DC4/O5XWw1ELMerlXzGes+uHd1R58f4njOdiHK4DRCDxXIx6+bmM52Isajh1
eCzPX2I8Z/PrzNzKgTx/gvGcXU+vXjLPRoxPekgjpz9REc/FyJQ/7MWvz3gu
xqFBDU3Gk7+m+mIxLnjy0fYwl7+M52J9fYPxXIzBk7UZhiHEczG271K8cAn3
3zCei9HyxLCkb7wfB+O5GBe9ndZtMrdfGc/Z/Vw17RxH+vyCtWJ9/jOeizEg
VnVsGfFkwwYxdgwM7mTP46GM52LsYe03IEcj8FyMEzsMu5Z0RUU8F2OEe9dD
c7g/n/FcjFP2bmxvc1nguRir/7jq+JSvZ8ZzMerlwzOei/Hh1aUHT5N9lLJf
jKvMbkg6cXuD8VyMWm9dIo+PMZ6L0bbVJe8qq1DiuRh7rYiYbUP5QDXcxbix
PHafP+lHJifEKBo6cGUQlxeM52KMSllp4kH5YaZnxHjmUdiHK7xei/FcjF1n
XS/rkR9CPBfjyZZaDSmAeC5G7n8SeC5Gf++PFSE8PsJ4ztbfZl+H1zxfi/Fc
jG0DTj/dMI7qOW+K8UG/LvJ0ng/BeC5GvXgy47kYeX6+P/FcjLy+geIbnmJs
vf3vlg98/jGei3FaSrOtC3k/BsZzNr6KS8ZDigSes+NL7yXM4TxiPBfjl2s1
mMUVQDwXo149PeO5WF9eM56LUc9/xHguRj3/H+M5k3d6/Z/6+IlRrz8C4zmT
d/fjdnpy/Y7xnMkTXb1bCPFcjM0Vn+aEkP/VTiPGWw1ctkywCyKei5Hn04cT
z8VYLzVd6kL50weixFhWH3s/sQ8hnotRWZ4QPJrn8zKei7HD5iaBzlyeMJ6L
cfArl/BNQQLPxTgi6sqA+9zfynguxjEm8S/DuT3AeC7GN+v+lj+hfI+MdLZ+
dAqbP/FcjHr9UhjPxcj7LQUQzxlvdP0IQojnYtSItRWaAs+ZfPhffjTjOZPv
/6w+5fYif0QZm081tRq9hnguRm33nuNjgonnYtSr/2Y8FyPemnjq7S0V8ZzJ
06khkak8vsB4zvj6YIrdFp7fwXjO3q+ef+3QT7G+PsR4Lka9/iOM50weXfjd
6FJ3P+K5BJVly6pO8XxrxnMJdnjwfZ/aUeC5BL8VbwxHHl9hPJdg7bSdQ/Jj
KB+5GtvWGTwCzyXYvpbT8hpRAs8lyGCQa0L5FfI6Eqzq+G5sJ/4+Gc8lmL8g
rFsSr9dgPJfgrmE+W0t5fwDGcwn+V5K/wYPqtQeYSDB6oe8b0a9Q4rkE33lI
ZWt5fi/juQQDLW8vaJsh8FyiL08ZzyV4pnRl34Y5As8lyPsJqInnEpToBCbl
U3YwOB/juQT18vkZzyV4b/8SFyXlXzzuJkG9/iGM5xLspRoxZB2vH2Q8l+CU
KbsG3uT+QsZzCQ7WGdSCfS5BvX5jjOcS3PZg0pFobo8xnkswvmKO2Jf8Ocoh
EuT5vgLPJRi1R1uAFkA8l6Be/zjGcwnKb5wYIp5C8eNREtTzTzGeS5DnQwYS
zyW4dk/NvOR88k+aSXD5OMXrw6ZviedsPHJmiNwc1cRzCerKUbeFE88lKHNZ
wExqgecSfNZ22fUo3u+N8VyCzXUJ7b7Ecwm+PeRW20ytIp5LkOcnaYjnElR/
X5p2gcfDGc8luGfCx4/VkwWeSxD9Ag81nSzwnD3vzzGX2/P8D8Zzdv6ce+Ob
pgn2ucRA36i+WILuV47MH0jrr6GjBOdErB3jy+cr47lEX/4ynkvwT/KxBsd5
PjTjuQT16jsYzyWY21jT8pqDYJ9L8G+V5lA2xXMWrJXg9kO5qv/4+2I8l6BH
RK7pOZ7PwnguwWoK4xGnlgj2uQRVc7UCS0M8Z+vn47PfqlkBxHP2vt8GsBkb
QDyXoH4/lec7Jfjd4nqHY9xfynguwZcfO3VtlijY50we6OXnpuyXYMLT1qe+
rQkhnktw5JWQkzd5PiPjuQQHtBCndbcR7HMJxuZ+G/CH8vdruEvwcYA09Dbn
A+O5BI94PDpxjNd/MZ5LcLS2nVYW5YecYffXSFux6ks8l+j7QxjP2Xp4+GLR
juRg4rkEO+oKLIKI5xJ8Yla/UsTzNRjP2Xo/+3vqXx6vYzxn66uVNuJM+Qc3
JWjTYPiH3rwfAeO5BPXqmxnPJZhkfmrPGJ6/xnguwfFHXRTjbASeS/D8RMgu
I/+M/0MJ9lk3Z70f6cNRXhL8/W/QQvUSgecS7OaXs7qA16cwnkvwkLZdD++X
wnguwf3+WoUuiHguwYZZPhHNOvkRzyX46VH+6VLyNzZ5K0GfxIw79/nzM54z
eTyhx6nJlM/Sx0+Ct5Za9KtjK/Cc/V46Z5OEz1fGcwn6WWaq8sa9JZ6z+aeX
f2qnkaDpmxN5r8mfsipMgiWlPzzyefyD8Vyir/8ynksw7LM2ISOYeM7kt/zr
OTOeL8N4ztbj76YTdnF7mPGcyYMN2oZZIcRzCUaabOnly+c747kEtbNfw+sF
GM/Z+AwQNTOmflwZ6Wz96/onCDxn/PlffiTjOXvfuvwbgecSdJ4hjSgk/26d
Agkafe9/QpbN53+zIgm2kB/Y1YTXMzKes/lTPjrD+Qv3j/crM/w9Vkhw1r41
Aw/w/iiM5xJ0sf7u9yNe4LkEV2y2YCYf59Xiz2z+/M8fz3guwcK/JWsyefyV
8VyCP1L6TpJQ/81DPyXI+xHx+XzmNxv/U+MHqq9zfez6XwlOr+1Q35b78xjP
pWQfcP3bRyLF/U2aTpWt0cljxnMpmugEHpd/cQqpgT2TVU2KvL8d/32ZkRQ7
9a7m2ZzzjvFcivr17PI6Uhzj59bFkscTGM+lqBe/ZTyXol59GOO5FBfqEgIF
nktRL5+e8VyKL/ZsjX5qJdjnUpxXzdlCPZnXw8xrIUW9+gDGcyny/HbB3y5F
3m9W4LkUM6RaAAk8Z88/ts7WmmQfnuskxU3rjoqTSzXEcyk21SXICfa5FA8+
OwLTkgX7XIrfCgZO7mf2lnguRfXU5viuUvC3S1G/fimnLxuvYUvWp/P6FMZz
Ker1t2M8l+L3Jia195C+rhwixfyqVrGruL7KeC5FvfwZxnP2/H2Cqx7y/EHG
cynq58sMGiXFiZXNFmzh/gXGc/b7Wr+GPzYX/O1S1M+ftDZj4yO+/Gw11z8Z
z6X6/iXGcynq9ddkPJci7/dF9acWUn37mPGcjcf+ej02DfMjnksx+FVOzl3q
9/Z0thR16eOcF4znUlytvf2ZgcRzKd7qPrp5KZ9fjOdS7Ln+l2cfqi/Os5Gi
Xr8bxnMp7v6qbZAWQDyX4pyOv6cD1W9UX8zmX4u7M1ryehfGcynyfm8a4rkU
eb9ewd8uRb3+noznUrx4YPvKP58FnktR4drVKW2RwHMp8n7B/sRzKerl4zKe
S/HxvsNpcXx+M55L8celjn0zeD0W47kUhxRvy13+//52Kebtn9jOgddvMJ5L
0bj45SNpocBz9v5NXsaIMigfa6cU9fp5Mp5LMSXYaHsznk/GeC7F88ZrJySs
F3guxa+1Jjs1IPuu4CB7Xl09vj/xXIqXNw0u8+X2EOO5wfkZz6U4okNhQMsU
gedS1MuvYjxn8mD52Au59L5Nz0hxYJD5xup8/jGes+1Dnv1Pkb/QzEOKbLL0
gNWCv91g/jOeS3HkZWvfL7x+k/GczU9m3ewl/WvTdSnergjt2Zjsz303paiN
/u9OEuxzdj+6BA4/4rkUb7TJndaVxw8Yz9nxevWALz2lqO1ufITH/xnPpei2
ZCi7RBDxnN3Py7P9xpWqiedMPtV4Gh25NJx4zub71fqjlNZq4jmbz+/Oqnc7
aIjnUn3/COM5mw+mW5LXpwj2uRQn/ddmzTGev8R4LkW5roEf5Tf7SZHns6qJ
52z9O2kDeMHEcynq2j/yfoqM51JM+j75axTZh3YaKZrqEnxCiOfseCvTj+On
Cf529j4LHnjXFvpvRklxfnhUrSm8noPxnI3POa3CE0o8l+LZ1dqKF4HnTL7k
ph9/nCLY51J01TXIfUc8l+L40EYTfGIEf7sU9fulZaQzeagN3zgK/nYpwurT
nYzXhxLPmXzN/DG2Oq9PZTyXol6+GeO5FN/e0SYsCjyX4rtuu/49sBf87VLU
75fQr0yqrw8ynksxQdHp+gKaz5M/SLG8W53YGZw3jOfsfWvb0X4NJ54b3A/j
OVtP89a1uM/78zKeSzFnhNYDQ/llP9n6e96z/ygQ/O3s/rXtSvh4MZ5L0VxX
4PaOeC5Dz8OpS0Tc/8t4LkOe/x9GPJfh3sd7Wys7qIjnMn39h/FchryfmcBz
mb5+z3guQ/G7cSdazxf87TJ8nOp4+nyswHMZZi6vdjTslR/xXIa7VwacTA8X
7HMZehVqGxa+I57LaH2GEM9lOO7J+LtNOC8Yz2X6/gHGcxlazrBqsJ7PR8Zz
GU77esbZ972GeG7w/IznMtRmi7ahele3DjJ09SlLulQh8Fymb68znsv05Qfj
uQx3fG031p78fW97yPDh4j7No7h/kPFchqfqmriOKw4nnstwzYmCY0tXUj+t
vjL0bqhe1n2hwHMZ8v5zYcRzGerX/yiHyPDoxicXmvyJJJ7LUC+/hPFchlOM
17VyjRd4zp5fm86TKvBchrc9rCaJlwo8l1E8U0M8l+F3E20Ci+Bvl+GXnhnH
Urn/ifFcholNJ5aP5fnkjOcyXN5p4qi2KwWey/BKxP2ohNlC/FyGf+p9TPzB
+wEznstQ691rwuvlGM9lGLlS/bbPqjDiuQx17YpWC/FzGerlvzGey/CeufLJ
ZZ7vzHguw5W6hsRBxHMZ+sdrAzSCfS7DueNn1R+TLvjbZahTN2cK8XP2fBOt
9g3i/c4Zz2Wo9R7DjzDiOXu+2sbhMbkCz2V4P7YRE4ECz2XI8438iecyXKt1
//P8H8ZzGWbta/xo0yyB5zKU5az7sytd8LcL5xPi52w+6xKy/YnnMlzW8M+1
89xeYzyXGejPF7fJcHW0zbZhFF++u0Om709gPJfh5c03/VauFPztMtTr98t4
LsOY1vKpbcifkrJfhl9fyrKu8PXFeM7Ge6rz/incn8p4LsMD2vKvRIHnMqyp
bTdL/VxquMsw+5Xbhaa8fp7xXIZdhsdNcuP5j4znMnS+m7n3QbLAcxmqM3s5
TKL497BzMorfCfY5kw+9205bwvULxnN2/PW25p3o9wsvy7DDOm2ETUU8l+F/
84Z3esvzoxnPmTyLEJnYhwn2ORv/wZ0X3i7XEM+ZvLhfY+N5sl8v32Xjm9bt
02xeL8h4LsN6aWbJbal+6KWnDFP7t3nQu0hNPJfp+7cZz2X49rZSfovqrdOe
yNBWl0ARRDxn83FCN99rPH+G8VyG8j97W/beLNjnMoP4TC0fth77vrHazb+P
wHguo/wLf+K5DLXSb1KgwHO2v4u2g2II8VyGOvc3rZ+JgTIMeKT9oIEQP5ch
r+cT7HMZ6tr9o2CfM3nx4WryOr4+Gc+F9yvwnK0PbTqRhx/xXIZ6349gPJdh
k/zzZ/0rBJ7L0H2JZGz3RWriuQyfDzhS/vyqH/FcZuCvjUmV6fsbGM9lqI3G
b1+uIZ6z8f9fv2bGcxk+O156+xTPr2Q8l6FuuHn+LuM549GBhft7c/8f4zkb
/3Sb2MY8/4jxXIabWqZdep4qxM9leHi5tqGV4G+XoV6/AsZzGe5XO5Zm2Qr2
uQyDP+/p0JLnPzKey3CxriG/P/Gcnd+lXfeulM+z7Tu7/+4J8jfhgr9dhnr5
5YznMmx6MLraAJ6vyHguw4HNzyi2zxTi53KsfqvXnovfBJ7L9eNLjOdy7Cq5
mBH4S4ify9F+nuLiLXvB3y7X9+8ynsvRfPth8zO0/r7XlOv7CxnP5RQPEvLh
5Lg7bey567xeh/Fcjv0c6n3ZxesNGc/laFw0OWUm9WcaYCJH14najB8hH06O
ev3sGc/lyL8PQfUOLeSo7cbiOF+wz+V4x8XrbxTPD2E8l6PFzAGe9yh/YUc7
OWqtyeekf7t1kOO+fy5SOc/vZDyX45Q30mFLswV/uxz592iCiedydPKbbq0K
UxPP5cj7Ywg8l6NeP2XGczneaPf69/7Pgr9dTvltQcRzOaZIH6jcE4T4uRx5
/i/VXw2R48PtK0604v4BxnM5arTtnHKE+Lkc4yxuuNvP1hDP5ThL19AxgHgu
xzILbYKUmngux2vXS+YMaaUinsvx+rOB39X2VN9jJsfPJpsDil4LPJfjx7fv
Rm7h+ZWM53LKvwkhnhs+31ELuUF8zGO6HEfrPnghxM/Z/OnadPkORyF+LsfL
7aqsJ3L7hfFcjsmKCrxUJfBcjrfLF1gt5fmIjOdybPzM3TUmX/C3y1GvPwbj
OTvfU/meRH8/4rkcC45D440V/sRzuYE92dBRju10Boof8VyOev1PGM/lyL8f
oSGey3F7yxvDPjkHEM/lqNd/j/FcjrkBc4YeWivEz+Woc98mCjyX45mYkMKG
UwX7XI6neo8It+H9dRjP5binh9YB4UM8l1O+mJp4LkeJ8YYvXfv4Es/Z/Y3O
frpudSjxXI4dSuRXCvL8iedy7JP3fvO+1YK/XY4Rw7UaRDjxXI569ZOM53LU
lcN/CSWey8k/GEQ8Z+8/fqzR4mwhfs7my//6sTGey1Gv3o7xXI6fhk5xePNA
RTxn87XhinaXKR9k2Dk5vh6sDYCqiedybOj+FVRzBZ7L8Yr28wF/wonn7Pdv
zUvCePyM8VyO6Vu0FYchxHM5/vXwnFaH4t/7brL5k/jryHruH2A8l2PGv+Dq
9bn9wHguR73vRTCes/mq65cQQDxnz/9pJVvxgr9dji/HyXKzYoV8ODm2adFS
/Z36QaQ9kWOp+JN7F76+GM+Z/NCWH+UJPGfyVf6uVm8uTxjP5ajfr6yWjxzP
v5plLOX5tIzncsxLsegdmSn42+WoS4fJFvztcv38UcZzOer1c2M8l+MmRa0/
9bn8ZTyXYzentEXbnQT7nMmr//WPYDyXo0+V1WXlhkDiuRyRrZ7h8wV/uxzh
v/BTiZlCPhy7vq6fVwjxnK23od8PSnn+FOO5XD8/mPFcrp/fyHguJ3tbiJ/L
8VhTbUddwd/O9geuyUpwDiSey1Hve12M53LUuSconiDJk+MzTfZJc15/wHgu
N8jHaVbE1q8maHeP9YJ9Ljfwd/Qrk+PIzzcnL+P9pxjP5Tj4kv1/Ydy+Zjxn
8klXryLwnK0vnQHxlnjO1oe2HUWhwHM2X57vLbzF87kYz+X68RTGc4P5wHgu
19dPGc/luHBa3TsnVwj57Qp9+43xXIHN6n2z/BktxM8VGHnn6KyJUUL8XGGQ
b5ZVTYF6399gPFdgmePjBhpen8h4rkCzFdqK1jDiuUI/PsJ4rsCxPQftfsft
KcZzBep9D4TxXIHar5s1In4NMFFg6cD6cXstBZ4rUNt9+O6PcOK5AuuZer8Z
TP60eS0U+DG+HbPYhXw4BWq7p8l5/gHjuUI/H4jxXIHOfzs2aEv9otw6sOcx
33B5Y6SaeK5AXs8TTDxX6Od/Mp4rcGdMfkT2XCF+rsDKgdoKM4HnCpxnbV79
wAQ18VyBlrN6vYuzF+xzBWpno2xlKPGcnQ8dY2/z+k3GcwX+vbjr94o8gecK
DN/c+1T9ciF+rkC9/lqM5wpsdLuyvyw4mHiuwOLKW0zDFvLbFZjSvHBANs/v
ZjxXoJPWPE4Q/O0K5P0UAonnCvK/aojnCvRepiVuCPFcoT//Gc8VuDfGc0Wr
qlDiuQKvzvzlMswhiHiu0I+vM54r0OPFjsW3JlA96GwF5lq8qzGP10Mzniuw
o66hp4Z4rkBdeQblRyXNV2Dw+MN99w1+SzxX6PtjGc8VqFc/zHiuwBcO2o73
KuK5ArucbJoiWiHkw7H7+V8/VsZzBXo9uPL3KeUT91jOxis9YkYLZyF+rqB4
fjDxXME/LxMj+NsVqO0WOslZiJ8r8NSvFock2wSeKzC5xHki8noExnMF6tp/
8PxSxnMF3gyuXPnzqWCfK9BibVXb+h8Ef7sC9folMZ4b/J7xXKGvLzGes/dl
4db9PMX7I/YqkPeXEfztCkw9eMLd7P/z4RRYolx3fJSVED9X6OdrM56z9Vty
XPHyuR/xXIFGxvK+tymf2OSEAnfNaGWWMfgN8VyB+t+rMD2jQL36OMZz9j60
6fq8PwTjObvfm3/qeM0WeK5AbTT4jqWQD6fAh3bz16yZGUA8V6BeP27Gcza+
55Lq7qf6gn032fvUqmc8v4jxXIFb6q4MjrcW4udsPer6vQj+dgW20S1Ywd+u
wBtzxzQ4OVBFPFfo5wsxniuw1tETcwobUz/SJwrsMLzmA/NIwT5X6Nf7MJ4r
KP9MTTxX6Pv/Gc/ZfNWmW3N9g/FcgXrfk2I8V2DvBTau21xCiefsfI6bDz7m
/QkZzxXknxTi50xeLDlmEsvzyRjPmTwLul5cZi/Y5wrMdJpQ+32CkA+nwPdx
tXdMIX/MlghD+XUgSoH71ps/RR/BPlfo1xcxnitww7XX5u2oHsUzQWFQ//I6
SWHgLwxMZnzpsr5fbarHiklV4PCLKpe59L2vjHQF6tK9OI8YzxX68XnGcwXq
9QthPGfzRdfPU008Z/NTl9An5MMpUOolrptD+cedSgzWG+M5k0fqne7deX03
47kCj65b06xWlpAPp0C9fh2M50zejtl1z4H09cWf2XrRFawI+XAKjIgYeH1L
ohA/V6DnnOMx4glC/FyBW7297R5PEeLnCsyYVefcfv4+Gc8NxoPxXInZi8bW
ur1QiJ8rUVceR/ZrsEyJI2tqv/go2OdK1O9nlVVNid32JFiq/z9+rkTv5Fad
X5YL/nYlFuR7/TqaLeTDKXHuxd7h1bn/n/Fcibzfj5DfrsTz9nndy5YK+e1K
bDA38Y9dG2/iuRK11Vd9nIX8diVmeS8at3FLKPFcifr9z+a1UGIJLN/+m8eX
GM+VmDrlw5Q4RyEfTqmvzzGeK/Gntty7WMhvV+rnSzKeK7HsVhfJRaqnu9lF
iR3nPP4+hfqVPu6mxJcLG8iOcX8U47nSoN5G00uJsuDFafHoQzxXYrmHe2Jj
+v5eTl8l6tJTZwn57Uo8+mR7397cPmU8V+Lj3o/a1U4W6tWUqPc9AsZzJep9
/4vxXIk9FpzNhnTB367EER2ne0TkCva5EhO1n+fKEOxzJWq/tvR6qeBvVyLv
dyX425X6+Q2M50oU/e0y63qZYJ8r8WtsA7E5/34W47kSbzGaXKD81aMW7Pj8
yoxpfH0xniuxc2XukqOeKuK5wftlPFeiqfZzeCT/3lmy88fc63YlX+A5e///
q/dmPFeitvvICep3kmejRN5fWYifK/HX0NQbA3k+C+O5Uj//j/FciXEOF/fd
VQcTz5WoGrnly0fSb9ssVZK+G0w8V+KKkmFd/1YK/nYl6n3/gfFcifz7RiHE
cyW+6K0tGAknniux7my76svthHw4JTLjPT6G17cwnisN1uvuTUry94YRz5Vo
q5nVffsMwT5XIqpN2X+FEM+VqP/9zec7lfhjibbBrYp4rtSvH2I8V+Ij1Bog
AcRzJercc7yfBeO5Ul/eM54rcWFG7uT65D/4e0SJm49YX99M/SNquCtR73t/
jOdKXDAmtfc63u+f8Vypn7/MeK5E/215iTdThfx2Jdlrr4nnSqqHE+LnSrRL
aB1eTv36Fl5Wot73MhnP2XzZsuhS10yB50qKbwj2uRL1+mkwnispXymAeM7u
3zzSIu1jKPFcifr9VF56svVV3WJGWKJQr6ZEvX4QjOdK5P1RhPi5Et0X+wW0
GivktyuR98sJIZ4rcYjsqKzpCsHfrsRxyvYLM+n7Y7V8lGRvqInnSqo3Fniu
xK2J/efWpv6/ffyUqGs3ytcL4znb1n6+r0rguRKHNVwd9YnnRzKes/UwcOq6
kAjBPlditC6dUuC5Enk/Ww3xnMkDsTaBmPpJRrHfWxwsbTxHyG9XYpprVJ12
eyKI50rcqC0Pmir425X6+duM50p8PWOI5b9CoV5NqZ9fyniupHxhwd+uxC/X
178z+iDY50p9fznjucAfoV5NiS66BFQ/4rkSj+/UOvQFf7sSeX8rf+K5EgfI
+ww9LPS3LWPr/cm44WNu+BHPlZRPKfBcifOHFAyzWyDwnI1vn9kX/s0JJJ6z
5//f9zIZz5Wo931BxnMlTs7xPOBRpCGeK3G7c4PWRg6Cv53JB+ebfU2rhHo1
JfaaUjfrc08dH7Meioypnu8lX+9iYzRxrLl21wCdfdPaR2KMMeHagkRuL/pJ
jTF2bQ3rg6jbbxssM0Zd+1YuL1wj5MaUH67bZuqYMa7JL7sUw/XprGSlMbox
aVuX/DlZ1Ywxfkfi7+/cf966oLqxAQ/LjIyxr64BhW5+2FbVMMa/H22e9+H6
AdMXjJH3uyR/Xy1j/XqxLFkdY/TvXK1lJvXPqGHMrje6n/duXg/Uum5dY7x7
pMSldSnl69QzRqN9a2v15fWdti3qG+O3/7QfSOPrrV0DY9TrH8z0DWN0Nda4
2/H4bFavRsao7S66kr5/PsDEWL/eqfWwxsYG+QOjmhhjds2/23vzenNbs6bG
uCNj5k31eyF+YIx6/QRVM5sb43+PHhrF8++RZc1tYYzPCoIXzKV+hgtbGqOu
HS+Pp7Z2bGWMC1dHtPjTi/tnV7Y2xlOONrV9KnXxdtu1bYzR2a/J7z9cX726
qa3x/3V13vE9X98fD1rjq+oOo2iJEXvXbukxq2goYoWKvWvvUSpmtTSlNrFi
a2rFXrVnbRE0iE1sFaJ+r/fn3Fv38/vTo+rz+bzf955znme8DsU+WHe4Xhfb
TyDo8umzn/zIvB0/Jp8g3j9t+wuEyWf7nkdgRH5B0QFRH3xs5kFnFBDuvH7Y
vIKCfv174a9Lzvm+b+TiQjhfqcNS5dlr6pOFBaUfVjPmW87Hx0cXwfcJPZzU
1szfxBQVbvweuL2YoLHLi/WfwvPl9GdxQcf+2LYyZ0m+z4dKCCrsyTNwPBp5
oqSglz3GP57V1M4XCGqfZtqmn9l/xseVxucXPHP6S7MP6dqnOA/hc9ue5X1Y
gbfLCL/+z8SyOO8+QVAzb1ROUJYslzIO4n7ayFflBeV6+dGqCmcNb1UU1Hbb
zZC5rJ8Wn7oSvs+Kael2mv2IGT7DfUnReWrxNz77F6g/F24/RVi2yoJYP5Hj
11xVBPF+dN//Hxn0haC0q8eV0DVZL6IICSrarnr516l8+9zjS1XF+fTS/33t
vKKgI0/jE1exflhgleqCHP26sBo1BKXoTuGbTL9QnZq4f629C+f7+5ENagma
+eHceQONvW3ypXDz5fEta+PPXS6n3mD059p9JcjRFw7sUke4/blhPesKcvST
EB8K8rpFV3fg8zn0a0Fr2j6evacO29tRwTjfFc6XrM72PX5cfUG+9VHDbPwo
TD8+n8ep3wiKeL9e/Dm+v2GzGgpKNf3ArF+q8n2LbCTo4sH+jQ5zPi8yqrEg
Z3/RrlUhsF/nvjn7HveTxK9tIiivzL57P/NjwOamwu1vR/wpTH2T39++5nj+
vgW2Nh4V5FtPe933/SJPhuL8ZErdITvzGOJT4c4rx19uJejFPS9h6IsHAxO+
FeTon9Ld1oLK/bGraT/2T2GPwvB8vXUbZv77RRtBzb/zJvj59yW3xfnYlOvR
roDj7O/aC5o4IHPDEdwvEZ+2g6AcRUqdqNOC71vGjniebbcOHcn/P+JdQbmn
tf3yOs/bh+XoLNz8KOJfnJ9Xw9/e3Mf3vUBXQd728LXcv414WNCPUZ6gouk3
6y7oYe+odHE8nxBYqQfuy4u1D9aX5XkH+k7QhSLeN+b3V6unIN7/yPehXi9B
H/saLPl8NuwtiPfLs39o1gf2YoXXoGfzY8LkK/k8dugn6EZYuRRjb7D/6dZf
kKM/FtZ7gKDZKYof/M3wxMCBglgfkO/f8EGClvwwcUXrO7Z/VbjzwAEThwj6
6dsMDbJzvBw4ZaigsmuLFMvL9Sv6bZggR484bM5wQTmvro+vafKLC0cICo9c
FFLsju/vRy77XpCj5x2/ZqSghY9riFtXbb+McPNtgVt/EPR64PCbq+rbepug
+K/STw9hfeqwA+GCeD84289jY4TbXxZ5eqzf+42PHSfc/uKA+PHCzMOwv7s5
QdDt4hPW5elq8vcTcV4q1/xQlt/N/vxHQX19AhpsX15O8jvP4APhzifGvzdZ
UPEECaIxerlThJtPC5S/CMPDfD6zRuDzfHpJ/P4++VX48WveqcLka0y/3jRB
ecY/7ZXS+J8Svwm6EvDp37uN/kO56YKO1pANYzhfE/j5DGHm+U1//kzhzuOH
1Z4lqFXX8BFR35p+/dnC7a8Djwji/Ql72J/PFZS9a6aIo0bfsM08QcPvNlvy
jPMxgZ3mC6q9uEfyhMOWVwRlbF95w6u7e9ifL/CLdyIHLxS06bNuMa06m3zF
Ipz/iEPL57bh+GHMYsQvbdsf+viI0Wtagvd33xN05PcXESXI2Y9MM5biz4cX
1NzI8/dh85Yh/vLGE3l+K3Lxcj//CP4RxHrrxp+vhH3z6UPx74tZJVx9jMDt
q619Nf58jaBqx1+/rdDG5EN+F9RkHl0oxPFk5Ilo2PM1M4etM3o5Z//A+/MF
/LvZn6/F+96bsvVJo7d5bZ0gr1u7Wk6Ob2+vx+/JcWrZLjP/nbhBUGK0tyDc
8pUgZ19v5KsYQV1yfL9wbRvbryzI2acRn3qLcPujwF/wxy1G5V7J/bKBehve
V9tO/5vL9aawbNsFda37ScLzMOPPd+Df99YPc/9XZNBOxJ/eujvu19hVZJeg
FrFVEopx/BJfareg0Nb51t8w+rIV9gh6miN/9sWc3w6s8qegjsHT9+1lPgmr
sVe489bgOUGOvnRkg/2Ij88/LXukg+2nEjQ/9Had91bw82x50P+8tDskyNdO
c8j488PCzD/zeex5BPHjneP6hOHV/kdhHzvf+DasifHnx4Sbf9s16rigkIvX
ss/n9xE/7gTsTfeWb9ecMP78L8TfWZ72rc75C/CioFrr1g4/GGr8+SnED52O
v5razvZrwT7m2d34U+vPzwijt8Pnc9VZ2NM6LQ9s4n3R8WvPCT99k83n4b8y
5a17s5mZx7ggyNHzCtsXa+N95rkjFwVFLj9fLCXn1yJPxglTX+bnef6ScPWa
4i9fxuc/qfLzTXPfEq4IUw+x+WZBzv6IsEfxgkr+sL/ewm/tPLagS4+8hQd8
XpKvIV700rm8Hwn8iu/nyS01Mf78hqBRxyoOyl+G7VfGm4Jqzglee9b0S2W+
JehEiTp/tb59jP35bXy/NrsiVjYz9ak7iP/e6elGFriL+CWpcNKFVpzvKHYP
/HH15H5p9E7L3Ic9eJBOxXE9M7DSA+FXn6VE4dZzw2o9BN/c35rnJc8ngY+F
6Zfl89LwMe6rJw9UyOq7IP5aUOxWQ1OPbf0U9iPcE0Bhf9fhmTD1G85ndHsu
TL8ux0e9X4BPSqWa9pj9zciB/wiq3r/v45jKu9mfvxTke9yPzHxpknD1l8Db
grbOPDl5LPdzBE55DZ5L/+vyH76x8+X2+fPnzXmD+7A+29LcK+x8GvjBtx+L
46Nlb/Hn85k/3RN3iP15gDT1M5OPSyEpudGKGrHMi+BzSWN/+fZMotE/2J1K
0qt1uQrl4X5D8Lmkn731pk8tn0s3/gefS1e/Anwu6Y8ryzJHGd6KTyvd/jXw
ufx/8+ySnH3r4HNJzr5J8Lkk33ia6e/8N4OkhfAebzj+A59LcvcfpRfSnf8B
n0uS+xIylHxq/LmS7v0Gn0ty9EjB55JYH5Ptc6HMkprlXLz0IM9Dgs8ldS2z
+aNURh+jXFZJjt4t+FzSnLjwoR2uWD6Xbv8O+Fy6/Vzgc0m9b+2pXYL1+8Dn
kq7X9xr4+PNafCLNvI/JN+aUNLPuio2zWc8SfC6pdvLEsi0TzDxuoKS8W0+V
bsjPH3wuTX7uKPvzPJIcvX7wOf4+rNOVkJ3sz/NJ+urrrTM6mn1Ok4Kk0ePi
3xeRH//e6WexKc7z85xRQJr+HePPC0ryur3HMu+BzyU5+znA55ImtPYmtvi8
RBeRVC1PD/xkk98sKml3Tl3oGPsb8LmkMyOrnloaYvqRikvife/s7w6VkFQ8
YsCiyUkcP5woKcnZBwU+l1TWkxNhvRPwOc7bh+feVjxq+VzSuX6VT/bnfBD4
XFI5X8HE9itKyrehQemKXC8Gn0s67rXzc/0BfC6Nv7d8Linb4QkgIMvn0tU7
A59LcvYxgs8lOfuEwOeSHD1U8LmkJ/nuzDrE8S74HM/z3f438Ll083/gc+nO
E4HPJVWZdnpeRF/mvSrV8f299m/Ox4LPJc1eebNiHtZnBJ9LejS2TOFePH8M
Ppf0/aJPyieznj/4XLrzUOBzv38PfC7pUECDfT8Z+9KljqRex8efusLxBPhc
UqX3k2IP9rd8Lqnh6eJRM7lfEXwuae7TRh+nMf1io4Il8X4Uy+c4P1678kPb
f4n7mj9J7mR+Ap/jfnrrlrlfHXwuqcH+lyWHcv0KfC7p/uIdRR+w/QCfS8rR
ucqt786b/q0QSVuK/ZL+ON8v8Ll0+3PA55JyzZ8yN+YP2+8hydtOs+0zzvft
ay6J97nbeUvpzpuDzyX51um0t/UjST298jXP34PPpcmXWj6XNGJf9uJ96nM9
/W5rSTsLnFv+pPJO9udh0u3HBp9Lepgz8nUf1hMEn0ty9MXB5/g9Yn/962yf
wOfS6Dfw+c/YUdKFjQXXVWX9WPC5pJEZv926nvtpwefS1YMCn+M+tbmUYeEG
jh8KdJXka2euyPNVxbpJqvDi/uZ6Rg+jTHdJm24lna7F+kzgc0llxJGOH35l
5r2/k3Sx8eW8s1fy86zV08+egs/hT3wBNJ/Phr0lsR695XPp6i2CzyXxvkHj
z/tJGj694fRJ7Ww/C97X71M2l17Gn9d7gKRobxyA+Rh8LsnZxwo+h32ZlTsk
k9GjGT1Y0imvPDjY+PMh0szn8+dNGQp/1WrM1PmNjT8fJsmbRmjLem3gc+k3
L7ZwhKS+sbfnzOf+QvC53/MDn0vasb3bX9P/m0/F95k9qfCfPD8GPpd0eeqT
FukuG38+WhJdfBvQ7azx5+H4s6/hx+pLwR8U9Rascvxweiz+vQz1f5/K9hV8
LslThxpv9mXGj8f7/3B0UpH2xp9PkFT97XtZi3Q1/nyiNHovxp//6GevwOeI
Nyo/eHS+veVzSQU9ebNhJt8+WbrzAeBzSd72ocscP4LPJe09GbJlq6nPZo3A
9/HaVVivGXyO9zno/YUF/puvsfGD8efTJD379PmWmsxL4HNJRUd3Ha3N/uly
06UbD4LPpVv/Bp9LKhI3btsN5mvwuaRjVSZ/M28wv7/g2dLVAwOfS1fPAXwu
3XgefI54IF2PitOv8X3oNF+6/dHgc/i3wPU5d9SzfA579snKqfPYHoLPJTn7
3MDn+L2VvY3N/HljFku6sUFtqWv0BCYtwX3Ksu12kdpb2Z9HIV4Kv7/tp2OW
zyU5+2/B5/Z9Gn++HPbWt6/O9g9LCsqT/GMk53vA537xIPgc9+19r4LL52X7
ajzPd/uRwOfSrQeAzyX55ON6m3x7tHT1YMHn0ujfsr2MWyvd+W7wOe5Xi4Iz
57D+F/gc7zPz/iw/fMz158QNkqr6Fnrx/X62UZKz/xJ8Dvs/+sLMardsvzL8
j28gle9f6i3Snb8An0ty9rOBz6Xbnwk+lzTYW+/ezMwv7EA8562r4P4k8Lkk
n7tmfVzwuaRrn5W6t4/nZcDn0m/epMIeSYG+gXjL55IyfFpmXlqenwGfS3ee
DHxu7zeflwb7pTuvBD6X5KlbhT/g+kXLg5JKX++x5Lyxn+0OSao3qcOroGuW
z6WpL/Pv63kE3+9OoT7jzfxq/6OwT164y/Po4HP4s1aqU02Trx11XNKl0WJK
iQUc3447Af/h7Bf9+S9JvM+ReWvqSfi7EeMzZGE9UPC5pNDoxlkfsZ4b+FxS
/hwZN154YPlcuvrS4HNJXnf1Ra4Xgs8l3fvRAzzL5+CB+p6gGNvnnRckDSm3
skrTUJNvj5VesijDHs5HgM+lqy8FPpeUvl36qh/WMfMalxBP/uwV+PnzLl/G
vxc1/aMjHP+BzyWNLu0tNOB87d2/YY+7LPumNv8e8DnixV6hoYP+43Pplz9N
viap5PY3mzsftPNckkosKZ7tQO0d7M9vSKMfxu8r40340/3zl3U3+juZb1n7
zu8vx23EA+/058Hnkl6GbG6QdJ7zwwXuSnd+B3wuzXwT25My9xEfzN734xjm
I/C5/X62/wz3SY26m6sGv79aD2Hf9mw7MDM/82u9R3g/7/ZTgs8lNbob0XuS
8Q/NnsA+9Fx/fezfls8ldfQtjDP59me4374BJsvn0p0XA59LyjPxUI6wmybf
/g/isbgFbUqxPhT43PpTfn+jk2D/XrS+FXXM8rmkNRnv/dSC84fgc9yPd/sj
wOeInwP+fHIrzuTb3yCen720UkJHWy+XNLncz81+ZHsJPpfu/CX4XFHz3T2r
TzL6rRtSKLc+Aj5XdOqN11DN9nl3KkWPR/gUb9mfv6foyb1xF8I4Xw8+V3Sl
6Y1qN1obf55auflO8LmiY4M8g2T1YhU5+53B5/j7OO2J/82/KWqX2KJaFe4P
AJ8rdx4XfK6I9wXxffs3g99/B58ren1sb7/cTYw/F8qdLwGfK8o0OKLfsQTL
54qmBLdKKsrz6+BzRc8jIzOtNvO5eTMpcvbpgc/x/HwPlD+vRBZFBXZFJydt
5HilXFZF0U28jjeOHz7/SNHVh1nXBXF8CT5Xrh46+Fz5zWsG51B+9cnGHyvT
38H82uITRTA2QzclmP0sORUNOVCoUsQRk2/Ppcib1vyldQz780Bl9OD48/rm
VpQ9eObsnqxXCD5XZr6N4+fv8yr67kqFQkeH2vq58tOHmRSkKDTd5aDerLcD
Plc08kz+4MSBrJ8wo4CiiZX6ZkzH9wd8ruiHXp5AN9uTxYWUX//WisKKmi2P
XHiX82ngc0UvS38TfuaB5XPlzvuDz5XfvNefxZWrfwg+V269HXyuyNl3Aj5X
VCRr4bctWA8YfK6owrbAPGXN5137VJGzXwd8rly9RfC5orWb3h7sd9vWz5WZ
7zX59vLKT089oCLOZwEd8z+u14DPFTX0CbKY/uXPlKsPCT5XVHPu5nHhrD8E
Plcmf2vnF5Tb/wM+V+78IvhckdddVLK18edVFXXa3L3fcbN/skI1nLd/+vU/
wPvBwOeKLm3xDAjn92vUUG4/D/gcz+PJ+8XyhZl8ey1Fzj4m8LkiZ38T+Bzv
e9/Vo79zPyD4XJGz7wV8rqhrj+xx3aoyT/asq0gu75L1tOnf7V8P97Fj0VnH
g239XNGd9sufj+B+JPC5cvWLwOfKzBNYPUJFqX3/oK2fK6qV1rOIbL9mNVRU
OGfWs3mM3lZkI0Xpsh1cdySG482oxorqt9i0ag/PY4DPFf3ysCE8hPHnTRRF
NN/+5wOjT7e5qSJfe56pL+9sptz8C/gc9qiSl5HgfMCRFsrkI9kfnAxVVMYb
L+d+TvC5ou8vLgtOw3rF4HPl9n+AzxX99LjNi7VmvuVua0W8n9Tk28MUDSu8
tHKQ6S970UbRX946XMNbyW0V/Xs6Q6ZBrGcAPld+vJC2gyJnHwn4XNH8Jidz
zWLeBJ8r8qqjC0/Y+rly9Q3A54oGdm42aQvbP/A5znv+sutTXDD+vJuibUdq
Ditg4r0y3RWV9wl0cX2rUg/4n3f7wMHnsG9lvYjF+POeisLbp9CbeF8v+Nz+
+/w8G/ZWNOe72Nz/tmF71qyP8uOD1n1xnkt4Dbdsvzr0U+Ts2wSfK7c/Hnyu
/PRjBg5U7rwI+Bx/f/2y+n3G/cX+fDDOF6zL5iuWzxUl3ttVMS/nr8Dn+D3X
KoZSZzOPNgz/fmiq0KBmls+ViT+NPx+haGNsswmDm1g+hz9eUKNuTvbv4HP4
M2+dUFc7n6rc/mXwuaKnvXss++iWnW9RJp9r/Hk4/MONtScrfsH6Z8fGKMOH
/DxPj1VUvGLi1A9NPTR2HM6z537ZvoDPFflwmuMb8LmiFEsHImQw/fITYZ88
ecfKtn6uKCAhPN0iowf3chL+/Xf7kcHnyp0/AZ/Dfjj7QdNPgT+6lmvjM+YJ
8Dne5w/ZGkXv5+eZNULR5PJJxSqxHjX4XBHvezb9cFNxPt/tJwafK5dfwOeK
WpQY22eh2Y9VbrqiV165KJLt8+czEK/EDAkeYuYzq82EvxwTnb1uM1s/V+48
DvhcUWNfAxzHe43nKFc/B3yuqKlvwJjPS5t5ipz9m+BzRXsWv3wZzvpM4HNF
zn5v8Lnyq8cMXojnMWrN8BTbzTz+IkXJy8a+mcfxLvhckbsvatIS+IMtnVot
usGfFxGlSI35rf/bZmYeYKlyeRl8rmj7zxXap2K+Bp8rcvargs9hrx8Pnf3v
fZNvX+n/PGNW4fx28AJqk29frdx5NfC5ohMXpnf/3PQTHvpdGb05k2+PVhTy
opVMtvr5f/i9X/A57kM6LwIw+fZ1iuJjc26/WmUH+/P1ivb+lvPr50afOnGD
8tvf8Wwj7IVPIJDj51cxiHep/S/5r1g+Vy4vgM/h/yLrJ3x1ys4XK/Kt32C+
AZ/7PV/wuXLnOcHnsB9BAW+nFjb+fCfsQfNi0QdqmHz7LmXyebZ+rtz+a/C5
9Q+Wz5Xbvw4+R/zwe77Bax7afmjlzreCz/2+L/gc962YdyFt/Vy5em7gcxtf
HWF/fhj27t+H4//H5w98rmiJl+7meBN8rsjb5vuM+2nA54iv3+13BZ8rt78V
fK7ceiv4XNEXe1OnL9DFzkPjv3vjoFzvAZ8r6pFiwfNHHWz9HP6r77OX21kP
Hnyu3Pog+FyRs98XfK6MHrfVQ1Hk7I8GnyujP8nx0b5YRXMvZovayPkQ8Lky
9ST2dyfj7O8x+sWXcD62Hb4YNcjyuSJf+o/16MDnijL0qrqxqNGHvPu3It6H
y+flUbwiZ58f+Nzaf+PPryl3PhB8DnvQodGaR8WNP78B/3y/Y60vsrP9ynhT
mXyh0U+8hfv59HqJYtwPBD6HvYnzEiZGr+GOolX71bn9vG8RfI7nObF86clm
X0Oxe8rdFwI+x32+uK/M6e0m3/4A7ydExaZpbvlcmXoEP89aD5XRU+bfV++R
cuvD4HPl6smBz3F+gx980MjMP7V+qsx+AP68Ds8UxeTzFNDZXnZ7rqjX4FXZ
spn4tvcLRZG7o44vumbr5/Bnt7rsCjR8Mvwl7M2CEVk3duT82OgkxLM3+yYO
2G75XNGtCjHp/jls+Rzx07S1H/RexfnF35IV9R84N0NSJ8vniL/bBd1s/pWd
T4P9mrA2ZupTy+f4/SGeAjnnh9cEaDd/Aj7X5BvP78S8vDWldvVuwOeaEByc
mtjT1s+1OS9sP4+9r2nEG5Gj6Byul5xOrWmIJwdpzmNsGm3eH9uv+LSauvoa
yI0/T6fpl4LrV70+YOffNPnkT9hegM+1G4+Cz7Xp9zX6VBm0q98EPsf3+zvz
7rdGnzu90FR/2sNsE/4y+Xap6XSnNC2bHjX5dqVp9OXoHt9wvAg+17S63ssl
I2w/XCZNY8K8DUYx7M8za9d/gM81bTvU8+Shhra/XVOVX988LcP8DT7XlKXz
wNqliPs1q2XT7jwr+Fy7/TXgc03/pn8vRel+Jt/+saavztfbEcu8Az7H8zy3
p+h606/cJqc29tD2t2vKfLPy8TJW/zJQU8pa08uP68b3r29u7eYjwOeaeJ82
f973ebWbvwOfa3d/FfhcU8G5tUuePWr5XNP0lKf+TWPycTMKaDrvyXU8svVz
7eoVgM+1W38An2v6e3xi8/OspwU+1+58A/hcu3p74HNN84IOpl3Wy/K5pns5
Y1uWNfsDDpXQFNAo9Yed79j6uabKbZ9dqtaU9VbOltLkqWt9/cjyOZ5/HU+h
1c4PavKtA29l6+eaPjge/zCrye8nltVuvgt8rt1+cPC5NvOq7H8CKmoSQS2e
DGph6+eaSvoEz2z9XNO0DV8/3rTM8rmmy6e61r7EfAI+1379KrmqaPLJGdfm
9xf0haaeJbpMOsfxBPhc08HTT1I1ZZ4Cn+P7592+7DLX98DnuP+fewUv/rwq
1bXJT7N/rVFDu/Ee+Nyeh53sz2tpquZrKDf59i9xPvYO+CeA+Rt8rulFzWqh
xznfAD7XdC5Xm4+iuZ8TfK4pVZr1/d6Ps/3tmjYNWJgvn+HX/vU0DRzdeXXn
vpyvHfq1pv/5FmCafHuwdvXVwOfazLPb+rmmhDH9BqW9buvnmi4Unf7T8STL
55pm/Zp15kjOJ4LPNXnWv3B3y+faT192VYimXFsid3QI5n6StU387AX4HO9r
mBeB2X0Dmj5aF7QyD8eT4HNNERHeQhn2d0daaCqx9L29+VpaPsfzrds0+ie2
l+BzTa9/fXkp3Qvb366p3f3w6fFnLJ9rwwO2fg57W97rkGf7/ChMu/3X4HPt
1++X3FbT7BVD2/c1etIp22vTr2br59ovfsjYUdPYFHXXtH1s+9u1m18Gn2v6
MvehVVdMvjZ3F230co0/76qpdU1vAo/PZ7Fu+LwlmzPv6Wr72/3+f/C5NvGP
rZ9r+njGpYJrz1k+1+48KPhcU5FX1T+tv8bWzzV9ePl+xqlxZn6sj6Z8+b0N
nswHrftqo9fOn9ehH/zddy/SHO5h+VzTX+uaP9980fI57EX66MnBrSyfa3d+
G3yuzbwR/77Rg/H7D5fEV2T7NXGINno7fP6nDNWUzVdQt3yuaUPjKz/3amH7
27W7vxN8rl39avC5Jl96wORP14zUbj4VfI7vP3P98i28DwF8rqmzN07R2eo9
47yNS3qS8v4R9ufhmrzq8aqedn5Vu3r04HPt1lPB55om3vitSfVrls+1mcdh
e3lzgnb1P8HnmuaM0zOC79n6uaaWn2+7tauP7W/XFPdST8vQze53gv1/dbLX
Yb4/4HOch6IbrvRcb/Ut/M4r+BzPz5M/4/5B8LmmxcmLLy7l+w8+10Zfne97
3qmafHKM35n5+GmavOxehTO2v11TM1+CkJ9nuemaBmTZ3ijFP8afz9BUfErk
y1I3LZ9rs7/Q5NtnaVdfDXyO8/NBjg5vzD6PxnPw/vuv3l4/xOTb52o/faY2
87SJH/l5dpqv6fCe8+e3nLH97ZrWDfZtUGJ/vkC7vAg+R/wD2p3B+tDgc01b
11+NLmPs5ZjFiL/GF07OdsXWzzW1aRB1MqGtmVeLgr08tWj5PO4nA59r+sy3
EJf90bxlmp5MPduv8kkzr7Yc8WG6ri+znLP1c01/tukS/2VZzi9Gr8T7/dsD
ZDvvC/vf6nXKIVdtf7um9Kf/yf7DdcvnsJ9pU7a/zTwAPtfUt6RXkbL1c017
Bx1bWYn7AcDniDcWvt851JzPuLXaT7//2jo/ewI+10Z/gudZEjdo8p5+H1OP
ebYR9irx10UB32xjfx6jzTyZ5XM87yrvhSxiHgafa5cXweeabm8Nbb5wnfHn
2/D7Nsr6A1hPBHxu7bXtb9eufhD4HPHboaYpC3H9Hnyu3flO8LmmYSMTj8w0
9YQKe7SrJw8+93se4HNt6ov8++rs0+5+FPA53u/VoArPR/G8U5MDsLc1PQVg
Pi8tD+Lziih95pHlc5zf63/e7xBn6+fazPNYPtc0KXPZGWOvmnz7UU0+nLpr
+Vy7+0nB537xK/hc09TgfDO6Mh+Bz7XJp9l5aNhz34Xdxv78FJ6vb7+41S/T
hrf5eUad0a5+FvhcU4GLIbWTvjLzauc0pT1QdKji/C74HOdt6/TXCQW3sT+/
AH+Z0hMk4HzfvlhNdXxAbuvn+Dy1dWNMqPHncZoee+nwG2Ze7ZKm7Evqvo1g
PQPwOeL3770BWX5fCVdgP7xx3QTL55qSVx4YvrK/8efx2q3Hgs/97AH4HPf5
+dmQUS04PkqZoKmor4DK5yXtDcTnPYc368m8Bj7Xfv2nmW9ps1/b1s+1u08O
fG7jrx3sz+9qd/4FfI54wZPHyWv1Wqx94c+r9EC785ngc9xvX4DH8Vith37+
F3yu3f4u8Lmm/f/sW1K4h62fa3e/Dvhcu/rS4HO/3ws+1+48G/gc/tJXcLN8
rmnlmuplg1jPDnyOeKRSqrwlupl5tSTYB6/90ehxTXyl3fw0+FybfXgc//2W
rN19QOBz2MuqJzqevWX14BCv+AJW/n3L3ur/9Kv+Dxmgg3Q=
      "]]}, 
    {RGBColor[0.560181, 0.691569, 0.194885], PointSize[0.003666666666666667], 
     AbsoluteThickness[1.6], LineBox[CompressedData["
1:eJxUnQVUFN0XwHdnd2cBFRYEFBQEVFBMwK577VbsVsTu7sLuVmzFLv6K3Qp2
SyPdXSYqKv4fzLv7zX7neL4zZ4aJ++67v1vvraP3jL7jBIVCcbucQlH6f/ov
9+w//19ulQPLDsZ6gtuS6PkxJvx4jBfcWnKn9zYnfrxnIrg5/31gaS8d+3jP
hAnLG2uNnPn5JXOhYb2c3XHm/PzuhVDl/uXXa235sf9SmFFh6l4vOu/tA75G
/f858PsHTl8F81Pjd16h5y9ZA5WO7tu01UY6xvXrYOnyyo6tiivx+2+ARTuN
fzb+Ih0HHtsEKyznZdhb8Ov9t4D3/YwBR6z4825vg+nTe/QeLEjHXt47YMCU
0dYxxvz8xJ2wLWeuQy5/nt/0XVCjw69V1nT/ubthf+Ik99S/0nHS4j2wbqDL
hFol0rHDyr3wdbCH+0t+Htf7QpfpPe/W+ywde23dBxE7qx9ZqZfPfjh94krR
Ai4/vwMHYHWlZZpJ/Djw2EHolNN6b5gpl8eZQ9BNm/uvKj/v4H8Yvuu2FjhY
8++9egS67+4bnM+/1+v2UXiXLra34+d9Hh6DY22EFT/593l6+4Hv9ZQqJmb8
+nQ/mNt22ZvDpiSP49A0eeSBW3w8duQehxalAq9J8jkBrce+Xu/Hzwd8PgFL
D5XkdebHgXNPwuZT8Vlj+P2Cf5yEP3abhGVc/p8Wn4JVczrtKcqQ5KMoOQV1
1l1UORRIx7qVp2HTjrtHln3n8lWfgfL+qT+P879vuP4M+HxNeTool8vb5CzY
rw/6Y8X1yXPrWWi392DrYP4+M3XnoJJuqNkoZ5L/OQgvf/7EQi6vHdbnodKd
sxdbijQe5+Fzg1XPe/D7BVS9APZ9y++Y6E7jcwEmatb5T+d/n+R0Ec6Urxoc
quHfd/oi3FE06raPzxdFbX+wHJVf672jdKzz94c9nsXtXvLxcGjwPxDr9Lph
zZ/f8Or/JP3m34uNL0HvS7V3RNvQ+F6ChFmbtqXx8zNbXoaq5ecNTi7i8+Ph
ZWhvH7R1j510/qVDAKw+fddn369KfPwD4Mjx26k9+fh8PBkAd4s03x7nc31N
DwCLHo2v+dJ4OV+BSyv/Z1GX6/vCiVfA0sFkfA+u34oLV+DG+geegfz9N+Re
Ad3bkNQf/FhX7ypUmKZo4sDn5/7pVyFevJEYw7+nVsBVaPzZ9NMpK9KnqzBq
Watv8RWk42Ye16Bwq6OiGc2PudcgqteeNR24fely8xqc9f3f944WpG/XYEis
5fbNfPwHN78O7ecc6TSUH2ctvg5mNz/mXyP9uH8dHk4J3pfA5fHz73UY6/Ch
fiI/7wM3oGItb/Mn/LzRyhvwoeehWbZcPjse3wCTqJMzWxeTvt6EfecSbD/y
43Mdb0KjY3Nu5WpIf2+C9cOHkaf5eN1+eRNOvps1vWIJ6fMtaT7y45fdb0Er
t9xnnvzYc+staDfs/enb/P2S3t+Cm11itrbh8p6ouw0b2zfZUZ/P/099bsOh
/o0iS/j7L9x9Gyp2tt9Ql8tLEcGuv3prz1cu/w3Wd0Dl1Wr1uvp8/AbfgQGT
Nk9Z2oTmxx0YeM/5VGM+HrVi78D7M9V9DtH4Vb0LSaumDnnI9b/ZyLvw/Kyi
8gcdzZ+7sCrtSHsbGr/ku9Aw6oRmYjmuj073wH3WRQeRy89r7D14+KtCxQpc
3lmn78GOcUFPq3H7MDPzHjhvDWlxgcvjZ637oEi5NLIjty8+k+/D16o7C/vy
80b+9yH07IBv67m89uffh9alA8j136HBA3DIX+FzI4eP38wHMGqkz7K5/H0a
Xn0AG/NW1y1H4/f1Aczw7tLL2ZTm60N4MGNp/gEuj+D5D8F1ztetWVweg28/
hDL+ch4k/XoIZ3f6vo7l9mFiy0cwdtDQTjn1+PgtfQRPbnY8UIGP18KHj2DW
wA49v9Xm46cIhE7X7fotsKL5HggBO+64n+Pjs6VtIIwZM7JzVQuy/4HgPbm7
XRq355arA8F/5pvOfS3IHgQCs9ZOvTn/Dj8NhNLXP8rlPTY9EAbbnzr7ks//
WmIQCIcTnv1WSn+f5xwEHXq/PrWOyzegc5Ckj/x47sQgeDj+ztS5XJ+bbQyC
1N8pfffy83/OB8GwZfMG+PHjp6+DYGew75za9mRfguBkwOYTWi7vHuUfQ+u6
4Qcz+Pjp6j028F/Cez6GG3/r1OlpQvbnMaz9EBkUxP9++PbHsHKpsVVVfv8a
AY+hY3iHY9v532cFP4YzX+avCePH/p8fQ3booxp7uf2aafEEJuTfLPeOy7OR
xxOY+j7I4zg//7PfE7jv9DOxmzXZryfw88mHFWb8eWv2PoFAlcqomgnZsydg
3z+lxXM+nuWjnsCIM85BVQSyb0+guO2IU55cv/dUfgqH3ZsmbjAle/cULEdU
Wj6T/JOhT2GhyZ2+H/jfpy1+CtbTf3Xpxp937tBTcGtbIfExP556/yksb9Zl
wxf+/IbxTwH7RAec4d//7e9Tab5wvty3fwbB14Z8v+NK9vIZJIc8N5/C9buD
1zOwT5jj1dyJ7OczyJvmYZXC9f3t8Wfw8++hSi72ZE+fwZS6o6dtaS0d9099
Buv76Fo95M+rqn4OfeI+Oz/qyOdPjefQs+LNY1v48051fA7P4x2G1uHfM3H8
c8l+8flQd/1zaGb+N6aYj8+ns8/h46dv3YZwfbv98rmBfV+a/Rw87S7uOfqL
7PMLcJ4dZPOH+3vqOi9gYIXHcQXfyV6/gBYOxr/np0jHW6a+gPGPCuZmRpP9
fgGRA1YOLc/9ncqXXkBRyPk6x7i8496/gDalDgH5I4UvYN7FzFM/OA/H6l5C
84ih+9fy87XcXsKOhuUHz+Z/n9fnJaRUu/ltIh+PgNkvDfi3cPdLUO39XOjB
7Xur6y9h2uB+QyzJn494KekP16en31+Ckd1c4/U0/6xfQdcjPs6POQ96NH0F
kdt7fqnO72c5+BVstu3x5BO3Bx8XvoIDFl2/ufPnHz7wChrXKLjyjY+X191X
0Mpv6msrrq81Yl/B9ZfzHx7j9jbr9yvo/O/NjYn8ev+qr6FgaLs2WXw85rZ+
DeltF2+qyu1Vs5Gv4Vh2zefu3B78Wf4aZlttTrQsonjhNQgTag/pxcdnTeBr
A752SX4NppYLXY7x79cJb+Acw5cf19dwpzdgPCs97wh/n/3t30DJkk8xp7l+
Dh/7BtoMPez2lvy7tW9gya8jzh5cfmmn38DmhPM+S/j9zz1/AzdXnak5kMtz
ZuYbA/+6kdFbKAtv7Ilvb2GecNCoCj++3/UtKI9//zSO66vP5Lcws9bSm6b8
ezpsfgugtKzenX+/kf9b+LzS7p+Gz8fgt2/hR3P2xvx79uS/Ba/MM++acfkN
Nn1n4J9XbfAOnP/0hRnkf/R+BwNO17v0OVs6f2rmOwg/4nL0GtfHqTvfwcmF
e2/05PdvePUdCB3ren/k+vEt9B0Uh1/pls3jsdtf34GWuYcb+XgutXwv+cNO
xNf3Bv6KeuB72N64+uo4fvx2/nswi9gz1o7syb73kn/Fj/vffg8VXZvdp/iz
cvR7uBc8/OxOPp/ifr03iGf9bD9Av2yXw/FkT1p+gELVjpinfHzrDv8A8FQs
50L2ZOkHcNpy7PkDzufrRz7AvICSD6PJ/3r4QYr/+PNaJX6AI9GXgrU8nmEj
Ag27FF/fxMdvrC4YbgRtzIri9v65Q7DkX3B7U8stGIJNb1/az993U9tg6OP2
PnGNQPYgGFw3P66/iT+/l3cwjP91t/w/Lu+rs4Ph6qrEdZX/SfezXB0M8586
Vumilc7P3x0MbmLkrD868g+C4dWu5r7kb7S4HgyjSx0g/j2HnwaDtjYjDpdv
SXgw3F2/pvAvt1/e6cHQo+8Bb1Mnsi/B8PrM8OQR3H44iyGwsG2HyTEasjch
8MTs/dlt/Hk5ziFQfpAWabx7NA0Bf/9pm17w40udQ8A4YUcnDddXi8EhcN7N
MWOXCfkfIbChS897+/l8iFwYAukjvQbW4vJqtjEEXH60tNRw+3PwQAgsenex
xUUu7z/nQ0Az2W0h/b3X3RAD+/L4dQhcrGmX7pVB9iwE+hmlWXTm+rcuN0SK
/36RfQuB4cKn3uf587uVD4Vm36zNCmuTvQuF3xklObN4vK6rFwotS8qpldxf
m906FOxtrU9esiJ/JxT8+tZ8ncDj1SYjQ8G9FEhNyP8JBbdllx2b8fcpXh4K
i58/HJvK9Wfk9lDYeWNd3yX8OPBYKATfnulQg/vnTgGh0GnhEp3Ax29NYKiB
vcoIDoWZ1cdtPvWX7Gko3Jm1+dcd7i9e+BwK1e76PRzH9dtUCDPIp8y0CINA
h+wwVx4fhDqFwcO181Lj+d838giDY+mLZi7g8vZtHwZBr5rM1PLx+tkvDBY8
MvkUL5I9DoN98/4N3sDv/3BuGFTGn54nrMg+h8Gy9/GX9nH/bNXeMOjSOO/H
U1uy12GQMK9J2jE+vzvdDIPi0Nhjm0Wy32Gg3Ojs+VQgfy0MHt119dzM5Tc9
Mwzu+eyzaWJL/lsY5DZbfq4Rv97dKBzEYxlpHfn47KkcDku6jrm+jV9fVCvc
IL81uHk4TKlwusjJhOx/uEF+y35oOJhvf/om7BfFP+FQ+CJ/X2+ujymLw2FV
MzOXhvnEh3ADe3rmUDgUaV9P+83thYl/uIG/OPV+OPguunipPZ8P79+GQ4eH
3c93p/xFfDgMXeNdZyK/fld+OHQ5KbjE6sh/DIcjn5fNOs/Ha6BpBIwqn97h
HvdX7tpHwKOIFrOac/2s2iACptx+2XoE5+tyiIAxJpHNDtUn/kTA4WL88p7L
u51XBHRXlNQewPX/1MwImHahYOc7K/I/I8A55X9fZ3D7NnlnBJhOzDa5qfdH
I2DDnVOT7/H5V/9qBIx+buk/SyT/NAIW3raztVZJx19CIwzyO/1TI2DHt0lW
f5XEswjYEhcWYcftu606EtZW73L642fiWyT0E9kb8HgzoUYktA2zqHNSSbyL
hCatHvT15d93omMkOIyMavCR/M+BkQb5i4njI+F03LJt2/n7vp4faeCP1V0f
CSMP/5zcmd9v275IUM97fbKKOfnDkbD0S4DnFD4efW9HwobITU1ecP2/+TIS
PKbu+X7IhvgZCSvbtV6m5uO1ODsSOl8cGtrHnngaCd0Kq4xawv3LNiZRIFj0
9NtgRXyNkvJ73J4IdaKgfb/5xW35eI9vGQUmdx+ccuP69LJ7FAQNOIofuX67
Do+ClDazp4RyvmyZGgU9TjU69IJ/T8HSKCjq2G7Ye84Tz61RsO71I99BnA/X
j0QZ5LusL0VBWs/lm3tx+7LwYRTUXfGw3mCurzHv2f3Ccy5eFIjfUQbx6tHC
KFAz9+AVf39GTFgQFb1jBT8/VvcRYk82jevMx+u5w0eYu6yaqQX//lpuH6FN
rm09rS3x/KOUP3Uinn80yB/28v5okK+8OvsjGKWenTWjhHj+UeJhfeL5R5j2
rOTqEoF4/hEWhj4eZ+VMPP8Iy1S7q3S0Jp5/hMaFzTp2tiCef4S1bQY/X8fv
753+EVyfbXt+XB8vfIQzRw6+qcDl5yxGg+5K0OOuXH4brKMl/5DbjxznaPi8
onP/c/x+PZpGg93LxZO/a4jn0TBNtcCvF/9ei8Hs/Jt7OUoV8TwaSqMxby7f
yIXRkj0xIZ5HG+TTDx6Ihvlb6tTfxs//OR8NP6sO3rZDH49EQ25GyowlXJ6P
X0fDLeMfr+/z+L5GbDQcewvFznbE82j4e0L9d20b6TjrdzT06XX94g49z2Ng
x9osXTPKH1SNgW8bW3W9q8+PxkjjLxDPY8C4qc2AdebE8xjQ3rqxNtOKeB4D
LRN7b91nSjyPgYeTxz1uwOVZvDwGfix0tLMXiOcx0AKezUr6TvFPDOT42qVU
4+PjFBADK2sOuvKzHvE8RqoX8PmVERwD8/+uig/Q8zwGXna8saFWEfE8Rsp/
8PEyFWJh/I+00cf59820iIWmnklHlpoQz2Nh9cm0iOacd408YiH+us1ZR37e
t30svM37Wjldnz+Jhd1pdx6aNSWex0Kr1etKjLl9eTg3Fu5FzAn9TfWRtYbP
W7U3FroPWdcs0op4zu7/oULPaGPieSyMrbFkzUFz4nksbFhl0y9AJJ7HwriS
kKaTTIjnsTD4X2bDUfr6Riy8nnz3aJYJ8TwOrn0Ys2dCAeVn4iD8i2rQIoF4
Hgd+vdO6hvLxGNw8Dkb/flWZxuN+1ziID/k3ux6fL/ZD4+DirpdtXurjuzgo
yrvToyc/TlkcB57JRn1r8/ftsDkOInxbvMx1JJ6z5/3tYm4jEs/jwHex9Zov
psTzOCj58mpTMn//92/jJH/QkXgeB9fnHNTE1COex8HO/KXQuD7xPA7G1N51
Wc3tw0DTeIP6wl37eJjXplV3ml9VG8RDlYre9c9z3i2HeIP6TlLvePi8ZuQK
CzPieTyIEz792PyL4st4A//RaGU8nBnz3qOIy3PyznhwuLFx92/u37w9Hg+b
0n0HtheI5/HgbO/ZJJ3qW4/Z/UsDYv73X0LjYUTKS9VOftw/NR7WLi42+uNI
PGfne88d8ZN/j606AdoYKX9ZcF4utUyAQ1v37p/A9S2hRgJELOr/J9GceJ4A
Jt1b+U11JZ4nSHzk9lY9MAEWTK7ftLIt8TwBXEonjA3xPAEK+w2Y6KDPZyXA
wvLb/9Z1Jp4nQFH7qQEznYjnCfBln/X3rqbE8wR4OuLBpi2mxPMEMHJ0GNXO
inieAGv3mrheMCWeJ0DM7PrPBmiI5+z9Jg7ecpf7k21MEmFIpVshCj4efraJ
Ek9E4nkiVAlfPsWF6/P4lolwfdsF5w16nidC1AOrjcb8e12HJ0r5IlfieSL4
7xwxycaGeJ4IdopZgy4LxPNEOG3dzfksf971I4mwfED9/iVWxPNE+N+U61Wz
+PgtfJgIv+6nnO/M7x/zPhGOVdWwKU88T4SQufPdm9kSzxOhzduRN4+IxPMk
eHm9yVaqt7obJcHrU+uaKHh8NEaXBF2aPj7hxO3TnspJcOLq6J7j+Pg/c0iC
0vTALzuyB0mw0yck/R0/7+KWBCO7rF/fkMt/SHN2/QltG/G3JL9NbZMM6iH3
uiZBTNXMJsmm5B8kQUaNPQ91/Lzd0CRQ92+2qj+Xfy/vJIN4bcXkJCke4fmW
K7OT4HmfOxuH2pJ9SQLfdg77mvH5XXF1Ejw6sL/+UxOyN0lwO2D6/ZZc3+bt
TjKwh2cOJUH00uFVXDtJx1Enk6DNrl3267j9N/ZPgvt77o6t6kH+RxIczRvf
Cfj4TLnP5HMoWVxaQvWIJChNv4VwfX/3NgkWKzb/KTYn/yQJ3HdM2DfDjuxX
EhTsMY38x+3H6HQmr3kzOnoLZM+SIOBfi6bTuP198j0JksO1uxaYkn1Lgv2V
vKod4fKrKSbD3NqXXCk+GmiaDI9/lIj5+nxFMuzS9EiK5Ly8Y58My222mG/k
z8txToZTTy/l53N9qtIg2SA/0aNpskG8tQySAWxSn+RxfbvcOdnA/iT1ToaO
usxkNbcf5oOTIeHfC+OKzmQ/k+HnVLuqeVwecyYmQ2ehQpN5/P1PzUyG4f03
b/Dm8VLEwmRo+XhS0Gauv9qVyWA3P9GtlTX5U8nwpPPTPV24PkzamQzD8oqG
jHMm/yoZWpdrt6gaj6/eHE+Gz96jN1B/wZ/zybCvSVVfkfOx/tVkOL7qSTkn
Lp9Rd5PhwuhHLpF8vHY8ToaoKYs9Pbk8gl4nw/omiiq6z2Svk6HdiFOe1vx+
1WOT4UqfyBnORWS/k6Gm05/NfubkryXDwWGO/s+5vt76mgyl0/umSP5bMuz4
5YMT+PvYqFOg7coFX7LNyZ9LMcjvLrFMgX/XMl6MsiX/LsXAniXUSIEKv1tf
6cXHz6xeCixa1GLQHupXaZwCTavUcfvA9X1W6xR4NXBfP8GC+JAC/Xwdt83j
zw/rmQLntqw4NosfawamgKLqkqLh/P2bjEyBnS5do3rw8ZswPgWWZfj3bs7H
Z//0FDjSoGjkUi6/V/NT4M+03js+8vEpXp4i5Wv4/eusTzHobxixPQVs1ANN
6wnEG3b9GRw/gV//6FgKNDdzaXiEy//T2RS4VivvRBZ/nmNACnww/1X/tJ5H
KRDR7lVaOD9eE5gCQdsnfyzk8r3xMgXmvXw3U8W/JyM4BU4FTZuWzM9Xik6B
tIcRLWbx4y7J7Pn5tZu7cH1dlJ0i5ef48YXPKeBZUmDX2Jp4lgKjG/sGNOHy
qyCkSvEIf14bk1SDfPsMi1S4O/lo9S98PvnZpkr1Iy7fEKdUqPB8Q4fjVsS/
VMiyvmuxspjyV6lwLtVNtZfLa1zLVFj7dm/bG58pn5UKg1+7P73C5fGieyr0
KHFZ8YP6E/qlwocuazoF8L+vPTwVGt9qN3grf96wsakwvEVGqzH/qP6UCq+n
7ujaif/9g7mpYHn9VfLu+sTTVIP6RLW1qTC9z/jVPahevDUVHjyv3+cBv//K
vanQ3ESn8eDfe+1IKrQ2K3gfw+WRdjoVqlu75TXk8rW6lCrFZ/z6TjdTIb3T
zhvr+Pxb8JA9b7N7lbH8+NzzVDgezQy0E/E51aD/pVxUKoRXsFzoYka8TpXq
u1y+0zJTYUKFhEHpAvE7FSwa9M7cxPn24UeqVE8uoXx7GvQ5UXP7WT3P02BZ
7pPFJ7n+jtGlwbY3t8+vFInnaQbx5TOHNLjg8nX7Q26vimqlgYn5TKMB/H1c
3NLA3anPxCFa4nkajNiycl5V/v6b2qZB2v1/2ys2IZ6nQXT18PKUD87rkwbe
692yC62I52kG/Ru9vNOgy5n2ZzPrEc/TDHh/ZXYaFB20t9zjRDxPg5azT3k0
1PM8DR7YNB5VswHxPA1uLdtenGtFPE+DdjUvjRluTjxPM6gvRZ1MA8thbcMs
yhHP0+DFmv3dL4jE8zSpfmRPPE+Dgd+/tOyprxekQec2lxfmKInnaXDl3Iaw
rlz+JeFpsLDwnJsjP24YnwaCt0X9tM/E8zTIbLH1en/+Prvy00BlvKnamBLi
eRrsLOybs8uceJ4m5X/4fKgppsPhqaoFfnqep0P+0VZ1w02I5+nw4vCEvO5c
f+/YpxvUm3Oc0+Gfyn/APWfieTqYHXr5VmNPPE+HPD+LKDd74nk6rLA41jKo
PvE8HcJd7jxxdiKep8O7hcOyb9gQz9OhXPkh8Tk2xPN0SDrWt+ZrU+J5OpwI
H9khlurfM9PhTZ2o2PG2xPN0qFJPu/gc90e0K9MhbZXHz99WxPN0uNLo00lb
kXiebtB/cPBAOvQpDVgtiOfpULlc+7RvVsRz9r2jnDft4PKqfzUdVs2rCv1N
iOfp0KRa1LpNfHx3PE6HwS8+tz9tTjxn8nn0vuchfvwlNB1m7crYPonbk+qx
6bBNs7btAS7f/qnpoJyKa267E8/TITi/5tYQE+J5Oox4Un6rizvxPF2aX9bE
8wywf37q0T59fibDoN63xDIDbJ7N7n5RX2/OgBiH3VsO6+O5DKhi2l0FJsTz
DHiy4u5KwYx4ngGxbvMGzTcnnmeAf7LTj7lWxPMMg37IsJ4ZsMxhUaanSDzP
AEt0uzqW62+TkRkQFmcyurFIPM+Q6hc8Pt0/PQN6D73t/5iffzU/A27ntOjf
TyCeZ0DtEcX7TgnE8wyIGD69Ybg58TwD/JK8O1awJp5nwKAR6yd3E4jnGTD9
oXn8Na5vn85mwMBaoX8P8/OOARlwuM/XAV/MiecZUOH8iYV7axLPMyDK4kvb
D87E8wzonO48eZKe5xmwaFBrL3sn4jmTl31DswMC8TwDPLfUPTDGhnjO5P+1
RcoOO+J5hoH9jvuVAa6DU6e2cCKeZ8KgAs34tQLxPBOWrNX8UHF/cYZFpkH9
xM8202B+hThlwsyrFeJWmhDPM8Hh9uuKRtzeNfLIhEXC6LOD+XiMa5kJgwce
3LOK/71ve/a8oLPNFzkSz9n1r/6lFep5nglX69Sr/t2UeJ4Js88Yx/a2Jp5n
Qr3SBIw+Hs6Ec0/nbaljTzzPNIhvC5ZmGsSX1dZmgv3vIXU7uhPPM8G76Gr+
dT3PM2G7HZvwep6z+5e0rdFe36+QCaXZxa8i8TwT7nU5XnepHfE8E3Tvz24b
YEI8z4QBjysu/mtDPM+EYcbxNWdZE88zYeDYuWhhTTzPBMX/fn3ep6+Hs/H4
GT/3DZfHtMxM+Gt9pO4NU+J5pkH/zYcfmVDOZVLJfn18ngU7ood868XHw90o
C1LmuHxc8Zd4ngU28/73oLcV8TwLcm0eu9HznjlkGfRLF9XKAovHJ7dW5+/r
4pYl8cWeeJ4F238PzH1qRTzPkuJrV+J5FjQ0rW83x554ngWxPdYurGFPPM+C
GqUNp2bE8ywDe7dichas/jM17S5/nyuzsyDJx/eSVznieRYcRPPNlTkfK67O
gvVJt7cc0sfnWbC1/OxKo7k/MG93Fjx+3PUgWBPPs6CPx6lNKfz9o05mQUT1
CtOn8HqVsX8WnCg/wG2vKfE8C/xnH/9y2Yp4ngV1O37Zi9Tf8zQL1v2bq9Jw
+/XubRYsHOnaJINfXxLOnmd+dvdUfX9ZFmy4n57zgo/f6PQsyDrhmNqH82tX
fhZ02z/p9yAujyffs+DfItuGXWyJ5+x9r3TLPlCfeJ4NsfGquaPsiefZcHbB
5+VxpsTzbIP67x37bIjJdHvtYUY8z4a+pQ1O7sTzbJi30Cj1rCPxPBsuRAwa
pNHH59kwvDShYU08z4Z6b9u1PGtDPM+GD3c7vVlpSjzPNpBXO69sEIv2d5kk
Es+z4foOn5D0v5TvzIbN579VfG9KPM+Gcds9PU7xv9euzAaN1YBHocbE82zo
EtTv5V4T4nm2gTwPHsgGt73LH0e3Jp5nw+BnVQ501sfn2dB9+5nF7mbE82xw
KV66x1xLPM+GLT3rrEVT4nk2tGxxqdN8K+J5tsF8+RKaDY8911tNr008Z9fP
fL8h1JR4ng1t5vn3XexMPM+Ghj3OmHSyIp5nw6omzZeG6vslsg3iERt1Duw1
axuRZUU8z4HWB1Z8o37PJZY5UL2ua8pcgXieY1CvS6iRAym7e9XYr+d5Dvw1
X6fszvmAjXMMnj+rdY6kX6bE8xyD/o+wnjkwt3TA9fF5DryZsMg+jtvLJiNz
wKNp4oYCG+J5DtSElEH+1E82PQe+XP8TOMCeeJ4D/ilb31Y3I57nSPExf586
63PgZvTgjYusiec5UHFp2LdofX03B1K3Nf1Vz5V4ngNmB744njMhnudAw692
f56aE89z4MjXflW19sTzHNCOrLdgvL7fI8fAP7vxMgcCjWw9Nur7P9j5IWvf
KbTE8xwDf79Lcg5cXhzYaqwJ8TwHNs236rtcIJ7nwJj8wqnbuf2I+5UD4zyn
zXTi9quCkAsma42arTEhnufCgc4lXklc/2dY5Er26Tvlo3PhrXNgwJ/axPNc
g35hoU4ulNwNO+JiSjzPhcUJWzVr9fF5LngfcU30cCee50LeY7P3Z/XxeS48
Yeb0jBXxPBc+PY6cmq4hnufCkD6rJ1W2J57nwq/19Vof1PM8F9K9mijXWRHP
2d9bzj591Ip4nguRL9onUv9ZtbW5Ur1Fn//ONZjfK/fmQvMOcYe7icTzXBic
ohzXj8sz7XQudFyzwrwRz99bXcqFFXHLf421Ip7nwnjr4x9NbInnubDz5mcX
13LEc3bcSdPrpjnxnMl765WKI52I50x+5z/ujzInnufCwZDt6/oVUXyeC2ci
dtx+oY/Pc+H4t7U7vnJ5fviRCy6lDW42xPM8aGDFPD4ef7gb5RnkM8fo8gzG
Z0/lPHig+J0VbkU8z4NO5YJvHqxJPM8zyBe7uOVBTRVaNdXzPA8KcgObV9fX
3/Pg9LceDdysied5Uj+zPj7Pk/oV3YnneXCoeY0bnk7E8zzou7xvfhiPV1dM
zjPoH70ym31fwvbYBmbE8zxYdu3d1mz+/RVX50FGtWW7z3ymfp082P0i7Isq
k3ieB7kz5+4tMCWe50HlxU+z7uh5zuTTcMXat/zY2D9P6ifl+tDieh682jEm
14bnR6bcz4N2V32M44op354H8R33nxjO9e/d2zx44X2ofyNn4nke9J/dK+/4
X4rP8+DSob4j65gTz/NgoipAaW5BPGf3Hzom2NiceM7GK9XS7pWGeM7OO9s0
L1eOeJ4Pt24N26WyJp7nS/0sjsTzfAhN/dHk7y/Kt+fDlnHFNVPsiOf5Un7Y
lHieD5bVu2cMpvUDTfOl/L9IPM838Hcud86HpwUt170wJZ7nw6Rm46Y/dCSe
58P6jWLthVxe7bzyoZWlpriDPj7Pl+wvl9+pmfkG/W0RC/PhZ9KN7lVMief5
MDJas3qKKfE8H2q+mrOsmj3xPB/Kmax23yoSz/MN7NWb4/kG/X1/zudDafXR
qpjy7flQ5+HxT9H6+DwfZtTbnbxQz/N8g/7ZoNf5kv9aQvn2fKgnmoU9tCGe
50vxqzXxPN9gvc263HwD//7W13x4uXBPt4W0nud3PuSmlX9mx/OVNuoCaBBf
Q1zJ7Xe38gUQ9LRaxyP6fHsBLDhS4dcEkXheYLCeJ6FGAeyP371+rZ7nBZBb
ckVnp+8fLjBYnzirdQG8ckzJ6C8Qzwvgr1/9vrWqSMdhPQsM6geagQXws7J/
swgT4nkBTDA5EvXRinheIPW3OxLPCyDg2fRjA5yJ5wUQOfhxTOVyxPMC8Jy9
vudY/v511hfAsf+tXv3AhnheYBAPbttXIK1v0PO8wCDf8ulsASQG9a6KZsTz
AoN+6763C6R6nkA8L4BlC+p0nysSzwvg058T6r8a4jmTt/mZWjR+laILYI/l
YEU/Pc8LoK33vSU+XD8WZbPjO9MST5oSzwtg5ftTPSPyiecFII6z7Vmfy6OC
UCj5zyLxvNCgH3WGRSGUhneRtB7CtlDKNzgSzwsN1kcJdQph6J1K+62of96j
0GC97biWhZBemNBnjEA8L4SV4qEW202I54Xw+03BqyfuxPNCKDX37ayJ54Vw
aM6nHhMF4nkhLNvVcqqTB/G8EM41M70/lMvjwdxC6DLj9vY4E+J5IdyZcaPX
cH6+2tpCmDoKG8TR+tyt7Pz5lRlzTInnhdAGf6S/1fO8EPapWocTf9NOFxqs
d7a6VAiDm19/OZ/fv9PNQoP1EgseFoJ6ln0vL1fieaFBfizmPZNnWJ1xNnqe
F8Kv46EbDtgRzwshdNrG4TO5PKdlFsIP4Vq7nfWJ54UwvZHPLXQinheC7e9d
W7WSvgdeYlPwVdU393Kk8cN7ggIHvTWaYSZd7/NCrcAWuf22vZLkGxgmKrBs
PR///iQjNoWv+Qqh0vdhnokC/+3MDua89PlZXoGbm7pv/8N5qTFToKyfD83N
FbjOcXbxYunvfewqKvBSWJfu6ZJ+Bta2UuCsOa42Cm4vm1RS4InC6eM28ue1
s1GgrN7q06uKAsvWv3F9HGanQNcLy09/lcYHJ1RT4MLlfVaVSPrkM8eRff+/
tMIE6XzgiuoKXDCuUvlL3D/dUlOBZf6q5M/ifhcFDkj81dFY0p/AU7UVmJEe
8Hsb+Q91FPj4j5X7IP59D+opMPEM/N4pyc/nVQMFXjt4yeWupE+BEW4KHJsh
7HvB9THFQ4Fzukw+Pla6HgsaK7DQ3u/3bEnegcVNFejX1Op8Qy5/bQsFTtpe
KTRZsidYsZUCZf69T7U27HvWW6pq8PetgwqsnLdu2mbqr2+nwPdPjHucley7
T4cOCpxdafSm2dL4BXp2UuDQr6kN6nE+juiiwP7KH61WSPfDSd0UKMvX+Mzr
ocBVW3MTv/O/X9lLgfL4cpunAps+XfjuojSePgf7Mn37Lx8YeKa/Akvb+zWU
/xqowIalBWkuj0eDFXje2vxZmqT/Pm+GKtC5NKHNvy9quALL6mn8eWkjFbh0
tPuAhtJ5n09eCpx7K/d0bck+Bf7xVuCfLeW07bg8jMcpUFbvQ6sJCixbzyP5
Yz6OkxQo68cJrDeFfU/S1ydGXL9aTFOgzL/z6TRDgY3qVzWi+dN3Fvt75401
0/n7jZqjwCOHj99Olfplcco89u9j4cZ5/H0XLFCgjEeBqxcpECed69OFy2PH
EgXK+kF8Di9jOmpZ7dgOyf8LPLeC6U9pvznxZKUCl2zotEAnzX8MWq3AEO2b
j8HS9T7v1iqwrH7G7V/MegWuzN1kkyzJGzM2Mp3+L973+bJZga0jHJs+kc4H
lmxV4OfOfSYU8PlXbocC3Xefq7RU0h+stEuBHyvEWo/j87X6HjaHZeunG/oq
UJbfx1b7FbjnV+fEU9yedDmowPCwzklmEk8D+x9WoDyfNPook2dpPZ2PxzQ/
BbpY/9w0nctj0QlD+7XuFJ8Pkvxw1xmm3y2fhPty+R89p8CSG/dnP+B/f+EC
m3+l+Xnyn/yZfdv47sUNbj+fXFJgGa+l+CbwQwCzN7L+q7irTF82+Tfew+dP
1nVmn/z7e/bh8vx2U4Fl9TzJ3wtU3GEyKO2v5Pa8wj0F3o3zOvdEmj9o84Dp
a78hlry+EVjzkQLHPY/tdpn3X7sHsfn3X38qtnmiwDBLZa9Cbo+6PVNg0kPT
wx58Pgx8wWzIgTuB6dw/GfNKgTmqVy3X8+tnvFFggP2P/0VK9jBwyTsFvphw
dcVRHk9u+KBAWb8C7glR4Jn9q/1O8u/zC2P2zre18VTJfgf6RygwekHHT4+4
f3knih3/V2/1eRatwJ9NJ15uw68PiVWgfL+AhHgFrn92bko+18+cRPZ+M3dl
bOf6UpSswNDfz6OOcnskpDH5Fly2/8GvN8tgNqVufvhwSd4+VbIUKOv3DXTJ
UWDn5vt7+nD73iiPzd//1isjFigwwunE/vvSeZ8enxgPg5e+j+f2YfAXBcbv
84i14vo/7psCx7Qd7XmGXz+rSIG9gp3X924hXb/spwKPDbHwO8Pt36ZiBc5v
vOj1ZK4vvn8UWLYelvP5RIkCZfV9xnMlrlN2v+RtTjxXYmrv/k38bYjnSuxe
2rBpRTxXYmn6oi/1exopsXR7hNPS9YznSlyV8mL/PZF4rsSyfj7uj2rMlHhy
EQvg+fuZmytxyaOQbTx+YjxX4sXh5/5M4fKvbaVEeT9Zk0pKlPX/Mp4rMfLP
z+6bXYnnSpT3sw6zU2JZP62SeK7Ey/jtVA8T4rkS34w7OWe5ND8Yz5XYOqz7
lnEmxHMlVnjx1cbTjHiuNBjvU7WVKM+nX6mjxJFHxmAR/74H9ZSY0HzPcVdr
4rkSL3T9tK6RLfFcifL1OykeSrw0/sjnZebEcyWWqw3ni4yJ5+z+3Ua4b1MS
z5VYtl5PIJ4r0Sh9WdV3jsRzJdb61KtNa2viuRLLq3yHP9PzXImT1/Xvc5/L
o0MHJVYraqfk9WjGcyVuWZX0Ob8e8VyJnxLvN/tsRTxXYu5ch9zzVsRzJRYO
nrp7k0g8V+LV7+WT91sRz5Uo679iPFdindIFbnWI50p80KRKHTcz4jm7/r/+
XMZzJp/OyYstuf/3ZqgS7+/uvX2aDfFcifL1kmkjlTiicnbH/ATp+k9eSkyK
/TYBBOK5Er/+zyx3qwnxXInCRx+jWVbEc6Xc32A8V2L2qF2vLVXEcyVu3R+d
6WZLPFdivatHCnk/K+O5Epn3E3POlHiuxDL/nPrl5ijl/Gc8V2JLm6o1L5sS
z5Uo60djPFfi7LINNojnSuw6blNzIxPiuRJl67UZz5V45eSsc4ka4rkSj9xZ
v6bQjniuRFk/POM5u1+006SmtF5mPRu/SM/JDZyI50psVZrQMyGeKzFxelfT
jxriuRLL4nGejyq3Q4nJHz6Nr2BPPFdiozKHTxqP6nuUOG93ZfVAHu809FXi
Na+U7SdMiedKlNUjGM+V6DTA8vJVkXiuxN6+QwubmhDPlTggvvqhiyLxnD3f
+eTrhiXEcyX2G7qiu8KUeK5E05iL29fXJ54rUVZPZjxXYln/lXSe8VyJt4ft
UlG95Ja/Er9HBg40FonnbLxfZlxYxJ/3IUCJZevFzInnbL6U9us6Ec+V+L5y
hnqaQDxn8v1vPT3juVJurxnPmT34L3/EeM7k/V/+j/FcifL9n9yDlCjbH4Hx
nNmLnD2dm+p5zuR59nLmFJF4zubTm45LXah/6hWz14JLbCD392a8UWLRCPM/
M6TxYzxX4tS3uRva8/fb8EGJOyYKHXl/E+M5m7/vG43+bUw8Z897PmVkhBQv
MZ4z+5h2K2ss9x/vRClRtn6X8ZzZ137pSzpJ8mI8Z+8HCRcHOhPPlVjWz+hE
PGf2/7/9UhjPlQjb+xxdpOe5EqOvmG+IsiKeKzE41GpqdW5PqmQpUdYfzXiu
xPhyb006Uv9fnhJl/R+M50pc6YDrtnH59PikRNn6b8ZzJW5Y8TH0pA3xnOmD
6B39Vkk8Z/P7cd3rczh/lv1Uojy/tqlYKfeHGM+VKNt/hPGczZfF62OPmxPP
BSzrTxWI5wLOLUzelVqfeC7gs1d/TTuaE88FLLm1y47WDyYZCViduSdKkXgu
YM9VTU/1MSeeC5J+2hPPBQyuc3TxKUfiuYCdW0W/26LnuYCy9Z+M5wJ6VonI
Rup3rSTg9kRmkM2I5wI2POZf+ZI98VzAfqUFQZ6fHmYnyO0p47mAZfthmBLP
BSxd7jRNH58LWJb/4fq8pabB/RjPBZT1WzCeC9jXxW9jgD4+Z+/73/4hjOcC
xl9t/+eJSDwXMHWjw/snNsRzAacNXHbpJq3v8RBQtt8Y47mAjerErr9vRTwX
UN1qUvJVqge3EDDPY8Ky147EcwFLyx/z9PG5gLL94xjPBVw9pSBrhQ3xXEBZ
forxXMAZpRsk6HkuoP2Wjy4+7sRzAZfevTvmih3xXEAj/6pDx5YjnrPxKe0v
sSaeC1jzyqm4Zfr4XMCVo6p31ZkSzwUsqxeJxHMBG6yPX1C+GvFcwKR6O/x4
/zvjuYDLrvxI4euxGc8FrHFk5c593L5EDRdQvn9B2khBih//Es8FLFs/ZEU8
Fwz8DeNxbDz/6wdgPBfQsbQgZkI8F+T2l/FcwHCTsB+27sRzAWXrOxjP2Xwp
PyMyqTXxXMAND+/trWlLPBdwb8Tc1iF6nrO/NzUb/ceSeC4gi7aP3DInngsS
P2sSzwXMLr/lvn9t4rkg8cmUeM7ml2w/lRsrBdxVw2gQmhPPBSxd/VdoTjwX
UN6fG7NewONmvleOlyOeC2hZ2sAn9Yswngv4q+hS21EmxHP2/KjJZrSfQLkd
TJ5mIVmmEm8YzwVkdzv0lz+v+h6mT523Grvx+nFDXz7fnYnngjwfwnguoPWa
L2226XkuoLwePfqogFYvVg56U494LuDbGjmaY/z6RScEefzPeM7m/1p7t8Wm
xHOmn/+tb2Y8Z/On25B1zayJ52y8I+w2T+P+yi1/ATcuDjrb3IZ4LmDmpr7t
Arg8PgQIuOBEjRqhTYjnAl7M9ezZVSSeCzjqoFNgNtfPbzcFrNOnyHc2Hz/F
HQEvfRw1v7cp8ZzJq0OPjTVsiecCfnQNSpnJv6/mIwH3PDh9uIFIPGf2sVvw
qCxz4jk7jmza8I4j8VzAeXYXar8yIZ4z+yHrPx3zSkCL0oCPx4Mz3rD5Njqx
lxPn65J3gtz/ZTwXUPkw9v4sPc/5+9sTzwWcuqva5zrWxHMB51eqVTtARzwX
ULssO/8Djw+eRQsYkNJ/ymhn4rmA+5p9wbHmxHMBJ9xWHqtmTTwXUNYfyXjO
5nvwoq0j3InnbDxK60nOxHMBx9TMGNKV268qWQKW7b8pEs8FbJLVfcaKEuK5
4d9jgYAjI58Ko/TxuYBn33h7f5Xky3gu4Mt2c42q6nnO7Pd/+XjGc2ZfS/eb
5PmRZT8FrDg+pmQv9ZcVM33xnbtnNeeJ7x8B61/o2MGtOfFcwMptnM50EIjn
Kgxe1vzaCH18rkJZ/YbxXIVz7gR5rtfH5yqDeCbJSIWmJ26c4PaL8VyFpcsh
jpoSz1UoX8+uMVPh0Ftt82+JxHMVyuq3jOcqlK0PYzxXodv+R+0yqJ5WSYWy
fnrGc5XkT0nrRRnPVbihW/XxRVwfh9mpULY+gPFchVeZOVkpEM9VuP1suvaS
QDxXYZff1bz+x+3tlpoq/HFRkTiNz/f9LiqsWroBrDPxXIXMO7Pr70Q8V+Ga
wz/+zeL+4oN6KpycGDeqtT3xXIWhT1sG7rYmnqtQvn4pxUMl2T8L4rkKZfvb
MZ6rsGy/IFp/1YLd/7TuZU174rkKZf0zjOcqHPZBt22InucqlPfLNGunwt1V
OkbaFhPPVXhNLLw4W89zFcr7J0d0UWHXYwNDqtkSz1Xy/BLjuQpl+2synjN5
vdu5d5RIPFfJ42PGcxXWvrw3eIQF8VyF8n6+awNV2ND7mGKTnucqnLnnfosX
OuK5Ciua1TrE9zdjPFeh0e6U1IruxHMVyva7YTxX4dvCRgc+i8RzFZ51snpu
7UQ8Z+8zKridYE08V6GXIrn9RpF4rsKmfW92ialAPFehbH9PxnMVLoLpj5Za
EM/ZeP23PonxXIU/ExL9HlB9fY5K7h8ynqvwTmVVbjN9fK7CwldP2v1P0nfG
cxWy6LDxIhPiuQpPKfo0HGNLPFfh45jKLZOtiOcqLOtX4/boxkqVPB/EeM7k
Y9sgvoY18VyFLPpzruRBPFdh2f6DrsRzFZbt78rt15fNKixbb21PPDe4P+M5
k8fuxBO7+fMq7VKhrL+K8VyFn78mro4yJZ6rsF31j7dLuP/caj+Tf2nCWfp+
xnOmby4N3JX6fLuB/jOeq/CG1e83vH+O8VyFsv3wGM9VWCV6r+9O6j84pcKc
a6pLdUTiuQrb1Mx8am9LPFdho/tDVv/4Tvl2pj+y9YC3/FVY2g6xzZR4rsLS
9pEEfb5dhQcm1PzfTx4fxF1l9q2PT639jsRzFY4dPmtWf24fvt1k+lW63s+E
eK6S50cYz1Vo05TNOFPiObPHLXuOv/+X4nMVrh3WZtcuU+K5Cp1n5k4/yvWz
zRMVftts8a2SCfFchaXtnv+zIp6rkEXfNVvq43MV2gmdBV5fYDxXYVk935R4
rsLS7TDdv1C+XYVpa4xPDuH2eU8Im8+1s4p2icRzFR5Sqed8a0Y85/bYiXjO
3qdrhWmKIorPVShbz8h4zu2fKfGc2bNNzY1amBDPVfiqWvlWP3h8UpSswnST
wtnmZsRzFcr6zRjPVbhjfN2DvH+W8VyFK6b9/cb3W2Q8V6F8v4RGeSqDehAW
qDB5b40P3+2I5yqcGBwMQVbEcxX++b2lnNaJeG7wPoznKjzq7JEw0IR4znh2
u//pery/dFOxCk83LJx1huuz7x8VjtK+t+H9fIznKpzx9XnX0TwfcEmhxkGX
nU6qLIjnagxQmqe85vPnhVqNsn5jxnO13P9hPFdj2X7ldsRztdy/ZzxX46nz
R9+CLfFcjQ9PuQ3tbEU8V+PtVpFbylsQz9VY6h7MMiWeqzH2dIX1tL6nSSU1
wovOmz24vW1no8bScmf9EuK5Wp4fYDxXY1m/LLcPE6qpkTnLJR2siOcG3894
zu6/dcnXKtbEc/b8MwuH9y9HPFfL43XGc7XcfjCeq3H/uuTq3sUUn6vRulLn
dGdb4rkaD+3yfxKiIZ6rsdQ8BtH6eA813vJ9NbOVGfFcjRltmpvo9PG5GuXr
f7Qt1NjnV9SX15K9YTxXo6y/hPFcjUdMx7a+oa+fq7Hl2SF+8Vw+zdqpsWy/
BW5POnRQo2w9JOO5GqNOd8qaYEI8V+PVO5OPVncinrPnj1/dw92JeM70YU77
fvNdiedqfLrAO3KzI/FcjQ2mvhvI+zsZz9WY9+tg+lVz4rkaN88oLSASz9Uo
2y+J8VyNsv43xnM1yvrdGc/VOG2r0fMgDfFcjYtqjDz63op4rsZ7TJ3teX7r
j7ca+/vbrrnD8znG49T4cXSP4iU2xHM1Th0xec3yIqqfq7F0uUmRHfFcjaXL
J0OleJrxnOn399EP+pQjnqvx3J8pi/j+IIznTL+XRDYeqq+fq7Fs/x5n4rka
h1/ObtvWhniuRtnvGTCeq7Fpgp3NRTviudrAfz68TI35rqf+nHIlnqvl+QTG
czXO9Jp98qUJ8VyNsv1+Gc/VGGYd9bOHSDxX44wJoxbtMCWeq3FWtTuNs0Xi
uRpHlgbwUn8M47kaO3U83OuqnudqPDA2rW6eDfGcz+8S4jnTT1l/eENfJq9p
T2oZlRDP1fhjx6cHj3g82eWgGgPf9zw0y4R4rsaKBXsXXdTXz9n3j25gyfcX
YjxXY6XDQYkNrInnajQpFbie52p0C90c89eEeK7GVS09z7bS18/VOOHLuyZN
9fG5GuX9TLf82fx0eljxmj3xXC3PbzOeqxEDh96Ywq+Pu8rmw9s22/uYEs/V
2OPpsMxEU+K5GkNe9c39KxLP1Qb1mQr31GieuHFIA32+XY2y/QEZz5n8C7Jz
ttF6pSA2foctM1rr6+dqVJ58c+gJr3d0e8bG/8mNGL4fPeO5Gsv2G+X972Ne
qXG7DSOqGfFcbeAvLnmnRu3Vo0OX6eNzNdpvntY3pLL0vD0hapT9fgTjuRpl
/aeM52p8EemxZow18VyNsv36Gc/VBvnakFi1PN/AeK5GzfpKHU45E8/VKNuv
mfFcjWXrmayJ52ocPavZ14u/iOfM/kxhE1yfb1fL83WM52qMWzG2xVzq/8tT
Y+3q9RVb9fl2Ncr2K2A8V+O4MoATz9V41DvC4S3Xx3Hf2PctGd/Vx4R4rsZW
PX5nlOh5rsZmv+q1GMKft6lYjbL+csZzNj+2B1Zbbko8V+OeR0s68983YTzX
YOn2skOtiecaeX2J8VyD6RHNxbFmxHMNJk6dM2YxrRc20sjzu4znGqlerK+f
a+T5QsZzDZb107sTzzV4VtOg2ETPcw0OEiNEF4F4rsFRna7Eherjcw1+KMqq
8ENJPNegbD97xnMNngnt3ezed8q3a7BsPXQJ8VyDTy8PftKRj98cRw32+lJ9
+TMT4rmmtNtx/toSyrdrcNnQjismFlG+XYOy9XOM5xqcd6lWTXU54rkGbSed
v2/H5f+gnganT2pco0BJPNegbD9lxnMN5n8v2P5DH5+z5/23HpfxXIO/Gi6J
nm9CPNfgfpsmr4tpPXULDUa+stnUUh+fa/Db9Lq1ytsSzzVYtt+5kniuwUrH
BK9WHsRzDQaOeuvr70o812DZ/i5K4rkGb6dXr52tJJ5r8FLkxjef9f1w7PpT
ntYPuTzn9eDytSeeG37fNk+NQX3sYF8Nnljmn3TLkXiuwbL9FW2I5xq8WdRm
wFo+Xx8N1uCiPd0WtjMjnmuwuc/yxEf6+rkGV8Sc66W1IJ5rULY/BuO5BpVB
VVsv5/r8x1sj9avp43ONQTxpNUEj1Xe5v+M4SWMQL9SbwsZ3XZVPv/T9cEw+
TB0u2hLPNSjbf4/xnI3X1gWdn+vjcw1G/Uh2cLQlnrP5cyHXs6ee5xq8/HbY
PDt9/VyD3vXPx0zX98NpsDR8amJFPNdI819JPNegZ6L72Td6njN5LT/XyJvr
c9BqjcS7IuqH06C8/zdmvQZl6ycZzzVYGr41sSCe8/Hk71eyVYOd54xN36fv
h9OgbD82xnMNytbbMZ5r8ErgoLm030NDXw3Otj1hskKfb9dg7fd9OvP9lRnP
mT6Ffd6/Us9zDVa98fjbA1q/eVQj1bv08bkG4ZVdk502xHMN+nw63qG7vn7O
xv/IkfLbBOI5l49IPNeg7PciGM81mDKIedRa4rkGB5QWzPX5do1BvPUhgM8v
E+K5Bj3+WnyOrE081+DxLj/mmOjr5xo0+XJtZ66e5xqU71dW4Z4Gy/aLcSae
a9Cq6kjdTlviuQZnDhu2cCSPD9yDNPL+UcZzNl7/7efGeM6u//D17FZX4rkG
36zaCJtMiOfMfvy3fwTjuQYrtx3j3MeMeM70bcuXt29oPcwHjVQ/dyeea7DH
c7ddrXk/qV+YgT4ynmvk/cGM5xp5fyPjuQafb7w839KFeK7BYxf/95HyfQnx
bD72s4/n6+EZzzUo+70uxnMNVl8d13G/QDzXoO+CCFUGz4+YZWgM+nGqZDH7
X+2A6RF74rnGIN/RKI/JO2XnwkW2xHMNlu13ako81+DjwDmFyQLxnM+nEuK5
Bsv2e3cmnmswYN558+LaxHONvJ7CeG6gD4znGrl/yniuwd5wbrOlLfFclMdv
jOei1O/xneJzEcv2BxeJ56JBv1mSkYiy399gPBexsfPT4X2tiOciXs5bFdRY
SzwX5fURxnMRH7lEnv9SgXguYrvFm6ry/egYz0UMaBm/KOUX9beLqGo/8NZi
fX+7iKXTN9uKeC7K622M5yLK9qNhPBfxk83GYCMujzmOorwfiPFcxHnqmdcW
cv9jS012POfzrdbcXu93EVE53bqBtTXxXJT3fzKes/uVJnBMiecili6PMy5H
PBfxdUpJ9TAl8VzE3zUWfOxgTTwX8f7ORWlm1sRzEWXrPRjPRWziVFm7r4R4
LuKQJx0Lsk2I5yLK9tdiPBex7PeLpHoE47mIZb9PJRLPRbyT2nP5ZlPiuYjb
5oqdRorEcxFjZg62/elIPBexbD91gXgu4v96vffk+5Ewnoty/Wc8F3FygxP5
+12J5yKy6OeuOX+/g31FeX2d8ZzJN2bgtfeVieeiQf/Po8EiNgwfvXaYKfFc
lPo9TInnIubO7oY9BOK5KM/HMp6zv/9v/TDjuYhu7VM3OpgSz0VpftoTz0WU
7cfKeC5K8QnPv9abImKe287QqfbEcxEbxPYaxvMXjOfse/t6KXvwfHnfWSLe
Hc8CPlqfPkdEy6tfmzQpRzwXsUZ+p2pflcRzEcOX7l2aZ0o8F7G0HK60JZ6L
kr/O7dHhZSLK9ktiPDf4e8ZzUe4vMZ6z+Xpj6v94PpfxXEQzs9F/Gul5zubX
7md/OzsTz0V8lxmXv9iGeC7K+7UZz0W8Z1IbzovEcxGvet9uodDXz0UcGRtb
75W+fi6i/PcqGvqKKFsfx3jO5svG+VZ9SyjfLuK4pxq/Pnqes/nncFm7WyCe
i5gxpGudh0riuYiy/bgZz0X02HKv7XV9f7uIZ2oLhxOsiOfsfppjGWlWxHMR
l+YfqKksJp6LGFucDbTe8Za/iPPPtuzdqinxXJT3CzGes/nXr1qXBGPiuYiH
Jz0u2m1OPBfl630Yz0V8MDPzcRcz4rkoz/8znot4soXdy8UmxHNRXr9gPBcx
usDe77dAPBfRyr7RvYK/lG8XsbR8HakjnotSfMjtw8AXIsbpUhtf1vNcxDcV
jVryeIfxXESXKeHtG5kQzw3t14YPTD5seJXliOeifH0R47ko5UOdiOeiwfqX
O1GiQb7wWTST729/9362xHN2/YWDDjn6fLuIdb8OHLHelXguyuvzjOciyvYL
YTwXcXi68ZojXyg+F7FsP3reL1Yli9n79GutzEyJ5wbzjfGc6YvZCM9EfXzO
7Kfnr6gvJsRzEWX7dTCeiyh0a7+13RfiObN3TFzjTYnnItb5Y5Pg70g8Z+cv
jRk+6zPl20Xc+2WocbyGeC7i34btFl53JJ4byIPxXIutQ+Yla7XEc62UD+X+
4gu1Vupn5vYrTNSifD+rJCOtgf+eZ6LFH9tsK3rz+fezvBanHK3+ZYQr8VyL
DxInvqhgRjzXYosF90YedCKea7Fsv3U9z7VYfe3VT9/5+vYmlbR4fkNY15tc
n9vZaFFZ8fa8pv8o365F+f5nw+y0WLa/kAnxXItl65OLKT7Xyv05xnOtVO+K
pPhcK++XZDzXYml7RP1iyrdrcYffT7cMU+K5Fsv2b9Hn27UG621eNdBieae+
YfX19XMtVnh69UB7Xn9K8dCi5tl2twV2xHMt/prcedY2/rziplp0F1yrtuX6
pW2hRdnvETCea1H2+1+M51ppfR+XZx3UYtl+pnqea9H+1+qVmXqea7G0fNfN
lniuxWPDsrqpXYnnWnl/A+O5VuonEInnWiz9+ZtVPJ5Z2UuLXY/XXbrMjniu
xdJy4XR9/VyLNqUGm/fnnulvML6M51pse3TEw++OxHMtLnLa8HWmQDzXomy9
N+M504eyBSLEczbeTo+Wb7Ajnmtxkv/fI/l6nmvl/X+M51osNp5wy9eYeK7F
rcZu+/rbEc/Z95h+jEj7RTzX4vRKB3MbWRDPtSj7/QfGcy3uHG01Y6y+fs7k
H5LR7JYN8VyLtn8nNhtXn3iuxTmxDzv/tSKeaw3m6+pFWnw+aYPrH54v3LFE
i5a5/X8d5fby8DItnjb3+N1KJJ5rUf77mzdWsvmx42sJlFB8rpWvH2I812JG
RpWQ1rnU367Fsv0WbYnnWrm9ZzzX4gj3bTvzzInnWpz1v6KASq7Ec6Zf/+23
x3iuxR7Tzq++b0o818r7lxnPtejk+Xd1F2viuRZjMp5/W6OPz7U4am+5vSvs
iOdaA/9h9FEtyn4vk/Fci7L9+xjPtegdVTS/uxPxnNmj//bTYDzX4k/3PmvC
eX/a0XNarLw33Hgi58+FC1qU76dyy1+LD/3WqrdweT65pEXZfhCM51qMeN/w
xmna7+Uqe78BsT0/VSCea/HOxUE7Qz4Tz7WYP3bmnvs51N+uxcNNUht1qEk8
1+LqRmNC5vL8is0DLfaffsI3Q98Pp8Ui53VpY2k/kSAtplVkDiP3x9o8YfP7
89imHrbEcy32WtLt/UYuz4EvtDjeY/0pa1fiOZN3x07aGubEc63UD1WfeK5F
n4+hJ8/T7+d90GLZ/m31iedaXDmi59GrrsRzLbLox72/hniulfdvM56z97k9
KON/JsRzrby/lPFci6X4nsz7fxLi2Xwd2X7mcH2+XSvPlzOea/GzxeFi1Mfn
WlzzaWLqBn1/O7O/Jcvdhn2h+FyLpT9/c5LbL5ccLTpuT+r0WiSeazH0fJ1j
6cbEcy2qFparUcueeK6V+u9F4rkWo4eOqnGd83jcN3b+v9/LZDzXouz3BRnP
tWhXumEO9482FWvxblTXZUNaEM/Z37c2Uv4SiOdaLPt9Jen7ky4pdCj/vbAb
Sp3UDySdd7gn6NB8wE+P++TPq3ToaGf/mO8H5/VCrZP6nXl/yzuNDoPbT6vS
SZI/c8fYsc9ij8mS/idFa3VoWrfzS+T6nWSkwyF/zgT0la53yDDWGfAwz0SH
IZfave4tHXt9KafDYaUORBH5Czp0K5d/eDz3b0oq6OTrxZLUZjos3a76Cs9P
l9PpcPOZa7uD+PPMzXWYPvp4ZCPuX1Sy0OH2Tf9anpDmr5ddRR2m3a2dfiOF
1/ssdSjbP5j5G0x+F/YlTpLyS0kNrHVYPmB7rxE25H/o5OudHFpV1hn0D7Sz
0WGCOrHRMmn8vbrYsuv39RP4fuzMP9GhbD/BwP5Vddir/KtXT6X5lzTUTofX
jBvWXUH1Q3sdbpls3qeHJF+HCdV02Li2Jp77ZzjNQYezT74c2l7igdccRx1O
ibRJrCT5c36LnHQo2x+J+Tc6nFzaECiNb9LaGjopvuLx+paaOuwWXq7NO+l+
DrucddioqGYVM319Qidfr+91tJYOww/1+TpAeh+/U7V1aJY/RvOI95ddcNVh
rbqffa5K8ksKqKPD0uVDKZy3t+rq5P67w4N6Oiz7PQzKd9bXSfxxJf+J6ZNm
lcJGOvb70FAnrUd0JX9KJ48PkmLddfj5XravHbeHKR469HqnXNVcen+HrEY6
g/7PgsY6LC2vn6H6ZxMd7rtw/VljSX5+xU2ZPLfW9N/K7ZGiuQ7L9iOS/OMk
sYUOC4IDKs/j+4FUaKlDm22ZHnz/XYeKrXTyfgovm9Y6PNf3mnaoOflrOhyn
OJfyXNJvv5qgwwpVxv3l+5Mx/02HRz+wCSjNnyS3tjpceCPugDHtX99OhyWd
Wk7/KemTQ5v2TB7/7V/n1aGDDstwTfa/ow7tn763bCG9j59nJx2++fnDphL3
VwZ21snz5UnDu7D33XT+W0W+fnpMVx3K9hd2mNRNJ+/P9ZrRXYey/ZOYf8jO
B6S5Wkv7Mfst6cnGV+k+N0+KL5m/yObbpTsn/0nvm7S+tw43HPtnf5/3c23z
ZPpx/21AHx7v7+nD7y99r9fBvjo8fnzFqs0azpt+OvwUqHjM821+Z/rrUPb7
RYH+A3Ty9fxJVwfq8HIb++ICbu/vDNLJ+9uZ/6nDsv05+fOeDWHzs/T3z3i+
7s1QHZbtRy3pm1/IMB2yaG7XEM7XqOE6+XrlpPgRbLyr3FbNk/TXIW2kDmX7
n2LOKK6v0nh5ffLSoWw/I5+i0Tq8nj5800Xp/fz+eOvk67kDhbFMvhdz0hdw
+2k0TofFeT65m/j8Nhuvw7D6Zw4U6OtROlxbbpGar3/zqjJRZ7AewXES+95u
OepGkr/i5zJZhx/WTzB2168PYfa4t7LhUV7PazRVh91falsfkuaHQ4tpOqlf
kNZ7T9dJ+2tI+uvVaYYO3wX0iZzB+dhjpg7/16e0oVj6vr6zdJhfd/FZgdaD
z9ZJ8aW+3sX4gBNCz/D5PW6uDi1WB74+ztePTJmnQ9n+Y16z5v+/q/OO7/n6
/riaIdT73lu1CWoTOxUjDiL2qFGj+k1sEasIJVbsEUSkokGExt5q1BYRe5Ya
iRARK8QOEsTv9fE+70/u5/dnHk198nm/7z3nPM94HYPOv8rn2ZHty7hxBtnk
l0eZ5z1y0u+GHo8j/jb0eeBs8yYYFLX+dJkkc97BJTjAoNic9SayvhctnWiQ
pkfss2ISzusmz1u/MH+umYzPKxfxbKB53iI3TDFI0/NO3DbVMPtR06z43dDz
bS4HpxlU08h5+jLnr6Kn4++dkT/5lvn7PqdmGGZ+77UV3xt6f1nk1VkO7zfx
1mxD7y/OljjHoOzVf412K8v+fC7ed3rlhTnYvz6bZ9CY8FxxbF99Xs836PPb
VfWacH7kQ5DDeQYfGPp8YmLORQYlrhBrD9vnZww9n+YiFuP7yDbeTvZ+HdhT
d+eAuDLsz5cYDvxaLtQw6x08D175D4Nm5Qxy5fpJYo2lBjmdDusUzfkStzCc
r1qPZ1zm+KHRMvijjluPHOB4pdmfhj6P79Mq3KCv+rXMux2WG3p/HXjEoBaH
/DNTs7M/X4nz6XypbaydTwxzfsP82WXQKoMGvv3rXqi9nmiQLR2/ju/D6NUO
8U7k+DX4/yd6995k9fv/Zejz7Ikzo/B9OkV9dOf4L2itYepLmPUfl5B18IdZ
+5Fp2XqDWr9zqtec7UvEBoPWDn7wPx8+/1EbHfwj+Mcw83lV2J9vNug3G4DY
+4kNXR/D5fBW+NNCG2IT+XzGbDPoQHzav9+xvzuz3SBN7zPy0g6DVkaM69eU
P++/nYapt8P+Ln6XQfp+0aS/8e9NG3Ziifl8XB7vhv3pWuQXJ0vvZ49B22S1
bwdlWnyF38/a1xuZsQ/2OKD648OWP98Pf5e1TyMx9wFD748CfyEeqvl6VwWO
p9Uhg9Y3+bi4bG3254cN0vT3ppY+gucV161VunkeI8sfNUwe4P7qqsfwfifm
LVTCvB+JtaINSl/1KaEh53fqHzfoB1tDOT9PjxjclwGzFuxyZX9+wtDnrcFz
iK+y9KUjO53E/cyzs85Mez+VQXtivJfUY3/Q+7Tjeel3xiDbePjDvOzPzxpU
3Kvpyw+mnqbPiHMGOXuV98/O9sv/PPxLztFvP5jxTmTABUPPvx0LvGiQy7K/
Tr0w30/i7EuIt4fjxFv6rZcNvZ8JvGiY/e0m//qE/wt/7Nyk/irmwcirBlUp
0bRKLH+/dddgL/znH+vB+e8t/xk0NdCFZvF933XdwR+CLw2qemzc8h/Z/xy9
ieeVpeflE3vLMPujLD2kOAf/G3kl3qBm25vMvWT589uGrteUmJCAeKFr7Wxd
2Z4k34G9GHv75UHO16TcNUjbH+HzMtGgh4ubFPnd3u8NftiefeI+vg+fknAf
bPtkLX+ebNDX/YJmPJTo9MDQ+5dcCj7E80lu09iZ88eFHuF+Vw9t18F8/j7F
HxsUEvq25m5rvvOJQZqebmTFFIOmRN7e+4LrjdWfGg79BXWfGWb+03weLg1S
DYf6LD039Hquj9cL2L+Wvy1swPFmu5eIj8/njNnvxv78lUF7W8Ut8OB5pB6v
DersOasb679k836D+9lnzoojruzP3+L7XrpRLcyaN0lDvBovOjh/y/78HfMA
n89x7/H3VVzj/QvHt5M+IP6B+9pu6T+lG7r+Engb8fGOhfdnm+fPJfgj3mex
gYMb2fvdDL2+67PiM3iuV0HvCpY/z4Q9WLo1rQXHmxu+GDR5/ZmgfcwH27IJ
Uy/A0hf+RlDHx2kVXxVlf55d0M6ExvTemm/JIWhRkcb7LpvxLPhc0PtfGv4k
uT/mQi6hx//gc6HrV4DPBUU/LNFIsT1JdBJ6/xr4XPy/eXZB2r518Lkgbd8k
+FyQmLc10ted/XkBQWXK1kvta+dzQfr+I2dD6PM/4HNBR1+2CXnE972wFPr9
Bp8L0vRIwefC1Avift7KhfD3BfRz4n184HP8/a7ZFvxr7Q8tLEjTuwWfCwd9
qGZFhd6/Az4Xej8X+FzQuGmfb+znfp6uJQRV3ukXcJB5pFdJQf5ja9dvw/zT
p5TQ52nB54LmvArv7s/5qGEugtrfrjInkO316DKC4n39PGuaP4PPBWl6/eBz
QXk7dTl3nZ/nzB8E1b/dcnh7+zyfINekhrW4nwl8Lijm9aP4aZxfWlZRmP1C
nA+IqITnYVvwZOZzwedC12cAnwu6H/NsQHxe9udVBWUGvIxby/mVfdUEOf/z
KP0qxyuHqwuqFhh6cw/XB2Nc+Xmz/TpTQ1DpuFP5JpvxL/hckLYPCnyOn7uf
rc31dPA57kNK9wal+bwk1RG6vwafC2ridmbRB7s+gKAWb7J9n27pe7kJKtkz
fUBNjlcyfhRUKeLvXDPYnmRzFyRxHF3d2Z83ELreGfhckLaPEXwuSNsnBD4X
pOmhgs8FbU0Yu3p/psXngrT9b+Bzoef/wOdCnycCnwvK07Tl5l6cP/JoLsx+
efPfA58L+qp3bc03tRAUu3VakcemPQKfC+r3T4NsSZzP+bml0OehwOcO/x74
HOezfSXPY+yPfNsI6r1Vhd1n+zyiraAGtoVsfP792wmKSAlefo+fZ0B7Yfb7
2+cncP/+7pm2n+O/2R0FqcCU0p6cT1/YSVCBOnUjnKx56J9wP1sb26by8wzv
LGjohE6d5nF/UmQXQTZz2rQ2+/OugkrNDVs/mu/Dlm6C8tkEYxuzP/9Z6P05
4HOh58fA54Jydh+fvU8e9uc9BRm56qzzsesbCn3eHHwu9PgVfA77Oe3T0GTz
eYPPBeUqXHUI75MHnwva0/FUv9xcD0nxhr0efqhhbcuf+wi9Hxt8jvdT7KBn
GvPdp76CNH1x8LkgT1uDJ+fHnAYInUfB5/j+t8YXX87+rtAg3O+/uucINZ8f
+FzoelDgc0GBIdmdfTheqTgE9grmpZu9n1TQf7kOnd9hzYMNhT84MDWs6Pfs
z4cJOjlr+Ls8bC9pOO5r8UovO/D59BrhYE/B54L+PSn82H+BzwU1tg2U8jxS
j1FC11sEnwv6uk+Tz/+AMYLSVrw98ortl5+/0PkXfC6oVUzl0W/4/Y0bJ0jb
xwo+F3Q39uNvH+18DnteY2aeC3z+500Q1CE1f5dfOD4KDmD7xs9z6URh6llW
YX8+STjMi62ZDP825nL5Evw8N0xxeH7gc7y/vxrOWenO/jxQmHoC7uzPpwmz
v577DaKnwx4M6d+9F7+/UzNgb/pWqhjH9uzCTGHOu/D9uzoLPw8eVSs3x3u3
Zgs9nwA+F5S7n+eay/w8H86FPbp5qW9l5p9n8/D5zUf2PlmA/fl8B3sFPhdm
/Gefl4F9vxb+sGQe9ueLhD4fAD7H/YxeEFr9NfvzxXgfx3IOT+DnWThE0P7E
/JmT+f2VXCL0+BJ8Ligss/xGnr8Fn8Mf3r1V6jA/zxpLYR/DL+2Pt+r9YUKP
B8HnQq9/g89x38JO1jjE/NUqHJ8/L3ZEvqrsz5cLXQ8MfC50PQfwudDjefC5
oNN/TPh+hmR/vkro/dHgc0G1rrjk6sjfb/Rq2MPJUXPys78bvwbxWNY+N/A5
7Ik0loxkfzczCv6xfVr/TM6PBa3F/Xz89lBxZ/bn6xCvnXEbmYfzD8vWC9L2
34LPEQ/WKzf9tnlewOeC7vi7Ja9Kt/qNhKkfyf5nx2aHeBB8LujrfivO5xze
KkjbjwQ+F3o9AHwuKDws5nlDji8v7RC6Hiz4nL8Pv7/4XUKf7waf43w7j43Z
a75P8Dn8U5ZeN/hckG1cx788+/O9grT9l+Bz2Neanh287f1NgjZdDdzC+nHg
c6HPX4DPBWl64eBzofdngs8FlQjfdbUgx+uljwj61gZI7A/KHxVmfpHrcVWP
CV0/BnwuHOZN6h+H/1HeqZXsfC70eiz4XOjzZOBzQU37L65wx3xe4HOhzyuB
zwU1PNFk6BN+nr1PC1rTNF9EMyvffgbxXlql3ov4/fmexfuOaBy2kePZEedg
LyIHlzrGegH+53FfY/o1mc/nJeAC4os7MeVPMb8GXkS8a9vHzfHD7EuC9P2i
Cy/DvjfYFO7C9iv0itD1P8DnglZ8DhwVz/Yk8ir8s23BjpVvvyZ0fWnwuaBh
m54vvsDx9K7r+Ly/f11d0Mq338D9u+S1bbmlT3wTP+dVXn9zPjr2lqBZP/q9
PGLNW8YJXV8KfC6oy+NDJ13Zvty4jfedMq6PH+cbExL4/vP9Tr4jKHIdgI3z
wyl3BR2s/GCPtPLtiYJs60082B+8uycc8qefkoTDPEv2ZNjXAjMvXefz4vRA
UPCQmy/mcrxe8KGgeq++fRll5dsfCVNfrRT788fCQb+kzBP408pLisUZ7M9T
hD6/Az5H/DZ+cd4PPF9a95mgyV8Hujnfniro3ArX+XM5XqfnuL8Xh1dfYv69
4HNB+/K+P8t6W+Bz3Les/ZTgc/z+zjl9ZvPz7PFaUI0NI/68yvGX9xth9i+w
fR7wFvel/OhqLzh+8EsT+rwY+BzxS9b+NPC5IF+bIArz0KQPgjyaXQiuYs2j
pAtTH5X9wbwMvL9lQwZW5+cZ/FHo83vgc0FjUs4OGs/Pc8VnYc6LZ1p8jni6
y6K6/3A+dcMXoc9fgs8l2dabDuHzuOcbqddHwOeS6kSP3NaHeTk6hzT72a18
e05JnSdObDbWml/NJSmu1OF7Hla+PbfU853gc0mnW+yZU+mdVT+XpO13Bp9L
ejSiWZns/P2e5ZMUcPjjfdbfAJ9LfR4XfC6pakbzOqyfBD53+O/gc0nfwVxd
tOZnDKnPl4DPJf1vlfvTLtY8jZRUzyf4rS/zQkklTb1A1uMp950kbZ8e+FxS
w/o3lxeR7M+/l7Q9bJ3TSOZXt8KSZoWc2bjS8udFJHmEDj5zn/PfzYpKXQ8d
fC4d5jU7FJcO9cmuJSR5+9g8mvk8e5WU9HW/jrUPvZQ0++/Srfq5pMXeTU7k
NnkYfC4p6k4X91R7/VxSeLNH9cZy/m18WUlNDzaf9419Hl/ST74nznsUZH/+
g3TQhwkqL+nPqwNq7eTnGVJB0i2nE08z+L4vqyjp674G9g8RlfA+nkzu0JTP
f1Rl6dC/tamKpMik+i+H2OvnkmzyQ2Oted9qUp/3B59Lh3mvGFep6x+Cz6Ve
bwefS9L2nYDPJX3dx8fnM762JH3/Z1IdSdp+HfC51PUWwedSn48Hn0ta0k0M
r51h1c+lg556NndpxhvfsD9vIKnK6DcLHlv+vKHU9SHB55KW92z7ja+9fi7p
7YYPR8tZ/txD6v0/4HOpzy+CzyUVWPuubBzna2s1lbQxck1Kd45X6jeTtCW5
37jA2uzPm0tarZrl+ZX51dNT6v084HNp6uFwP0InL0naPibwuSRtfxP4HJ83
/VCpdnwf+rWWpO17AZ9Lmro8dj7vuwGfS1N/g3nSv53U5zPB55Ly2ga02D4H
dpC6fhH4XFJSznVXD3y26ueS7oU3zPBmXg79SZKxOHxsrVTOt3eGvSkSfPgO
1+sju0j6HD/g6PO35uet6wp7tiWj9zA7n8N+7XZbkGr585+l2b9r9Wd3l/Ss
U/vW1+36R1LPv4DPJTUaGFk7k/uNzvWSVMNW4OB8wJVfJB2pE7fpB+5/uNFb
UmLVA2nhmRafS73/A3wuqf3M33/4n71+LqlYVGLlZLYnL30kbfrnt/nplp55
H0mLhhUduZQ/71Nf2JsyG2eGWHqo/aUDLzgNwPvM2kcCPsf76t9gzAT7/Afs
Qd66N6+xPSk+WOr6BuBzScVXr9p4I9Wqn0sKfLJ7+HSuH1b3g73qlNHsNPcb
1R0qqczjwd3aZlj1c9z3rH3g4HNJvya+7lGH4yOvEZJUgc4vv+N8TruRkvo/
CIsuwvn9zr/BHlT4/sM8vg89RkkHPvAeDXv38sO7bZY/HyNJ27cJPpd6fzz4
XDrox4wbJ/V5EfC5dNC3mD5eUoOds9/tZPs1b4KkNa88jUffsD8PwHladnBp
MNeXl06U9Ny7p29n7hdbMQnv+5+Gfvt4/mvNZEktc95P/Jf7ETZMkRQUPzjb
iFecb58qSd/vtCdQ6v3L4HPcr85NRlTheDN6uiS/qzf/58zn5dQMSTvc81ya
wfHYhZm4f3+dejGM+y2uzpL0dX8i2+dbsyVNmVPg+w7W/PocSYP9R81KYj54
OFea+mFcf302T1L33e4Xh9nr55Leu3v0WmHpyQYh/sjajww+l/r8Cfhckr4f
1DlY0uadM/bUYnsiFsOeF+2y4yT3KxYOwf9f9aZXI+aFkkukqSdrr5/D/mXt
JwafS51fwOeS4v2avlhg6d+E4e8b0uo27y8Gn0tTT9Kat/sTz7tueG/eJw4+
l/o8Dvhc0rGl3bftS7Xq51LXzwGfS1rQ74eAGdzv2SdC6nrX4HOcrxdFSn20
18+l3m8MPpcO9ZjxayT16bTuSjLbkyl/SVO/g/OZM6Mk6fuigtZKenctZfNm
5q2QdfAf2brd/sfy5+ulzsvgc9iHgatOVeJ6U9RGSdp+VfA57FnbjW1PMh/s
2Oz4PPdtkaYejnl+wedSn1cDn0t9Pgp8Lk29eHv9XNL9oD4dLvN5+W+nw/sF
nzvYd/C5NOs/76z6Od7Pvad+v3L88HyPdNjf8XavNPVTa5nfL2OfpMffH5CB
fL+z7Zc6L4DPJbWLLjboKsebBQ5Kc16T4wd1yOH5gs+lPs8JPpf0dZ97efbn
RyU5Ba/ul4f9T9VjkoJd3bZ+x/a5VrTU+6/B57gPLrkPvOP8g0eM1PvXwefS
7Cfg59kmVurzreBzh78XfC4pZGfcp6Pcj9D7tNT13MDnku7OrxF3n/nL9yye
X9Z+OvC5NPO7/Dz9z0tzP06mVT+Hfcva7wo+l3p/K/hc6vVW8Lmk5iWeJrnx
+wq9AvvyJsbpnp3PER/nf+B50F4/x+/bGhhNew0+l3p9EHyOeDBrvy/4XJr9
DGxf9t+QpO2PBp9LWurU9YuLvX6OeHFyxy1dmCfPxUlzno7joyvxklIHejUp
Zs1f3oa9vnFo0998/xISHO4X+FxSEefmyW/5vqXclbRw278J/uZ5BZ9L0vb5
gc8llbT9QppVP5f6fCD4XJr6SZw/cnoA/39/dptyD7kf7iH82ZSqt3ZyfqrQ
Izxv2/7L11b9XJJP6ZUHXnP8UOYJzvfChmunc7xZMQX2xD826CXXn6o/lfq+
EPC5pLBFUVGzzfsDPpemPp+9fo745W16pXIe7M9fSHp9cXX+bnY9F6nXh8Hn
UteTA59Lsz/Fyre/kfTzK6+HiwuyP38raYitAdDO55Lcul8Y7cm8/Ns7+Odz
1ZrtTLPq5+CtNks6X+Z4ZdIH2K/0AqoA+4fp6YjPfe/e9mZ7Mi9DUoeVLWO/
fLbq54j/7/3ukYPzR0s/SXK51iLfAHv9XNLJn/bP7ZVi8Tnske+PGcvYfm74
Imnvt9++4+8DPld6/gR8rqhS4AX339nfHcyudL0b8Lmi9ENJG1tyfv9UTkWT
ynYM2cbv70IuRYkRjzoW5+d5NbeiBo1fnJzG9uRWHkW28mlxnm9IdFJmPpb7
ER7mVdTXNt5j3++iyK3R4c5L7fVzpcej4HNFe6etK/8z54czCyhdvwl8rhz6
m5wNRbcP5p7Eesngc0UBa54eL8j+tbBUtLnxs5nZ+T6UVIqm7v1vSx1Tfw98
rsx5Y3t/u9L9B/hcUWzIqPfuHK+7FVbm/jf2B42KKNq+O+hagL1+rvR5VvC5
0vtrwOeKznbcNKmBnc8V2dYfznpn8bky5yft/e3K1Hex18/xfP1HtOhr729X
VN1m4LheMrqM0vMR4HNF0ZlPb+/meH1KOaXn78DnSt9fBT5XZOvmOMH9TSEV
FC05s3FlH/5+yyoqml6j3bp83H8XUUnpegXgc6XXH8DnSp/vAZ8rfb4BfK50
vT3wuaJpPdxGW/MQMa6KkoILRM1Ptern+Huru+wu9Zz9eU1FLqlTpu6x97fj
PKUbXRe4sj+vrej8Po8tP/K8TlIdRdkreS09z/H747pK17sHnys93wU+V3o/
OPhc0bK7vrXvc344m7uisvd/qsL5ePA57keOcjX8WJ+2QEO8j6x9oOBzRbM7
NljMes/gc+XQr1LaQ1Hvs+l9X+Rif95Emfv+uP5UlRS52gYyuP+uVlNFVX4u
cNzaR1a/maIm38Aj8fn0aI7zExToX4J50tNT6fEe+FyRbdp+tpVv91J0PSj/
qMKvrPq5MucBmRd6t8L93dFtWuwrq36O59lqWFIy33ffNoq+yg9zvm9EW0Wp
BY7U/NPy5+0UfZ7ealYJrgcFtFemvijrcQd2ULq+Gvhcka0d9R7nNxd2UpTD
JhhrzU/9pOhAtQpupbmeHd5ZmfkL7q+N7KIoOHpeF9Y/BZ8rB33ZLd1wfosG
Cd7fDD53sBfgc6X374DPcR7GHm87kvvvYnsqetC8U70Jlj/vpcx5OfavV35R
1LnKvbyHOT660RvP69bThNKcH0v4VVFKE7/Jn9Ks+jnO67Jp9S5y/jTFG+dx
6qv8xex8rvT+a/C5cuj3+9QX73P5vdwT+fOy94f9XtW5/Fl+nk4DlEP8UHAg
/EP/R8OGcn2r0CCl55fB58rMH9rnO5Wp18L5sYpDFNm6O7fw+6vuB3t9sPeJ
ccx3dYc6/P/gc0Xdav0x+Tj7AxquyLZeaq/VDzdC6fOg4HNFH0r0WBhs53NF
/V7EFk7lekKPUfg+9fK1Hmjl20fjPnddW30b8/KAMYrknBtpzjwv6eev6OiL
u4fq2+vnykH/edw4pc9vg8/x/run9DQ43pw+XlFPm2AR37d5E2APbeUP5q3g
ALzfae4TPjGPLJ2o6EZ09J0TBvvzSUrf3wk+V7p+NfhcUaic1i2N+6O3TVV6
PhV8rsx5N87nHJymzHlH/n7R05XePwc+V9R/fPfGPnwfLsxUuh49+Fzp9VTw
uaIp7UD4/P0S5yiqkDw94gLnAx7OVbr+J/hc0asWAYeCuf/h9Xxl7vdjXvgQ
pGj52TU7eP8n+Bz/Xv20wGTOR+dchOcxpmc7nq8FnzucV/A54oe3t5t1Z39X
OETRmZyfirW25tWWwD6VOlb2qJ3PEY+c+/ZVwY/m+a/8h6JzVW/ED+R8X42l
il7kCI47Yc2rhSnasvWm91iO/xotU+Sez8hVh+9Dsz+V3l8BPle6vhr4XNEC
L4/tv7P/6boCz69T4cqhpv0GnysHfaY+EYq88mY4N2ZeHrQK/nG8jYDYn0fC
/j+66/qR7efo1UrnRfC5w/kBn+N8t7NtxGV/HqX0/jPwuTL1v9kfhKxTdLzO
6tZ9+f4tW69o3/OHG7/lfEfEBkUrNqzdX8iaV9uI9zv9zcZ+zJObNikakvZf
t0COH3ZsVmRrz+d+QPC5ojV58Rezfz28VdGdL6fyKnv9XFGdoaFpy615/+2w
B77z/SZyP8elHbAnKZuoup3P8X0O+oy8wP2a8buUg35/0t8O9gR8rsgzsVVk
tKXft4fttZ3P8Tz/KOBXhf1Pxj5FtvJgPT6f2fbjftsKmhyv5D6gdF4En8Ne
2A4Ux9PqkKKrdQ6f6MHxZdHDikqLLmXn2vvbla4fBD5HfJAr/dZpO58rfb4T
fA5/lT6VBrHeQf3jSteTB587PA/wOezF+9/qtnRjfx6r9HkV8LmiXn0H1GUe
A58rMh6OrfGe45Xep/F9E1Lcn5j9Y+BzpeffwOc4z4X3DqzK8cOIc7BHUvoW
534q//OKMv/5/Jr3hYDPlb6fFHzuEL+Cz+G/bPuuuf608LJy0NcIvaLMfSqc
rw3/V9HPtoXyHK9EXlVmvwU/z3XXlK6fBT5XZJNPv8j2Zdd1RZsGXu9MKezP
b8C/h0Y8KW/pH91U+jwH+Fzp80Hgc8RD3bvnGsL370q8MveHsB7DjduIT0/n
WNyC7UtCgqKc2Ve2Xm7l2+9wfMT+IOWuIpv8Wl+2Xy8TlV6PBZ872APwuaII
ny/+wzl/lD1Z0cb3XTsEcD7A6YHS9XTA5w73H3yuTP5Os/hc6fvkwOe4/68q
VmH9bPC50udfwOd4f3X7N2rD/rXuM0W7GxV8fpHPY4NUpc9ngs/hb1wuud7l
+MjrhYP/BZ8rvb8LfK6o1Mmoo2F2vTal79cBnytdXxp87vB9wedKn2cDnytT
byrT4nPE1znnpj63/PkHnGe5qmE0969MT1c0cvf9WXc5vz8vQ+n5afA5/M2S
KL8KVr79k9L3AYHPEW+XynjO/azgc9jv0teL7+F69oYvyq5f9X/Y70aw
      "]]}, 
    {RGBColor[0.922526, 0.385626, 0.209179], PointSize[0.003666666666666667], 
     AbsoluteThickness[1.6], LineBox[CompressedData["
1:eJxUnXVYVF8Tx7fXdkHA7hYxsWPGLkRsjJ8dWNhd2C1gd2GLSNiiIoqC0qnS
sLt02e17ljPnddd/fO5zlxsn5jPfmTnn1p+2cMRMmUQiuV9eIjH8L/4N93/9
/vIq/dPSgxkO0K6+/sD1Ai0/nj4FdrzocaTnMjo+5ATLFYv8VrXVlR67TFsE
jcPqxry/zY8la5dBfnLdotHWdP7gKliwf+nJRa3537t4roP2i3DI2DZ6+nsX
aBPfqc2D4fz3Ac6b4fwD+4Y2luJ6WwE6hrh+s+S/xx3bIdtp9JCug8X1d8Jj
7cYPK4v49QPO7ob7uV1HjTzAj9FzL1yt/eeEZxT9/v5+eLZs/L1eC/jxlGlu
EOPg4TYjnp7HyR1k8df/qzKCnz/nfAC2/Jqvfdicnm/ZQcjRdDZ3oudPW3MI
OlTcrZd68vP1Nh2GKLeSZocXiec9ApkL125+8YUfT9l3FPr7DrhaPVo8/zGo
dSypmW88f95zx4/DnYWFt+p8Fe9zAu4+PGWuqULtcfkkwJ5LA58coPt5noJJ
Tz5PfRxF7+t7GmrGbpjXlNpnyv0zMO37xwXPoqn9n5yFq0vej1xiz887TDsH
95VDlktv8fNTdOfgeh/n7TUX0fM5nYfOb09WO0D3d8s7D7+qLU0w/yDa5wJM
jxlc320IP/YuuQBXvEf06hcn2ssDnhal+ncu4ceRXz1gU2j4hZUt+HHxmouQ
6ay5aSnG25+LUHbv54p2hfxYs+kSuI4eHPHpAG+/eorLcHhdfisHep82Oy7D
r19f0+4MofcvdwWSZrV40XAxvd++K/Dmw/Lqf2L4+UWaq3B2cToOtBLtfxWy
gnbdWmHBr+9mdQ3yU3a/UNyh9zt+DbKTHR2qWdD71boOtaYON7tykN7v7HWI
frUOz7Wn8dDgBmyvp24cepsfF1+6Aae3RlftbU/v19wTduXe3HTTnJ/XeHrC
CttKnx95U3+2vsmPaXy18b0JJ1e0DVt2i5/HDl5w2ObACg9X0b9e0OLq1R+H
6fqLut0Cjwm3cno9y6T+vgU97kUeLjOKXy+4njeMnn0noM5BPfW/N8wKGDf4
SBV+/NbDGxKHn/LYv5+ur/OGxkcOPYoo4dcvbuIDR5f/ddxJ51c5+cAVZesf
5aLJflz3Aa/7nVt0ovG4M88HipZl7cqaT/1p4wtVYrY5/nbnx8ecfaHYMnnN
UHqfZt6+oGLDsbWfGE++gO13Vs7/xq/fub0fjCmf39Z9hBhfflB7bMNH0b78
egPv+kGbKv0GJlN7RH71g4GWQTc8ab47drkNjwpvDrSL5MfZa27DuN1a603U
v4v8b0P5Ftc3XPrI//7b79tQq+m21a5+NH/gDpwIt1cNGMR/X2bTHdiwdOPn
+0U0PwLvQN/h54Zp6Xw9xV2wvJlUPrQc//ur/e6CbICsYsfl1L877kJhXkCX
hoP5+fvBd6HGMMXiOuHU3+XuQZiP/4063vx88JB7MDZsad8nQ8T4vgeHAvS1
utP8TAu/B2Zjw1OqF/BjJ819mPPnWPxlH+q/4ffBbUit1fWovVYdvA9r/twe
fno/jc+4+9BOMmpxJs2PnVYP4HD5wxttWvNjjeMD6DDF7dOcw2J+PICzXcc0
7zGS+i/xAbw4uqvBxUIxXx7CiivdhnXP4uOx86SHsOf7g/PNu2XR/HkI4x9u
XvCCnn9g+kPY8f2DLN+D//5tg0dQr0L3r3W8aDzOeARL2ie5RFTm7Zd96RG8
bPfbvGQMv96irEcwcXzFXWtb8t9/a+YPp+bLV56zJ/s+1x+m970Q6UvPV8bT
H9LvDKlZidrzWIE/lPiPmh86j+xN68dQq+G7hrF7+fmrix7DnXm9x0+PJPvj
+xi2tP/2M2g+P3//42PYvHhRzrGlZP87PAGfxNmHj5O9j1zxBG40HNBVTu/n
eP8J7Jmf9fMaza+070/gcIvhX46QfXXq9hTOXZ3vOHIc2ZN1T8FbdzhvAY3H
VU+ewoT1y0efs6L5JwmAJl3ftOzdVsz3AFBc36gJceO/39srAKpW2jpDelBL
8z8AevTpPOsdzX+LLQGQOvf0/VrE67ceAVCcMnx671B+fOpFAIyb1+xO1eH8
9zN0AbA+1/HSp1Dqf9UzGNXV8W8W2a/8Js/g1LPU1rMEHwY8A/v+h6cmVeTn
lzk9g+sl0UOnafj5zrueQcOEoc1vEf9/XXsGzY++bO1vzo9fvH4GKz89nbhH
jM+8Z/Ak0X/xiGP8enYVAmFiZ80BpR2NV5tA6HHMou5Zev/YoYEwXzl0iGcF
PdmfQNhpbrO6uw3//UTXQNi6ecTtJTTeG3kHwnGXyQ0H0d9nRwaCbMvFYTey
ef95lgRCrXVT242m911k/hx2Ws8u2tuRH9u2fw6Wkszqtp9oPI58Tnwivi97
DuFX9o8ePIyf33r4OdQd+nnGH2rfgXefwyafJ5tC9vHzFRKew/PZeWlTigRP
n0PFkRNy67Xmvz9U7QWcfnLm1jgvYe9egFfLqHGzzMgejX8Bz7rur9tiH7+/
ds0L+Ja87E0l4vPVky9g5fZrNsupP+b7v4BzHa/HbKL51Cb5BRx9Mc6sw3D+
959+v4DoF90CDh7h9/evEwTnXj7+XvGgsJdBMNdJ7i014+f7TgmCXvEjb9xq
JexnEHhNn7h4cSw/Dj0fBLt6v3m4saWwp0Ew5oHD9wSaD6Myg+DRZOU354/8
uJbiJTTdrp2REU/2r9FLOFl/tMUtX358sd9L0B1rWQjt+P2dZr0Eg3lcEMef
r+WOlzC5z6KJL4eSP3LlJZSf8jpAepPmc/BLE/u+LuclDHQe+tDGneZ3uVcw
s1P7H1HF/LzC+hVo3syqNIj+PnjIK+jq9jk29wY/3jv/FfS/s7NZk4XE332v
YHCpg8fPV/N6BQFsdJ8j+50U/gqufXvasEUs+YdFr+Dn6y2fLB7Q/NMEg9vO
5u59abw2axsM4Xs32J6i980fHgzRts1OqNvQ/FsSDOXO9PaKJb6uOhgMPSPO
sh7mx91vB8PCTYogVx/yN+OCYe+TzbbTyX9+8TkYGp4LNLs4gvhuFQKVPOqt
WveTH9t1CoG1T2Y9mE/j3cIxBP6+HnxwhAP5F6tCILmBwePnx6eOh4Dt0xNy
BfF2ysMQiKp7YvWSMJp/iSHA6HNr4kKafz9D4PUeu4BbNJ48a70Gu86frCpT
/yzr8RraVD7+oX4zsieTXkP/o512zLvDf/9rw2uwqjpA12Su8N9ew9RftoVh
9PdbA16b8HVg+muYZqFwXbiQ7InsDXzbecx80DJ+vdgGb+BBjXeHj7gTP/q8
gWcjgw+vIXs8ccYb2FVQKH1I/lu9bW9gEZMDK8i/1156A2k2bue+UXtfffkG
qpyeaXX+LfkjWW9M/GvbMqGwcGu/fqfsBd9CAfbrg19T//sPCoXQ27+trWk8
u8wNheBGDWdPjeDHffeEwsCA7A/6Yi3xLxSqjynpr6fnjwwNha/7a1SZRvbj
UEEoHNo1Qdk2kr+PY6UwE/+8VuswiPds/6Q1/T5tWBh8etau47L2nMcXF4VB
nRfhFl3p/ee7h4Hs0YnuMzsI/zYMil63qjaRePkpOgzGFCdqMqm/7n8Mg0Vl
A+AS+UfrLMJhyKHHl061Fv5wOPys8znBmuyFYkw49Fc3mppK7RO6Ipx4Rvbk
aDi8nu82qD+dH3U/HNKbeLxu40zz7104FLcpOPmT9GvS93ATPXuuRgQsdr1U
+T/iv1O3CHBh6vMq9V/LiRHwfhkTyN8EryNAozqztvJRfnz7dAT50zT/nkRA
h+Mld6Pn0fxLjYCJ7sfObSc9y3oEtner2n8N+dMzNJGQ/fX3yapN+e9f1ouE
UzWcemY562n+R8LPkGp1Z1F77+4VCTef/bw+keZD/vBISPctd1JK/WU/LRK8
607bso30gO+SSGjZd0eAewDnm8WWSHhygQkK0hMrDkaCanbx1z3vhF6IhD3J
PW+Ekn7qepudPzf84Se6/6kX7Hl8Bm14Qf7En9hIuDWlZsmMe/z303SRMLtf
bN+zrsK+REL5psxjHcOPm6iiQDt0wx574stOqyjo9blyg+rEg9wmUeDafujb
De10ZH+ioOWgM3k/Sb96DYiCcu+1xYOovcwdo2DswSuel6m9lzlFQXarXX4N
5vLni1/Frtdxv+OeCOGPRMHar6/Wxr3mxyeOR0G9e5N7jiP/6te1KGg7wbdF
4FBhv6JM7Evg6yiInH5o9qRKerJnUdB6+OMO3sSf7XlR8NJqc61DZA+zf0ZB
YZNvl3PIvxtcIRpOt7yTstBW2LtouFAod3v/gveHxiYaMq0+Lu1D+nZJj2i4
1cBDfoD0ZOzQaGg5s3qG41F+vuOkaDg4stvz2CNCf0VDSi2vuDpf+PGPDdFg
aXgg0kOTXNnva3nfCIkR9jIanAwOGvVnA+9oqO1eNCL3gLCf0Sb2Sh8ZDQ7X
13et40f+THo0WAXObTmV+MZ8P7hmcG/pfpVkMSbxlEXmMfBq2slRthQfiW4Q
A/qxS12mkP60bR9D44efP9InBtZ+2v4z+Kbwt2JglmVH+UTy3ybOiIGIuZt6
NKH4wZNlMZxPkcI+x8CdEWW05q94+24+HAPdunr1X3Epk+x1DDyoesxyN/Gt
/90Y+OTcslmFwcJ+x4D/Gsvqtel+FRJiALqU0yiJt85ZMbBr9Zjo3UVCn8bA
mM1B6aE0X9qViQVp8tH2iZbCn4uFphc7qE5r+O+/NIs1iW85domFtqr4xb+I
r/6DYk3iW3XGx0Kn3+9cLcyE/okFn7ka/QryFzPWxELzhq0k+0i/990Ta2JP
L5+MheHJE38tiOD3K+cZa+IvzvePhaPBSmYR+N+Hh8bC37pN7aqFCX8xFhjN
h24ifXCgIBbib545mNKJ8+HT71iAsRN8nlJ8YEylOPjpVebPPXq/h3XioKFZ
jWcvPwvexMG0M4dvZ5zk99sAcZB1ffX+YOJp2rA4SDu9bs18Gn+9p8TB9Eqb
94+heM7FRXHwbsLr79MWCv8zDhyDah4fsIH371z3OGj9xMm16gh+/dDzcbCw
edaex2S/W/nGwWa5QbEK/zQO9G6xvUO0/O8/RMeZxHdGZcbx+dhG8CwODOFT
H9LzNRTxgD/dG7Sj8b7OIh6m1tjuupPijSmN4mFmquWzv/FCT8ZD3++brcxp
fl/oFw+Hzre4HD1MT/yLN4lfOM2KhzEJ508coP58vSIe7NekfntP8aqWO+Lh
73Ln93tH8uP9R+Ph9ICgv7WjiF9X4uH6hx6sC/jfj7gfDzXtnhebEe/uBsfD
WMML0vtWexfP9TXxdE1OPNiadez+mOZb0vd4+Kk7aPmc7F/PcglwMCOziu9H
wdcE6H9ilXoV+Zcy6wTQrUm020Y8ndUtAY63epHrSu0ZPCQBdjV9dDyK4gEt
JiZAhF2bU/Oq8fG1d34C9yfJHypclwC2XxrXrHxX+N8JcOxr55itC7TE5wST
eJeVVwI0q3Qu9WuR0NsJ0EfuM19P/vr78ASAUTXa+tH86J6aYKJXzxQlgEH9
DSN9wIgJB1861R5NzzND8xYM9OhP8/1lvbeQdr5ZZNMlwp9/C5VPBocqWwme
vwWnNw8sxh7WEs/fmsQP7ae9NYlX+i55CyP6bh/tT/rPYstbuNfMr1eT6nri
+Vvo/nbavQiKx771eAtv5gwL6UL92/X2W/hV8/bYuq5C/7+FPT9d7XbYC56/
hUYx52M+kj84TfcWquuOH33uLHj+Ft5nblu2aqfg+Tv4dNUgaEi/W70D58u9
u5uTPcptws7Py7vy11PoiXfgWYd59Ev0xPN38Ph5QaQ36X1zx3fw/dvWfP+K
WuL5O6iROK9XEenl+FXvYIj7usZu5oLn70zi6SeOv4Nhh4uq73LQEc/fwQyv
CtcrUvxtysN38KT9++uNKF4W+PodVB4wNqewq+D5O7A9Uyaje60s4vk7uHy0
2ptPbzKJ5+9g5Ranm04fBc/fg66gzBUl+aOetd6D9HKFWpHRIj76Hl6nNVu9
nPyFJT3ew6bsQcdjIwXP34Pdq1Oz88m+dZz0Hgo+3KycR+97zPk97OrT0a1V
xyzi+XtY03lTzu1CwfP3MGXFsDpWuYLn7Ppr2s99Qvxq4P0e7td/OW/SaD3x
/D18G2W/dnC44Pl7kBgSJAcFz99DXtqUhdMGCp6/h7cVE61m0vyqJEuErRvN
bGeZC54nQnp+fLvqxO/oBolwzja2WaPqIl6SCPtKpn7xXaAnnieC0iI3p+Ei
wfNEuLp/9OCIZYLniZDg1CWyD9njJ8sSoXpInfOzgjOJ56b323w4EfoGfv2j
ot9rLyXCwdQLBy+Rfe1/NxEsyl4+Me6N4HkiGEbj9xLB80Rgato7+JbgeSIs
CPrju5b80civiVB6SPa9XZkkmFBmiUOgnZZ4ngTb1GFea0lPfGmWBJvydldP
J3/IsUsS9C7bfsHfwULPJUFW5nuHtvaC5/T3Nyi+MjcJ7rZdETiE2idjTRJA
0OK0uA9C7yVBrwE3xkdHCZ4ngY3y4u/KZD/LeSZB2sfnZdJJX8z3T4KYrzU2
Z9J4Dw9Ngo9jgydWjxU8T4L92WeW7yN//EBBEhy/xxwS8g8//WbXS/w0G6IF
z5NN8gsP6yTDzfcd6t8k+1KrdTLMf+Pid4j4twGSTfI7acOS4c6L107apVri
eTLoXP4besZXTzxPhiWlAWXB82SQR/9RO1K8Za57Mqz8clidQ+dDzyfD5bux
vSaR3mjlmwx675/70yk+7haYDP5ZAUu2Urz3Q3QyDLxafUS/xYLnyTD359gx
Jw7piOfJ0Gbrqa9/SwTPU2Db3VNDFscJnqdACLPerqR3UxqlQN2tLuvKWgr9
mgIR35vvl7cWPE+B9KKqfo2ttcTzFPgT1WlODbLnTrNSYPMynzmX3ATP2fXe
TewQQfq95Y4UPl4p/7X/aArcXzr1YtU7FP+/kgIKR21CZdIvI+6nwPEt5zxG
3xQ8T4FT9r5xukOC5ylwd4vZT4WD4HkKNDvjp9wan0U8TwGXwYebrSV71LNc
KtybaqFwLRI8T+X+At1PZp0KufVrJPeiePmsbqkwIqbV5ePEi+AhqcCsT9w4
ise2mJgKHzNb2+RSvm3v/FQIt53KJG4W8TwVulWv1fhWOMWz96VCShfmETXR
Ec9ToXNA6MpisvdWXqnQb/O1WfHRQn+nQkmLeSczFguep8KFEwc8n1P8tXtq
KsRc6BlS+66WeJ4KOx9WxrkiHytJg4G7/ktMtBH+exoc3RfOepT/fromDZRp
Z0c0pvl8qFoa7K69r8/vVvz6QfXSYNLW5q8vLRb2IA0M4XQ7Gg9N27LrLVzv
uJDyd+O6pIEhe5t/ntu33b3S4FnGIv1Y8p8eDUqDwB+GFIrwD9Ig9uTwj6PJ
HtQenwZtBkdOzjYT/kIa+G5O3V6N7rdxbhrFw/jf+yxJg4O/P9pOIT2TsYY9
/wrLERvIP6uyJY3rHY2wN2lgUK9y8leWH0wzsYeXT6aB963l18x+8OMEjzRI
7fTkSyjpx7KeaTAnc+edbxb8fNfbaTBq78dO52m8z/NPg7pVmofpS4Q/kgaz
EufM69uGH4eFpkHWqHaSUSXCP0mDlUnFj3LIXrVJTgN1TJt1fUmPTNWlQWTR
z06t7YU+SYMRA17FBXvxv3/+OQ02BNVotSRC2Lc0cP0r6+Wyl59vrEqHE2W3
L63oJ+xdOkxqPdQsbZmIV6RDlwep55uRPntQJ53H26j9c5ukQ/MmC12OU3yz
Zut0k/iEXad0E721HtIhIK/97PU0nm4NSDexP2nD0qGMAS/EWzPHdKhy/EGA
zkfooXTuD5K9WOqUDq8+bW1cJ1Loo3Soe9bt9D36fdyqdFj+2qPmVIr3qzel
w/v0WyE1lvPjzrvSiU/8eI57Oly4W9Gj3jd+fOJ4Ouw6emVpv+b8+M35dJhw
6F29g3uFv5UOMwNbf/7YRNjjdM5/4uHkh+lQGLbwmJOG8vOB6eC5tELwJLIv
z16nw8uF5awtR2WRvU6Hybdflc+h+GbDRNY/fj11x0j/jMpMh6ZP+zUdQvZu
e146qD7kMw+K//7ex3Q42+PotUHFIt6cDs1OD2wTR/mk6ooMaPW3/u8vn4U/
l2ES311rkQHD7W/fcFvCz3vWyjCxZymNMsDucrn+jSn/W9kmA2o+6vs5nuJt
2CEDEn7uW5G0iP/94h4ZAH97rCogHl7olwFDW70M6Er+YczQDOi6XOfXnfSP
ckwGLAiG9jtdhX+YAUnTc/pUpfzB7FkZ4PuxY8duI4S/mAHv+vx0fEb5iJAV
GVDJKafcXRqfPzaw50/9othF/pL1jgyT+ob/XDMg3eD+hQveZICzh9RfSXrw
6dkM2LLtoO1GO8GfDMivmr99wR7++/reGVC5aZvT8QuEvswAc48sq4c0frcG
ZED52GnFbej8nWD2fqUBG+GPZsC1Vmkzt5P/W/VdBmQ+s3q0fozwTzNg5VdJ
8lGan6tzMuC3ZbuxKtKf10syoEv5tWxIC32aAbqp5+NtaXxVlGXCxV0rXZra
CL2aCV+mPh5uTeNhoXkmSMb6Tm/oJniXCezmx5tTf0c1YH+f8Xf/VZpfMutM
mNdf9WAP2UPb9pm8noj028xumSb58yN9MuFgyLXTUyme+GpIJuxwuDSr8m2q
TxiZCbXKhMiakP/XfGIm6CoE1V5I9n7CjEz4z3ZG98GNM4mfmVByRv7GjPJD
j5dlwtuWBmJpiaeZUD+0YFIh8a3utkwYZOfw/F4bwddMsCoVVPz8psOZcPyh
9aMpdH+/05kwxOBx+wr/OhPqRbRK/UHva+mVCdL3Y/zCyT70v5vJ+5viPSuf
ZEL+xSctC2i8Xn2ZCe8mGwSL4HOmSf1L+YRMmJuaNLmHs9DfmZTP5ucXZGXC
nOrXvo6yF/zOhNCScn2HUT4h4msmlKbnbgiea+FxzfLltvgKnmuhU03rthGD
Bc+10Kre7TpP7ATPteBjW+xRg+KnQfW0EOb69PZVisd8aaYFw2hTNRU818LL
K5JqEecyiedamFF3xrg2lA/e3UsL1cI7hEZSPd6jQVrYuWVrs8mRgudaYJN3
fVZVwXOtSf2G/TQt/H1zx0k6Xk8815rw3meJFmpn7t7jsUTwXAvxmU/iui4W
PNeCe2GWhZbqNfru0UJDQ0FDNcFzLdSw/TRsEflzl09qTfJLCR5amFKnna6P
g5Z4roWeh2POHPgoeK6FoZXLDY4aLHiuhVUb/cfeJB6feqEFuw5+R2QUfwsL
1UJBwunC7v/nuRaSpm1wdhos9IgWDOVMVa4Jnmth7vZRw/0HC55roeRk4GAl
+dvPP2vB/l6+5q+34LkWKh/bYfed+NJYpYPHv+wPVqf44JhKOjBkH8YXiXyn
DixLE0Y64rnOJN+c20QHxbbHS+6OEDzXwVM2mic6C57rICjzwvi+FoLnOpDn
dd5wlebzrQE6SMme3rMe+dtpw3RQZUCdnS2jBc91cKpdp9SdzoLnOoiXalZ+
biF4ruPj2VrwXAd9RttdOks8iVulA1/zj54XD+uJ5zpwKeq48BQ9T+ddOnh7
asvs3qTX5rjruD9F/umJ4zpwX/vw4fS2guc6rgetBM91oJq1rUHyMMFzHVRK
2tRVFyV4roOc+zXeHbbKIp7rwCxIW7HNUsFz9n6XIyrd9xL6SwchIS9ubqZ4
T8NEHehvPqwUd0hLPNfBxT9rtim/inyKDjRZ6YrLMYLnOsg+N6TzJyuRX9Hx
+AbZ/+oKPbhsSH26ukTwXG+S71troYfJ98rs/Ux88aylh7ousU3sCwXP9XDR
efbk1RrBcz188HPPu0zPhx300Gjt1hP1SQ8u7qGHbf9Z9Cim+XOhn96kHjJm
qB6W9X0y5BrFH5Rj9GDl4XXna3PBcz3lD3TEcz0Mu/nkYQsHUc+i5/Esshch
K/Qgb3QCzfYInutBUX9cgILiddY79HCGza5TxKv/XPVwNvth8Raar/uP6uGW
z5BRC+n9n57Vw5QJ8Hv2/+sl9FQ/oCWe62FdoeLnLfr7Eff18P1pwxaj7ol4
kh4svAakryH//k6wHkYP09ddT/Ui+kg9tBhTMTDJWfBcz+tlqH8Gpuvh7aal
/Q+t0BPP9dDrQ/j5ChSvul6iN7HfSd/1EHP290Cz6oLnWaA6remabS70ahYE
6VYpLzQVPM8yyZ+cq5FlMr+iGmRx/3CR4HkWPN/8U1p5r+B5Fvhs35MUE6cn
nmdBTjO1X1lvwfMsWGsogKD2eDUki/IvgudZkLW0cMVjsgfNJ2aBrcVK/xDS
BxNmZMHqFd/jd3wWejgLzO3LT/pE9u3xsiwTfVu4Lgus7VLnldkveJ4F90qa
tqhJ9TIO+7IgeILXhvkHBM+zwOvR6ut9nAXPs6D93ke9blP+TXspC5Ieqdbn
LBA8z4I+Nw62t1gp4mdZMOdFaE9Xmu8rn2SBlYVqZg0aL1dfZsGMsOB6K820
xPMsKA3PkF4tn5AFiVcy28rpfbqnZkHb3PFrz7YQPM+CR312S83pemeKskzq
byK+ZoEh+nnTQvA8Gx78DV6W/UlPPM+G/k3SEgaaZxHPsymeKPJt2Ty+TvcP
qpdtUi/9pVk2WLrumWtG8bKmbbNhRLmHjy9S/Ghcl2xoHLJ0fV1q7929sk3i
u48GZcOfJhYN0twEz7MhZ6bFGxsbwfNsCNyVnRA/TPA8G05vcj/aga6/cW42
zPs01yU6UvA8G1at1cg+UH4yY002NI9s+qHRHB3xPBs+ta2rybYT+jyb6re1
xPNs2Pm1luN+N6HP2e+rOyzsP1TwPBsUfyeE7K8oeJ4NdlZf6x6n9+t6OxvK
ly9Ud/cWPM+GYaoBITc+Cp5nw/bFnXbGlxM8z+b5Too3/InNhk7ObaGTrdDn
2VBBf8vtAcUfp+qyqd5dSzzPhiMr5rbqVE3wPBvaaBTBkdQ+n35nw57AVrvr
fBP6PAdw+Dvvy75Cn+fAoshJ67t/EjzPMcn/PqiTA9U7dYhcR/5ibpMc2Hdf
Yju4qp54ngPD21/cnUH2xq5TDoQ4LvgzmfTcesiBywWTx82JFjzP4fmLD4Ln
OXDwedPTA70Fz3NM2qv3lBya74LnOXAuPayGf2sR78yBwh4TlyQ1F/o8B4K6
BRy0oniLelMOrClNQOiJ5zlgkXXVI5P0wxz3HJP2PHE8B84ua/BsVHsd8TwH
hu6wj3j0//qGHHhin/smmtqjlW8OXK+Q6awhPTT5YQ6Md7kb59le6PMcaPP5
4+UGlM969jrHZL58iM6BuB6+D+bWySKe58CE6OGVZlUR+jwH/JcdrKaIFzzP
gVvqgxmZlG+49zEHEi0MFxQ8zzHRI9UVuVQPqSOe50L5o6PfVigWPM+FXO9A
m7qDBM9zTfJ1KY1y4U/RznJxNP4r2+RCZq3lyybuEzzPNbn/4h650Oh4XLek
SoLnuSb1HzFDc0H7ds32RXaC57lwuWnLEhdfwfNcuJVnEMSC57nw8OxIt7P/
z+fkwpHVN7z63BE8z4WxTX6NAOLBjw25cH3mvPXukUKf54Kv/w024rTE81yY
X5i98YGV0Oe50PHgwrsPfATPc+GZJHCHuY3geS6vP7cX+jyX2/PhQp/ngsfy
UR16kT7bGpBr4p/dCc6Fr1kX6mcOF/o8FyZPclm/jOprqr7LNfH3B6bnwrxB
A7oco3qB1Tm5kHy7+pX6ZO+vl+RCU8t9d576CX2eCzaGctbdgud5ADXsj59c
KHieB9v1XffdjtUTz/NgQsHU1haU7zhXI4/qTfTE8zz4euhUlbVOgud5kDLu
UUHvpSIflQfdPyXfbBkl9HkeHPvmcbX9V8HzPLC6Mr68n4PQ53lgvtX6nAPp
oW8j8yCn4lf3CTR+m0/Mg52PHQJWtBH6PA9cBj5dX/u+lnieB/umPbgUpxH6
PA/kqkFnx0QJnudBQrvq+7OoPepuy4PEqpHlV7YS+ew8k/m96XAelEsc9vKb
t+B5Hkwaesb3RCuhz/PAUJ30iOI/ll55EGiX+NR3hOB5HozrUGbpo6qC53kw
Q3f0WTUzoc/z4HWNz5p9zkKf58HoUoMveM6u3ybmy62Wgud5cOTWm+Kz5H8u
yMrj49VV6PM8aJzd+tPOKKHP82CkPCwraYHgeT4kenRKGkB6v12ZfJN45nRN
vkn/HKqWD9nvPH9MXCB4ng8LDKu57gh9nm8SL27aNh+22E6PWvZF8DwfRvbq
F3frk9Dn+bBww/O+Ww4JnueD+/1X0TtIr+QPzwf9itZfQ4YLnueDpMalIX/J
vthPy4fCSO9qyyn+uHFuvkn9qM+SfKhtWOAwTOjzfOg1OP99irPgeT4snb4m
0LyyqNfJhyIvv/p/QwXP8yGsa+bPjGjB83yoV/bnCnN3wfN8OJEb8suD5ktZ
z3wwlOsuCxc8z4fVPeW5Yc0Ez/Oh6azH1V6XFfH2fJj4ZkbnMzS+w0Lz4fOF
FU/LLRI8z4fj77LavvYTPM+HJEN5PvmHU3X5ZP8Ez/PBkI4tIH/5+ed8WHFp
5sWUGKoH/Z0Peb8SZz51FjwvADbaCut9ETwvAO/s+HlryP7ttCqAWV9W7/0Q
KnheAD36r9brvIU+L4CnUzrNn3BI8LwA5rlEO3hoBM8LoM27Vd5BzkKfF5j4
O7cGFECHxuN2eFgLnhdAy/XZm3+QvjRzLACfNn3tJ1M9SO8pBXD47v2Xsyne
ttSpALYvz0x2byt4XmBS3xa3qgBayaavlx8U+ryA6meEPmfXvzRgZI/qgucF
cEZV4UBPG6HPC0zs1ZvzBSb1fb+uFUDPMtLv5teFPi+ASfEvZJOjBM8LyF/S
Ec8LTOpnn70uAPuyOwfd1wh9XgBhE9M+OFJ9W8PEAnD99Sxg6UKhzwtM1tts
zysw8e/vfSyA/kdCffypPbN/FsB5pzoBDZ5mEs8LYdvRtFg1rf8bXKEQ/I4u
uHKT+LvWohCW7Lzf5fBewfNCk/U8KY0K4aTs+Ol+CwXPCyF8QeDjdnSMHQqh
cWlBpNDnhbB2S2u7y8SXC/0KYWbH4EYNszKI54Um+QPlmEJeD0/zreOkQpBa
ff/cZ77geSGYDbdLkfgJnhfC0/ujLtmQ/Q1ZUQhfu298f9Ve8LwQVjy/2+/4
PsHzQli87HChF/39f66FJnpw/9FCPr58Bc8LebypUPC8EEL270P/VkKfF5rU
W4+4Xwhla56Z1JziDVsDCqFBmuZ6LD3/neBCKGd3ZXlNyj/qIwuhVvMJjQr6
64jnheD4ut0LHy/B80IYP8j6yfliEW8vhNuG9Iuz4HkhGJaTHtylI54XwgC3
wT4eiwXPi+BC826/zxHPepYrMqlHXWheBJXmtdgTSPm5czWKwGzUvkkVaf5H
NSgyWR8lsy6iemDB8yKImefnY07xiZndiuClbcxj+7mC50XQ7/3Ls1fnC54X
Qej9a5v0Yj3gyCJoFhszIM1V6PMiym8InheBYXXdwCqC50VQu1b+0Arkbz5e
VgRrB4fv6nFbxNuLINjvzb2exMe624qgQ7lBsz6TvXHYVwSbJdW7rqD323S4
CGYc/LVzMukdv9NFXF/tFjwvMlnvbOlVBFMDncbcrawjnheZrJdY+aQI6l6I
qv2C/L2rL4tM4mPvw4ugvuPo1k9pfV/5hCL4qXav0KWjyI8XwZUV26/ZfBY8
L4Joz/l1P5C/eaaoCBxGdfS8Ru8X8bUIijq9X/ycj98ALzYFh8hiY315fSY+
kknwOfPOB/H4vssrhQRf/+x8oiGvdwmIUUnQbrfrsGDiVVoZCS5wv11zPc8v
YX45CZbqL54fcvlWQYI3Cpp8u0x6WFlZgkb1fGhmJsHS+Hkl/vvaVSR40nN4
5SjuDwY0t5Tg/BUXf4RTfq9jVQm2GBnaK5LbS+xdXYLDvyd8eM3f38W+pgRL
6yvIv55QW4Jv44f9HcfHD86uy0xOUed+A3j83WVpfQm+d7Vwn8rtYcDGhhL0
O/Z23USqb93bWILf7UPXtOW8wmNNJWjI7kzg8YqAi83ZO9uvPLOK2sPHWoLf
qvaa3oSe77GNBI3Gu0tIa/b8ujvmD7l9DIhrK8Gf2bGHIygekNFegjsC3HEL
1z9Y2EGCL78GXWrB/aeAH50kaN9nVHoE6Sl1V/ZMFybWeMrnF1bpLkEj/96l
bk8JMlqvuMzjkwHWKMHIJjuGdaV8ROfeEjS4z5F8faZL376sf+5uvtyY5+8C
HPpLcGP7tv/tpPH430AJbg7Z12Aet484Z7AEjeI1LsvtJKg+0nBGPR5/Dthk
L0FjfbnfQYJfmpY8qMLrjV1OjJCgUTww4PIoCTr/2vV6O9UL+42R4KwfjTNu
cn2OTx0l2Oelx6hAXo/i8ma8BEvDrzy+GpAwUYIlNp41i2j+aidJsNT/4PrD
pXgK65PrfuOncPsR8GuaBEvnJ+Wzys5k/Sv99PMPtb/lbNYHDeyGt+L606X+
HAka1eME2MxjY6rybVkfXr+GXRdI0Mi/c+m/UIIVL31p8J7nhwJGLJZgo+l3
vm+k9py8VIIF/W7XHsnrt3HecjZeSybXK8P1tMvKlRI04lHAltXsmRwlI1X8
/dBtLbueof6T+2cup9ZL0N1QDs31V8DVjRJksBnwl/hyZ5MErw09lVTE80P4
bIsEtzUceOktr7dxCdsmwfU3h+yLJP/y/Q4JDpBemPKS11uhfpcEjfS+y4c9
bDxL25atyuMrAX/2SXDSo9vp3rQfRXk3Zk/Y41dsx+9X9QB7R4Pe5Os1XBoe
kqDx+uk2RyRoFN/H7seYjTDkJ3j/uww8wca7w7N0JV+/HjDqlASN40lTz0hw
19QdbXO4fcUF59h8GjpDL6taGu8IWH3B1H5tvyjBHy44O/pyqb+DBy5L8MHP
WnVtuD12OXNVgqXLTV15e16/zo7b3Fv7gPKL9zwluDrXXXWP15fhcy8JPpzT
3r4P92cCIrwlaFx/leQrwVM7qhyz5/UlmH1bgiOadLgtdeTt/+muBPuXm5me
x88HSB5IMKDJvNg+FJ+r+EiC4V1WNbEdxNuz+mMJxr0psj3O61MCGj+VYH2f
5B64ksd32j1j4+tffSr2fC7BNk71pR58vwaXwUESDG08OnEoz08FjHnF5len
n3Id8WV6iARnHHD38+bxeZeFbyT4UZbvMTKBt8faMAmmLkjp3JzqC3ZGMHv1
r14BD0Wx+e93+OgvPp5czsVIcKKseNg1mu+ecRKsw3A5nPTUgwQJGuVbXYLe
sf6ZVhRUlexfVKIEjfcLSEmWYOn6Wq6vMDeVjf/pedUDeXu7fEln49FQD8TX
iwTItGz+XzEElPnvK+slWBp/4/6KS81sCRrV+wY0zZVgnmE6k/9vm8+e7996
ZcRC1n6T6y+dye2Bi10xs497XcoN4P55gOMHZp8uWqY68HgozvzE7GM5/4PD
iK+Lv0iQ7+/B23/9Nwl+KPhvyxOqr939Q4LdxjTvEcPnLx75JcFW7uXD08i+
XPgjQaP8PuO5FLn/oyeeS1Eeuk4NJYLnUixdv8/vz3guxSetW42es0fwXIoO
HXXlivh8ZjyX4sT9Y+ut4f4147kUZ9p+WB1E6xWUlaW4NbYg39pV8FyK632+
Zuzh+SHGcyk2WTym71DiZXNLKXp023m6+TLBcyka1f8ynkvx9aLuZ6X/57kU
jetZJ9SWonvzupuvc3vFeC5Fb69ysdM4DxnPpcjr57XEcym2jFP6h5L+3NtY
invPGhZIa4nnUpP+vthcisbxdB9rKUb1HFOc6CZ4LsUFXY5mXPcVPJfi4q4h
Y47y/BvjuRSN1+9ktJdi+++zTtaMETyX4rQ2G7eF8vwv47kUdetrhblbZhHP
pVi6vpLXwzCeS7FUj/L+ZDyXcn6T/bNGdr88S6sk8oc795bildWvmnfl84vx
XIqv4ttvnc79QcZzKfpNHTpzuCPVDw2U4oTePbPftRQ8l+Ky/HPmCT6C51I8
tj294bTBgudSHPOxlntRtOC5FI3qrxjPpVilQlaNWXx9PuM5e99ZZ181o3iK
3xgpGtXnMp5LcUWnYcuDwwTPWXuX6ei1cayeeC5F4/WS2kns/Xq6+S+9qiWe
S9Gg9hN4/TLjuRRzStae/DNf8JyN94vt23zg+p/xXGrsbzCeS3HP1V096+oy
iedSst9a4rkUmfq+hZwvjOdsfOS3dY/m12c8l2KDPbYllcgfm7xUasx/xnMp
Nmrco8JNe8FzKf62e+xsVk3wnN2/Xc0ZB7ieZjyXIo8X6YnnUu7vVBE8l2LZ
5y6Nx/pQvHeTFAdtrzUhgvOY8ZyNz3/18IznUrzZbuT4jUMEz6U4cJh7nxdD
Bc+lePXF8r3WXM8xnrP7LX518hev12Q8l2JW7SvZA0nvlXdj49nggHL/jvGc
zSfrVvtfU/81PCRFyzq2jwptBM+l6DjmxKHNzoLnUpzRs17kca6/GM/Z329l
A6JE8FyKJ5cW2zlR/drUM6w919fx6E7++4JzUsw+mzatH/lDqy9IcVZbn+/3
ab3D9otSbBbXs7Yrj88wnkvRKJ/MeC7F8/6uHl24Xmc8Z+Or3+ReJ9oKnrP+
9/irG28reC7FOlZzh36sJHguxeJqdX6Oo/md5MvGk2G9bWvBcynG3VrWsztv
b8ZzNp7/radnPJca22vGcykaxY8Yz6VoFP9jPJei8f5P7Z6x8fdvfwTGc+pf
zgfGcynGFjMHmI8/xnMpun2znHef1odMD5FioHnlZif5eh7Gcyka1NT1I4Ln
zJ7712EukuC5FJ+3SAnuzvUS4zmbD7M2rdjB9RDjuRQHdLZZFUXz1TNOirVX
pLbtvkLwXIovGpZ8WMbnL+O5FG0HPhsZbCl4LsWa589eSxD1mcnMvm/42XWR
veC5FI32S2E8l6KhuzvyeAjjuRSLxiU4dXEQPJdi8uQehRN4+zCeS9GoPprx
XIoL+4eNDRkgeC7F+zdture2FDyX4pc1hgXHeuK5FI3WfzOeS3G+96IDeu6v
MJ5LcYM2/mIij48xnkvR6n2XMFmB4LkUjeNru39Ijf0hxnMpGu0/wnjOrm+Q
i2TPvCQy3N190MNZXB8ynsuwec5Up+WkX18pZMi896jO1B4xKhm+NrgrVB+a
VkaGE1fs3PiW5xMYz2VouWztoOl8fDOey3BTjyYjTlC+TVlZhuNLKm6L4PqP
8VyGPF+uI57LsPqS+T363Bc8l+GPyV79ykcKnssw6eye7Xv5+l3GcxmWLp+r
LHgu4/4P+XsTasuM7SnjuQz3+1SZtJn7F4znMmzQ5fj90Tw+zHguw1V3Byy8
X1nw3OR6jOcyNKrnZzyXYUyi4YEEz1l7/ds/hPFchobl0e0jBc9l2O1PeYWU
7ENcWxnyfLHQ5zI02m+M8VyGCe/cNs7i7cN4LsOXAYYNXnTEcxmuNGwfVkXo
cxluKC340BHP2fP+2z+O8VyGuv7ud7ZT/qdzbxkaxacYz2U4/YPq2Pf9gucy
NHhLs0bpiOcy3DJ3S5Uonq9mPJdhY/f1bjP5/gGM5zLc+H1G0CJeP854LsOj
fxpfs/MRPGfjq3fuii/cP2E8l6G15ahRv/n6e8ZzGQ7apGwzc0om8VyGh5tq
VuzmepbxnI0f83OXj9gInstwcKnAFTyX4b17Ew7IaT8+7SQZrsm82KZosdDn
MvQr2p220VrwXGbib5SdKcM+exP8r7cXPJdh0Zgj2S35MeO5zNj+Mp7LsFb0
1YCQjkKfy9BofQfjuQx5PZ3guQzLmScmyz8Jfc6uVy+0YJKz4LkMzdInK/ZV
zyKey7By5am/bJ0Fz2X4cf/IZY2qCp7L0BDub3Ff8FyGpfvvcHvIeM7mq9F+
Knc2yfCmfbhDEm8PxnMZZhx68L0/+R9h22RoXJ/7focMjxcP+e3fPJN4LsOs
P7mLU+cKnsuwyqkf+CFc6HMZGtQLFAt9zsZHxOf1nQcKnsvQUC3ZJlbocxmW
3bO782laX93mCJt//YqfHp4veC4zjocwnjN7UGjoEB3xXIbG9UxTz8hw33RD
RZ6eeC7D0uUSVQTPZTjH8/fpgiihz2XY4Yh3x5fhguds/P9b38x4zubTr0v9
1vN8K+O5DH+fazWi2R4t8VyGPaZ9SuqdIHguw/5R8rpbLAXPZTjPsByf6heT
fGVYuh9RmOC5DGWD++zrbS70uQyblBYIC56z9li3NuFca6HP2fs2d3s37pPQ
52y8Hhj3+PkCwXM2PsaXTW5cInguw62zex98YS54LsOFLZtVeE32eXCQDFvU
6tUiqJLguQyN60+nh8jQM+iKpBr3rxnPTe+3Nkxm7P8ynsuwZ07fzdf0mcRz
GR6y3Wg3j+sXxnMZ+trIw0dwfcN4LsNpAQduOK7LIp6z+WpYz+oseC5DtD/W
5sT/eS7D1h16w0hqj5Rk1n6G/Ty5fmM8l6FRfSTjuQxflfS5ZOYn9LkMx+3w
uLGM9wfjuQyX3b7euDb3zxnPZei6oPqiI7w/GM9lOEMxqvNmmg+2+aZ/j4Uy
LC0XtxA8Z+PVyVABL/Q5m9+398y5/FPwXIZG8XjGc2Z/zJzbXa8geC5Dh6Uf
GlQpFjxn9tN9zTAd5y3jOfv9jGVoTvr3wh/2/mfr9i/jKngux8nNpnSr1lbo
czk+XnC5d/cDQp/LMXuwYcc4wXO5iZ5JKyPHbXcMC06FPpejquWD3UEUD/hW
QY7G69mVleU4KG5FlXUxQp/L0Sh/y3guR6P1YYzncmzc4Neec5Tf6FhVjkb1
9IzncqxzdWSdZL6enPFcji/yZybOofVSE2rL0Wh9AOO5HIsX/PCr21zoczl+
aeTdRR0h9Lkca/z6Pe0u2Ze9jeUYV5BvXZnbe8ZzOS5S5x4acE9LPJcj7pwR
7EP5Dh9rOVpM9Lz67LbQ53IsOB01pjGPbzOey3Fk7oHFe/n1Gc/laLx+KaO9
HCuEpxVV5fEfxnM5Gu1vx3gux6/1Fz74Qe2h7ipHG0PBFenlKt3laFQ/w3gu
xz6u1XrccxA8Z783qpfp3Ju138iVM6vuFTyXY+quca23fxA8l6Nx/eR/A+W4
9OO+7DP8fRnP5cbxJcZzORrtr8l4LsfSeqj9gudyY33MeC5Hw+qh33x9K+M5
G4+lG0zqiOdyLN3PIkLoczlWfTu9waVxWcRzOdq2+eDbxErwXI7N32hePews
eC5Ho/1uGM/ZeMpbtOyws4i3y7Hm2xbPMhYJnrPrbQufl0/2z3K2HC/0Knem
dyuhz9nzO2+vWfxdTzxnx//292Q8l+MBxxGFPbm/yXjO3m/i2NAyCwXP5Sib
Zt5Kayb0uRyN6nEZz+WomzRlTDPubzGey/HWkW7tn/F8CuO5HPOuo42KxrPb
WjnyfKmIt8vxWFvlvFNDBc/lGODVZNg48qfvbJKj0X6ejOdyHs+9LXguxxsH
gnsGtxM8lyPfH0foczkatldtR8/3YY+cxz95/Qvjucn1Gc/lPB9ULHjOxu+/
+irGczkaymMrmQt9LsfS9UvFgufseXJ1K0+ECp7LsW2zGKclPkKfm4x/xnM5
loZveb0N4zmbn+8OWfsPETyX46/rE6/+mid4LsfS/TU+CJ7L0bAd4GhzwXM5
3pyTsnj3fqHP5Wi8HvCepxzNMjvcyuXjmfFcjlcasQHG7R3juRwnfcmzX3km
k3gux09BKXta8/U4jOesP9Pf9DWjeOanu8y+GJYvcn4wnsuN4yOM53LsbpV4
8YKP0OdybOqvuNLTTU88Z/au39Sq/VwFz+WYmzW0Xwtej854zuZD///mFY0U
PGd/v221a/swwXM5br9lWJAreM7sraGeo73Q53IcFvHI55y34LkcX17IyZ9R
LPQ5a9/Fhh1dsojnctzy40iX//h4YDyX4/ktrdIjE4U+l2PCfF3jv1Tv/yCB
jTcPwwI5wXP29+crWSd9EDxn89dov7SUZGafwrrZR1G8KjdVjsFRtcZ9Jz5/
SWfjM2njjK48fs14LkejejPGc2ZvKjrUmGsh9Dlr7x+3d//5f7xdjsb7Jdjm
y439QcZz9r6l+6HoiOfM/iiW7GroKnguxydzZwa2Xq4jnps8D+O5HNe5FL45
zte3Mp4zfoQe29whXMTbmf3cpDrZtbLgOevPxi/b/eb+JeM540uz8OEDBgie
K/Bk1s51R6OFPldg6BHP3YsoXvtKocDBBoHF5xPjucLY/2E8V+Bmr/XSx8WC
5wpj/57xXIEZ9eq/rkr1CsrKChx/domd1UqhzxVYPqr+okaRgucKzLoc1rki
by/GcwVunH+gbskNoc8V2JRZp4SDIn+uwNL9YPcJniuM4wOM5wr8UvZctXHt
RLxdgR7hSX0CVwp9bvL+jOcKVJldm1OV1qPsbazA4Ib33X2DMonnCmO9zniu
MLYfjOcKdJQ+SfQvETxXUP5X6HMFrs5y2H6d17syniuw53LPEWsuU/19ewXm
IhNYrQXPFVg98znzUES8XYHG63/UXRX4VlPr6OIYwXMFGtWXMJ4r8MwGh6rN
+XhlPFfggJdzP/5tIXiuwNkbzyXdXSh4rsCIzQ4pr/h6bcZzBfL9owXP2fXW
XHy2gPJjcwYrUOlxoKt0qOC5Am/53m1ep6rguQJTXpufnknr5/c7KLDCeMMO
kiJ/rsCYt5PKr1ko9LkC10cM3Nq/jeC5Ag/49ot2/iT0uQKN6t8YzxUYvkje
E7g/wnjO3qfpFg9tnOC5Ajv0tfxTgd6veIoC21ZwXGK5R+hzBRqqX/fS+o2y
MxUYvc/76s6RQp8rsHT/+cUif67AaU+bxl9bIvS5Alc8SzvRbU0W8VyBgR77
GsZnCJ4rsHT/9nCRP1egt0HeU73g5KUK9Hl+7NNXvt6P8VyBvlsGT3x1X/Bc
gfPeFu1a3kLoc/a8sXlWm9oKfa4w8Z9PrWfjo0znrS14vTfjucI4nsB4rsCx
hoDuB5E/Z8/3b79fxnMFPruhC7ej/n6/Q0H5GcFzBRqtL2c8Z/Mjekerq0VC
n7P3T9yicbsleK7g8aHhgucKLGtZa5LGTPBcgTUsO79TOQueK3j+tUDwXIGL
F49yvsD9NcZz1t6lG6QJfa7A5/6vjjeZL3iuwJUzPDv+vSX0uQItjqxiSNcS
zxVoqFYdViJ4rsD+UzwXTqH48IHLCvK/9cRzBTa0mNAr5v/6nI0PQziG/L97
ngr8aPg8AOXjnnspjOPbjOcKnPrSwnPxXaHP2fjZNqHnAXPBc2YfzD9vHvZR
8FyBeR2v/o63FzxXmORnKj5SYPcd7UYFxQqeK7B41/Lr6yKEPlcYx18Yz5m9
u1UvzJHyAT2fs/Z+furc0EqC5+z681etudRS8FyBU7LNPLJofeX0EAXOkG3Y
14jibwvfMHsXuyqnSVvBc/b3TG61rSL0uQL7vB52ff1DwXP2vv++H8F4rsA1
L7IfbOP+MeO5Aj/k+NjI7QXPFfhVNfmYHfcHGM8VJvHaqESFcbyB8VyB3WoH
r5m7XOhzBRrt18x4rkBNhPkMRazguQJHehW3qkrxqcp6Zn8ubRzUIkbkzxVY
8dXH6g5FgucK5PuXCJ4rkO9PLPS5Ao32K2A8V+Dv73enXGsl4u0Knj8dKfS5
ApN93jax3Cf0OevPS1s+b9wv9LkC15UWsAh9znj4r76c8ZzxLvpX25uk1y78
Yf2/3bbFIv6+jOdKPLtyeq+pDoLnSuP8EuO5Etd0srJQUb4wRqXEaUNcL6/x
FTxXGsd3Gc+VePKmv3bjB6HPlcbxQsZzJZ7/WONRX76ekPFciXw9ieC5Egf3
brAgM0LwXInzI1qWdYgR+lyJMsPyyHZCnyvRaD97xnMlhsY8uHBII3hO9y8U
+lyJ8kmz3jabJ/S5EqtOn1L7FY+vM54rMTh3TMSgIsFzJUpq69+U9xb5cyWW
HXloSCbx6mJzJRqqb70XCX2uxE1hXVY1uS3i7Uru7/F6NMZzJRrtp8x4rkSb
puc/bRP73bRX4uNFWYEDuT1kPFeirWE7OFehz9n9h2V/bkr2SN1Vyf2/zyJ/
rsTZBoHcUuhzJf7pF3lsEOVLrJG1f+vHvx/QfvKdeyvx0PYa2xpRPUjfvkru
H/L6OMZzJRbbOTHJKfLnShya1GLnJi+hz5V49NUJ915Uj7XcTom5E4cPLhMv
4u2m77ffQWmSHzsxQolV+iar6/F6IsZzJXbpN2DJd1fBcyUG2laoaxYjeM7a
d3LDQRo+XxjPlWhYzbAmQvCcPQ9zRw9Sfbl2khKN9sdgPGftV6P9rjXcPjGe
s/YONCyo1RLPlSZ60nI2e9+hmztdjBI8V6LR/ieM50osqTxhjW2cyJ8rcbq1
0/hpOsFzJRrtv8d4zuabZLd7448i3q7E+1nfY/p/FjxX4q9Ore3X3RE8V+LS
L+FON8wFz5VYWCh92Hq20OdKzP8ybubl2yLersQ3p1rt2TVU5M9Zfzau736X
9lu4s4mNh4QHc9qHC54rsa9hAjUXPFdi1K2bZ//4CZ4r0Wj9JOO5ktu/kYLn
SlzWaz27peC5Ei9ZDW5yhfKh5d2YPfm3HxvjuRKN1tsxnitxhjxnWozYX+GI
EisZCpSoHqH7MSUmHy+7fek+oc/Z+DjR0PrpXsFzJfL91rXEcyV+2/PuwGgz
wXMljii6duoLj4cynitxMrZOetBG5M+VuNjgDmqEPlfigR69w9yuC33O7NO/
70UwnivR12xnwufyQp8r8WkCc6hLhD5XYpBn1T5dogTPmT2rILPeQfGKJF8l
jv9kr0xaKnjOxue0/qvWakS8XYn7QxtubLNI8Jw9v9F+ZRUfKZHvTy94rsQU
w3ZNfPwynivx88w5V/S030a7Z0rj+lHGcyUa7efGeM7mU6/oK6M5nxjPlVjQ
cs0V2f/j7ex9/u0fwXiuxOwdZoEe3H9hPFdidPVqq8f9n+dsfrxp2duHxycY
z5VYul9wpOC5Er023TRvuV/E25XG9cGM50rj+kbGc3Y+pGut//h6Y8ZzJSbO
93zR/YbguRKH1Gu8YsFCwXP2fP++18V4rsRRIRKHoIo64rkSjfbfZzxXmtTj
1MxWkp7QEs+VJvEO23xmLzrWtG47TPBciVnXKj2oXij0uRJ3vzFs+CJ4rsTh
Vk+exDcW+lyJS/bOcHXwE/pciWXczk9XUzxn/TelcT6F8dxkPDCeK439U8Zz
Nv+rjZ1Yy1Loc5WxfmM8V1E8S/BchS6b6uH2/UKfq0zqzdLKqNDo+xuM5yqc
PDlvRMNlIn+uwuszJFczXmYSz1XG+RHGcxX2XPN8vZbXtzGes/sf3hD4zkbw
nD1f4+AyV4uFPlfxeosPQp+rcMulhy5Hqwt9rsLZsesOryN/fUJtFf4dZ9ih
T/BchYoD3gubmgmeq4zrgRjPVbji6uVGeXS/vY1VWPwjdNzZJSJ/rkLHP+sm
eMeKeLvKuP6T8VyFF5/3qQZUT/rYRoVuhvL5hUKfs/db43ze2l3ocxW2GvXn
jr/Y76a9Ci856SZNiRf6XMXz7w6C5yrk62NFvF2F9bN+bzzlLXjO3uff/lqM
5yrS74LnKixdr1co9LkKPXqG1O7oLvS5CkO8d3dqR/6DQ38VlindAFnoc3b9
0gV+In+uwoZPN+ysaCX0ucp4/DOeq7DbqJEHlt8XPFdhnR3Pflm2E/lzlXF+
nfFchXGNM6uFnMkinqtw9PuMGmcpnv3UUYWLJb+fbKR65zfjVbj6TZzrUD4e
GM9V+Kr4bcQ02m9HO0llHI9lPFeh0fphxnMVXmjyY90hd6HPVTwezusHGc9V
aLQfK+O5CrOrrD6wLEzocxWWlnsfEDxX8fgS16OM52z8tHVcfL1DFvGczZdr
CTayzEziuQqD9k0IjagoeM7OX5FuuThM8FyF7dOP/lhN9ZNbVquwtcOIKVI7
wXMV6U0Rb1eh0X5JjOcmf894rjL2lxjPqf3bCp6rMOf4pGktqX71/Q4V+q0y
rBgUPGfzw7D+caSIt6uM67UZz1UUfxD6XIUVxpyaa2Mn9LkKJSNVlZzmCH3O
+tPoexVtjqjQaH0c4zm7/50nA52GCJ6reP6iSPCc5s8HwXMVVvXPth7oJ3iu
QqP9uBnPVThUs7yuC+VDt19k9zPsD2cveK7CQ18MAlHwXIXBk4r+rLoleK7C
0vV5RUKfq/AEa66Y1kKfq4zrhRjPWf+MumTjVaInnqvw2tlOltd4/IPxXGW8
3ofxXIW2nx/2m9JS8FxlHP9nPFfh71nTHmpuCJ6r0Oh7UoznKuw3vaBofmXB
cxWO++q6LVsj9LkKN0hGnOzcJYt4rsI9O77Wcvx//py1t3r8pvrWgucqnOK6
69Asih8sfKPCs16FjvOp3nJtmKn92hmhwtL9rvl6EMZzlfH6IsZzNn4N5eZe
Qp+rTNa/PEhQmcQLg96psHR/ZoqPRCWqcNDbewd3Unw/JVlF9TKC5yrj/Dzj
uQqN9gthPGf3T/3hndJMxNtV+GhAx7FhS4U+V2EYs/Z2R0T+3GS+MZ4z+zc2
e8vM+YLnKiwpPiN/w+0F4znjzb/9OhjPVWj4escFns9lPGfzJ2B50N5ioc9V
+DQ24uTuUYLnKqoX1xPPVXiyjsWhC4dFvF2FtUs/0Cfy5ybtwXiuxpPuvQob
2Al9rkbnHduDrpJ+faVQ441GvpV9PQXP1Wi8n1VaGTWWfk/NTvBcjStKF1gJ
fa7G2VHdLBcNE/pcjb+/LE87RfbSzEyNnWodUW0YJfS5Gg3pzUKKVzS3VGO1
g38mlaP6to5V1Vi6fy7vf8ZzNV5q2adW3rRM4rkajfc/m1BbjS6lH4AR8XY1
pk33zhj1f32uNvbnGM/VqHvwpLK6rNDnauN6ScZzNSY38413mCv0uRprXN27
8WyJ0Odq1B/OW9DeUvBcbbLeJqS1GnsYyg/DtMRzNfL95gTP1RhX1qnB/FWi
Hk6NzRIsgvP5/vGM52rsWXZ++DM/wXM1Gn2PgPFcjUbf/2I8V+P7RY41vlH8
3BrV+Oheg7a99gmeq3G5W8KWQSVCn6t5vvyQiLersfZ+r+jkz4LnauP6BsZz
Ne4q87eBk53guRprxuVgfIzQ52rcefZvHf8VIt6uxrbHnvbWDxb6XI2fExM2
Le0veG7Sv4znalofIHjOxks1w44ngudqNFrvzXiuRmmV+8s7DRM8V/P1NWNF
PZwaDbtvfSA98mua2rj+j/FcjX/99K8mj88inrP2nHg92ipB1MOpcfSX/8x+
FQmes/41fM5joeC5Go2+/8B4zsb7+eNNEw6JeLsan6T8LplE6/EmL1Xjm893
j5fj9ZWM52rsvfZzSSSvt2E8V5vM1y2r1Ti+9IMBgudqvDXZu+Zdqs89tV7N
8z+kD69uVKPx9zfvbFJjhbpmIxvsEjxXG68fYjxXY6NCn0/nqd7r/Q42X2Yb
iKElnquN7T3jObMHHvv33zATPFdjQP6Z7i1jBc/VaPS9P8ZzNb5+Nl9WYYjg
udq4fpnxXI29KqYGPlws9Dmbn4b0r42It6ux4ffBTJHpiedq/H5utl/uR8Fz
9j7/vpfJeK7G0s+70fqC1RfUaPjclzPVg2y/yK7/bz8NxnM1X7/iIOLtarSv
aHt26T0Rb1ej8X4q9zzVmNFw2uBGUYLnajTaD4LxnMbrTRFvV6Ph83JrE4Q+
Z+clNTX1KV716S6zXy0W187k9S2M58yerDwRumpCFvFcjVODrsUHcnvAeM7m
a92E7bsXC32uxj6O+xp7VhQ8V+PPBudtskYIfa5Gw27XBRRfHhykRuXTim0n
8fdhPGfvv/YMLIgVPFfjVvNZ7/8cFvlzNTLnp4kz/14q47kaJUsCt0a1FDxn
PDB8HpnWoxyKUmNp+cAqwXPWX3MHLN7P4/GM52rj+m3Gc8afKoWHV1sLnquN
60sZz1n7Fp97t7xI8Jz1X+l+iDriudo4Xs54rkbV+9ojKrgJnrP2u378joVG
xNvZ85fudyt4zngxYNRVZy+hz9V8vSXFo23z1fijXPTeflwfMZ6rsVaF5Y7p
VkKfq3HelipRt24KnrPxmJXa6udnEW9Xo9H3MhnP1Wj0fUHGc2bf8asu9IvQ
5+z92nUom6IR+lyNkBm4ya2l0OdqjPzQ/X43zrM0L4kGDy1IqxRLeuaOVIOp
KR2yh/D2qPdIpsGWLs3l6ts0/+UaXPv4Z+ZjzrMprxQaXHBti38dqlcJU2rw
oiF9yP135o5pcOm2lQ928uulvVOz+/l3feXy/3o6DRroU5Hnd+rpy2pMeJhf
ToOfq4Q723D7PuVDeQ1+rafQDmkm/AUNVi1u97w//x5bwJ+KGuP1YmmKyhqc
kFvvlpr2Eymv0WA36dCtFbm9r2dmpsHlpQteeXtVNdfgrwXD3N7y+PGU2lU0
GPPllqctxSMbWmjQaP9g5m9ocOWgU5bDeTwrrbWVBp8OdHrz4JDwPzTG653q
da+mMakf6F1dQ/kj/n4Da2hwrt3OBxfniniDBo32EwwYVUuDscc0Swfx+ZI2
vrYGP+oX3fxC+c6pdTTG+ex6s+tqsLchnLaD7Fs9DeY5n8l1q1k6n6Ysra/B
SRfWzJvC69HOrW6gwUpnyg41HyL8Gw1mWz0038SfJ21bIw3WHLR5kZL2j9rb
WIMdShdw8P470ESDG799L3pG62uPNdUYr9efcqaZBusd83hVxO3nuYvNNWhT
CO1qd+Xz+3oLDdZW7txcndcDpHlba/Bh8pv1S8j+3mupMfbf6z220eDhMzmN
X1L+5Xkr1p9h2pMLnIX/pCH/gt8voo0Gkz64H/rE8/PMn9JgqbvM509aYjsN
59sB4V9p/tfVecf1vP1x3EVW4gxJxpVxkbhcm4vel3uzKYqumZFZiLJvslcy
6pJx3exVRsLNjIysm+ytm73dZGT+3p/O+1zn+/vTA9/POue83s/3hLga4toI
1Y/D5WEdZpP/+bwuA+9Sy2eGEr9n1WMA7ap3e6Li8zHv6zOY37/a0r8p/ztX
Q1zv1gdQ50l6vkZ6/an36fAjg/yuYwolqvPXRTZmZj6Fn3MTBin5zh1dp/xz
aK8x5U9S+XIx37kzsv+1/cbgztplR1zU86b/8BOD8BrX7kwjf16DZgyc5++/
9UnZEy5NmzMw+tf5/fwzgzaNYwJOUn+B1r8wqD0c2nRR/sgYTw+m6jvpfXZu
wUx/eXr3lgxSVxb2+YHyYfu2YmD0F3YZ1JqZ+bl+w9owMPonoX3I4EOee7t+
U7wZM74dgyy8u2Mqvov2IoPIDU4TlqrzIX1GBwaLT17n7e21Pwj38z8PDuan
+FWUF4NWb0cWylT5XX5LOzJoWPnN2aZqfnZYTCem8oHVfo1Z5437++v8oqRY
Hwa9Zy4/sEL9Xnp8ZwZTi+yZ2pz60SR2YWZ+O9qfDBx9Dp7LVvF2v6O/Mtg5
193rak0dL2LQ70FgwKg1OTwSk9YN13/c4FYtEnV+JzPrldNv9mCQGHh79Wc1
P8Llbk8GRv9TeNyLQY05s84cV/EHv5d+DK7F+dcqTfXfb3oz2N0MBV/ZOzEf
+zAw5hUk5e7HYN7h11W60/UK+DOYFS1aZal5My5F++P5HrTh9jTydzoOYPCm
54S0b9X78Cs1kJn+UbR/GSyykxOLKT2LqTwY33eRfV2fn9b2MIOc/qPUr7FO
AIMe6yodKqXiey6NAhmcdU1J9fie9HMofu/6SadHK/+zn8cwBgWsAl5OfDyc
KT5U6y+mYxCDXHM+vi+n4sdJviPw+XdsbdwyVdvTDPxL4BdWz+PiH8zg3TGW
q/R4db0hIQyM/mN+QaMY9G97qOQA1Q8G7W08P1uUjp+k9lPMb2PwfLHwhPKV
poxlZj1wrtnjUK+qw/XByv/qMn88g5x0WsqfWTSBgdGP2G/5bwzcU+L9MlQ8
OGxVKIMJzf/ZEaLWU8yGiQyMft7pW8Jwv34z6EueWG2/M9Pf5rJ3MoNxG69E
Xya+PTQFv1/hf6L9U0nPpzIV33LQ9j0z88tizk+3+b7pV2cwM784V/pMBjHZ
y/f2UPaXy/1ZqB/vBgYdI/57OptB1ZNr/7VX9dV+mXMYbN35dmPVBNLzcJv1
jHzAzPrE9LzzGBxe8+7d1ADNC8z0p7nwBQy2/XhzbIbyPyE/4HprZk24UM9X
JpLZ8GuFKAZWNtXtKNLz3/H8u1S/ZmIa6fkifL6cA11dr95iBr9+4tO/aUN6
Ho37vbvV4Y7iBUuYWY/v13Ipgy9bUpe/Jvuh/TJm5tchj6CeT7z08Z36/+ld
/2Dg41hypv8OzSd4Pzn969X3G/Anfu+EzfMzpfY/Mth1efKtUsl3lJ6vtLF3
YsauwvN/SGq1gsr/mTRxNb6vtZc+zH1Der4Gf69X6uVqNN8xfC1TvNGF9Hwd
6sPX+cgQvZ5Bzrg8dX9+KzYwuOvfrtpLR9LzjTb6iPzDoIPVvofso22b0T44
GF39V93/LJaZ/TFc9scxaLKHF3ek/JbkLbhfBhQeOZnyP05sxefbdcmp4DPS
820MOvZtdvo7H4p3bGewtuaLoHWKV9OvxzPlH6Z+eBk70D76WLLV5Jek5wlM
1XtTfPb5TgZ5fVZ3yVNM8xWuz6/zemPe72ZQpWXA6KKemrcYGPM00vPtYWZ+
FPIX7r8+1kBY0vN9DBa8+uzevoTSH+f9aN/UGLDLTdnzYWUPMJUft530/CDe
v11A/grEr25JuL4md0wYUYP0/BCDsL82d1lA+QUNDjP4++PgIoz2Q9NkBsut
9v/q/vx+PsLMemvkOQZGf+kYz2MMZttZE49Jz48zMOalpndPsV0vfU8wyJFv
9X1cBp3E+2tjDehT1xt2ikHFFo3yVKD+BCGn0f7NKaBQ1xt/hpn+t6RJf6M+
3r42ayHZRzNSmar3pXhnxFmm4i2xmhcZtJ17NvWC2p9+S8+hXj75Uvo++Qti
zjMI9U4O7UB6t+4C8oNd1uE/7EnPLzKVD6H1/BKz6W+SeBnfR868J7U+Dl5h
YPTz8jt6FfdXzvxhdb1T1xiceODYoQmdl2nXUX99rY716n1evsHMfk3pN28y
OP0z77hb2SMud28xKH7QNdZb+ROQTxkY8yP8XqYzm/zTN/8wWNj9c/P3al5g
zMcM5JV9d4qVaaX5Fc/b4/2CvnDS83sMKljjkRUPuxS9j+ct7rZGFP9yfID6
4Vuqb+XGig9KPWRQfuO0hSfo/Cr3CL/H1366MZUfMyiEalG7DuWfPGEg3VYv
SCX/fp2nDI5UtgYIqes1esZs4rPwnJnxXD+PF7hezvp1epCm/d14vzWG9Jmk
1ntMx3+Z2U8AeZnBb9vCHW6SHvR6heuh5OoQb2X/uPhn4Xpzu1b6AdWfDnmN
+y3mgH97tX79gt4w6udF/rO3DBJ+fZ14rRDp+Tu0363yK4r/TclmZv8l5G20
n3auOhOk4p0u8z/g+Som+7weof3pDDqvgCuuqp7bb/knBr84rOv9juq3Vn1G
e2fG4NbxEaTnX3D/F/lrS7Q6j5DPOYysuSxXcqbmcw47hzTr2tdT8zmHXxLr
hP7jqPmcw5Njeyv0Vfk6yOf451LRN6pQvOKMHTftf+RzbvavQD7nVM+h+Zyb
+WvI5/z/6tk5GPPWkc85GPMmkc85lD3Qtli516TnDhwq+Vxv9/IM6XlRDub8
I3vGzfof5HMOg4sPHN1yu+Zzbu5v5HMORj9S5HMOP8YOP9Wio+ZzDjWs8Fxh
9T5rFOcqH4vy3es5cTD63SKfc7CyY65SvK6ZMzfzd5DPuZnPhXzOIWRr5Pv4
BM3nHGofLZ23TJzmcw55vrMrnhSl+ZxDTrpdvOZzDv7HPVx6XlbPF+jCoWnP
ljNmKJ5CPuewILHWhnp/qfUxtjwHo18/8jmHet3vrtii6juQzzmsqbPseO9t
Oh7BiV/V9RZW4pCalHJqqa+yj6Ir4/u38CVI8zmHnH6h6nxAPudgzOdAPufw
fcPnUUVUPgXyOVf1UzSPcnc1DoERI5cNV/Yd8jlX+aULNZ/jerxrDWjSfI7r
pcrYkIhJin9Sa3Iw5kEhn3O4fjNPcK/2pOe1OMwfbCWUq+tl1OZwZuTPB9qo
8wn5nMPKlRMnz3HUfM5huFWwXlXzOYeMR7/HFw7SfM6VPU/xh1wNOTxEWuzR
VfM5N/udIZ9zMOYxIp9zMOYJIZ9zMPqhIp9zkP7WBG31Pr9z52DMf0M+56b/
D/mcm/VEyOccDgU516/rqfmcg5q/Snr+M75vKyB4TvM5h312opi7B+m5Bwfn
LUXC/qJ6w84tuFkPhXxu83vI5xxul8gd1reD5nMOHXJbHWE0n+P+6vRw3zHK
dwxpy8H16aqHk/7jcw4dL1/74P27judwiLHaPal4GPI5h99Gu7UJ1v3YPTlk
Rl0MbkL+8CgvDta4GB8V/0A+52B1a/ppJ/mDO3HwmRW/O+qV5nO8fsiJBh7k
j4v14dBmpNvUi1c0n3MzPwf5nMP5wS1v9B2k+ZwDwpZLgqpXQz7H/ZCQu3ln
Ze8hn3Oz3hz5nEPLnAGbpOfd8f7HdA1Nr6r5nMO8YytDncgeutuTw4xPK3zX
t9Z8zqG3NXBcnUfI59zMx0Y+59BgjdekSDVfBPmcg9FfHPmcQ9cpb30SPTWf
c8hlNRQkf0rR/hwcjsQvaU7ns+MAfD893i9eo85/5HNu9oNCPudQwErQV/lv
yOccUgp7HzvYgfR8CIe9S9LmTe+k+RzXA8jeyedJzwM5DKpb8fn2YM3nqFct
rAlcar14DLM5T5HPOQS4O99JDiA9D+JQfv3WB0PIn+M7gpv9FpHP8X1b80Xj
NJ9zWOJvrUjN5xzs5iQv6XVG8zmHTc8XnPEZqfmcgzGPFfmcQ+Vi5dPZf/Uo
HNS8A/Kfj+PgdPld2zeppOfjcb9u83Z6Sf7FRRM4POtrd9Bhu+ZzblMvtiqU
g1+juOsxSk+Qz23eH/I5h/h+Efd6hGg+59DILvtqisq3RT7ncGSbVVCj9sOh
KRzat8hVf46T5nMO66oGBs3toPmcQ9CJoPXBSi+QzzkUW3j6cZmhms9xvxyW
4z5R/930mXjenAuc1V35T5DPuep/Q/XGT2ejXlvt0xoo+y9zjs15hXzOYdqL
Tw7XNms+x/XY78fbHRzI3z6Pm/UByOccXBAP6hXRfM5VvjzFZ50WcoBaZRo1
eaH5HPXcYfb9byifqkIUh/3HvvfaX1fzOYe0qD9CPZ1IzxdxeNHJZ6AL9R+v
t5ib9iDyOTfj38jnHPINePl2zlXN5xyG5QyIoXyAZdzsB4Z8zs1+Dsjn3LTn
kc9Rby7VedFA1dchn3MzPxr5nEORLM/r01W/PORzDtZ0jEFDyd++ioMxzw35
HM/f8KVbF6r8BeRzfL97JgcekZrPOUz2rTeypeovgnyO50fW9A8pcZrPORjz
b5HPOXjkr9j7dnvN5xxWd44+cJnqZzdt4hB8vv/y6VU0n9vYg8jnHJ5b7QA6
kZ7HcbOfCPI5N+MByOdoDzVt3Ga+0kvkc272g0U+51DoShGPp5Gaz7lZ3418
zkFMWxTyxVfzOYe1K+xW7pun+ZzD1Z++29L3hrpe1i4OxvxL5HPUM4e6hVqp
/hrI53ieOm6suUvliyGfc7P+Avkcv8/X+WzI59zMz0Q+53DizqDsSZs1n9P9
S83nHIq3/eh1wVnzOVf9q5Q/Avmc29SbNDjMlT9K8QHyOYez4/sWyBWh+Zyb
9WTI57gf8he4//BfzefcrFdCPufw0nnW2QK71PN1T8H39Xbu1iaUL9/3BNo7
sTOXPlT5R8jnHPq+OOr07F/S81Mc1Hwo0vPTHFrvGFs63yvN56h/x2p9EtTf
dNLfHO44WwMQNZ9zMOeLRpxF++yNe1LXnZrPOexhm90P1yR/+zm8n60nUNE0
n6P9lzPvW/M5N/tLI5/j9+52MrvPMM3naD9XH/UhlvqpJF7myh+q+A35nIMx
Lwr5HPdb51DncK75nJv9pZDPOcw6dyvdPpL87TdQ30403D6D4kE3b3Lqb0r+
9lto7z7xbNfqEun5bQ71fd6m3Fd6gnyO37Pfl8YOqr8g8jm38Z9+zODQ492h
7AvK/4J8zqFw5MbJXq00n+N5ZvWnf0V6fh/1a1n6snWpms85zP3txLEp5B8u
9ZCD0X8e+ZxD+sDjDgdVfA/5nJv1O8jnqD8ruv4WQvOb6jzlkFMuYU/+9me4
PqvW92rzSserOTRxG3S0fjGlBx4vOETEDShwnPpZtH2Jevh1PiXyOZ7/Z/GA
/i8/De/XmmccqPmcq36GxCP+WXje5cy/Vt9vyGtu1oshnyMfJS89uaom6flb
3J9HypVq6UR6/o6retb/+JxTvoLmczwv51fzy63sOeRzDsb8CORzDiX8yv6x
h+z35Z847LLcly91vBz3b46DTe33DV+4WX+JfC7A9df2zR7N0XwuzPgI8rmA
g5kuTX6J0HwuVP/CWNLzvAIq3Ex1TaH4zBk7AVa3yr89NZ8L09+JfC7gSbqV
UKr5XIAx3xn5XEDyAOtfkJ4XEuDF10cGvCZ/u70w63GRzwUc2rCmPUgdP7f5
e+RzATnlqkLHz4VZX4J8LuDjrXXuH8h/6iQEhP2xrN4d5Q9CPhfwz9/TFvS8
oPlcgDFPD/lcwM61RTLHKV5FPhdgLefvKZ5Qz0mA1a6l8BbS8xJC2c/hms+F
2Q8d+VzY1Gu2LyVs4pPepfH3nRLmhyk9Rj4XUHBWwlz3NM3n+PvrfesWGEn+
9rL4PMuOzplWjvTcRcDqe1B05zPN5wLmeCHwXCB/e3lB9ib52ysIGGqFE2to
Phc2/WHCv8P3X7pJ6LDzms/x9zb1ejSB+hVHVxZQd8m/u86peDryuYBWRZtv
jtxBeu4qbPK3NlXF55tpD6uDNZ8L6D99bnwonc+7qwmz3h/5XNjUeyV/L8z+
h8jnwoy3I58LMOadIJ8L2Hvp1vpNyl+JfC4gnH0bWHq7jp8LMObrIJ8Ls98i
8rmA5nm2B9wnPciqJ8BnWr4+V9uSntcXNv3UczXE9en2ZvHNSM3nAh5Z4zpd
NZ8Lsz8k8rmAc3f7FI5V+fDI5wKedy/x6BeK15dtKsz8H+RzYdYvIp8LSH21
fu5jpY/I5wLK/d6nxR2qb23QTECO+1r1/0M+F5D9R6Xaty5pPhdmPg/yuYD4
iVbHUR0/F2DMY0I+x9/7Or8J+VzAwjFjG3WJ0nwuwJj3gnyO17PS255pPhdw
1GXbiIFcx88F5MxTc1Drc3w7Ada4xO/ofU5qL8z+RcjnuF+yDtWqR/0EIjyF
qm9yIz33EjDNfmze+ud0/FyA1c3RnuYXxHQS0DmnQbvSn3XeAqx2pG9qaz4X
iueqaz4X4HxvyeLkoZrPBTRoOTPTrrrmc2H6X5DPBTidb/u2EfmjT3XF56/B
8qZ4kp53E9T/Sa3Py91xfbi1rF38DOl5D2HmfyCfC7g7MCL2o+Jj5HMBs1O2
za4fr+PnAvJ0+863NPHrm94CdljtHFQ9A/K5AP/Np1y/0XreT9jwQgF/AcY8
EuRzofoXUL2+4wABkfcqRh1Q/lXkc2H2N0A+FzAvYMvSB8pfjHwuoLzT8kO3
lb8G+Rzfb50ir/dS/k+dANSTG/28nZX/B/kc9eTrPHDkc6HipSoehnwuVL3X
7zp+LkBWKzIgVK1H5HNB9Xfqer4jhA0f9BqJ51fZ0M/jh5OeBwsw5m0inwsz
Px75XNj0jxk9Wpj1IsjnQsVPVP4L8jne3+btU3f+oPlcqH6UlB8wfzzqR+22
gRunqP4miyYI6Fm00tHjql4K+RzPt9OP4qOVvxP5HPfTQ/9ipxQvIZ/jeZbH
9+7leZrPBSTEfjjejPJjdk4SZv4y8rmAqlY5HPVDPDRFgN/oPa+OjCR/+1S8
3o9Ddvegfk9npgnVL0DpF/K5UHy5gPR8Bt5PSIM9rd/q+LlQ/sRMzef4/oY8
Wf9F17/NxvO9rl2tH+11/FzA24iSsg/Zf+/CUa+/zkdGPhdm/QnyOV7fmA9q
P1/A3ATvWxEvSc8XCMhpL/aO9HwhrueMb9uU3UN6Honfp3Fm/jwdNJ8LMOYT
I58Lk1+Qz4XqX6PnPS7G9Wyleyh/MPI57ie82myqh2+2RECbEUlbKlE+Qsul
wqzHQT7H89e9VOJQ6ofqvVyY/XOQzwXl5+j4uQBj/ibyOX7P+3euef5Aeh4j
wJjvjXwubOIxY1cJSOrm8tO/Sj+Qz/HvZ14s21vZ98jnuB+NeVHhawW8CFpX
8HoHzed4flrzMv+LnwuTl5HPBeSMs/Iif/tGtNe+zldFPheqHlTtH+Rz2/e5
O1bA4g23Sl7ZRHoeJ8x6NeRzAfvX5bdbS+vxxFYBV1P7uC5U8VzkcwFdLy6M
GEH9By9ut/m+yOf4+/c7F9hM/XoyduD6D6+et+EG0vMEAduCPu1tqvgS+VzY
zO/I2iWg2U+uXRMX6/g56rdHvsQ5dL1cicLkBeRzAS1+HPrupoqHI58LmDQ6
89F28v/JfTbvF/lcmPWcyOeoX9a8q5ek5wcFFF95pdBS8i+6JaE9Z807V98b
+VyY+dfI52i/Vcz/dHAm6XmyMPPXkc8F1euq87L1UWHWtyKf29wv8jnaR2GL
neu1VvrTPUWY/dyQz9EeiVydy2sb6flJATPqVB0eT/bssFMCPOccSk6g9R9y
GtfrsGblcpO/dvwZAcZ8V+RzYea3Ip8LM96KfC5AOIV5PKL6j6g0ASGPei08
qe4f+VyoekPK7485r/9efb91F4QZH0Q+F2DM90U+x/VtjVMjfUi8jPr3dX40
8rlQ+TXK/kQ+F1QfRf72a6gvbT2Td28jPb+O+/1E7K1/Rmk+F/C0ZqVP+6M0
n9uc58jnqJ/54cZFslce3xawLy7rWkCsjp8LMOb5IZ8LyEzLCO/9N+l5hjDr
A5HPBditO7/HgfJfC9zD+7MWeJw6v4reR/u43/y9BSi/2/GBgOEFk9zXtiZ/
+0MBKZWtDD91vXKP8P6n5d41RdlnyOf4fjKOVb//gOYfPBHmvBDkc7R/L8at
iOz5QOn5MwFFrly860rPB88FBE9IaNA3Wl3P4wWuh128wyjqX9f2pTDjw8jn
wuwnh3xO+kv1Ur1eCeClFwd1UnqKfC4gY8S+3GmRms8FRATn8+h5SfM57peL
sbUPqPME+Rz3l9XebTbp+Tu0DzKG3+/yivQ8W0BOeXx9Fd+a/V7AmJcy/1nK
N5//Ac8vy9wVOn6Ov3/OGuCl4+d4f9a8O6q3WPUZ31dOgoCKH274ImBm1vXL
k9T1kM+l6T9BPpcwtSUaMBTf2ptbmv1ukM8l/Ft1yLIM0oPjeSXsXS5YJNXT
nbGTcD07dPA+la+IfC6h+K175Q9QfOtqfgnuEfdTTtK8yPQCEkaUsCbUkJ4X
lFApI+7VMDUPCflcws/Zk4sLtd6Rz6VpjyKfS/ijhpVhqc7Lzw7S7N+EfC5V
Pwzdr4pJVW/3vY6fS6joMHSIPfmPnISEHa5dxixW/grkcwkpva2BKOp6FYpJ
+Mf1busm9jp+Lk39QD6Xqj+gF/nbnSQMfv807In63sjnEn7tEHdgzybSc2dp
1rMin0szvwb5XMLYUdmXZhBveZemf6/yaZHPJdhX3RS6VtfrfCshvJ3bNCD/
0YCyEs6++FC/Bp0vgS5S5d+peCTyuTT9EcjnEi5cLDMnkPJxJlaQpv8O+Vya
86uQz/H+ypX59rCyh5DPJZwMmN/Kg+y/6MoSHjhZE3vJ315Fmv0KkM+lGX9A
PsfvubdHjXaKZ5DPpVnfgHwuzX57yOcStiaEXxiv7g/5XIKXVRBQlPztNSTE
rd5UcNVz8rfXlFAqp2EA6fkPEg6+miOynEjPa0n4pQivv171O0Y+l+B65n5Q
CcoXe1hHwsQZq+BP6kf+vK40/V3I59LMB0c+l6r+meL1uRpK1V+b9DVfIwnn
f3jg/IGu5/CjpPpF0vPGEoZ69Z/StpZaH85NpE2+StmmEix3ba1g8re7S2j8
w5OjntQPyA0k6bnmcwlNoouV/ZPqwxs0k/Al8uD4Fg6k580l9Cvb79eaQZrP
pWnvIZ9L6DrwQR171b8G+VzCtyWLr95C9fWdW+DfJzpFO6r1jnyO15uwpEqz
x+p6fVtJmJYWG1B2BPnbW+P1GgWPu6X1vA3+/yvni0z8r98g7gerXOkHHT+X
8NzvSNNvimk+l2Z/NeRzqeZ/FNN8LiGnfTD1w4nykrCr7fQ72YV1/BzfD6/T
X4To+LkE70a+Xx6Qvq7zljb9ZWN9JPS8ajdlCNnv8Z1tzgvkcwkheYfvGEP9
WA/6SmXvqHo75HMJ2ZM2N55UU8fPJTTY51K+LuVrpnWT1D9GXe9ydwnder/v
2Xy45nMJpe0LTalF+aB3e0oY1eHb4oPPaD6XcPzPDQG+nXT8XJr518jn0ibf
72MfCWUlrnDik9z9JDjcGcriKP+ugL+0sR+K9peQg5tvNJ9L07+MfC5hXF0Y
tCGN9HyQVPlM6nsin0u4Gd/8YzL1r64+BH9vXPYflcj/VifA5v8jn0u47Xjo
S2eKh8JQCQdipuUNVzyHfC7NelDkc1xPWwpvciB7pWOQhGd88HRvdR4jn0vl
T6pLej4Sv/fmrVsKKX8P8rmE5rmGP71K83yGhEiIbhfWO5v4NWgUrucVi8r+
RfW2o0dLs34b+Vwq+1jFr5DPUf9mFRz8jvpjzh6H58U66D+AeGv+eDzf/j07
ejf5VxZNwO/5IbZWJ1Uvi3wuzfmdyOfS7F+NfI5/rpoRvLC6Wh9bwqTpT0U+
l5DzOQNJzydL8ENrdSTT8XMJOdvtEun5VAndvefM7DOC9HyaNPvRI59LM56K
fC4h2L7HLHit+VzCllCroavmc2n2/0Q+l1DGCoinaj6X1N+Z9Dwc1+OlUjsP
Uz3x57mk/2q/IJ9LaBZ9ff8N6vdiP99mvSKfS6jtfdT7PdXjOi2UcLHimOYl
HUnPIyWk/bR4+EPioQpRqIduMZ4d/lT2pevvEmbu90waRfUCNRbh+ZA5+sUG
mj9SbzGu34r5Jv2u8smRz/F83+O212846fkS3K/unwacoXqdlkul2V8N+RzP
KzzNR9D6916O6zOxbbvJyt5DPpc2/Zl6r8D1Oa/OX3EULxnwJ76fqWETClL+
VmCMhKTyB0Nn0vk5cqU0eRH5HM+TzMel89C8mImrJdm35G9fg/ZLx0XlIkJ0
/FzC1cphffqpeBvyuYSc41vxBfK5hBPBD7P2UX3cig3ShifXbJTK3u+k+Vwq
/2I70vPNEooWdplQheIJu2MlNEy8vbKKul/kcwlySWLSPTo/k7dI6LK1/Oo8
QsfP8c9WQ46LOn4uIbNH6x61VL9L5HO0L780GfPsHOl5vLTp35+xw+Y8QT5H
ffEsETUoQfO5VLxM9d9Zu/D+wyo+va7mWSKfS1g2yhqYQ3qeiPbrR0+0OEjP
90iTF5HPJUyed2h2J1WvjHyO9tqFPi9rPtN8jvs7sLZjBvX/KXtAmv2DkM/R
PrJLGpOP5om5JUmzvhP5XEJrC3DDNZ9Ls5888rnN+0A+l1R/Rf72o9Kcj4J8
jvprpY/XVtfrfFyqeaTkH+ueIimeT3p+QoJbu9Y/7Vb2E/K5hFMtOp5LVvE5
5HMJBes7+0wP0vFzCfGJg1dUyNR8Ls35pMjnNvYr8jnaO/NqFval/N6IsxK+
qbszIK6G5nPUp3y7d05T/fWQz7Xek56fl7Aqvnc7/zTS8wvS7J+FfC7V/Ezl
L0U+l+Rv1fFzCdvXl/m8tJpa/wev4PsueGjTuGwdP5cwf1Bgyesqvx75HPdX
8OIjvxK/pl1He7f2oE4hNM/38g0J63dEHvIif8DNm/i8k0JKu1/Q8XM8r3a4
RL2lfqCPb+Pv7xtZpflFzefSjMcin9ucB8jnkvKtSc/vSsjvl6f8Ea3n91Cv
945HBCU9vy9t8k8dH6D9OHDUzW4LyN/+UJrz5JDP0X4YOfH1X5T/WvmxNOtf
kM/Rfm1+++bJhTp+LqHQgN2LTqjzHflcmvWZyOcS6loJli1Jz1/Y6C/yuTTz
u5DPyZ4le8U3U5rzdZDPpdlfGvnc5nmRz6VZz4Z8jufjz9N99lH+w+i3EqbH
Dn29XNervZOQ50mD0A3qfEA+R70fdPhNJOnB7PfS9E8jn6MeLrW7VkbXq32U
5jwg5HMJe2ptqNeA9vuqz8gX49L7buuj+Vz+17/qfyvHuFs=
      "]]}}, {}, {}, {}, {}},
  AspectRatio->NCache[GoldenRatio^(-1), 0.6180339887498948],
  Axes->{True, True},
  AxesLabel->{None, None},
  AxesOrigin->{0, 0},
  DisplayFunction->Identity,
  Frame->{{False, False}, {False, False}},
  FrameLabel->{{None, None}, {None, None}},
  FrameTicks->{{Automatic, Automatic}, {Automatic, Automatic}},
  GridLines->{None, None},
  GridLinesStyle->Directive[
    GrayLevel[0.5, 0.4]],
  ImagePadding->All,
  Method->{"CoordinatesToolOptions" -> {"DisplayFunction" -> ({
        (Identity[#]& )[
         Part[#, 1]], 
        (Identity[#]& )[
         Part[#, 2]]}& ), "CopiedValueFunction" -> ({
        (Identity[#]& )[
         Part[#, 1]], 
        (Identity[#]& )[
         Part[#, 2]]}& )}},
  PlotRange->{{0, 4.999666690826416}, {-6.06852, 6.108659}},
  PlotRangeClipping->True,
  PlotRangePadding->{{
     Scaled[0.02], 
     Scaled[0.02]}, {
     Scaled[0.05], 
     Scaled[0.05]}},
  Ticks->{Automatic, Automatic}]], "Output",
 CellChangeTimes->{{3.8856351617352343`*^9, 3.885635177650578*^9}, 
   3.8856365381783466`*^9, 3.885706699878061*^9, 3.8857078769002876`*^9, 
   3.886577897826375*^9, {3.8865788348931465`*^9, 3.886578857323249*^9}, 
   3.886585240394025*^9, 3.886585492053063*^9, 3.886586201632161*^9, 
   3.8865881598835382`*^9},ExpressionUUID->"c128476e-1e0e-46e7-a53f-\
87e857248996"]
}, Open  ]],

Cell[BoxData[{
 RowBox[{
  RowBox[{"Start", "=", "100"}], ";"}], "\[IndentingNewLine]", 
 RowBox[{
  RowBox[{"Stop", "=", "1000"}], ";"}]}], "Input",
 CellChangeTimes->{{3.8856353086856346`*^9, 3.88563534738098*^9}, {
   3.8856354650279865`*^9, 3.8856354653958826`*^9}, {3.885635697725828*^9, 
   3.885635713513096*^9}, {3.8865779390620003`*^9, 3.886577945953685*^9}, {
   3.886578035310996*^9, 3.8865781326306686`*^9}, 3.886578672186821*^9, {
   3.8865788436706285`*^9, 3.8865788438461576`*^9}, {3.8865850457111254`*^9, 
   3.886585048870125*^9}},ExpressionUUID->"e937824a-ed56-4bd2-a269-\
1c40dd012622"],

Cell[CellGroupData[{

Cell[BoxData[
 RowBox[{"ListPlot", "[", 
  RowBox[{
   RowBox[{"{", 
    RowBox[{
     RowBox[{"Table", "[", 
      RowBox[{
       RowBox[{"{", 
        RowBox[{
         RowBox[{
          RowBox[{"Bvst", "[", 
           RowBox[{"[", "i", "]"}], "]"}], "[", 
          RowBox[{"[", "1", "]"}], "]"}], ",", 
         RowBox[{
          RowBox[{"Bvst", "[", 
           RowBox[{"[", "i", "]"}], "]"}], "[", 
          RowBox[{"[", "2", "]"}], "]"}]}], "}"}], ",", 
       RowBox[{"{", 
        RowBox[{"i", ",", "Start", ",", "Stop"}], "}"}]}], "]"}], ",", 
     RowBox[{"Table", "[", 
      RowBox[{
       RowBox[{"{", 
        RowBox[{
         RowBox[{
          RowBox[{"Bxvst", "[", 
           RowBox[{"[", "i", "]"}], "]"}], "[", 
          RowBox[{"[", "1", "]"}], "]"}], ",", 
         RowBox[{
          RowBox[{"Bxvst", "[", 
           RowBox[{"[", "i", "]"}], "]"}], "[", 
          RowBox[{"[", "2", "]"}], "]"}]}], "}"}], ",", 
       RowBox[{"{", 
        RowBox[{"i", ",", "Start", ",", "Stop"}], "}"}]}], "]"}], ",", 
     RowBox[{"Table", "[", 
      RowBox[{
       RowBox[{"{", 
        RowBox[{
         RowBox[{
          RowBox[{"Byvst", "[", 
           RowBox[{"[", "i", "]"}], "]"}], "[", 
          RowBox[{"[", "1", "]"}], "]"}], ",", 
         RowBox[{
          RowBox[{"Byvst", "[", 
           RowBox[{"[", "i", "]"}], "]"}], "[", 
          RowBox[{"[", "2", "]"}], "]"}]}], "}"}], ",", 
       RowBox[{"{", 
        RowBox[{"i", ",", "Start", ",", "Stop"}], "}"}]}], "]"}], ",", 
     RowBox[{"Table", "[", 
      RowBox[{
       RowBox[{"{", 
        RowBox[{
         RowBox[{
          RowBox[{"Bzvst", "[", 
           RowBox[{"[", "i", "]"}], "]"}], "[", 
          RowBox[{"[", "1", "]"}], "]"}], ",", 
         RowBox[{
          RowBox[{"Bzvst", "[", 
           RowBox[{"[", "i", "]"}], "]"}], "[", 
          RowBox[{"[", "2", "]"}], "]"}]}], "}"}], ",", 
       RowBox[{"{", 
        RowBox[{"i", ",", "Start", ",", "Stop"}], "}"}]}], "]"}]}], "}"}], 
   ",", 
   RowBox[{"Joined", "\[Rule]", "True"}]}], "]"}]], "Input",
 CellChangeTimes->{{3.885635370601939*^9, 3.8856354564663134`*^9}, {
  3.885635493008959*^9, 3.885635537590803*^9}, {3.886577961213545*^9, 
  3.8865779722763214`*^9}, {3.8865780069309597`*^9, 
  3.8865780182930317`*^9}},ExpressionUUID->"bf195fe5-da7b-4e1e-8065-\
c4e5b6f0025c"],

Cell[BoxData[
 GraphicsBox[{{}, {{}, {}, 
    {RGBColor[0.368417, 0.506779, 0.709798], PointSize[0.004583333333333334], 
     AbsoluteThickness[1.6], LineBox[CompressedData["
1:eJxV23VUlM/3B3AD44uKiIiFgApISkvzJkVKRVFRsbBQ0Y9idyB2otjd2K0g
BiWIdDe7sMnugt3ib/ntXM5Z//Hcs7tPzNy5r5lnHgaH/zdubod27drFdGzX
rvX/1n/qoQnI0XO73zCjn3trfOFkAvjPxzuFjlHERlUJOBStMa/STRHf105E
hN6xHG1PRewwPREOP1Lm3HRXxG/OJ0Jdv1k7i8WjuImQvvxxyXW4Ii4f8gI7
f37qIB2qiGfOeYH5c38femamiEVXX0BauydNxUARLxW+gMbXbWOWWyviH0ZJ
+LOvWxdPDUW8ZWESpkQIbbvZKuKut5Ow5WnJbRt2vhOyJOhvnOKzuZ8i1rN4
CYMj451TNRXxjaUvUd95w6Z+gxWx5cOX2CMqKx2jq4iff34J68xp242dFLG7
3StE7TnA+wRFnL/qFRaN7Jywl91v6PNXkI6pXz7MQRFzfr5C3ujOvu8CFHGE
82u8OLuR7zFFEX/Y8BrXp67atZl9f82r14iRBD/XmaCI5S2KbtN2u39l58vU
e4Mfb9XbabPj7fN4g79vJpxzZ78fG/4GE66klHuOVcSa0W+QvP+oeewI1v6X
3yAosG/4176K+EzaG8xeby56ye5/Dv8N+DPem5YNZP3fORn/VlXcczZXxFLD
ZNwYaPRhNGvf+77JuGW4K7GnpSJeEZGM6/fHefiw/nPYnYzT9qNVP7Pv/4lP
hmvPptxKdry0rGTwT3U4edZHEe+SJMNJeN1BzUURB3ZPgVfrBbHrVTdPgWs3
z7W6voq4OCgFY4aaxz2zYf29JAXJN9f9PMvuN+xgCooioqw6j1TE+vflvy9Y
ye3Cfi/KT0GGuUC4g31++2MKupnc3HTVi+WfRiqmJ9SOGB+siG1tUjG+MXbZ
Pm+Wj+NTsUC7cfUsZ5b/K1IR1WdvnSY73va4VISfb7fnsB0bD09T0bKlS2d1
Np66l6UC+9R1FrP8z/+eij/xHwuDWH4f7ZcGvRmenXbas/xyTIMOx6/bcda+
elPSkD9D1OvyMEXMW5cG3c/tt+ay8XDjdBrG3/0wvK+VIo5MSsOLUy5z7VxZ
vtek4UrLuphOrD2+/E1Dp8guQ7/5KeIknXQkrWyRPWT1YAvS4f5t3fcMdr/e
M+Wf6+fuucG+33VrOsIv364LDFTE2RfTkbV/yKIerH8PpaTjfOaRK4vmKeKQ
hnRsmXvVz3iUItZWeYseN3uM9v6PjR/9t7j2uOVYO5YPV3ze4nTGLMvNrD0j
5r1FbccVM3LZ+cx2vsWZywcO3PJg4+v6W+hwH3N8LNh4znyL350N7few9t4g
fos1J77l/GXt6a6agdOu+ardjRWximkGOvcsepXA6kFmQAaevugietWdjb/I
DLRevqgzG3/7M5D6SVi1rY8i7nc3AyUP/MUnWX9X52agasEib0s2Hi40ZyAp
q/LaGnZ/c9QzkXPw9eMb7HqNrDLxy+Rn+TRWX6TBmeCo3yyWsny8H5UJ96v+
R1+y9lhzJBOvw3v0TZikiF0eZ4Kv2hzVi/Vfu5JMjJzhceoBqxdpXzPh/d/H
D+dYvu/SeoeSrn8DX05n48/+HfamDN+jE8rqSeg7JE9aIbFj47d8zTsMGH//
bQXLtzMn3+FbbsStWHb8mYnvMH5NvjSR5ad+lfz3HU5YL9Vj4+/3O8RtnKTy
j+XTbe0szFEJcdimz+qJaxa+WvjN3dOfvMnCHr3c1P9ps3qyKQua7lYP5+iQ
P1n4ZBT3YbsaG39vsnDz6WnOaUPyKEsxXth4Uu/wHs13Hw3+x/KneMh7SG0L
x61l13PC6z2MNu1LWMTyO2zOe9xaWR+VxPzTi3kP4646dbUsv3lX36NHyNvX
eez+b7x9jwG/hj0PnUWevYdds4OPL/PMtms2NrWs/1DpQ75l49bRc2IDVj+S
/LLRscvjFZ1MybtsdI1drTbXiI2/vdl4m6LuuHEQ+ZeNoMqQmqHMh/zsbBj2
d+y2nvl1VJYN15ObvwQNYPVELQcrxTNis5iH2hY50FoY9PkAq6ecMTlodDFp
aWZ+Xlmag+8umytvsHyOPJwD1W0Zz1ZTPXmYg+lJus9msPz+UpgD6yHBEZPt
yVN53C5kWYMWG3+auXhizT3+y498zYWWZue5A9jxVCbmYpR9yqUh7HzZq3LR
/tfGfwKqJ8dzEVz90fA1i0Oe5yL74bCtOex4/SpywT3l/Iuup/pnLlJ7XRkn
Zf1zYUAeVP0Lsl5aks95MG88Uj2LjQezsDwYLumT5u5LXudh+4tHq6qYz4/P
5iFTknzlR5vfeUhoZ+t/nJ3PpS4Pz3NCdvlqkOf54P9v+9lwAxrv+TjubJO8
lOXrW718qNw75mwzmMZ/PgYs1IzNZv23xyMfux/vR7Ax1YN8bI3z2hvJ2nd0
eD7GRu0MmsP8exiVD82jl+LWs+NpRufj5rDPB1+x3686ko8wkb/KTTa/KL+c
D+FuYWR7Vj+dHudj2YSK1T6sfc6k5WPWW83by1h+thTnI2Jw+8vv2XgJ5+fj
3ro3LnP8qb7ko6vYOGoXqx+GnQsQ6ZXusNmG6k0BaifxPfns/I2GBdi9dmLh
HlD9KcDH+WsedWbxXd8C9I89snsqq68aoQWwm12wYhUbTysiCjA+2yO/gOV3
6ZoC8M7dbQpl9d5htzyOWbGmK5t/njpZgJjsOI8nrH3+xBfg+rRAm5qBVL8K
lOpLSlYBep9MeMPvRfWsAKEdj+4YwPJvh6QAJrdDxgYbUH0rwE0z1RdGJorY
v3sh9HzOJuwMoXpXiNvt/b32s+tXNy/EMY8nybtZPkW5FsK9amFpf3b/xUGF
6OeZ+/sfa88R0wvxgCuOexjG6tWSQkX7sOv5takQufXp8gqhiKcfLETUosLF
u12oXhZi8eRXw1OZN0PuFyLU5euo6ACqn4VK9UqQX4iWTVZTH5pQPS1E+9cj
Y/VYPb75sRBuYu9t8azeqnUoQqKZ4QhdVv+XahShSvPg3oUsvwqHFGF59EU1
U/Z7W5si9Prv7OYXLD7mVYQne1rys1l//RhfhFnBva4fMaN6XISLVQEDLrP2
frWiCJL2nw8Zg+pzEXZWXZxlxcbPtrgi/DR3mrzQlep1EVyC5iXdYfO5kU+L
YP/fGU2BOdXvIug/M6w5xupt97IiXOv24NdQ1n5LhEUYarEofCutB77LP9/s
ZzKeXZ9112Jojb1x/eBMVn/7FcPy2/QNBayefTMqRlpO/Jx2rL9DHYsR46mi
7WlH9b8YauUlPGNW/3WmFCPQfrfHTAPyoBh1Y/YfX8LqS/26YpQ6V6v1GEg+
FCvV02unixFUemNnBPNa9Xax0nwxMqkY30N/5Xdix8/NLkbKxWdr1rD8sKwp
hs3Y/v/c2PiNlck/f3XWezu7/y9/ixEw5WOPGDZfmqhWgkG3/y0/weYfiTol
GDn0/CQXH/KmBOEaw3m9mL+bUILTPN8/eyaQPyXI9FzRVZvlr+fMEvzhGblr
hpFHJehouFSyhLVn160lWCcvH/+x/lp4uATF6hN+2LTNR0swcc4Kd42Jinj4
wxK8k09HDdn9HUopwa7eJ0ZLWP5+KpRfX/mswF9sPIQ0lMAv4be2rjl5VoLl
SR0KjrD2H6BSimODD6xcNpB8K8X9kL4frHsr4lr9UtSKZrvpWZJ3pei5dejW
zqx+XvIphUb1qIohNP+cWIoup/ISqtrmu6W4syPN9RjzJWtVKaafd5SMZ7HZ
zlL0vbDYTsLy88DxUmxr8TzYj/X/h+ulmGhU+PfMOEU87nkpouwempoz755m
lmJwtmx6kxf5WYq6eq5rF1bv14lLsd8k9flAb/K0FEMG1HhIWfu6qZbhypL5
M9a6k69lGJ+1yGAF87ODaRm4hVbC/qw95zmX4dGM1YmfWf5lBpTB47S2m5jN
/0zCytCrn2TgCXY/+yLLcPJDwN8klg9NG8pg07LxbQzLx7H7y5D49ZSOpib5
XIarFS5q0aw9te6W4e339Ksmg8jrMiy4LoiKZvW/MrcML1Nl+feNyO8ypfXq
ueYyiKyybCx8yfNyTLPL6/VzOHleDpUDKgMincjzcpztvT5CN4A8L8fh7o5P
z3mQ5+WK840iz8thU70lr6cXeV6O4uKHT16NIs/LMWmDF/eRAXlejpku0Tta
JpPn5bj5yXVoLxPyvBzu259HfRtNnpcjtuv+mQ1O5Hk5Iqct3L5pBHlejtCW
DVPv65Pn5TBMzxg2x548L4de8wTT3jrkeQXks8HRXYaQ5xV4ox9nLNAjzysw
pSzCMX8oeV6BSfeGXO5oTZ5XwLph8dWykeR5BURXw2dPH0aeVyBle8HtSAvy
vAJqEWLVp1bkeQVSLwRefmdHnlfg3oletTq25HkFtnY+7XTQiTyvwNkvrz4+
8SXPK9C6PDcYT55XoB3Xa/exQPK8Aq9ee6z/Oos8r8CyO9/u923zvBKt09F0
P/K8EvExse/izcnzSkw0di0KMCPPK1HF8f6yyJk8r8SG9WUXLFzJ80qotMs4
52pPnlfCM7/g5jF98rwSFTn7NtmakeeVeI6+PfrrkueV8O3QY8RKHfK8Ejrp
jo2iUPK8UjF+9cnzSjzOXPXqfJvnlfhZdU7vwSDyvBJH0v/6XrMhz6uwM1jd
5ZU5eV6FpzHCq+E25HkV0iS/Or2YRZ5X4dK6RTNv2ZLnVbD4GzDupCd5XoUl
/TolN0wlz6sQHIPU0z7keRWG7Urs6e5Pniufb1tcFbxC9xvcbvO8CgkpL8LS
7MnzKkzx2RwhcCTPqzAwYYn/WnPyvAqrRvDO97clz6sQtaP+gL0jeV6FwVOP
3XtvSZ5X40WPha+f9CbPq2HWCoQJeV6N+05RV2z0yPNqeGy+6LtPhzyvxkzX
pql3hpLn1VCZtLbDrGHkeTU69/jbO8yMPK9GVvAWoxNW5Hk1/lrdCZodQJ7L
f88LuMGxJM+r0VrOh9qR59Uw3bX17kYr8rwa7avNppsFkufVaL5ds+riZPK8
GrHu0UFnJ5Hn1Ziu6frByoE8r8F9nonWa0fyvAaTViVzTjmT5zWw7JHqm6ZJ
ntfga6CF1TFj8rwGz/JMbK7akec1KOQO3nfekDyvwcHfEyVpBuR5DdbqPRzV
W5c8r8HE8u5LPbTI8xqMnNXXp6cZeV6Ds77p/wZZkec1eLk/50CILnlegzPB
nyd8Gkye1+Ca0fG3FoHkeQ06bNqv7+FAntfi9amOKstDyPNa+P57/yTCgzyv
RcaH8rxwR/K8FmlHR106Hkye16K5Zc29KY7keS3uyWTHeO7keS1al2sCT/K8
FqmbE7d2GEOe1+LYOq3tn0aT57W4nqf2/O4o8rwW4VWXsjs7kue1mPJN/76j
PXleq8gfD/JcHv8Mb063J89r8fGlvMDZkee1WDawB8dcnTyvQ+8tm/3jjMjz
OvywHWZhbUWe1+HWUF+njkPJ8zp4/w5N/s+GPK+DXrGP6lwP8rwODhoR9+PH
k+d1eD+8X9hyX/K8Dis2PHaYbUSe1ynWA2bkeR3OOye30PxG624dzuyTF7QA
8rwO7a91184fR57XoTrx9HUnb/K8Dq+N5Qs0D/K8Dp7TrozVGk6eczC40a1d
vCuNdw5SIjt0f8/8ma3Ogafs2apL3jT+OUiTzq1awPI/XY+DRQk2vbv7Uj3g
IPujqvcY5s8wKw7erD5tP5rFkx052Np1GV/K6u0eDw6s8vynfGT16YUfB9tN
7NZfYP0jDeZgYGmIVgz7fNAUDgwerdtZxfJ5dDgHkYZ1kctZ+29eyMHYfkcX
2LLnZw+iONCfo5c3HFRfOMjvEVQhZvnQO5qD6p5rZrZrqzccTB26bdlS5tvK
IxylenjtNAdHF54/kBGpiMsuc/DRP1b4iz0//N9t+f14j56Rx+qJ02MO4nos
MtnL+mdREgcWtmULrrDxfiZNfn9J97JiWL3PyeagqnaJnxobjy3FHCQLtF16
+1P9kl9fs33lMpZ/s/gceKj5n1hgSvVMfv9/o0ftYOvJ1K8caOo/fdHFgeob
B8svTYs5yuqDQWcuNv+ck77UjuodF31PSWwL2XxllxYXtttnH3Nl9SxBh4vC
fncu32RxoyEXYbdvJJPPAy24Ss8nAu25SuutjeAiJ1v+j+XzPV+uUv3hjOFi
/qn7f+ewz3uFctHbfK2L+Riqn1w0NbVPpPno8ggu1tU7TqX9oCtLudAU3rjc
wPabStZwUasrn8Cx+WWXrVzcfGLZTcaO77Bbfj1HFqnS86MFh7nQW//yd0OQ
Ij51kgt1Pa8MNebd+4tctG6nFbPv/4nn4rt4TbZ7H6rHXKyNXZHDY/0xI5EL
tZ1Xt+oaUH3mItbtziWw9kjO4uLX05nxw/WoXnPxYbSb61N2vKFVXCyfvS5F
Q5fqNxdPrq3NoP25HRIu/NdHWwSy+eSzz1xMeF348wPtL/7m4safRWv57Pr7
q9Sj2/Qvfa6w+unfvV7p+e56zXoMn4QR79h4ua1dr1TPavXr8cnTyWU7i3ua
16N0gL/Mx5Y8qIeFpammmNXvZa71GGcaWLfIgXyoB/fE3DEdWP0oCqqH5ZYP
F71Z3GliPQ6E7h3Tno23EdPrYe+4oXA3qz/z59Ujxuu/jx/Y8U8sqYffK41R
u1k9ebeqHsWF1aqzWD7/2lSPyA2Gv4Xsfk131iPjo9fVXqxeTDtYj4dfLnZr
NCVv6hHgbHd8IMuP1+frkRD1LTdiIPlTj6xkeYFk8eD79YgvP1HWy548qsdp
518z7rLzb39TD4HuxiPXWHs9yayH6vespAksfwX59QhdObGblH3et6Ie34zC
Dqaw+eAobj2iI+5ELGfXs1ZcjzGTg8p6s3p982M9ziw0z/Z0Js/qscvv+SFf
1n49OjRAN2nVglQP8k0evwrUHMyO/59GA5pjHUwvjSTvGnAl8vDjgSz/C4Y0
oF/rhjLIvwas+he6S43VX1ubBow/vm+2Pjv/XOcGFP2ImRTb9jyrAdfOnnrf
g42XjIAGOA2pu1rM2ufH+AaU3pzWu5Dls3FYA4YsGW3Qkc0Xps5pgM0iYz2Z
LvnZgIlmm8aHsv58uaIBkeKCkDETydMG3B1+XSWN5YtuTANUo633G9qTrw3w
MO/cs4g9P9ka14ABfyMc5rJ8enS2ATvaccofsf7hXW2AWo2051F2f33uyj+f
OGy+Efv+yKcN0Pvwpl0K+/7qVw0wfq+ekcjmKzfeNuBC+jj9GX7ks/z+p5TE
HmDjrVtZAzqN3Wd20oa8bsCe+1xxHFtfLhY24MZezayUYeR3A9RDHR9nsvlg
3vcGDG7dMB1GnvPQHPLGNQ/kOQ/vg+QjYgB5zsMhv5G5KcPJcx4eXHtoJLUm
z3mI6eqw3cSAPOfhrEmdjcZg8pwH24t+4X7G5DkP8tlkUqwtec6DbtDXOS2z
yHMeNAKyaoRG5DkPJXrZsulu5DkPrY/P8kaQ5zzorRWO3TGFPOcpef8gioee
4fNVz/qS5zzIEgKDtrV5zsMKr/GrfgWT5zxstojpkuNGnvOwfcuG//VxIc95
SvtLZZd5eFGQscHdkjznIV2nMkN1OHnOgzSo+7t33uQ5D2tztdSnWJDnPJid
W3cl2Zw85+GEVadFZwaR5zxs6bFLfZIOec7Dvcf7itcPIM/l/XezS7aXIXnO
w5PfE7Y0G5LnPJy58nP2FGfynIfUsrLEYgfynI+VEy5oRduT53y8SPhRdc6S
POfj8DC/ssDR5Dlfab+50ZCP3l5R1ssCyHM+0L8hVepDnvORFjbuSY03ec6H
3nGHT+4h5DkfohjnviP9yXM+/mXrud33Is/5GNezQKTmSZ7zcfpe7MEaO/Kc
rzS/v7KUj82/8k7pgjznQ+2y3poNpuQ5H9sGGk/VdyXP+bgzOndstRV5zkfd
zujtRiDP+ajv1Ct+gT15zofqwh9apa7kOR+t2+MlNuQ5HwmOcd3b2ZHnfBSm
X4vztCTP+Tj4S9JHy4U85yO93j4mzok852Pn33Oh1/3Jcz6KtsuGzQ4kz+Xt
r/ZpneVk8pyPVzErG2qsyHN5/xleses8jTznwyFJbwi9z9BfRYD5W7o9nGtM
nguU9vvWawqwTWdhlaUTeS6A7qWCQWlu5LkAmv8/gSPPBXA6trqk4wjyXACH
bSF7BrmS5wLY/Lk+0MidPBfgi+3MQ1+MyXMBDmkentXHgjwXwP3Pn+8cA/Jc
fjz/6WdnW5LnAggPtBxfNJg8F+DkrMu368zIcwHWz/PbcsqEPBegMj6heqYR
eS7AvOFL1952JM8FGC4Q7rjW9jxYgMMmeyZNNiXPBbgvXHTs/QjyXIBhVl1v
a5uQ5wJI+KtPZTuQ5wIUe58/aD2OPBegdfX2L4A8F6DPW61t2t7kubw9gkeG
tfMnz+XXw+tVPcqYPBfgdke9pkYf8lyAC7bFRvp+5LlAqX5X/xRgadww9VX+
5LkQ8tny8w4m5LkQ7t/52av6kOdCpf2TCwOESuOrYIgQBeK19lq25LkQqeqO
G10tyHMhQm7du6uqT54Lcaf38YY+DuS5PLbQqIwaTZ4LYfLOSXtam+dCPLD9
cHnACPJcCL3WDX8n8lyIyWn3U0+EkOfy3wv0RBE+5LlQaX3btEGI7ncTLv/z
Ic+FQPw38Zow8lwIjciwf3dBnguR+K3Tl5Qg8lyIQ0Gfhm5qe19BiMD+Dheu
mpLnQpRdsHj51488F0Je3VTqbMlzIULHT9Zc5UGeC2HQeWuclzN5LsSFXT7d
nV3IcyEebcycerdtP1yI9pffn061I8+F+BI5cePdEeS5UOn9m7zvQmQN+Kq+
v219LsIGn2fTi4aS5yJwnwQMVDMlz0UYkak/dL4HeS5CdhcVpyMjyHMRNkd/
a2zwIM9F+BZ2zTDZmTwXYV4NtC55keciaN57+NTYjTwXwftS/sOmMeS5CLWT
X8g8vchz+fFbN5R9yHMRRhccDmuxIc9FkI+uKXMCyHMRtMOcBC5e5LkIaztm
b+hiQZ6L8Filf/s+OuS5CK3Lw+fW5LkI11fcb8kbTJ6LcMk7QGeMM3kuwiI/
X8cTruS5CD2fLO7XqRd5LoKwbvjvlfbkuQgdtjmu++NGnsvbx8dzaq4deS7C
wotzohYOI89FaH2cG+5GnotQ1m+Fp8idPBdhxsOPM/eak+fy9lXXLf8I8lyE
lZk5SzuOJs9F4L1cODelbT9RBMkKPUn8BPJcDC/5cuujF3kuRlFM6N9eI8hz
sdL+b4KOGOKtB5P32JDnYnR7tkHfYBp5LoaqaZ+QkCDyXH58+98d+SPIczH4
JlqvjdvW52LsL1Kf8MOLPBfjxiHTr2YO5LlYqb08Z4ohr5b1HSzJczEWDxzp
8cGIPBfj2vRnXffZkediRPe5PqWbDXkuP1+J4N8Ee/JcjEqdl1w3a/JcrNSe
p06KEZ4kmHB2LnkuP75p+UgXR/JcDK0r/fdea/NcjLv+Q37rta3PxSifN9uA
npcfShGjNP6T61AP8lysNF4+FYrR+rpM78nkuRgfUkoj+XbkuRgnn09Q7xhE
nosh+xKdOMqDPBfD7lTYvq1t70uIldYj/VUaYfBu+UZdN/K8EcL03fdW2ZLn
jXCcfaL3Y2PyvFFpv65WvxEHDmrN725DnjdiYPToroM0yfNGpfMvc22EWpXW
3BFt6/NGpfc/ioIacfDW4WkLHMnzRtwtfqR31Jc8b8SKh8XrXnuQ541oCFk0
S8uJPG/EjVvOWlXe5Hkj5u69UiOyIc8bsaBh15Mf+uR5I+Szw/D5TuR5I8wf
Lz/VyYk8b0RU7b+M/40nzxtRx+l2JN6aPG+E9kyB8w9H8rwR+/PziiUjyXP5
/T9uX75lFHneqDQ/e5LZiEe5P149tyXPGxG/q8jvqQl53qg03x/FbcSX3y05
e23I80Z42yZGlxuT5/L2GxRS72RInjciruhc7PIh5LkEIosvuwpsyHMJrA8X
RurYk+cSrLc0dnMbTJ5LsLPlf8MnhpDnEszfZNelqxZ5LkHr62k9nMhzCXS/
3ynd3bY+lyAy/3htSxh5LsE4r4FbejiQ5xL0uPptCL3//mO8BMHf249abE2e
SxDFKYmaP5I8l0BTEvLzXDB5LoHTuj+110CeS7A7bGnnzSDPJfh7pfJ6gxV5
LkHrdsYGM/JcojS+t8ZJ0Lrcj7ckzyXo2Kn23XV6//eqBEnv/it4p0GeS9D6
OP+QO3kuQW9fnV1mnuS5BIMPBWivtSTPJdj/5PUjVyfyXILFHVdfGO1Hnstj
vWmRtJ/hUidBX7OSTkna5LkE17O+7/M2Is8liHkQo9fFjjyXQO316SUVHuS5
FOd1R3Y9OII8lyo9z5ytLlXqn6P9pJi8w6E03ZU8l8JX+EczI5g8lyo9Lx5m
JVXsb/iQ51KETHJ7/9mdPJciWkvDMtGFPJdCJ+XHgmpT8lyKz8vlC+gp5LkU
vY1zBMtGkedSbO/Oq+APJM+lSu+PPoiSQvWF0TqODXkuxebW16c8yXMpZv1b
uaRSmzyX4maZeYfZPchzKZbUXW5ZZ0eeSxE+73wGrd/KLkvx95LK3xg38lyK
7wdjROpG5LkUU5uyVVL7k+dSDNid33WEDnkuxahdnzqZ25Ln8uuvlDfgaPJc
ik9x7v5SE/Jc3r7BZy4fcCPPpejonbzP2IE8l8Jgyqc1U9zIcykau3LmfbQm
z6W4Ffe/18UW5LkMBasCa+JcyXMZDntO/vHLnzyXYbDO7uPXh5LnMtxb03i4
sy95LkO81WBBrBN5LoNO8MXEBAfyXIaxwV9Nz1qQ5zKl+c49Xxlm1TYE9h5B
nssQMvDMrk1B5LkMhr+FC97okecydG+cKljhSJ7LFH/vYEeey5TebytZI8O5
h6fuDnMiz2WoeCS0tnMkz2VIzpiZHj+SPJchInRfYulw8lymVK/eX5Qpvd/3
J16GON/WF2TJcxlaTt0O7mlFnsuwfV7Zyz5tnsuU3p9NzpJh5LrgFzMMyHMZ
1PM05qh4k+cybH38r32pE3kuU/p7mx0SmdL8/tlneXvVRS6fbUKey5Sel/VX
aUK/NU2uYUPI8yZs69DMK/Iiz5vwrUvW4t/DyfMmpb/nqdVvUjw/afO8CUcG
+pQO8CfPm6BVsy6opxN53gTrIzf6bjAhz5uwIyQ4KcuJPG9S2j/oNLEJVj4J
tpusyPMmiHqvjV3hSp43gSNPn+sB5Ln882+xbyOCyPMmHPVf43nPgjxvwnbT
C2PHWJDnTdi5Z1mLoTd53qS0HjxwvAneO98cdm/zvAl+35erfrIhz+X3FzR/
WLQNed6k9L71uOfyONGvewdT8rwJqT5N4sbh5HkT9Ht6ay1oe5+zCcmDbozX
MSfPm7B72IuTBW2eN2HdrbtedgbkeZPi/Sd78rwJ/vKz7dQiz5swstE1rmg0
ed4M9clXdq+2JM+bld5H/U+jWbH/bkaeNyuez/qT581Kfx/VwbQZreVguR15
3oyh82eNcQ4kz5vxYsvx/iNMyPNmaLzJqU+3Js+bMbubh5p/KHneDGngxc8D
nMnzZpTuX+371oQ8b8a9vDNfjSeR582K980NyPNm/Pm9r1sXa/K8GdvSudn3
DMnzZkQ80Hw3yZM8b4bdtDErpjmQ580Qy6d3qubkeTPgcN5poiN53qyoXyDP
m/HXut9QDQPyvFnp7yVWv2qGZlfn9JvB5Hmz0vOxytxmVB6If/EwgDxvRtKR
MQcX+5HnzZgQ0zm8IpA8bwYnMLBv+ATyvBkfbIZrd/Ujz5sx5s6rRBN5//4f
zVEVNw==
      "]]}, 
    {RGBColor[0.880722, 0.611041, 0.142051], PointSize[0.004583333333333334], 
     AbsoluteThickness[1.6], LineBox[CompressedData["
1:eJxVm3VUlNvXx70YP8XA7sDCFmwR8Wu3qKhcQEAURUVEUezEBrETW7Gvga2A
CDMDDEM4dMMUTDOKKCa+A2c/71rDP6yzznlOn/3ZNd2XrXNcYVanTp2DdevU
qflf89fc+R2SPUOmt3YVoqZ8I/Qdeu1ynbJnlai23LfgHWJO/+f8+25MbTm8
cwRSBQHdnfbE15ZHe0Qg8LRZY08R+z7megR26QbPc/Tk15anSyOwc+Lm4njv
hNpybo9IzGh5YMCNeazsuTwSQy6d008qFtSWVXci0WXxx+bHXVj/65WRcBhw
cPxgf1b+3jcKS9zb3I+TxNWW9/pE4VVb75tXM3i15YaPotA5dFq1p4SNf1Ef
hYqeu+M6Do6uLVtav4eFeJftC/fE2vL99e8R12VdxeIA1r/N8/eYkvupcqYL
W8/bL+8RM7FMdCOfzW/8iGhcH+PUzz6DzV+8ORp93zrP37+aje/8NhrKMcde
LixmZcmPaKRtnl10zp19v8ruA3qfWWDHz2T9f9r5AdsS/yoMxay/rdEfcEHg
0mJEGisbdxQDYrZcHuXA+hNaxqDfiwlWHWxja8shE2Kw+NWaia5erL95y2Lw
n8vKnUvc2Hit98fAmte6NP0726/csBjs9Tze9cMb9v0VgfFcRSXvw+LZ+peX
xmCyb/j602Wsfd8GsTAInddWL2FlnVUsfK1KfDd6sf7Dp8XiY+SzGzZ9WX8B
q2IR3OO238olbP9HB8XC2+FCnKCM7ffvB7G4mS+ZXLmG9ScQxWL1v91L+2Sx
8Y9oY3HEutWU6UXs/s1uwkP54setLsjZ980H8dD0r7qBeRQbL3MOD83aOqT/
HvKenbcfj+4D68/tBA+ueeMUg/5l+9krnIf3/o4Xq0az71ViHrJEB5ZolKz+
0WcePN4Vj1zQnd339S35mHmhuveD2ax++DA+/PJDMpovYvv9fQEfW6cuPjf5
G1tPTAAfhw/F3V+jZ+UD5/g4lz7svcCZ7df013w8/hbezjyXnWeTHD5aHvpn
1pNlrL24io/Cprde3Uph451tLwDqPJhzpZDtp7OtANtEPhHXVKw/S1cBHJc/
vpnpwfpTbBcgqKfF5Lar2frvXxbg3DV17/ihbL2+Ucb2EZXWM1aw722KBGjY
beZLxWdWrvwjQPpdTdc8NzafqK5x6CKa12aBmo2/F3EYf7Dn9Du5rDzZMw4j
Qj+/TqfzbBgYh2EhkRNeOrH9Sb4Zh3Mrjni5F7L5neTF4UmTh00dJn+oLS+U
x2HmJdx9RfPtXC8eKWPf3R3vzfqT9IrHg6gu0pcSdv63p8SjXV5q1QI5q1/l
HY+NNpfr8CtYeeDheAy8avGx5XK2nk/3jO0/DeVPdWHzfSuMx7JWoe9iSln7
nep4tH8ekbUxndWPN09AtmTXosEL2fzrDUjAsUl/BvumsPkJZyWgQebl+V/o
/EN8E9Ap6qnooIid17xjCbCwWPp7eDnrv/2TBNzKSuwQbMfkT2FqAoIajw8L
ULP13DAk4Jt4nNOnAnbflzcXokojv2nwS2Lvb4gQPl+zFgW6svXo5gvh/mDl
hL4G1n/4BiGeBSW7SSqSmfw4I8T8qn+mr5Wx9mNfChE5xfPROk9WrpMlRMbP
xWaf5rL5Cr4KkbwtPnq5nJWPtE3Endy00ZkGen+jEvHh4iCXNlKSJ86J6DrC
SuDmyPYrd2siTru85+vF7HyvhCYi6fq6xuc1rL1nRCK+OA8bKiT516sgESuO
3i5SkbxS/UrEwY/ZsbEk/x91FmHPnOz7h1ex/Q6wF+Hw2qNDO9F5jvYQIWSf
5LPene3P790iiD+nyUKWCog/IrgvsHzxQsXqD8SIsLWh/J7/unjikQg5Yevt
zXPYepubJWF2wpWVulls/pk9kjDVI1tgtoSdz8VJSRi9wi+6RREruy1PQt/K
n2e+03u0PJgE6/vrQjNWsHrFnSTMiG45PYjjS3wS9sVJk5+WiYhnSTiSP9K4
BPb98IbJUK05nzRVKSC+JeOhd7bj+Hw2v6gZyeg9bsu+PzTfvT7JEPbquXIp
nd/ko8kQ9Lk63YbkZ8NHyYj17zBqhJiVxcnGe6E40CiM7v9ZfTJ4R3aZ9Z1K
vGqWAuNhmXl4s/E7W6dAuKNGIrKyZG4KDp38Ug0HVr69PgVRzxs3yKH1+55K
wVvF2wVjnBOJnyloWmdR4ds4Nn5legq8vzZ7M4kfTzxNgesXufUgDft+Z+tU
pLm3XDklM574mgr3P7m9IGP19ZxScdOn0mdvOqtP3pyKFZ175vWk9icvpOJi
cbXbcLofC9+m4rjbqDtRTmx97fNSIVOfe96E9IfCH8b+Bjv2bUx8utHxI2YF
nHc5sIxPfP4I55PeAy+lsvYD3T7iXoNLH98VxBGvPyLwzFpJs0zW/uXVj/jc
7NPtg0nxxO+PCB6z0aJRCasfW/IRe70+Xkui+RpPBLvOK2OLXBLovYtR3iDN
Na2MzT/eUowHVQsddszk0fsX41zkR+MNZ/XBE8Ro5Hfb99TLWJIHYhg2tCgJ
ovN1WCbGhjZHS1o7sfbPN4iRs8pWPGktq2+9X4y/W5+6hn5i5c1nxMgWPnkZ
ksnOLzdMjNgEz7gH2ex9jnkpRqGXelK7TDbfKwIxFg1b089Sz76vzhSDVyw4
eWU2a7+sVIwr7U+fCVrMJ/kihriJrK5ddUpt2apBGmLq+RWlLEgkeZOGHsGJ
nTxJ39BYpSF40X6bNztSSP6koXK9WcbqItb/k2lpsFq3N9RA76elcxqclg6L
qZ/H9itgVRoe1SlZW0x8z96aBjz4pt6aTPpqUBqeGle7oz+rvxSahkDx9u9D
57P+fz9Ig12nio9NZKSfRqSZyBeeKA1+vptv/0wlfaIgDQOsf1z/XcTKh7Rp
cDs5KClnRTzJtzRcE2vnyjYyeTSzSTomVKTebLKIT/IuHf+7+KPZbhlr33xQ
OmbfNZ/aexMrb7BPx4125W7t1Wx/Mueko5HDLsttSjbfkR7pkL7pHr/Gg41/
0S8dMycdm3ia7tfP3ekISh16dJ4v+97jRDpWaSWe65aJSF6mwyEzvdB8KWvf
IzwdTjOWd1tO+u+BmHQTeVUmTsfpp/Ucl+WQPiNNh9feya36kv7y8HM6xo3r
brfOi51vM7MMlF7JnfTLmX2/vmUGFsYt/NloJatP75FBvGbzGT4sg+bHxj8/
KQM/DuiijhF/vy/IwOF1S4u2biH9bnkGOj9re93Mk7WPDshAtxYLegR5kH50
0Njf03Fdf5az+n3nMhCo6TZ5qCKe5HUGolf2mtgzl9VPfW3sP/Z3m6H/8kh+
Z6BdrlePO3msfZMc43xmvJqb4MXm66fMQFiDDJudk6OYvK3KwIqSNrF/Sf8Z
2jATr61rTpDN52z7TBz4uqfZl1K239/6ZiLy0tgVI9xZ2dk2E//8UmWe+8gj
+Z+JSsHG13tJnnd1zcTu9eM2PXIUEg8yMfCyba9X81hZtj0T589Z3blB8mry
0UwTeXr3cib2rP1TeX0Eu//mjzJN9EXfqEyUbbmUvHUxu6+pycbyZuuqxPls
PjZFmVj9Z9A/3+8x/fi0PhNrT73stCuZ9V/5JxM10rC/L1uvU7Ms0udYfUTX
LPx89TVjTzbpe9ZZaPFvanGHtey970YWHkbWACae+JOF9a8c3I7TeUz0zMKe
YUPcj2QlEI+y0GrZ4Af5fsS/wCzcCeucbBXD5udzylg2ahvjLFk5+WYW4oss
XQeQPTf4eRY+DNRnutH3J3lZ2PLB/FNRGeu/Ij0Lv1JqDF42/4XyLFy3i63W
FgqIZ1lIiHh7rMEndh861ssme4L0y9bZCFYMCDyby/or7pUN2dZxdTUpQuJd
NoZnV6d+U7H2t6Zk4/mXkSPtHDn+ZeNhNm/gy41sfqu8szGoe7dKXyfWn2hz
Nl6OtShPzWfvaeBh4/fX4xx7kb12/EI2bnS69DzDIoLx6142atVlJWvv+DYb
TVyKNLYkX14Ls9G+odlyFen37fOy8bri9N9E4tl2dTa8Iyd2G+jFJ55mY6X+
deMUklfjzHNQN/TqFAPpzzc65iD0xiHji2X1ZgNysHGQ697XWWz/vO1yICtb
OLTOQtafcFYOysv/ibBeydr3d8tBD/8TdyzcWTnENweVwz1PVq5m8y3fmYNL
qQ4NpiVy+ncO0m0R5y9JID7nIPKlNHz4J9a+7ZMc9PXaefE9ycOt0Tl4/vav
MIDsqfzUHPB3z320oJTjd46JvXrNkIOiJfZGkzSWeJ6LK7yZ9dss4niei37b
JV7hMhHxPBcTt770F5B/pe+QXDwOe9joFtkHwRNy4To9RlVRJiSe5yIqacrO
PmT/OCzLRfPerhVbXXnE81z41RqYccTzXBw56JoRJRcRz3ORfWzLtHgfzt7P
xZq3Qnv3Ij7x3Pi9z40fVyI5+z8X76rdr9tqOZ4bvx8ZJ79F4y0rzSX9Pp54
nou2YU9eVT2IIZ7nweGizaVzZO8eaZuHf+5t+byb3ofGKg/PFjzqeOBdLPE8
D8cMR2ctovf3ZFoeCmd1DNu0MJF4noc/voqIfiQfA1bloWh84JYKup/ZW/Ow
9p+bXz+R/To6KA95E0/ub0n666XQPKSlVI9/t5bsgwd5GPBz0rC5T2KJ53lo
neo36IyURzzPw/QF9qF7KlOI53m4O3FsS+u5icTzPFy3v/BgxifOXsnDFf6r
fL6HkHiej4NWQb1L6Twfdc7H7bvus4eRPtB8UD5mj3hx3iydRzzPR9iW/pJr
So7n+Sj8Zq95SvJtpEc+LHWt/2tA+sZFv3w8eRf2t9Q1nniejw1r0tcGEU88
TuTjQF699ufxgXiej6mvjvS1InunR3g+kqY5pvPJPjsQkw/fnVa/lCTvy8T5
eFvas596KWcf5SNl62L1K9KnHn7Oh2ZxWYAL6XfNzAowf86MbCm9l/UtC/Cj
Mvf8PyvjiOcFSLKp0WgTiecFSBkj/yVzfEc8L8COORbmM9M4nhdAdvbdj6kB
ccTzAux+aN5U8DyWeF6ADJ/pRhU0gXhuOt6+cwW41PsfHx+ar+JOAbLOjxFq
Y+OJ5wUQeFabhw6IJJ4XYKjtq2Gz18YRzwtwP/hBZSvS9/2UBRjpEtb1Fvnf
xFUFiB0153qX9XHE80J4XWz1MlHK+WcKsfn+3V7a9fHE80Kkxg67OYP0IWfb
Qkxcsv3XRlpv1IxCpI95eMlSIyKeF8JmQGv1bof3xPNCNO0sTm/jm0Q8L8Qk
u3suN8j+nHy0ENF3rlh/I/3m7mXj+HdW3C5ewCeeF2L2MfHHTK2AeF6Iioy3
oz4sFRLPCyGv7plxk/yXNkWFqB54vscPsjdO6wtRs5uuSzh/UCHepn5w/6bl
eF6EysPe19wWCInnRWhTmv794L9C4nkR1KEeywZS/7tRRPZzAvG8CPWN2uO3
zUnE8yJY+bURjM/h7Msi9DbLwhGy5xoGFsH93qnzogI+8bwIlxdd/+8x8TT5
ZhGmJQV29SkQEs+N7X+vnXsyl+N5EbrdSusioPOtSC/CrnrVn76UxBHPixBs
V6x4oxIRz4swstbA5hPPi2Fuccm9ivS5na2LYb06JHt+lpB4XgwRLycn4v/t
12II0zq7/CD5dGtKMc4Ixwmfe0YTz4vJ30L2pncx9JNnTL+9Np54Xoyxs3+V
VWs4f1Yxml0P6BG7MIF4Xoy8Cb2feLklEM+L4dB3ckx34qfj22LMdZb9s2IB
j3hejMWNinr7kz3YPq8Y90eFlf2nSCSeFyN4XLcVgvpRxPNieNf+iYjnJZi6
ZMKlZ+SPudGxBI13hYc0LRIQz0vQeeK5S/bEB2+7EnTKUo/PXpBAPC9B06Ad
A3eRvOjvVoIjV6KvPXXh/Gcl2HzsfF37TAHxvASZ2Uc8O7vxiOclcE66Guo5
OpJ4XgKnrxV2c0jet31SAsddyna9VRzPSxC0zSk9mORffmoJ1m6y7W1pFUs8
L8HBcc7xh/xExPMSlPU6G918A2efS3DK4Kg5Tf6CoQ0l6Kc8+r7dEjYfr+YS
DAr12vavfRS9fwn8HNOcf9kx+RtnKSF+CkkeSPBr24JT5mQP9RkiwdDw4/LD
M9n+uNhKsMHXftJoio8ET5Ag4ebudq+92fuInCGBedSZuSdIXunmS5Dz403S
bpIHXVwluOUZ3/oRzddhmQRdZd1eV1L8Zo+PBE2e9tr2hPyFzzZIkPpgeZ37
Mh7JFwlazlzS0NbA+mu1X4Ib0pSOUU9jSN5I8MlhnP1rus+bzkhM5OHdyxKU
NqmJoLByTpgE/25fO9JpGWvf6JEEM19s69zgC+t/zEsJAi6vf5pM/oE1URJc
frhj+UbyX10RGPsPcH0zgfwLKckSXHj8dcrExWy+1ZnG/fFq0F9O79emSALl
79YJgf+y9ktLJWhTZp86fGkiyTMJvu0aPf0IzY//1bhfHp9WO3hw8k2Cddc0
Jy+TPtC7gRTNjjQ3WiQJJO+kaNrhhGOjuew8j7SVwiww9facLDbeu65SlDau
0eA4fUeK9qkjksVb2Xo6WUtN/BOzR0lN7K1dkKJWnerP9vvpNKmJ/JHMlaJv
7QGw+9vCWYrGGVUd98kFJD+luPM+tp0VvbeNq6SYuK3btI3L40ieStHxzqy/
pxey8bO2SiHt0+xGSRWr/1+gFGmn3Kon/WT3bXSQFKv94236rGLjrz4lxeur
r6fWk7P1XwqVQuMe1e3NEibPkm4a+3v9+lMU9f/7gRRG5aB/kTuf5LEUxWcO
GzVUVr8kQgpbq6O/TlA85SRPikVDzu3m5bH2sSIpipqMknzh80heSxG4s1Gb
zqRv9SyQ4p6oKmQy3e+Fcina9Tt78OlTtj+HtFIMKKw4dbaS7c+bL1JUT7Xz
+17E+lP9kiIrvKSVluRph3oynGxlFeJN/tuZTWQm/t0drWXotdOwTkz+lUed
ZSbyrLiXDIH4/buK4pEWg2ToOGdwfMyYGOKBDJslV1oYz6i27G8vw+/2G3Na
VnD2ngzTwv3/RI5j8iNjjgxvn9ZVhlA8rb6TDNFzF90MdOb8PTLMsuy9ee06
9v1KbxlqrKN5Jaz+op8MPTpNb3eZ5H3iZhkqix4PTHNh6/+5WwZ+pJtgC73P
AYdlMJ/TcpaoiPXnfkKGp30iBv+WCIg3MmS5+dlkLmX1H67L8DD0VeuTFO/6
dE+Glf1cHCaSft49XIaqs1da7VgVRzySIejV99Z1iHcHYmR4nedsFNFsPq+E
Mlw53Oqig5adZ5nYuJ/m007OfMbW3y5Phohoi/81Iv/cdKkM53b9W+/vYnYe
29QyzFg98gSf/D8PP8tQ1DjZfEpELPFMBttd9ktekL7c1EyOFicESRnvYohv
cnSazf/UYghrv66lHHFP9PrzCgHxTo4tA2o8xGy+aT3kJC84/slRMX75Kati
Lj4oxwGv8/aNfNn7XmEnx5d/agQGqz8/SY5zV3fPa9ePjZ8wS44/1jm36q9i
9+/7AjlG39qRPYL40c9Njg3tlgZvIHmxeLkcyTuurOZ94xM/5ZD/PX5/HvH4
fYAcg+0E8KX4UvlOOdnfbP7dDsphkaZqtmwlxYuPybGvrmvEPtI/As8Zvz95
4/sQ8ke/uCpHw86NhueS/1dxRw7LC6ONS2bjt3kih1OtAcHGm/pajuBTvTcO
NLDvt0TL8T/Dfxtu0n2/Hy+HbaaBl032d36qHC5rq5dsov1unGPc79bK+2Fy
HvFajvTfQx7PIX6uVcoxTttx0P+2xxO/5TD3nh3bcSWbz8cq4/5aTMhSZfGI
5wqIX7h8fZfP+eMU2HzPbu5Yau/VXIF5R2P5L0lfONtegbqNgrt5lYuI5wqc
R0nbgSTvv/VVQOo+WGZH96XPEAUmzNTlF/vxiecKjD1ytV+AB8dzBcWT4ojn
CjRMNLNar+XieQqYt1jfcJGPiHiugFm/Z2t2kH3usEyBuMf72qvIv7PHR2HC
+2cbFIg074cH9B5l2xX4s2Zb6faCeOK5ApUjklaEbRQQzxW4ror4tP9LEvFc
gSWhbzRjFnL+QYVJfCknTIFnQzv+iCJ/eKNHCrSaHuReUJBAPFfAt9bgiSae
KzCxQYWu4jHnX1DAsc+NoHBpHPHc+P2r4W8mOicQzxWY/923S2cdx3MFVp/c
d+/kgFjiuQJBRm1wDN3H03oF9h/JfHl0tYh4rsAmUVinpfMTiOcK7Lk5LeTa
YgHxvJT8SxzPSzFk/K1GrZ/FEM9LEah+6bef4m3vupaaxJs1VqVoNPpA/xE7
OJ6XgjdiS+UHNz7xvBSqQV2LN1K+yy6UYtqYuj2t1wiI56WYtGj2nevrOX9m
KUSHb/hU+sQTz0txaZydJGIZx/NSnHxf/OezB594XorPkerzXch/e3t9KeaG
/x0zaq2AeF4KW4s+NlezE4nnpfhq0aPDBnpfo4NKsXSu3e8RLonEc+N8qkMn
7PRMJJ6X4qm2ne7Q2kTieSmsHh171sqDi4cY9+vFR6+zK0XE81L8OvnG7Q/5
y5dElOJ4t/7HLubFEc9LMf9HToXoazLxvBTz/DtvfUU8rUgvxf0N+Qs2OHA8
N/b/fPnxUvJ/L5SX4uCOFcUP6X0c0pbCc5Ni+kqS72++lKL/nwMvFidx8ZVS
XPyW8ieL9JMO9coQXxV3pz/pyzOblJnE+3a0LoP04yfvpsVc/KUM/vVba9Q9
Y4jnZXh7ovBSAN0fi0Fl2PjlmOrapiTieRlmz+O/CfdLJp6XISn/7lY3ej+3
phj7Fy8eG0Xx3Iw5ZXgy+F49Qa8Y4nkZNp3wfXKJ6kd6lGHwGBef9yUC4nkZ
PmSN8bf1iCOel1E+FsfzMlytUE11XsjxvAzmNgP3RA+KIZ4b1384L+k15b+4
nyjDKKmH8YVzPDeu9+8ptVjN8bwMuXsb+pfqOJ6XUb5HIvG8DGsirhklBsfz
MvTrObjOsXSO52W4HP/NVbwjiXhunM+t8ron8zn/UhkGbfHeJ6X30i6vDFt8
Bo9qr+HiR2UImtLELmQGx/MyfPU68/vIEi6eVGYivwt/lKF62t1J98h/3dRM
ie3y2zYGf87/rESngVdu/6D8pHUtlSbxkxsdlSbvK62HEvNqDYpE4rkStxo+
KMj7N5p4rsQZ/5DlJ+YlEs+VaN/j3lPlmnjiuRKPg+pH31ocRzxXQnvv76Mf
n+OI50pM3B7cuQfZm/3cjP1JawIAfOK5Ennnzp/aTvI2xFeJLpYXwxLIXnsf
oDSxb8t3KqGbNbKrL+lH3Q4qURO9sMnk/N9K3HOrIVQi8VyJZ3+Wh1i8iCWe
KxHTYPKRASu5fAUlFAWRDXapOZ4b9+vQL+FjOo+pr5V4VNeyXEP5LluilVA6
ui36Rvr9/Xgl6bOJxHPjfHfWZPzxiOdKxA9bpbouERLPlRhvM+1ESQGPeK6E
nK9bUbCa868rTfJvPlYpsfmueNsxdyHxXIUUy3Hh8g+cfa5C26BGPt/bxhDP
VZQfEkc8V8HF90xwPMn3OEsVkt+MezSK/OPf+qpg6FKT0MIjnqtwP2TPdX+y
B11sVfizf/qhzmSvBk9QYcOoI9nBI2OJ5yqM0S44nkj2tG6+CsP3vhm/j+R1
F1cVCvcsHxOwnbPPVZiWkCV88jKGeK7CUceJ4Q/JHn22QYW7nxsbLXYR8VwF
u46Hf7pTvlir/Sr4ooNxy7j4ngoBLzDPj3i86YwKZvtvz/1PxfFchZjFlhM+
03vICVMhdHfQVu3vJOK5CitqDc444rkK84KdyutT/GFNlAp/Gw12yvQUEc9V
UG7Yf7PZgCjiuYriQYnEcxVm1Xu4p3ki5VMWqZDdbWn7cIWQeK7CrddNwyzJ
Pj6tV+FgrxfbD9P8+V9VCDw36aivkosnqvBj+szt7V0TiOdq2C+vISjnj1Tj
sr3YvIkLl7+kNon/vuuqxnejtTzUj7PPjfURN6JXOCQQz9Wk38QRz9XY5rpb
0p/s/V1QI3Nfu131V3M8V0N9eXjTYMpXkMxVo3XyxX0jUjmeq032a6KnGoqD
AVsbknzZuEoNue8Ys7cunL9TjTlDN7T9RvkcWVvVxAMh8VyNjYFJXilCHvFc
jehh+Q97kX989Sm1yX5eClVTPk4C8VyNMxuqbMdR/tjvB2roc66Wj/3MxT/V
uPfiTOz8CgHxXA1+M6/0klmcfa5Gi0Xfh0WR/hArUpu8l4p0NYK724a+XSQi
nqvRT9ynopea8nHkanhduF/ckfyxh7RqrFnaNt82hUc8VyPVSO/oLC6+ojax
RzrU01D8j4u3aPB1lmCxkni5o7UGW2oTemOJ5xqTeF1xLw0a1htzZiTF5ywG
aXCn7Uyre5s5f63GZHx/ew3ujTsZtZHs71tTNCb5HxlzNKh3LHTye8qHqO+k
Qesl+r6ppH+O9NCgwcpPVUfJ37PSW4NTE12+/3SlfGQ/DZp2WvHHm/IbEjdr
0Fg35FQ6xct/7ja2z3p87UxxIvFcg1r3wy6O5xpUv5x/tdnyROK5hvyBfOK5
BqHLmu077sT5hzWw3dPKaGLEE881eFwye3a7ZVz8V4OVmTvP7dQJiOcaE/3s
lVCDV0OlF35uSyGeG9efaHd46ML3xHONib4/XaqB49uuB7WUL7BNbVzPJEHK
A/LnP/ysQZ/Z7VNE35KI5xrErzMf0Ib0maZmWvIvC4nnWtz+mWo9U8wnnmvJ
H8nxXIt2l53MA8m+T+uhhfNCgboXyWuzAVrKHxAQz7W4OHyq9r4PZ59rMX/Y
7WDZIi7fRAt9oJOnkOIzCbO0CLZtOMaV7MnvC7Sk/wqI51rMCKxvs4L4tni5
FiMmt6lusk5EPNeiySP595sU/3sfoIXFuw5+MUqO51oc+q8GsInEcy0SchtZ
xz6IJZ5rTd534Dkt/O2GD5xK+YUvrmqx7uuVyujPScRzLbqG5PbZuyyeeK6F
7c70oHoUH5r6WovsUTbv5tP92RKtxf3fNQZjEvFci3/P3Ht0V8vZ51oo/+y5
YkPxo8Y5xvmeGb5nNr2vsSVasif4xHMtdrSatGGoP8dzY3/ilwIR6a8fq7Rw
qg0g8YnnOoz+zlv+0JNHPNeZ+DO9mutMzudsex1OyDpvCqDv4yx1+JR/p+nh
O7HEc52Jv7jPEB3lT3P+dh0m2ddEgLj4uw6LU++8fahLJJ7rkOWeV38/6Xe6
+TqEpfj7taL4bhdXHZJD9ea7wmOI5zrUuh8o3rXHR2eSP/psgw4hFclJS6s4
+1wHTVK6Q0qpgHiuQ8u2bfzHEC8nH9Whzd8tkw9qOH+7DnYjLnRqQvkVdy/r
wKuqbqDP4uxzHSyaWO7sS/HFRo90OGKzu2NVGcdzHfocibAY78PxXAfPzXO7
tvXhE891dB84+1yHYrMaB4iAeK4j+cLZ5zrk+/MNdxeLiOfG9vVKhu/azPFc
B+NinC4sEBDPdVAPmD6s7RyO5zpcfzix7jNfzj7XU/6bkHiup/wmHvFcj4HT
hOOvuXM812PYvA5/x8k5nuuR0er81vF5AuK5Htatw7uE5HL2uR5zn/Q7mefC
8Vxvou88naZH1v9Ob2m2gst31VP8PpF4rofN1F7mg7ScfW4c/5hVOy/POOK5
Hluir3e0LuJ4rjfJb8vaqofhyYvuf5N5xHM93iwZ5zLELZF4rsfQ7mWnH+pF
xHM9xfc5f7veRF4l3dSb5Pf9fqDH+FZL+RnkLxn8XA/JLOmEF1qO53qocmsC
hiLiud4kfzZWpEfeU7uibTLOPteT/pxIPNdj0sIai5nLf9Kb/N7mkFZvot+/
+WKcf83PKzI4+1yP65bPiuzHxxLPy4lvnH1eDuH2mgx3zj4vx4+Ca8YvOPu8
3OT3PMW9yhFpaN/1F52nxaByiudS/v6IctiVzD124f/tc2N/gf+NDQzneF4O
mZm4r/tPPvG83CR+UN+pHLXhRso/G+lRjrt9Bn7eS/rWSu9y7LlR+Nown8u3
LEeTuufd4mj/EjeXI63n1I+DKJ/h5+5yHHuhbighfXrA4XKKFyQSz8tN7MHj
F8rJ/ykgnpcjxmXm+TPzeMTzcnSdfzPi3XfO315ukm/t+LYcys5jW10if8OB
mHJ0axldNYr88a+E5bi+xWvCUsoXLBOXY3izr5HhIyKJ5+X43GJI79Nkb06X
lqNxjXuR9Llt6nJM7TF83zEtZ58b92//4dUlhVw+WDmiWxS9eELyqKmZAfKQ
pQ5iir+OMzeY5KOua2lA93qKWfclPOK5ASPEO1OLKF8nrYfB5PdRZgMM2HkN
axfeiyWeG9AhYfq3hpTPuMLOAOv570eEL+IRzw2Y2uhnY3vyryXMMqD9BC+r
+dYxxHMDlq3atOEQ2W/93AyQfOE3lKZx/nYD2sb+dXruxdnnBiz0u3W+zInj
uQHZoy8fr0P2fflOAy6rvsyfSu+320ED3jl+3DeP/E3zjhkwaqSd0aSPI54b
8Dlid6wf6ccvrhqg7l/kvnJSNPHcgHqbR2wT+XA8N9Dv03jEc4PJ7yW2RBso
H4LLXzWY+MfyUw2Y0+r19RDSFxrnGPDGI2P/PkfOPjfOp18d45MWEM8NGO1g
/qXrSgHx3IAmtQlBPOK5ATXRUdXXOPwfidXxPw==
      "]]}, 
    {RGBColor[0.560181, 0.691569, 0.194885], PointSize[0.004583333333333334], 
     AbsoluteThickness[1.6], LineBox[CompressedData["
1:eJxVm3lczPv3x5k0CJNSXaVSoRBRrmR92WWJ7HEJ2QmhyL5mp+xrN0vE1deN
aw3Rok3a933WpqmZIWtRftPv8z7zeIx/PM7jPZ/3cs55n+c57/c7W58NM5bz
WrRoEaTXokXz/83/Onq9wOzVx9fudO38tlm+fvkF5ry0Dx9oz8k9S14g/U63
vVdNOTnKMhqV+33nxVhzspt3NBIjWnTO6MjJb8OisV8SOsbcgpPdhdHoX3BT
f1U7Ti60ewmXjfdt+A1//L+8eNlLxNR36NSBx7XLb79EyPLYhK5fuXa/qpew
P5k15B8Drv1Hz1doIXrgPU7Gte9d8wqfLU+rZ7D2NpGvkB0x+8thPidfUr7C
cIOCW35K7vc2/V7DRrln7xMFJ9/1e41F3nt3+bP59H/0GkdrD/Rp942Tn39+
jQ0+7lPtBVx/IwfG4PWGncrLTB+ZW2LQe/Pnk3KmD6/nMaiJ+B1Zb8TJlfUx
iDh9IbXElpNXDX2DZXPnj1f05eSPO98g/um4yx2MOTkw5g02zhnr8aUXJ2s0
ivGPrWZuZeMl27xFVMgLl7vMPidGvcXSpd4TLNn3nj5v4bNmspWkByebHHiL
SL/3E2aw9sJbb3GMt8tuWh23vmsJb9E8/b+ZvpdJ38LLOjwi+RMn9+THgnet
/N3Pltz3tfaxGDstNfwQ02/UhFgcHeMa4sRk/1WxiFnxwte/ifve7WgsxD9F
M86z9l/3YvHXroDZ15mckBqL05kXNvdi+jtSE4tbUcdvtmb6ntI+DsP75F6R
Mft17BuHZzteTDtlx7XnesThSaOjowez/6X1cQjKyI+NZd8vCI7Dvp1tTS1Z
/92j4jAud2xYMPtenhmHO3VbDuYwOfJTHKqz33Q/b87JfsbxWKl82u4D0+ef
A+Lhmx474AZr/zEzHq/sflRMMmP+7x+PH/EZewzZeAfPx+Otnl6brmx+7k/j
YT1LNCSR2bN9QTwW3rGP7cL8P/N7PBpGLQz3ZP59rnMCrrkMqjjC1uM1OAEm
C//Y7cf0azM/AYEGL2ZksO8l2xNgtr7efRIb7+7VBDiP6lARx2TfVwnY7eZ+
pI6N378sASOnF0XdYev/0pjA7RcrTn5l/Q6Z/837+qI3J+/FOwizEo3WMv8e
u/gdrMs3Lx7Mvm+z7x1q1w0wFTF/T7vxDj8ar/7hwPQREvcOa/ssWXdiOCfP
Er/D4ekdh8Ww8SxbJWJ66Sf7N+PY/umeCI9OT8NOsPHCxyUiscxmviNbz6oV
iVz8Yvuhz+FEuBk1Fjcw+3yMSEThxy+T5jF/e56ciAyPqxstmL52VifC0+r+
ub/rOX2ONEiC/aZY81+NnNzKMQlzOsSVqtj+SJ6chCE2bX9uEXHyCd8krHij
8q8q4mTPk0nIn71vfnsVJ3d+kIRvWfccw5i+S9OTMILvOPUJm891dRIC7leF
f+/Aycs6JmNw3vxLQay9p3MyQvq399rEvq+dngxR16dfVjF7RG1KxpjNoePn
M30Enk2G3vlP6gFOnDzscTLWec2cZ8L00yIvmfMf5k8JX5PRxsq/7WHaf2Yp
mBi61z6O8WDKoBTkB3vUdWP9mXil4LjFlPiPLB4UBqbgsvHELy5s/GuXUzCw
u+rhF2avxdEpGHbdN9WU+Wv3khQ8Tt4SE8birfxnCib8fv9kFft9pGUqVPNH
j5Aze/gPT4V01PZjlixeuXmnIqy6R6ILiwe/dqdik+nxChMWr9+GpYK3ste8
qcw+B9+mYphzzTtPNr67MBUCk0CHMLb+jrz3uKvB13Xmr7l279F2o7Q2lM3n
0pj3aNrxsfg2888Fy95jxPxrzmnMv2yC3mNHfaj9AKY/ye33OF5+b+8O1v/d
xPd4uv9OjzlMn35V7zF8Werh60xff7ZJg0mAzNrYmviWhgDelTZdmPxqYhpa
3vj6cTnz171r0uDXc+dTAVvP2ONpQEuTbpPZ+ttEpuHTPqvf+mw/Zqal4ftg
zYzZes4p07C46s4HN6Y/L8EHOB66r2fD/NWy3wfY/5qBDWx+ldM+YPbtvg8+
VXPt4X4fkBvq8Pd/zB99T3/ArcDzTzxY//0ffQBvXB+fQuYfX7I/oCH34aTq
tmz/ff6A1k8qio8ye+40Sce2021/DLQjvqbj6KNn5z6z/lvNSUfwwG4HSpmc
tiUdhnnnlllRPLmYjlsfNq7vxORZz9PRqbfbKxvWX+eidLzMXBBxmu2n0vp0
9O+rOFvK5nvdIgMzqx2ulVE8GZoBtV5IcQKzb58FGUACv50DxZOdGbA7EZb4
mvH5cWgGAqKaMpYIiN8ZuH3z4betbLxhFRkILXqQ2bqGW6/GIujv3vD4GLPf
so6ZeBJ7VF7A4n2iTSaXX7B409M5E5mC5w8usfkeG5WJ6c7pFQd5FA8y0ft4
nNMxNv5Un0ysqI9u/5vp+9GmTDzaX3Go82+uP5MDmdiSYNvFvTXXvuVsJpz5
+Rt/daT8IBMpZwZfoHxjyONMLGlOgNh6riVkonUvDXGYfptyMxF9+KC6kcUv
H2kmpsy47COwo/iSidQ7C4QLWfyw52chcNTYNcX6FG+yEG+YHnGKjaewz0L7
ua1Hkr2nDMpCZOS6Y0lMfjAhC23LQ8brM3819srCPWdb2RkDyj+ycMTd4+Ul
th/yA7Mg9V48pyfTl9vRLDh8H2qiz+LPlctZ2Pbh/pD7TN+/7mVBf41zIH2/
ODpLJ77EpWbhfg8r6WIZxbMszGwjMZ7A/O9QTRbOeTaMTq6n+JaFBbyP0+6x
8Se1z4bbFzNDdS+Kd9n4KWtSbDRk8ahvNoY2tWvVkuVrm4Znw9rC7NYDU8p3
snF9Ro/UchdOdvXOhkszkFwp/8mG865/bd3YfBp2Z2N7YswyMfMf7+BsnH5y
aMYOJr8Ny0bmcz+b7iw/t4vKxvjAHR15zH4H32brxCtZZjb8ui0/Ht5I8TQb
LzYer3/B8sV/PmWja/T1mOXMvwW8HBya47CyJ5P9jHPw1qY6pzerD7LtchAT
FCAuY9//OSAHYdJtfluZvi+MyUFsiqtfa2avHzNzsPWNwccyPsXjHFwM+O11
hPUf45+DziN/eN40pficg13pZQ8usvxs//kcuA+s/Z5gQfE6B+UBrpIwtr/H
P81BQ3ZJ2HE+xe8ctDxq75nAo3wtB2+ie3seZ/pbX5WDl3svmrtaUP6Wgxq3
3Xf/ZL93aZMLfphMMo7Z51znXOyYuPTxKfb7bz1zsef/AUD5XS7Wdrj9zc6A
4n8u1q+fMs2L9Wc9PxdGwQnvc+qp/smFOkl5cRrzR9H2XOx3M3ToryQ+5OrE
0ztXc/Gtdeq6nyxeGETm6uSLvq9ycWHb/Qdj2H5IT8vF2JjJ9ybzKV/MxfyD
Po6r2O/PKHPhfovnUNKR8sdchH7atfEes9ccQR4WtZeOfcnylWjrPLzJG7Jx
MPNPy355WPs8efhCxtfdyMNSg3y3q07EnzxcaxhZl870PXpxHia3aOo1m/l/
uF8e1v2jOv3BlPLPPNiL/vd5A4tva07nQbCq2uCpNh/Nw5EX4Wtesv3n9CgP
SxJNIjfyKT/NQ+BzKwszPU6uy86DySJlz3RbylfzEPJltWljS+JZHk6U5uRZ
sfhu0SofQd3cbxd+Ir7lYyZfMwNWb5Z3z8eoHGPHWy2Jd/lwHfZ6xgW2vpvj
8mHjXdCvkPLPOfmIWZt5sVxA+W4+bpfuOhXM5pu6JV8nH+tzOB/e136smcD6
O3UxH60CUm91MaJ8OB8766I81zJ7zHiejyP5x1yTmP8/Tc7HAN9zX6+aEz/z
sW/08F2tmL22V+djwv352dOtiaf5mKTusmgHyy9HGBSAZ+xx/Ygp8bUA7SPF
P26weMJzLMCYmVsaRjF7rxhaAIPo1+HOzJ+SJxcgdvbfIwuZf/deUADRiE1r
sxlfTvgWYEr4n1eT2HpUOwvwbdzov9IZTzxPFuBQ6psLcxkfHocWwHjKwP8u
sP1j9qAAEo/dx6ey+BIYU4A+e2L6ejF/LU7X9JeruH+fR/wu0KlX/1YXoJUm
PUhh89cQE1sLikL2sPZlHQtRcmtQ6QRmr0SbQvjv6iowZuvv6VyIETUWfVtb
EM8L8cuquSInnhdy/DAnnhfiU7/9iVPsiOeFaCOO2LihiXheyPHQiXheiHXv
mh7t4BHPCxGYHbfc1J54Xohdeme7jDMjnhdioNpt3ARj4nkhgkZ4JR5i/ftI
C9H73anEG9p6oRB3Qq+878D0Z88vQseHsXETmf6OmBVx+SGLHwr7InzaM2HW
XdbflEFFsErevuarPvG8COv0tl6fytZr7KVpf/9S0VKPeF6E5mrMh+k3P7CI
iycGxPMijFcMP5/D5nflchG2nHB0OsXaf90rwg9Lr1Mh2nqkCDUy0YYdTJ9x
qUV41vZ76itW33cvKUJYGhrsrYjnRWi82aoxaAQny38WYfrUx/dDtDwvRkiQ
vKMbnR9YFuPL0WETo/nE82LO/jzieTHaDjKffciIeF6M1s+eBFWZEs+LMbRi
2smLAuJ5MWLWLI/rx/TZsLsY3wNtrax5xPNiDMG7jZVfqf4phuKClagrs49d
VDH29Zj78Edf4nkxwkbw9vxg+0uWWYwtjfvLorQ8L0byuCdHen4jnhdz5x/M
XgJeCVZ8lyy5wdbnZ1yCQZ6VoTsNiOclOHBLkjeY8e7PASUoe2weYcvaL4wp
QVrt585S7flJCc5KXsQYDiKel2DYgUNNbVl8ifEvwcu8zdk/7YnnuuPtP1+C
yfMOueWbEs81/Wd08ChqSzwvwbLuOw5eMSKel+DIfvOZUXzieQmWN2UNWm1A
PC+B1++q/osExPMSpK6J/ltuQDwvxX8ZS8+tVNH5TCly6/TmbuMRz0txfZpk
Yjazh9fgUiz5mdKZ7PFqYinKsn5v6sv2i/X8Utw/kzwiWVvfleJb7YspHkwW
bS+Fp7DNjF5svmOPlyLvwpDkGlviuWa8Rncjcz7xvBQXtpsdrBMQz0vRVJdy
TMjmn55WyuWDtsTzUjzefEW/uC/xvBSnlTsx0Il4Xoqlvc7824rFhzmCMoTe
eC72EBDPyxAwYthk2l+W/crQpZOP0z3Gu90o4+I/j3hehk8HvfcYGxLPy8Bf
+fH78XqqL8t08sc2+8pwZ2n6gG9Mn2tOl8HmydGzP1l+k3ajDMekF+aM4RHP
y2Bv7ekqNSCea/pvLojZ93XZZVgoStY7zeRZ4jIEbW9o88uWeK5pn+a/8Adb
j0Wrcoxo07LemPFyp0k5rp48f2kl87fy7uXI2zbrV4UR8bwcBpOHXfftTTwv
5/jI4m2rOeXYusZpUGcL4nk5HJo3jDnxvBzqmbNX2WjPs8oR2D64sY898bwc
38b4RvnZEc/LUXfR7OtEAfG8HAkLXx87ISCel6ONrc2i0abE83IEnTfo/Y+A
eF6O4k1O72brE88181vldSKa5ZMjDCow749nWS2YPa5bVHA84RPPK9Ald/da
B+bPK4ZW4PGpf+yPaHlegYLXpkfbsvX2XlDBnRf1Jp5XIPL0wtXm5sTzCli1
2Dj3Xx7xvAK3zSbZR7DxHodWYPdsp1lNpsTzCvxv7WNLObNfYEwF6l+J7k1g
/RenVyDMUl+z5YnnFcjy3+LiZkE8r8CINO+noXzieSWSH7ueVJrSfq9Eavgh
1xasPlrasRLug+Ju2rH4dK5zJW4+WuKxnNn/nU0lmo8H6q0oHlTi9N4s6QfW
7uBcCW/3w4f7M/3PG6z5/c3WI/g/Of0dG1Wpcx/ycmIlii2rXIUCyg8qIet+
LqYja7eaX4lWs9z2z2L6n+pTqVOv7VlTydUj7Lzl4aZKJE5/cXS+BcWXSlwY
bXPRje3vTgcq8ebyJacEA4o3lXgetf7VUOZvAWcrdeLhnauVKNq5oEvv8Zxc
cKsSI86csT7E4n/byEq8Ohe9zHIA5R+V+Lt2xXgw+6x9pdHPVSF/ZxPdR1Si
+fgti/n7h7RKbG9x/FeDEeUnlXAJWXlxgxXFr0qozgnyf7P4sUSq0VfAhnE+
PIpnlYj6PWTQOhZ/479WQpjb+sxWAcW3Slz6Y3HXUKa/Hnwh/Hs96E310RyB
EHHfm/hK7XmFEGf0p1TmM16+sBZit/kJo6NsPIW9EOEJD5RK5k9d+gl1ziem
DBLq1Fu7IATMxfG1zN/+nSDUiT+V04QY17FK2IrFDyMvIcp/J7XtZE/xU4gf
vlaWtUwfm1cJMYHXwTWAzT/cT4gFs44f8WH1Ul6gEEPjVsceZ/7bep8QVlsq
nIeZUT4lRPyEhHPuzB9Wnxbir9pv85bbU34lxPB2o7d1ZfXV+xtCfPJZcuSa
gPItIS66Wl7gMz46PRLixv74dnZMP4uihfhnyRuHfGavkDghCtZu9/Rk+ohN
FeKwa4suHT9RvBZi9MJwTzPWX7cSIR5Oz99g/43itxA97H4dv25E+ZoQV/6y
jUxk/vrssxDN2/spn/I3IULq945cyeZj3kqEUfu21lUbUT4n0jnf3WEiwu//
ZEmLLCi/E+nEs/LuInT4OfzhVGY/w74ibNs2ZO45Y+KBCIO6ODpnMH/fOFyE
lDkXZ/KMiQ8izLxgeyqAjZ/jIcLdE3vCNjJZf44ILSx3fFvA5u/qLcJph4kF
U5j9Vq4QYZcsctpgZp9L60UI7ffNeyfTX8oWEX6tmxZSyOzTsFvEndew/h0P
i3CnvWVmNvPvhcEimLeaI+jLI95ofn9n5IqV7PdvwkQYbOjQP5Tp/2OECP/1
rL0pZ+PZRomQYVTvdFvLIxHyRqdIcpl88K0IscFrCtVMv0+SRQhI/uCnx9Yj
yxQhPHbdOiFr/6NIBElM3pCNTHYXasZX9hrswPx1W7WIO59j8j+fRPBsUlkN
NCOeibBk4IUoV6a/DjwxV4+w8UYYiHXO2zcYixG95u9udWw/XbcQc/dHTL9Z
dmJ0SDwy9oYp8U8MuVm08b4GOr8S467YWe8809fyoWIEpZ0f9eQTnWeJ4ZXq
kvCQ6SNpshhTmhz2fGfyj5liZLgfHB/Fvu+1QIyBz0Z7nWTj/bVMjAVDZMOW
/qb7JzFSfUMmjmffv/YXw+RxivCsE/FUrHM/0TVIjPXTVxyYQvfFJ8V4neg0
/TXrf995MQYbdNQfwNb7X6gYww1V6cVMH5LbYnQzc67tz/Rr+kDM1Wfs9+Of
iiEdf/rJIbb/tsZoxjvu0mUZk+8minGjSBOg7YjPYkx70CukiNm3XYEYuR1M
Ah0Middi7n6X6XddlRgrO5TPlfKI32IY95tWdYzxLeO7mLtPbqLzdgmm3+wR
HKHluQS7auK332L+u7SjBKfeP7+3j088l+jUl+9sJPjH4XNwDItX33pKYGDk
12Y2m4+DswQudtNXzWtNPJdg4Yl9AZZs/sdGSSB59Tu4kyvxXIKibrnt6Ty4
droEPoedq9WmxHMJOk2wPtKH2WeqjwTud8ZEVPUlnkt0eP9wkwTfrlibnLMj
nkswdFP4gP5ankvw2nzgoh79iOcSPNsV3FBjSjyXYHSPB0sXGBHPJTr3SwW3
JDD5a1SOcTviuQRJBy9N/odPPJdw90fWxHMJ5nytG+qhvS+QYMKIfwMVLYnn
Ejy8eyRnItN/U64Egeq7zrZM7l8mAc/H2EnyiXguQdWQk49nsfmcUUqg1/ZY
16VNxHMJTqtnKM4YEc8l3PkP2w89+FJc89Xbel3LcymUfw/rk2tAPJci6drK
2snMf19YS3XumxX2UvzWi5z90p54LoXh1eQ0fWviuRS1140LnK2J51LsMQ4b
GutEPJci1+FFvL0d8VyKD4F/VT8xJ55L0a79vDKFOfFcisqwGT1SBcRzKW7m
eo8toftvPyneOxaUrLAgnkvRpW/r7XdZPtJ6nxSS/QN+/DQlnkvx8M+Ptyz4
xHOpzvuDK5elmN5csBoTz6Xo3G6M5Isp8Vyz3kX2x0KYvpweSbE/wBKzDIjn
Urh2LTh0jNk3JE4Kr6RPY24bEc81+nmT7nGVyXXZUmw8IwtezeJJtxIpTukH
jbrM9DtLLEVL35EHn7sQz6XIVPY4mWVAPJdiYXz7kw4uxHMpt7/MiOcyWCeG
v7moPZ+R6dz37TCRwfzdpsn3tffNMhTbnD1xTVvPydBFMFkPBsRzGeL3RO/j
GRLPZShxDpi7xYh4LkOk0O67vynxXMad5/GI5zLsstlW5cknnstgMtL50TLm
v67eMuSUGiwZyCeey7j7C1afXlovw7T5zyPjWHvKFhmeK4bMmskjnsvQa2HD
xXAe8VyGvAXr++caEc9luF7pM66DGfFchrkLD6+ZxCOey7A+xqjsP+ZvHyNk
mNMzu/Eaa7eNkuHa9M+z64yI5zJ0uHcz8HwP4rkMBcZ1ozLsiecyTJDar1mt
5bkM2+YOX2xtRzzX6Mu6v+FlHvFcBs8TfS4vNSeea/T/eYgoxIp4LtOJ36X1
MvT2EvsOsSOeV2GuSn9FEI94XoUdQfrf9Vi+uMG4Suf+5LpFlc7+yrKrgt+j
DqX7DIjnVbB5ntqpDYt3fw6owjbekggvZo/lQ6vgNefKuf3s+wtjNOPFRgze
Zks81/w+5bdEreV5FR459u32VUA8r8KmO21LppkRz6vQt/kARlsPV+FuQsAJ
R2vieZVOfavaWaVTX3YNqoL1z3l9xrkQz6vg8+2R8rGW51UIttJseC3PNf03
jeo+RvteoQrNp4uf+cTzKrx0v9FnpxXxvAod0yNOzTYgnldhdlyn7Y3mxPMq
/NW2rMdGM+J5FeYs8x9pbEY8r0KL/9V/uqi9D9fY40eZ/3umj3VVVWg0C+3z
REA8r9J5f5PxvQrtHFY3XdLW53KEFM37MpXZw6WNHKLNDoV7GonncpgH/O/1
NFPiuRw15nHONN47Gzl3/snm/62nHMZxt052Y/N1cJZzfLEmnssR/HNOTYIp
8VzO1de9iedy9Bc4WW22Jp7LUTIlKLC7NfFcju7LbDKcDInncp14t2eNHAd+
+Uqi2XwebpKjcu+FB4vbEc/luDLS6HhnxsdOB+Q4XPn8xFVtfS7Hyfab/ljC
8oGAs3LExU28AjPiuRzTB4QfE7H5F9ySI69bh/Vr2X1V20g5braf7XxeQDyX
I3LTjbp/TYnncvQZV3d+JL3vSZDj0G9/PX0Wvz6kyRHo3dtVxn7flKsZzyji
rK/2fZkcR15JFUnMfkukcshv2oqnM36dUcox6dLqn3OZPuK/yvF7m0V/dwvi
uWa+DydVX3YinlejpEzPf5E18bwaEVs/7S4VEM+rde5/X1hXo7jKOXWAIfG8
GjOaHzi5EM+rERDYRhxhSzyvxj95c+fqa+vzaixoPtAwI55Xo2/a6KER5sTz
amREj3+/T0A8r9bR1+jF1eB/u+S+mk88r8bjkL1Z0kY676zG8XtfOqULiOfV
WB7sOSCcfd96XzX0TWe/yW5LPK+Ge+zM5PMGxPNqHX1euVwN5/O744qGE8+r
4fWuy+UJ2vq8GpOD72x3MSSeV8OhYec5o9bE82qc8HAMGikgnldj6JAH47eY
Es+rdfZLXXY14jwPm67vRTzX/N4v/Ui2gHhejREBkTO22xPPq9F/yh2D8abE
82rsdx28M1v7XqJapx4xb6XAecNReXJT4rkCwy/v+ULvPXeYKNCtT2+RP494
rtC5ryvvroDo7NTul7Q8V6DR6FDLyYwPIwcqdMbfOFzB+ZeAeK7Qef+R46GA
f7PBtfW5Au9XbrMuZfHS1VuBAYMqjqjMiecK9IBobiS9J1uvQN3jX29nWxPP
FYgUnUzrZkg8V3D1MZuP42EFnhZ5Hd1mRjxXoNPOnC9F2vtdBcSnBtX37U08
V8Dwcp3tXQPiuQL9P1v9SjAinisQ+nmmZWtr4rkCrb37bl2hfe+h0MnPniQr
8LaNxYCj2vcfmvZ5QR9atCaeK3TyfXehAv9ufztsmQHxXIFjW0xn7OYRzxVY
qlT7BrP4UVqvwHLPdX52LH514NXAIKiN20ED4nkNLk9oWlzJ/H+DcQ0Xn77S
eXQN0uzfRv3qRTyv0XkvzHOsQVN0TqiDgHheg+3lJ/WDtPV5DXxCe1cMcCGe
16A2zjA9Qluf1yBeE07vmBLPa/AxLt9Xqk88r8G86QdWd7Ymnteg/nDf4Ve0
PK+BdLFry0OmxHPN9yabbv9tSjyvQX7SmAp6f9Y1qIa7b9Gef9fo7O9952sw
eGzptUl84nkNvEQtl89k+pTcrsG4g3uM/mTn96YParCndHf9MlPieQ1WmN0o
NLAgntfg9NNPDr3bEc818nj9qU+NiOcafZ982Mnbjniu0d+9wksFRsTzGlzJ
Cj408xvV5zW4kxfyPElbn9fgxpegkM9Mnxnfa+DQ/MDNnHhei36mmoyP1R8u
bWp1zjOXdqzVsc+5zrV43eKnPNeUeF6L8e0yn17pQTyv1TkvdnCuRQ+9kaaD
tDyvharm7eBu2vv3Wtz+MqWfsxnxvJZ7z6ytz2u594ouxPNaXB3c/YmnHfG8
FjN2z1DmsHp1z5panfejDzdp1lceXNLPkHhei13/fThZzdbf6UAtZF13nb3z
id7r1OJsUk6dXhXxvBY1fv7nVQLieS06b0+Qv9DyXKOf/nuC0pjcNrKWe0/K
/GHI41qkhCytMWfnI2tf1WL0o71tSxvovL0WZeMu3VzA/O9DWi2SfK7O+tOe
eF6LWZum1t5opPq8Fg+uzvB2NCKe12KVXlRLI2Piuab/+Usz2xoRzzX2EptY
pegTzzXt9uaD27Ujnivx7NlfZ/TMiOdK7j2LLfFciWzxd9fGejpvV+LE8oYe
IiviuZI7HxYQz5Uw6TZZ5kV/PzBIyZ3/84nnSp18598JSiSohh5KEhDPlVjt
tnx9jC3xXInDR/m9Apm+Ri9WYpiJfsNYbX2u5OIv01+4n1LnfVteoBI/Kp9M
7iIgnivhXaR/YK2AeK5Ej5TNu7paE8+VaGdwwOUkn3iu1IlX728odd73/bqn
RPPto2kDnbcr4Rhz42ORtj5XYkPfs8JALc+VOu9nY1OVXP7aROftSvTlG+bE
mBPPlVz9akY8V+r8vc2hGqVOfv/ssxLJgecmBdLf8/xUokbS/p0VO680b6VC
v7Lu/H0sfk9qr0JsQtdxodrzdhW2hnaoX8knnqt0/p6nvLsKl8rOHg7S8lyF
mqaHHa2074dVOB5eJl/K1rtxuAoptiLZLB7xXIXG604zenbh5BwPlc79gf4c
FX50jnTLMyCeq7DSILSg0JR4ruLet9sSz1WIerc+bLY98VyFfK+44s7tiOcq
eG467LGMzd/xsAph/ztw4LU58VylUw+euqji/r5By3OVznnLxwgVKmKnWY40
JJ6rdN5bz3iu4u7zeMRzFXZtdZzszyeeq/Dx181WjfrEc42+je70JPv9UaTC
OROvFjO1PFdhlM/LHXuZf2yr1sgv1lXcEhDPVdiXHu6RpySeq8BfbuHhxPTR
gafm8mc+8Vyt8x51g7EazeVdPv09hIWaO2+wJZ6rdf4+iueoxvwXf1wypffz
A9Tce2t74rkaUnX59KU84rka+/hXhwQbEM/V+PlelRLvQjxXozncjzYjnqtx
dfPHKat4xHM1dp0Z6ms3gHiuxl03wav5TB+v/dVw3/A8uNSAeK7Giw1Ppi5g
7V2D1PBdNLJfqTnxXNN+b59ss4B4rsaIkd+laVqeq3FRb3gu8VdyWw2fV7LZ
ocz/TB+o4TX4cfIW1v/4p2qdv5fYGqNGq43WUxf3Jp6rdc7HitM1+sxxXG6u
5bka9Teyj1y2Ip6rkb3u6AI/ps91VWp85/03+rQT8VyN9X/ufTbSjniuhsXP
Mydba/z9/wAuRPTD
      "]]}, 
    {RGBColor[0.922526, 0.385626, 0.209179], PointSize[0.004583333333333334], 
     AbsoluteThickness[1.6], LineBox[CompressedData["
1:eJxVm3dYzt8bx43sVUmUka1QQvZ4f22SrBD62pKkjGSTnZkkZEa2VMpM2qW9
93yenv30DKnEN+NXPvf5XdfTP133dc5nnXPu+3W/73Oefhtclmxu0axZs1Mt
mzVr+t/0p237AWPWXa7d6iOKbLL9fD/g3sTlJlOWcrZxyQfEXT/b/6GKs4N7
hcHtyaSFkyWCv/b4NWE4/+PDfZNJkr921L0wrAo7vj2uK9d/Lj8MZ358baHw
5/oX9v+Ivh0n1/cJ5NrXbfqIXaNL3TO6iP/a0kcfkTDql271cu5+OyQfYbeq
09mDw7n+343Dcdup5V4/a66/u2M4Ns58kBlC79c2IBz8N/N7dp7P2TeU4agO
t3FK3cb17zviE3oNKBqQe4Frf7rjE95sm75qY6bwr20e8gknRn9viHfi2t/X
fMLxnTtkN3Zz1/8zJgKvSrb4+GZz7ZluEXgxYM7ElvR9tu8jcN5J0vCsmrsf
70cEfIYu/nbtK9ffYVIk/J462S5dyd3vy6FIBIt8qraHcv33RURi9eE9y/z0
ufbGEcXgiSnDp4/k7MS+UdB6flQ76TLX/8K0KHTvfHJTc2/OXrQhClNmjLcv
6sr11zsRhQrHO+97jeDaC/2j8KV88cbpqZx9Oy4KK7cZv+m+mOu/SRSFw3Lb
R7WpNP+to2Ez0faPxJxrVwyOxu3oihH2NL7Bc6JhPdtnfWknrt3VIRrPq7MX
bNDm2sefjcaAggUmQd04++ezaJhcTxgRrsvZccnR2FsbaXden7M9qqIRURK+
c8kN7n5WHWNgN177Sisrrl3bNAZTbugZ3aPvz10QA6dWC+YHdOT633COgYeu
6f7Jplx/O88YnDy+5PWuEZw9MDgGvu5rB8yj66WZMWhx4uHCF1Ju/gKqY9Dr
0PpRy+h7d+jGwmPYFvWFsZxtMToW3ZoJDCxqaT0ujUWp/dC4ATu5+0W5xiL9
yaVllgu59pM+sTBaULfpN43v3LexOPYq4ljSRa69Y0EsYrdU8dapaT3Vx6LT
0tXyviO4/ld7xOFOxN2gleQvthPiEDg8a6W9Dmf3XRWH6ImXjIZe5J4vPBCH
72WuKZ2raX3fisPe089M99B8OIXHwW/s85xj5E/mZXG4HrdSZ8xi7vraX3HI
jpsU5X2Ne354n3j4JXz60YnWlzvi4ejQMri5Dtc+c108puUvfRFkRv53LB6B
G+127szl7NT78Tg7PSXsKD3vckw8ln9Y9KOA/MFGEI+Pa1t9d67h7F5aCRhy
WripMp+zeQMTcKvfMr2gEM5+OCsBohvDVRjFPd/BPgEr0ssNtudx7zf8TALW
zthhl7CA6//lSQI6rEuOav6S/DkxAUd2H617T+N9SJaAuc4Lwky9yL/bf8bm
caP/y/rCtWsN+wztFPvO8+j6xPmfMfFyXa78BWdfcPqM2W88jAe7cNcvuvgZ
lm/DbuvSePcI/IyoxtXtp+Ts0vTPePY9csDQXO59/dSf0ZB8olbvA/mfdiIu
e5h4zaT1ajwyEekXjljcpu9VLE5EtoXxzTbm5H+7EtH+7vTA3FDO3uediKkZ
9xpnmLMnv06EyzGteM9XnN0sLxEXIo5bbMwi/6tLxAC/GJ2HS7j38dBPQmf/
vvsONXC21bgkHIyw/+BE613PNgl/ki29lyzi3qdwXxLK+pvnjyN/ue2bBIvI
my21arjr14UlIcvo5v5daeR/JUnwOWoaZOdC/teQhOTzVlFBtJ4CeiXDanyt
fheaH9cpyTDv4vu1nzHFkzXJmH193Jltb7j+P48kQ7/7HNFgRxHxJxnrf1qo
0uj6k1HJWJG2e2bEfMajZGzQ0/J0caF40iIF3z1u6M5z5e6X2z8FHwyLfK55
ET9mpCB6aaLPAYrHdptScFapah4WRP53KgU7Dh6Pc6sn/3uUAp7pZb/vNN5P
E1LQ9c5m/fuFIuJZCjbmWPa7TO9j0TYVLidnzbptzfiWClwSJybT/IfPS0Xq
61/DhtF6dndMReLAAVvWZ3D2zPOpmBsl/Sr+IiT+pcJgefVsMb1/Zmoq6i8Z
dt1A8eOqMhVXz65uNTKT+x7bzmlod6Guk5WKu77XiDTkB4yOGEH9eQvTUBs9
aqzraI7HD3ekoU9cut5E+n4nrzS0+Hhz8uYxYuJnGtTJZj3siJe12WlY/qVE
W0Dz9b4mDTvaReGRJfe8Q3rpmH/106Pb9L3/jElHQ5+6gmEUL7SWp2N2m4Hr
K2h8Ut3SiWcUT66nI9np8rzZ1G7zPh38wf7J5s7kf0Xp+GKuvNUwjPzvRzoU
ZUbqZWT7GWZgp+ejLv8S/x0mZcD96171U5q/4XYZKHbV2hH6nfE6A9qt7x7s
cp2zX9/JwKBrVz9mULzdF5GBMb7Vb7O3kf9VZMDO64bfabWQeJ6J05O6zz6Q
JSR/z4S0/tet7kO4/gl9M3Hb0GGqxFlM/p+JhqQeRvY03uemZeJldMNzO/IH
xeJM8EPa32pO82W9IRPBRhtOnPLmrg/ZlYnhM89EeUVxfNM7kYmIB6uDZNGc
7eadidZbvtSfLyJ/9s/E+bKpL1L1OHvi68Z2v8VhtfT823GN7/Nq3pE4yid+
52YiaF3P6k3vuP4bRJnYMit35j1PFl8y0WHI1t83lnP24NZZEC44ct6a+OKh
n4VpdV36GxAP5IOz4Dl6QeGRUSKKP1kYPu9uVcMOzg6ck4X2xcIv82i8dG2z
sML7ScBjGm9XhyxIzc6G9nfk3i9/X+P9xl6yPZ/B8pEsHKz/fDAvmbNv+mah
77u1U1dSfvXzWRZGrg4ZGrOAxa8sjfgSk5yFzI1Xt6zpLKZ4loURiz+NCSb+
nK7KQoL+8V5XKR5KG7KgGvz9sYzyO8uO2bgz/E25iwWLd9l4oGp5uTiOmw9t
02wI9Gt2z8jh+u+ako2g/v4trwRzz89dkI3hmw0qba9z7WPXZMN76aTY3Guc
fcM5G+W9AvP6fOPs/45ko1vTC+lx16/xbOzfK/hFUg6Ll9lwaErQaD77B2ej
t5d6ifwKi5/ZGvFKnJmNRc8PT+wTSvkMPxv6MY7D1xPfGnM/PGtKb+l5nVvk
YEync+LmART/dHPwecMtG4t87nnZ/XMgXrHbfd0lioejc2j9cO3XZuTgYO3p
hsSXLN/KgX23sS3tKH+z25SDDMdjUwZnc3aEaw7Hp0wWn3PwZklboe5nbnyP
++Rg0sTA2W6PBBSvc/Ch+41u54hvs9/moNZ5uHFHSxa/cxB+oJtBb3pex4Ic
YEJ77VbEW2dJDs7uX559jvw7sz4Hy4/H81PJX0a1zUXzsuujS7qxfC4XQx6O
aX1Hm+v/zTgX7+UTbZZe4WzbCbkY2Tp/50/ia/i8XES7rno3bTt3vz6rcjHu
V5Gnng7TP7l45agtdqN8sfJALkwGmDW7mE352flcjXj6+FYuFpfZ/dyewT2v
fUCuRr7oFJ6L64mtGiMCd316ai7+GA2x6pHG8sVcNNJ8wTHSB1eUuch/ede7
fBzHh9pfucCK1a8inbj7L++ch4bAtr/f0feF9cnDAB3D6IQ6xps8bLjr87ry
Fve8I8iD5Pn+S4nEU97CPPDuHDrgROtv+ro8bOx8/NLyN5QP7shD0erkHxtc
WP6ZB9v4nr5zjnDz6+iVhxERDp7dl3D3T72fBxcTyflPFL/NQvJwvGWTYmX5
aR7El3OnJwm5679m5+Gs/OWxl7pcfxtBHueP5oxneWikw75Xwdz7Gmrl458G
r/6jaL0f0svHesPTnh4mnF0+MB+bK7pF/8lnejIfM38c19cl/34wKx9X7w99
nL1QTPzLR4ehz488onzKwT4fywvu37xC85nslg/rAxXfi0dz/YefycefPc7F
F5Zy9qXr+bgzJ/5P7yzi15N8PP86pXEKuOuXvM9HT6vYLzrEu7eJ+VjR9IH0
vT2K8jl9TTw9IMuHhc7YyZ/I30p/5KNB5N0tluLf1PYF8K4UdA2pYXwtwOyb
+9rso/yyxbACiA6UWJ0intpPKoCvWZzck8YzcX4Bzg756JtF9YChdgXIsDK/
va0Ht74uOBVw+STlQ6pDBbD4Nqhnl7cs/y7AjfrxOSe3C4nPBcRnztYPLIBx
Z7+KejXT2wWY0fKVk5jy9eL0AsDGcGQo+cfkigINvXpXXYAm9beQ9EEjMeGd
4NB7Gb3PJu1CNNFjNvl7Qt9C8O4bZw7ZxfL5QnS5lZjayozxvBAOKR/0VvgI
ieeFcLPoXPcxmPG8ENIy20U9KJ6G7CrEkpmnl4WT/tM7UYh3xqHTBhuIieeF
mFy44V3GUBHxvBApWxcmTaD5nfi6ED97vl5h5Mn0fyHON3hanbFmPC/EwJz7
OTWUD24QFcJA5Hs91pnxvBDFglOu+zwYz4tQ+7RJ0JB+1y+C8+Ppk3UpHskH
N7Zvq3ryJ4DpiSIE9GnM6HeJiedF+BSrzAwmva9rW4Qf308qwjsJiedFMCzZ
Nk1Nejl/XxHmex0adFmX8bwIf+VWV8bzIiz0URucXSQinhdhU2DH553SRcTz
IkSMLn4+MERIPC9ClzkrZKqJjOdFsLjbtnJyLwnxvAiPr/dIqU0REM+LsPeE
w0uHGsbzYoiUbZ+0onw0oFcxmj/u2CuT/EPbtBjJPOP9eyhf2DWlGMek83xz
MxnPi2H1+fYWBcW3sWuKofz6sksVfe8N52KcnTH2stlYCfG8GAfGH5O9VjGe
F2Od28I++nLG88b7HxjtGEH86h9cjPf9EratWSYmnhfju431Qct0xvNiNGuR
//xfb8bzYlTx1rlsmMt4XozCTiX6m8m/OrcowcmjOhb2uoznJeAr8kcZEL+z
+5fAzyLXeKABq5eU4GL1+m8h28XE8xK00pPLBuxgPC/B00vLLDNcGc9LUOAw
IXMGxeMI1xIYJPW5b58oIJ5rPu+4TwlmxtT/bk39hY9K4F3xwPsRxdfZb0ug
1+7xzZUpjOclaFqNP6oZz0vQqKaDE4MYz0uwPf53yEHKRzPrS/DXpPg+qm0p
VrfdtSjGSkg8L8WpNmmBB0lPfDMuxbGqcwZ8yodsJ5RiervR2/9YMj1XComg
eNFIa8Zzuv4F1VccS/F2pFvMfBqfygOlQPxOXt5XpvdKMW3Oi1XZWYznpTBt
9fBXF4qf7QNKwauJbcsnfeEUXoqcesPjAlrv6amlqFmRaGeQy3heikvSu3su
Uj5+RVkK33eNCQnlh7W/Gu9XUrsF2YznZbCPWml5jeqLYX3K8LJ4TL+XFF96
jSiDU4p76FXi3xGUweeQwmxRNuN5Gd7EJTsIdwuJ52UQuf+74G6ImHhehl1/
C8qM52Vomf27jS3VWxy9yrD3m08bGbWn3i/D47e509aQ3jALKYM4uOES/5WQ
eF6GcEnUrpNU7/2aXYa5Tw2WzNrJeF4Gx4YVy29eFRHPy2B+8nb9n2rG83Kc
ent7/s48xvNyJDVGb0/Su+UDy2F00v1Qu25Mv5Yj44fJpZYjGM/LwVd3Dx00
TEg8L8fvrHFbDSmeO9iX47jrq62PLjOeN96vyG5MBun34WfKufW6U0Q8L8f7
3esfdn8jJJ6XQ8tWWNCF9MuS9+XwPeHnv+wl43k5bluH5ImuMp6X4+0JnQat
RYzn5TC+G9rqZL6EeF4Od0sf44MUj6a2r8C79XpanmrG8wouX6DntRhWAXk/
w7JpVC+3n1SBJTlmj32JF4nzK9AYffJWUj12qF0FagQjTOXeIuJ5BdIt1jdK
XAnxvAKTDHoNCkqnevbFCpRPaMyIBouI5xUYH5W69wvFe/3ACsw6/sw+P5vp
7wpUD912q3In43kFHty8EhBL9dfJFRXIeTA1qfdbIfG8Ah5hXf5x7Mp4zsPc
s/+WlJiy/J2H6xfTG2eU679Rm4dWvHtLBpE/X+3Bw7neF2f8MuPuH9+XhzUn
TZIf7WTxgIemcroVrYchIxvv53LY1sWG679yAg/FS3dZK+5z8e3cNB6iK3eI
V1D+9HEeDzH/NW2hsPyAh9xbi2uWUTzovYoHc8vMtVIdli/wEHK84nQPet5R
Rx7Vw7jrX+3iwftXjcU60jOVBxrf363bkiOUn3U9weP0jjaLNzw0qdeWlK/s
8eZpxMPHt3gIDtrzTOc/zi7w56FiXMS3VNKP7QJ42CrwePNdj2uf+JoHmws1
4+7Tet8WzoNRV5M0cTXLR3iwL9m6baY5Z6el8iCxGdXMpprlJzzsLf3yUUbx
yryMhzY55odmkh5ZL+IhU90wboQ10yc8LJnzOS8xkLs+to6HI/GGZrsyWHzj
wfNPi2nuF7j2Qa35uNnu9O5OoSze8bFmxAIdniurV/Ax4UPFfWPSZx/68Ll6
G42/fDAfJoNd3H2pvtlzBF+jPmE1jq+htw6Dj6iq0VsO03oKmsPXiD+8hXy0
bcIL8VbHlo+uvh+iRK+YHuJz+SDFi90OfHyuPTmoTybTR3wY3bt85x31z9vH
x55k/57rqd7f5hgfxfygJMM9nD3+LJ/4xNlbvfh48LaTf9/vnH3Tl4+z15/s
nmXC2Sn3+Vh9taiv9wWWb/GxOWZEXc1gFo/5HP+Jh2vD+FCludxw0BZTfOYj
YHfHxDUUX6KT+UhwaT+sm42E4jUfa19/7iCj+uaAksb5CZ0qukH6x0bAx5DI
WUPmU7w7XcVH66+KxgyK6/+uho97U64/m/eF1Zv5ML4z1zyP9pMMtCph9qff
r291LJ+r1KjvHtSrxGLr1y8u7+LaA3pVasSz8oGVsHrcfvagPdz3dDGtRM+P
M+vyqd72z5hKFDRcdCvdwV2/c0ol8GfKPiXx8MGsSiwwS4iaSPlhzoJKTNwj
Cp1M+qfV8kpsT8RoD0+WH1aidKNsRnfaP9hiX4mQmrFjJy1h+WIlimY02EbT
fkSSWyU6O8jav6X1+d+Rxvev+KZ1lvKlYWcqcbpvm0Gpr7n+/3pWgt+U/qUz
3lTC2b95eCvSg5H3KnHilLfFUSvGn0oouitObz/P9e8XXIkuQ8zv5G9n+rIS
uv4S/TBavyejKtEhd8MXc2p/k9j4fX8LNiwfrcQzM97m05T/di+qhCBa/+Ph
5Sw/rcTe+mZl18k/98sq8avbqBWtSX8+r67EhA4HG5c006eVEK2/n29B66tT
CwEent3rPsSU6VUBvq3/tHgYrQcXXQGarQjZOOAy450AjQ/3NaH5zurfeH3l
n0tPyb9aDBNg2+zWH85TPLQYLYBMe7yuA+m3zZMEGvvn12YI4J307M56qid+
ni/AmUWP7Lu85q7/vlSAXm2TWgym/M/ETgBRx/jeLhTvV28S4F+LTZMtBwmI
nwJU322ZokP7Q59cBSgc3kQsIfFUgH6pyjUq4pvRKQHmWS2KfWfO+CqA/l9B
xbUf8xHAN2zYx3X0/NA7AsxvyrhDWH4tQN8Ms4r/6Hu7BQrQvHh5aDrFh9lv
Bdx8U71nb4QAiocRw5W0Xp8mCFC0tkmwMD4L4GN6xc2f1neHAgEcK0rXTnFm
+ltA+9lc+3aJAFsNntXbWDN+C5Ba3X7mQtpPyKgX4O/23AvGcyE+9ezQ/kQI
47kQ43oOG5lhyXguhFnf130irBjPhXhl8cXfkOqn8X2FSPOMfP2U6jHfjIVo
Wm2thzCeC5HwpFmPDD8B8VyITUabVprTfvC5aUL0SB+TmrlPTDwXwuPESeO1
mYznQjQ672FJd8ZzIQ78fr34DuUb1huE+JPyxqH5KjHxXKjB+1e7hOgtOHfe
fxfjuRD5goi8iTsZz4XwUkn0hHReY+Z5IQY0HWjowXguhKFF7cIdlM89viXU
2F8q8BdiXZ9RohmLhMRzIab65Ny9UsN4LsSCLu0tsywZz4XYdzR8xUvi8e04
IazGhF5rQfW3tFQhlAV3VJP/z3MhSjcccXawZHpEiC1vovp0fcZ4LoTjaZvF
4ZaM50JU34qxbEX5dmydENbvFNp/ghnPhehy44zVD+LLoNYifPpp7W1A9cHl
nUVo2n1YpWb7nSJ0+7thJCKeizT2m+WDRfhi4Vv9dgnjuQiRjavZzpnxXIR4
wYNVM/UYz0VoWTX+yFPy56A5IpRLN07tS/k2b6EIXef08RiezXguwu1R4yo8
nBnPRchvrr23bijjuYhbz8MYz0WYsczq0T3iSd4+EUJ0awIe+oiJ5yK4q8e6
3Kb3GX9WhMLbJ7ZMJ7221UvE5VOUn970FcHrYFjYxpGM5yJOD+oznovQ2v5U
/7KFjOcidC49NlGUxXguguy9YZGPvoR4LoJOvLCT+W7G88bve5zR+X0g018i
JCXFvTxO9Z4BJSKIX4Z1zrsqJJ6L8PD3gVOt6tl+igjaEr7W4xzGcxGkfvPH
1+qz/RURV9+g+G+gJYb7kYrI/dWM52KN/b6DemKsfdf2Qh3xJaCXGEbuuYOt
VYznYjx03rJ2vzbjuRhfQ72qHtP7/TNGjIEHT97sR3pw5xQxTv2rN+UL+c+D
WWIcS01/sJfmL2eBGK4zI+Y/o/pDq+Vi6PsHvqk3YTwX0/6BiHguxsKXEWFD
F7HzLGKunkXxIslNjJYDb/6jc57xXAytfiujtKheN+yMGHcbves28epfTzHu
ScO+nCB/vXRdjKBX821c6Psj74mxbjV+bfn/eQkxnR8QEs/FOKTSagii65e8
F+NH5IChNu9YPUkMvcA5/AOU379JFGPZQrHRYTovIs4UY+jyTjGlzoznYu68
DM3PXL4Yhcd2z77qJiaeizHta/r9jlSvel4t1ojfpT/EyLn3a66OAeO5BK3v
aE+U6jK9KkG8aF+rB0MYzyUa+yd+hhIN/8rqL+Hywx2M5xLEHm9o3uUC47kE
r06fL83JExPPJZAZtwltF8x4LsHBpgMQNB6f50to/4XxXALJbpXbJ4oHJnYS
WOjtDU8ifbB6kwT73X7kn6ljelgCXesOa2opvn1ylWjoW9UhCYZZVWxre4nx
XIJ31UOG9qTzMosuSpC4OvCI0xXGcwkCP+5/PsOZ8VyC0Rc+TntN+2/CRxKU
fmx9WLad8VyCGS+8R+vtZfUzCbbGpU71JH/fGyGBvl7rzYa0Xp4mSLApLbHv
Xh0h8VyCv+UZ0qsdCiQoeSIY2ZK+Z3KFBCPlqw7eG8p4LsHHGeea69L97qol
GudvMuolaKp+vtRjPJfiw59EV2mtmHguxezBvIK5uhLiuZTqiWy/TcrV1+n5
8X0b23c1KW6mz6Xo5nneUYfqZUNGSrGkfdinh1Q/WjlBikFJuw8b0XifmybV
qO9+nCfF78F6/XmXGc+lkG3WSzE1ZTyXIuastCB/IeO5FHeOeV0fQ/c/6ijF
tlpH9+xMxnMp9h3UbvGV9icrD0hhkjnk68CtIuK5FLUjjbSlVkyfS/Gzx+4C
XRrvPd5SeNT3sr10menzxv4Gi1xmL2A8l0Lrz+qkS50Yz6Ww0q838qXvm/ha
ig4dVG0mBzOeS7Gw9ZykFzWM51Kc3jnOI78947mU2++kesPvXCnGOY/EOAum
z6XoKA66/IHqj+tFUuD8o7kRlB9eUUpxzc3RbFwPxnMpzLW1EjNpfGp/SXE+
xuxcn+9Mn8vwz+Ki4MchTJ/LsCNzzeHJtYznMo393w99ZDAYNybzEOWL8sEy
XHzfzMKyu5h4LsPi0Q/PVVK8sRonQ5Lt9t9rSc8dhgyPlWtXbs1mPJdx+xdf
Gc9l8I4dcmduMOO5TGO8pq+Tkb8znsvgx08zDB/B6p0yqKbY7So1YfpchvhJ
Ud76VG9pc0yGA383IMTEcxn0JE/9BaQftnrJNMbzpq8M91z7R9uMFhHPZVhw
xjrj4//PN8gQYS1PyabxMAuR4XlHgbM26aG1YTKscn+bFzCa6XMZzOtqHven
/azoZJmGv3zNliFvSsgHxz4S4rkMq7MXd7bvyvS5DOGu3j208hnPZQhq410p
oP2GdzUylOg13ZDxXKahRwy05HQeUkQ8l6PD9WWFHb8wnsshD44xNZrHeC7X
2K8rHyjHb7VH+zxa/11M5RD02uNqd5HxXK7x/J1T5BjomzeptDPjuVzj/EfO
AjmEhQdO77BiPJfj8ZDh1e4hjOdyBFU1CWLGcznC7i29fO//+zlyXNv/InDG
G8ZzOVYM/rkExIP/jsjxfPO2w16ZTJ/LERL+onHFCYnncjippEc/6DN9LsdY
b5e3H14xnssR3SzmjK4p47kchgu1dvaxZvpczsXzxUyfy+G/x2bMNNJnJ6Pk
GvnZm0Q56iUP+gkWM30ux9o17odd6XxN9yK5Rr4/ly/HtnlzJtyg8wL7ZXKU
vTZ40o/i/fNqOYZ0u/gmMpTpczlMm46znmM8rwIMrX1vuTCeV+G0eOLF17li
4nkVVivXj9Cj/Q4/wyo6byImnleh/urtrgcdGM+rUL7yo3L6brYfVYXJtWUv
h2cxfV6FG9/9n46uZzyvgv6TVR1CFzF9XgXdk8P8FpEe+r60CrJO9V6raf2a
2FXB49OiKDdzps+r4D438nDv90LieRUubvjwKE+b6fMqtGw9797yLMbzKhSM
MrgkofEwOlWFku6ZHfaasf3sKg3/PuZThfYlCxO+BzOeV2HNgrshN82YPq9C
0+mkj1T/6RZYhRirksiQJYznVVg5pu3uj90Zz6uwSXQ9uocO0+dVSDas077o
zPR5FZb9DfiM5433N8/5FjSc8bwK14JSvtyj/HO7pIpbr55Mn1dhkHRErUcW
0+dVWNoyTVK6nfFcgRL/caVzSO+PaqvQqGdu1FZozM/VHgpIiwL+s9vOeK7A
dmGYiegN0+cKjXrxkJEKnLDYmOX6jfFcgaXTZuUF1TJ9roDLkdiZJ64ynivg
9f5z9hnSK4rFCojdRtQnLWY8V6CZ4aP5fyi+WG9QQJUZ3GMP1R+POio0zo++
2qVA76YfOCxk+lyBaZaK4nJnxnMFdm88EKPbhZ3XUUAdGNrvTyrjuQJpEwUN
ldmM5wr0bdfgpuvFeK7ATXnST3/yl3YBCjQd13VNZzxXYP/UlvI0Y8ZzBYbY
f+qR3I7V2xWwS9k0/i6t77RUBeoeuEW238F4roBvkWRkcijjuQKlTcfzKT9c
L1JQ/GM8V6BpO1ZJ+XJsnQJujzY/LM+h86C/FKj6WbI50pnxXInG1abq+43x
XIlgaf62AxT/PPSVsP+2/8LXVMZzJabM3i8WBTN9rkTkunFOq68yniuxzT17
kb8247kS5kX7guOdmT5XauQ7QXOUGDNo5Rn/YYznSgw/LD3+H+lLHVslXpnP
tF5L50Gmr1PC5+37hC1Ub9vtoMTpPYIyr5GM50qN8215+5Qwa7HxcEtvps+V
dH6G6fPG+z+as3SKAeO5Endbd7wy1ZTpc6VGvEq5r9Q43/fzmRJT2zb/ofuc
6XMl1uTHtVibxXiupHxJRDxXapyfjU5Wwrqdx7z32kyfK5Fmx/tqS+fbBpQo
4fkzOmq3C9PnSo3f25yuUmrk9+9qlJh9LfVVOI2ntEGJ+w59ovpHCojnKpy6
zsttc0VMPFch9Pr2Jy+Jvwf1VNjl8X6CzwXGc5XG73nKB6pwq4XvnVkujOcq
pG+P+TSK7H/GqDDo74FIps9VOHhihNVj4suDWSpsHps4cICkkniu0tg/aLVc
xZ2HJ38bu0aF5vo/6mY4MZ6roLPYqrxZKOO5CpHvbR6ZUvxNclOhfvLR4qfW
jOcquMW+neV7kfFchZ2uPqpAuv5fT5WGHrx0XcWtrxDGcxVXb1IxnquQdOni
P+FmTJ+rNM5bL3mvQrued9eYUL3hZJQK/Xnaz3Pp/d8kqtDe6smenrT/KM5U
oZfJ6oHK2SLiuQq2yaPiXgUynquwat6wiPtfWL1dhddN2y/OjOcqFN7qccX7
rIh4rsKcy5av/HcynqvxwGTSLz/i2dT2ao3zqC66anTeNvR8DO3P+RmqoWNz
cU0n8v+s/mqN30e1GKam88CM52rkbAt9pUv1ic2T1EiwyPlk7ch4rsas4oR7
T50Yz9VIff/smLiG6XM1jHNz5vA8mT5X0/4G47kavfb3DZnblfFcjd69FAs6
Ur75yVWNg5bpZ6e8ZvV2NRJDU95NJT4anVJjTPt59nUUbxZdVON4M4OJbvR9
x3zU2OT902Mt6Z3QO2pOX51jPFfjae/fNwPI/7sFqrE+xmH52y4i4rla4/cS
eyPUMHqQ1TuO8r2nCWqN+lhxuhr9bJeNiKTf93UoUKOhjVfHCWPZ/rgaT9xO
PzOtYzxXIzvAyegr5Zt31Wosshkb8Iy+L6NeDfW44p2xjev3fw4zzF4=
      "]]}}, {}, {}, {}, {}},
  AspectRatio->NCache[GoldenRatio^(-1), 0.6180339887498948],
  Axes->{True, True},
  AxesLabel->{None, None},
  AxesOrigin->{0, 0},
  DisplayFunction->Identity,
  Frame->{{False, False}, {False, False}},
  FrameLabel->{{None, None}, {None, None}},
  FrameTicks->{{Automatic, Automatic}, {Automatic, Automatic}},
  GridLines->{None, None},
  GridLinesStyle->Directive[
    GrayLevel[0.5, 0.4]],
  ImagePadding->All,
  ImageSize->{1178., Automatic},
  Method->{"CoordinatesToolOptions" -> {"DisplayFunction" -> ({
        (Identity[#]& )[
         Part[#, 1]], 
        (Identity[#]& )[
         Part[#, 2]]}& ), "CopiedValueFunction" -> ({
        (Identity[#]& )[
         Part[#, 1]], 
        (Identity[#]& )[
         Part[#, 2]]}& )}},
  PlotRange->{{0, 0.999000072479248}, {-6.06852, 6.108659}},
  PlotRangeClipping->True,
  PlotRangePadding->{{
     Scaled[0.02], 
     Scaled[0.02]}, {
     Scaled[0.05], 
     Scaled[0.05]}},
  Ticks->{Automatic, Automatic}]], "Output",
 CellChangeTimes->{{3.885635457306228*^9, 3.8856354675067677`*^9}, 
   3.885635543166979*^9, {3.885635700615112*^9, 3.885635716527975*^9}, 
   3.885636538348653*^9, 3.885706700107831*^9, 3.8857078770434113`*^9, {
   3.8865780242248898`*^9, 3.886578138041828*^9}, {3.8865788350726347`*^9, 
   3.886578857515959*^9}, 3.886585240556591*^9, 3.886585492211649*^9, 
   3.8865862017697954`*^9, 
   3.8865881600301466`*^9},ExpressionUUID->"ce219350-0f5a-4079-bbd7-\
e4b662048b87"]
}, Open  ]],

Cell[CellGroupData[{

Cell[BoxData[
 RowBox[{"ListPlot", "[", 
  RowBox[{
   RowBox[{"{", 
    RowBox[{
     RowBox[{"Table", "[", 
      RowBox[{
       RowBox[{"{", 
        RowBox[{
         RowBox[{
          RowBox[{"Bvst", "[", 
           RowBox[{"[", "i", "]"}], "]"}], "[", 
          RowBox[{"[", "1", "]"}], "]"}], ",", 
         RowBox[{
          RowBox[{"Bvst", "[", 
           RowBox[{"[", "i", "]"}], "]"}], "[", 
          RowBox[{"[", "2", "]"}], "]"}]}], "}"}], ",", 
       RowBox[{"{", 
        RowBox[{"i", ",", "Start", ",", 
         RowBox[{"Start", "+", "50"}]}], "}"}]}], "]"}], ",", 
     RowBox[{"Table", "[", 
      RowBox[{
       RowBox[{"{", 
        RowBox[{
         RowBox[{
          RowBox[{"Bxvst", "[", 
           RowBox[{"[", "i", "]"}], "]"}], "[", 
          RowBox[{"[", "1", "]"}], "]"}], ",", 
         RowBox[{
          RowBox[{"Bxvst", "[", 
           RowBox[{"[", "i", "]"}], "]"}], "[", 
          RowBox[{"[", "2", "]"}], "]"}]}], "}"}], ",", 
       RowBox[{"{", 
        RowBox[{"i", ",", "Start", ",", 
         RowBox[{"Start", "+", "50"}]}], "}"}]}], "]"}], ",", 
     RowBox[{"Table", "[", 
      RowBox[{
       RowBox[{"{", 
        RowBox[{
         RowBox[{
          RowBox[{"Byvst", "[", 
           RowBox[{"[", "i", "]"}], "]"}], "[", 
          RowBox[{"[", "1", "]"}], "]"}], ",", 
         RowBox[{
          RowBox[{"Byvst", "[", 
           RowBox[{"[", "i", "]"}], "]"}], "[", 
          RowBox[{"[", "2", "]"}], "]"}]}], "}"}], ",", 
       RowBox[{"{", 
        RowBox[{"i", ",", "Start", ",", 
         RowBox[{"Start", "+", "50"}]}], "}"}]}], "]"}], ",", 
     RowBox[{"Table", "[", 
      RowBox[{
       RowBox[{"{", 
        RowBox[{
         RowBox[{
          RowBox[{"Bzvst", "[", 
           RowBox[{"[", "i", "]"}], "]"}], "[", 
          RowBox[{"[", "1", "]"}], "]"}], ",", 
         RowBox[{
          RowBox[{"Bzvst", "[", 
           RowBox[{"[", "i", "]"}], "]"}], "[", 
          RowBox[{"[", "2", "]"}], "]"}]}], "}"}], ",", 
       RowBox[{"{", 
        RowBox[{"i", ",", "Start", ",", 
         RowBox[{"Start", "+", "50"}]}], "}"}]}], "]"}]}], "}"}], ",", 
   RowBox[{"Joined", "\[Rule]", "True"}]}], "]"}]], "Input",
 CellChangeTimes->{{3.88657854271871*^9, 3.886578586898676*^9}, {
  3.886578621472254*^9, 
  3.886578638920049*^9}},ExpressionUUID->"860fe1ee-d070-4b26-8635-\
8d294fc82daf"],

Cell[BoxData[
 GraphicsBox[{{}, {{}, {}, 
    {RGBColor[0.368417, 0.506779, 0.709798], PointSize[0.009166666666666668], 
     AbsoluteThickness[1.6], LineBox[CompressedData["
1:eJwt0ntI01EUB/AhMaNFjiE4cOTMR/ZYmZoNTb9zogap84EglhqmNQpKtKSH
L7KHmpX0IisrKtFMaPRH7u3v91PKDMvooRlIWmsDV5kiTDLKce4PLj8+3Hvu
veecG1xyOKfMRyQSRS8N79/7SfNNGFYmGr4WyzVe32szwWHMjcvXkSM+m9Da
INs3nkg2KMzQK68PK7RkdZEZao9Q2q0hc3fNkIb+Ugwx75g0w23z3E/YRB5b
Y8G5hVkfdwh5T6kF+8v+tPZuJLs6LHBPNA8sCyOXOy2QzZ/SVUaRPRFWLLZI
fLUycv0BKwr0zhhJDHl5jxX1zz70RLPzbvywIrSmIKVOTlZutiHsSm58vz+5
q9yGKXF1rTyYHPnUhmbX6EddENk4Z0PUYOHpdXFkzVY7KpovfpsFeaTKjoOp
YtN5lm++0Q63bqpyrZr8ZcGON5nitJc7yfr4PljaaxxJBeSZ6j507qpqrGPr
j9n7cGY627g6j7xUUUgKmzTz7LxBJQfPc6lIwfZrSeLwl8u7o2HxWSUc8h4K
Y9ossn8DB/7CVdXlWFb/Bxwy0gNK5gPItwc47D2pctlY/qUODo7iVxtGA1n/
xTz+VX16Eq8iu8N5dAVGzGSy+hrSeDwObzT7RZKP6Hl0GnKSUlj/1E08bm3L
XDHH1i8+4pHg9/P1ONtvYIiH46ZPW3sKuXGaR5yzU71qOzl9pYBk74XYfaUq
AQkS7fGgNPL7DAG6ENW13mjW70MC+O4TC+0s392XBLzTV2wRp5JDDUvxb49O
+rJ414iAF6rvzrNsvue3AMn67tqOZPb+ZP0oMk3E5mbLNf8BfgYDIQ==
      "]]}, 
    {RGBColor[0.880722, 0.611041, 0.142051], PointSize[0.009166666666666668], 
     AbsoluteThickness[1.6], LineBox[CompressedData["
1:eJwtkntIU2EYxsU/JLouNaHQcKY2Gd4Iywv1qima2NAZuou6oaYzTSfJKnBp
aGBhBoZMu+DECkWDlUnucrZzjtvUEXkHM5yLvFWaZkIGMtPzduBw+PGd53m+
7/ledl45/6qri4vLmd1377v3sARa+CBtSPYUDcEeq1u14K8UJVbLbAxzPmuB
bOoWbL8iGdZ46+CjuZKdWW1lODJXB3ebXA9Ibagn23SgXAlJ40sHGE7+ooOq
eIXdWjjI8LSfHi6513HVacjSAj2EP2levWg3M7z8Ug8+4hFWoxD95Ut64HHv
xYZUIG9xDCDJOdZpcVgYrrlmgD6vwvbnEzTD+3oM4N2a5JQ6ML9l1QAbp+5Y
ToQYGfYNJeDIqDKqN2eY4U45ARaf8g1xJfqHvSUgcXp9M0WI5+n/TQAZv2hT
z+D+YiOM0BadGXR+Avc/qjACp1+QXluM+YJ+IyxFP3x3xY7s+GuEMUXqbHMO
6mUxJgh4nBEzMIn+61UmuD28M79mR79bRhOozMKjEWPIu40Cl7z59BwP/YZ8
SQjqjQs8HkUx3BBHgrivJF6Uj35peSR0C4uqJNmY51lLQijtuTC+hX1Nd5BQ
I208aXqP+mfm3Xu1zREdVjx/wQIJCaUaedMi/s9xo2BtSHDdKUFeCaSgNHCu
9EY++muSKBjRv1GHcdCvUkbBA78XZUUS7D/yPgWFPJXFvIh9b3dR0D7jSNgs
QT+zjYLiLPbC6SnMr/9BQX2oR2LyLM5f6kEafopfe6i+op4VTMOhnW9u+w2Y
N3mZhsNevPHtcALvu4z+Pw/ol/2IBtGnC/PBWdinv4YGooLf8icS9cujNEzZ
6iTfl3C95xcNuVr72Qw2zrvcfQBSVM6ArtRB+AeSojS/
      "]]}, 
    {RGBColor[0.560181, 0.691569, 0.194885], PointSize[0.009166666666666668], 
     AbsoluteThickness[1.6], LineBox[CompressedData["
1:eJwt0X1IE2EcB/A1yEozzJI0pk2zoaklhiKF/ApfoWyxmK0XVsxZZtImmgVt
tLQ3M9P9oWhZijNnNWJEmnu73Z0rZFEuGykIYWZm6iidRWZvrt9zcBwfvvd7
7rnvEylTiAq4HA5n2+Lte/quIIkJxCerT6lSQmmfW5tMkGcRtCcL0DHDJnjV
sVFzOwRt5JlhpKL4IBWBTpWa4bmeE9ofhKZbzFAxdic9bD06570ZEgfblhYG
oIeiLJBU8pDv93Pdfx+TW4CaD1wTyMV84p4F6goYx4ZvmCs/WUBQ83r7A3/M
f8RYgTP6SJo5jrmmyApenvaLiOTLDVYY0IvnrvqhGz1WSPMf1Ck9+D5/qw34
nguarkl0p9IGR6UadRnZT+JjG1RNV8YHfEf3eG2gkOXsFazC9XYmU2BTqDxN
pA9XOQWbS701E6QPSQ8FU/q/hvnV6JF5CvTaBudwJLpwhx3kBw5lTSagv6rs
0Nud2RQYjD5H2aEkLyN3Lha92ChkPQnff5Z8r49Pg7HOlNRJzufGLhry86XZ
PDK/T0aDrGh3+Ngm9NpKGgzKF9kikg/paLjOVUcJZ/H/mh00+LZ/l/Qt/0iD
JKJd3zeDjvFjgNv87tnCEpyfFjCQIXS2XyH9GrMZqEpPqdtCXFbIAHXcVFz2
B+dTqxj4sDAqqif5r/sMHFafEbcSO5wMaF0NpbGkv2tTDOiM1W3LSN97VrKQ
Fu++NU7OLyiBhafnTcKbUZi7c1no+h0Xl0vOv/E0C5f73zIMmT9Sy8JF1YoQ
Hlk/2shCpjujpZbMT7hY6Jgtv/SG2DDDwucBe3R9GFoZ3AsnPN0BLxf7/Af5
JCK+
      "]]}, 
    {RGBColor[0.922526, 0.385626, 0.209179], PointSize[0.009166666666666668], 
     AbsoluteThickness[1.6], LineBox[CompressedData["
1:eJwtkWtIU2EYgE0z+qE2pumPRpkLcaXMFGNM5S2LLHSaV6aN0mlqOmtaaZGS
bEIbCkmxnGA4U8kbtSzBbWc7l5Z0ERoipCiZlG6llTMpxaJ07zlwODw8z/dy
vu/bL7+cecHby8srdvPd+m49HKkJ4gpaVi/q5sktNrSZoEOcK0jMQo6YNoG9
VRvW/R3ZyDNDzaP49ATnJw+Lzpmhad3UKYh3epjqMEO+WVVpD8T+1JwZbq+v
eC91YT8ZZoFQv4Tfex+jLyi2QHXsTMO7XQsedvVYYDTmL9edi/OUTgvI8v21
NyOxX4sgoF3hU2tIw76hnICiEw8dQ+z/7RwkYG44ZU9ACrL+GwFuIlsxVoF9
qNAKPP4Uf6IZfa/SCsMVSflFjs8ejh6ygjp2beOlAv3ITyuoqpRf9Fdw/dE4
GzydLtW1jaN31NhggJ8s9mH3Jx2xQZPCudHnxnkf122gO5jx6/4K9mXxJBh6
FdKsPJy3XEeCcV63WPkM++s2Es7WX8sxBKPfPFEIF7+NTDqM/CqUgu39tziv
W7BvPkZBSEBj8bZ7yGfkFCQeF5VMBWIfpKZgtvzBCE+IfrKLguUPGUVJY8jt
dgryKiKGQzKwL56noP6rtGd1jL3/HTRki6X/nNHol8JpaKdnhSXs+RqTaUg7
qSuc8Ud/tYyGfve4RM5BL9LSwH8vETzZjfynjwZB66iQ4CLb39BQu0rKmoKR
NYs02KaJqkw9zkv1Y0Am4tz1TUXPiWIgUR+0r4Pd/4SEAYWvJGXQD3v9JQY0
3KgbCVHYy+4w0KjKfF4tRD5gZKCt4Tz/NLve5WDAW92dPuDC+xt0M8CrK4zJ
Yfer5L4AzaHSH81HFsj/YLtK9w==
      "]]}}, {}, {}, {}, {}},
  AspectRatio->NCache[GoldenRatio^(-1), 0.6180339887498948],
  Axes->{True, True},
  AxesLabel->{None, None},
  AxesOrigin->{0.09821872413158418, 0},
  DisplayFunction->Identity,
  Frame->{{False, False}, {False, False}},
  FrameLabel->{{None, None}, {None, None}},
  FrameTicks->{{Automatic, Automatic}, {Automatic, Automatic}},
  GridLines->{None, None},
  GridLinesStyle->Directive[
    GrayLevel[0.5, 0.4]],
  ImagePadding->All,
  Method->{"CoordinatesToolOptions" -> {"DisplayFunction" -> ({
        (Identity[#]& )[
         Part[#, 1]], 
        (Identity[#]& )[
         Part[#, 2]]}& ), "CopiedValueFunction" -> ({
        (Identity[#]& )[
         Part[#, 1]], 
        (Identity[#]& )[
         Part[#, 2]]}& )}},
  PlotRange->{{0.0989999771118164, 0.1490001678466797}, {-6.053209, 6.093642}},
  PlotRangeClipping->True,
  PlotRangePadding->{{
     Scaled[0.02], 
     Scaled[0.02]}, {
     Scaled[0.05], 
     Scaled[0.05]}},
  Ticks->{Automatic, Automatic}]], "Output",
 CellChangeTimes->{{3.886578563438146*^9, 3.8865786398017035`*^9}, {
   3.886578835228134*^9, 3.886578857646193*^9}, 3.8865852406942244`*^9, 
   3.886585492317357*^9, 3.886586201844596*^9, 
   3.8865881601014214`*^9},ExpressionUUID->"cab35a51-14d3-41bf-b4a4-\
2c5e42776a52"]
}, Open  ]],

Cell[CellGroupData[{

Cell[BoxData[
 RowBox[{"TableForm", "[", 
  RowBox[{
   RowBox[{"{", 
    RowBox[{
     RowBox[{"Mean", "[", 
      RowBox[{"Table", "[", 
       RowBox[{
        RowBox[{
         RowBox[{"Bvst", "[", 
          RowBox[{"[", "i", "]"}], "]"}], "[", 
         RowBox[{"[", "2", "]"}], "]"}], ",", 
        RowBox[{"{", 
         RowBox[{"i", ",", "Start", ",", "Stop"}], "}"}]}], "]"}], "]"}], ",", 
     RowBox[{"Mean", "[", 
      RowBox[{"Table", "[", 
       RowBox[{
        RowBox[{
         RowBox[{"Bxvst", "[", 
          RowBox[{"[", "i", "]"}], "]"}], "[", 
         RowBox[{"[", "2", "]"}], "]"}], ",", 
        RowBox[{"{", 
         RowBox[{"i", ",", "Start", ",", "Stop"}], "}"}]}], "]"}], "]"}], ",", 
     RowBox[{"Mean", "[", 
      RowBox[{"Table", "[", 
       RowBox[{
        RowBox[{
         RowBox[{"Byvst", "[", 
          RowBox[{"[", "i", "]"}], "]"}], "[", 
         RowBox[{"[", "2", "]"}], "]"}], ",", 
        RowBox[{"{", 
         RowBox[{"i", ",", "Start", ",", "Stop"}], "}"}]}], "]"}], "]"}], ",", 
     RowBox[{"Mean", "[", 
      RowBox[{"Table", "[", 
       RowBox[{
        RowBox[{
         RowBox[{"Bzvst", "[", 
          RowBox[{"[", "i", "]"}], "]"}], "[", 
         RowBox[{"[", "2", "]"}], "]"}], ",", 
        RowBox[{"{", 
         RowBox[{"i", ",", "Start", ",", "Stop"}], "}"}]}], "]"}], "]"}]}], 
    "}"}], ",", 
   RowBox[{"TableDirections", "\[Rule]", "Row"}]}], "]"}]], "Input",
 CellChangeTimes->{{3.8856355613398514`*^9, 3.88563561182467*^9}, {
  3.885635741475565*^9, 3.885635815995407*^9}, {3.8856358515843325`*^9, 
  3.885635884302761*^9}, {3.8856359309982977`*^9, 3.885635941052288*^9}, {
  3.8865782530776215`*^9, 3.886578257779955*^9}, {3.886578317364885*^9, 
  3.886578327789843*^9}},ExpressionUUID->"efc9f743-e665-4447-8a4f-\
30adc42c7b21"],

Cell[BoxData[
 TagBox[
  TagBox[GridBox[{
     {"6.054440821309656`", "0.1697893285238624`", 
      RowBox[{"-", "6.014870217536072`"}], 
      RowBox[{"-", "0.6691206803551609`"}]}
    },
    GridBoxAlignment->{
     "Columns" -> {{Left}}, "ColumnsIndexed" -> {}, "Rows" -> {{Baseline}}, 
      "RowsIndexed" -> {}},
    GridBoxSpacings->{"Columns" -> {
        Offset[0.27999999999999997`], {
         Offset[0.7]}, 
        Offset[0.27999999999999997`]}, "ColumnsIndexed" -> {}, "Rows" -> {
        Offset[0.2], {
         Offset[0.4]}, 
        Offset[0.2]}, "RowsIndexed" -> {}}],
   Row],
  Function[BoxForm`e$, 
   TableForm[BoxForm`e$, TableDirections -> Row]]]], "Output",
 CellChangeTimes->{
  3.885635612745118*^9, 3.8856357232449436`*^9, {3.885635777932301*^9, 
   3.8856357891461463`*^9}, {3.8856358555773144`*^9, 3.8856358850620403`*^9}, 
   3.885635941884223*^9, 3.885636538393071*^9, 3.885706700196353*^9, 
   3.8857078771017637`*^9, 3.8865783340045004`*^9, 3.886578440726863*^9, 
   3.8865784946979766`*^9, {3.886578835261476*^9, 3.886578857684091*^9}, 
   3.886585240728268*^9, 3.8865854923567705`*^9, 3.8865862018814955`*^9, 
   3.8865881601403*^9},ExpressionUUID->"fee716ff-0f68-4edf-b045-a60281598ae7"]
}, Open  ]],

Cell[BoxData[""], "Input",
 CellChangeTimes->{{3.8865789544752502`*^9, 
  3.886578955610266*^9}},ExpressionUUID->"50fd0e41-302a-43d5-b9fa-\
d4c6338722c6"],

Cell[CellGroupData[{

Cell[BoxData[
 RowBox[{"TableForm", "[", 
  RowBox[{"Table", "[", 
   RowBox[{
    RowBox[{"{", 
     RowBox[{
      RowBox[{
       RowBox[{"(", 
        RowBox[{
         RowBox[{
          RowBox[{"Bvst", "[", 
           RowBox[{"[", "i", "]"}], "]"}], "[", 
          RowBox[{"[", "1", "]"}], "]"}], "-", 
         RowBox[{
          RowBox[{"Bvst", "[", 
           RowBox[{"[", "Start", "]"}], "]"}], "[", 
          RowBox[{"[", "1", "]"}], "]"}]}], ")"}], "*", "1000"}], ",", 
      RowBox[{
       RowBox[{"Bvst", "[", 
        RowBox[{"[", "i", "]"}], "]"}], "[", 
       RowBox[{"[", "2", "]"}], "]"}], ",", 
      RowBox[{
       RowBox[{"Bxvst", "[", 
        RowBox[{"[", "i", "]"}], "]"}], "[", 
       RowBox[{"[", "2", "]"}], "]"}], ",", 
      RowBox[{
       RowBox[{"Byvst", "[", 
        RowBox[{"[", "i", "]"}], "]"}], "[", 
       RowBox[{"[", "2", "]"}], "]"}], ",", 
      RowBox[{
       RowBox[{"Bzvst", "[", 
        RowBox[{"[", "i", "]"}], "]"}], "[", 
       RowBox[{"[", "2", "]"}], "]"}]}], "}"}], ",", 
    RowBox[{"{", 
     RowBox[{"i", ",", "Start", ",", 
      RowBox[{"Start", "+", "50"}]}], "}"}]}], "]"}], "]"}]], "Input",
 CellChangeTimes->{{3.8865789645480423`*^9, 3.886579067863248*^9}, {
  3.8865791071404657`*^9, 
  3.8865791180074425`*^9}},ExpressionUUID->"31608b14-82ef-438d-84e0-\
5dff53b58d05"],

Cell[BoxData[
 TagBox[GridBox[{
    {"0.`", "6.093642`", "0.190249`", 
     RowBox[{"-", "6.053209`"}], 
     RowBox[{"-", "0.674489`"}]},
    {"1.0004043579101562`", "6.077485`", "0.206314`", 
     RowBox[{"-", "6.037314`"}], 
     RowBox[{"-", "0.666411`"}]},
    {"2.0003318786621094`", "6.06138`", "0.130096`", 
     RowBox[{"-", "6.021101`"}], 
     RowBox[{"-", "0.685381`"}]},
    {"3.0002593994140625`", "6.064563`", "0.175761`", 
     RowBox[{"-", "6.030023`"}], 
     RowBox[{"-", "0.621977`"}]},
    {"4.000186920166016`", "6.06315`", "0.193676`", 
     RowBox[{"-", "6.016415`"}], 
     RowBox[{"-", "0.725972`"}]},
    {"5.000114440917969`", "6.063271`", "0.151377`", 
     RowBox[{"-", "6.025487`"}], 
     RowBox[{"-", "0.658663`"}]},
    {"6.000041961669922`", "6.045157`", "0.182824`", 
     RowBox[{"-", "6.011139`"}], 
     RowBox[{"-", "0.61376`"}]},
    {"7.000446319580078`", "6.03508`", "0.182148`", 
     RowBox[{"-", "5.994164`"}], 
     RowBox[{"-", "0.677505`"}]},
    {"8.000373840332031`", "6.043669`", "0.163033`", 
     RowBox[{"-", "6.002003`"}], 
     RowBox[{"-", "0.68943`"}]},
    {"9.000301361083984`", "6.036151`", "0.174608`", 
     RowBox[{"-", "5.989379`"}], 
     RowBox[{"-", "0.729363`"}]},
    {"10.000228881835938`", "6.049268`", "0.175329`", 
     RowBox[{"-", "6.010415`"}], 
     RowBox[{"-", "0.66168`"}]},
    {"11.00015640258789`", "6.01783`", "0.170922`", 
     RowBox[{"-", "5.974874`"}], 
     RowBox[{"-", "0.697098`"}]},
    {"12.000083923339844`", "6.050824`", "0.147083`", 
     RowBox[{"-", "6.010082`"}], 
     RowBox[{"-", "0.685388`"}]},
    {"13.000011444091797`", "6.045119`", "0.155285`", 
     RowBox[{"-", "6.006378`"}], 
     RowBox[{"-", "0.665412`"}]},
    {"14.000415802001953`", "6.023923`", "0.117891`", 
     RowBox[{"-", "5.981875`"}], 
     RowBox[{"-", "0.700659`"}]},
    {"15.000343322753906`", "6.020276`", "0.198172`", 
     RowBox[{"-", "5.979208`"}], 
     RowBox[{"-", "0.673441`"}]},
    {"16.00027084350586`", "6.03232`", "0.175426`", 
     RowBox[{"-", "5.994585`"}], 
     RowBox[{"-", "0.650438`"}]},
    {"17.000198364257812`", "6.030578`", "0.190225`", 
     RowBox[{"-", "5.990277`"}], 
     RowBox[{"-", "0.669528`"}]},
    {"18.000125885009766`", "6.056799`", "0.162922`", 
     RowBox[{"-", "6.013818`"}], 
     RowBox[{"-", "0.701611`"}]},
    {"19.00005340576172`", "6.06245`", "0.186134`", 
     RowBox[{"-", "6.021095`"}], 
     RowBox[{"-", "0.681958`"}]},
    {"20.000457763671875`", "6.063033`", "0.143845`", 
     RowBox[{"-", "6.030184`"}], 
     RowBox[{"-", "0.613649`"}]},
    {"21.000385284423828`", "6.054838`", "0.14741`", 
     RowBox[{"-", "6.017554`"}], 
     RowBox[{"-", "0.6545`"}]},
    {"22.00031280517578`", "6.07401`", "0.159106`", 
     RowBox[{"-", "6.033065`"}], 
     RowBox[{"-", "0.685863`"}]},
    {"23.000240325927734`", "6.088142`", "0.193993`", 
     RowBox[{"-", "6.044839`"}], 
     RowBox[{"-", "0.698404`"}]},
    {"24.000167846679688`", "6.055174`", "0.186491`", 
     RowBox[{"-", "6.01763`"}], 
     RowBox[{"-", "0.646903`"}]},
    {"25.00009536743164`", "6.083125`", "0.186072`", 
     RowBox[{"-", "6.040971`"}], 
     RowBox[{"-", "0.690262`"}]},
    {"26.000022888183594`", "6.062459`", "0.143012`", 
     RowBox[{"-", "6.020963`"}], 
     RowBox[{"-", "0.693513`"}]},
    {"27.00042724609375`", "6.073349`", "0.134555`", 
     RowBox[{"-", "6.037751`"}], 
     RowBox[{"-", "0.642674`"}]},
    {"28.000354766845703`", "6.054934`", "0.190532`", 
     RowBox[{"-", "6.017686`"}], 
     RowBox[{"-", "0.642945`"}]},
    {"29.000282287597656`", "6.07838`", "0.159069`", 
     RowBox[{"-", "6.037003`"}], 
     RowBox[{"-", "0.689923`"}]},
    {"30.00020980834961`", "6.053292`", "0.171656`", 
     RowBox[{"-", "6.017892`"}], 
     RowBox[{"-", "0.630751`"}]},
    {"31.000137329101562`", "6.023397`", "0.13842`", 
     RowBox[{"-", "5.98663`"}], 
     RowBox[{"-", "0.649934`"}]},
    {"32.000064849853516`", "6.032951`", "0.177937`", 
     RowBox[{"-", "5.989864`"}], 
     RowBox[{"-", "0.697399`"}]},
    {"33.00046920776367`", "6.027188`", "0.171099`", 
     RowBox[{"-", "5.986117`"}], 
     RowBox[{"-", "0.681269`"}]},
    {"34.000396728515625`", "6.044173`", "0.166992`", 
     RowBox[{"-", "6.001937`"}], 
     RowBox[{"-", "0.69347`"}]},
    {"35.00032424926758`", "6.045223`", "0.159285`", 
     RowBox[{"-", "6.006373`"}], 
     RowBox[{"-", "0.665454`"}]},
    {"36.00025177001953`", "6.046935`", "0.134039`", 
     RowBox[{"-", "6.006037`"}], 
     RowBox[{"-", "0.689192`"}]},
    {"37.000179290771484`", "6.036397`", "0.151349`", 
     RowBox[{"-", "5.998491`"}], 
     RowBox[{"-", "0.65825`"}]},
    {"38.00010681152344`", "6.045849`", "0.202355`", 
     RowBox[{"-", "6.006429`"}], 
     RowBox[{"-", "0.658897`"}]},
    {"39.00003433227539`", "6.04478`", "0.167357`", 
     RowBox[{"-", "6.006471`"}], 
     RowBox[{"-", "0.658537`"}]},
    {"40.00043869018555`", "6.067984`", "0.17838`", 
     RowBox[{"-", "6.029455`"}], 
     RowBox[{"-", "0.659002`"}]},
    {"41.0003662109375`", "6.058648`", "0.209878`", 
     RowBox[{"-", "6.013701`"}], 
     RowBox[{"-", "0.706094`"}]},
    {"42.00029373168945`", "6.022628`", "0.202258`", 
     RowBox[{"-", "5.982325`"}], 
     RowBox[{"-", "0.66553`"}]},
    {"43.000221252441406`", "6.069456`", "0.138551`", 
     RowBox[{"-", "6.033746`"}], 
     RowBox[{"-", "0.642654`"}]},
    {"44.00014877319336`", "6.050505`", "0.114044`", 
     RowBox[{"-", "6.01006`"}], 
     RowBox[{"-", "0.689047`"}]},
    {"45.00007629394531`", "6.053337`", "0.178333`", 
     RowBox[{"-", "6.014411`"}], 
     RowBox[{"-", "0.661772`"}]},
    {"46.000003814697266`", "6.068383`", "0.182348`", 
     RowBox[{"-", "6.029404`"}], 
     RowBox[{"-", "0.662042`"}]},
    {"47.00040817260742`", "6.069366`", "0.134551`", 
     RowBox[{"-", "6.033751`"}], 
     RowBox[{"-", "0.642613`"}]},
    {"48.000335693359375`", "6.068874`", "0.186765`", 
     RowBox[{"-", "6.03401`"}], 
     RowBox[{"-", "0.622152`"}]},
    {"49.00026321411133`", "6.066061`", "0.126017`", 
     RowBox[{"-", "6.024983`"}], 
     RowBox[{"-", "0.6934`"}]},
    {"50.00019073486328`", "6.079419`", "0.182027`", 
     RowBox[{"-", "6.036915`"}], 
     RowBox[{"-", "0.694159`"}]}
   },
   GridBoxAlignment->{
    "Columns" -> {{Left}}, "ColumnsIndexed" -> {}, "Rows" -> {{Baseline}}, 
     "RowsIndexed" -> {}},
   GridBoxSpacings->{"Columns" -> {
       Offset[0.27999999999999997`], {
        Offset[2.0999999999999996`]}, 
       Offset[0.27999999999999997`]}, "ColumnsIndexed" -> {}, "Rows" -> {
       Offset[0.2], {
        Offset[0.4]}, 
       Offset[0.2]}, "RowsIndexed" -> {}}],
  Function[BoxForm`e$, 
   TableForm[BoxForm`e$]]]], "Output",
 CellChangeTimes->{3.8865790375549755`*^9, 3.88657906895874*^9, 
  3.8865791188531065`*^9, 3.886585240795119*^9, 3.8865854924186063`*^9, 
  3.8865862019552965`*^9, 
  3.8865881602261024`*^9},ExpressionUUID->"24f189ec-2d24-48f5-8778-\
1994efd54c2d"]
}, Open  ]]
}, Open  ]],

Cell[CellGroupData[{

Cell["(5,0,0) Blue offset -16A White Offset -49A RMF on", "Subsection",
 CellChangeTimes->{{3.8856352467860565`*^9, 3.8856352581242943`*^9}, {
   3.885636567221425*^9, 3.885636571123513*^9}, {3.8865781991696997`*^9, 
   3.886578220175719*^9}, {3.886585552852583*^9, 3.8865855719640017`*^9}, 
   3.8865861765871305`*^9, {3.886587986722268*^9, 3.886587990043625*^9}, {
   3.8865885629085503`*^9, 3.8865885694335575`*^9}, 3.8865886235715494`*^9, {
   3.8865888353241434`*^9, 
   3.8865888355474844`*^9}},ExpressionUUID->"2d73f673-f2ae-4c20-b6b7-\
0039c898b1dc"],

Cell[BoxData[""], "Input",
 CellChangeTimes->{{3.885630646809802*^9, 3.8856306494773984`*^9}, {
  3.886577805815476*^9, 
  3.8865778084934444`*^9}},ExpressionUUID->"108be743-f714-4467-b73f-\
47ff08d9959f"],

Cell[BoxData[
 RowBox[{
  RowBox[{"Data", "=", 
   RowBox[{"Import", "[", 
    RowBox[{
     RowBox[{
      RowBox[{"NotebookDirectory", "[", "]"}], "<>", 
      "\"\<x5_y0_z0_B-16_W-49_RMFon.txt\>\""}], ",", "\"\<Table\>\""}], 
    "]"}]}], ";"}]], "Input",
 CellChangeTimes->{{3.8856305695600953`*^9, 3.885630581926916*^9}, {
   3.885630627893744*^9, 3.885630705780994*^9}, {3.8856307556525393`*^9, 
   3.885630775470237*^9}, 3.88563523839412*^9, 3.8865778180690346`*^9, 
   3.886577848645228*^9, 3.886585226324568*^9, 3.886585476687904*^9, 
   3.886586191029338*^9, 3.8865881463814545`*^9, 3.8865885586992044`*^9, 
   3.886588853051613*^9},ExpressionUUID->"753d13b0-e83b-4497-8d12-\
27b112ce0cf7"],

Cell[BoxData[{
 RowBox[{
  RowBox[{"Bvst", "=", 
   RowBox[{"Table", "[", 
    RowBox[{
     RowBox[{"{", 
      RowBox[{
       RowBox[{
        RowBox[{"AbsoluteTime", "[", 
         RowBox[{
          RowBox[{"Data", "[", 
           RowBox[{"[", "i", "]"}], "]"}], "[", 
          RowBox[{"[", "9", "]"}], "]"}], "]"}], "-", 
        RowBox[{"AbsoluteTime", "[", 
         RowBox[{
          RowBox[{"Data", "[", 
           RowBox[{"[", "2", "]"}], "]"}], "[", 
          RowBox[{"[", "9", "]"}], "]"}], "]"}]}], ",", 
       RowBox[{"AbsoluteTime", "[", 
        RowBox[{
         RowBox[{"Data", "[", 
          RowBox[{"[", "i", "]"}], "]"}], "[", 
         RowBox[{"[", "2", "]"}], "]"}], "]"}]}], "}"}], ",", 
     RowBox[{"{", 
      RowBox[{"i", ",", "2", ",", 
       RowBox[{"Length", "[", "Data", "]"}]}], "}"}]}], "]"}]}], 
  ";"}], "\[IndentingNewLine]", 
 RowBox[{
  RowBox[{"Bxvst", "=", 
   RowBox[{"Table", "[", 
    RowBox[{
     RowBox[{"{", 
      RowBox[{
       RowBox[{
        RowBox[{"AbsoluteTime", "[", 
         RowBox[{
          RowBox[{"Data", "[", 
           RowBox[{"[", "i", "]"}], "]"}], "[", 
          RowBox[{"[", "9", "]"}], "]"}], "]"}], "-", 
        RowBox[{"AbsoluteTime", "[", 
         RowBox[{
          RowBox[{"Data", "[", 
           RowBox[{"[", "2", "]"}], "]"}], "[", 
          RowBox[{"[", "9", "]"}], "]"}], "]"}]}], ",", 
       RowBox[{"AbsoluteTime", "[", 
        RowBox[{
         RowBox[{"Data", "[", 
          RowBox[{"[", "i", "]"}], "]"}], "[", 
         RowBox[{"[", "3", "]"}], "]"}], "]"}]}], "}"}], ",", 
     RowBox[{"{", 
      RowBox[{"i", ",", "2", ",", 
       RowBox[{"Length", "[", "Data", "]"}]}], "}"}]}], "]"}]}], 
  ";"}], "\[IndentingNewLine]", 
 RowBox[{
  RowBox[{"Byvst", "=", 
   RowBox[{"Table", "[", 
    RowBox[{
     RowBox[{"{", 
      RowBox[{
       RowBox[{
        RowBox[{"AbsoluteTime", "[", 
         RowBox[{
          RowBox[{"Data", "[", 
           RowBox[{"[", "i", "]"}], "]"}], "[", 
          RowBox[{"[", "9", "]"}], "]"}], "]"}], "-", 
        RowBox[{"AbsoluteTime", "[", 
         RowBox[{
          RowBox[{"Data", "[", 
           RowBox[{"[", "2", "]"}], "]"}], "[", 
          RowBox[{"[", "9", "]"}], "]"}], "]"}]}], ",", 
       RowBox[{"AbsoluteTime", "[", 
        RowBox[{
         RowBox[{"Data", "[", 
          RowBox[{"[", "i", "]"}], "]"}], "[", 
         RowBox[{"[", "4", "]"}], "]"}], "]"}]}], "}"}], ",", 
     RowBox[{"{", 
      RowBox[{"i", ",", "2", ",", 
       RowBox[{"Length", "[", "Data", "]"}]}], "}"}]}], "]"}]}], 
  ";"}], "\[IndentingNewLine]", 
 RowBox[{
  RowBox[{"Bzvst", "=", 
   RowBox[{"Table", "[", 
    RowBox[{
     RowBox[{"{", 
      RowBox[{
       RowBox[{
        RowBox[{"AbsoluteTime", "[", 
         RowBox[{
          RowBox[{"Data", "[", 
           RowBox[{"[", "i", "]"}], "]"}], "[", 
          RowBox[{"[", "9", "]"}], "]"}], "]"}], "-", 
        RowBox[{"AbsoluteTime", "[", 
         RowBox[{
          RowBox[{"Data", "[", 
           RowBox[{"[", "2", "]"}], "]"}], "[", 
          RowBox[{"[", "9", "]"}], "]"}], "]"}]}], ",", 
       RowBox[{"AbsoluteTime", "[", 
        RowBox[{
         RowBox[{"Data", "[", 
          RowBox[{"[", "i", "]"}], "]"}], "[", 
         RowBox[{"[", "5", "]"}], "]"}], "]"}]}], "}"}], ",", 
     RowBox[{"{", 
      RowBox[{"i", ",", "2", ",", 
       RowBox[{"Length", "[", "Data", "]"}]}], "}"}]}], "]"}]}], 
  ";"}], "\[IndentingNewLine]"}], "Input",
 CellChangeTimes->{{3.885634882038557*^9, 3.885635012726486*^9}, {
  3.885635107537798*^9, 
  3.8856351214643736`*^9}},ExpressionUUID->"83d73138-aa92-4154-8186-\
f4f4c9c4a598"],

Cell[CellGroupData[{

Cell[BoxData[
 RowBox[{"ListPlot", "[", 
  RowBox[{
   RowBox[{"{", 
    RowBox[{"Bvst", ",", "Bxvst", ",", "Byvst", ",", "Bzvst"}], "}"}], ",", 
   RowBox[{"Joined", "\[Rule]", "True"}]}], "]"}]], "Input",
 CellChangeTimes->{{3.8856351322377424`*^9, 
  3.8856351768048105`*^9}},ExpressionUUID->"3ce61376-4de2-449a-9736-\
63ff46fa5d35"],

Cell[BoxData[
 GraphicsBox[{{}, {{}, {}, 
    {RGBColor[0.368417, 0.506779, 0.709798], PointSize[0.002777777777777778], 
     AbsoluteThickness[1.6], LineBox[CompressedData["
1:eJxU3Xdcjt/7APBn1yebJIlUdmWvkOsShWwh0rYSkuwkGSlbw8qWLSTSlEpa
RFOl0t7LlpXfXee+ntfv+/3n+7o/T8/9nHOuc877rPumabdx4SqRQCAIaycQ
tP4//c+07+PH1bv1sO3Cbj509Hj7LlY4mL+2gc59pyZ2FPVj1772sGuuS1Hz
Lw3+cydIqtd1uTWyT9u1u8sWyIrcAY5Vmvzf74BPJj5Vvy4NYNeBrqA3YKxG
ziWdtmu0c4d9FYo9k3yHse877gOz1M3TojuNaLuOcTkAh9I3t7Pcya4FngfB
7tKpJ6X/hrPv+3rBo59hYxctYt+PuXwYihwuhqlb6/C/dxSWTD++RXac/T6G
HQcT2w9lszM1+d8/CUm2w/d4qLP029h7g07eoy5eGn359PjAmcW57Z0Gs/xf
2eILIQHjp/fuz8qn2MUPwsrDTCcE8eW39xTEyKZ56exn6evreRoOT/xQHmrP
0o/HzsCk/IBxBdbs2sb3LJxcu0Etfzv7e/dz56Am69Tbzwf0+Pz4w6YJyUvO
/B7Efu/GebA8fC8lWszHI/ACOKpKY8u6sfT2Db4IdS2POvfW6sPn9xKsG2hi
qFXB8msTfRlKdi8euoiPB9pdAWGcZ1c9b1ZeNhVXYKwkcVWBHytPJ/urMH17
54mm7Vl63euugqPj7HlLXdj1Scdr4D5Qz2LJX5b+K5+uQa9LVoNf2bPvB20J
gF9Zj0xqFrD7x/wIgK7RP8bZbx/Al991GD9X6Uuftyx9H/9eh/Kf7W+P0+7D
l+cNeGQaqHagJ8tfZ8lN2Dpp9ZWRQ/vx5XsTfHtu1Hk2lMVjuNIt0Gj9gTBW
fvOP3YKg+5dbHh9m6bPpfBv0h4xbMGsFS7+T723wGGSdZmjO50/lDuz2mbhe
azP7+5Pn7sC+Pg75w33Y/a6o34Ud52wDAn+weARdvgtXn/3aUf1bu+06Tese
vD4deNipXV8+XvdY+Q5m+fk4KBA8599Y3amAbx+BgdBz0uzflTdZeXQedh+2
FV/ocuOYDh/P+7C546X/5uxj5YljHsB57ymNWp1ZeueHPYD6vM3n/Hfw9Wni
Q+BSq7SPbx9O0Q/heo+Q34tt+PbRNwjsl/044WHD7j/DLgiMLoZ7HuDjkRYQ
BCNfXZKM5eNhUxEE7nv74sGhLP3VAx5Bx+Ffev9R7svXj0fgdNqnop8ui0fz
nUfw16PPCJexg/n68gh+my3x94tg5aeoFwxD7rrd+HKIpe+sYzCMuj12fJe1
LP19g4Jhz8Fx6z7y8bj9KRi2R3yJ37yN/f3wUY/BcW5/MXqw+4VteQw3s0+G
Jf5i8cCnj+Hhf2uPTfnH4pH04zEE/tt8dlgnlt6l+k8gUmkw3Bnbh69/T+Bc
h5HJSXksv/ZRT+CBu6HB7sABfH18ApOtZnh6erHy2gEhcKRX6NnLfH8l2BsC
3zOUhXP5/sorLgQ+13++32kPu1aVPIV1F+ZMF/DxuGL0FJoW63RzW8a+P8jz
KSzMOrdrxlJ2/6Ckp9CjKbHhzB72++OVQkFrARcxPh4xs0Khz+9lukZdWfrn
HwuF3gZuGzP5/ir3TSgM3rn1uFCfxcOmcxiU7pgsrh3D4lG9IAxqZUpRvoms
/Jx8w2D791MKNR4sfc1ZYRAcda/P8HXUHsKhwiV/tocFu+68NBw8X95e17CJ
j9+5cFh4IeD48f3sfn3zw8E57kB6YD2Lx231CDiVY1I9VMjSM9wqAryN/Hco
KLL0hl2OABdTb6UVE1l+ZpREQMzOTaX3Cll+07QiWXmdY+WxdGUkdPhz++Df
06y8im9Ewubo3F2fLrLytK+KBF1jy3VNfDw+DoqCU3v0HlrsZ9c7HKJAZKRr
lytk14qBURAe762gtZx9/2RDFNQ+0hO/MWf3Vx32DERff7ek7mK/f8XpGdiI
teJP8X4MCn4GVzaMqTs6jKU/6MszmBnddcah/ix/48dEw535hRZ/9Fj+k7ZF
w1Vd1933R7F4zA+LBs1lMRLHEFZ+uT+j4fbdNNTl/bCZ+BxCSoJGf+T7q2rX
53BZy9Pr/HK+/4p+DgdMLBLDHNnfczUE/mkMnK3Kex7fNwZeW85KUvjL4uE1
JQY+rbqmeKcdS89suxhwPd9SP12J71/3x0BExIpHcyaw/GQFxMAA59ief3g/
zsbHwHv9VFED74dNRQxscTtcFnOElVc/WSxc3Pdnfbk/K8/qAbGwcFA7a+tu
LL2B02PB64rDVwe+v3Kyj4WURbG3r4vY9ehDsQBjk080L2bf/3MnFprHZx5o
WMP7kRILPb5snmq6jf3+gbpYuHCoxjAwgaVvRvs4eNBVt+OaySz97fXiIEA7
/I+nOstf2pw4EGwVSz/w7cPPMQ5uWc4eVajD4mFxIg6axhtNdw7n63NQHIw7
vvTIPL6/Kk+Lg5H356zYZUv9UxwM29gxx4GPx/quL+Bpp52vstdRf/UCLhxe
pLp8B7tfs+kL+HPnU8aczyweUVtewP7mmOP/frH+yv3UCwhJuNLNkO+vpj19
AWtLexfP7MXyo5jzApQ1t078Xcvy+/rHCwj+/MrmaBgrj5Oq8bB/BNdjHGLl
tVQ/HrTuePgkH2LlqW4eD+Vrf+69p8zSW+wSD7urevSv5vur6+fjYdSY/z6c
5ONhHxUPrh1iN/Vcw76vWxgPoStqH9Tbsft//BsPae22Dz3qyn4/rM9LsGyO
/ZmVztLnCi/hhn2FlY0xPx6xeQndvgRe7873V5K9L0Ept6Nx/Si+fVx9CX+K
XWuX6rF4HI17CSPLNtzIiWblt6jsJbQ2l0K+v1KVJMCkkUvO/1vD0lvQL4H1
n2bs+opRAnzKfWs3mG8fK1cnQELMhOMa+9j9BnkmwDzzsMC4RhaP+lsJ8ONh
4OjB31g8niQlwC6VA58nd2Tp3VGTAAOvfvU4OYrlZ5JSIjTdufDdjzzXSQS7
6CjB79usPOJnJcKmuyHD251i5eW1PhHep8xqGXiZlef8Y4mQZBTiNagjS6/y
g0Qon3W7+KMbu859kwg7t/185yll1xeaEmF/8acGyxXs+zadkyBauc/oyCV8
+xuRBCm9bConDmK/X70gCR5kzphV4cHSF+ScBKp+a0eHq7L0b/FNAv/a5D8B
Znx/9SQJlo2w6C3Yy+LxJysJikZM+v74LItHzLck2OPVQWWu0tC26wMqyeCa
cUhiyreP2eOSocKufWCZPXmRDHsO2Mb48O0ja0cyKEyZfs/cgfxIBo298OfP
RhYPi4hkWGq6THnbTxaPvvnJ0O3iKpWrzSwe5b+T4Yz6dhMFfrwbqJ4Cu3ec
7qs9nOXHySAF/BwuH0+sZ/kdbZUCq24fvvP1MSuPZrcUeH4h70HaCVZeUZdT
INsgONzhAT//iEkBR69P/mYdWHqnlaTAZAvngsF72XV70SvQ8vriJBKz6zSt
V+ByS9S404p932/qKzhy87FvrC3f/la+gkqFB58lLuz31T1ewdItdWMMklj6
im+8gsI0v4tufVn6bydwn/daMTCK76/WV72C2OSxTgoTeD8VX8PNzIgODsNY
PL4Oeg2Dt43u+C2SHw/NfA2xvW+b9uHj4erwGoqjxn/KXs3PP468hgsLrXSu
WpN/r0ESuDhywBb2969fv4YtU3a/unCQ3e9kw2vmWQOLx6KOqfDOMTLNQoGl
R3VYKoT8qr2LUpbegnmp8GkFJ854lp/rTqmgNmdoQkwpP77y5q5vzPrnc52V
h25wKiw0+jRknS/fn2SkwtqkHX4mZ1l5PvmSCsEdp5vVqPB+K78B5eVTMrvy
nk8a8wa+/LurPZ3vryRLuM+XrRsUYs2+n7TtDfxz8ZD+WM7uf/TMG8j2/Tm9
aAv7/flhb+Dk17Xd//L9lXLeG+hzJ/rLEX58lfvzDRxMdFOZxc8/Lqi9hZ4P
dy5eM4blf+XEt+BhXVs1x4DFY5DFWzBpMHrS+zErv3rXt/C3cy/dC+6sfIMu
voWOP9fIPvF+bIl+C0kNZ+Yt4cdX44vego/2xb3eG8nzNKidNKSliffDrnMa
uA65ZdD/H4tHfN80qAnJW3roP5aeASPSQL/Rr+M7BZZerylp8Myxi2odP76q
XZAGxydMeGD8neV3tl0ajLD0ytYIZ+UR5JwGR7zsPsvOsvLquj8NAkQD82P4
8dUWX+77qccXFXVn6X0XkAb9/ovrPt+VT/+TNJjacm6Kq4Rd+8enwZaPs+19
+PlgS1Ya2K0a/XnnKppvpsGw+QtthAfY78d9S4Ouw+ZVHc5g6esnS4cTJY8u
v+TXFw6qpMPkV1+KG/n2UT0gHRasadQs4f0wGZcOJU+KjawHs3g8mJ4OFzZw
E1Z+ft55aTpEaYRaT+b9cLZPh1Oh2hdUbKh/4q6nj4u7xs8/xh5Khw3i7Vfm
bqD+Kh2MmxbFGOxh9/tzJx2S7yqO68m3D6uIdFCo+6deyY+vYlLSQfeSy/VY
vn1o5aez+Srv4YG6dFAPifv6jI9H5e90iNAdMFbjFiuPGe0zwEcWGuJxi5VX
oHoGKA1dkmXDj6866mUAmC1/9Jz33MkgAxZOO7g4iu+vMuZkwPjrC/b68uPd
0VYZcER1m6qvI/v+accMaF1umTWT3b/ZLQMMdzzZFO/Mft/iRAbELfhcq/6K
pS/6cgZ0b12Q+NG77bpvUAYcm/p36PruLH/7YjJg4iJTn62DWP7L0zLgRLFx
igofD+OSDAiSLLQjz+9+yoABx9In3OXn5+1FmdA89m/eCT4ejl0z2XjLkvrb
TDae4/urkaMyoeOcvBqFY+x+flMzodFyf/RX3vPvpplgFTGzvagbS4/5ykxY
vP51nRfvR9SWTOhwt8PcafNYPPp4ZELN3hOxh+tYft1Pcb8n4Wa0saw8Sm9k
gnX7immR/qy8pj3NhCELbddr8v3V7YRMsB2fM3xqD5ZepZxM8FWVLOnIr1+t
r8qEMxNHxTq1sPS/+ZHJ5he858MVs6BbyOhQQ34+6KPKXXdY+FH5MPv9r4Oy
wG74Ho/X2Sx9S/Wz4Gr4XG29/iz9ETOzIF7rYO8Evn2om2fB84gh84/w61du
DllgtO/O6neGtH6VBT6nU/K7PGXlZ3gkCxbHGLy9fJCl7+b5LAiYnNx7rC15
kQV/ku7PDOXj4RCVBSNf//e+XO5HFihDQkGIK7vf0MIs2LAxtJ/CVxaPkw1Z
0MPNafJWCUvP579ZcD55XH6BKkvvko7ZsPpbx9CpU1l+wvpkw40vJcv28Z6r
DcuG3ZNTvNoFsfJwhWzoptTFSfEGK68P87Lh8cdvIUP5/gptsmHVBtNJQ3k/
rjllQ+mSKe238O1Dtjcbdj5oejGFxrve2bCht3r9nJXs+ylXs2G0Tr5nlCW7
v25wNiz4fto52on9/vG4bLD9nayqwc8/PmZkg6jrnCteY1j6F5Vlw3mfwBfp
vVn+nn7JBoXWCSQ/H1SVvIMuCfPKPuiyeLgov4OsjnvmvOPXrwr6vYMJr8/0
sPFk5Tt5zDu2vmFN49t3cOqz+X+FtuTfO1ivfal+tTP7+9Wr34F9ZfIYKb9+
lbTt3f+s7w7xfAcfX0wx9OvE0nP0zDt4aXpidFgHlt7GW+9A48pv59U6LD8L
w/j08vF4kvQOFM4c13/Lx0Ml7x30yHvzwzSAXy+peQc6hZZrph5n5fn+5zu4
LlgwfAUfj0lKOZAWKp21lY/HJbUcGDD+295yfrwr0smB567BdmF27PsrJ+aA
4U6N6Ztns/snzMqBhtXGoMbPBwdZ5MCVhGc/O0Sy9B1enwMmHw+OHsKPr+pd
c6B1eauqL8vf3GM5EPTq42XH4Sz/wRdzoHX4t3UyKx/lBzkQtbWlIfghK79t
0TlQEGo+cCgfj9w3OeBqrDV6H79+NaEoBwIMrGZ4WtN4PQdap2spm8nzXMjT
bLGdtYc8zwX3sHtm3j/J81yof9Z8zaAjeZ4LhxfvHx7ajTzPBY/lk318JpPn
ubDCqMNNW4FW2/Vsu1wYY91fI/IeeZ4L+5ykyrXnyPNcUHJoVnl3nzzPhUal
3UFHu5DnXHpmPN/d2508z4XVXwNK/Pj1Xf/4XJg5q6JB0Zo8z4XkxEZR/8Xk
eS6s3Hqv6voe8jwXCoOn/nmRQJ7nQY1r64CdPM+DqRXWr3Q0yPM8aGeTEiM0
IM/z4If0a9zFUeR5Huyr+vCifyh5ngf9BnYLVTpOnnP37/DDe/ka8jwPvm6I
XWhpQ57ngdBRZZiKM3meBwEnfrqj3PM8wMMTNnfi24dVRB50DtY928yv78ak
5MGXyccrk9TI8zw4nlzaoj2KPOeudwSf79lAnufB+2Vf50rjyfP3sPqZasqh
0+T5e+iVOyS29CR5/h52p4xYVtCJPH8PekGJ00x2kefv4U7zc+0hAvL8PVy9
Vms2wYw8fw+ZysK5TQvJ8/fQuCvL+qETef4eFCe+vDsliTx/D2ts5038w/vR
N+g9eA13U/uhQp6/hwefztVfHkievwfzDod26RqQ5++hdfnx8kvy/D3MUBm+
d7kneZ4PG8ojBlesIs/zYcfAy33yl5Dn+Xx/Sp7nw/Ost+cPu5Ln+dBZq6fz
+r/keT58OTlYY58SeZ4P/ywv69eJyfN8KE3JmxhgQJ7ng3ne5HK9KvI8Hywm
Luja9RF5ng8fHpy5qXiFPM+HyI7ZfitPkef5sCLTRPNkJ/Kc+/ukSZ8VdpHn
+XBL5v82nJ8PvvmRD4rL678vW0WeF0Cp946dE8zI8wK4oOrje2gzeV4Ak+vU
9BQiyPMCuKG8ZddMbfK8APq0+Acu0CDPC+ByWcDLnlPJ8wK4db9L7PgZ5HkB
tA7Hbz8nzwsg8J4oRPUAeV4Aewpr3nRbR54XwDEXL+PtNuR5Acx6/dhniRN5
XgCaVX/3XDhJnhfAvEcOnSsbyfMCEPv2MnonIs8LYGxSP+01XcjzQgj8e7Eh
fTl5Xgit0/FuleR5IXQcYfXl7lPyvBAsWiuYH3leCOervFzPXCPPC0HV/OKF
q53J80JYVqwT8c2FPC9kfv9h6bf3LoReYeKtKcvJ80KoDT6b62pBnhfCmMbU
jWflnhfC5tzdiR+TyPNCmCpRNzw1gTwvhMn4o+J1H/K8EEwl458dAfL8A5gp
3nt0YAx5/gH0lTpLR0WT5x9gZHmuy0Ev8vwDWEyonLRiHXn+AYwunxhZakee
f4A6/ZrdZRvJ8w8Qdl9v0jAP8vwDxDno2m74w+IxxPMD1A/lJlT/kecfoGGF
9HmHLuT5B+hlF1W5eA55/gF8K/r5RReT5x+gcYpi0pkw8vwDHBiccuPTEfL8
A2T3L1NNlnv+AdboDPt5uTN5XgSw2ENmJ/e8CFqzI+LjIdIpgmsh11I3WZHn
RVDWw2rm50XkeRE4O3ZrPLWJPC+C1+dfhLx/QZ4XQZ3AK9JlDHleBLe8uQHs
CPK8CA7fv7L2kAF5XgSTX1s9vSj3nLueYhe5K4k8L4IAnwnCOSfJ8yLo1+5s
zP0V5HkRrMgK+T7ZljwvAoeDixZEydfbiyFTJad5thu73wjFYvhT9sxhFb8f
Zde5GFZWnIlV5ePhq1oMmy+rS7349fb4vsXQK+phigdfv74NKgbF3lv+82xk
+R0wohh0s/wre4fy+x/63P3ENXaZ/Pzj0JRiMAmZl7jiNCvPiJnFMNS73Zti
fv5Rt6AY9DQ1vq7fxq7VzYuhc1WJ5Ca/HzXHrhhWuDnapyxh39/jUAy79Kqf
jeDjEeRcDH2HHDubx3te4lIMY6Zk7Rbw8/Ou+4vh+mK9mkEDWfqnHimG1OQj
s2MGsvxt8S0Gg88K4rd8PG6cL4Zv01VlulNYPHICikE4u+f4K7wfioHFkJU5
vbjTEZY+/SfFoOShOP7AauqfikE99OzlXlbs+nx8MRwUay6Lkc8/imHx7y2T
VvPrJS1ZxVBUYG3QWMfiMaywGEyDLxzI6MHvj1UUw9m4/atz+PGud0MxrDra
6fEZvn3EfSuGue2svnYvZ/n98rcYOP12V0ew8ugnKwHNpYuHPefbx5KOJZB1
fsGXxYdZeXqqlLD9Bn58FdanBMKPnlez59d3awaUwBCxwpMt/HhXbVgJtHDd
ZS8+HrPGlcBwHeUaNyt2f1cogQmWKt3OW7PffzC9BFZ31sj99Jylr2heCSx4
38vVdiFLf+elJdBZ9Ln/okEsf1NsSqCb+x6TU+NZ/p3tS+Bq1IkA/QksHgFO
JRBXuCyyIY6VX/aOEjjXdebXkfz4Sra3hO1X8PEYd6gEBk1dPPvGdupvS5j3
DSy9586VwE7v/5rHmLP7p1zl8jf95tRbZgPbrn/fKYHj2u9KTdP6t13rBZdA
mm10lOAFS59VRAkMnRgP60ewz0/ElYCrTtduWfPZ92NSSli8vYa0XX/KKIH1
U5qOabqz9Gvll8D3Kael3TRYeS4qKwGTMy397/Rj1x51JTAu7prWXH58//RL
CYy/tuvdGB/2edXvEpC0LsiPZ+vdqpJScLK60Oywhv3ezPalcAt+e2tFsPS5
KJeCY7xv4WtVFo9A9VKYVzf29l8Vtl5S2K8UbFoHwCfZ+ZmOeqVQsOp545Ym
Nr6EMaWgNFx3T3QHVl5OBqUgjFU3cDvB0nfVqBT6FM9sd2YnK+/MOaXwx/Tu
tLx55EUpjM+TNeICdj3GqhREe99cn2NLfpRClLSrMmxj9zvjWMrOj/DtI2lb
Kay9b7/5An++5KdbKaSWn9/gyO/363iWwjO1K6OzZrD6ZXGiFI4c29l7UzPL
77EzpSDTDT/88jmrn9GXud8zuz+7mZ+fN90qBavVuYPqQln59g0qhTDZU5Og
fiy9C8JKQWvciw7Nfux6f0wppN/P+XqFX996klQK2s9uFz7k41ORVgqz/yzI
Ose3P5W8UtB83WDVyM9/ppeUQtHt7jebvrH07ajhrucdO+O4j6X/7qdSwB4d
ep4wZPnL/1kKhi6H1bXmsvy3F5WB9pwo8aQFLB4GSmWQcz2/a3gaKz/HrmXQ
qeP3AQf9WPleViuDgQ5rHT220Pi2DE60nFmX7kDz2TKovqZZtsCN/f2oUWVg
ua7JdPFZdr+VE8tgkJHOD5GY/d6pqWVw32OZfVV7lp6EWWVQfHVQ2kB+/vHD
tAxCHPe/38iPdwdblMGk1gXrLyy/5ivLIO3zpLCJkaw8jqwvA/1s87MeN/n9
jy1lED520dEv/H5Ug2sZdFDtt9ucX9/t41EGQUkPNez48e68Y2XwfGVZrIoC
u957qgxWLZzay92SfT/4Yhl0bx3w8vOPshtlcCc/z6wPv96u/KAMyiP9IlbG
s/QZPS2Dl94KWkeUWfq3RZdBxsKdE+P49fZbCWXg0DVK89hIlv+8N2WgMcLF
8So/H1TKKYNayyiNUH68O7GoDAxmzPOeyo9311eVgZpyqnjpUpbei01lcFrr
p0nfZTReLwOJ/iDbm2vJ83Kw3Hj+TueN5Hk5pPwe769dRp6Xw+gDK04b1LD2
6qtaDlu3WByr58/DxfcthyeiqUtCh5Dn5eBbsmOy+D15Xg6C26UJek/J83IQ
5borbjpGnpfDizV1xTaXyfNy6D/pag6Nr+oWlMPLCYuj1+wgz8vhR/IC90H8
fHCOXTnohxddHbSUPC8H3ahXRq5m5Hk5BFTeK1+xnTwvh8aHfX7cTyDPy2FB
wacBz/uT5+XwrsLP/aw6eV4O6Rr+O53lnpfD2FNGtj2MyPNySNu1QlGQQJ6X
g9vt0XarPcnzcljmkSrosZI8LwcHj5pdHWzJ83KIkeYFu24iz8vZ+R5n8rwc
Vp6MVDStJ8/LIWOjtcIbIXleDt321mpME5Hn5SDZmhLQawp5Xg7mV2f82FxL
npcD2hu4noshzyvgzXyuAM6Q5xUgCDyuXuNHnlfAKd2BV7/2Js8rQPHE2ONL
PcnzCoj45t9HWZE8r4C9A+IO3lpDnnOfD/1T7OpAnldA6b3eL/VdyPMKKJ49
u4fdS/K8AvardB0eMYk8r4B0mY1Yqx95XgF3TJZblE0kzyugNdwDx5LnFcB9
O0o/ijyvgGU3vs4edow8r2D783LPK2Danxen+yyj9dAKgJL6dyP5eJw7VwFj
l9hdOsWfT0y5WsHmU/z67u87XH5krm6qP1n70AuugAJj8Y52EpZeq4gKGFIR
0jViFsvPiTguP34X3eY38eebUiog8Nijblb8+OpTBvc56p7Xd2XlpZVfAf80
/37feoU8rwD1hrCS7fx416OuAlq3jxccYNdPv1RAFyfFxQ4ydl31m/u8f8qH
hfz8Q1VSCT0+XTz7jT/vM7N9JYyeveHOfv48g4tyJTyNuNC1cyR5XglTvuhv
j+zD0l/YrxImnPyWVavN8tdRrxJGHY2c8mQsiweMqYTZJVMe180lzyvh7IvG
iQdDyfNKeLhckvDrMHleCSc2Nql9la/nVsKHstndnlqT55Vs/ulInnPpdzeu
ydhDnldCgNR+eeov8rwSfDQT342SkOeVcOyT7fdgKXleCX/mr41/PZQ8r4TK
iqDfxz+R55VgyA2f9kSR55UQpn1BJeoKeV4Jl7ceOy2+QZ5XgnSDc/N1DfK8
EpY/EWy4t5s8r4Qq9Und/CXkeSWUmgWWaFmT55VwZO5p8yYz8pzLn262NMqV
PK+ELRm/E3KiyXMuvWLRxZntyPNKWOe//cK1XuR5JUzsqd7/4VjyvAqu/J3R
pedY8rwK8nxjKtWjyPMqyFC9H3DXgzyvgoSxd+wDbcnzKtCc9H68nS15XgUz
ux7QubKFPK+CKav+/D66izyvgpFmsmwZf1701NQqOHV50e8tf1j7SJhVBdxs
d+e9juR5FagVTqmfPYU8r4IHHbqX/Wkgz6sg9c217UNiyPMqsK+fNbbPdfK8
Cv4Udel+9x55XgVw53vNDnXyvArM+g24XbKfPK+CbQutT28TkedV0Dz/Wv8T
G8nzKojQ4yaUNuR5FeTm9r8b6kaeV8Gr56fNHjwnz6tgwNHVq353Js+roMFY
44tQkzyvgmEjhc+N5Z5XgVLEs+sjJpDnVeDc/UiR8hvyvArM98wStOwlz7n0
rPvv55U15HkVHHMbfWHkcvK8CtoN5nK8lTyvBpwnls3cTp5XQ2mtwCtSPj+v
Bskd5YlqCjQ/r4YtZ4cNi+lI8/NquBJ7802AIXlezc5ffSbPqyFGLFbUiCDP
q+FWbZ88ixvkeTWsaDQ3nHyFPK+G/9RGHXLpSZ5Xw+n6XMX4/eR5NYQpaPa1
FpHn1fDv4QTn68vJ82rYemL9A/955Hk1LP5w3Ml8B3leDX7fZdZn48nzami+
/dzKdgR5Xg2fn/yJWaxCnleD85hgHb1R5Hk1DFVXTBYNJc+r2fpQDHleDRFr
LAMqvMjzamhROqez34485+73yyV6tdzzaihsmq9cvZE8r4ZtcbOcan3J82oY
ve9YXdE38rwalv3tclAoJs+r4Y+6ht6bzuQ5l7/fvQ+LDMjzatB5NraXTg15
Xg0Vu9VTvV+S5zXQPUFln/oF8rwGTtzztlx7lTyvgfkLvulc7EGe18CB/c8O
ae4mz2tANDM31FfueQ2si7hUHWFDntdA3I8WWcNi8rwGTE89DUvYTp7XwHuf
xV0cU8jzGrh7/sjzhsHkeQ18CNqwYHUv8rwG/BV7XbIaQZ7XwOFlww46y+fn
NdDaXTzIJM9rYENg/CQdb/K8BhY0r++tvpI8r4GswSccD6wiz7n86Hiq5DmT
5zXweHfS8gcHyfMa2PxZq9vH3+R5DWhuu5m2U8rSoxdcAw2XJulm8eNdq4ga
th87nzyvAdemjWlW38hzLr21i1duCSPPa+CmTq7xpKvkeQ0M/OXq1+UMeV4D
1pbdb79sT57XwOxfuwZPciXPa2Dq8ftrFPn1q6rfNaAofvvMczl5Xgsi4zPj
PGeR57Wg6z5YrLCePK9l5zHDyPNaKD/wX8CyweR5LdwZNmvimGHkeS3c2pk4
eMJI8rwWurQYpZ2dQp7XgopKQacdaeR5LZhMCT0z2oc8rwWutcfeWkue18Ke
a8G2cyzJ81rYOcHMr+s28rwWTsS/ygx3Ic9r4cjGQa5Pv5PntfAmdtTVmUrk
eS0kqC5N/NSNPK+F287vTZ3lnteCMD/Wa7dIq+362JlaKHhWMHB6OHleC0Ux
5cbeF8nzWjCa7vyz0x3yvBZ6nnz24W9v8rwWJvhdHXLTjTyvhUdqs5b2EpPn
tez89mLyvBY6TVNZW7qYPK8FBaUo33nbyfNamFraZ5ZGBHleCwNbN8j+I89r
QWnm6m8de5DntRB0tENh/XTyvA6qeqUb1E0gz+tgj8osb9ds8rwOfmwtvtDl
EHleB8NXKL0bv4I8r4NjK/rtOmBHntdB6+NQF7eR53UgLNC10nUlz+tgQuuA
ook8rwOD1gmziObndf9zPvGHaR2YGgbdtZpMnteB6NITp2XfyPM6WPbnZtDC
WPK8DkofJqt9u0Ke14F+5oGGgb7keR1MWek94ENP8rwO5h+qUzVzJ8/roN20
eSnX+fMle0/VwdIKwwrr5eR5HWglrLPKXkCec+k36thl3HbyvA4WXtqpX59A
ntdB/U2/HJNB5HkdRO5ecm5wf/K8jj0/NZs8rwOFpyZB42eT53Ug8QnaODCZ
PK+Du4OsVm04Q57XQedl1w9ttyfP6+DpJU31xzbkeR2YaUdmjHQmz+thxsKM
F2n7yPN69nxVM3leDz0iuu6t/UHz83r4/F/ezl7dyPN6KBs9rXvLJPK8HtTW
3onq/ZM8r4fCHdtXBiaQ5/UQPqpb+yr5ens9zOk6K6XwDHleD1kDw18M6Eqe
10N0oY96kNzzevj2eeKc1RLyvB5C+zvH9lxJntdD5tXML46zyfN6ODlLfWdf
Z/K8Hi68POKhGUye10NG2Y+xf3uS5/Vw98vt5ufa5Dl3/7dDRt2Qz8/r2XnX
6eR5PbQeV+/0ijyvBxt9Q9nno+Q5l/+B04XXnMjzenDlpvPHLcnzenjw1G5P
nnx+Xg/7329smHaIPK8HE5vNHS/VkOf1kNN9VFy+3PN6cNN/bHlVgTyvB643
OLFBnzyvB6/ppRU1X8nzeji120zy7zF53gDbWzc0/MjzBnZe35s8b4DB2y+X
BcjX2xtg855vYRv3kucN0GJTHP5DQJ43wMqlL3udsybPG8DA+rHFWDvyvAGu
7l06dvMO8rwBXNP7DLv+gjxvALt9atEeY8jzBnB+0XRz+QDyvAEuOOZptkwh
zxvgyNjE8DlInjfAB82XgkNvyPMGyAu6GTzoKHneAH4eDx9uXUueN8D5lGtB
R6zI8wa4GxncTraLPG+A+vVJMMqdPG8ASaWm6eRy8rwBxs0vvuiqRJ43gPix
oXejAs3Puftdeg2/jMnzBpjTfMONzvvEpDSAru2GoxflnnP5vzZF6ZI/ed4A
Y9KrAo7K5+dc/tQfZPdRIc8b2pYTerqR5w2g0G7g2hYJzc8bYFmP0HSBfH7e
yNZPF5LnjbCh9cDlJvK8EZZPU/Ydl0SeN8JnV1nW+RHkeSNoXzsbJRxAnjfC
k6BbvVsMyfNGmLr0WP9AA/K8EYriIj41JpHnjVD3wiVgiRd53gheq0Z5Xncg
zxvB+W/k5M3m5HkjfOu64pzbTvK8EVb9XW0X4U6eN8IUY/TQbibPG6F1u921
G3neCDZ+V56nicnzRthuv/RohDF53gj3f1lsePmd5ueNYBfR+R7EkeeNoKIs
W6V2ijxvhOBOwbpnb5PnjVCZWmLe0J08b4TOpx9dPb+XPG+Eo/n2go38eZ8n
SY2QNWNWRYM9ed4IZgY2fUbOIc+59BtX/VHeQ543gkWSdph3HHneyJ4n7Uee
N0L/+vyZ04aT542gCb3CHU3I8ybI1u7guG4qed4EZ2PuR+5MIc+boHV4ZexL
njdB1zyFZSoryfMmKL7me+OdNXneBLq7q/f9cibPm6CyxmKByQ7yvAm0Pkz4
t+0Ted4Eh3aLBhlX0vy8CUpCNRPWtbDx7g/TJrBNUA7cZEyeN4Gy1T5TjWby
vAlmuvubP40mz5ugdleH2E1XyfMm2HOl4GnTVfK8CXbueLu3Qpk8b4JYpwe2
B93I8yYws/R0MJHR/LwJHkqfjTs4nzxvgs51x8xtzcnzJhhsnWYociTPm6Dq
1viOUcHkeRN4rgvxfDacPG8CP5Wh94JGkOdNYGpwbs9XI/K8CVzWv3J/PI08
b4Inff1+bCogz5sgzNfr47DT5HkTBHf9EnjdljxvAmuFNz0XWJHnTZD5/WHg
aOZHzAOBANueH9zM7hcpEuCcS8H+D6ra4oGJEgHumtNJyeRTWzzcM2UCtN9W
uNxb0JbemCJFAaoOMJUG8Pud9UoCbDt/wDx3b24vQEmvnOd1L9rKI0bSSYCj
Fr1c9OsRK68uXQTYX9EMr95sK0/s3U2An0PWnJaw9RL3wd0FWGYqOLqGja9i
xvQQ4PPsCZv0+fm5YU8Bprm7jHJg+7Xuc3sJ0Cs68lR/1l/FmPcWoH9q2fCz
G1k81mgIcMuumSuePGhLH27W5PI/YMwTIXtewn2PtgBfnhixXU+f5e9IfwEu
iC2RduH9ODtQgHOf3Dv52bQtHu7XBwsw15abIaW3lV9MkI4A9/3NCV/Lt49n
egK0bvQNEGxoSy8mDxOg3dri6WPY8wbu2SMEeL+g3WslPh4lowT4XXHM1LtO
bffDxjECPGP2IDS1oC0e7r/GCVBwT3v6hLq2eMTIJnDfb+2PZKz+dJskwHTL
rmuMprXlBzUmC3C97+GE9wpabd/nSgVHHveu7/KexWOcoQAjDkzd+ImNd3Ha
NAE6xi60jDnPynO+sQDDfz2a6cbiEWMxQ4C6nQ0G+/LtY62JAJUte7g5sfaB
W2cL8EDX1e9b2H6U+965AhTpWcaONWHxPj6fq1/5z4MzLNp+H/0Xcmn8un7J
bjbedb+5iPtvTcUDO7LzojHBSwQ4fYlbz6MsHoLnSwV4eFv3hW6sv8JX5gIs
MbKe4r+MxSPHQoCpwn36Lnz7KLcS4Meftgc+svMl+NFGgC3newyMZuvt7n/s
BPhz6I2hPdn6VYziKq78tY1WLuXHV93XcGXywfnbinUsHpprud8MVzY7VdEW
jxi9dQKcGLc29sh31l9N2CBAlyS/TlO+tfVXaLxRgHen5S1PWcbq18JNXHlE
DFvzlO0PxlhtFuDaBZfLO75i9XPdVgEOj/IpD2f7g7h9uwAHzls2JyegrTxj
9u8U4Klp36ec5ueDJ3cJMGoHOD5n83O8sFuA91L/3TvOxlfut/dw9ddh2LUG
th8V82SvAAMe9k1dyo93Y/cLsO15UTbexVQPAb71XPPfSOZHTJ6nAE3FqVUF
eqx9Vx4SYNvzFWy8i5+PCHDVGMt5Wxa3xcO95ZgA3RtfnWtg5w1ilE4K8LFR
huNX1j4EPXwEeCvlx9FpLB7u2n4C7NbO1SjUkZX/sNMCdG2U/H7I+zHprADd
uOnOffY8J87wF+CN3PTxWWw90X3RBQH+Ge+vrVPE4mFzSYAGYRPXhf5l8dhw
haufp3dgXvu29LrvvMbFt/HEj7tGrH55XBfg5LYH7trah8DnpgADN7dPsmL7
53jptgB9to6PMAltKy/3u3cFmDMst0M+669ingYKcF32g//Wsnjgiwdc+1nX
7u0stn7l/jaI66+MffpaMM9j8oMFOPPyknSNhfzzuU8EOKSlyUvJiMX761MB
ljusNDNnfrgLwrnPF1+r12P7UTHtI7n6v1w6Io2Nd7HnMwEmxHXW383mg+79
nwtwsepyRWd2viRmRKwAn7wKnRxoxvyY/EKARab6DYNLWH02ecnVp05TsqvZ
+pX7kkQBDn2Vs6qZX99dkcz13/+WJ/PzD9z4SoChdTcGi9j5RPddqQI8v/nj
bHu2Pxjj+Zbrr1u0M6/mM8/90rk8jbY5+ZXtD+KVTK6+v7BdW8zGu+6B2QIU
tj4Ayj9fFJ4jwJPX3hRM/cX655d5ApSt9tAqfMvKIz2fq18dvDqbPWX9e2Gh
AIPDHS5p32XlWVskwNqd41SU2XgXv5cI0Fn1tbUmmw+6i8q5NHw46v9QieWv
U6UA9fd0U+rC2gf2qhbgD+/lvo6mLN4DawVYN97t9mjWPmJG1QvQY8o5Y1/+
eRxsFGD9sMiBndj5fJz9UYDvNmf8ThjH/Fj6WYBOj67JMmcwP1Z9FaCK56jn
/mx8hZu+CzA79WXR93JWn3c3C1AaN/eRA5t/xBz6xfU5fa0NpXw8Tv8RINdb
nE9ifuC1Fq7/9jzQ9FfuuRC7Zajtn+tEngvR2mbJoIwG8py7PlMChR/JcyFq
j5jSoUhEngsxMVJ7RYg+eS7Em2F36yPZ+hXnuRB93upccokiz4W48N3GATcf
k+dC7NP93/Zp98lzITZ0cTi4qDd5LsRSbTuTfnvJcyHuM3t18ZwieS7E5W87
H18m91yIL1qnAzPIcyGOX6umnLqZPBey8cBT8lyIr0x8F6b1Js+FeK1fv4yx
Q8lzIbqu+nC3bj55LsS8kGeFPhbkuRB/c9zFF5HnQrwtUH17xZs8F2Lb88KO
5LkQ256nsyXPheh4ONEoxIk8F+Jklxe7y7eR50Js3R79WkyeC3HYocdaDp/J
cyEeWec64LcCeS5k9W0WeS5Em9qqOUasfXCec/dvfT42mzznPq/uElD1gDwX
4uuwO3sr75HnQjwwtCRtudxz7u8fGLVL20eeC/HoxY9dL8g9F+KhHXV/8ueQ
50I0Hjjr/o9Z5LkQt/hL3/d2IM+F6LJ4TUhMNHkuxPd9fY9eGEOeC/GeVsHK
RYPJc+769Ba//TPJcyGe9BrsPW0eeS7El2pDneflkOdCvGXQvyr+OHkuxMUq
HpbKG8hzIZ79nvo3W+65EMNeuRXWOJLnQvSMW1NX7ESeC7F1ecXgC3kuRJ21
L8cpt5DnQvy+8+jn17/Jc+5+WlyDsSbPhfiuV0jc1w5t7YPzXIg/59je2JdB
nguxbT30PnkuRPOhvS5+eUyeC7F/kL7CW1XyXIhB4qqjg3aT51z973J9YT07
v8t5LsTU2t6Oni1t5+E4z4U4Ir2vdN5M8pxrny7zKp5sJM+FrD+Ve87V19YF
fXXyXIjhm478DN9EngvxaefyKwfCyXMhtp2Hv0eeC/HqgXNP94xh5/F6+Aix
dbgSfYs85+r3TWutD9vIcyE2zxs3v9iSPBeiaP/1effWk+dCfJuje+aYI3nO
xcM6+JNNGXkuRFmHv90svpLnQjxt8bJ0XAfynKt/rfuFk8lzLl5nCn09u7fF
g/Ocq6/13XBECnkuxMcDVJoPd9Rt+/7du0IcHCS42T6ePBdik6i/VKUveS7E
mmn77qw+SJ4LsW29ms0/OM+5+Ow9qWsj91yI6f0eXS9YTJ5z8W99/n4zec6V
T3zQi7NR5LkQz+W6WvRSI8+59tM6IRlMnguxfIT41Kfp5LkQr4yBloyF5LkQ
Dc/mPyt4S54L8Umf6NnKp8hzIabECPUsbclzIY5sXcCzIc+FOFHN85el3HOu
/iVOM3m8iTwX4qTYlrqCevKc+72adppV7P0MnOdCNFUs7zpdRp4LsSB8eMaR
CeQ5V15DXoT1krTFg/NciCb/xd51iSXPhagwzUtnTSh5LsRTF93m97hDngux
9XVjvdTIcyG2Pa/jSp4LcdrCdv19xeS5EL/N2J//3pw859rjO89vxqlt50U5
z4W4NPHT1BuDyXMhPqzrUX/wGXkuxP93nprzXIh6ihW71fXIcyFaLDriZWdC
ngtx3bn2iV+WkedCvDCi9YFM8lyIAxy7x+MJ8lyIAvVd3y1Wk+dCVNRv+lcm
91yIfj+nF13fQJ6LcFKuXehbZ/JchINaDzB9Jc9F+Gdj/4lj2f4H57kI/w43
3PHkU1t/xXkuwuvqrwfE2JDn3OczuRF2t7Z4cJ6LsO15qhTyXITZr5pGn0sm
z0X4o/eLFRBJnouwoZNf/ne55yI8/iCjcOs+8lyEvuN1rg2Qz89FKDzs3X/z
IvJchPoXV957tYA8F6G1dd1C7fXkuQhHd7Lxtk4kz0V4cq7lT10gz0U49OjX
a9uGkeciHFnTdOOj3HMRDjmqJ9GfT56LsHX4tzmbPBfh2eiczuonyHMRdrSv
UXq6iTzn7te6QW5FnnP5UQ+6l7yZPBdhSvz9faru5LkIg/O8aydWkecidG4Z
oKzVTJ6LsPV4qb2APBehzvU/19+bkeci7Dqiv0+1lMVDB0U4bOx9ZVEyeS7C
9hZ91hnLPRehd3v9p5fukOcinP66/otqb/JchAO7Hwt5vp885/KzePiQO2Ly
XIQPfX8FP1lOnouwxwqb3onTyXMRtr4eYtFq8lyEJRkjqnpGkuciNMicdXTV
EPJchOX2xwP/aJHnIuyg9mtg2FLyXISF/TctmWZEnouw5eOXov1yz7n6/cv6
gdEZ8lyE6w3NV6StJc9F6BQ0bkS/FeS5CNfo+r+Zu5o8F6GZ4faZF3aT5yJ8
/vV71bUS8lyEH7sppDXVkeci7BXtsbXsL3kuwjlXvIzaLyfPRWg4oKd+u980
Pxdh1R/lxL055LkI81UnlvS/TZ5z8fw1ddS8m+S5CKddSwtu7EWei3BZ8y/z
M27kuQjbzhdKaX7Otbftbgv2zaX5Odc+C9L8Ls4lz0X47tj26QkO5LkIb5+I
0XCLJs9F2HY+uR95LsK255V0yHMR7lJ+ML3EhDwX4YKolPc355PnIqyxtd/q
/IHm5yIMSN3k2O0weS7C1tdFHnQgz0UoG1JWtMaGPBfhwQmBTq/k83MR7l+/
LHroLvKca89tL/wgz0VoOypGmveZPOfu92zcQYEieS7CRf/6+mhOJ89FGL/d
7t2R/9raB+e5CJdb93tSEUWei3B+64GJIJqfi9Drm/H94SHkuQjrR3hnrO9D
notwyRd176Z95LkIr3YWes4XkuciVFMJeBAynTwXYZxK5O4lM8lzrv5cvXwn
ZxV5LsLk8cbB02PIcxH+lsw/qtuTPOf6H+2uHqf1yHOuPivpdF+0iDzn8jdZ
qKw9lTwXodKzln6T5Z6LMDBww+HEQ+S5CMd3+fv+1yryXIQ/r2Z4nZPPz0UY
pVAdfWEteS5Cl7Lrw5t2kudcfp4rqo2qIc9FWKHU5NyliTwX4VjRpwi3LuS5
CL99uanVfQl5zpXnT/+KYBYPznMRzv04J3NNInkuwpkmLqrmIeS5CPNqFLZ6
B5PnIra+1pM85+r/1ts3+8nn5yI0bj/x6Ez+fEmnShGWVtRYLJB7zuXn7lTH
g7Nofi7CU+dv3whfRZ5z6QswNZv8mDwX4adZf6PuDCLPRbjqeIXlt+HkOdc/
GZ29ZiH3nOsvEzzzXs0lz7n6+Nek6kU+ec61D2GUtOtJ8lyEhwZGnkuXz89F
2Pb+N0vyXIQ2GhcjPsvn52L8ryQ9ocs68lyMb3rsGhZdTZ6Lceybm9rudTQ/
F+NvccXT3Qo0PxfjktYNbWPyXIy6OnNMpnRqiwfnuRgfNzwZo5VLnovx5+U/
hRODyXMxxk9VhWNyz8WYrFlauUiFPBfj+tQlVp/3k+dijNgrairn42HYU4xt
+3025LkYj7/W3jN8PnkuRkHrC4YcyHMxCn9M2vM+iDwXY9ZuwcLzquS5GF/o
PtnsP4Y8F+OaTk9EU43JczEOaiqzPz6bPBfjJztbrwvvyHMxtgu5uTNRPj8X
Y+v2i/E68lyMpvX26rUryHMx3pwR3XXGVvJcjAUmD1MTXMhzMRbuCisPqyPP
xei83mDq+BbyXMzm8/L1djFm9FTducyUPBejZNuYnSlKLB46KMbW5f76HPJc
jNXrTr8yDiXPxRgckb054zF5LsZN9/rKItTIczGO3qulMuIAec7Fx9LhgNsv
1t9unc3VJ1O/WWXW5LkYM73O7e4jn5+L0UzqMGKHDXkuxhvz7lV3ekmei3Hj
twtfo7uQ52IsUtHNluqS52KcpJJ//doy8lyMNuWr5ujOJ8/FaLvu6Weft+S5
GAOCjlxTOE2eizHdoE5Nbx15LsbW1708NyfPxXjnaocY2XryXIyRZ36XD5LP
z8WofrZgUPA78pyLd7tGhUnN5DkXj9YDuux8O+e5GHNUtxhW25DnYjZeZPsf
nOdiHDi3cfug9+S5GFtmdOm5JJw8F2Pb+93k83MxRtuf6JGhSZ6L0dgmcKPN
PvJcjOfLCgYUiMlzMfr3Fzo4TCHPufw2eqcuHkWei3FRyduPqy3JczF+u2jt
dyWUPBfjiifH7w4YRJ6LMdU5r/rCOPJcjOumbzo+wZw8F+NhcfWPv8vJczG6
+vv2OJdGnotRpfUB5XPkuRi50eFjA7nnYnw2JmjxvlXkOVdfFypFPNtCnnP1
dW7Qvwme5LkYX1Zx/+EzeS7GuY8xcqrccy5/x6w6zFciz8X49ODCXV0syXMx
Hu1yyPAVax+c52L8OLzh/O9M8pyLn0OnXVflnnPtP/zFgJGPyXMuv9U57+b1
Is/F6DX09sZze8hzMe44c6R5roA8F2OPC7FFw4zJczFWHV5oGDSBPBfj9Hvm
GQusyHMxKl1RXTbyFnkuxuIu3e+e1yHPxXhkZK+VPiPIczGOqDXfddmcPBej
wacLen0XkedifHSrd4t/AXkuxuYXb/d08ifPxaj9/vidyNXkOde/ZR8vVZd7
LsbSB1ZGxhvJczGG7djxdu9u8pwrv5EvjJc1kediNLq6qhC+k+diDG2XulXt
P/JcjMt+rhpuPI08F2O4/qn2ArZ+xXkuRvxwb8mAKPJcjHr9bLbsfEyec+3h
2vKHNfL5uRgTHC8vXi1fb+fKUzM58MNu8lyMw1tfiCmg+bkYm7YutD49lzwX
4+usfjumGpLnYuy6tteea3bkuRjVCt6pXHpOnnPlsc1+6dEh5LkYE/Uqqw4a
k+diDIlPsS+fRZ6L0Ul71ZHri8lzrj62Pk9SR56L0ad6lfKrc+S5GNveJ+hI
notRufWFGevIczHqvAjrNW07eS5BxaX3ts2xJ88lqJ7Z7fQOuecS/LtuZ4XL
F/Jcgm/it2gukXsuQe2vo75FGJHnEtRLazxpp9gWD85zCf6QHGpoTCfPJXhp
as+7dnLPJWy+dIc8537/cf1Mm17kuQT7i7LBS75/LkGDaQETvX6S5xJ8X6p2
OVm+3i5Bm0cHjxRMJc8lOO5YQ8gVM/Kcy09szOamWPJcgqb4/p9AhzyXoFuC
h1hTvn8uweTFum6m9uS5BAd9/eXbvJI8l2Bip1PGr+vJcwkub93g9CfPJeil
mxE/0Yk8l2Cvoc7zzMzIcwkGeL/VueRInkvwVur4Dgs2kOcS3Bh2osBfvn8u
wadd5m0b9Zs8l+DrPTOe72bzQc5zCR7Y02X06oXkuQTX6b02nCjfP5dgVe9b
1TPekOcSbLGddeJmBHkuwS8ibgQaSp5L0G5u2gDPXuS5hK0neZDnErx6Rfl+
gXx+LkH3L6XxZrPIcwnuytv2Xm0mec6Vz+mHrz6uIc8laKa016I0hjyXoObE
jSsedyPPJTjkZN6yr5PJcwl+vJUwa5wteS7B0HTBB9Fa8lyCrdsR16rIcwkK
xvY1tLhInkuwLr5ih9SRPJdgVrvJqcnW5LkEISnYpnQdeS7BfjNu5KbLPZdg
6+sDA+X75xJse79jDXkuwSXtzRRQ7rkEYx6tebtqAnnOfT7YIHNW+7Z4cJ5L
0FA7N6zlJXkuwRs/V5iff0qeS9j+byB5LsGO3PDjqRp5LkHZN73NEfL9cwly
s9npC0XkuQR9BWNC1s8hzyW4puFpu9Q55LkEFWCT4K8jeS7B1tflro4kzyXY
9n6zkeQ5H38D8lyCffesXXDZgjyXoO2NfYfvriHPJfjcrkOP8BzynPu9HRlx
q+Sec/W76/6YlE3kuYSdH1lJnktQt3XB1Zk8l2DR9bXzR68hzyWIw6efKMon
zyXYfvnjU2fqyXMJ9jB2WRCpQJ5z6W99n8US8lyC2W+Gh9yQtcWD81yCPRNn
fFfMJs8lOPhJ4O/EYPJcgueXcBU2gjyXoIdC6oNdcs8l6LmBE9adPJdgavX0
F4PF5LkEjWsNTmXOJc8lWP/+g+NMY/JcgnuXb/+yaCN5zrWHBxeejYogzyU4
YbL5hRG65LkEg0SuoTtHkedc+sbNVfqymjyX4MJO6dUd7chzrn8bP8PrcwN5
zvffF8lzrn9/8d/sW5vIcz4e8vV2CdZ8rnS6v40859pnWdEaix3kuQTbnpf8
QJ5z8R3a8nTgR/KcS19FcLr+v7b+ivNcgt1vvyy2NSfPuXheGbXWVO65BL86
iTLXFpLnEvT7FfzE9B55zvvyiDyX4G21Z2pXVMlz7nPRY0Pvw+S5BE+fGnDj
inx+zvmSvHm3htxzrn8s3bhr32zynPNR68joT6vJcwkahSXfHhlPnkuw1LzB
dtg08lzCxpcTyHMJvrDLCvluRZ5z37/yS8F7EXkuwbE+khKlavKc649XHu30
2Jc8l+CTxHY1H53IcwnOvl38cZ98vV2CK7Vu5E1yJM+laPpoxEPt1eS5FLH1
gTz5eTgpNrfIGrKbyHMprldauU1FSp5L8bdlrv/9SeS5FAOWnI3OkXsuRYFG
1La1meS5FGuMly6Kl5+Hk2LU4235HtHkuRR3an9J0pCfh5NirTh5oqcbeS7F
LmVjHtZKaL1disOzX5srzSfPufQPKwgfLj8PJ8XW1+tEbiLPpZi1N/DWklDy
XIrzHgw+madPnkux9fVTw6eQ51JMUdVYPWwFeS7FVS3p49bakedSLK16rvCw
gjyXYutyxvmL5LkUl1apnnwm3z/n8nfykpanDXkuxfvvx2je30CeS9Gk9cCR
fP9cigm/N/2uyCfPpQjlemZQSZ5LsfX1E75imp9LMXdG1wM6NuQ5V36aaoVT
lFk8dFCKfVQc5nx5R55LceaF7gu6PSPPpWz94wV5LsXZ81+EBvUhz6XoN5Kb
wXqR51I0njZip1hAnktx3OhVtzQsyHMppvb+OyxnIXkuxSb9IHXNzeS5FO01
dJo3hJHnUjw3yLB2mwp5LkXhiP96fB5PnktRIki8ZDCPPJeixT2Deg878lyK
P/OStpqWkudSHNa6wONPnkvx7Q/TshvW5LkUdQ6bLcu3IM+lGLKx8WGfjeS5
FGOXFsWUO5LnUty46tCbkWXkuZQ/P0qec+l/d/PRs0pab+fqY9xwm2Qj8pyr
H7eOLzb5R+vtUtzSPsmq6QN5LsWTAfrBnyPJcylWDL5X4xJBnnPxHrJeFtaP
PJdidsoB69r95LkU19ntfVj9i/bPpdhTsqSjnh15LsWPcycbPDUiz6X42Hp7
xJeV5LkUZ3zQ97sq3z/n4ge/BsyZSp5L0epdvMhanzyXYlz0xWkHrMlzKQ71
2RZwYhl5LsW2923Uk+dcvA194338yXMp+k4QzuGfF+Q8l6Lqqaz/7O3Icyku
Of/PrPcG8pyrX4cDx/g5kOdSPONUrdenkjzn+p/W90dXkOdc/f3ns+hmM/Nj
5zWu/jYX/PcdyHMpenWqbx7Wt619cJ5L2XnNLPJciq2PPwkTyHMpTnRsLtwS
SZ5LUXeaZ4y3fP+cq493M1RyvMhzKUpbX3ggIc+lqLZuz5pdFuS5FO/VR2o1
zyPPufreesBuE3nOtS+3v517yffPpfihQiu62yjynOuvJhx7smgyeS7Fm01j
JImW5LkUD5v7L9dcSZ5L0WBmxOrP2eQ51x/7J4/L9yPPpTgG195eYE+eS9Ho
4/NT9UvJcylGz1bW3LqOPOd8aH1/8krynLvfx84J8zLJc+5+re8HrSPPuf7P
Z0tqeT55LmX7XdvJcyleLx5cbsL2BznPpWjW+oBmNnkuxX9vbaOjkshzKba+
ziM2nDyX4n/rVtQf0CDPpajwaJTHG/l6uxRb3BVknWU0P5dikuWBwSmLyXMp
Km+PSt44hTzn8t/6D/gsI8+l+CA84F9FHHnO9S83hnJDQPJcisHRe5OPGZLn
Ugw/JvuoYkOeS9l5HzPyXIqt/zxFkdxzzsPKxRezfchzKR7fuqlXhy3kuRS/
xiTavFxGnkvRMH2Su5Hccxl+b19ydtUa8lyGVy9NFu1JI89lGGA+Tdm3ijyX
YfXamL41YvJchpMcZnuFryTPZeim9qNynHpbPDjPZTgtRnPRnRLyXIZTzbTm
/80kz2UYAzdM/FLJcxnKhp4Yo61BnsuwUKFvyCFP8lyGrcf9/eSey7Dt34Oy
Js9leOIPNwEH8lyGPQYNDhJYkecy1H0602hFCHkuw7krdulVy8/DyXBtmVdI
8yTyXIZzdD92LzQnz2X4eODeVP2l5LkMk56MPdYg91yGQyr7VtufIs9lmOdq
0WuIA3kuw6KRt17ZmZPnMuyeuNfs1VryXIbH3JWmn7Qjz2U4+uLF9sczyHMZ
dvK3/LGknDyXYdvzTM00P5dh2/twtpDnMmz79416snjooAyddu2L31ZEnnPl
6TJ//uF35LkMf4tcSt7cJ89lODys8niLBnkuwwP+mouVPclzGRZH2Bnv+Efr
7TI8veyAnc588lyGycePYdRk8lyG6ta7Vs+Ur7fLsHV4pBZFnsswPz75b8f+
5Dl3/x8brS7IPZfhRP2pmxJNyXMZNh92fHbTjDyXsfMNxeS5DMN7nO1++Cx5
LkMQKmvPks/PZajxRbj3jdxzGb5q/tGzhwN5LsMNiVmWeavIcxnWDHb2CpPv
n8vQPzizU+0v8lyGHVtfIPmJPJdha3gvriXPZWx9u3dbPDjPufZmktrH/ht5
LsPlqRPKfmeQ5zKcJzq/+WM8eS5r+zuB3HMZO5/mQZ7LUCLZ/LVZvn/Otadh
v5QyZpPnXP1f+aD9XQPyXIaTT2Ve8llOnstQbMnVgHDyXIZnC309PYaQ5zKM
P2edKpxAnsvYfsoK8lzGxqNLyHMZ7hObR+wrJM9lmPDj5Y0hp8hzGY5bv9wv
z548l2H7vq6D0q3Icxmumza849C15LkMM17ePGXoRJ7LcGvgQpebVeQ5F//j
4oenv5DnMnwzdtzNgfLz7TI8rHXdcY01ec61z/+r6rzjeuy/xx/pfWVfIzMj
I6k0yMrqyEhCSZERpUVTCpWIqCglIVmVJKuy0m0WIVuyCynZM3vzO9c479/3
c/9zP3poXO/rvF7neZ6v+WruaOgqxQN5rgJxO0DaK+K5CmKGV5ZmXCeeq2Dh
MrMxOTeI5yqoXHWTde5KPFfBfufoczWriOcqkM77/0vr21XwrOw/LbsRxHMV
rG2vuzRsLPEc49O9yaXejsRzFVi/GbPtk9rPsf2L9xe0Jp6r4P3TIZaN+hPP
VeCiuS62rZrnmI/FA2t8iOcqsDT4en3IO+K5Co6N62Kyfi3xHN+HwZKZnvOI
5yp5fGga8VwFcy0eLClTj7eroGm76zdahBLPVRBZ0N8jTb2+HfkyzH//nMfE
cxXw25+3PFafxtsxH3X+efiLB/FcBdkrFywx0JfigTzH/nVtnMrmJfFcBbY9
DBdknCGeq6DGLWjmqFLiuQr0VUvXD+tCPFeBeNyixnLiuUreD8EQz7E/i+d9
2xHPVdD5l97laDXPVeAsDgC7E89V0Fo8QHAr8VwF7MAJL070JZ7j8xQW1p0Y
RDxXyeuv1X6OvNv/+0ehC/FcJa8/riWeY/sSBWcN8VwFxi2LDXPVfo75/84/
yysziOeYj0fFtpsaRDxnYIxuMztNNc8ZEO6U3mv4iHjOwNnp3d0Gqte3M6A3
Unt137+0Ho6BXv9ebO69iHjOwPZpbYvr2krxQJ4zYG7yau2Dl8RzBgJ77WlS
W0Q8Z+DNuAXpYWo/Z6B+c+zResRzBo6W+hyMiiWeM5Bw+kxB0E8ab2fgpJP/
ldejiOcM/F1YV7ljMPGcga+HXOKfTCCeM7CsJHPM9t3EcwaOZUxIzmhKPGcg
LbvXuXbDiecMSOcDeRPPGRgvFkiuxHMG3uknlg94RTxnYIWQNu51OvGcAek8
J/X8Ob6/g6OE97OI5ww456QtywwinjMwu+/qM25qP2dgR1GPt7eeEM/xfdk/
DlHGr5DnDEzoOqNhdhPycwb2avdr4xxLPGdAq5Wxr7ncP5Dn+HwnHU7Nv0c8
Z+D2dZWb5g3iOSPvP7tGPGfg00TXON9uxHOMn2/mjy1qnjOwaH3kG1O1nzNg
lXwipLt6vJ2Bm/b9jx8eRDxnIHxwmk7HGcRzBqZuaLst4wDxnAFxe8WfQcRz
Bo6Xn48Ec+I5A0em/bnXdQbxnIH9Tq3qenkQzxmYbneBGfyaeM6A0aSwDQlq
njPgkv/fVacw4jkjr2eaSTxnYG4NjGqpnj9n4OniuCwIIp4zMFqc8KomnjNg
Jh5YWEc8Z6Dn+sUlFVo03s6Aa42r6eOFxHMGRokTaHK9izxnYGd+ZOrzl8Rz
bP9G7YYaXSWe4/OL58udIZ5jvMXzeLoQz7H9jzce80jt5wxMa1D6U6UinjMw
fGXqoPQhxHMG9i2qd3KOGfGcge9to2t7TSSeM+Dx9r3/6kLiOQOW3RJ+re5B
PMfPuyto480RxHMG+k4Nv/hPPd6O70c8EGI28ZyBweKGts/Ec3yeIrvddmo/
Z+T9a6HEc8xH1XceDnInnjMQfOWgwdJ5xHMGDAfNmv8whHiO/Stf/8myKuI5
A+cuzXry6RXxnIFhuuIOJ+I5A9J9Nh7EcwbE4fgZcv9AnjPws3zOpQdPiOcM
JA1eaDrhDPGcgfLUEMP8EuI55jdhxKiH3YjnmE/uFThqLyeeM3J9p14Px8Cv
sBfHp9oSzxlwwO4xxpR4jvlg+eZVRlOJ59hfLv578j6feM7I41HWxHNsv9sW
5VZbEc/x+SOKvI96Es/x/Wjds9kZSDzH/jzoyEC/b8RzBvJvHdJbl0E8Z2DV
p37bWDXPGVh+9OHlRTOJ55h/J+TFTA4jnmM+GGPv8li9Ho6BE1ZVeyc+I54z
0Lju4bPE+8RzBrIdWhYVPSM/x/7mdyNg5TTiOQNOlm8NLVtJ8UCeM7BBt8k8
lwriOQPRT7YOa1NCPGdAuv93F/Gckf6v1LvIc+xv1c2t/qnnzxnIO/1rz7Tf
NN7OwFDbpVrmI4jnDGTkv3PxtyCeM6B9sX63OR7EcwY+HH+Z2v4Y8ZwBcTr3
m5rnDFSILWA08ZyBNY08Gg8NJJ4zkOl/qUWVF/GcgXYRCXHfPhPPGbjhZP+s
4zbiOb6f4mHjMxcQz7E/ludbX/IhnjMQkXRhgaF6fTsLt263TwiQ17dXF9Rj
oUNCgGO57OfIdxbGJPzsuuCFFA+905osvJ9Ur+j+b9k/zjdgoZeYgOT5D7er
Wizs2aT3aog8foXlGCv77mf5fVQwLAzoFHpd/4H0vqofabMgpveMC3I8njVk
4UPFgP73ZB/Ue9OIBTfxgHS5f8DHxixI9xfL9a7b9yYsmH3vbWA2Wvr5zL9N
WXBZU17Ptr8c7wbNWbjWZnylrpP096sbsSxI58fmyvHgOBa2z3PqM1Se/9Br
xbPQM1zzSqS9nK/aC/h8d7/V6MnztUu66LDwGZt7vSApHpmGLfB91Dtm5vNX
bs9mLVnYN2VjnZ0cj+o+rViw8DPUe6vEY1BrFoboPz/bQV5vomfdhoXhAboj
h9J+nLYszAo7pHrvIcd3nC4L888Ujth4VYpHplM7Fn7cT9c7II8nYr3CQnC7
sMMPfkjxqHbrwEJHmxDPp8r4lU9HFqITWvRJ6ybFQy9Aj4Xr161On/sovQ+3
kE4sfFy4+e+b83L7De/MgnSe62X5fUZ1YUE1ulGPJfpyPorpykK/PTeX5srr
faoT9FmoHW9U01A5vz2lGwvO2SX3rEH6eb00AxZCxAVl5tLvd0vvzv7f8Sus
h1iIifip/VvmeeYeIxZsxQt75PaE9RG2R/GCtWlSPKoLe7CQNbLTxdz5cv84
acJC6wP2GufmyP3jjCnGY+/cbR//Se/P7aIZC8e8P17tu13OP2XmLPRJ3d+3
VN4flXm7Jz6v71cwdlPybS8WLk6qb3hAHk+srrFgYaf+xJFdlPOQX/TG9iYO
aCvjV+/6sLB21ZaYwQ+leLh97ovtI6dzi1IlX/3sh/2nSsPikbv0eTI1LFmo
Z2bhv07xc9UAFv5YLPt+6pncPpsMZMErsIh7eFnmrTAI47HPtXLOKTnftBnM
ws1l0Y4FnaXndes4hIWFx/Ut3RLkfKVvxcKXSv/cs3J9lWkMLJRmF28okeur
Uz2HsvAu7ZjxcXk/Z3U/axbE7WAv5PUlekOGsVClhQGX5z+wvsPn27bR4K7c
P9xGj8DndziXOFWOB9Z72J8Gpw4JDZbikTnRhoWo7BVN9s6SeT5tFCvvX9eS
9qtVz7RlYYuvyRVrOR56s0ezIJb77iEKL+xYyGl84GcXOR5u88aw8HNjxMPO
tD9qLAvSfaGyn2cuHceCu3hB2S2Z53H2LEjn0yjnlyQ5sHBmif6kAy+keOit
G8/C1APFb9L95fy7yRHzzeIHi3/Ifu6WOYEF11VL57V7L7fPHCds7yvuxPct
k95XZq4zC/f/GJ1aIPcPrDdZGJjU0ShRGS85OomFRpVP6mzl+kqv2AX7F6NZ
dlJZX3JuMgvJyxcNXCn7h9vlKSzUX5zYdSjI/a98KvaP9K6uFrIPZt6dxv7f
9T6nHrqyIMw03V05Xe7fT6ZjPklJ6RA7UYqH3qsZLIjHw9ePlOvdOjcWjFxq
/QdESPFw++rOgnQfblMpHljPsjDs2aXMymzp/WbW92Sh8a2Zdebyfs5qbS8W
xOXuL5Xz4pp7s7D30BS31fJ6ar0WPvj+200b8GyaXB/ozmLhTbYoIFI83DrN
xnjg6zsvry9ZYuCL+S4nUnvPVykemSZ+2P/E8zvnSJ+n2sIfeWT0c5iFgRQP
rI9ZqHPQeSF8kNsnBGL+8zIf2bVSrn9GBuHv65ts2lce33UbM4eFURYtx/rI
9S7Wzyws8GrVJD9R7t8uc/H5Uy4MuSDXu9XTQ1jYmvG4f52yf9ArlAX/9W7B
/QdKv1/Pbx7m023eo1rI69sheD4L4nXgf2Seuy1YwEKDvFPJt+X7MpYsCmPB
9ELq09dTZJ4vC2chbXyP/wripXhUr4xgYY44ARkn11fJC1mQzktUSfHQS41k
wVo/32PaDpkHWxax8vywzA+3rMUY/1t1Jrmyn2fuimLl/Yg03r6EheqKDidr
vBWeL8V8Wdh0ux7xPBrfj7igr0rh+TIW9ocOGWRXp/B8Ob7vuIx/HfwVnsew
YB/q+v10JykemTdjsf1yDjXaPxWex7HyfoPbCs9XsDDvwOwdLPF8JfJb5TE8
q7vC83gWdLrYPXNR1u9+TMD+2PChfjDxfBULgT2t+vUeq/A8kQUfw8njrG0V
nq9mYWxRxbNST4Xnyfj5mhk/+HhU4fkafF9bDdIPjVB4noL5LmJ2vMYkhedr
8X3lpOZ9SVR4vo6V6+1whefrWQiKDto0RFPe32uWysLjy8M5x50KzzdgfTFv
YuM3weQbLBR+uRl1x03h+UYWpuXuOt17DvkHC3EtK65981N4vhk/j3hf0BWF
51sw320+q7f/scLzrSx0K+31h68n884tHfn5xWPt71kKzzNYef2MnK/0AjJZ
eK2b9qD7T4Xn21jQEw8cfaLwPIuFQT1fn3OoUni+nZX3k5gqPM/G/Ky1PWVA
osLzHSycv9fQ7LRyX2pKDgvNGz76pTtG4flOFpz27stvNEbh+S6FZ8p+nOzd
LHyb7JVTUKjwfA8LNh1W9LjhpPB8Lwt5RceMHKYqPM9lIWNtVb8i4nkets9d
bRxHrFF4ns9C95ncmWZyPNwu7sPnG/VVuw/xfD8L4nUkNsEKzw+w8nk1XuRP
LEj3g/goPD+En0c8oJJ4XoD5tnlkk4lXFJ4fxudbqVWUVavwvBDr1/NNize/
U3j+HyuvD5uh8Pwo5p/vrYZ6yPXVKdUxFhYNbdywtZZ0P0t1k+PIh9IWrWyu
Kjw/gfnEvPnGj+UKz0+y0Fu8kMVQ4XkRCweNTbp8Udb76BezYJhv9Cu/gcLz
U5jvL61oDJoKz09je3GaEza0t8LzEhZWhk+8EU88P8PCruCgxWdOKDw/y4J0
v/UQhefnkP+n+yz4vE/heSm2n8V/F9a9Unh+ngXpfKwDCs8vsNDV4/CPKC+F
5xdZeFqw88mWbIXnl7De/JfneT6Q/I+Fgos1a8cRz6+w8nlEvuSDWJ99x4LW
XeH5NWxf4gVL1xWel7HQsG9+1N27Cs+vsxCwq/XzIHl9u966chas+mcMmLhS
4fkN5POOpnE7LKV4uGXeZOFIbon3kl8Kz2/h57u9/5FgJ+0/z8y9jbwU74e+
qfD8Dgt+4gF/JgrP72L9FKPZaXKywvN7LKQfMKsIa6DwvIKFSev4aGdnheeV
WK8cxoQwROH5feSveGDCNIXnD1h5//JBhecPWajo1iLxsJXC8yoWpPujrBSe
P8J8H+385WOIwvNqFgz8rdrUhig8r8H47h3Y8r68nmHJ78cs3FYZZM3IUHj+
hJX3L4UoPH+K7eN160nT3Gh8mgXL68MCdKcrPH+O9Y+0oE3h+Qt8PyXRv+qV
KTx/ycIUoyCb/g8Vnr/CelQ8z+yHwvPXLHiKGxQXKDx/g/nuVuT6yN5SPDQG
vGXhQPaDRUn/FJ6/Y2Hyr4H3t99VeP6eBXAIvP/tnsLzOhb6mx8d76mv8PwD
9s9vum+PEM8/svL+RC2F558w3vlpXJVyf5TXZxbKMrdFRVsoPP+CfiqeF2mv
8PwrC0xqF0+9nQrPv7Gw7XNM8qchCs+/s/L5Y5MVnv/A9+93a1jvuQrPf2J9
UbFv4MOlCs9/sTD0Jm+8vZ7C898sSPfJbFN4/gf9w2jOQWX+3C3rL/afYQ59
ItwVnv9DX9T1TFnjQ37Oyec/TCU/52CIdr0ffCX5OQdbPywK3n2D/JyDWyMa
edX8Ij/nIK33yNe7IsjPOUgKbx98wVSKB/o5By97HNI+95X8nIP3yTOXDK8l
P+egxVm4W3Sd/JwD7+J3oc97kp9zWDOk2e2JJT/nIMoshrkq11fo5xyEhocc
mWhHfs7Bvk79TWv7kp9zcK5/lNBoPPk5B219dVKuHCM/58DwusHHrpbk5/j1
vvXXXUeTn3PgMjA+5Jbazzmo8z1qIUSSn3Pg8f5cq7cfyM85cLy1ceGoLeTn
HIzbHNw2y5f8nIMZ1lpxrYjnbTjoVtv6Yodg8nMOpPNE/cnP8flzWw2zrCA/
52DR5MrdR9+Qn3Mw3fbjtEfNFZ534GCumMCiyM85kO436CPFA/2ck8+v05T4
gX7OAe/3wVCjivwc4z+40OtUOfk5B6d1b+w6ZUh+zsHhFd27Ba0gP+egLNqh
6jzxvBsHH5a2/6c1mvycg5pu2y+ZDyE/5+DMl+7TVjuSn3NwycIs7uFO8nMO
TIZonQrrRn7OgVaWgZejHfk5B8n2F67dn0N+zkFuP9+YlyHk5xwsE8r35b0n
P+dg1tXVxQVp5OcYr6iKweH+5OccrHawyI6fTn7Owd3Tp6vOhpKfc1Cb1O+H
yVzycw4q691tYVFJfs6BdL/CK/JzTl4/Iq9vRz/noPFI/Xn1I8jPOfjtaBVk
ZCTFA/2cgx9bu1lUfSU/5+TxiUryc/z8Z47GtikhP+fg8rYRhZ/0yc+xvR8s
NOwQR37OgYodsm5WPfJzDqT7slzIzzkYuFfraxqQn3MQfgW8fk8lP8fvj7Mf
sGY/+TnGsy5d83In8nMOmlr0Ttd2JD/nYFpwsFOgL/k5B6c2lCzzXkB+jt//
pOLpVIb8nIOOxzKLvNLJzzno/uGo8Ebt5xz4h0Xs6OFDfs7B9k61440CyM85
eT2lH/k5B9nxj53vVJGf/0880M+xPYj36RHPx2N/Dt5z2Hwh+Tm271WGLrUy
P9DPOXn87Rv5OQdm4oHOd8nP8fNUmyRnXic/58C0Nke1yYD8HN/v4+Sm2XHk
5xzYPFtj1VqD/JwDbB1jeqv9nIPdp3s36WhJfs7B/dl+w80nkp9zkLFGO9Ht
EPk5BxesQ7XbWZKfc3D1qWpY+5Hk5xxs/NhpV9t55OccfHXlfgfNIz/nYPmn
3R7rG5Gfc2D/rOOitenk59g/N/cJmxFMfs7J48Xe5Occ6Bya3uTpHPJzDrwm
5NeZBpGfc1BihgZQSX6O73vyfZ3Vn8jPOdAYlGU9r7H0vOjn2N58ur8LCyE/
x/dhPzdubA8pHujnmO/jsiBDQ8pX6OccWO1xLzaoIj/H9nNX58KbK+Tn2D+O
RfUYbkx+zkFWQb/vJSvIzznobxJWPqkB+Tn2F5uLe0OGk59zsKpFn7RYS/Jz
zA/tnR4PGEd+zsG6sUdLjheQn3Pwp2K1zpqe5OccvHjo4tB6DPk5B9+djzr8
WEB+zkH5wBZzykLIz/HrNdP+DvspvT/0cw6CljY4t1rt5xx4hk8a7Daf/JwD
6T69meTnHHQYv+3Y0Tnk59i+kutOFgeTn3Py/vVH5Occ+GaV2bT5QH7OwZtv
Zwc4y/udkbXIF/1k/ngs+TnmM/GArn5SPNDPOXjVoDfX9w35OQficvsVNN6+
goNDw302jrhHfo5fL7bo6ar2cw4sxQ2QK8jPOfn8Dk2F56s4OPArqeaADfk5
5sfolry5Nfk5J5+H5kp+jvHaPlc4XEB+jv3NaVeg6Tjyc4wPq9tjixP5OSeP
d8SRnyt8jiY/5+Bh6gUtHw3yc2wvy436LNxFfs5BZzFBhZKf49+vSHHmZpKf
Y/8oq6hvHUJ+zsGmyENXE8PJzzl5fdY18nNOXg/6iPwc6x8uPi/zpTLens6B
+06XPtoh5OecvD9Fnh9EP+dg84UrWqaMwvNtHATrdW2c9oL8nINnz2NzlP6B
fo712JG2Feu7kZ9jfccOeMHHkp8jz33gZBsab8/hoJW4oWcQ+Tknz0/pk59z
IN//TH7OQd/J2ztk7SY/R75MWVxtZEZ+ju/j5XSDL2PJzzkwH9m1kUkI+TkH
xrF7NfUWk59z8vl4aj9HnmI6apZFfs6BuB1i1ELycw7adPQ2uz+T/JyDm/em
N44IIj9Hnm0x0SsIJD/n4OCJvR3M75KfcyAeF639kvwc30fsb4tlGgrP/+Ng
y++WW3usJz/H533o6jNspBQP9HOst+5+zsxsQH7OQUtxAXMt+TkHqeUXnrc4
T36O/Gm/a0IHtZ9z8nyX2s+Rr5YLfQq0yM+xPpxsn1dkTX7OwdMZl43vDiM/
5+BagjDjrRv5OebHG3+2ROeSn2N+WhG5wdGG/BzrUfHAfRpvL+Ug3ip+QEgU
+TkH0n2SkeTnyIvw0C496pOfc6BduzM4aA/5Oebr4jSTyfPIzzkYHK1rONWT
/JyDZkJTxzr1eWQc3PjdM28s8fwavv+FbP2PT8nPsZ4YMmDe09fk5/jzLcfd
+P1BGW8vx3jcX77QazH5OdZ70/qzKSOkeKCfIx8nXTz/rr4UD/RzrH/XbOhz
4LrC89scVJv+mrfzPvk5Bzs18QUbkZ9jvhUXFCeQn2O9rvFvnVFD8nMONjx9
3eu3Ffk5B/WXN9efYkR+zsGEziunj5xMfs5BSMWLLRlqP8f61clh/Bc78nPk
vXiftxv5OfLOcXis8yryc/w8l92/tV9Lfo75P3vnhU7E88ecvP9gF/k5B+Lx
RwPDyM856OHzflWhL/k5tp9mmEFovP058s03I+m8P/k55gfvpfPjnpCfKz5S
Q36O9de/p1MKNBSev8avk5L2rgkgP+dg2+yV68u7S/FAP8d8Jd6v0Ejh+TsO
nMQDjt6Tn2N73fJwSrf75Occ9FsVXf1B7eecvL4jmfycg0/zl9+Mbkx+zsFs
ccBhAvk55svx0X+tbcjPOYj8L7w224H8HL8e9b3q0X7yc6y3W6daPfImP8f6
eqExL3iSn3MwTLoAifwc+3d8qNXOZPJzDu7svfBiSRPyc6yfhpttd9lDfo4+
5F7Z7xuNt//l4OjKKZumziY/x/r164znOerzZHgwCm5fG6/2cx7ueX2371dN
fs7DyrKtbv9uk5/z0CeiD8zWUHjegAfpvvYY8nMeMNs3O2kixQP9nAfp/k0d
KR7o5zxU3zv0vNdb8nMeSmZNLGxeTn7Og+PGmc2iTcnPeTh+JFFVF09+zoM1
FC1vpPZzHhL6THuSPpL8nAddUXAGkZ/zkBHa+bTTVPJzHnatisoIPk1+zv8v
z3kepr75OtkrkPych+biAZBryM95ub2vIj/ngVl/JCm4qcLzljzwcf56rsTz
Vjy0ygzo8zqM/JyH2I5b7Nv7kZ/zcE2jledlX/JzHpIfao1u5El+zkOvKTbO
wlnycx7KeiU4+D8kP+fh4oXJ926qyM95eDkj5ZLOdvJzHvDthl8eLMUD/ZyH
xu59Uvc3Iz/H5/NpEhL9jvych0fnfgX/ukp+zsvnPxuQn+O/r5xsFptCfs7D
0OaHA1qr/Rx/n+G6mH325OcYj7vFry1syM95WKraPOD/+zkPnlYJO0YVkZ/z
EOhY7vJrKvk5L68X8CI/5yF676Cl+xPIz/F9BosznOTnPJy63mVkWQuF52Y8
9L3QtYtPHvk5L6+HCiE/5+HEkJA7O9Xz57xc/wSQn/PQrbdtD0Mf8nMejMd/
TZ17h/ychyrn5mlxT8jPefA73rBo9iuaP8f2JF5QO5v8nIe1/U5dWdBfigf6
OQ+bIh52NlcpPB/Iy+etPCU/5+HKork6eo/Jz3l5P6EZ+TkP5aHze/Unnlvx
oDpxZf94Ffk5L+/PIJ4P5eGjKu1Hs77k5zx4HN1xO5l4PowH8fisqH3k5zwk
WY2v2D+S/JyX/UQ9f87DJV23ZwPDyM/x+zX3pQ5cS37Ow5fMTJ28JuTnPLzX
TK48m0d+zkPrw7+clywkP+eh/ZCXw6Pdyc95WG6ja5M7j/ych5Ciews/uJKf
8/L46m3yc/z+ESO2jKskP+dB3H6TXZ/8nIf1mwZfb7SK/JyHHeNAcB8mxQP9
nIdz9T7/+ttC4bkTL69/e0V+zoN0X0wV+TkPl8feuvGgF/k5D+Ly90Yp5Oe8
vH+xPvk5D7mXioyjJ5Gf85AXEH9+RB/yc15ebziW/JyH1TuauzrsIz/nQU+8
kNKU/JyH4k2aDUI8yc8xHzy1yn4US36O7V287ySJ/JyHrh8+huZrk5/z8v5H
4rknD7bihZk03u6F+bZgYoGl2s8xX1W1CXD2JT/nYduntseHe5GfY/u7E/zb
oZz8nIendbYG/APycx7eGmX/zn5F8+c87O/wLe9OOPk5/v4VN6qqB0rxQD/n
QdxO3YwjP+eBzWsRkPSa/Bw/n2NkpPUd8nMeFo6LePTdlPycl8+rXkV+zsMD
m8Cxx+Tz9NHPebiRuH/XCjvycx4+x/66kGdLfs7DqnsGS2aOIT/nQceacS05
Sn6OvBLvW6Px9jDs/1uPtNvnRn7OQ++Ya35vosnPefD5L/XinFXk5zzM7u8V
WNSQ5s950Bw28b+ILPJzHv58qz5sF0R+zsvjpzTeHoXP9zlrfrE3+Tkv7792
Jz/H/tzl5K6H58nP8efLMvruuU9+jvmyk9PuCk3ycx6y++EbCiA/5yH4YvDO
ULm+Qj/nYcIg0z0jGig8j+OhMPNbKfuC/JyX56NryM/x950OCKjRJz/nQWus
Xe4q4nkCvk/xPtb65Oc8iMfLgy35Ofan3h7loabk58i/k3F2ScTzZF6eb99B
fs5DXZFRKyN78nMedreK3LTWh/ych7bFdaNTosjPsT3lL7EenEh+zsP5bYtb
FbYkP8f+z1y+d30H+Tn2D+G9hv1c8nNsr7XmacVqP+fl8wYDyc95mCxeoDKT
/BzfZ8ejfV4WkZ/zEND2vt9QtZ/jz2sO/Kvct41+zsvrl+PIz3l42AgB7iDF
A/0c209p1ss3TcjPeYjR+qbZQe3nPIjHUzV7Rn7Og2tvz0GjaT1cNg9hb3wO
6MSQn/Nwobzd5B9qP0dehJ+bsHo4+Tkvn7/Ri/wc/368xs4F48nPsT/cNM3Z
mEN+zkP9qO8/3g8lP+dhjLhhZAb5Of49A8/nAavIz3mwEy/UWk5+zsOW1ilr
V6r9HOsLE7jvm0N+zkODfo6FowLJz3kYgeVwoDv5OQ9X58cMcfElP+ehjZPu
lhXTyc95+fz6a+TnPLyb/m7t9mryc6wX5zTYrfOa5s954CZhBkwkP8f8eT2s
8woLKR7o50q904r8HNvH+cPbZj4hP+fl+1hukp9j+yye7n6axtuLeDCcd7H/
yCTyc3zeSyvnt6hPfs6DeLxk4TDyc15eD048L+HB1Hl2gp8T+TkP81LyTHeq
/ZyHgc5FPl2tyc95+L3yUmyfseTnPDQ9e3DjsHjycx46i+khkfych5rIVy47
dMjPkV8O2b8sd5CfYz4Omjlq3Fzyc3wfxj3LRs8kP+fl+Wr1fmceKi/Z/TUI
Ij/HfFYU3dvjIvk51g/HRrjlqufP0Tf0rp1p2IDmz5Hn6S/1S6PJzzE/mITq
1x8rxQP9nIf5iamag5uQn/NwO6K4PKmW/ByfV1xQ+Yz8HNvP1qNxy43Jz3l4
pV/a6088+TnyzWN41nXieQUPMxo13+RqQ36Oz5t+abZ9T/JzzB8N4l3OupCf
85DYbFRJ0Q7yc/SLGxOesEPJz7G9dZg9Z+pU8nMe/hYajPJfQH6O/c+y62GH
FPJz/Nqp952/LcnPeUgZbH01OYf8nIdZeqlX280nP8f6ynksO28G+TkPw3c5
HmK8yc+xnhrX6FOHSeTnmJ/L9+VlXCM/5+X7L+6Rn2P7iUcBe0fz5zx4/9R/
nLeM/JwHy9tT0mL6SvFAP0df+9l1wT0d8nOs72cFl5o/Jz/HevTIAI3HVeTn
2D72dD3Y3Ij8nJfXJ8SSnyPPjVYsza9Hfo7t5/jQgoljyM+x3trdo9Hx/uTn
PIjTz0Zu5Oc8fGgaU3ZnG/k5+ql4/5wx+TkPd54Y7n1J6+F+4L/f/+xjFUF+
jv5aYrvJKpX8HP3Q6VfooL/KePtvHs6qGhvMJp7/4cH524Vne8LJz3lwKY0N
/DqV/BzrIZczI96p/VyAF9sKm26fRX4uQEnV2eQtt8jPBej29F1I5C3ycwHC
Fj3Lta9Hfi7AAvOZGRrx5OcC+M8AswdDpXignwswX9xw2pb8XIARnON/h76R
nwuQWD5gz6Zq8nMBAk89j+OMyM8FGLLQdMJa9fp2AepVTjx0rQH5uQD9fWNe
LqT1cE0F0BUXgBqRnwtQmRzlzdqTnwvQzLf4sJBHfi5AXvycteNpPRwvwKWE
Maf2uZOfC9A1zdfbhNbD6QhwZpn33ZOLyM8FEK8L3tyM/FwAZmbFlU7E81YC
5Lh/X5G2mPxc+F+etxGgorz/rfdqPxdg7KwUF8dA8nNBXs9fSn4ugM5lk7zY
B+TnAqy36VeS1Yj8HD9vfevXNQnk5wKIx6HWqefPBRCvK27CkZ/j51s0ZURU
Hfm5AJ0mRi13v0d+Lsjj7Ubk5wI8sk/cEKj2cwH01xs+01P2f6R0E2C2s92A
S0PJzwWI+9vQdGIP8nMBWnTMSN5qQ34uwNfhd2M65pKfC/J5+jTebiyA0YCU
y1GzyM8FaPnI4bt/DPm5IN/HsZb8XIDtQy6278uRnwvQML6jxzviuTn+fSen
P6MXkJ8L8IMrntl0Bvm5AP+ufX3RlNbDWQjQbkPwBM0A8nMB0k63XtP9Fvm5
AHqNyzvNuUV+LsBJS3FHEfm5INr5xu5zyc8FeFUQuKzSSooH+rkA4nCmEUd+
LsCbFi0fNK8jP8fnS1+jnVhNfi7AmNKeKYO7kZ8LMMUrp+BvLPm5ACfm/X17
8Jecn41BgFbvz7/dYEN+LsDjTqsySk3IzwVo0M56/aax5OcCZJ9rc2aLev5c
gISaVxor7MjPsX+0/cImepOfC3D2jdf92cvIz5V4JZOfC7D5cfB4ExpvtxXg
erc4+wHE89ECeE6aMvJVMPm5AL+Tag5keJGfCxAZtezrKw/ycwG+5foVtHMj
P8fnHb90bcAF8nPMZ0J4Suht8nMBJpXZvtf9R+vbBTApn+zNxZOfY/+avqnz
qaFSPNDPBYAxJTGDePJzbN9XCv4YvyY/F+BYZfwfrzLycwEGPvE+Uo94PkkA
0waW3d2TyM8F+GPqf3Wich7yucnYfwJtm90bS34uQPUoFGJT8nN8f9Xpz+2H
kZ8L4PpgpGbYdvJzAcq8bz/3pfH26QLYtDu4NNSd/Bzz6e1n/5zjyM8FeLfB
fmKTOPJzAUJsb88XmpCfC3L9uZP8XJDn+yPJz/F9vb01LZDWw3kLoC0ekEM8
9xFg5X/Xil29yc8FyNLefb+imPwc2+/SvYOWEs99Bfk+TRXNn+P7j3x9JkI9
fy7I9/0NkOKBfi7I6zN48nMBaiJ08m0+kJ9jvvg8u8WfCvJzzD/9fqY170F+
jvm+18ULk2m8fS7GSzwwQ5vmz7E/XvIJ76CePxfk+UtD8nMBfE8nFEU7kZ8L
cD5qqR7kk58L0DToTvUiffJzQb6/Zzr5uQDTxQvPksjPMf//25vUbg35uQCr
xhrHQDPycwE2lR29/0Xt5/jzFVrL/CLIzwWw11TZZniTnwtw1/+p/j8/8nMB
1sywOqui8falAqwNXuW5Wr2+XYDVbRGQ5eTnAjR53tZ71hta3y7A/hd3/CL2
k58LMPqw/XkPeX4Q/VyAz75LbjgI5OcCbBxtVfPmGfk5thfrAy16PyU/F+T1
O+r5c+yfy7z8X9B6uATs7zXPi5l/tL5dgOVbvv0LtiY/F2Dht/MLb/ciPxcg
99xOjdbE82QBlkSNXt/9EPk51i9+G/q2G0l+LsCNJN3F/ZzJzwX46DratVcq
+bkA6cOXR3E03r4e86lZ7NwsGm9PxXxwasphvxzyc6WemU9+ju2/ziy61JP8
HPtrTrfTut7k58jnw2M/HHEjPxcgVDyg5Sb5uQBF2T2n2NB4+1YBejf7cny/
Fvm5AN3FA8BSyc+xPWRF+LnZSfFAPxdgt3kh+4QlP8f4zjXfrPGJ/FwA25M7
51bWkp8L8N8Wu2BnE/JzAQZ5Z/b6q17fjvkotvW+cLWfCzBzq9EjiwHk5wKU
9t09K1c9f475t79N+/bE8934vh3DB5bQfrU9AsQ6n1gTrl7fjvVGE83UaQHk
5/g+gP/6Vu3nGO9TgzwvbSA/R944nd6V3ZL8XIAkrZihG9V+LsjnDy4hPxdA
MN6+pox4fhC//2VDu0GzyM+xPlUd0ZvqTX6O9Vr3pn0aXSQ/x+cNDdOuLSM/
x/oh0a3253PycwEG3yp01wklP8d8FXX8zV15/gP9HNtv+tU9Ze3Jz7G/Wu1K
0PlIfi7A81+7P9x4S36OPPFx3f7UnPxcgHwbzHDq+XMBRD3Oo/1qp7D+NLZN
f0371U5jvtONyjpoSX4uwId0zcucNfm5IO+3p/H2swJwfQeddJxIfo7xEDe0
EM9LBdCYdNCjSzL5OdYT9cvX9lpJfi5Abavpth+7kp9j/xMnuHLIzwWoX2e/
m19Efi7AzRO1Ou1pvP0K5rsHN2+3V59fgvlSX7xxj/wc88H4WxsXEs/LsD4f
833H4jvk5/j5M2qutv1N8+dYf7n6TzHMJj8X4G/z/RPfjpbigX4uwPvHf478
aUt+jvWtZvj8H3/Jz7F9jxrXLfA2+TnGa77F9o49yc8FEJcbjkokP0c/eXh1
Qvu/Cs8rkC9+RgklI8nPsX7/WnZziSH5OfaHUs7vw1Dyc6zPdSPde6n9HPuv
uB3Nhvwc+4PBvaitfuTnyKOiZRn9k8nPsV7Kb7KnaQ75uQDLEJfH2pCfY3/U
GG/ukU9+jvWZdd7sqnDycwHE4ZvImeTnAmSss20a4El+LsC8vc+zv7mSnwsQ
8+ZE4lW1n2P7NEyumPyE/Bx5tRH/U69vx/Z0ZM3BESnk5/j5vr4MuzJKigf6
OfLEgB/Tpwv5uQAHSkw62v4gP8f6JWLFyAXV5OeYn4cO+9fAjPxckMcnabz9
I/afL5s66NB6uE8CjCz89OcWkJ8LECQuAFWvbxfg6By9ro3V8+fIp57aue0O
kp8L8v2K48jPMZ6+szT3zyY/F8ByyeJHxdvIzwWo6rB8SeQ28nMB9njfcYTO
NH+O+bswOkc/n/xckPc3LCY/F6BLzMG6L+r5cwGKN6aZnkV+/D/cMGNt
      "]]}, 
    {RGBColor[0.880722, 0.611041, 0.142051], PointSize[0.002777777777777778], 
     AbsoluteThickness[1.6], LineBox[CompressedData["
1:eJxU3Xk8Fl3YB/B7TxISknaVVqlH2nOdtEupSJIkbVpIkgqVSlRSCe2JtFAU
UoQkIS2y7/u+016I3rnvM5f3fZ9/ns985L5n5jfnfOc658wYZblv7XYeh8OJ
7sfhiP+P/y0+oeM1boJigmTDcjW8qRQOCH6P2xZQtk7umruZPN32toLlxX8G
+lpz2J/bwvGObcm2B4tAvOniaA+hxf6/Ns4VEvrvD0OPLPMN4fJ0O8QZfv4Y
8OftRQXJNrF0gci6d5tNfWQl2y42J2HfzWD5i67/JJ+X4OgKRrNbJ8weV/5a
8vvubjCXu9K1/0WR5PuJ9xngtx3piVyjINlOuHMOZhhb+vlOV6L7F3Ie3qR+
vGFiMZD+++gLMLdy7KyfW/rSbctL0O36bOPHmibJ51tYecHUrdJ5szZ20OOx
uQyRn9QUNwbISPbP394b5hzx6vtHm+5/haMP/E3i/uiyGUCP74QvJO+vyLV7
2EeyPdL9CkhtUNb/m9ko+TzieRXqdGZLywu76Pd5X4Oz6bct/h2UleyPy/Xr
cOWKl6PBOkX2eG7AzeGKPnef0+2K+zehzO7nVm/MI+QWNOb4pn9zpnmMjLgN
MfKPIXFqIf2+aD84PkX1v+GnaR4W8XdAQVlp/5yX8uz59wfdhf8Eg/bQ47Go
9Yejja3pi7fSPGytAmDFezsFvRE0D5fmAJDe5qD8yrBEsv+XbO5CfbDsy8E2
NA//r3fhYZ3dqQBzmkeYfSAovJkVbS9D80j4HQjHgqZb7pCjeVQ43oNvY41s
D3NpHl+678HsjIXWQ1Kaad4n7kP2j0Juvi/NQ17wAHj+54ZEXZNhz+8DWGF/
ZYPrf3T/p0o/hL2j/Vp27KB5rPZ8CHcu/lfFy6B5WMgHge/iLYMWX6R52HoH
Qd0oQx1Bbqfk+1yUg2GD1n+pm+7RPC5dD4aU+xOt92+i599/6CO4OLNDY04w
3Q678wimWo3iBs6leWSoPQadZ2PISrZ9VNx/DL8/jpvk9rhA8n1fxofA0/AV
Rvs82fYREgL6KmkffmXSPOQ1QyFiwJn8nx70eEZGhILt4QWLdpvSPIj2E1jZ
IW/k6UfzWB39BG5kXnQzrCul19PcpwCDq9+2nKZ52MY/hbGHChbtYPNIGBkG
R70fLMicR/NYZhkGz4Njls7oQ/PICAyDiO8zZsy1o3lY1IaB8Q695n1naR4N
6uFwVn11klrKH3r+rMJh602j6Xk6NI8/weEwb1dlhPQKuv8uzeHwNa8j6uMq
moeURgTsmrXdJv4rzeOaTQRY8NWSfJ/RPEaGRcCF+U5TDLNpHkFfI8A2stqt
3JPmMVXrGSx91P737iJ6/qPtn4F9v01nSTLdJi+ewe7pL1X4k2geqb+fQdKV
4St/bqN5mMyOhLEb3AMf29P2UeEYCVP9Fiz850rzsIqLBJn1fUhJMs3jS3ck
fGtLNbFeRY/nMDyHo8Rfa9cBmgfnxHM4Oy72emZ6j+TzziQ+h4HLzm4qLqbt
Q0XwAhKeqBtssKZ5+C9+AfcuXHjsZU3zGO/+AhRHHZzbpUrzCEt9AUnpx+XM
+9E8ZklHQeTjS9+8pWkeCSuiwKfIw2quOs1jtWcUGIWe3mC1k7aPgs9RMHrg
lz1j3tM8LOSjIap9zfFXa+n+N6yJhvaDazdfcaB52HpHwzWtYqVOjhTNLyca
zmxLDf8pQ/NwUX4JUwv6FyuPpf2VvMlLMJp10ujcUZrHtesv4c6l21Hhu+j5
H1n8Er5db7nzMIBuBw2NAZ2W07wXhjSPqeYxIPvn71TdAppH9J0Y2Bj+usVv
XrHk+5ZVxoDn0mDXcUY0jwy1WNi013SCIJHmYbItFjbKDH9w9BTb/96PBZ9d
TOCnaB5W9bHwx2Dm6orb/9j2FgecAxqmLi+oH4d3x4HyGT+f5WweUiFxEBul
Nm2BBs3jUmsc5P83+EI9n+ahovkKmm3tfduG0zz8bV+B342P/d0caR7jI17B
or1htpfrqB9h31/BpvuxzXtTaR6ztOPB/NW587JWNI9Uh3g4OOzRhPdz6P6v
jo4HrvgCNKB5FHTEwxelUseVT9n+au5rmKWos7GPe4Pk8xqcX8Ox4YHzvn+j
7cM2/jWsuFzfqWNG82CuEAieUrHdje2vkkYmwNJU4repjW6fWZAAyioRMbkH
aB76lglwoV7Lv2wvzUP+VALE9vNRNOFQz3MCE8ArR/d9jT3N41pSArh5RhzT
Yj23qE0ApQsjfS130uMZI3oD7tYe/w1xpXk0qL+BnS/32n+Wo3mELH0Dh6/9
SuvOpe3D1uoNSDVOsDtTQPOYfvYNJA8veie9iubxN/gNXCrWvBNixfrx4Q34
rBpzbXcd/blr8xv4PWrfy84BNI9lMomgbR6zXIbXIvl8GY1E8DnzRfNkCs0j
Y2UitDzwyddLpXn42CTC1Xc3vBZMoftvdjEROnYv3X9hDs1jZFgiRI6YoPZ2
Im0fNRmJsHFLp/lCW9o+gr4mwvWvL7L2PKN57FV4C/KHLTiVgdhfvYUfibf7
jV5Jz/8fw7fwIXDIljXhdDvO/i2QP6vvjh1B83DxfQvSd0JPndpE81j04i0c
MQnSTptL24dU/ltQMHDQCrxD8/j0+y3kjq1Wed9D87ikkgT79I6EuprT4zGZ
nQSLbNyGfOnoL9keapoE7qvSY8Mt/rH9XxLMuuuUp21K87h3Mwmi7T8dSfGj
eVjFJcGyqtpGs/30fE8uTYKEyCADu3E0jy/dSVA171aCvSptH9HDk2HC5aeC
tWo0D2dIhjn80Zp7qmj7IBbJ8DL5b0mGD81DcCIZhIpNjaNt2fYRkAx7iWu0
3Qy6/+cTk2Hj8z26pqdoHkbVybBelCsap0bzUBGkwM4vvz0KL9M8SsakgFRY
6tMRd2ke/otTYMb6tAOL/Gge23akQL+vy+Lmse1jvHsKnHzvqbYnlG63PEyB
OaJtTw9p0jwiU1Og7rDw7jghzeNwYwq8do6wjJ5D85gn/Q60OjNtPziznk96
B5GCwVylMppH0op34N6VGrr8ED2eM3vfwcDrLxNqp9H2sdrzHfySqby23YDm
ofjkHfwO2RM5tIH2VwWf38G7mGhPUQbN41b7O3hj5ypTs5zmYSGfCn02X9NX
Yu+vxkxLBbt7WlO/faM/b1iTCifg79/fFVKS7TC7VLj1cE7NjlkNks+3904F
Wc0zy1bGdtL+KjIVdl4rWtvnOs3jb04qFH4aFXya9SPhZypcnb1JeeAemoer
8nuof3TkQmoU7a/0Z76HQ36HPyvL0zzkTd7D1G0HH9ePoX7kHH4PrTlmNlON
0I/38L3ONvQXoeffLOY9GFWmf9nxCj15Dw+lbB0HsXnUdL2Hu2PGZM3wo3mE
DP0AZqb9zzpNpv2V7fwPEHRg8YRR0TSP6eYf6P0pm8efYx/gaeT5HCc9ejxx
dz7AYsuTqvHJbP2R8AEMLhW0DR9J81hU+QH83zz4HFhF769keB9hnqKwcxHb
PjLUPoKUjmjSqu30fPss/AitsWp/ylnPTbZ9hMHz9LvqeujPh57+CPLNnqZb
TGn7qLj/EX7uhLWLRNTzoJSPkHwhJeDYINo+9tZ/BHHvU3aG5jFV6hOkpi95
clOX7v+P8Z9g1z9+yDonmkf08k8QU/wzS/ENzcN59ycold6ifWUqW394fAL5
kQvfyTbRPKRCPsHjzMdcPba/+vTpExx2Gadh5kbP/6XWT/Bt80ipS2x/ZSSb
BnrHkp6aaNE8VDTTwC/TeKzXUZpHiUEaROWGaMVr0jzu2aZBnyPzrymy/ZWV
Vxok8PlSI4poHpMj0mDzljfdLmz7+JKVBkwapw+ynkd+T4Nor4jFWVNoHocV
P4N9n3Ct05+LJPs/T/szHJu17Mw39n5XYPwZxi/P14/fRc93qsNn8F6zXeXQ
aJrH+aufQTG9kKfL3l+tjv4M7R+mqJhp0TwUCz/Dl8S8vbVjaR4FHZ/BuEDG
doEDzeOWajp03qiNyOygeWybmw79Wm/tOLGE7v94s3Roc9x1jnOI5tHinA4d
d/6WzpWm/VXY7XTQvVb8quQh9dw+Ph18Xt2/pelA85hVng6T84t3TLyHnmdA
bVTDtuDt9PxbymeA5R3OOa/n6HsGPPqatdLSguahPi0D2rkxmjuv0DzOLMiA
N+9n2PZpovVH05oM0BuT+XG8A81D3zIDBifbrXjM1h9hdhmwW//My3um9HgU
TmXAruSZijpONA977wwQl2dLTtA88gIzIGQ2mbr0YjHd/8gMiJBdur7xM83j
RlIGFJxa/vUr21/15GRAYmHo9v8m0zwsapnjc9m00k+N5pH4MwPe9X9902Yw
zWOMKBNutFeMk/WnfrgpZ0K16p33PR00jwb1TNhdcrN8aibNQ29mJjy+nKqT
ytaDT5Zmwiu7V9YPLGke8ibM789QTdhYQduHnVUmvOEkuito0PaRczgTVl1N
TqobTf2YcTYTnru/Wp1wBfurTDiS9njO44P0/P8NzoT43dsTNdk8zGMyQcNJ
oeAW2z4SPmRCg/uAxEANmodacSaIb3eiZ1M/XJszIXU0c4Wz9XldVyb0M/+h
dO89zWOZTBaMZbq7nkh6PCFDs8Bj5n8X/y6gechqZIGSYeO4W6U9bP+XBfEl
45Zy75ZJ9j9rZRbkM+XXsaM0j+nmWXDol2+fxg00jys2WSAnHgAaRPP4cyyL
jl8MonmYXcyCbbVX36isoXnE38mCk8E78tYm0DxGhmXBwfezlkQspXmcTMgC
fRvFDXvY+92ajCw4V53wuHY43f8llVkwI1SR9/IezYO5duHOyPDS+Qk0Dxle
Nlj4+L/OGE3bh41CNthCxQluEs0jQy0bvh8c3JPdSvP4TysbFFYxZ4zNw2dh
NngEndUZ4Uu3fxlmw71/taaRbPsw3ZYNk5RfTwixp3nE2WfDkea/xdtfl0i+
b/jpbBiVuqCvFlufu/hmg9n+/UY232geVfezoeC79sftbP2x6EU2rN63JG39
cppHUEo2XDDxMOBOpe1DOj+bnj8v2j721mdDW+aQttFRNI/Pv7OhtN8n6cWm
NI+pUjlw+tqKRy/60Twuq+SAc+SsrdcW0jx+jM+Bx8Jf15btonmYzM6BJlOn
O490aR4xy3PgxR9FTvUGmsdQ0xxwM+ke4MaOXx3bnQPqye/GbVuP41c5MCjP
89BSdrxE1yMHAr3v53VZ0zwe3MwBwwWLc5/a0/YhFZIDe+5ceCeTQ/PYHZcD
peEF6kqh6EcOVPbzDj45jZ7/KaU5oPx7xHXZUPQkB2Z6DOq30Ijm8a07B1Kl
jw2xNKN5GMvmghpn1q+Wl9SP6OG5UM/cHoRdpXmoauZC8f3+7vfZ/soZckF/
1g9luX30eMoMcsHpz39rXCPZ8RKLXDA/aThiGTtectc2F3bE6o6YvJW2D9GJ
XLiqGnAneFAfyfdbeeVCXXqUcIU2zeNDQC6URDM3rITmMTkiF87nxz161kl/
fiExF2ZvvTYwsi87fpWVC+7n9veoK9I8jKpzwXOJztPDE+n91YvvuRCw9Lzf
xmU0DxVBHuSG6zVe16H776iYB6lZ7lOCLtI8Ssbkgcu2OfaOfjQPHe08+G08
Rj1oC20f/ovzINmrj5rHD5qHwDgPeiasu9vCjpfs2JEH88e92ufM3u+mOuT9
v/Hdie55sPHI+381BjSP81fzoF7b4WxTf5pH28M8eHT9ueKlX3S8ZG10Hpjw
JoTvYcd3I1PzwMhuVUtAGs1DuTAPMucq2aZ7s+MljXnw/MGRdxPm0DyKOvJg
lutEbSf2/mqedD78jP/6fOcVWn/4qeZDaYucT3GeSPL9vEn5MCnh0M2ZF+j5
3jY3H/QrFzxrHk7zSFmRD06rHMv/SNP2Md4sH/z/DY9zYPM4tzcf9g1QaR6i
0ij5/BbnfPiPN3HogibaPlZ55sPu041O/U/QPCJu5wM/fG/dJR+6/4pP8uFi
4s/xZmx97hCfD+2Vl6tX9aWeF3zOh7SNTEUfXC/5vDnlzP7fsN+otp56fqs9
n45vOKPnBTAmSr30yjL0vAASzxmGnn6JnhfAJ/Fw4QH0vABSEuVnHx2GnhfA
uj1blItYP5rWFMDbmK9tqdHoeQHcvXE55O0b9LwADD8PctI0R88LQDz6degV
el4AAx6Mv5rSjp4XgK7p1oy+AaWs5wUgXGuZ/+sFzeNGUgEdz16DnhfA3/IB
So/6oecF8EF5eWzmIPS8AJaVzfYJmIieF8Lnc0wHfQc9LwSvyCFHP71Dzwth
Wx/f6Ate6Hkh7Oxftr5WFz0vBKb6u7t5BXpeCM3dS+baFKDnhbQ/6o+eF8J6
54WVz7S7WM8LQeG3SWfGafS8EOLsvVUEO9DzQpAXaj2weIWeF8Iyw/nXjxuh
54Xwz6Hw6dyj6HkhWKRxT852RM8L6fjfRvS8EKSnTj4e35/u7zKZIlgcc8fw
0nH0vAiajdOXtw9Bz4vgap2x1OP9/1jPi+Dul8I5swpKWM+LIKlxzMZN7P3V
dPMiKLI1Uf2zBj0vAhh2cXDQZPS8CNRtm238pNFz5t976tTxeeg58/PuV4rD
IxtZz5n9K/jyQ29wJ+t5EdzftXq6nAV6XgS7XY89MN+JnhfBUZ8Bg1x2oOdF
MNRc3uvGFfS8GHwMLloP/oKeF8PCx95aijO7WM+LwX/VEfvR+uh5MZh4jg3x
nIaeF4Nfy44l8AE9L4bAQxMr/Jai58zPxeVm0T/J58XZF8NN3vXbi9sLWM+L
gd8n0l44Fz0vhtvHY1vy09DzYmiUn6Vg5Y+eF0PZiPZ1kw6g58Xwn/HNf+tv
97CeF0P6jtz63ZPKWc+LYeWUlIQ5T2gen38Xw8whk6aln0PPS+DSzqv7js5C
z0vgsqNBbeQg9LwE1ks6CFqfm8wugc/7rlldOomel0DBjq1j69g8hpqWwFB1
1XsVjeh5CSxfGXttxxz0vARMpwy5/d0bPS+BpqfrTWzvoOclMGHB8YClMuh5
CZSOEZ3w5XexnpdAjLtre7cnel4CVk+yl61Yh56XgOvP47Lfk9HzEnBYfbZZ
ZRx6XgLRGy/zHZTQ81LI+/tnhUcnel4KqWaDjYbMQ89LQa51q/B1GnpeCj8q
2kJKHdDzUsgYv6nz6j30vJTez7J53LUthc4Fm+6tVi5hPS8FmDl9+8PXNA8r
r1IoT6hZ4rUYPS8FX5drrv1mo+elwNtu+OTLFJrHhcRSkC6JuflwDnpeCvOj
MnylchpZz0vhfU3O56kHO1jPS+FDaf0fq6/oeRksfWyatWYKel5Gx6fs0PMy
GGYcXTu6ET0vA/mWP5ryruh5GaRPfX5fNgI9L4Mgo7MRUZHoeRmMXPB166de
z8vgRvP0rLXB6HkZWNVP7xe5ET0vg0ATm13ai9DzMrDrkGuMeoqel0FYHefN
0KPoeRkUFIx9FPULPS+DSI714w2H0PMycPr9zil3N3peBkNiF/3MI+h5OfC9
hyzOUy1lPS+H4TbubskNNA/epHJoHnKtZLwuel4O+YG286UHoefl9PN7PS+n
vv2h7ePc3nLIq5nwuNERPS8HFdPbtwL+oOfl0K2Zf1eYip6Xw/HAYTP/6qDn
zPdNb5+12B09L4dhh/T6NL+meRR8LoeCbZ6OZ1IaWM/L4cdDzyZ7/07W83LI
Dsj+bhOCnldAZWTF4s1r6PmfJlUB65uTag8/R98r4JRKQ9Gg1TQPb5UKOLnu
57e5bD2YNLICbq01nxQQS/34Ob4CXibGmiWx97vq0yqg8Zt4gIyd/5hdAV+P
LzUKsqHHc3ZBBQybM789xZLmEbO8AmSVV2X9nUbzaF5TAQfk7SMfjaX91VDT
CrjbbrP9LNtfrbSsgNf58kOvLqB5HN9dAfxDTI/Mzp+H2VVAz7f35yon0jwq
HSuA6CeenseO7yqcqoA0wduXboNpHgs9KsCyYIt+pxPtr+y9K0A6fldniz/N
4/7NCtjstGO5C9tf5QdWgK9f49gUtj6XCqkAGW5C+E52/mN2ZAWMqu8+fiuM
9le74yqAW/zmzNGTNI+bSRVgu2na6Lij2F9V0HpnCz3/PTkV8MOtKzX0Ot3W
LK2Adbt/kUlsHha1FVAhB//mR1M/vForoN4mf4WhgNaDiT8rANYuclvHju9+
766AE42RNqc6aR5jRJXw4tvlf+9Zz41lK+F69vZp4bNpHu7KlTCWT5RmtvWw
/V8lpG58cmyvQoXk+xrVK8Gp47a6VjzNQ1WzEuTHtA/9MJLmsWJmJTg8ck5f
xubhDJVQGSF9k1tGf/5kaSXobnbsOvCVto9yg0qIj+N0NbD9lbxJJXzNvVA1
lO2vFlhUwvGpX0qcDtM87KwqgX9UzeAy2z4CbStBX1ywmdM8cg9XwtyZ1im7
GmgeohOV4Dhsf6poLc1j5tlK6Pjj2hKX9kfyfVZeldDVrKRccpEv2Z/r1ytp
PTRdTrL9IYDZn9vXflpeo/vfFVwJZ/Q75I1CB0i2NSIqwWvSz8lStfT6Mo+p
hNniBQPqvySffzGxEoaf4x1VS6f32wkfKuGmp++1nYsFkv37mlUJswpuqlzO
psenVlwJi5R6ZPYZ0/kPo+pKuh7hk0iyfbq5EmaMyHc7N+0b258z+eUPcN9r
Qa+H+q5KOBq6wjOjnR3vFFTBFDuD9Ycm0+tpuUwVfPfefefCeno8jopV8OHN
Xp6MB60nQ4ZWwSnrJO9S/TrJ55WOqQKi+OnayZ9dku+T1aiCpo119hv20v0D
7Sp4KNTslE6kedjOr4J1Khul7DJoHgGLq0A+XWGbwJ7WH9krq2DGpSkzQhWb
6HyKcRWs+c1dZq1G24e2eRXsFS8I2It+VEFA4DqNRrb+uGpTBTriCaZQ9IQ5
Pub2wVCfHm/HsSrIfj3Gd4Ib7a8muVdBapP4hpX6YXaR+TyN+rVmSrR9eF6t
Ajf+qA0J92j7iL/DnI/dMX4N7Hhi+8MqSFv//l0bj7aPkWFV0H1qmdvQ4m7J
562JZvZ/5fK8Snb+41RCFZgv/2ZWXi+SfH9kahUYCEu+/2XHr2ozmOOf92rt
lTW0fSgXVoFdV623khbtr5ZWMsfj0BXyHzu+e7ixCo5KPVry1I3ODz76WgWL
VMDT6QBdz1DcUQWPXJz8oLWfZP9keNXgnPvBdfNEuv/zpauh81bsJs1hNA8b
hWo4E1fb9G4JbR93VKtBv4yjVf6GXp8ZatXw7Uiy4cXp9P6KN6kaxs4LyL+T
RPPQ0qqG4lUbR59k+6ttc6sh5r+gGbPe0G3fhdXgndy99MFCmkfKimo49N3I
vUSf5vHbsBrmSiZ8aB4TzKphdv81p2EhzcN0WzXIHBHMXFtH8/DYWw3Svz/E
rWM9j7OvBqJyuG3+LZpHq3M1LEoYZRQ8uIe9f66G67eKBj9g588NPKvhpXbj
i0Xsep8TvtUwIOTR1XI2j4jb1eAWrHHwUh+aR/V9Zv+sPaVSKunPFZ9Uw6gG
q3Ur2PurxS+Y4zuXUlS+gfZXDvHVYHP3Sp3xMtpfPUxhzneLS/M5dj6q8HM1
DFdVDnzCrr+SzmfOx+4pM1VMaR5zy6vh/exw91/s+pK99dXg6jp+c4Yu9fx2
ezV4blmVoe5O8/j8uxoWaIjksv3Q8xo4EHu1q2YZel4Dk8UT8q/Q8xp4vHH+
uFea6HkNNNypsFzcHz2vgf32vm1PnhWyntfAwYPvLG/ao+c1sMX6/O0vanR/
TWbXgN3rhWv8j6PnNXS+uBQ9r4GZBgdT02zR8xqYpRQ89YV8Cet5Ddx8evli
6Viax0rLGiiUSmruXIee18CUeZpKQ76z65XsauA/O+VfkQPR8xoAuz1Z1n3R
8xowrF/D3GI0s57XwIDKzQJPdjzR3rsG/IP2mhheR89rINf02mkHHfS8BrLP
XD86/AB6XgOuN89PfFuAntfA9EIw4LvVs57XgNJ5vSbBD/S8Bnraz0jn9tYf
NbSeX4me10CAXtpwq/voeQ1slprd/s8QPWfymLrZ3IUdL/FqrYGLdlNvct4W
s57XgK6zxbvjb9DzGuhvN2jLuSr0vBZKlhWq7TqEntfCvfPRnOl66HkteN2O
Ci9c84/1vBb8U1519B9YwnpeCyOdXnVVs+Ptqpq1IF5ts9scPa+FPv3G7epZ
hp7XQlzdutu539DzWoDUCIuqp+h5Lbhmnxx0VNjMel4LsdGeoi9X0PNaeKhz
Ke5AKnpeC19fDmx53et5LSiXOq6UM0XPa+Fv1VrfFwXoeS2M/m3PXKENrOe1
sJTXf8ZB807W81p47LTtQG4czeP69VrQ9dG0GsXe734IqIVNg47Z6rB5dAWz
54+tzzUiaqFJhxO8ch7NwzymFnxWd+qmHqH14MXEWrhkkPq5mB2/SvhQC9EO
d8eMYfP4mlULq2Tev0+aT49HrbgWLO8ukPbTpXkYVddCFZcp4Njx9tPNzP7q
ikfw6Pjui++17Pg+zaO+qxYswoa80NCj51tFUAdqRsGFfA2ax3KZOrgiOmb0
ll3v46hYBzJzzy8/zuYRMrQOfn5/oKa0pJn1vA4+3tnX7wo7viurUQf6wStS
pkXQPEC7DiaYb7c2dEbP6+Dd14X3Bxii53WwbWT6lHJV9LwO/F4sEVRbNLCe
18GRj7kXV0ag53VwstLsrYw1el4Hp5QVpsboo+d1oOD/4EpoMnpeBy6Lj3XL
T0LP68DIqFuvfiF6Xgex2bfH+T1Dz+sgVNunyCMIPa+DveIBwUL0vA4mbx9c
ZXIIPa+DxTmL7lxci57XQVLE9YVrP6LndeD+x11j/o1S1vM6qN7ndDKJHU+M
TK2DDbvWSsfMR8/r4PsGvz6HxqHndTDySP1qtyb686WVdaAxLuDH6Qyax+FG
5vfFw5Hs/e6jr3Xw+oR4QUcH63kdeLlk1qax8x8yvHroVr49+bkOel4P43aO
bztsiJ7Xw+bFS/qMqUTP6yH0nK33mu0NrOf1sGXI120zv3eynjP9mMffzlFX
0PN6On62Cz2vh9bJjg95fuh5PZwTxt/dCOh5PTy4LV5Qhp7Xg29OXyu1vQWs
5/XQeTzXa/RR9LweHKpLvcKb0PN6OD/grO7H3eh5Pcw5FGt+wxI9r4e0i68j
gy7+Yz2vh9yDQQ/GNJexntfDPv+EuR32NI8TvvXwLfJvwrpj6Dnz79VXtR2a
hZ7Xw5vkc6r6rB+KT+ph+uQlm/ak0zwWv2COXyMtVD4PPa+Hpk1xI6LKO1nP
6yF85UTVPZvR83qIHvElgaOLntcD3/dru5Y5el4Pfc//7K9vg57XQ1H9tA9a
mo2s58z2EOct/ymh5/XQz+JDAjcUPW+A1Y8b5NLmoecNMHT8l1U6oeh5Ayy2
EgzJB/S8AbyWFf8ZeBA9bwBZ123cgdFFrOcN4NQp9bfyIXreADa7tMe0VWJ9
3gDi1YfOpuh5AyRqMj1Gb33eAI+27znqtRo9b4Aw49Ybl/KKWc8b4JL/n2l1
vfV5Awj/2HxP2YWeN0DzjKDuPFmszxtg8IgdmsXs+pJKxwY6fqSAnjP7uzNy
3XJ2fftCjwYYJr6hVEfPmeOfeF5DcAQ9b4Cfd7ShRxc9b4BJ8QFfCnej5w10
vqIDPWfOb7Lnxk8GWJ83QGeG8KfGM/S8AXqcvhTd7/W8Ac46vnk4ewN63gBZ
1b9ndPfW5w0QvyfjatkU9LwBXL9YVZ/RRs8boDjx+9rwaUWs5w0gnh5fdBo9
b4Ci2Wm81h70vBG8tijt22aOnjeCbot+wHdV9LyRtvdR6HkjNFcHtNtsL2M9
b4ScpRVywPqhylx3ztIuX2VM0fNGWLS7KHn6aPS8Eb7XCguWjqPt48nSRjg3
avb1aF/0vBEWJs86PvAcet4I8vMneKuqdrKeN4LWqoVGlQboeSMcivmedEAZ
PW8EK516m3wP9LwRVMUT0FHoeSNYSgZU61nPG+HAd88GP3b+w8qrEZqOzFRW
dEPPG+FnwRXuzl3oOfN5CRtHLghHzxvBf7XBiBOa6HkjvAmWG9Pe63kjqJfv
PbDVET1vhNHFHcd2m6HnjRBz+ski/yb0vBHyZosX2KHnjXByv23jNW/0vBFk
Jy9NJWU9rOeNIJ4OCGfvr158bwTx8p7CBzSP+q5GOB9/cvrWBeh5E1y5tnNs
6Cz0vAnKPTSLqnOxPm+i6xXq0fMm+Dp5wRJyuon1vAkEggM//rxCz5tgl8ce
Z/VY9LwJhnm1r21ai543gW6ES9+S3eh5E7x69MzUIp3mkb2yCbQSi0/Js+vh
BMZN4OB5hT/fCD1vgut5D8JfXUHPmd9PFfxVnYCeN8F994Dc99fR8yaQGf0q
qHQfet4EcuOm3s7zRM+bwPpime2Il8Ws500gfrxn+W/0vAkiTumZvQtCz5tA
/uAIlxxj9LwJnuSd/fhVDz1vgsCNTxsXvPnHet4EO7MeNA0vLGY9b4JVzs8D
Z72jeUSmNsHEWXEj1bTR8yao+DGl7OIQ9LwJLnyMDj7xCz1vgti20GX6X9Dz
Jnixa+9T4Xz0vAlujmTuICd0sp43wSK3dXFeHeh5M0w4LP1y7Qj0vBk8pW/t
5R9Cz5vh4VjjJaM3o+fNEOjrdGLDKPS8GRT7ZLR3RWF93gxJjoHG1/zQ82bo
80V52eqh6HkzVA89aG/miZ4zn79JX6t0LnreDDH6K0/OXISeN4NOs6pGH3Z+
cIJZM0zXtw4+5YyeN0N48U7f69/Q82Z4H1JW6XANPW8G8fKMFGn0vBnsW/wV
8vej5810/P5VBet5MxgNs9MqqaB5nPBljqc1I0xlO3reDBpjPy4fPx89b6bz
u7+wPm+GJ1FpRmceoufNMDZCLmKyCnreDKMLR+fITEDPm0FqeHmZdip63gyJ
/82wf7YPPW+GGeIHFjzQ82aYfMzQJJh93mBvfTOUB/Y4nhbWs543w8QZdQeT
AjpZz5uhfq3Zul+30fMWUB1cMyVxEXreAus/lw227h1vb4EX+SfLhmih5y3A
WVcSnTwPPW8B8fIVo5QS1vMW1if0vAUyD0VFLPqNnrfAkNNjnjnuRM9bYMFP
ObXB/6HnLXT9thx63gIJVxNP7chHz1vAZfv95RPY+Y+Vli2wxWjtOP9ez1vg
Sf4Pf//e8fYWmGhSvXdOFXreAv89kqm2YduHwqkWCPSRD3k0CD1vAfFwlqgB
PWc+b4tbysA36HkLpA/omHJ/FXreAg9iXK4ONkbPW6D98qxJd1PQ8xa4VXHz
Qboset4Cfukujlq7u1jPW2Dh3Icb/HvH21vgd2rdoyPH0PMWsGo66JFwGD1v
gTGWemMyV6DnLSDfoF9ktAk9b4GXneHLjyVhfd4C3qpFnL3+6HkLJGWui4lt
Q89b4eQj8YJV9LwVvpTWeXpX0fFTd+VWkN4ZdeW9LXreCgH+iqEl/YpZz1vh
xpgrPrHpNA9VzVbYlFw18/R29LwV/HSf5Dwj6HkrqKT7Bxyvwvq8FRQ0DerP
sfdX5QatEPLe0Dj7ZwPreSs8kP3mOLUR6/NWSDv0ZWCfDPS8FbQefrS0NETP
W8GhpzViszt63gpxRx4ttHFDz1thbNjsPumuWJ+3wumrFTl9LmN93gri0fKj
vfV5K5DVNsW/TdDzVvjbdb5fn8voeSscWvWMxBqi561wM2SNXGYDHe82j2mF
yYvcE7xIKes5c7xKj2563EHPW8Hu7Gi5RXnoeSts7r9adbc9et4K9zhrpm7V
Q89boTDt/LHpZuh5Kx2fZtdTv/jeStd3P6V51He1gmjq9goXY/S8DbxuOExL
m46et8H3Dz9fXFfF+ryNXu/s84MhQ9vgqpd4gr2R9bwN1m5XOXSKbR+yGsy/
P7b38ohw9LwN3gwfOCFtCXreBqaulpOs5qDnbeBoLX6iFD1vg53f0mbMfID1
eRtwUvsOXPIdPW+Da/HiCTX0vA3cRvYZ+2kRet5G/QpGz9vg6IdpG0oM0PM2
2FJWrT9wBnreBucuX2IqkiLW8zaQSTVv74lGz9tA59DJ7vze+rwNepw3hhn1
1udt9P7JGz1vg/j7tzR/DUfP28Bg7l/tDYFlrOdtkF86L3cUuz4xMrUNbn83
HNrHBj1nf18WPW+DWSVLbVaq4nh7G4iXgyxpRM/b4LPB/qGHn6PnbfBFa8pQ
qb7oeRt8ncBJ0TqDnrdDTNG57u070fN2cP2aHT3TAD1vh6arZ6I+v0bP2yF/
b+3Yf96NrOft4JNQN3ReNtbn7TDNeZH+2XvoeTucjYjy+X4QPW+HP//2J7qG
o+ftMCXULWm+MnreDnJyW/5On4Ket8PzBPEFU8p63g5fl9R5QTR63g4fVH/K
e7ah5+1gGrDs9wFT9LwdKmV6jk3biJ63w5PlUWPtFqDn7dCa+25heWkp63k7
TL45e8zzLzSPE77tkHNszzg9S/S8Hf6ZnJE9MRo9bwfHlPht1b3j7e0wRLw7
Feh5Oxy63b9jJ/u8gUN8O4R0327NvImet8O+L6ffG1Wi58zxKJXVqumg5+1w
eAJzB22MnreDcuCT57/7ouftsM1LvYw7HMfb22k93Vuft8Oc9T4KJ30leSQ8
4XCIeDlwEjv/EcvjkFgnl7aP9H6XvBNwyMINfzpN6foSl2wRs71ebXU3X5JH
QrkUhwyMWVEVcoZ63iLNIQY+rouK6iR5uPyR4ZCvBemWE+h4YoJAjkNMf40J
m822jwEDOCRn3Mu36nT8igwbyCFv+//5O/WkJA+XCUoc0tfo38jLoyTtI0F7
EIdYTs7WHMD2V7qDOaQyalTKHjq+67JqCIdEm3UXjJGT5JFgOoxDhAaj1je9
p3nsHMEhmxIDog4XSPIgB0ZxyO0dJxzcfSTtw+X4aA5x7/YzeSgtySPBYyxz
PIf7rjqaQPO4No5DHB7ONZhH24fLvQkccspGc9d5uv4qIWwSh4inq5re0fbx
SoM5nmWau39PkrQP8l6TQy5f1Q5PuCrJwyV3Gocc7QP7Oa9oHpVaHDJq45Wn
H+nzOKRNm8lgqYeW21nJtkvnTA553j1p0kppSR4JojkcMsSl/xn5fOrHwHkc
MvhAvsK3BZI8yAgdDnnj6aNxOY/mMYlwyPIp/0Z1q9P9nanLIf0TS9pq6XoG
smgRk4HwzMnBAyV5uKxewiE6fa6M3kafV0swW8Yh6hcf1vZ5QvurXXocMvJL
AieR1h/koD6HjIWq9SH0eTWXE6s4RL98j9QFdn3ihdUcsjk9f/LVV5Kfkxtr
OcQz0qjsAh1PdHlgxFwPt+KYCkzieUKEMYfIyn/KrP5N/XhtwiG7S0XPy2Mk
eZCPphyyV1B1sJvWgy75ZhzSfWZzuBt7v1tjziFmXtf83eh6BvLFgkO0xRPS
7ZL24fLXkkOmTgwemCGQ5JEgtZ1Dfqd151az9YfSTg75L3WT64Q5NI9Ru5jz
c8AvXJP6kaCxh0O+Hd0frMeO786x5pAwnnPUkdGSPMiSfUwGckcPTVpRJvm+
tfs5pMxU/e1XWn8kmB/gEPHt8zoFur97DnKIeLg91JLmcegQhxQrdVoMpv1V
wqkjHELn66jnl5w4pGQJ/3C/MZL5QXLrKHO9Ldnw+jp9ntMl6DiHSIbP6P1V
QuQJDuE8Hr10DttfvTnFtB+n46d+0fXUJO00c342Gdhvou0jodCdQ/zF02sP
6P1u3VkOKZ9hOGr4e0ke5JsHh9ztqxh+hiu5/3Pp8eQQ83zNgv4bJfufIH2J
Qw5HD1NV3kqPb9BlDpGe7DKB7y7Jw2W0D4fQ50MleSRoXuGQpxbiAV7aX827
xiENCXauMtQPsuwGh/TcYG6Y6PyHi9EtDpH0b3T+I8HCj0P6vNALm8W+n8Ha
nzl/XUZKqqmSPFyO3OWQLgeFAT2LJe0j4fQ9pn+41y0XRtsH5/IDDtnx68j5
byGS/or4BXGI8sCbF/fQ5w1cHj3ikDujhj5rmUDzeBHCIQPWRj176izJg7x9
wuzfuOO/L9D1Vy7pYRySUrGlaCb1PKE4grmePmhpurPj7Q2RHDJx/7Dqc7R9
kB8vmOtd/DxgM20/nJfM+TjKfWVL68EEmVgO0QBb33GX6iV5D37FXCPM7cdL
Wg+6jH3NtHfVndkD6HrRhGlvOEQp+XGINXu/rvOW6VOuGhjL0PtdopfMXE/i
+336PI6L8TsOmeW+57n7K1oPbn3PtMfJGW2X6POcZN9H5vvE89+fJHm4OKVx
yKvapnfqdDwxwT2dQ8TLXZts2fWjmRzyZ93L1R10Por4ZzPn51reg3A6P+gS
kssh8mT3wHG/6f3Vy3ymv52fVfGC5kGSC5njXTi0uUok2V+XzGKmfYrf5+BE
r6/SUg6xDkmaN4nmwWkq5xDy9qb2Yfq+DPKrkkPW/LpiF19A8+DVMOd4dbHb
GtZzuTqm/y53U3lK60EypIFDii4d3yE/QpKHy7gmDjk51GdqNq3PE7RaOGRV
TlaJdCX1nLRxyPkTB4cCnf8g+l845NiFi8o7z1M/TL5xyL11Go3jl1I/tv9g
+hDmdjRSg7bv/b+YNjesWzOfrk90OfqH9UxHkkfC2U4OOd0n7YkT9YNz5S+H
OL+Qlf21Q9I+yN0eDnmUpZz/JwQ95xI63oiec0n9g7RZ/cPRcy6ZK+5wh6Pn
XNJvAgT/apS0D8ZzLnm0qHDjh45i1nNmO0r0Qk9esl6H8ZxL8pJ4mzPT0HMu
+Xl7sw/Onw8YwCUPrqp8/LEHPecSO60Sl3Q59JxLquZOa05eXcx6ziVO+vem
32THr3QHc8lWJ42GV/vRcy69XxiEnnNJzWn7w1Lf0XMu2WLLnMGn6DmXrJIs
+GpgPeeS4J/HAodFdbCec0n7iH6ZozLQcy7xGXTdZfNW9JxLJPeb5ug5lxzO
Styu5ICec8mKhilnn91tYD3nEsH6I7wtO9Fz5vPE74dwQ8+5ZPSvvv4qE9Bz
LqlV373Lxhc955IbZICHigg955JokzWndl1Dz7nkwtz7p34eR8+55FalyPlY
NHrOJYMsfy5VoetLGM+5RHXt4q8TPdBzLgkx+fsg7D/0nEvOOl9de/VTD+s5
l/R988ix43YJ6zmXSB5H/iPJg/GcSyTzgyvRcy65e/ykh5I2es4lr3rG6Byq
Qs+5pCAWyh5fQc+5ZLvHvdKGrU2s51yyQ/GjRqgbes5crxMHcx4dRs+5ZPKN
z6tE69FzLpn0IMtg1gr0nMlX3UYpyQI95xLJ+tF/9aznXLI/VZSVvAM95xLJ
83+e6DmX2NzP37F1O3rOfF/BknmFaeg5lwSVnw4tnIiec8ms3+svdhmj50y+
ZzcKp2Wg51wySjxgmIeeM+1jyPPEH620/thzkEsCP5csTLyKnnOJoUmw/11p
9JxLXu57vspM9h/rOZd4P2pV//OgjPWcS3QXTDB9Sf1gPGf25+eJmtvP0HMu
6Zhyf8rgQeg5l0jeR0LfJ8N4zrSPs318Vhai51yidNFj94A1daznXCJZn8P7
y3rOJSN+6XKLez3nEmOm+87XRc+5ZEpwkc3J4+g5cz60FA/F0fqD8ZxL+v8N
cuseXsd6ziU8hZX+Zxaj51zSE7nmtmyv51ySI15esRw9Z64P5YAC6RvoOZdY
d/+4o62JnjPfN03nkzmtzxnPuaRimfgJ8VLWcy7hP9P1autD1xdefsAlNy/l
qdh/Q8+Z62HPlY9LDqHnzO8HjM8Y901yvIznXLI4//SIW/R9AIznXFJ5JLjg
Wn4J6zmXfHdwzT6ZL8mD8ZxL0nwXPH+zCz3nkocHh+Qc6/WcSyTvh6DrGRjP
ueTEkVQfuUr0nDlf1TbyoUqNrOfMz3XnHxXEo+dc8kPrZ8xiF/ScS9ZbpDYZ
b0bPuaRIoHIFNqPnzP6JlytnoOdcknR9cxqX18B6ziXdgfuyplt1sZ5zydol
ZhzVZPSc2Z7gMF12HXrO9Cfi+ag36DmXZBeY93McgZ4z59fu9KGX7P1VSC6X
dDXCnmN/i1nPuaRcheeyNR09Z/q3MJu4uVmSPBjPmfYRUq6vfwg9Z/q3QePi
i6ah58z+ZE95cP0Jes4ly3osKl4eqmA95xLJ+5XY+Vq5Oqb9Dhn/ZdUq9Jz5
vvkLLGP7oedM+/Lss7GlDj1n+pMvK7N3PkTPmTz/dz014zmXSOav49BzLpGq
UVg6/Ax6zvSXUycpNpqj51yi4t1jLr0PPWf6l4lV9pet0XMuUffouqjvXs96
zmwHVW40mYmeM9cvczc/vgw955HZSyKWBu1Cz3nE8vbEcq0s9JxHuvccqXWc
i57zSNqI7KLpDug5j7jkeo2+fQI955Ep9mN5uf+wPueR50pdH9veo+c88lj9
TIycP3rOI08dE+Zt242e84gb0zqGPe5hPeeRka3HXZ7vLmc955E1mn+mj+ut
z3nE7EOHZfti9JxHJg5dMDFZFj3nkbXOzroOZeg5j+g2OfzyfYee80hoWaWD
VQHW5zxyYiRxu1CK9TmP7LCaNyDpJXrOI6ZRC1qjlqDnzPlQU9y44AB6zqPX
0wX0nEck66mzsD7nEU53/PHvaug5j5zkm8ac9ETPmeN/+vRg8H70nEcyD6ud
+R6GnjP7L36f2xD0nEcWyD23VmHfXzJwHo/4SYnf2IKe88hOmQMnZwym91eT
CI8sj1dYdjYNPeeRVeMKm+z00HMe6RLGbilWQ8+Z8/nh/td+7eg5jzh/C1u9
50YF6zmPhCest28+KMmD8ZzZXwf9Ut9ez5nv3951KWoyes5cb1sSrYzr0HMe
HT/o9ZzJV/yCvuhG1nMemdDaP34q+3zUaxMesVt54tNnNUl/ynjOI6PmCC4I
JqLnzPFsuX/ynCl6ziO/H3PKrf3Qcx6Z/60PP/0Ves4jYJLiZjMDPeeRdX+0
4jYsRM955Nuh9qBpW9BzHjmcuf7SDmf0nEdeLx63InQmes4jHXnuP5fQ9aKM
50z7aPt4vVW6lPWc2b59c0a1PXrOI5LnJVSxPueRS26GdXUe6DmPeuaKnvNI
0sb68ilOWJ/zyCbxAkrfCtZzHmk3SpifXi7Jg/GcR260HVy72QE955FxSp7P
X/PRcx7ZmlW+orIS63MekcwvSEnG2xnPmetNffDsfl0NrOfM9Z1p0jWXjicy
nvPIPpfr7RXvJO2D8ZxHxK+7G7UZPeeR+zvkInkL0XNm/x71+bRQHetzHhn+
dit43Mf6nEfErydcKELPeWS6VcOdirvoOY/cPPBF38oOPeeR2r6uty190XMe
EU25qD16NHrOI/bjF67TF6LnPCJZ77sSPeeRjLFDHT3qsT5ntltiotTC0XMe
SRjZmD3RFD1nrs/CsAcR47E+Z9rLpoIboXFYnzPXh2WeR8At9JxHJOuxe+tz
HjmjMf9G03L0nEesR3y78ngEes5cv0t8t5SUYn3OI7uVrQ4t+4qeM/2pqvgJ
1wbWcx4Zsr17h+Uc9JxHDsW935fZl95vTHvD9AfPi6dMH4ee84jk+W4n9Jw5
HvGC9jvoOZPPcP8uux3oOY9I1hPz0XMeCRx+N3PYPfScR6xGXkkbaome84hk
/uoues4jHioOKt6y6DmPHNuXfae713MeyRMPh38oZT1n+5tez3lE/Hq1ZVXo
OY8MKD+7QdMYPecRWYW7zgv2oOc88u7bE8cEdrzkVyWP/DwVsyxgcjnrOZNX
0yOi4SbJg/Gc7R/M0XMeudg9+YrabPScR8TLPS+noec8YjF6ufyTCvScR+re
awv/i0XPeaQgJkeq+xN6ziN7TsxXX9uJnjMeVH4+7aWDnvOI9vO9oZqW6DnT
Pn9u3/XQDT1n8pj39ZaGfx3rOY8U8UMTLimh50x7jPmhuTwZPecTd7fkoD0a
6DmfBO27nr3dCz3nk83tPYefSqPnfDJ/8zOzGZ3oOZ9skrygtYz1nE8mTUvX
M52G9TmfPDd4t1UkTb0TyPHJ45ZYtT+99TmfbDAIjY/p9ZxP9BZvbW0PQc/5
pPWHOJBS1nM+ObNdy/0eu15UdzCfuMY+cyg+iJ4z2yve3do5GT3nk33iCeVe
z/nk2L+65LO99TmftJnq6jRsQM/5RDycW7QcPefTPGLQcz7pKEw9aKiHnvMJ
Xc+HnvNJrOWSw04Z6DmfvIu7MGvbKazP+UT8uoGJi9FzPlE0Cwl6k4Oe8+l4
xVz0nE9k5oyyz0hGz5nzF5msrbMQPeeTvxcqw++MRc/55K2eUGnda/ScT370
wKpr8ug5n4jL/w0KON7OJ//neTXGcz45pFgfFDgaPeeTb30Ljwyhz+MwnvPJ
iJU/t/VkFrOeM+f3lmLd/AuSPBjP+eRLedysrwfRcz6h6+vQcz7R33d8impv
fc4n1YknLk1OQM/5pGB888yBhjjezidrYjcL/zxBz/lEPPqkMBA955PfwxgQ
NqLnTP7ylzQDdNFzPtF21Cbs82qM53xC5wvRcz5p2ZsKWmfQcz6RvD/DCD3n
k51OP9y6lqHnfDInjdcquws9Z87PjfUHjXvH2/nELHTg1ep1WJ8z358zfsz1
XKzP+WRCvcerQXfQcz65nWe9uqu3PueTlw8fz1Xeg57zyan/PNUHnULP+eTu
hLnd/m3oOZ8YnzCVGd5bn/PJoqS04G0VkjwYz5n2pP7QwW02es605yOX/NR6
63M+kbyvtQc955PPDy+s03uK9TmfSAecmlK5Gj3nk1kazB2NfBfrOXN92Uwe
LyON9TmfHJxz6WeOHnrOJyV5yn5X56DnfNL8Tr1jwB30nGkv24aOLgxEz/lE
ddqz9K2K6DmfhM1/NoaEoud8cvjrsZJjG9BzPrngnRj37jp6zif9xAtAtNBz
PrEUPwAZhOPtfKJ171zVurwy1nM+cRzU/q71N3rOJ/FFa24F9qDnzPXrnXTZ
zh0955PvBxYaOpii53ySXXpwRs0IrM/5JDLVIf4Ovd9lPGe+X7xgVUry/B/j
OdN+Cs200xeg58z5f7FtnWsXvb5+vOATyfMkmeg5cz2OWHz7pTt6zifi0Ygr
BVif88lE8QvieutzJu+FnrqXO7A+5xNiwBctN0DP+eTV31Xeg/eh53wSN+bz
uSB2vMT4HZ8sWZgSaJSI4+18krr4+ZnxO9BzPhGd8F3osRc955PAMI+7fWzQ
cz75b2j6TvIKPeeTcZ3OPgPGoefM9aUa9/SDEMfbmTwGRc/Lk6lgPeeTVUdH
Hqmn/RXjOdPfmWatkc1DzxlP7st+c/RHz/nEJqHefYAues7073PPSv2zxPqc
T+ofzpKNK8L6nE+cNOOtLrLv95Gr45Nacwvj8ZboOePLr/CT5eroOZ+oWVcb
GPXW53zy1IwB7wt6zuxv26Hx0vYNrOd8QteXdbGe80n4344XFu/Rcz7x9pgW
dmEres70v6fr71ueQs+Z81n3uGZrFHrO/Fy8fm1hA+s548W1Vc0zgtBzpj0c
j1sf2jveLiDB91aRgQvQcwGZHrDccnnv/LmAiF8fXSREzwVE8v7BXs8FxPlm
T8vSc6Ws5wIieT/FQ6zPBeS6pezJC3VYnwvI95B7SuVh6LmATFTdc3znEPSc
+b6jdSEGs9FzARnYzjEwnVXBei4g3a+bUr3Y8RLdwQKSWKQyt7LXcwHZ1vSk
5eQa9FxAMue5LD72Cj0XkOiaaMM50ei5gNaX2jjeLiALDx74GvUKPRcQ9WD9
aX3oeCLjuYBszR35qdUcPReQY7OfbQq4iJ4LCFf8QsWD6LmA3C5Y2GWyAD1n
js984oy6n52s58z+pvt9zElCzwVEZWyD5g8V9FxA6Pur0XMBYapR1b298+cC
EhArbpA43i4g65/fCxz6qZT1XEBODcx8GlqO4+0CMvXWnmsBlVifC0hupMeu
B73j7QKiMKVmQMl49JzJ+4mL7vxXWJ8LyNyuD6d+KOJ4u4CIb+/m9M6fC8h/
o+ouP7JGzwVk8H6ulY8sei4g9Zw3Q+eXoefM/qr/XQtP0XPmero+XrfJAT0X
kL9cOZmRzui5gIQMS57dJIWeC0iQZ5P9yD3ouYDQ99ei58z5+XH60vfe+lxA
rINU6vcl1rGeM+dnzfLbLurouYAcOH3o5Rk5+ry50k7m34tfMDQPPReQkVGb
dTZ4oecCYr7SL+KGLHouIOLDb32AnjPXk+SFAyWs58z+idfHLJD0V4znAnJe
QzB7fDh6zhyfMXNCjqPnAlITM6H2uQJ6zpyfyUcbTs5BzwXEUEewLnA91ufM
/jUH567vHW8XkPiVx3+N7p0/F5DPHgM3t85CzwXkZfXKYx5t6LmApB1YFL+i
L9bnAuKW2tjcodrIei4g71NOaTg4YX0uIFIieR2fBqzPmf0Rv+/NBz0XkApX
XcFQS/RcQFp3LAFVG/RcQLJXnN/e2VufC4idR8fLgEb0XEA+7jwyvKQUPRcQ
n1+izdfmoecCMij2qPH1Xs8FZOPmMZG1f2l+1v4C0n/tF0W73vpcQCTPK5uV
s54LaD3jiZ4LyHOVefpdv9BzAQn945a40wk9Z9rzzRnV08eg5wIyYE6DguxR
rM8FZJXLlo7v1uWs5wLyxSBYYbscei4gkvc9maLnAtI+9MNqpYFYnwvIvfvf
HFwH4ni7gNgoJZF8P/RcQFZzklMvv8T6XEAcZzzWWX8TPReQqkbfCJlw9FxA
vJzHXlJYgZ4LiGT5jwd6LiDivyah5Yb1uYDcXSiekUDPBWTdmrgPRb2eM9dj
Ye3GEb/QcyZ/zoX5TsfQcwGZkDHu25iz6LmAXPr9yLdv73i7gGzyUPa31sb6
XEBeGe391CyFnguI5H2jeug5cz6GbFkzoA/OnwtI1rqY2M870HPGryKbk/vm
oOcCMlOlKSyxFetzARFXHzN3YX0uIJorB1T8YN9/JVcnIN4qAmNZDfScPV9D
0HMBmTRo4j/TNvScuV5Pm3QPeICeC4j4z2PcV0DPmetnldmF9RVYnwuIrviB
V9aP7T8ExJ5pXsEb0XOm//+s9WvsHvScaT8f9oy1v4qeC4jZ4/ktp3k43i4g
pt+rNTWa0HMBGSceIPREz4XEOeuswLC3PhcSreShgmGh6LmQrGPu3j+ro+dC
ksUp4/X9gJ4LieR9FekVrOdCIv19+M4bvfPnQqL218N/Gh/rcyExdOhcsMke
PReS+ou7rFWd0HMhkbyPcgh6LiTTJC+cxPF2IfmXvoW546b3V7qDhSRD3d1g
Tu/8uZAozbSZBr3z50KivaXrvco/9FxICvw2KPi7oedCMmzY+tGxWfWs50Ly
OKL9XMU/9FxIvLLzv2tPQs+FpEZO5Oe0Dz0XEkvxH0Dprc+FZNm51LBzV9Fz
IfHb7OP/ejWOtwtJh9X+lKm98+dCwhSbOV9a0XMhkbxfaRd6LiQtyifC4wPQ
cyH5smuV+TYF9FxI10NtQ8+F5HOK3qdnl8tYz4WEPp+DngvJzOrpi5RksT4X
khkX31r07EbPhaRt84Zda/XQcyHR7atl/U8PPReS+/q7rfhh5aznQiKzobRp
dl9JHoznQlL2QeH2djf0XEi2fhNd6+j1XEjsjxyINqbvQ2Y8F5Kkhpenn2xD
z4XkZfCJugM29aznQjLHV4a55UXPhWTcNKmQob3r4YRk/LZ6671L0HMh+VNW
7v9KDz0XEsfZLfFbTdBzIZG8nr4S63MhmR6vOWVdI3ouJBfU9vS/r4yeC0nT
vIk97b31uZDcPrVT1/seei4kQ7OCEt4ro+dCckkvPHB/EHouZOdXy1nPheRH
d87hxjqsz4XEjMf0+N/QcyHx7ed7XGMfei4kqUcfH6zq9VxIDtY+myf3BD0X
ktrj4hkBrM+FRHHDnvHPez1nr6+V6LmQBHLjhAoC9FxIJH+/JRk9Z9pbxnNN
/6tYnwuJeHrj7m+sz5nr3618ZVQLei4kAT+/bL+bip4LybYj6+db6KDnQrIr
1OrALSf0XEiu2jZoDD+GnjPt/crBfyZn6lnPmf4g+exTh976XEiq/10IWt2N
nguJq3/gOo3e+lxIyLk5B+SC0XMhHR+uRs+FxGNNflGXItbnTPu0WRmj4YXj
7UKSOF1mxIADOH/O9C/zD7dm9XrOnI8t0ycV99bnQnLEfvTkibrouZBsHxLN
P6iHngtJEPfUPYPHZaznQnLqjfahHyPQcyHJbcjl3O+tz5n+VzwdqIyeC0m/
sd6Gc/nouZDcEz+udBU9F5KwEZanTg9Ez4VE8veBBnexnjPtVaehMEQVx9uF
xL/kRfuafeg5u22AnguJnXgBSAd6zlxv4vdDL0bPhWS1nfvKberouZC8jja6
r9GGnguJqaab3V1r9FxIoj8MlJrri54LyYuTD8Yai9BzIVlaE+sTMwY9Z/qH
BVtWP8gsYz0XEvFw7cQwHG9n+uuj774UaKLnjB+RdppTe9fDMdfvrDtzjHvX
wwlJZlONTHIpes54VWMpE1JdxnrOtGeSZ/hYE+tz5vo6O/Lz2971cEz7s9g/
63vv/LmQiF/nY1iEngvJ9QJnsyFN6LmQrH+qFsi/XM96LiRnx9a2HeidPxcS
W6l1u39VYH0uJOI/N9C/d7xdSO+XHNBz5nztzneN3IGeM/0Tc/XFbUfPGR8c
S9WmGqPnTP+Sp6rXWouei4jk9eQEPReRdFf1s2NPo+ci0maRpMP9IWkfjOci
cjKoi3Ovd/5cRBbotRSV2aDnIiIe/q9bi56LyNjweyVHh6PnIjKMH5EfexE9
F5GmzwPTC3XRcxHRHqf5H/c1ei4iknJTHT0XEVvJgkCRZH91B4tIRnvXTM3e
9e0i8svcOXP4P3p9mQ4TkZROkfrMD+g58/ttT4f/tkbPRUS8vHlRAdbnIvKm
bui8gTfQcxF5uZ8pGCpxvJ3ZX92QHilD9FxECo4zd+yG6LmIzNsTtcnqCXou
Ip8vGJV30PbBeC4iX3/obXD7g56LiOT1AfbouYjkpRT01VyDnotI1PHt95f3
rm8XkaXzCtPOy6LnIvJNyube3swe1nMR7e9pHoznIqI+22K9dx8cbxeRNf4G
Nct7x9tFJHiQ8w1vd/RcREwuz8v/vQA9FxGbjmV6jibouYicHa++z+U61uci
UtdotkaPPj/IeC4i7zTjLrN//4PxXETEr2PhVtPr68JqESEKv1rH9I63i8im
NXpSxtrouYhMFr+AyBY9Z66fTVodOzai5yIief/PO/RcRCoYXeQN0HMRCbqY
MOJYb30uIv/GButPW4qei8iLqeK/iICei8gEYal5VgF6LiKS9+lG4ni7iOh8
/F7R1lufi8jKO8NsN4Wj5yJytH7Q2AZN9FxE9A1Mqrjbe1jPReTa4BkfOtNw
vJ05H0pvc7nyWJ8z7UH8vLYazp+LSN/Bqc8+uqPnIro+i4eei8jDxmf8J3vQ
cxEZtO3jt4PXsT4XkRWmX/ufps8PMp6LiNvl98G316DnIiLX9rnI+jfN480p
pr2L38eQhZ4z7a1qiPQda/RcRKq7xC/kQc9FxD9xwL21k3G8XURS/6eq847r
8Xsfv4zXbbvv+2SUlaRQRlbKupTsxJtKIllRNpFR9q5sMlp2spKRElllk1Fm
VJKVLbP4XffrnOv1+3z/7BG9Xvd9xvN6nus651hpARWtt+ugRisPXWZ34rmO
76fwJZ7jeBroMPjfPuK5Du6AtoOI/FwHD5atmvrXl3iO42uU+Z5HKcRzHdxN
V8Z/nk0810G9nF6Vwk8Qz3UwvPvRp3dNab1dB86LjTsurUN+roMbmw+umrKB
/FwHVzsNyz7anniug5FaAR8fH8hznO/qZ8Y/N9S360B/HG4E8VwH0flVt18J
JZ7rwNum8rp7HrTeroMdUZ1Lz+f1oshzHXh8KOe7dCTxXAd7mh3+vNWGeK6D
TPOdW1IM6+043jt129XhCvEc33flQemprlTfroPiuKGxxQfIz3XgXqnQdp1K
PNfB+Eq3+6S5E8+x/Z6FbjsykniO84GWgKhOPMf5MMB7VHgs8Rznk6N+e+QV
xHMdhHscTrx5nHiugzfJnxZ/nU08x/70/XWVH+uI5zo40nX4nD9f9fxAnuN4
PX2ztpUz8VwHP1abspGHyc91MCoitcLS8uTnOF8uWnH/uDXxXAdyg8MRZzYQ
z3G+DOh0Z0ZX4rkO/sCXWztCiec66LSodhMvC+K5DlK/hqjf7IjnOD+6PXH5
1Il4roPuJ1Y0tqxGPNfBsW2HrZINfo4/nzjbc1wl4jnO76W0EUg810HtZtKc
2Ga03o79Z3C76T0rkp/roJZP/chkR+K5Dj66b35tM5B4ju1338d0mSvxXAc+
M/J7js2h/DnOf7MyCpMDiec6uI+6eX0p8VyCL++WP/SxJZ5LoD9/cwfxXIKc
rxfL5xqRn0tw26/GuMAVxHMJ6o8rt+yggecS7Jq16YSLIX8uQdjHkD5upsRz
CaLmVguvY9ivJsHmRg7XbcyJ5xKvp8omnkvwMkJbsKb1dgm0crsuYv+5o4kE
pjmLJngaeI5/X9vv3JL8XALtuKqOhvy5BN1a5T+cY/BzCU5dwQFtS34uwZp/
pbsu6PtH8FyC6xhupjUlP5fgUYUW5/cb/FyC56YPm56fRjyXeP801MNJMD6p
Nas8lnguwX9yx7Nn3hHPJR5PRhLPJVhyZmUDe0N9uwSW6a1K1KPEcwkeD145
27008VyCYO2A4hrk5/g+zRrilJsreC5Bgs2Wn7saE8+xPc9WjWidR+vtEvD7
r4jn+Hs57n6hEfFcAvuqKUM+GOrbJXjYzbf5lNlUDyeBtv1vFucH8lyCoha9
xqwy8FyCUNv41S8k8nMJNv6Y2qaHoR5Ogiy3hUMqzyOe4+e3vGNW7jbxXIJ5
U/f39qrzR/Ac3+vguvZ3TWi9XeL1VgOJ5xI4la3juMlQDydBe1sLKxZOPJeg
+otil8aXaL8a9k/vKv1N3xLPJfAxf+bwbzPxXILXrrUz3/QnnktQdu3jS1cj
iecSRBsV+d4X67sOEyU42sr0V0oe8VyCmvqAK0fwXALjTp9sByvEc0nUHxLP
JajRdsuy3OnEcwkunh56KdCReC7BDG2B8BbxXOL++4R4LsHHqXsrPPmobw/k
uQRdtQTrVOK5BKs8PJ8YfySeY/vndsmG88RzCcbYtf59J554juOpcYWVx6u8
EjyXoN+Wlts2vSc/l3j+wFDfLoHae3h5+8nEc+x/1s0aFvUjnktQvKrt0Pwo
4jm2j/4AYuK5xPfjPSKeS2C+esbU2hOJ5xLYPatrcmAi8VyC83VjB9YLJp5L
8HXdxm8tv5Gf4/uatixvdSD5uQSTHofek92I5xJUXSF73HpG6+0Sr495S36O
/TmldqWKo4jnEqyIOBt1xJ54LsGT32+6jP9LPJfAavGu/Mwk4jm2Z2qTg4P4
/ijkuQSzu0xKDTLwHMdH6vsK6jvKn0vg1ndP9JQC4rkEC+dGdZnYhnguwfwJ
6+t/PlAgeC6BtpuzXQnxXOLxcmniuQT686cN9e0S6K+LGUg8l+DutJjlj08S
zyXQbkdY95x4ju2VNuFqnIHnEqRsXlttjmG9XQL9fXSG9XYcf/oLD4jnEujP
R00mnkugL78JJJ7Tvyee4/e7czkIzIjnElztfCXB5wvlzyUoXOHUbq038VzS
bPvI4YrEc+l/413kOY6fps+udPxC6+3YH27mb5/I632Q5xLo7+cYQDzH/lB0
Or4tbw/kOfLh5qAVPfKI5xJYRC5cF+5GPEf+jblULuZOgeC5BL0iqg9gnYjn
Eq/fVInnEnTSFihMiecS3y/ZnXiO85FTSfMJhvp2iddzexPPcf4pdTmqU81i
wXMJmmgH1hQRz2UIquwe4c/P0885biSDyZHZbmOXEt9lwGj6VUue/zA7X0aG
DSaTrc+04+uJl8vK8Gbkvd4N1urHh8/NcjLsKUosm1Nf3x4Yjsmgv9+Dx1fn
HkkytNIOCOXxVc7z8jKcfTj3s7O4/6OgAv7c17jBDF6/a1ZYUYaUsvs6r+2Y
q/+8L5Vk6DPdekkmj3d9flaWQbP57nx8xPytIkNb7YJjXl+C8YMMpeXAoqbc
P3IqyjIUtrQsOTOIt4eiyPBjffq4upn6+cqspioDv4+Bz1d1mQzp/fsdP/CJ
ryc2NJah3dU1P6vzfFRMk+oyJKfOeZrIz78616KGDJOe/IhN5fNVTtuaMl+P
6MLrGTrWkkHbfvSW7z83czSRef58iZivTGVoPWDJ/fciP9ivtgx/pt9Z+5mf
JxMzqI4M28o9rvtfoX58YLwiw9syVzss/6LnR45PPfy+tus7ObroeY7xiwyW
2gHf/vr2MJtoJsPx6fgX+H0sPtMbyHCo+sTV03n+fMFscxm29K0e2puvt8fM
byjDi726bbd/8Xq4pRYy5D/ub3truL49ckIaydD0xfOxQ9vzeHe9pQz689Z5
vtZsi5UM+vMO+XqJT1Rj+X/XrzAekmFxzeByfjy+iolriu/f+/Tx3HjO83hr
GbRsSCtVvz8q56SNDCVs6MHYBnx8nGkmw40mRrYV+H41uNhchofOd8rU5/sN
fK62kKFsA89zZUW+9nZL7H/te3tHjtLPVzGZtjI8Xve2Q+przvMnrWSIGna2
aAQ/DyAnt7UMjlu7bwgR5zO8boPPF/NoxuSlFG/h+9XOf+Pzlc+3djIEzHkW
Vk74x287bI9LBS8eZ+jbI6aUvQz6+14/8fV2nYMMU+29F76uoP++OZU7yKA/
v1rcr8Y6yhCy99iG83w/Dph0wv721Cf2Il/f9anfWQZ+HhjnR6MuMlz+atJ/
crp+fMRYgwz3u89wWCvy57Zdsb9drXP9NK9PzLFzlHn9VBJvr85OMpxO+vkk
KobHu926yVD0yOhB9WP69vDp7SxD50avLtUz5eu7/bvj7790cPHtqG+PGPce
MjywPXyqvaiHG9pTFut1/PlG9sLvE7V++sg1+vYw8+stw/D5anQHnq+FyX1k
0N+f8EffHj4z+sqQvbXCsunvBT9cZDiYa/4joBEfDwv74fjXLvhYKnjiKgM7
fTLRi8e7GD/KkKsd53RKPz7MNg6QoWFR1DU/nh/EeFKG8Ly4hI98fPjEDJSh
V8vMG0P4/QYYX8rQpsXy7MCDfLwfdJOhunahhNg/mOAuw6+xus8LxX0sSR4y
ZE06nTF0n94HzVIHy3Dm4vuMeD4+IM0T359ZxtbjPN71uT5Ehotj3+X48PGx
4I6XDBW1C0Hi+Hz2YKj8v/U+57KHyWC8we7cjR88vsr3lkGy2jnci+cHzd4O
l0F/3Ocjvn71yUeGmwFHNvzm5xn4fB8hg/4+Nb5+hfGsDPr70lz07RFTejSO
n8gPHT9H6PmRU36MmH94/VWpar4yuGoA4PUMZtXH4nynJXh4e0DtcTIsmoI9
nNcz+DTwk+HT7qXXm/L5aoGVvwxaOtTum749YpqNl+GJ3/huLVfr2yOn9QQZ
tOuSR/L6EoyP8d/vSXF35OeRmcEkGbajLjeP4OO9+2QZnIuyzon1dp++U2TY
PWHd8dq83gfjZxlOtMoN/83949zgafi8Tr/fv+P52hzv6TJMeHNnkKs4b2lM
gMz3T/L7ws3Gz5DBpnHla214e8DUmTK03z1g4QYXfXv4BAbKkHfkqmmRzH0w
eJYMWrlRcFn9fIXxtwx3V9eeZxesHx85K+dgf9cubBA+u3auDOduBH5i/Lw+
s81BMq+HE/4RESxDyz4d2obX1vPDZ+c8nJ+8m1yXJT3PY2Lny6K+SfB8gQxr
lwR3WNlT8HyhDPDrdOD9cYLni2Q4uSBjzs8EfXuYnV8swxGvsum/07l/XF4i
g/Vvp9aufL3E5+ZSnF/vJe3cKAueL0Oe/6tTcJ14vhzna+1CqwDB8xXYv7UD
EcR92wUrZfC86PzhTVPB81Uy1FhZwf/nZu4fX0JkOG9SXDJypk7/Pn+GIh/S
f6TtGSJ4Hob88JcLZorzZMquwfGY4rn4R5rg+VoZng8Y5XhjjOD5OuzfVbQA
vYDzfL0Mrxf93myfLXi+QQbv0aXnhXXj/tFwowxfD1V7F9Zb8HwTzrer2keO
nit4vhl5qB1nFyx4Ho48dMtql8b5gb6B/SPxuKlqJ3i+VYaNy5cOuWdYT0Te
dthdy6yr4Pl2Gf7F7+kxMEzwPEKGaRc/7vUS+8+HROJ8PHdxi757Bc+jkDfa
eeb9eLw7NloG2+MO9k62gucxOD4dptxaYS54vkOGMatfDivKEDzfieOz5f0R
S2sLnu+SYfq4de+D/v0VPiNzP+D3eeWE7MHvsy8g/q84H279XnwfIbumsUaC
5/uQVxrA+P4on6hYGbofrzsw8ITg+X7s70a9HiZ+1Y+vmLg45Kf+wrACzvMD
+H0R/0NS/3CeH8R4ovkF45etBM8P4Xy1Meu5ulbw/LAMNce0u2LhJHh+BOff
kh1brcIFz+Nx/h2dNmVGqdec50dlaKQV7F4XPE+Q4Vlg5TUlEwTPj+H4H/Mj
f4Q4v/31cRlWvqvlMXSC4PkJ5EfQvW+P+PqVz7eTstg/9pfzPBHHZ9mSpfVs
czjPk2S+P5j7xzldMvb31q2uDBskeH4a23vO0nI/pguepyDf75rUmm0veH5G
hkcZN/+CveD5WRl6rvhSrplFHud5Ko4P7bqWX/r2iLE+h/3pemLng5cFz8/L
oL8fMI+Pd7sLMryaWuvG8POC5xdl8KqQ3WjqTMHzSzifLLY1HzAun/M8TYaE
iCV3ay4q5jxPlyHpfP/l1W8Jnl+W4cvQ58sXBwieX8H4uvu7WP9WgudXZdjv
V/Ne30TB82s4H5UPsJwYJ3h+XYbbLXpnDI8VPL8hg0szr3chhv1RMqANDUju
Jnh+C/vHocjGFQzrvTgfa9fD7+R+vjpDBosT/VvZnxA8v4M8WF1qUo0jgud3
kSftQhflTBU8v4c/T1o0eRvPDy7Ye1+GdY6eP3/7C55nYnzx1v5NcBnB8yyM
F92rNksgnj/A8fL91rgD/L4is9SHMnRdULluh8aC549kcN/a5FDqDMHzxxj/
LDmeHsPHB/qnDHM0gB4VPH+K8V9o88lVAwXPszF+u/Djr24iPw8g/5kMmwsf
lr9k/Yfz/LkMH2b/PT6gE1+/+pQjw5qBARbh8wXPczHemDbWshbxPA/jT+2A
vCjB83yMB5NcTnkUCJ6/xP5hZPPlXY9izvMCmde/VeU8qP4K4wntwA1xPkPt
1zL89+Dxn0EnBM/fYPylnZf2RPD8LX4fxFv2F8HzdxivF7Y4bVUtj/O8EPmr
3X86RPD8vQy1nOzvHC7NeQcfcL4eiRHpXMHzjzJUPvq7YeUyguefMF6fvvD6
qJslnOefsX3yZpQs4ufDoS/L4Lb7wkPHloLnX9EX3xp9XSv2D475hn7iXuXC
U17vYza+CONBy13XWt4SPP+O89/OhBEuzoLnGGd4Lmuflfa+gPP8J35emfL1
e3/jfr74lwwDG+KIHyJ4jnHiQdMlSdnjBc//YHsYoXD2FjwvluHpZ8tU5+WC
5yU4H9ww6xz/ooDz/K8Mq98GmL3j9T4xsf+Qj8/7/5yQTX6uwCMrfEN+5OcK
lHuywur0SvJzBfLKdPhbKV/wvIwCdayWzl7zVfC8rAKjmqw/Uvau4Hk5BYZs
T/8+hHiuUyD14/OU9gPIzxW4U77d4fmB5OcK3BrQ43JmY/JzBdZ92eAfzc/L
QD9XYCFoJyI/F36uQE1tA46lvj3QzxVeD2tPfq7AfL8B0fnPyM8Vvh6RSX6u
wD7PmOwGzuTnCmjp/dXVBM9VBWYfGbL1U58/ws/x/x/rammSRH6uQA8HjCAN
fq6AX4e9H655k58rkOJxqO/PMeTnCsROvNi4PD8vA/1cAe24jiRH8nMFNp4f
8OUt8dxUgU/9Onc6OYP8XIFeO2yCgoPJzxW4WNR46JoL5Of4fp20jDj5uQIN
9YAXPK+vQPLYYbteAvm5At8Lk/q6EM8bKDBMO+BoPvm5AjMON25UthL5uQJ9
p7wtc/U0+bkCO7ekGPmeJT9XoF/V6ABzI/JzBa6ftV70L5j8XIEjlq6eLj/I
zxXQrpP+eJX8XIEY0xbZFr7k5wpfz2v3Wvg59q9jDTMDzwqe2yjQ3bzNojBr
8nMFXlZp+bVuEPm5wvdzeZOfK3CuYdNBdh7k5woEVFj+LC+X/FzhPruM/Bz/
f8Q4jwYvyc8VaNPyS4LlTPJz7H9R4avCtpKfKzA50UIqjCM/x/73dN6v0UsF
z+2wf+obSPDcXgHf1st31/AXPHdQQOra48AQvp6Ifq5At50ZCR/WkJ8roF8O
5vEu+rkCC77mXfLoQH6ugP5+cwfycwW0dEI34PGRNSjwLe1ZSItV5OcKPC9e
tlJnT36O7THuSOd6j8nPcT5oFJeoI553U8Cja+WA9yEFws8VGJeR0eV8OcHz
7thebzbXzUvVjw/0cwW++IRkd/YiP1d4fcw08nN8Xq1AZyn5uQL665fKkJ8r
YLcia1W75eTnCvySB4V5h5GfK2D/8d+LJZ7k5wo8q7dkQdBK8vP/0x7o5wr8
Cx9/p/Q38nMFKieM+ZUcmiv8XIGfu1mFvUPIzxV4l3u9m6IKnmOcZf1z4orP
c8jPFdibufbUZXGeTII7fn/zC6nlTcnPFb4f6UWu8HMFTCe6qY96kJ8r/Pwt
g58rUHK68/QsSfDcS4EWvyveDU0jP1fgZMq0MxN9yc8VqJ00qffsQ4Ln2M+b
HkptVGq+4Plw/Hvj2o+ZFCV47qNAXbMtuy5PJj9XoOhzRmDiNPJzBT5YmBeH
+JCf4+/19++8En6uwLxaDTo+PkV+juNtW+mtkWnk5wr46zdwk58r4K0tb60j
P1fgxMoNf+qK/c5W/jg/9Goc3IDXw6GfK9A76EPZP0cEzycoIGsbJv3Jz3H8
HllnUV4SPJ+kwLZjnV9uMfi5AqvNNo3s0ZD8XIHoek9a5UwgP8f2fBm47cYs
8nMFnqZM/W9LTfJznE/C7ZaPH0N+jvzSyk8sBc9nKFC9XpvTH26SnyuwPC12
/Pth5Oc4H9xPvPGm1Wvh5wrUKG53aVaY4PlsBXJ6tC38MZr8HOfbVB+7CV7k
5wqsXaz6Pu5Mfo7zvXb/Qjr5uQIJVZ4udHgpeD4P29th/fX5KwTP5yvAz2Mm
P1d4vprW2xcq0HqvT9gx4vkiBQ5HnGn9+Br5OX5e5ALLCwY/V2D7uq4fzG/k
Cj9XwEp7oWbk5/j5sbG/N/H9nOjnyGvnbbOkFeTnClhYscSKYv9gwUoFmmkL
wqbk5wo8iGlxpiSJ/FyBKfF2thZ8fxT6OT5vUWWMyMnPFX6eTD3yc2zfDc/s
zhaQn+P4uhgR4zKJ/Byft13AsS4ZL4WfY3s/LOxZFCl4vkGBOXY1jHVLyc8V
sJxu8zFuOfk5fj/tfOZA8nOFnz80ifwcnych8uM+cX9txy0KmKxrfPzgafJz
nA8stvj73iQ/F/1nGPk58kxLZ3iRnytQ/8ehrJXXBc8jFRhce5RVyiXycwX0
x5eFivX2aPw5M7/JgV7k5wp4hrgataxKfo6fFzC316jd5OcKOF1zjQt2ID9H
niz5WFLFlPxcgfGnK5z1+50j/Bzjsd8bRyUMFjzfi+9/4I2uGVPJzxXw8lmz
cmOW4Hksvr9LQ/87cZP8HP9+ZJMA7xfk5woUr+m7vN/tl8LPMV5CulpVF+vt
BxVo9e/19jYu5OfYn0uS70UGkp8r8PhfqfGZncnPcX44Fj5xXxXyc0Xsjy0Q
fq7w8x5/kZ8jr7SEK/cP9HN83/oLFsnPFRh+a4LH64Hk58jr5/6Rp1IEz08q
MKj0SLV5Pvm5Avrp/lie8HOcf+JjV9y7Sn6OvDFb3+CyJfm5wtcLQsjPFXBv
fLckojT5uQJ9HK6dn+D4T/i5Au+tq90dOJr8XIFT5rZdq6Tqxwf6OcZLA5K/
tbAnP1dgj+2QHm5M8PwC8v13/LPYNPJzBZqnuY157kZ+rvD6Yt4e6OcYTyzU
DlwS6+3pCmw2/9XbzJn8HOd/ozNTXjmSn+P8EYUD0Jv8HOdP7QK3aPJzBbIQ
j3eXk5/j/J7YaNr5R+TnCt/PtpT8XIE1/1Vwfd2W/FyBnq7rnC6FkZ8j/1KP
dZrzgvwcx/+LXWkmTuTnCminTfY7nif8XIHgwydHzvckP8f+Pyj39idL8nMF
9Mf9zSU/x/5gvHHnpu3k5wpU9WU+g8+SnyvQThcpO/D7UtHPFdiqYMRRivwc
4wc7DKC8yc+R7x/W3XT7KtbbnyhQvvTo1w/Pk58rEPX+Tu0PZcjPMd7fl97H
biX5Ocbf9Rfct1xNfq6Az8aY1IzF5OcYH0yu+sCfeJ6rQGKi1/oyvuTn6CvD
MxxLW5KfY3x39vuN9Xz9Cv1cgYM5iQ3S3wmeF6Cf5KU3K7AiP1fggHTDaW9H
8nMc7/oCe/Jz9L+hDgUdR5GfK6AMNF/pnU5+jvHP1f2RI/xzhZ8rvJ7zI69n
cHiP4yk99fap/uTnCowYf/LL+snk5wpfn+1Nfq7Asg1t5ve1Fjz/jL/X7nMI
FDz/gu+7apLJJB/ycwVun/1i1ol4/g19dtXgS/FlyM/RvxpW61bjKvk5xqcJ
Wx4G1SE/VyC+1N7KdTg/0M+xfzeM9ujYVqy3/8LxNnbOyqMTyM8xHryXXMV/
OPm5AtpxFk3cyc9xvgvNGpA5mvwc+3t/rWCR/Bzn17oH/00fLNbb/yngogW8
UeTnKrzzcKgvzntFP1fhNZu9PiCM/FyF5nHO3Wxnk5+r8OhGg/1L/yM/VyFq
q0/7By0Fz8upEFzOL31nL/JzFVrbDluR2YL8XIU/M/Z1cI0gP1chZ9zlKqmG
/LkKVv0vmS/Lpvy5Cvr7b9sJnlfC37ss3jkbyM9VOP/33dPjBj9Xeb6svOB5
NVXsxyQ/V8H9ZLXZ193Iz9X/y3NVhclawuQb+bkKtcfeU865CJ4bqzDgybIB
chD5uQoz9yu/txry5/hz6131q+wjP1fhW67notAF5OcqP4/crlj4uQpfSxfu
GhhOfo7fr5vLt1+1yM9VmNqp4oNdLcnPVdDf15BMfq7y/P8m8nMV/M88xzea
J/xchYyKlT2zV5GfqzD+40C3cUB+rsLprGf74uLJz1UYriWcTMnPVV7P4iB4
boHtNXZoe1kVPG+kgtv3YUoxr79CP1dhhFbA4U5+roI01ONG+Wpivb2xCknP
2g1scJj8XAWvW3tOxdmQn6vw1Pqr+7Dl+cLPVbi63n5zIPHcRoVthdH7jBqS
n6swLz9r95OR5OcqbFlpvnvScvJzFZyT2szL3UR+rkLHop6Lnzx+KfxchVDj
axceeBQLP8fPGzzx7/BM8nMVtOq/g37k5yokR71O/jSK/FwFs4Se7OMC8nMV
Uq0X/Ts0mvxchawXZzMdPpOfqzyeX09+rvL9Wu0pf47/f1GbUXd2k59j+5fd
b9zBgfLnKhjfflTa0Zr8XIXrO5xPfg3OFX6uQuGeJqUj6pGfqzDSv0/dfDfy
cxUi/JvdcPwj1ts17obd3TP/Efm5CkMWnMw8yMjPVYC9J/wmHBE8d1bB81L8
xS3fKH+uwux1FX62bUX5c+yfO2Sj5QvIz7E/ax9o8HOVn4cwnPxcBf19XWcL
hJ+rUGfL08YJm8nPVdDKyTseJD9X4dOqnPnWTcjPVeD3o5Ofq9DkzYhxM9aT
n6vC38jPVRgz8PCn5jVfCD/H9mxenBNkyJ9j+3uUbnLUmvxchf98jPqaxJKf
q/DFKyDh/m/yc5Wvn4aQn+N89M89YVTDPOHnKjB5w5QGLcjPcb49WOPhqJHk
5yosdxldULom+bkKlqvWJkdGkp/j80jHKrSsTH6ucj5Xo/y5Cj6zGl2dfob8
XAVt+8pdN/JzFd4EzdpsNpD8HN+X7pSZF/Ecx4123dgCV/JzFXTdvbMulSY/
V6H/vo7JSg2x3u6rwiH8+uYGP1d5PaQt+Tn2lxWjrxzdRH6uQsn3GTkR6yh/
rkJLbQFgE+XPsT3bbP188j/ycxUWzajTZVAy+bkKDrMs2/SyIT9HHoV+2zlz
Pvm5Ci9PqMl9SpOfq7B5pnahOPm5CqamrmWnRuUKP1ehj/3wwjO8/gr9XP3f
/VHo5yoseVS21ub65OfYX0p8RybHk5+rENfkqkOdTuTnKjwuSP+2pFG+8HN8
nuKdZUucKX+uYuxbd1AerbfPwef37ePuvIL8XIVVdcOcSgx+jjwYtPxpZQ/y
cxXW/A0ff2cR+bkKPd7cTbWoTvlz7F+VgpwTiec47krf88vWOZOf4/xkmetY
byH5uQouKWU6+u0gP1fheba2wZj8XAXr6oMGlVwjP8f3jdOfiT35uQo3b9rt
nGtJ+XP8vnWLLxntJj9XIeD+naltW5Gf43z+vdPbIzXJz1XYlNgwokYK+bnK
92vwfC36uQoPF/f6/Hk2+TnydsUCp1iV/Bznj9+b7YdlkZ/j+8bm65fCfVJZ
p8L612OMrx8iP1dBu36n/7Ri4ecqdKn3+4O7O/k5jo97TX87jSI/V+Fys4JX
y3zJz1Wo53q92lBabw9XeT6xLOXPVXjSRjvxR/B8qwr6+4Ta8/rPnttwfO86
EBBo8HMVHux+oiZNIT9X4eLCtTY+I8nPVbC99/3IwQDycxUWnC58EDlJ8Dwa
efT0PnzdSn6u8vX4oeTnKtz6C0kTab19pwr6+w1pvX2XCkptm4jds8V6O7ab
dp1fjHme8HMV5usTDPr2QD/H+bOj7Lnbj/wcPw918bk55c9VsOh+u1lAGvm5
Ch8DXq18RTyPw/G7oZ3bj56UP8d4wKmu+6mXlD9XwS47wal4Mfm5Cgc2VUi9
P5n8XOXrx0PIz3F8hxe7/u1Hfo7xTJbJ85o1Bc+PqpDtvGXn0CGC5wkqBG05
M6HDe8qfq3z/+WDyc4xH1yYOLZlFfq6C99e4W/7nyc9VeNYxs4FdGfJzldfD
9Sc/x/HETkaHDiA/V6Hcs6v7/r+fi3hjCPk5zpdaedUdsd5+RoWdVmP+c+Ln
9aGf43x1Pr3o4xyx3p6K87l2f2sXwfNzOD+6FX3pMJH8HPtXaI/9S6zIz1U4
q2QfO7yD/Bzjj0E1lg4zJj/H8b2ycLENrbenqTAOzpi0jSY/V6G+VsDqRn6u
8vWrQPJzFdTfW+dkE8+vqoD2fqEn1cNdw/jzZ42ssB/5ws9VuOCv7VgsFn6O
72tJFdcjhv1R2N4ZYLPdj/wcx2ep/S4RxPPbKth3exrRWyfq4TJUXm90mfxc
BaOdPunGB8V6+10cnwmWNX6uIj9HHmkXXnckP8f5xdrmVP215OcqRE9PfLfn
jeB5lgq9tAOvaL39AfanLjV2OuVQ/hx/HsG2JuXoxwf6uQovTKOv/vUkP1f5
/SM1KH+u8vOYzpCf4/NNbvrfCOJ5tgr3nkSHLAslP8f45+a6TcO7Fws/V/n9
Hubk5yrk/2hX8siQP1dBf//rTPJzjM/Zu0G/vMnPMV7W9Owi5c+Rf2/LtlFm
kp+roL/v65ng+SsVauxZ4uPWjPwc48+w26P/BZGfY3ypZnqV8SI/R/6ZbQiN
SCM/V6HAY/oCn6qUP8f5Wbsvbj/lz1Vo13DxU+f25Oc4/34pmHLIl/xcBRvt
AGFab/8k5vcg8nN8H1fMAhXLPOHn6A/vR7QwztC3B/o58tmm4unGq8jP0R91
D57e+Sfq4YqQRzHfvTocJT9X4f7XSTaNb3CfDPyB7b+sjtdtmfLnKiwcmnel
zADycxxfy/us7uBMfo79S7t+JoT8XIXu22ZJs1qRnyP/wxLmtf5Mfq7CXfsu
aVNzyM9Vfn+BIX+u8vqpAvJzBp0WOM8rAfJzBg2rp9dYNIH8nAG//5v8nMHq
g8WtajUkP2cw65ju44FpecLPGT/v3JP8nMGlNxZew+qRn+Pv/fYVTFtMfs7g
8NfJ4SW/RT1cBQaPXkdE5/0sEX7OYMCO5KSfT8jPGYRfKTf2U03ycwblWnUI
eUY8r8L4+XkvKH/OwO1RoPOn+eTnDNZ+73JuSFvycwZO9c6HbTxE+XMGD+U6
4VPvkZ8zaG70c9+gJuTnDPTXWTuSnzPQjoP84Ul+zuClVWbnumvIzxlkb4mK
v7SY6tvZ/+W5CQPtOM7978nPGQyrHpuWM5X8nPH9Oob8OYMt37ULwMjPGWjp
NucN5OcMQq2br752k+rb8f8/c/g30578nMHK+8dD/CzJzxm4a8FgBPk5/r37
R3u/ecTn5/kNGaQZffvzN4z8HN/vT+NSL0wof85gQc/U4LqG+nYGNllT1s2d
Q37OQLs+KoTq4RozsMLZc1Ik+TmDWpu7PK9Rmfyc8fv+FMFza/z8/VkXbALI
zxks9NQuTCQ/Z1A6stf2uLnk5wzKl9sz7mU/8nMGxg37FAzuTH7OQHu9Iwx+
zoSvU/6cQfDNaY9ePyU/x/YfuCGniif5OYOAKq3bRBHP2zKw1y5MmEB+zqBK
mNWi9q4lws8ZtPy24s70EKpvZ7z+ehr5OYM5Jb2CPlA9XAfs/0c6ZM8eSX6O
/77qmbSLtcnPGSgTL98f5il43pnBnyHhpjuiyc8ZhL0/EfPDkvycwbWax9cu
WEh+zsAvdkDPVu/IzxnfL0w8d2LwCqMP237k5/i82gao3aIezpmBy1htRxb5
OYNzZSdl35xOfs74ebIe5OcMgqx8z9RqSn7OIKu9VpFGfs5APnr+Qi/Tl8LP
GVj03PPwTnvB874MKgXHh1bJJj9nMOF9cFxFF/JzBh+vDJ7415X8nIG+vMCQ
P2cw2ffbrtyN5OcMNt/+0vHUafJzHC/jOuz9QDwfyKDfSHmwfRvycwanuxVl
nfMlP2f8/Onz5OcMtOs5pKHk5/g+o9vF3VtI+XN8/h5hFWz5+T7o5wzyo00u
STPJzxm/T8KK/JzBzvve3Z7sID9nULXvJGPPSuTnDFb0/SUPqkL5c8b3b/L+
gH7OYEzsqv3fppOfM3i7fmro6OHk5zj+t6i9vjmSnzN4Y3OsfFo78nMcf/13
/7FfSn7OeL2FH/k5zm8+7YyWvSQ/x/661fFV25nk5wxyirYe6zyD/JxBps5q
53Cqh/PH59tq9cD4Cvk5g7FbHv8n/Xoh/JyBh7ZjfyT5OePno5mTn2N/tHo4
PzKE/JzB7hf+oz04P9DPGdSs9tE+/qmoh5vKQH0YsXiso+D5NORFdbfUu7Mp
f85gSdO2c2NmkJ8zGPG34lbrF1TfzuByDHOUzpCfM9BfT9yN/Byf36JLnoeN
WG+fhc/XtWKU42HKnzO4MvtffStab5/DYGLALdepoeTnDPr2v5gY701+zuBC
cfVWHt3JzxmckhqYDXek+nbsT1FdJg7aR/lzBqP1GybIzxn8K+yx6kp/8nMG
tbUOvID8nMHylboms+LIz3E82rVMGmBBfs74eSThL4SfMwiZdGavVI73j3vL
GLxYceKncUvycwYFXXY/PzuJ/Bx54CvXf/iZ6tsZWLuaFRofEDxfxcT9WnnC
zxm/T4z2q4Uy8Kp0LOOWH/k5g0ZHbtma0X61NQzmP47tJ9F+tbUM0k20BDrl
z5G39zLrhrwnP8e/dy/lhfEwyp8ziKp46tWv6eTnOF9VrLZt2FjycwbjdJ8X
1nUlP8f50mT/j0GG/Dnj+w22vxR+zqBZ53LnZunIz5EvJnXXLomk/DmDoz/y
Qr43Jj9nPL+zlPwc46vPTcdvX0R+jvHK3i2LY0aRn+P49SoI8LxB+XMGN3xC
exrPIT9nYKSlewz17fh+tQ0jMeTnGN/UeZfX7rfg+S4G0fbvBq6uQPlzxutP
kyl/zqBDTvLI7ob8OYNbFyv03Uf71fYxmHu6kb0P1cPF4vseNtbpL9XD7Ud+
TJwwc/djyp/jeChs9jLoKOXPsf89y8vt1IPy5zi/+1w7Z2TInzOooG0wWEJ+
zuDuqsmNg3zJzzF+CsEJm/arxTNYVqaB57kloh7uKMabN/ePLtWY/JxB/Jp+
w34dJD9n8LlPScr+nuTnyN+LwflZAeTnDBo3G+o+YiD5OYOrceXtTNzIz5EP
iYXyv3jycwZ6oBLPk5GPZx8VpBvq23H+aOKw/jrVw6Xg/5/z/OdjRvlzBvrj
8P+QnzNRb0n5c8b3W9uRnyO/hutGdVtEfo48SK4G/mXIz/F9OidHD1xLfs5A
ux3yiA35Oc73WePn9M+g/DmDrYva3tq7i+rbMR7ULtzdQ37O+HrfDPJzBm1P
HWrW0ZX8nIn7I8nPcf4fg0byV/D8OoP6oz1bfpbIz5mov+M8mHsTx+Oc3ecn
DiM/Z5B7J10Zv5D8HMd/w7EjXLdT/pxBfy3gul0i/JxBolXPCYHVKH+O88nM
nRYW08jPGb+/tz/5OT5PcouxJ0PIzzGe2Fi0feVV8nPG7/cNIj/H/qDfYCJ4
/pCBziZpVRqttz/C/m35O2jjVPJzBjdnLu08OIvy5+J5DPXtOJ/atVpTnMvP
l8vOZvB0TOqHgLH5ws8ZbEu4V+3tSPJznF/Kvwyuc4j8HOMj69TK6VvIzxnM
0xLi7uTnjNejLiM/x/il8EHkh5SXws+ZthozvNFzqm9nEHg22rRFJPk59q+K
TePmtSU/Rz9pe9zo4RTycwYXF/0xqkb71d6iLyX5te7nRH7OQPIpY36puuB5
IcYvWvnXVPJzxuuzhpKfY/x6tVZ93zXk5wwW53x+P8zg5+hD+9ZtvuZFfs6g
zcP7swcFifX2L0yc/0T5cwba8ZZvXMjPGdhWHjyt+h/yc8bvr4okP2fQ/f28
6jm1KX+Oz985oGtwH8qfYzzgdqa43z3yc8bzS/X13w/9nMGQxT/ckmLIzzEe
Pjr29hh/8nMGBywSqiUU8v33ESU4XvIz7XX55OfYPqfCdJ9qUP4c49nJGd7B
KVXP/T9vgP/a
      "]]}, 
    {RGBColor[0.560181, 0.691569, 0.194885], PointSize[0.002777777777777778], 
     AbsoluteThickness[1.6], LineBox[CompressedData["
1:eJxU3Xk8Fd//B/C7t6m0S5ukUpKEVNT7tO+ltGrTorSSEJJ9SRJFSlTSXook
qRBCKmTf932X6CPafuOeed/f7/f95/uYz+U6M6855znvM2emifuNNhnwOBxO
5AAOp/f/8X8Z5mtLrnooEfHGfh1QfX32zQbfKey2PqhOvlJvoCBPt70NIXV+
1a/K+PHs58bwzHmHYd1wum1nZQpzJj5TrR8+kf15Czh/J+fTaN5kuh1sDfaT
t734+WeaeJvst4O+48tKNa7PpL9/0gGeGBw7d7l+lng71soJrj0JT9Q4qkp/
39UFFG27Lsm+pJ8T7/MQeWZgT+YXZfrzty+Au+zaD9+GTGP/3kV4o9Od932+
Av35yEsQenFgSbOnHPv3veCg+cho3Yxx4m19w8vw8usBn8OXJrDtuQLLB6RH
3Mih+x9o6g3JLdc2bD0+VbxdbuUDNkZZt/9sn0H/nv1VGLrBXO2uJm2fnKsv
jB3Q33H2Dtp+4nEN+q0/J2epRbf1va/D2oSddWW1KvTv+fmBR/bZ6Q/ZPGJv
34AubdvCR2we5ff94Y/zeFWrKWwewQFQJXv7098Gevzlwm7CYP3Le0Ewnt3f
W3D7o+LXKCmah37Mbch8FPtpDmcyu/+BkKdzVCXoBz1e+jWBcDr6xIPFATQP
Y8M7MP3z/fYBdXR/7JrugNu0y0tVjtH2e50MgtW2Ks59XtDPA9uDQGah/IOl
lTSPUNO7kBKRlXtemn5/bNdd+Pz7rlGmugJ7/O6BwaMLjzu9aR7f/tyDqidh
bRfSx7HH8z6Ebh71bbYjzUNa8ADWX0tMqC2SZ4/vA1Cd8id6uDnNY1b/h9A6
seKs7QGah47HQ9gftKj/rYW0ffrSj4CzLezApM20/cbej6DPNIv+b+bQbbuR
j8FjWVbBp3yah5ffY7iUemlzmR/NI3DsE3hU/s3hvA/NI/T2E5h0R7luE9s/
0uWfwh4H3QkrS8ezeT2F1O3qN29K0e1visGQbOGz2oLH9o9gZtu3pmm2gOYh
rfIMDE7GDClpmsbm+Qy2Kmb+CbhA8yAaz2FE9eFJeQ10f3Qin8ONVrNNe9n+
oa8VArpyL1/Ws3kYx4SAcnqr1/58tn/IhULOSzmfLrZ/rNwfSs+/OTSP9Luh
YPQjoDPGTY49H0JhQsEuja8VNI/6KS9gmVIX76XDBPb8eAG7Z1+63FxB9//n
4xeQarGz4ZXlVPZ8eQF/hu0KfnSE5tFXOQxMhsv1P6RN23f9ZBg0KK1UG8n2
D7nQMDBVuPbPi83jUXsYqIpyT/0up3nMUnsJCzpM8s950jwiTV9C4sepB+s8
aB4k4iV4e5YIV0+n7Unuegn7Lq4crldLj//2eeGww/XuU9NRbD5W4VD228VN
xKV5GEaFw9FhU7u0pGge3/6EAwRrHnVup8fLAl6B1/vwRxtu0Dw49q9g3+ZN
UwPZPM7HvwINKw1yxJi2X0YQAeOe+txqwP6xLAJe9EyS4qfRPBRdI4CTpGZY
P5h+f2hyBLSGa8jLAM1jbv/X8POU+oqtvjSP2DWvQdE6YtCgJJqHjsdrMN6V
tG6gD80jP+011NaE/rrE5qEvHQmtCvK/3S1oHvUbI2HF2DB701M0D2PvSDDf
2Bn7cS5t38/sSIgiq+yFu7A/vAG1MQevXNak29Lb38CHvLy32Wz/uO73Bo6n
bt3z3ZXmIVf0Bp42v5P/6UrzeDT2LawalJ9TPZG2Z9aet7CucHPJpC/0+Efe
fgvb+pDinDF0e2XFWygvdLvi1ZfmkS7/DkI5D6TG/qTHY/vBd5CeZbcos4se
r/L772CpqiU/5R7Nw7DuHVSVZ6rWsXl8U4yC1LriFisz2n6Lo1HwtiPhdEQ4
/bxvcBSEOb1SNS+keXi1REHSkfPTf4+m3y+jEg2xV55u/832j0DjaKiT8You
9aB5KIZFw9MzkeNka2keoR3RkHIgNVnuGs1jrkYMuMwPNv5SRvc/2TwGlEN2
Gfmz/UMnMgZ60oU/lNnxKr87Bg5M/+P0kvVDX+s9/OdrEpOvS9tfb/0ezrff
2GbG9g/jmPew7L9FvsIsmgdzhkCJlGZ5hyPNI0EuFt6/eW9VzOZxflEsPHkt
ilitSNuzdn8sDAl+cq2sgB5/acdY2CDXPPzpSLqdfTcWRie//PJ6EM3jekIs
jL/3MHki67l+TSyYdA9ueN1Gj5eCKA7KVw24tiWQ5lE/JQ50+b0J0P0JXhEH
vIFzzMYfYdtvGAdxsoezhrB5qLvFwdqes9O002kevx/HgfadvNsJbP+I/RwH
5+2fn+MuoHk4NcVBzJrHa5LY8WqlVDwcO6QsvNdC85BSjge5xbvmnXWleaSv
i4dTSbOmGlbR/fc5GQ8bR+g2TDWleezyjIf0fTFRnGM0D7nQeHBrfGb/bD5t
X3V6PMwc2/cTbxOOT/HwfJBd5FO2fxwf+gGWBP/t+yEZx6sP4GAsHN5oT/P4
qfsB/Os7Ni6/SPOIMv0Aa57vb/dnxyu7qx9gRdLRjn+N9PgvjfgATnkzT8z9
Tfenb94HMHeP3V4mTfNI6foA7hq7qm8Nonl4ySRQ37/R47V9XgL4dXZtsmCv
r8bqJcBdS47771a6P+VWCeChX9Vz5hRt/z3/BNhcdd8/gc3DMCoBhA+y3g5k
+8eMkgRoHmn/IobtH9/+JIDVXPuGcLZ/RI5PhIkNWdN7WM+tIREsJ44bH/+T
tp/oJ0JWrOfRfE+ah8A+ETTOmcea1dD9T76TCGUnSudOY/O4GJ8Iq1ZbyegZ
0Dw2VyWC1j/zghC2f8gIkmDN+A1fBm+n7S9WSIJZQ4xu2qrR7cBlSaBy78MS
ma80j4OHkuB+fsbcbHa8UnRNgk8Lk8P0L9A8mh8mwaZ22xWb5Wh7wpOTIPBx
njKvg+Zh0ZAEj55qjSxir3e1+38EdZd5i/wFrOdKH+HnfZvSzaznCWs+Quon
97Wx7Hh1/vhH0Mv9c2DiE5qHjsdHmGJk59fGXu8Of/4RgsfqHdQyou3PT/sI
gRrwNzOCfh7Q9hFyzthsdCileehLJ8OYnAaSO4ztf6rJkNFYLZVYM0m8Xb8x
GfIdV7W3r6J5hJowP6+k+nV1Ic3D1DsZcmVXtyzrZMer8GRQflVqFK5Gf/93
djIMXkxinCppHrE/kqGk33976yJoHk4jP4FOVelvlwW0fWs1P8HFDs070jvQ
i0+Q2jjupCs7XmVbfILDA0u31XxGPz5B9EaltWVnaR673n6CP72Xh140D7mi
T9C9kjkB5Gke1b8+wdZ8KeNFrOfBYz/D1aXMADiCbhsv+Ax37m5RbmD7h/qe
z6Bz+rv8MGmax0+bz9Dm2fXkajc9XlG3P4Odwf1V00LZ+iP2MxwMOWMbxV7v
Lq34DNF/FRaeMaHtl+J9gbYqw0vBbP9Il/8CKhfG/5TJpnn4LPkCcybkuVxg
+8f2g1/g7/dPFyrY+mOs8xcorftpeMqF5lF+/wv4V6/4fSGH5vEo6Qus8Xxg
NZvtH8frvkCCnnV/uwa6/7P6poCm+6gBS9j+0amYAsctrO7PYP2IXJUC1fbJ
8uvY6yvroylw+KDXu77b2PrDPQWu7iseGDSPbvcNTgGrec0xB1jPU1JSoJ9r
aWWFM83DqyUFeqZ35+8+T/PYPCgVvs56dX/QbNoeGZVUcE8qLCtIo8e/eEMq
NF4Nkzo1lm7fM06FJfwXx2tZzw0vp0KCwq7kSWz9MSMsFR7sed33Ilt/fMtk
vu+X51rXWzSP8I5UaF2wy6S4ne6PxfA0uCvKmmVtStuvrZEG2kfXnn/D5iHY
mgZZOne9DubSPJLN08Dv9pgbYWz/uHgtDZatLEmLmU3z0IlMg9OBroVzfGge
wwvS4Jf50CF/E2ke+d1psNXWaV8se70bIPsVXMyqSi4X0P0/qPUV3Pr4rHvj
QPNQ3PUVdi7KGqq0k+bRbP0VXjav0j89m7Yv9OZXcBbtL0jZSNtvGvMVumed
LTBn+8fcsq+wY/3ihgEZ6Hk6+JsldSWeo3nsl04HLZN7arNu0DwS5NLB9n5H
xQ7WjymqzOdz8/1lMunxP78oHYTnHUbrytHtxo3pcIMMcZcZT/NYuz8dMv+Z
KOvJ0DxCTdJB9oJWafU/eryGOqZDkNUx/afs9ZWpdzqE7Fm2vM83uj+5d9Ph
/FBlS+0TbPvD0+FakkrUFTaPGwnpsGCQY7dSNc3jb3Y6NBuObTwzGuvNdHjZ
N3FrujbNI/5HOgRcnP4hkvVDQZQBCVNvrpxVQ/NwGZkBA01G7bvA5lE/JQP+
HLOssWLrwdWaGbC6yahfrBHN4/mKDDD7Mqh9MJuH9PYM2G0ssn3PXu+aGGaA
6xzOGOmNOD5lQNyzd5ZPWM/nuGXADIPRldu/4niVAYcH9H3makvz+P04A3Yt
mBpt5ETz2PM2A14dW6x3YC5tT+znDHCovrlkdCE9/vJFGfDJZOjqvYp026kp
Awa8TE87wuZR+ysD1O5dqNwionmslMqEXy9W2SSweQSPzYSbgesG3WbzGKSc
CZW1m2dz2DyMF2TC/s7ixdvY8SpzXSZM6z2h2PkS9T2ZcPrO95CaGpqH78lM
mD/RNH2ygH7/T5tMeOm3ZNMAZZrHLs9MqF6VqeHtSvOIuc18X/1/V5Ie0Tzk
Qpm/5+jsrW5L83CIzYRUwYc3Lmz/qE7PhG7V2ueT2fFqeUUmTPQsX/55D83j
SXsmcE4r69mx9bkULws4JvFOGTq0/SeHZsGA67HP3rHjVbp8FviGfPl2O5fm
MVstC0SRcjt92XrQZ0kWlL23PFXpTvP4TzcLUs2dF26fQ9ujdzALlp50GfON
nS+JMs2CjJ3azHBPt8c7Z8GNsKzBjUNpHnZXs8D6e6jOMVmaR+X9LJjyYMCL
nl/0eC2NyIKsLlmHqiCax6Mk5u+rMxc07HjVPy8L3tldGz2Hrc+P12WB+X2D
e6Uh9PO0rixI3KZ14XQxzWNW32y4F5+/2Isdr67IZEPb5dQtHWz/6FTMBuNM
dcUb7PzV9nnZIFt0bFFbCc3j7aps0OwF/gLNY6xeNsiIZry5wM5f2RzNhpWj
T3ENnXD+Khvev52u476P5rHYPRsmjUga6cD68cA/G5jq7GmyDnqRDRvfD9j5
ks3jaFQ2dJmVBwwpQT+y4cmbYv1H7jSPmSXZcLb75hS1SzQPr5ZssNqaecGI
rT++/8kGjkfmfdtuevy3DsoBjyzpLT8nsfXh+BzYu/xFcSabh6xKDpy8ozTk
EXu9aw05oNdRpaLcf7p4u3RDDsSaz9p/m60/iH4OvJc2Kf3XRvcnyDiHzu+x
/UNknwOJ1QNndbD1ueHlHPg67GsBj52/+nwnB9I0g87mDqR5zAjLgXHzMkfL
qNI8LsXngLJocBbOl3zLzAEp7a7xMxtoHpurcqDxhTI/jR2vIjpyIPXzfxON
Kuj+ywhy4etR+wVTTGgeVsNzwT3RqL/SbppHsUIuPAxTbA5i81iokQuzVhlc
mKeD17e5kHN50k37BXRbsDUXzE8WXsxiPT90KBcU0vV169j5q2Tz3P83vzvd
NRe8YifY/FWj7bl4LRemrl4sf4K93m19mAszx9zs0GXnrzZF5oLKB9u39rI0
j/DkXAiKGHhXjr2+GlmQy8730jwsGnJhi2uxlCZbfxR254LiNKaiZ8cr7f55
4PY67f1uNo9bsnkwQEHR5uIr+jlPKQ/0tR1d/mbQPA5q5YGL1qjlVlyaR9Ka
PPg13zjtPOu54q48CPExOH/gHM3jwvE82LdB67dGAc2j2ToPxtz+9NeS7R/r
PfJAccmWtffZ+jzsZh7UbWQKAHa8Gv48D4wCY7W6d9E8zGPyoL70w+SP82j7
8tPyIO/CnI9v2Ovd+WV58E3drz1iPt0OaMuDBdP/tp0vRM/z4YR2/v7Xruh5
Phx71y/myBX0PB+cB1gKNCWe58PUwi0ru7vR83w4k7/00EyJ5/lw9Ne2rTcU
0PN8mHSY2WMp9DwfFkQYxO5g8xjqmA9f370InBWKnufDyQ1e+a2N6Hk+JN2f
fuLUKfQ8HxJPR9ilP0fP8+FPidbRtfnoeT7M8ud8+D4YPc+HuPmXJkxfgJ7n
w8XCP9NjXdHzAkiof+P8PBs9L4AVHOaK1h09L4AzhxwqdjXR/V+tWQCLlhPn
SRboeQFEuGw6O8QAPS+AsKEdwfcWoecFsOO93/WZ29HzAoj+6DfluBZ6XgCb
x5moFUvmrwogSEEhc44Lel4AkVrHXu++jp4XQPtbm7iTbD0Y+7kALAYZPLrQ
jZ4XQMywl3ukRqDnBXBKTmHAdRn0vACO2WXq3JVBzwth5rjTt150oeeFwFzd
ThsXgJ4XQuAGRtwG9LwQvB8sytA+jp4XwquRh+7cDEHPC+HJEga0dPS8EIpc
o2oa+6DnhUDUO6pvTEfPC0HnwtZW4SX0vBDmDsty3l6CnheC8FfI6Sxz9LwQ
fqxVUfWVeF4IUz60W4us0fNCWLfymNT8U+h5IezbOOShtzZ6XgQJ1pbc/7ag
50WwZ92tsBuz0fMiMGw0c4/NR8+LYFHU872h7uh5EVgd/2L30gc9L4Kdu6rU
ClRoe/QOFoHbq5/DOVXoeREsMxSMyZuAnhfBZaUfM/qOQM+LIPRxx6Ofg9Hz
IrhlyRRAEs+LwKR3wjkAPS+CO3Yt+gmN6HkRfJMZ/2vHcfS8CNIVd/dcC0fP
i+DUgv55d/PR82K4q7d0uHcf9LwYjPs0+qxQQc+LwTPpjs0oF/S8GEqZ7nW+
AD0vhk7Zd0t/uKDnxeDy5PpqYOtBm6PFUDtpWsM+L/S8GP4EztykeAA9L4bD
Sirdt+ei58WwackYu4G70PNiUE59Jr1VCz0vhuq7iaM/ZKPnxXBq3h77ej/0
vBgGOVza+soJPS8GUeG4TVKzaHu+/ymG2JDLCn270PMSGCLTNOa6NnpeAhdC
KxquSjwvgV+NT4jySPS8BL5nrtsv/ZMer9INJVC68GmKzwP0vATSI26YJTWh
5yXgzgy/646j5yXQfEJtROUz9LwErnmkdU/LRc9L4OOQY+3TpNHzEgjKGJeQ
poCel0CqSUF9gCt6XgIjT1w67f8NPS+BST9ufT7iiZ6XgN6tPmcOs/NXMoJS
eNpXc/QWG/S8FDb2LE62PIyel8L6geq3T2uh56Vwrm7U5Pqd6HkpOAV0/Tu1
ED0vhfmN9ZGyGeh5Kew9p91Z4oGelwJzNdB3/g30vBQUs7NWlE+l7bl4rRSO
PJna4dmKnpeCecnOy9dnoeelwFuV/9q7L3peChX+D74OknheCtqHAmf/bWHv
fzQw2+szLu/yRc9L4W33ctOvjeh5GVgKg6YaSDwvgy7uyhOVweh5GTScqzr2
tRg9L4OCvglNPQPR8zI41HvDcgZ6XgbTmoPq7V3R8zIwlz3yOKoFPS8Djakq
s7kh6HkZ7PX3uHq9ju5/2M0ycOocPm+pE3peBmkn4qNnG6HnZVCdb+VivBQ9
LwNe74SsLnpeBgcGLBq0Whs9L4NXGvIyfb6i5+Wwp2urwpTzNA/VvuWgXZB6
0YYdr/ZLl8PBy1NKuTNpe7xlyqH9oKZaTwU9/gly5XR+l50v+aFYDn/u+E3N
Y++fT1EthyEf30Z6sNe72+eVQxd/vAzhUM/dFpXDaE2NdGt2vuTtqnKYGGpi
eJmtP5o2lsPGoUOPjDlM2z9Wrxz8gzcOzgiln6/bXw6WppNmTM+kedgeLYfK
Zx1G14Ts/SiTctCw/Hz0LTu/W2FVDhdquTO+s/X5UMdyOPL3eu4D9v7gEvdy
Op540zxMvcthZGmNfAzr+X3/cugYM0X23nmaR97dcvB08znUYczeHwwuh23m
ceU3gLZvXjjT3uQU4cxtOD6Vw+neCw72+so/oRw29B1n2q8Mx6ty6D9rhm0M
O1/yN7scxsd5+Ciz87sqJeVwO9n73rGFtD36NeVwa8+0L9LseHW5pRzIOuWd
TUp0O/5HObwZG0I62fvnHX/KwTqyOlJ3KM1DQVQBVVty5ySy92u3DqqA47v+
Pf/qQ/NwHVkBA6b8VWxspvsTOb4C9gx61yZzkra/YUoFXHgWeMSNvd6VVamA
+PhVN4Adr9ZoVoDmkyz7YPb6yhoqYMjjI6Oy2PHq+Qrm58tUDq1h/SjbUAGH
l4Ps+n7s/ZztFTDqdQanNIjmsUi/AubwmCsa1g8TwwqwnfWt+KwdzeOucQU4
nF7u899JmkeORQUcWrN1WSR7fSWyr4BOzTvSXDYPTbcKYNLS6tmG420FnDD5
eW/YPnr8/fwqwHq5vLrDH/r9n+9UwGBrqa0Bi+nx+/W4AlZbtwp+faXzzcph
FbBGZDf9ZADd3vO2gl4/ttH99YyvACt3166xc9n56M/M8X31wPIjl/aH9swK
kNsnE1p9hbZfvqgCJvfeQFKneWyuqgC/b2v+RF2m285NFbA8ddunjy70eEd0
VMDRu/PHJc+m51Pdrwpws7626Vox/T4ZQSV01aSYOy9UFG+vkqqEZ4anA4ou
0vZaDa+ENqP0Peea6fEOHlsJTO9MKykdK94uUaiE2jM3Uize0XwGKVfCWuNG
/idHmgdoVELRWmcLhTl0/4wXVIJ5RZ863an0799ZVglLnijuMZhGj3fWukro
2Ja8azRBLypB2vJLjqcy3dbYUwn1gWvmdkagH5XUT3b+6trJSnA8IrNQ3oX2
j2TzSkgcKxj3jK0/um0q4YD/ZvVc1g8l10q4f9jK7cUMur3LsxL0vlvo2SjS
/uFxrRKWdjuMHKpI8425XQlH1+85yBtE82l7WAmLrxnXKyfR4y8XWgkHt+kt
b+TS9m6MrITcqpic+c502zG2EjwUWwbGJND9DU+uhH+ilpyPA+jv16RXwowV
yeTWAto/RhZUwtSgvTvBgJ4vKyoqgelt43+9of3DoqES+JNUju1Xpe1/0l4J
t5Y62Q6ppnkVdVdCK8weN38gzVOKVwXzw75/0Q+geSzoXwUKfjlaxS40j5ND
q+CZmzAmaA1t323ZKvBZ9yb+3UG8vq2Clk7HtyuX0W2eUhVkFd12d2mmeaip
VQH54K9hcZvmcVCrChps34xUZuuPq0uq4G1++Ka+6jSPpDVVoCE1YYguj7a3
S7cK1H4/HKPI1oPTdlWByv2Zoz/K0Tz0DlbBQeH7gars9ZX78Sqw3LZAfzw7
XxJlWgWe877mX2PnE1usmb9XMEHxNevHeOcq6OXXk53f3eBRBVuVGxT7vKOf
21+tovNhWbT/hN2sAqd8v8V1rOdV96vAe/OD645zaR7Dn1dBUPaepUX2NI9l
EVUwTyloSk8K9cM8pgr+9f1gN5m9X/swqQp0dzbKhbD1eUFaFTx2WzjBgK0/
+udVwZYTmnGaJ2geWmVVsHQ2I/oc2r7jdVXQW173rKTtv9lWBRfgwvzT7P3B
tK4q+D0mfNuEj+h5NQwI17onY4GeV8N20yaNBRboeTU4qv38lTictsdbphos
9WzKp39Fz6vhV8qO2yZS6Hk1dB9dceoSDz2vhsBje4mKAD2vhptvXJ3a2Osr
t0XVsKAtySE+ED2vBnXntGPNjeh5Ndj7PtcfcwQ9r4aea/dmJ4aj59Uw54qg
on86el4NeyNP77s3Cj2vBtPdP+O61dHzavDpXlF2zw09r4aoRm6HVwF6Xg1X
Jp+e0XYBPa+G0An7HZ0lnlfDDSFTAFxEz6shpU3dr/0kel4Numaex5/PR8+r
Yfw/oQNnC3peTecDtdHzangycP3S97noeTV8VZU7G30WPa8G1wfNnY4Sz6sh
2fLfhKns+iv9Gqb99Uor1XLR82qwsD6bFzgBPa+GEaZnVx2QeF4NO5xTOaPG
ouc1sFAu3S+8Gz2vAZeJJj1Wt9DzGlAffibqUxd6XgNnV6e5LbBAz2vA0MzE
pfItel5D65ly9LwGFvst93YfjZ7XQGvGmNZJgJ7X0PtrV9DzGsjdRAr/sfWH
9PYa+LfYU2bBNfS8BiwnrDh9kK0/TAxrQDkzQSv2LHpeAzrzL+s/OYKe18Dq
3gVbBD2vgeG9N6wkntfApUm5lbrqdNvwcg1c9huwazy7vsTPrwYenL2ZfY2t
Pz7fqYHHqhNrr7DzV78e10BsneuQ+DG0PcphNRCxstBjIZvHnrc1sIZ75B+f
9cMzvgbGcU5tC2HrwdjPTPv23DxA2PGqPbMGPl+oaOTU0+MlX1QDazVe+vKe
oOc1MGTuUMNQdrxybqqBHwf/Zmiy630iOmqgdNzop6mv6ed1v2rgS9SWvDvs
egYZQS3oOe1XMhxKv3+VVC0cOn9gdzF7vWs1vBaWHfZbpsheXwWPrQXV3edz
JrDrRUsUasGSn2Ldh60HBynXgnPK1UWvKuj+g0YtPKxfOfOfG3peC7bdBxON
DdDzWli7cabHXm30vBZCrqbvHqqLntcC11Xn/iEt9LwWGvz27J+RhZ7XQtSV
6jcxruh5LVNBjwxa4oWe10LPZOaKnp0v6baphcYvmetTc9DzWjBwS5vtLo2e
10Lup9EXtEai57XQ9On3XSNZ9LwWxswIuNfNR89r4cdh2LT0OXrOfG5vsfv9
b7o/GyNrwcu5XnruSfS8FjpdfiU/e4We18K8Ke6/PNl6sCa9Fq6uGniCMwg9
r4XbnAuXJy9Bz5n2nc78leSKntfCnB13xwfF0TyetDPtiWl/ddgFPWd+f/7W
aQvY9T5SvDr4kO07P/ksel4HN14Yztc6gp7XwdPGmjM35qLndRC35RbJ34ie
18GxzBNuu7TR8zrY7vlra1Mxel4H16OPa504h57XAXM1t+eWL3peB7N6C/yJ
tD1Ja+rAEk6+t66kx79Ltw68T+8f3DIJPa+DS6ai5XtGoud1sKp3QZEsel4H
Jzceclwr8bwOJvNy4Hw4el4H4WPr70T8QM/rQHiyJFXXDD2vg6wRxyfdCkfP
62Cx0HXU0mr0vA427Ts+MXkIel4Hz23zDqfNR8/rwNW9OCvHGT1nvi+qavi4
T+h5HfD7XZhwwAY9r4MlvQUZO14VpNXBLq6zVY8del4Hpi0D6p3Poud1EFl7
6e81TfS8DkKuDykdvx09r4PxSffeX5uDnteBb0Zy3Ygy9LwepnnLFnKc0PN6
ULz1Uujki57XQ9enjXaK7PyVt0w95LQ0Kw2uRM/r4WiB3l4FBfS8Hpo0h2U5
y6Dn9XBOb5mt4Uj0vB4ubZOz2jQI6/N6mDvb83fcI/S8Hgw25i/L6EDP68G+
/wqv1WboeT1Y9C4Ae4me1wNxuTRus6Q+r4c/9wofVvVDz+vhtP2XA6lz0fN6
kPsWy4l3Rc/r4apNfMGzGvS8Ht75ZXi6OKLn9aDz8YBoOts/7vvXw6sRv760
nkLP68ExpvO/uqPoeT10xs2eY6qFntdD4Wm/GwJd9LweBnXqFLksQM/roSJT
tW50FnpeD8KK/orZ/uh5PShMXiD1zBc9r4e0OZoPps6g7dGvqYfPbuYjNrWi
5/Ww6uCEgzvk0PN68Pc8tiRRGj2vB90dw803SjxvACJj0bpAQPPYOqgB1vV2
yOfoeQOY7ZQfFdCOnrOfS+rzBii2n1+T8QY9b4An5+aPV8tHzxtg4pWJH3MH
oOcN8Of2B2tLVfS8AcZ0zK/0uoqeN8AV4dry3BL0vAF6L0fCbdDzBvCKOq24
ROJ5AxzLcwpPOo+eN4Bcv1/mQy3Rc+bnZ0ltN1mGnjeAUfSDPsIt6HkDvIrv
jHYh6HkDSPkM384pQs8bYNH0xEtJbuh5A12v4oueN8Ct5kPLgV3voxzWANsn
DD535gt63sDO/6LnDXDvkVqXlxx63gAKLcsndAxBzxvAYJTU8zesH/JFDdDY
fNDYJwA9b4CBG53hQx163gB5hvPSl5xAzxvA8cKTvQ2h6HkDvFD/dlc2Fz1v
hAfXZL50/sL6vBHW3emQfaeOnjeCbGlw3C8r9LwRTLMzTmlUoueN8MdwrsHJ
W+h5I3TNf6yyhl1fAhqNcOm0v3GIE3reCJe/Rb9fdBY9b4QrZwYZPFqOnjcC
E7Z2zg70vBFM3Lvf3JmHnjdCxe6ZlVoV6Hkj3F7Is/3php43Qu/0lqsvet5I
15ew98+7bRpB77D13l2N6HkjXEvYMURjCHreCJO15vDa5dHzRgiL/JdsKoee
N0JGny/56UL0vBEizYMUFMLQ80aQ3zI8JOw/9LwRAipE1jbG6HkjKMVVGte+
RM+Z77e9JZLKRM8b4Ul2s/1WafS8EbRqMjxC56LnjVD1qHip8jn0vBGE69YE
X0xCzxthleGXN8PPoOeN0FF9g+fXQvdfitcEo948fKrlgp43QdLsP0PbbdDz
JnA+a1D6BNDzJroeQBc9b4LWULeU//W8CeChHIypQM+bwE3qqcUkd/S8CayY
cmOtF3reBIdXjkh8yo5XSWuaIOtQgMuj7+h5E+hrybzYIKnPm2CRtNySj+PR
8yaYWG+4ZY3E8yaINrJu8WOfj4oyZdrfMvWAdSB63gTTeQGliR3oeRPY2fSu
eEHPmyD41Jxx3FD0vAkaw086Fn5Fz5ugpE1neD0fPW+i1/9a6HkTFC/nWwzw
Qc+bILyhb/mhCvS8CXqn60K80fMm6JiQabS3i+5/QVoTfKobsWHBBfS8CWxH
RRxSMkLPm2DHhmcxb1ej502w58jox10Sz5tA17t84BFt9LwJtj9b+/N+Lnre
DAMvRgW7eaDnzRB2+KvB0SvoeTP0Lv/+M4G2x1umGd4Gxhis70LPm+EhOXQ4
Ywx63gwaGXV3L8qh581Qt2nXlv/GoefNwIyOd2z+YX3eDIZpPT4HgtBz5u8V
eMfWNqPnzaB5abv7BonnzaC43DflhaQ+Zz4fOVxkUIieN4PFq2K/fn/peBVq
0gyWOxteFUg8b6b3l83Q82a46BQRsCYDPW+GhTv79DkrmW9vBpneBSbs/Y/7
/s1w5avSLStJfc7sj1yoiaElet4MQe1LpesWoefN4L8gvb/UPvS8GR4zw/m3
eeh5M+wofPymWLJetBl6dy/KHT1vhrt9FoqULqHnTPtCq94TdrzSr2mGDq9p
ExwK0fNmWNm96tWGUeh5M9sf0PNmKO5kCgwp9LwFPubd2jGUg563wEjDMytV
A9HzFlgf/tTrexN63gJT410e4nq4hiktsMj+zHd8HkdWpQW2/viutU4y394C
AT3ke9oQ9LwFdIV3r8xfhJ63QFbPTt43V/S8BfwCXYz2taDnLVA/vPrwJEl9
3gK/RzPgsPMlJoYtcKvfuqFrHNDzFljou9B0kRl63gJF9we63pfMt7fAJptN
LVk70PMWyNV9GvJ8PnrOfL7X1/xoLXreArvGXvV/5Iyet8Dx3UedbFzQ8xbI
EOnz5dnxSjmsBVa3jdl7thY9b6HrpxXR8xbg/Imx7ZDU5y30fBiBnreAulKR
a9QfrM9bIKlETk9JUp+3wBKthzsCJfV5Cww6srn8oBF6zhz/gKPKKRHoeQsU
zp+b75+PnrdC7926HCHW561QZ+J4Z5ASet4Kdwb7vrjjjp63wobeCa4G9LwV
bk0z3XPgGnreCj19f1fUtdH9B41WOPojZ4u9A3reCgf8bNwsJJ63wsCqk9LP
FqDnrbDDzXJrph563gr3o7YuPqOBnrcC91jO834N6HkrnJyVvc/ZHT1vBW9d
LaYERc9bQd5dvX0Qu16026YVfKLvB6jkouetMGhE1e91iuh5K7z6o6S0ThY9
b4Xe6emLEs9bQfPjm3WR7PqStoet8LFjtI6RpD5vBaMZilKfv6HnrfT5QRP0
vBV2mZ+3zX+OnjPt+5cit7AcPW+F1AUK1m190PNWmH55qcpdieetcC/uxIkK
N/S8FVoZvq6XoOfM8fuwrLXhCXreCrMMJ3Lv/qL7L8Vrg7OOKmsfOKDnbWDs
l2Wgaomet0GZUXiVywr0vI3er5N43ga9j6sc1ULP2+Dt6jN5BfnoeRsofldo
uGGJnrfB629Rm49fRM/bYFtKX6PBQ2l7kta0wZ336ZOWf0XP22DzqaqRHZL6
vA32newyuT0WPW+DDZ/vucyRQc/b4PfFAX0WS+rzNpg4X3BJ8AQ9b4NXcW71
ea3oeRscqRxXvsoIPW+DpKLVIakR6HkbwPie1q1J6HkbfPqs4qg6FD1vg/m9
BcJs9LwNjFbMVbawRM+Z3x9d9aG5Bj1n2qOnVDj2IXreBsJET9Uz7PVVQRqT
x4jR47wuoudt4D4y8ISGO3reBqYRdulWK9HzNphTa5YwURc9bwN7PanxD+ah
523Qu1zdga4viX3O4ZAn+95PzWXzeMfjEPF6EDpekY8CDsn/1rl6x3hxe+yy
RBziMl7V6mSG+PjHlvXlkIaMzRtqVWgezf05pJg5XEm0f9j9lOIQrc26V8xo
/4gVDOYQ+YSrL8+MpHkMGcIhy9Pib5nT9XBk3DAOqVxociyTzpfYTRvBIbt7
OzC9vorVGMUhg1ZfP/KLvd5dPJpDtAvn7lemz3ParR/DtO/0QDV1On8VqzeO
Q7w3pbdMZtfDHZ7AIedVhi1bST0npydyyJIF5wR/6fyune0kDtFMsEh9+lac
R6z7ZA5xfzj+iDHrx/WpHHLR5eKKxz7iPOzuTeOQUyEpO83OifOIDVXikPW9
C+rY/hGtzCEtjjMGTNkjbj/5pMIh+pyKJW50vsQuR5VD3t8K2TGT1uexFWoc
cmBFlc57Ot9OWjU4xCc+6qOfjTgPux5NDknapLC331hxe2JF8znE1vG/xip2
PcMwbQ7xmP4hcgydLyETFnKIqPeGtRLNg/lWIq4PptM8NBcz+zNr2Rt1kTgP
snQph7TPHNV+k86X2Oks5xDZuKQfbbT+iN21kkN2+hTIebP1x5HVHPJ90ddD
OXR+l5itZY73mGW5srT+sLNfzxzvmY+M/Njr3Us6HFJ0PDhBm/pBbmziEMVB
gWVddD213YPNHKJ09/JXpVJxHrFhWznE01jvW9B72j/eb+eQDzlc6TM/xPtP
vugx32FVIj/rFs0jbxeHnD2m/1TgSPtH9R4Oidx5hW9O63PyTZ9DxOuj6Hy7
3e/9HLIowHXYdZpHbF8DDhn2plzqL3u9O+Iwh6w1sp0pa0XzmHiEQ6a6bph/
2U6cR6zyMQ7Z2ydt9Eb2+aj5J5j2buq3oZ7O75LlRhwSrenCKZ8r3rbbdIo5
nvfX/LtCx6vYPaeZ/FdlBRqOp+PVMTPm+MSOe6RL56/ImTMcEvyU90omWJxH
rKMl019ztm0T9tDzy+sshygvfjFCndbnJOAch4ivZ8No/3lkyyHTk7r9dej9
qNhwew6ZFXDs+h12/W6cI4c4nkjwLqH1OUl15pBNUwPdQqkfsQWuzH/bcdtk
Lft8ba0bhzy9krww+Yo4D/LdnekfCQINa+qH3V8PDmkuLD25iuYR29+LQ7YU
Ryb+tqZ5jLrCEd9u3UvzsJvkw5xvysFj2mj/iFXx5ZANKVaqPqwf2tc5xPhF
kCiLPs9JVt5g+tPqLyuj6f1zu80BHCLd13TKCSuah/4tDgmvm63Rj45XnBOB
HBIos2P2R1oP2lkGcYj1gKakd9SPWOd7zJjDlPelbH1+5QGH3OzQHdtnijgP
cusRc77w+X0nyIrzsHvyhEPuRHnenUfr89iIYA55tsYj/etPen59eM4hOnPf
vVpL56/svoZyyMMz7TbF1PPYojAOmbk1W1+Wff68PpxDXt8wS+r6I64/SGcE
h1x9073cVFOchx3nDbN/teYqXZdpHlLvmHyW7+LI/hDnQUZHM2N0ganAmNYf
dpPfM+fHsqWqlnS8ilWN45CESe3fTWkenIUfOKTfn7XRJ93EeZDViRySdnxb
vSObx9aPHNLLjzJ7vXvgE4c4rRizIpj6QYy+MOPNkY23q9PEedidTeWQ443a
0/+eEecR6/qVOf8f1vR57kA998lg8tw5yeEUrT9IYBaHZK+KeBtA53ftgnM4
JGh/wPt+7PrdN3lMf1hp+OUN7R8ksYAdn2gedhlFTP/0exNbM1qcR2xJCYc4
uI/QuB5BPW8sY86/WVP+RNPrK/JfBTOe914gnqZ58KqZPtW74Ji9Pzi4lkMa
X/KfK9E8yJh6pg+V6E35QOd37aY2Muf41Oljcmn/iFVr5hB/053yo9j6nLRy
yJvjpmkbaH1O1n7jkCi91hTBS+rH9u9Mfw/qb+vyj56PBp3M8eq9IXBJnAc5
9R+HrNgybGmJpzgPu3M/mTG0dvzQmCX0fHHrYfb/1s761Wx97vub8TXq1Kbr
9PkoEvSX8UvzF78mFz3nktyK+ukl59BzLgl/duhmuzN6ziWiler28hLPuUS8
vqwUPeeSH6taQ93Goudc4l2j4BMjh55zyYwhj/4uGouec8k5Ocs6HYnnXCLw
NGqTDUfPuUTxdcvZ7C70nEvEz/OYoOdc8u3+t8CCN+g5l/wed4F37jN6ziUb
nk/zKuCi51wSHyS/fuo89JxLaq7PaAUH9JxL1nV2K04qRc+5pPd1JVVP0HMu
mXqn09mLvd69PpVLzHoXWN5Cz7nk9TnPniYP9JxLyvNWDnWSeM4l4vmaveg5
l4jXG2mj51winZJR1ZWLnnOJuoNHU5kzes4lL69e+71B4jmX+F9e1CpP758z
nnNJ2oVHbgvb0HMu0dHUKb85Az3nkss5z255j0fPuYTRTcNyNnrO/P6osyox
0ug5l3yfZJMoG4Gec0mqXv+Vv7rQcy75NUmK72uKnnPJs55dJxIj0HPm96+N
/LEqCT3nEkaLlPp/dL7kkg6XaBual+xURc+Z/Rckp79wR8+5pOKGVs/eVvSc
yUsqcZxREHrOJTE/9kVvpHkwnnPJxN4bUlfQcy5ZrtBfuckFPeeShoDblXOX
oufM+dxuP+7fbvScS8wvKs28JPGcS4JNz9wcmIGec0neCLX4otPoOZf0K/Va
LnRBz7kkX2lG5AR2vmT+CS4ZWBb/tr0UPeeSea/7dX3WRs+5JHmxad+xqug5
c/zuPukXNBM95xLZ9X7+RlLoOZfUO2uNWh6PnnPJ/R+vBeUd6DmXfH6wq2L3
SfScS6TOzLzY+Rw9Z/pT7/2zQ+g5l7g/eOkdJ/GcSyzTRkrrqaDnXLLkcmvd
8IvoOZckbu7pd7gOPeeS6MrHK2SlaP/57s4cL5M730MMxOuvGM+Z9qk4BXR1
oedcMv6R7viScvScS8TPz+ih51xSWLNzQu5h9JxLjPwfS3vORc+55MHg3Tpl
n9FzLhE/D2OBnnNJXcL4wo8O6DmX+DgWCGQknnOJUsydbwWN6DmXPExJ1Qwa
g55zSfuMRcuJBnrOJWU6P4+PU0DPmeO38viZwRboOZecPvRu8YRs9JwZj04a
uKX1oOfM+OE12GrOGfSc2f/im6+KwtBzLnEdzle4kYyeM+OvV+THTLpelPGc
S3jTxy6aroyec8mYQs5x4oSeM+NbWE6NTzp6ziXi55clnnOJKsOfTbd4/xnP
mf0Zs4Rj7IOeM+ND/Nqi91boOZe0phpdN1yJnnNJQVqXbtVG9JxL6xMt9JzJ
+/LuI6Mz0HNmfPLlZf6v58z5vO7AWWU79JzpHz8GmH+g779iPOcSv9wHL6Jr
0XMuAY09b1eNRc+Z/TlntiVwCnrOJeL1o3LoOZetZ9BzZrxIc768Jxw95xLx
8yQd6DmXxG0zbdI4gZ5zifj5inD0nEvUNJgenYueM/1BYc+ttHPi8YrxnBlv
7iY5XW8Sn9+M58z2/3l/CWnlkv+znprxnEua/o2t/eKPnjPtPdrx7wnrh0En
lyz80lHeGoCeM+339bx3T+I5l/x3rcTbdRl6ziXVhpeCf29Fz7mk93GrD3PR
cy5x3HD6u/wX9JxH5DKN9vYxR895xO72qQpyHj3nkZrMn87b6HpRxnMeEa+H
+Yqe80jj9vudawE955HSCW1blNTQcx5Z1XW6/3cl9JxHygOjeywU0XPm7y+7
+cY1AT3nkfohd+tG9qDnPHImcL2l6Wn0nEf0ehcYSepzHvloOG7LunT0nEcK
eYubKgag5zyydsP2Sq4Ges4jUiEKls890XMeuTRhusf1bvScR7b1HvBb6DmP
iN/f8IfmcX0qjyza/+6snS96ziOfTj00DbVBz3mkLtEtxHwpes60v7cD70fP
eWRpQurjg3PRcx6xSG9++7oQPeeRdKVbVvfs0XMmj4icYDWJ5zzS+RfWX6d+
MJ7ziHi+KBc955Hkprh7P+ei58z+tAoPOcuj5zySt97HaamkPueR6bopi9JH
o+c80rsc/aHEcx5x4LVVZ0k855HWxi0HTSWe88gyh8eHciWe88jbd2kuv7PQ
cx4ZEy0bqP4bPeeR+44/bAdJ6nMe0VEfrH/ZFT1nzp/PQ28a1KLnPPLrk8yE
Q57oOY/0ltPrJZ7zyID9gcf2eqHnPCK+f+yEnjPnw+VGrfdr0XMeWfnYaWqn
HnrOI377BzlcWoie84jx146HHvHoOY+cq3fo8bVHz5nzuXd9jgN6ziPix9fY
9aLzTzDnQ+/9sUz0nEec5Uu+TpPU5zzy0yNkwUsF9JxHxO97mI6e88i8/coL
hX3Rcx5hqv/CMZL6nNmfCcwVbxd6ziNTgj1eDJN4ziMqG6M1Ql+h5zzS8dwq
VjsBPeeRMrWhd4ZIoec8cqvRy79iJnrOI4/ch3+Ot0XPecT91N8pwyvRcx65
sCDcc0QA1uc88uBAmtp/dL6E8ZxHit/MynS/gp7zSEHzyh83PdFzHul3qqb5
5iL0nEe+ua/ZUqiHnvOI+H072ug5j2SpRSdsT0LPeeR2bfWyKXboOdPf1AeE
a1mj5zyyQXBq/Hr2ec4TgTwSp9XdmV+LnjPnv1N4UqCkPmf+nmH97fLp6Dlz
fM2Mlu2XR895pEQxLFdHUp/zyP7eBaDx6DmP7Korm/mrGz3nkYO9E8Cm6Dlz
/i9f9O2nxHMeEb+/LA49Z47vZpmdfXnoOTOepg37WjAdPecR3aY/y7Vc0HMe
ufNTtfZ5DnrOI9wNepHBQeg5j4ikF/oYSjznEbcpOgnyl9BzZnwtHJU+4Ax6
ziMcr2FTLi5Ez3mkd3qmYgt6ziOq1kvXus1Fz5n+WevhHZ+AnjPHZ0BK/2UO
6DmP8K+2t6m5oOfMeHeCOQI0D8ZzHpnc+0DBX/Sc+XkfF1lndfScR3pvR1XO
QM95ZJjDlh/fJ6HnzPjTez9fDj3nEZmvgXds36LnPOJk82DP6070nEdmBo9p
wzx41TyiodD6ovMFes4jBg8nZC/LRM+Z8Xbgeeltf9FzJr8DU6MEKlif88hT
iJ+lb4me88jYtksXc2rRc+b4JGt/73MXPWf80DbQ2M3ejzLoZH6+zx7lM77o
OeNRqpnsETf0nEd+yzIjjMRz5nysCPkkuwM9Z8YflaNdTyWe80jEuz71MZL5
dj7ROuHRN0ky384nqyPeBgyVeM4nvY9T7JbU53yS8sqQW1iLnvMJ07t/z1FA
z/nkxtWWJaXT0XM+iXB4MHnrTPScT648m/lQMBw955PE+VtiDks85xPB6c6f
0e3oOZ8o9j7wboae88mMHGFUSih6zichmSVmc7LRcz75FzLf5B4fPeeTqNot
N3Nmo+d80vcTb4rxWfScT5irh7dDM9BzPvHLThfpv0TP+aR6xPlbPu00j+tT
mf3bOTE46Qp6zie9yxlbHdBzPrmnWbzi5DL0nE+GNzZM+rYTPeeTNu5blcML
0XM+yRu2e5RNPnrOJ+V2vs/1HdFzPul9fa6THXrOJ12fo7bkTRS3h/GcT3Qn
fy7dVIqe88mbeVelOBroOZ9cMHti/VURPeeTNWZcFbUZ6DmfXm9KPOeTaxMi
Pw+LRc/5xOvuvLDvEs+Z8+XiKlsVM/ScTxRW3s/PCEbP+aQ4z/708mz0nE8u
t21qvMLF+XY+Eb/vVQE9Z86PQ8wFs2S+nTn/FM9NrE5Bz/lk1U27KfG+6Dmf
HDjH9x5Dr68Yz5njzdk464CkPueTRu/ifcPs0XM+Eb8PYBV6zie30ps2VO5E
z/lE/HyjBnrOJ03VUonjvqLnfFJhq1TwwhI9Z34/YrmgSjLfzidKhnr78X3I
808w/UF7cGtaI3rOHO+Q1KTVkvqcT1R+mT3UUkHP+eSI1oPWz3PQcz5pHjGy
eLAces4nk7pMzT6+Rc/55Ee0S3nkb/ScTxYpzTpodho955MEeZdxSeHoOZ9c
zTFdkBGNnvOJ/9iFDUsb6fVVnCOfXPpU+XfSGPScT0Z7RZf+sUfP+eT6yB+r
WsvRcz7peDa4yeMJes4ne5cWqZrR+UTGc+b8Leo8DEHoOZ+I1xc6oud88lqh
T/PR9eg5238knjP97Yf+JmuCnvPJoaNDoyaWoOd8er3hiZ7zSdkGj2snr6Dn
TJ5nspS16P0oxnM+ye/Q+GLQgZ7zyZyUdAv5ueg5n9hn1KRWSDznE/Ufb5fp
z0DPmbx6328yFD3nk6Li67dCo9BzPlk/LeRq+g/0nE+kJ+S37zVGz/kkWn2Z
XVYIes4nu8ULEtBzJu/Zvx+O+Ynz7cz5pbBbrXsKes4nR92uZiSfQc/55ON+
/83qteg5077Z3PfLJZ7zifh9AVxaT6rGMfs7ybF42XX0nE+O7bcPqXdBz5n+
0m+NduBa9JxPTk14o9GwFT3nk7S5Azc6a6LnfLLvgsmR35noOTM+dB4Z8cce
PWfO95SXV7Y6oedMHk/HJc6j96MYz/lkkMr5leua0HM+iftj10ckh57zyfze
B7Kno+d80tr3oVBFFj1nxqvDCosnSaPnfHJzRu8LCtFzPuldPvClDT3nkz59
zg5bchI955Ma6xddlSHoOZ/0vi4q5AN6zidVD08Z2XSg53zS+3rd/6ag53wy
zVx90A9H9JwZX27pnTOrQc+Z8+nqEvfjH9FzPrmzOnW8Ib3eZTznky0q77MO
SjxnxrPFKZO3eKPnzPbLSTln1qPnfLIhTae4fQ96zieel55e3r0MPWfyn/Ns
OK8CPReQ6K2Lz6wyRc8FhDuy+8cSJ/RcQOpdHjR3ThK3h/FcQLrfSv1rkHgu
IHe5UcKhEs8FZMlTb7XhKui5gPQux+gv8VxAxO8blkLPBaR5+FPRvgj0nPn5
OI0znZL5dgH5ke/LPSy5fy4g06zKD4Q+Qc8FxOOAwlknyXy7gEhNin5U0ibO
g/FcQDZoHx7QdzJ6LiC9y//Y95cwngvIP6bcndWIngtI73KEn2HouYC4x8+8
MF6aPs95faqA5Ln+WP7sEXouIJf09vXs8UbPBSRcT9/TTQc9F5BdWhuHDt2H
ngvI77IhI56ooecCEhPF+VWfgp4LiNWoto8ttui5gIwccWr+J0l9LiCgG7JT
QN8HwHguIALtIxVhhei5gDTkHrPSmYWeC8jpFf++vJJ4LiBnZ/+r95d4LiDB
yfV2CmPRcwE5Guce45CAngvIl3XZmcWS++cCWn+ao+cCYnvvvNTTcPRcQBK1
lY4kvkfPBeTnv1PxThLPBeTC8wEwVwU9FxDx+1gl8+0CIn6fWAZ6LiADK64b
bIhHzwXkRlv51EF9xXkwngtIGmfUwS9P0HMB8TcOSdl5FT0XkBkdW3e7bkLP
BaT4zj7Vxj3ouYB8e7DT/LwWei4gcZx416GJ6LmAnOnilFw7i54LyCgb44Vm
Tui5gPSWLwqy4jwYz5n9CTb+sqISPReQfaOWDbYei54LSMjC8T2tU9BzAVmQ
HbFv+Az0XEDEz9fKoucCEq/yo+OBxHMBEa8f+w89Z/KcNW3hQsn9cwGZYzZ+
BDt/xXguoNdTceg505/ylGZE/kPPBWTcuG2T3s1GzwXEwTPugu459FxAio4c
WzqrFT1nzifDyy3W79FzASl4MeR8nhDn2wWkPMfk8JRA9FxApIVqD/Sd0XMB
nW/ZgJ4LiGrvDc996LmAeI08LHV6IXouIPIPlg6NzkbPmfZ5NJX9OIWeM8e7
94EsC/ScyTdgtciOXc9wIlBAWnc7xnRK6nMBSW470fNSBT0XkGG9CzZnoufM
5628ycKZ6LmAaB97vdtwJHouIOLny5LQcwGpbOScf/cfei4gO4nhAutT6Dlz
vrTfvP5DUp8zedj8mm+chJ4LyOfu/W2J/9BzAZnw3ffpBCX0nOk/H77aDpbU
58z4G1X5eEUjei4gtQvS1Pc9Rc8FpPdyd9lI9FxATPuO7af+CD0XEDI85brD
VfScyTNot7OPLnouIF0Ct5bWfei5gHRoR2odk8y3C+h8fSF6zuzPzdcvCizR
cwFZ8VQvc6MNes6c/5usrRfTepDxnDlfdgfei5XcPxeQmdVDilfOQ88F5GRR
16P3kvl2AVnT+8CiOnouIK80f8YfHIqeC4j4fYRR6LmAvASdk0WS+XYBkWt6
nLPtLHouIOLnRySeC8iD8L++nBT0nDle++6NesXH++fM+fDih1SFInrOnG+c
yud7PNBztv9xaX9f+01Adsu+/7Y6DD0XkMfv9+yLo/2D8VxAHiWYXVSSeC4g
y4Yp7h8i8VxAUqv9T5xciZ4zPtX7qw/cj54z/SXVNMR7DnrO/L1fPKuKNPRc
SMcTiedC4py+6JqxHXouJCWiV2WFo8V5MJ4LSXE26ZhXh54LSVBWx8kZMui5
kPiKbDZ/mIKeC4n4fXrT0HMhUepZorZBcv9cSFb0vqA9CT0XkpOuLomPJJ4L
iU9PWLiuEXouJHvehVeEhqPnQlKRkTTkWBx6LiRXX08KGCmF9bmQ3DQYeSdf
Up8Lyd+8N0fUXNBzIVHc96Blr2S+XUhMl/v8J3qPngvJQ4UmY1Mhei4kaTK1
ghNB6LmQHIrdsdpX4rmQbLumy9u/CT0X0utZyXo4IRG/D0ALPReSSrM/DiXJ
6DmzfzOkLmedQc+FZFL3arnJ5ui5kCz7fpWspvO7jOdCwutd8C9ZDyckN+DB
qyPa6Dnz89/eX22ei54Lyd4sR4dNEs+FRPw+IAX0XEiGW/1ZZZ2GnguJd1mQ
9/0e9FxIDoZWbj5miZ4LSdO8hnNVIei5kAwpc9uhkoaeC0mjpebI4YPQcyH5
4qJxdZnk/rmQcNc5DdwgmW8Xkpyz0x8uyEHPhcT8mJ/Ux5fouZAMsF72eo9k
vl1I1nxZGf1Q4jmT1xVu4AVv9FxIEquC9JbqoOdCsrHIZaO0DnouJG+SDofZ
Su6fC8nvf3P3xSej58z53fu+SQv0XEjE7z+xRs+Z8/N+7i+PkeL2MJ4z55N4
QQ16LiTNBaf9biig50Jy97TNhSo59FxIUvoVVn+bh54LiaGcb+pYefRcSLr0
0s8eSEbPheR741h+2D/0nOmfi7fJ65ih50JyRlpLtz4YPRcSgd5bhxPF6LmQ
LHme/VJOgPPtQjJqkNNBrhp6LiT1a4xsZ15Bz4Xk/C2fVQP/oOdCIux9ofZL
9FxInlp135wyAD0Xkgfplh67JfW5kEyd+VFJ+ip6LiQ/ZvStOaeDnjPfr7zg
RuMW9FxIInJH9TuxAD0XkufLze8bJKDnQvJi06JlOUbouZAcsC1YYGmHnjP5
mD5XnCypz4WkdteFp59L0XMh6bvl6H9Ecv+cOX7nLnmO1ETPhXQ9jcRzIeGY
XldRUUTPheSs2tGY1RLPhaT/6ozP0b/RcyHhL9n62soKPRcS+ZPrJ/PD0XNm
fAvyrd2aj54L6fVVH5xvFxKX6oOVW1XRcyFZe0/d/6Mbes6MFw1Xw6Ta0XOm
/75deWdGFHouJOME454dldTnQiJ+n9A99FxI/PbdDS5zQs+FdD3dCvRcSDJl
Hdf3layHExJb1yByWx09F5Jzvf+glWS+XUj6NB/97mOAnjPH65/P9I0n0XMh
ERnIrpsp8VxI1xPEoOdCorlxzWmlzeg5M147/D5eLanPhcT/+dS3MxXQcyEJ
F4zmjpiJnjPn3+RxNfpJ6LmQvLcO2x/Zg54z47l1+NwDkvl2IVG7O2HgQ8n9
c2Z8XX3WUUXiuZBkkBn+835jfS4kQ4OsFw2YiJ4z5/eyc1e0LqLnQrJ0Y+CG
6n7oOZO/767ESkl9LiQ7M2rnvu6HnjPj6amLBz0D0XMhcdC8t9Fe4rmQuOs+
c94h8VxIVOKH12QeRM+Z8arnxSobdfRcSBh8dHo+o+ci6r8Jei4iKqq+DdeM
0XMRvX9H+wfjuYiEPrv996WkPheRUQf0x32U3D8X0fWe6ui5iPZfdfRcRN7I
8JvmzkHPRbQezUPPRaSPPl8+oRs9F5FVvTd4LdBzEXnf/uqwr8RzET1fctFz
EdlTVKT8qRvrcxERv39dCT0Xsev30XMR2Sfr4sm+z5LxXETUdPVs18Si5yLi
4q1uu5aPnouI+P3mAei5iJSvXTtq/1X0XESEpZ8eflyNnovIFvXcv2l66LmI
LMo+x9kkqc9FxM+2c92NJPRcRDIvLssqOIKei8jU9a1nFE3QcxHZejOHd1bi
uYhev0vm25nvs9s7aZUOei4iZgLjlxbz0HMRUR96Z8hxdfScyd9SdtbK+ei5
iOz+fWKDVyR6LiIt0+ZN/e83ei4i6wOK23Qs0HMRWXy9KLpY4rmIzJBeMM37
M3ouIuLnbST1OXO8/5mdLJTMt4vI87YPixb7oOciwlw93/1Xg56LiPj9ea/R
cya/NJXV6XR+l/FcRK40DznqEoCei8gJY/meVx7oOdMeh3/PDm5Az0Wk95/r
qZPU5yK6nlLiuYhcPudlEJeAnovI3KCzuRom6LmIrs+0Qs9FJNln8KIcyXo4
Eb1+k9TnInKgVW/xwpXouYj4lGrG/KeNnjPni2r6K5WV6LmIVN8endBnDnou
ItfjZC4rZqPnImLT2zyJ5yJSyM0boWaOnotI7+PUbyPQcxEZVNI82OcDei4i
u4IfxeF6hjhHEQmIXy0cMRk9F5FDQy48C5Ssb2eOV9Ea2bs16LmITD/d4VH/
HD0XEfG/VyaZbxeRG77bR3sEoOciUrNfKrjqPHrOnK+J96efWIWei4j4/Vfb
0XMRMZ5k4H5vHnrOnF8W4acS4tFzNn+J5yLiYPriyH2J5yIyMCHMb4mkPheR
aM6v+uwa9Jz5e815N1u10XMRuTuxauP0Rei5iIif3yToOfN97hvzCtXQcxGZ
8G6Az/B89FxEPBZf2RH9Dz1nfl5G4ZzeOfRcRMTvV5esbxeRzovnPiW9Q89F
RHFV3toYLnrO9K/2yEcjR6PnzO/XrVs2XbIeTkRKQ3jWrwvQcxEZOct+55mX
6LmIwBZn0X6J5yJS1G1zNCoYPWfGF91q6VP+6LmIaPa+8HcNei4iHwLX3v1k
gJ6LiNIwm8e3JfPtItK73Od/qrrvuB6/9w/gSN22+z7HKEKlZCcrEl0oW1kp
lQaFhhUlhOyVlS0jPnZGRUjI/phFCFnZJPJBSZLfdb/Pfb0f39+fPXo03vc5
93md55kW+vVwRmC5tc6ZD1Moz7W/F0V5bgTdwg8NmSH6u5jnRjAr49mRjfr1
cEbg1M71SDOgPMfncbp1aa4T5bkRVDl9dretPeW5EUTedV89xpLy3Ajw7bVw
zaI8NwLfam+d0sooz7F+hD051zuc8twIIpBP2voSzHMjUI8nuXaN8twI7s4o
bjtYn+dG0OpTWZJsRXluBOpxgF3DKc+NwMNsxpAmhTTebgR7rVv+F633uRFc
rjxgX7gB5bkRtKm5+Zu5Ps+NYH7uf59H6vPcCL45/kqbps9zI6hsPPK5qd7n
RlA229Yr2Z7yHH9+KQLxHuW5BL5WWEP1Ppeg2C110K9plOcSnHtq3bu8eD8w
zyWAcwuq1HhBeS5BjbbXr43woDyXoLZ64Ksd5bkEjm9auTt2ozyXYMrPzt08
LSnPJYjeFtfx9S3KcwkWpthGXPxNeS5Bw5fHc52nUZ5LsGMtNoj68XYJChVM
tHTKcwla7C7dnaMfb5cg4UPN2w4mlOcSqNdjDplGeS5BpbWvXvMsynP8fHWr
m6y6SHkuwYWyT0+PV6Y8l0B3f4w+zyWY9HHT9xh9nkuQtK9B2ZZhlOcS6Pbn
6+fPJdDtn+5JeS5BnEHFKT/uUJ5LYD99TeVi/fp2CQa7NprrGEV5LgH2tmNG
69e3S6BMaHuwmoHIO+4gwd/kmd8S/SjPJSgwvTGodk/Kcwnm151lGNSR8lyC
H/uL0xvr81wS6+GfU55LULXaiGfaeZaY5/j8us/Z2Vuf5xI4ufhmPkykPJdg
eadtAQmXKM8lsR6smNbDSWI9gwXluQQn+jqP/jyH8lyCDk23SInFlOcSDHT5
XG1oHOU5fl/dcGRA4+349yatHRy4n/JcgsaLl8QN3Ux5jvXvnUGFbQMpzyWI
eBV2pkIQ5bkEsxPCX4U5UJ5LkFbjwbqA25TnErR+1cX2UzjluQQxj6yjR+l9
LsHEsb7TV2v319qPl0C33/gb5bkEO23O/kn1oDyX4JrXkdmh9pTnEpzKSB9Z
1IXyXAL1+LJB7SnPJQi7VLDXK4PyXILyobDgVBnlOdan9l9uT5xKeS7B6R1D
V+/Qr4eToN2wK8NKkijPJWjf58LQa58pz7X6YkZ5LkHTajfab1lAeY7vU9AV
u1r68XYJ1s9yr/j3JuW5BFXUC4cNyOcS3DvrkqfNf2CeS5DS/mQPjz2U5/j5
fQrKIvXj7fj8xvz452UA5bkk8ka/X02CauoP5FKeS/C55ronReGU5xJkxMxu
v1W/vl2CMeoEgX49HJZfvbYN94jzRTHPJXBWhpw85kh5LsH7emPGOfSlPJdg
Qw+zjZ16UJ5L0DasTtHxFpTnWN+MI4zXZlCeS9Bt3bjrr8X7gXkuwbaamSxA
vx5OAtMm9XbnJlGeS7DIPdbhYTrluQQHfjX/9egzjbdLMDPNqrNfI8pz/Pue
vd24Ps8leFF348HjhqJ+mZzF9nBV21cVzlOeS5A/YOf3elUpzyVwe/HLuXIy
5Tm2L11MTK32UZ5LoLuPYBjluQSRPs07vtPnuQR7iixyVnalPJfg/uaZfYqf
U57j+7/I7cwa/Xg7tqfha3qMWEJ5LkEDdUGE8AfmuQQ91l6ODfuX8hzfP/W+
6U6U5xLo7kfsQHkuQb0lge0W68fbJZh+CwJLW1CeS1CSUnhvjn6/mvS//V3M
cwlOWvcJnTaR8lwC16Rg+d0RynMJe24DW3mlUZ5LcLNlj6TaPyjPJVh1ya+s
SjPKcwku/iwz+qwfb5dAd75SGeU5Pj+r61NmZVKeS3A071CdR5zyXMvDE5Tn
Ehy379xz8j7KcwnGqQs83SnPJSh3feqHH+MozzGfTT1Wru5OeY55NFpaf+oq
5bkM0X3SZzUQ44m5x8vLYj+t8CDmuww/RwTuPS76V2YXDGTYMqvhPw7ivgnM
exlONj3WvYmY//C7bSjD9pQnrds76soDu2MynLEoftGvl8iPx5IMwWdfjPu3
q648cl9UksG7W2xsw2xRHu8qy7Bnu+HOMyLPzfKryBBweOd9H629+lZVBt15
3qI8/IqryaA7H1e8H/Fl1fHv3XSOsi4SeV6xpgxx//q3mdNAVx65VWQZ0k5a
2HbXzltSFBkisy4G1jbS/f9mdZkM07ZHZtTJFe1VAy6D7jwqkefRjWvJUL59
v41lKbryiG9WWwZ1ejwoQeS5TR0Z8i/WzNg3XPf/5XaoK4PuvhbtvFoHY3ze
KcEPF4j1PmY9TGSIeP1sTRLtx6kni/7qJNFeudSX4b/+f84cEOMl8cNMZXhx
efXWAdr+c88GMqT+Nm3USvg816+hDP5D3w/+z1W8H2MbyZD7uOHZl9105WE2
3kwW87H9dOXhN8Ucy2/Tjvpbmov2arqFDI+jvOs3F+URP6exDN3VDVhani+0
lEF3/rBY75O73EoG3X2n2n6D2CYyTLgwZOT5Y7ryMNtkLUNmLfujSZ905eG3
van8v+NX2B+SYeuuxqmlIs/jDzaXweZFSeJzMX+D/SMZnq96YrNDnCeee6Il
lpd6IaKpeD/OtpIhZmCLhaC9H5day7DxcKFzD1EeftdtsD5EBF3yHyHaq8w2
MqjHY/8R+6PiH9hifXvsUGO+8OD5J21laIbV2eS6rjxyX7aT4cP5sAXVtP7u
h/b4eQ1dzd3F+4H9LRk+Os07MEa8H34/Osrgum6BU85V0V6V2Mmivyvaq/hy
nWVQt0sfFOWB/TEZHGoZljiJ/m5utS4ylNzrFW7fRvR3uYMMuvPgtf6uSVf8
+SPfKl4Uee7XqJsMu8N4SnttftDKUYbsRv7GiaJ/Fd8CsP6p18No8+e23bH8
1fNkxH7nXLseMjQZbFPc3lpXHmbdesqgO69oiejvOjnJ8LuR3+EckR9+/Zyx
/qr3hRaL/BjUS4bA4QWTutTSlUf88N4y/Dq/8m+FJJHn3n1kKCoouTXipK48
ckf1lcX+GQ/xfgf1kyHJOPzw2dFaXvSXoe3VxY9vCn/4hQ/A+ucUnHPllpYf
A2WoPr5cRzOxnjp+rosMS+8fXx4k5qPOL3aVxXyBtp5h5SAsL/V8j4fi/V43
GNszs4pv+ovxEuxPynBnVLPYo2K8xC9+KNavY0YFCeL9wP4lPv8389oVi/yI
P+Qmi/XQOSLPk4fLUK/OP0dStPGSVHcZluR0jJkn2iuzdA8Z1OnMiuL9gCsj
ZEh807xOuigPv5ueMtRXN0xoHrzrJcPrwc1fVhb7ceIfesv/u97n/LORMvCv
IZaVLcT7/cYH3/+X0+61+qQrD7M8X6zv4WWfk61Ff/ernwxDqv/umnROVx5+
Rf4yXLWN7drjrMiP0lEyhB9dW5LsLepLhQD8/A8M3pmL/bW5lQLxfQr/67FE
W89Qc4wMq0KPbHkv/GFWe6wM8vpet/JDRH+3/jgZ/m4oVzpUvB9+5kEybN7m
XKDdJxxtHSzDHJuF0m3RXsW3CpHB2PpczuABov1qFyqD7nx14Q/sH8swYM+O
SRH9deVhBhPweakXiGj+6DVRhvVR+a0HifLwGzAJf149T0m8H9h/lkE9rnbS
bPF+e4RhfbGcYaLtr831mYLvw+PDgW3FeHu5wKkyqMfL/Rbju2Yh4dg+mzoO
qyf2O8PkCBlaGK+/X3m1rjz8pk2TQXd/OhPv+6xIGU7bdvVf+l7k+fzpMiR0
c/dKEuWRu3SGLNY3XRP9q9UzZdDd/5ekKw+zDVEyZDw3Ge8m9nNi/1wGy5RB
bTuL/PDbNRvf130Riw6I9ip+/xwZPB93e9MqU8vzaPz5vY2j48ZreT4Xv1/T
t8ky7fz2tHn4vLtZ7HUS74fZhfkyqMMF+3O0PF8gw4bbprGefbQ8X4j5fDCr
zkPQ8nyRDIPPxS+sOEDL88X4/wybFNndQcvzJfjzeRV8xjzS8nypDD9ejpgX
U1G8D/nLZFCPK4MwLc+XY/1+HOumJGt5HiODOr11/qqW5yvweX3OdO5pJObP
K66S4Yg8fHTldlqer8b3QT2wRDv/Slkjw+TDRYl1q2h5HiuD2h2/VKDl+Vps
n2/W9H5rq+X5OnxeBwLK7b+o5fl6GdTrUx0Pa3m+QQavGe0frB2p5flGfH/2
ru9hNpq8ge1V+fResQ5anm+WxXq5u+QPGaKa/H4fpO2vdYmTQXe/UbCW51tl
0N3nq423e26T4ZT3n0eWBVqeb8f350z5Med6anm+A8tLXXAAWp7HyzBQXVDv
ouX5Tsy3kQvX7XDQ8nwX1t/SupUq5Gt5/g/2Zw72MEiqpOX5bsx/n3vz583W
8nyPDNvOXKtYmqzl+V4sX+RIs1tanu+ToVdmq6lWVXTl4bd9vwxfNroOr6ad
l7H7AJbn3HBTx3Vanh/E/qJ6vrSJlucJ2B/ZFjUj9JOW54dkOPxiwIC69bQ8
P4z9gbZ2L5ZkaHl+BOuDczNzjxQtz4/KYBrl39bNQ8vzRHw+aRtW1xyl5XkS
vp/t9hSeBC3Pk2XofL/gYvZlLc+PyfDMu3S8q3a/wYfjMoxxrRA3RZuP+pIi
i/k9UR5+P07IMPfoh+yQHC3PT2JeVB/4+KOdluepMlS9P+prG2ctz0/j13MW
2YUM0vI8DevD9ZUroL2W52dk4Y/nWp6fxfr15VbFS4bi/W50ThbjdZTn6fg8
Bn93+5ai5fl5GRrXsc1vo+0/t72A7Vn+/JZVi7Q8v4jfVw9IsNDy/JIMszv1
WfJthZbnl7H9rNHfwLGKludXsD+tLijuLcZTBl3F/rnr9c5Ji7U8/1cGNQ6G
Fml5fg37o/JV19cNdX8/d9R17O9vXLZi+ggtz29gfTYc53Xbh/yH+V480H8P
5fktGQyHjHpYdJU8iM9Lvd82SMvzDOxvhO/r4jpVy/NM7C/+rjgoRts/uPIO
5q163+sfLc/vyjCxb41HDwK0PM+SobDo/S7zoVqe35Ph5ezzBgaDtDy/L4Pu
/PFULc8fyNBw8YXS2q+0PM+WQXeem3g/0JfooUqdC/7O0fL8kQz91A0z2nrR
K49lWPvne3u/a1qe52B9ard4d50SLc+fyDDK5U6TxTZanj9Fz7wfHxqh+fzZ
M6yfVWTDdkZanj/Hz/PYvMw/TcvzF9jf3197b0FtLc9zZTg++bJnVLKW5y9l
kJLaLcyI0/L8lQy65T/DtDx/I4Pb3k3z40dref5WhpC+vTtv0uY/ar7D/h7y
a9FeLc/fy+A+81FVwwAtzz/IEBs53d49QMvzj1j/1fv+RHmgd2WopU6QUp5/
wvqQZPM4cpCW5/nYPqsLZFy0PP8sw6XtEcUhnlqef0Gv7K6b8rurlucFWF7W
NeJfvNfy/Cv+/z+vvTso/BE95D8ZOqoXMlCef5NBd1/fcS3Pv8tgFD/49A/t
vNfAH7I4z+uTlueFMsw6cmLUHBMtz4uw/6zeNzxTy/Of2L9eefPUgfJanhfL
Yr3HGy3Pf2F/NvNedHem5XmJDD1fLzXLuKTl+W/M2155Xdcf0/K8FNs3G5YT
NlzL8z9Yn0bW3n8lQMvzMszjmTbnxnXR8vyvDAervZ4gnyWfK7DaZue8S17k
cwXW+B3cnBJFPldAfXxulXTlgT5XoP3DoN17XpHPFbg6sUqL2sPI5wocfhax
M9WFfK7AQNb/xjNH8rkCC6H15Dd9yecKTB42YdeG5+RzBba6JD94W03L8yoK
nB7z7bZ2PgP6XIHWYa7u046TzxXYMHPuiJ3XyOcKWIfc79m+hHyuwIFHmx4q
dcnnChw582bOt1Xkc/z7se9WBYn1PuhzBXYcMj5S4w75XIF1S70MbWXyuQJ+
nvetUy+RzxW4NPZTrt8O8rkCDku2NZs6hHyuwNDMeYOee5HPFUjuvd9kSGfy
uSLWT90jnyvAT1YZFR9CPlfgv+xfJ2/OJp8rYNGu7ikHMb6LPlcAf5vzf1VE
3vk1VGDQygpOF7zJ5wr4PLR5VH0o+RzL62nKgigP8jmW51yLOrZO5HN8fo/z
wvrlks8V+OGqntBFPlfEevhI8rkCX6Y1rUL7OWObKNA84eOMXWnkcwU27W57
xbSUfK6Aeh1HZAPyuQIt1AuvppPPFXBeMEfR9uOgz/H5zvtdvuYt8rkCJd8q
5P/DyecKtDo+ZYthMvkc/76BdHzqNvK5AlVPKK4RruRzBWo8htOPvMnnCqSf
/Jg5uxP5XAE3FQTZ5HMFlnlu8TLX+1yBpMHZE5tEkM8V0N0fLebP0ecKRFw2
r9/nJ/lcgZSXie2/DiWfY/3453A/i57kc0XsDx9GPlegid2yQx0cyOcKdEr3
39U9i3yugM2Ef8qfKa/leTcF5hQ1dg6IJJ8r4ry+o+RzBXJi7slu18jn+L4k
7Yz78x/5XIHh303XFFCe98Ty+H2kUtkc8jmWh3o/iygP9LkChuoFdPfI51g/
nvZwtzAmnyvQsvXKGwPPkM+xvvfq6vTPMfK5ArPUA46Hkc8VCLRrV3I3gHyu
wOLza2B+d/K5Aud21LN5pvc5tg9Xli80DyOfK9C24R62PZp8/v/KA32ugO78
3jLyuQLFL/pFhA4jnyvivEYX8rkC8fjnLF3I5wqo1+XW70Y+V6Bz6oudTXPJ
5wr8bXxv5z0DLc/dFfhTYt7RI5J8js9TnWA7TD5X4NnHDJ6p97kizkf5QT5X
oHZZtYnZZuRzfN/3HX0fsoh8rsCVFV63MrX1iW98FCg1nvKQXSSfK2J8thr5
XIERE4I6WJ4gnyvAFrSIH3SSfI5fLw41G0l5HqDAy/WWmYX+5HMFdPedAPlc
gaC/Bofc7pHPsX67/jvaKIx8roC6HHbRDPI5/n9vmkItMT+IPlcg0eOS85df
5HNFrCfR+1yBUHUCx5l8rgAMuLjQgfJ8ggL3qx3YFUl5PlER6/31Psf2u1Gv
SquMtDyfjHk0ftm/ztPJ58r/ni+KPsf2cWzPss2p5HOsL+oEwkfyuQLnQTbr
WZd8rkBMrRsXHy4mnyvgUvDqzylxPjX6HNuPNs0P8DvkcwUk9YWuTT7H9no4
JvQp8rkCt6omrnI5TD7H+v9nu8c+vc8VeOe4+8W5MeRzBTwLU3OWdSWf4/sw
sHc5O5o/j1bAtMf6LV1pvH2uIvbDzCOfY/1z3rTLW5wngz5XILZLqEW7n+Rz
BXyb+nUx9iefY33MTbtd3518rkDWsolNo2i8fTF+v0Lq5TWO5HMFij5bWpS+
Jp9j/knTu27S+1yBeue9zLpPJ58r/7s+EX2uQOPW5VZknSWf4/839fabuEIt
z1cpEPntY1KrxuRzbL/U88UXkc8VmF7Bf59HbfI5Pq9Thy6OofH2tQq8tfq7
Nr0x+Rzr6577Vq/Pk88xL3x9Pw2h8fYN+PynjhgQ6kM+x+dd613XjADyuQLG
My5/SO1KPsfynLk16GI2+RyfR/Ln4x3mkc+xvrbMnJ82hXyO5eHPN6ca68oD
fY6/37VBwroM8rki1l8OIJ8rcDfSYsl3vc8VaOAZ0OWFL/lcEfubepPPFfCf
dLvBn4fkc+x/5Z9ZcbsC+VyB15MHt7KIIJ9j+zfE6sZzvc8VePA+uEXRUfK5
IsaPP2h5vl8Bk0kbYt9aks+1v7+YfI79F/X6jkItzxMw//tVGv7gJvkc36/k
rN21apHPFSgIxxb7HPkc28fQ6wcrnSSfY16U3bWj88gyE/HzWDUc1HE8+VwB
cd8X+Rz7V02dW/y8QT7H9sxrpEtlvc8V6BO8MyBsHvlcgUWTbiVbN9OVB/pc
AXV7W7tP5HOtPQsln2PeZuys5jaCfK5AtHpgpQf5HNtH9T6RPuRzbG9a7Eyz
zCafY/nGXTZLrEA+x/bw5+T2vWeQzxWwe+mz+eQJ8rkC2+8Ot1pzlnyuQL7t
mqzQMvI55mVw4EWbVuRzrbyiyecK1Iq9ldegBvkc872XZOlfoOX5VQUm2gTF
ZJuTz7F/qA5IXyGfYx5NTC1JStLy/LoC09QN2b7kc2x/bwS5auuv0OcKrP+6
wGdON/I5ls9lr/cvssnn2B7XcckqnU4+x+9PqDUiZAn5HL8+0P+qrbYebuUd
BcapE7avyOfY/rivn+VOeZ6lQDVsTkf6k88VMKox7mOV4eRzBRLWbf9o1ZF8
rsCr2/XOHNX7XIHqGC/rDcnn+PvtJtg6ziSfK7BngZ/b2VPkcwVuJ9gnGJ4g
nytwqjwm0AfyObb/nx/829OafK6I8RQab3+G/aXqpfsXVSefK2K/w0/yOfZ/
Aw76DWtOPldgavdZN7dmk88VuPDSUDmQSj5XYH66760NfuRzbM/vHn6ozdei
zxW40X6Ld4wz+VyBo/nzLnTIJJ8rYj9/JPkc8/b7hJZNo8jn2N9WNxwJf6DP
FSg79efb9TzyOfql2e13k/uQz/H5fOh9qVl/8jnm30svD7vh5HMFfhu8PTHL
nXyOvw+7P7lvyef4/FekpB/T+xz76yncynwu+Ry9M6zjoQOnyOcKHDxpdKLf
NfI5tr8bws49EvvV0OcKVLh/PzmlDvlcEftRlpLPFVC3jz9pRT7H/pB6X3sx
+VwB3fUWVuRzrG/TK9oNySafY/uQG5XncZZ8jn+vcMz9KH/yuQLBre2M88aR
zxVY+WF7+Ioe5HOsP0c2Kc/1570y6Fx1Zs7LseRzBtbBQRMWRpPPGZRkPdmx
XD9/zkB3n+YX8jmDSeoFRZTnhgwaqxM8fcnnDEJ9HoxoNY58zqCHuqDOhXzO
QF0+0EjvcybyuTL5nIHRwu6be80kn+PXha2mnNb7nEF10ztZtS+TzxnktrS6
2beYfM7gf+6bQJ/j31fvL95APmf/P88Zgzd9szqslUR71oAz6PQozji2Hfmc
wc2+TWeZ3yKfM1CvT3JPI58z0N0HTuPtdfH53L0+5JN+/pyBOl263Yl8zsDi
4NexkTfJ5ww89ne43SWCfM4gLfv5voOR5HMGQ3skHvQR5YE+ZzDvzbaeJiU0
f85AXe5zNIp8zmD5hLN7JTfyOYPABiuPZI0knzOx/2oA+ZzBlulhA+c+JZ8z
aHr/Xu9cA/I5g5Ghns0qziOfMwj/6Bt7I5F8zmD1ztHS+mvkcwZb61qfyymv
jbc3ZVC4o4NjmQX5nIFdufqy+QbyOYMJpUtvLLKi+XMGDZe0zLr8m3zOxH4c
W/I5g1vVF9kfukM+Z1AW5ZU4LJ18zqBO8MDvK0eTz5lYfxlAPmdiPaN+/pxB
cEl+9CfK83ZMnLcURD5n4KkuWIkinzNwcW4e00r4A33OwLegLPIojbfbMXF+
khP5nMHr1zz5uwv5HOt7+uwl1YeTzxl8xNd1Q0/yOQODbo4x8hfyOYNhl2a7
HqpKPsf/98VT366U544M5gzM3r/4OPmcwTabIp+oVPI5gyel6XnX9D5nUFmd
ELMknzPIg+yhCYvJ5wzuFPy2s6E8d2bafQbkcybWZ5qSz/Hz1dtxvewu+ZxB
vWfd8wekks8ZGO4Z99YngHzOxPqb8eRzBpvaToL+Xcjn+L6oC/Kfks8ZxL1+
2uRpCPmcwUurToVzo8jnDE5J5ma++vlzBldVzpeQzxlsz6iNEUs+x/fF/gOr
MZJ8zuBo4xqPIZh8zsR8cD/yOYPivR+PGXwhn+PXu3nlvTXI5wySv3fs2GUe
+Rzbp3ol1qcSyecMbJv8OVsrg3yO5fWEW574RD5n8PD3ioinep8zUKeLS5aS
zxn4yGu2RPxHPmdg6jtzTN9yuu+jzxmkp6bPeKqfP2cQObq7/yDKc38G2RPS
7njrfc6gf9eqPab7ks8ZlHY2/PU4gHzO4JxNa7cgR/I5g39bzmSPLpPPGTw4
ZoZdSvI5tldVmjkemEA+x++r93GK8kCfM6j7fUrPodnkc2xfAof0rE/j7aGY
N6M9467SePt4Bh8edbc6Mpp8zuDG/rYxaYPJ55hfd3qOr/+OfI7tw7R+0qeq
5HMGqyYscHaOIp8z0N3HdJh8ziAzMJiduUA+Z+K8n/JanoczGBxss+uzMfmc
if2H+vlzJsYHq9D8OYOLrqaQXkA+Z9Dz5uk5LS3J5ww2F45qan2DfI6fZ4VF
SHXK8ygGEaEVX4WPIJ8zGL4j4fAjX/I5g2uR6/pF2pPPGUhfYNu38+RzJuZ7
Qsjn+Hn7tE2YNo58zsR5AJTn8xn0MTZqmVpCPsf2Vt0wrp8/Z+J8OmfyOebr
/Ietx3uQzzF/YqKr9O5DPsfnHfPg3d/P5HMGzkXdNxgakM/xfW4SMyaQ8nw5
E/47Rj5nUMlzrnlCGvmcif0lr8nnDHo13uHuYEU+x/rUCp4E633O/vc+APQ5
Pr9mXe/1LyWfMzhdCzv0jcjnmH/DRy4OziKfMwhp6T8+5gr5nEGL9GpXl3iT
zxmkGDsM+D2KfM7E+Tf25HMG8seTRw3+JZ9j+2py7djNseRzJtZHjCKf4/M8
V2NrO+EP9DmDAyxwYrOf5HMGI0xWRPn4k8/xeWW0SdkzhnzO4Pnffyvz4eRz
BlfCY1q0diGfM/jSBFus7+RzBllh8Ytz9D7H9nbfFOdm4eRzBiZXwvonpJDP
sX1Jnjs1KZV8ju3TuWifU6/J5/j8Aztes6xPPsf2uUuJ75FZ5HMGhzo98Nxk
SPPnDAaUWc/5+YV8jnk2KbK7U3PyOfbPjL7lf7tCPsf3U70//hj5HPufHn+U
RSPJ59h/eJbcs9SXfM7gRcyWo7FdyOf4vj1UFoeeJ59r/RF/8jkDm9r1v9vT
ergUbM+XGnz4WVtXHuhzBmcyFpW2e00+Z2I8IoB8jvng6ZP6nPL8NOaxet9w
KPmcifWBruRzBurxYO/fks8ZrF0heeXrfc7gT07JR8c55HN8Xh0bhibRePt5
Bmevth58NoV8zuC8Z0pIjzzyOQP3yI3Li5uQzxnUmP+rRcAi8jnm+xqjkym0
Hu4K9seip19bl0k+x+e37HLFDi3J5wweVX9SJzCDfM7AMSwka/wF8jkT6209
yef4+2fs+nSR1sPdxPZHPYBXP3+O7blr/Qcfr5HPGfhVOPnl3WTyObb/BRdC
Nk4gnzNYs3XA0+ZifhB9jv3/cV637b+TzxmsfN8u/rk3+ZzBicJ7c7IDyOcM
9u+1/DTJm3zO4HPc74R/ncnnDL6ljN1QsZh8jv37XYnLd0nkc8zD5fG2a6PI
5wy6OfRfrejnzzG/B9Vttu4s+ZxBgP3UGc/fks/xee4OGtRe73MG74x6Nhge
TT7H/t/C5K+FhuRzfH8bTPzm9YZ8zuBXTrv+FUzJ59i+thv4aHYW+Rz/n/X3
tsdeIp8zsFcnWEeSz5kYjxtDPsd8u/LKbqF+/hzbk6NTuzmkkc+xfnX2Tuiq
nz/H9zPmu93OSeRz7G+dNL8aop0vap2H+Xts5M6alOef8Pmz0/1feZPPsb/4
Mq/cEr3PsT/pM8vhRyD5HOv/sqs5LyjPCxig1leVfCKfMyg/wKRTvCH5HPsj
rM/SkdPI51ifztpWLEfj7d+xfVuRuH9JGvkc88DSMqtjEc2fM4jfH+ox1JZ8
jt/fbP2wVjT5nEF+60FD/P7TxtuL8esLu4uL9fPnmLebA960NCWfMziWxL4f
uk8+Z3C5Sdspc/Xz5wwso+OuLHcjn2P9WDfWp0YI+ZwBr9k0LqwD+ZyB7r5i
/X41DqsGb5/eeSr5nIPlqTXJzjPI5xw2TpzlMVGsZ0Cfc9Ddx0nj7RU5pJSe
d9vuRz7n0OhJ29yWI8nnHHaYmx7Ln0w+55B6YdDi2j7kc677O+W+ks85PEpz
fJ5gRD7nsNXkz7hO4eRzDqvbvqpwR+9zDgbqhW369e0clvqZett/IZ9zeOzd
IVNpRj7n8DnwSVDIAvI5h7+G88qZ0Ho4xsV+kp80f85hRe8DC6zbk885DHi2
fmSba+RzDheLg57GpZPPORRVjjce4Uk+55Ae8PpCnYnkc/7/89yEw/ke727E
0/7aehyqwT9TP04kn3NQr8daMo58zqGJSeeqM5muPNDnHCKW5h2e+4d8zmF0
/oKNuQHkcw43eaUuV4aQzzlsOX7gdO8x5HMO/dQJzcHkcw7mDRpeLP5IPuew
btf6mXMNyeccfic+319b73Muzhc7SD7H8n+4aNnkE+RzLtbfvaP5c/x//3os
qWFCPucwq6vvMe9F5HMuzmel8fYW+Hm+tsEmlXzOweXuGu+yxuRzDgl5b6dt
uU8+x9+ngvES+ZxDF/VAUB/yOYcfIZ/2/R1HPuegHmd8Tu9zrB/bHVreP00+
55Cb+nPS9cnkcyyfmzsmVtXPn3PIW9fb7qLwB/qcg/3IOjyugHzOwduz+tKZ
A8jnWD8b13SqQ+Pt9vg+XTy3zcmbfM6h/NOWPi29yedcnI/+mXzO4dJ/UUb3
DcjnHOpNbHGW7v+wcuQQnHOl/b0D5HMO6vBzLOV5dw7jy+8s/PqZfM5hhEuP
j9p+A/Q5hyEn+uSsoDx34jD0mOQ5VyGfc5jf5uTM1L/kcw5LxlZuW8GCfI71
5UlR17yH5HMO/qHm17rrfc5hsLrA0It8zsFPvbBhFPmcQ4dKU9I2OpLPOZyJ
dJyQfpx8jvXp0ey2V8eSzzncHcnGOtN6OFcOz6a/6uwl68oDfY71/3GXfw7n
kc+52D9FeT4Ev+6cZWI8gnyO7QGkjn8xmnzOxX15buRzLvojNN4+nMP3G4Un
NhuRzzmo10f2ovVwHhw2P35veyOBfM6hkkOb6K/6+XMu1gO8Ip9zUIenOtQm
n3N4vnbxQs+Z5HMOD3cZjvOi8XYfrP/5aRbFL2j+nIvzOJuQz7H+hT1t1uAW
+ZzD9cRldm3Tyecc/ixsaDvDh3zOxfk/48nnHLw21tu5g/J8DObB39Wzf58m
n3NwUDu0Y8nnHF5uvmOZROvhgjhEf93p1L+GrjzQ5xz++TB31YUS8jl+3iuh
1w/SeHsohxpFTRa9GUY+56Ae/9NiHPmcQ3/1wkw38jk+30dR3vXzyOcc3gT9
mptQiXzOYW7i0EP1osnn2vueQj7nEBNYYvUqhXzOYVRhb2OjfJo/55Czes4Y
uRH5HOv7goI/1eeRzzl4DN+ybt4Xmj/n4PnDxfDpd/I5h22y/QfWmnzOxXmL
GeRzDms75JnX0/ucQ/Wwuv7L9PPnHNTp+T/B5HMuzocC8jm+TwP7Zr+8Rj7n
Yn7fl3zOoefLY+GTJpHPOajHOXhW05UH+pxDifUpj8G0X20BB2d1AdtC8jmW
l7vBukVDyOccFhTOqfE9kHzOoZtlVMHEQeRzDmviXhpFFZHPsT116ttntyH5
HD//0tjVfWg93HLsHyReNrhB+9ViOGQWzurU5xT5nIPufuDP5HMO09f1i+xB
6+FWc5gYvbkgdzH5HOu/i3pgCfmcQ/af0eb2b8jn+PzUC6w6kM+5GC+8Qz7H
/Mu4VHkA5fkGLvaf6n3OodOicrmPxpLPOaA+F0Z0I59zyN99ruXnM+RzDtud
C4adH08+51Acktyr61TyOVdPL7JMEfs/0OccXLH2lP4in3NIazojd/Qk8jmH
/+Iu9jMMJJ/j5yvLKPoQSD7H9m/T9sTLQ8nnHMLf9Bnr94N8zmFKK8/oE5XJ
5xx8zjQ66atf347v/wDj2zf08+ccWhnu/lMzkXzO4VydH8+NX5HPsf91K0py
VMjnHJzST8wuWUU+x/5Pla/P3jUgn3MIXL772QcD3ffR5/h8lT1nL9iQzzFv
1vV/XTebfI55aNMudN0V8jkX68G8yefYfpbW2dZyMvmci/VKlOfJmG+5LU4X
XiSfc4g9sjnq2HjyOYeaLZ5+WxNKPucwb0qvdUW0X+0EBysP04xS/fp2DlUz
+1+5SnmeiuV38ng95k4+56DuFrMJJp9z4TU38jk+X/UC1d/kcw7qcaKbq5HP
8fOq94NPJ59zMX9+hHyO5Te2iXGGfv6ci/ufvpPPOSxbYzWlZV3yOZZ/RNtO
/fQ+xzzc2nr50gbkcw5Bk6+2sab9alexflVfmJndjHyO/c+gJc1Lr5PPOUzK
M7je5SH5nIv1iiPJ51ysp6fx9pvY37jm2G4Jjbff4mL9td7nHPZNTSzL1K9v
x/7OqYP5acHkcw63mpW3rVxXVx7oc2zffxRG3f5GPufQutP8dN8o8jmHd+8X
7c3X+5zDqTenhtqPI59zcX5ZAPkc2x+3Mf0+vSefY3kndpYyq5HPsX9wY1Dt
obPI5xwc3b2S0g+RzzkY9avSMjqVfM7hdVnjeztpvP0Jfv53q+/3UMjn2D4F
z+d355DPOfC5eY2cGPkc2yP1gvIK2nj7Cw59H1sE2ennz7mYj3tFPsf+ds1Z
01rcJJ9z+BVwZVJ4APmcw9SCl7Gvg8nn2L68azRrrT35nEPXrNwTJ06Rz7E+
hNkaZQeRz7F/qg4wTCWfc3jr4ze8KY2352F/87zZx3v6+XMOy102eBaMJZ9j
/VvTY0TxKPI5/j67i7ssJpDPsb14Yhvu7kM+x/61xZB7rb+QzzmoyzdPVCGf
c1joeCmuA423f8Pfp15Amkw+52C6Pm7/HloP94ODu9WaWas/k8+5OF/UgnyO
/RmDrvdP6OfP0Xeh3Y5Ur03z5xw+znodkllKPsf+XdT08kW25HPs75tPvWP1
lHyO/dXEDl7T75LPsb35eOfj9LHkcw5HvSpeLZlAPudifKwn+ZxDnZzOtyuc
tYH/Awy4CJg=
      "]]}, 
    {RGBColor[0.922526, 0.385626, 0.209179], PointSize[0.002777777777777778], 
     AbsoluteThickness[1.6], LineBox[CompressedData["
1:eJxU3XVcVM3XAPBtEZMyEREDGxW7zmAXdqAiIiKiIiIitqKomNgdIIoioiIi
gkoKCIh059K5dJrv3Z05z+f3Pv88nxV2d+6cmfnOmZl7GWC2Z+U2AY/H8+/E
48n/j//NrOozqsPPVlC8MFsOc/JzY1Q3NbPXplBSm7di66k6+vqGJXwckns7
SlzOfm4Dakl9HJeekypeOxy2A72L5398+5DBfv8gGHS2k3Uqz6KvvY5C0qQd
fdQNCxSviZkDrLxn1vVU10r6futT8CZjs/0ykwbF65DDp8H/x+pz891YeZzO
QoRW1jfl47S85MY5+FqnMnawajv9fZcLoN/DcLuukF2P1yWo/7LaKraKfh7x
dwZdt80b4Vg1+/6rUN1rnbGmRrHitanlNbAkgb0nbM5n5bkOqZsyxY670hWv
Xe1uwGC7O+HrVbIVr6WHb8LQkz+mHHxeQr/v5C3QjN9OAu/VKF5rO92GFxs6
vU9Y2ki/7/IduG7/9Eo7j5bP9MZdWGOpffuHZhv9vnv3QDR9R4FPTCu7nvtw
K6WjpY5XE/0+9wfw+1KnDrNsWTy8HoLlNdlR+FBBv8/nEXis0spV6sTq1/8x
VEUsX+r7isbDNMgF+ozTcld9nMmu3xWG8P7dHJ5If9+0xBWsV1g4LhlH42Fj
+QTqnFz+aU2vp+WregIpc1yujCuk8bhq7QZLP/SwePKIlte13g2cjS4u44+h
1+Nt9xQatbbf9w6kvx/S+hRWmvKX9G5rYPX3DH5MW5p4LYfGo+7PM/gc0Jb9
2BXr0x3WbsvXCP1H20930XPoNvfkzGu6aax+n4OXR+j4zv1pvMYov4COL8R6
Py/QeC6//AI2nUvtv6UXjYdpdw+Y6tPw3bQzjYfNDQ8Iywu/+vBSC72+Hi/h
wavSKToutPxX772EcVM+6C+RsevT9ISsSBcPqwwaD28XTxh0PKLPaB8ajwSd
V2AsL9ClchavV9BdyW7Ibk/aP+qGeoEsbVxv5zLWP7y84PeE9U+13Nj16b2G
Z6/sDjzqUsji+RqaHQ5F3exG40smvIGDh91Hzjam8Vju/wZmHN+T7PKHlsd0
2lsY010UlTCWlt8m6C0klj295O9AX4doe8MUv8cDNBvp9S4w8wbzTTnzhCwe
CU+9YdecMV1HP6pm7cEbVq9Nbp6TXqR4XT7kHSy3eecmSc5h7eMdeN77oH61
hcaj7eU7WJlo9Gtadh5rL+9ANGXolue7aTyURvmA975ki4dnaxWv71r7QMO9
apcXoTQe2t4+0KO9ebbVGFrfHvU+sLt/w+1XLB5j9N9DktTPr246fe1v9x6U
pm5IvR5H2xfxew8xS8Hjojqtn6jW99D/k2vQtjgaD6MpvlBhlrxowNUC1v58
YXeMRl6JDo2H5Rdf2Dc6Ys22/GzWHn2hZN61D2eT6O8fhA9QNdHjT1pcBWuf
H+CB4N6juXq0/s6FfYCnoj9ntPbS8vQS+UGAlV3cMhYP17l+4DZbusA1lL4e
6uQHakeTmzL59Hq9o/zAOvxGbmw5/bzJyh8hNrGodeKxKhq/xR9hQe+9fEt1
bN8fYeaGh2NjO9L+nBH3EQRfxKrqkMXauz88/pA9enw6vZ7yFf5Qc2CoclPH
Ytb+/WGuauAlswAZjV+KPxz4bHJfhzSy/hAA1z49OlZiQMvX3SgAFnwdtq/x
Mi3/3XsBUL/gy/RHVfTn2tkB0F179reuO+n1e2h+gnv1fkm79tF4jDH5BI5h
rkueRpfR+Ll8goeG83mT2Hi1oOATzI4uTokbk8n602e4+3vZ35p+uTR+5p/h
uGDovNtLWPzcP4NZe+Pu0CQaX8uyz9A4wKNPYJ961t++QHTU+oxkZ9o/Du78
AnG//k3eMouWX8nrC9w+3ON0w3HW32VfoLTy25D2FbR/9NILhPVOT1/ZfaTx
cLUJhJfBJltCmR9DfQLhakj/43+P0P7h3RgIp3i9p9ovp+WdPCEIMpo72X/1
o35E2QeBquqOvifc8ln/DYLKjaV262PpeJfRHgRrVDM7rO/BxqtpweB7c6Tu
k/G0/OVHgyGqw4wHa1xaWf8OhiXhG8vya2j5uRYC/QYID9kH0J+Ha4fA0xvu
ab8u03icMwgB93SLrYNL6Xi1xCwElvccdvOMHm3P3R1DYNY7jfGjxtLrSXka
QtvzWBqPu+EhcG/uUL9Tz1n7KgmBhaP/DfjTQserQZJQqBvPRXxlJRsvQiEX
erjNdqXx8JofCh8Hdaje2dDMxo9QyGm4drPJm5Z3/PlQ+NPuZ/rSml7P75eh
4DeiKXTcROZhTCicnepl870DbZ+nq0Jhd7Sn0qR7NB4LOofB+G6m1zYH0/bd
eVQYjPN2LnJaRMubYBgGucpbJtz2pvG4aR0GHQa2dHTtRccr4ythoHdBq63X
yBI2HoXBAb3W6BU8Ol4VJ4RBRHGXMY2bGtn4FAatr3j5u/Noe7FS/QqBv5fe
6F2L49VXUNt67/h5f1r+tlVfob5p0fqzbTSeX+y+QlOPbrVTbGg8HG59heX/
1jcWvaX9Y47fV+hwrEIWH0H9UEr/Ckdl9wbzd9LxKrb1K/T/3OmmuhGNz9Ve
4bDE3cXGvkrKxrtwUGswiLdIpf1Dc0M4eKaPEmydUc/Gv3Cwuvukfs5yGo9n
D8LBwPzakDx+GxsPw8F6vMNHMovOr0bmhsPycJ2z/SJb2PgYDjMe3+7vv4jW
h79WBOi82jhDN5DG4yhEQFOw8cUe2rQ+iWkELFzwbPfv87S8opMRELKppWrp
AdY/nkTAgpytFbN70nhcCouA4jF3g2dZ0PevLoqAL+9cxwxdVcPG10joqjLp
xXXmR86gSNj3aN6G4XrM67mR8Pbd4tV72HhlbhEJvL/D1riNxPE3Ep5Fnr67
2JPGo/pFJGxMOLJVyYHGwzcqEnr3/ZTZfyitv4MVkWB4tqi9swet3+nK38Bf
JHVZOZh5PuIb5G7aPvvvPXp94Yu/gVr3GzYDrtDx6pzVNzgeHek4qqWCjd/f
wPSV6OLXTPp96m++ARdM3ipJCxvPv4EkPSfxXwO9noe138C+0PaL4FobG9+j
YEd47MwrbLwaNDYK3J2epEavb2DjfRRs+jv7p6yK+uFtGwVZ/3i7Ut/Q/mp3
Iwru1+xfufk2Le9k3ygYdLR2T4IJvZ7fKVFwbTOESzpR70Oao6BajYz1KS6l
/a9HNAgWvzGrf0DjsWRSNHycJyqSJjUyL6LhzB1pSoeVtPwpB6Nh41Flh/pY
9CMabroGJww8S39u/In7vM7fXfYsbmaeREOkU+Z3PzXaXot/RUPHSb3XnK2n
8fDSjIED3HTagdD2YjMjBn7e7cbNuGj5x5vEQMFh9TfzC+j1tR2PAaOXrm6V
6+j1f3GJgSWr93SxusXyj5AY0J6ndGWiM/2+OQUxMNDt7he+BS1PZ8F36DYk
4puueRvz6TtsT1YJ+VFIX9+c/R1yHsnBbWVefQfV5QVKK4fR+tA88x2WT1ou
fXS0ivn1HXY6BQ/ZlULHW4/I7/Co+9Ry1a60vq3KvsOHPqqtRj9p/xijFAuJ
MYEhXsyXpqGx8KMsR3a4gvYP/4WxIO+up3Roezq6MxbiXSZ6JrP+QS7Ggre9
epnHwFbmXyxYVU4f/ncP7d+xsbEgOXlr9sXqVuZhLHzs2Brz5RbtH6u7/oDg
Eaf+vS6uYz7+gCcWCzQiXtF45Cz7AZPTx8wuOk99e2bzAwxSjvFWPqDzQ8tr
P6DHLv+oGZvoeDzS5wfUnR0/3GYcjUdd0g8YOdo5xnA17R++jT9ARV4df+j3
HVSPg8Hlek3nrtF4TJ8QB891R9Y7jKP1L1obBxkLVE+PMG1j3saBfe+/yV1u
0v5x6U4c7JgkbyGNzN84GFofoFYdTOOhnhkHZ5Qmnx4+oZh5HAcPXna/Ev6d
xuNhn3i4tO3n4MLXtH2ZT4uHpce0D5Utpz8fahwPQ9NeNswYSONRfTQeiMYk
67FA/fB+FA/2+WOnt+jT+rQLiodvlv3WGF6l9T05Px5eWzc/bApCzxNgUXVW
nnU0/blZ9wTgZm/np0c3Md8T4PmRRyl3Smj9DBmbAGnfZufnLipn3ieATuhq
/V3D6HhVuSIBLp9w2VtAcpn/3Pv9Pas/62Sy8SEBXo679NnAl45Xqo7c93Ha
D15bwcaLBFApmvC2ciTtH2lPEyA6Rs9xLMsHJ/ty3+/hZGn3jZb/fngCzFKK
urP8JH39NyUBquy0q16uYflvSQJ4lcQtGWNM4xHWnAAOZubRmt/pfHSQJBG2
ymqtrpjQ+jzbIxHgZUvFwVha/vIhiaBWy1u2wZ+Wf9GkRHiXvf3WvZX0et/M
T4TZgnl3JjmVsPEoEa7HqO/r3kQ/39YyEa70TCoYwPLBlIOJcM/R9ekaGW0v
E88nQqKd/bjJyjheJcLfJLeZ0ZtwfpIIXwbFXfBYSK/f5FMiqHj8NRjkSOMR
EpMII0cNbH4cQ+Ohk50ISb1eP/U8T8t3uioRPD9K/BZ50/5Q+isRmhfLJ3T0
ehZ0ToJm87+Jk3YUsvEuCX7N1Bw05xCNR9dRSfA7nN/0a2Y9G/+SYMXoy5sP
ltDyJBkmgWL6s7WNjYdJ4Co1m9tlCO3vt62T4LFZqnasrJmNj0ngM/Ju29Oh
tD6MryTBlAbCzQhofQW5JMHfusZ8x3U4P0oCvTEj1CuO0/KfCkkCq81ELyeA
9o/ihCQwj9NvGdyXjs/zCpKgX0XnS19G0vmNZz33+3cmat6W1LLxNRl0etta
zRDS9m2tmgy3K+6c+xjXwsbbZJie07XLxUR6PeP0k2GGcvpTmz+tbPxNhuTt
HYzXxdLraVmVDAl38v4a29F4bDBPBv6Of0KvVFp/X+ySIe+6pveraDpeaZ1J
hlfevaWnrGj5HW4lQ8eX2ZnrtGg8Ct2TIdM+q49KZ9o/5vgls3ylnI3fyXB8
34lm/z00HsrpyRD6imvg3s1sPE+G/mO63WsYQMsf18p9/p8lgdbM8zFKKeDr
ObhfiZRe7/VeKTCo5l3Tk06NbLxPgYXbTYu3/aDxMJqSAmu73XVacoj68Wlh
CkxQDLi0f2huSIGYPs3dL9dQP47vTIH9A9aeOL2FXq/0cAoEfEtyGj2Ujnez
LqbApF/CEr9j1PPnD1Jg8fcFgS/GNTEvUuBdnofG81pavp1fUkDZ5bWj44w2
5kcKvLg1S/sOm++Ozk2BDWl/tg6YytaLZClQUdc9ctlTGo+GPynwyF/zLbGj
8VjbNRWmTX0zz34wrV9/rVSY3PhqCmH5YB+9VDhYM8PYNofG5yikwiQuHV96
k/5+3rJUsCyNniAex9ZLTFNBt10l2MyQxsPNJhVq4ufOjnxKyyM5mQo6E40m
L2xsZT6lQuvVusBglp/HPEmFRcojHYax9cSRPqnwwPbMgYAFNB7OYakgefLl
ytMAtn6VlAopXdQP6rrgfDUVtBNFF4zCqQ9+jakwq6LTgLI/tL/0EqWBxZLQ
PtuTabwOq6eB/vLe/2Zupe/PGZQGsge/Xn07RuM9c0IaOJzUJmfZeqLr3DSI
ubgk5K1KK/MvDeRcLHSm5bewSIOboSsaKnNamYdp/299d7hTGgyx1ggnPeuZ
j2kQMHn4pBWLaf+seZEGA8d5FV5m+fZK/zTwfrv/pcpPWv++UWnQ7cgTB5kp
jU+PzDT45jjK/tdItl5SkQarbg9w3l9P45HVzpV3/H3jS6H0+6Yrp4OyuX2P
wGRansd90mHu8EujRO20/IIR6fDI1bCrSxObv09Lh5jcsjbLsfR6Ihenw4HR
l5rc7BuZv+mQ9M921AYera8LVukw/st6x9bUYuZxOhyOutnNIJWOR0svp8MV
j+W5xr/p9fg8Sgd1iMz5cJrGQ/1NOgwMUntv0pnOd+2D0uHd+VhjaQP9/Iy4
dHhmq/Zh/CTaP6bmp0O3edwMuZ72j4e16fC7KHDnNpY/ce8A0wH7ti3f3cY8
zwBu8J/8sB09z4CCOU27qnTrmecZsLufZrXhJfQ8A35HWEV7nkPPM0D5y41l
V3ZnMc8z4MsmPUMVaTbzPAMK15+65KAsZZ5nwPujm87+s6tknmfAKf7pboP7
oOcZ8IA/Our2NvQ8A54rzxu8fxZ6ngETX81ct/Edep4B1/vXj0ira2GeZ8DL
n7finF40MM8z4F1r4cWWg9XM80wYO+RPoPpj9DwTPgU+G7thfg7zPBOOzv1o
kuyInmfCuLUP/q3rl888z4T1Y4378faWMs8zIfqN76WUIzXM80xYfOX54XGA
nmdC3c/Y9S7jWpnnmXAk3VUv8Bh6ngnK6u/ObZnfyjzPBMfled8SjdHzTJiT
83CRhKDnmdCgO7xvGpuf6mRnQpbXT+Pdc9HzTNi7JvPA3Lp05nkm2J7zn3Kr
czrzPAvmBPsd/xlfwDzPgosTvwUY+lcyz7NAd/Hr1r670fMsqD/Z7584DD3P
Av+3wrJLQ9uZ51lgavT36EbvNuZ5FjS7TIC/11uY51mw7n1cW1Abep4FNonR
K6v+VDHPs8C36Gy+4cdi5nkWrP423H374WzmeRZcr0ioODQJPc8CtzmLtZax
+fC8gizYKwe4rph5ngX5+a6BP9tkzPNscHdsPtG1sZF5ng2nwu1beY/Q82yY
VDR+jkYQep4NSlr5eRM80PNs8F3Xv9uxA03M82yo2MzN4PTrmefZ8EQv8E+A
ZRnzPBu2eZquXqlbwDzPBvny1tu36czzbIh/WvjP2SOLeZ4NG+HP9h/dCpnn
2bCp53GbmfsrmOfZMCRy3B/Vd+h5NqyWA0vQ82wodlo00MIPPc+GaPsglz61
rczzHPh3ffXzu7Nbmec54N6+dcODyAbmeQ48+RTQlq2FnudA0Jh7w3ux/ahP
C3Mgwk4Odg7zPAec3854P4hkMc9zYEHEv34rnuQyz3NgzMJtF6YolTLPc+DI
dt81C4vR8xzQWzm00+b+jczzHOAGv93LWP6x80sOFE7ZSCyPoec5UPvyYcvN
HPQ8BzaMyNIs82tinudAxckroReS0fMcGLCucn13ln+s7ZoL757lHHPuhp7n
wplEL6v+DVnM81yQL685DM1inufCqrIV9SfmS5nnuZB4tX7orTr0nHt/7C2D
D6HoeS4oOD2BnufS9SYpep4LDcn+k4IL0PNcEL+YefXLvhbmeS7wl9YW/pmM
nnO/P6d7WYFIxjzPhcqZvJeGmuh5Lqg6hsQ8mZvNPM+F6aM9584Zm8E8z4MN
FioXXrvmMc/z4C83+xF1Rc/z4MKPbx+eFNYwz/PA02z4n9Pv0fM8eGA/9ofd
HvQ8D9TvFGmce4ye58G0Pk4/Nxmh53ks/2linufB/U7GWrsi0fM8MH/T2bML
2/+oeZFH14N2SZnn3Pc3qcVZj8pknufB4TXbP4RoZTHP8+DysehIx9foeR7o
SbedvTwOPc+Dh1bCA67O6Hk+2F4yv7L8PXqez/LrVuZ5PvTzHBY9lbUn82n5
sC3CZj8vvIV5ng/lrX8e9HyBnufD1zmO6tPPoOf58Ltw5S0/f/Q8H+a6/uxw
rXMO8zwfZCMPvxDUpDHP8+Hj7K9mKROkzPN8iDUza9wrK2ae50NLh5jdvx7X
MM/zweDz7At8tn41NT8fYn7+CLcrwPW3fBhhnWN2/A3m51IYHtn+YPk5+vOx
SlL4tVFQt6yiifkuhbSSmw53w2n/uNFLCmbqoit79lQw76Xw8f7+yFbmR/NQ
KZwfdLh3hG0m818KyUEBwYdzMtn4IAVT775+oxbR3z9vIAUVG6U1O+0r2Hgh
Be+pts/0x9DxpWqFFFKO79JdxPzQ3CAF3fODS2r20fIbmkkh7Kvvnpq39PWJ
nVLQO/9eZ6cO24+ylUJDfOdC4TRaHwWHpbDfmZ9ZlUs9V3WUQvmOEO2KVbQ+
Z1+UQvWF3gUyAxoPuxtSOJAxx2K0DY2H+wMpXE6c6nlfm/aP9KdSeDVg7xX3
bqVsPJKCIF1DP2wjjccUXykk/vhLAkY1svFJCsL4QKfFLB98EC6FEapqKXW7
cbySQs+MrTrumbT8f1O48icZmnXvRa9fL1cKxWo+jRP9aDxMS6RwKbDnZt/5
tH9ck0nhC1l4UuxN23tYsxQcupl89i2g5W/8I4VVN6Rddqym/X2QpAAuTMsr
/mhZyMa7AlA+u6+L/ngaD6ceBeBhm7XKdmk9G/8KQCtiSmX5QVr+iiEFsPvv
5v3FSu1sPCyAqRLztweC6fUsnlQALb5fN9/Y38rGxwJw1FvCTclofbyZXwCX
nsonoDQe+csKoNFIf1xULo1Hd6MCuHu2YKDZIjpeGZgWwLxDpSXev6iHtpYF
MPuqo6pFFvXjqU0B7Bx78G7LDzpepR4sgOatN36fy5ex8ZV7/7Hr06wK6fdP
Ol8AycufXjW/3cTG2wKYdl7pn44lfX3vXgEkNEz3nzaiiY2/BTDpt/WnbfPp
618vC+DgsVKvZVNoex3lUwDP/VIMTLrR+jL5VABXflZp9DCm13clrACsNu08
fXwIjVdITAGkyqpHdFtJ2099Evf5hdHWFk20/DrZBbB81fe0n27lbPzmyhep
0XP+Njr/OVNVAMR90c3AbXVsPC8A7whrlzXPaXzKfhXA3/SAHfrOrWx8L4Qh
k5tPFvejP1/YuRA0tMZ/rmHt87B6IXxtKMs+NZh+vpdmITj2PCbeEUnbU+6g
QrCM37ZT9QuNR9dRhSBLf1QzvZ62L5hQCD9n6y97M4zOd21mFMI4xQYmvZ4n
cwvhcVLoT+hA+0eyYSEM6ppJPhk1Mi8KITa+i2HmDlreCSaF8OnMmzmun9CP
QrB9GrVhdgX9+R3rQmjwXr7rfmsT86QQRo7071/H5rvtxwth5vdGac1IWn8j
nArhxK+pNnFKdPwxvlIIb5qyrLzC6fVcvlMIe9IXrxJNpn4EuRTCuc+HNXo/
ov2j9kUhtFk3Ri7cQue72t6F4LXm85BnE2i8V/gX0nhr0vp1DCmEEadTjcLu
tzGfCiGne9GEt8NpfylJKKT7Xa9amFeF8PAnaYjbQutjfkEhpJ//Xq88p5r5
VQjer13+vrfA+WohBJ+Mvqyzi45X2e2F4OPQMefTA9q/OwuKYH+plmpQK43H
DOUiiEp457jImLY3a9Ui6K31a/3IuTQeLn2K4Jhx3+GRU2h9JugUgcalRZUi
X/SvCFK989Wq1Gn59fWLYHDcBY/zf9HDIhj4uNpiXjAdr27NLgJJps/RTZJ6
5mMROL64OqKZxaN1VREsHJMau+ECjccw4yJI7pHetqSF9u8N5kVg2Oi8ym4Q
jcdFqyLYsW5AiW4qbY9f7IrgkFfv3sVv6HglO1oE4918J7Wdot+ndaYI+hk5
Xz15lF7Pssvc69Lvnbyv0PKevFUE5UuyVucObGfeFkGnE2cn7WL5YJF7EfQJ
72D/O72R+VsEKt8++V8+S8eTuX5FUHZRPgCjx0XQNOlJd74TbU8vIougy+rI
4Hh/Go/MuCLQWWG5vvUK9VA5vQgC9nxYauxM3z8tvwh+P/deaRBB1xOtyorg
xJJdyRmP6fc/qi2CFa7Lihey/ai41iKwkh/o6o2eF8P8A92nrSpHz4thUv65
mvU9m5nnxbDk28Pt1Z3Q82JY2smkSWNQOfO8GCYe4Gag7DxD89BiMIr+ViNg
+4NDxhbDm1O9yrN6ZjPPiyF4pCzFuKaAeV4M3b9bdF34upx5XgyvNXY77+tb
zzwvpp4LWpjnxVB52K0qrBt6XgxHDLspL0pEz4sh8kKfJV9ZPLxtuXrSPNJi
/LyBeV4MiuXNQTLmeTHYfq19vrGliHleDOS0v21LHHpeDPLTfGemZTDPi0E+
ndPclMs8L4aNfmk9O8pKmOfFkKwun2Gj58WQ3ydjeKgbel4Mv9atvX9zVivz
vBhSZ/gE7HyMnhfDtYdLcoZHoefFINKuqVxj3sQ85+IhnzCJ65nnxXBD6+xa
3e3oeTFoyTfk3qDnxfD1UaeBgR7ZzPNiaA80PNEyMId5XgJLfpX+rawvYJ6X
gMYryRbrA+h5Cdy4ONbbuQg9L4GHvf9YTmbr7RVDSuBUn6Az+we2Mc9L4I+a
sZfHSfS8BOKktT3fD0bPSyDt4pOHlukNzPMSkJ/GcV+DnpdAucrTsh5T0fMS
2J44TcMmPod5zr1fcGTJs/EZzPMSEPqkf4a8POZ5Cfw8HGQRYFXMPC8Bfsi7
7fElNczzElg55+yaL9fQ8xJ4Fxq28P4/zJ9KYO6wAUZr2Pzw3r0S2OOyxmIR
O+8T84T7fn73A82e6HkJtNzqUDHMtp55XgJ92r8UvmTzK5NPJaBZ177ltE0B
85yrn9PvN343z2Kel8CTbfITI5nM8xLI9H7uM7RayjwvAbJ4nfflg5XMc+56
Y492AJafn6kqgY7c7CP2WTPzvAT++q541HVQG/O8BK6Ll0jT+rUxz0th/9pO
1WNV0PNS4LLXmF/sPNxh9VJ4cN3ra2JqNfO8FF4M8KzbfrCYeV4Ki6+qLC9Q
ymWel4Jj65qA5e0ZzPNSOOt5dxEUoOelcOvEqLfGtcXM81LIK2uz3BtZyzwv
hdd6qlm2o9HzUnh4MVjWcSV6Xgqx3Oi79BF6Xgo3JlQO6MP2o+5Yl8LO8QG9
hCOameel4FYjvJolqmeel9L9rVEVzPNSeOKq/jqHjVfGV0qh84/9fXa8zGKe
l8Ls0hjXLGkG87wUdLND+nkkFzDPS8E661Jyd7afou1dStv3NvS8FMy59NdZ
hJ6XQmn8R/Hi/eh5KayLX1jbd3Mb87wU+rSWTlrii56Xwunjz00+KqHnpWDX
adN5sh89L4U/GuPWSVLR81JILds5ouVOHvO8FAy6Lrq74xd6Xgbnkxf6fXqY
xzwvg7WnIgpi9dDzMkg+d++Y1sBa5nkZO0+MnpdBaMk7C/Or6HkZTFBeaNHM
1tv19ctAPvrGHMP16jKoPn1HmvKtiXleBnfWZHS2MUDPy2Cq/ADfEvS8jK2H
FDDPy+C0OV/Nf38m87wMKubKjmuw9d2LVmWQ0NX/zV0V9LwMxtbufd5xI3pe
Bs6lUTF6wgbmeRk8jLh4ZsC4ZuZ5GexZ2DUj9Vkb87wMurZvl9QbtDHPueur
bg2fyvZri9zLYL+d8eXqReh5GVT1Dhv7XauGeV4GWk6hvzXGoedloPTaSU9t
bh7zvAwsZ90Iv26bxjwvg96FRj0/JqLnZbBuk9PORT7oedn/G6+sysrg38Zo
58sO6HkZ6Ey557+mO3peBjvdu0cNXoqel0NBwsbpX16g5+XwKoGMfNCO+Xk5
Pc96Az0vh+8ntXZmj8H8vBwM6rfGbvqO+Xk5mBg+9rn/Bj0vh8LpD0PsNmQw
z8sh+vqU2wfWoOflUL2scJ+uEebn5fC8i5P7yc3oeTn8lh6tNNqG+Xk5hFpn
+A3VR8/LIe6F85pFy9Dzclhz+sGl4V/R83L45eO7at8UzM/LIdz7692mA5if
l8OtT+aaA9djfl4Ow/f2K7pwMZN5Xg5/nJqy009mMs/LIVHg+9riUT7zvBxW
+drqjXmFnnP18XhTUHMBel4OrfaLbUOs0fNySN/Z7cgTHnpeDpueLe8RFISe
c9/nJj9QiPsH5TBdDq4nel4Ofk2Wnrr70PNyUA5YGX9qeQXzvBzS1lbrfdaV
Ms/L4VP3VxDG9gcb/5TDnTemfeuZJ4MkFfC65+wpiW+kzPMKqPS5m3HUGD2v
ALGb7raVrH/4a1VAvUWXvHXb0PMKePFjcpcVc9HzCvjR749eeiF6XgFvGkRh
S9l+z1GoAL6evtXN/eh5BXxSPVnZP7yGeV4B1ksHC8mtIuZ5BYTcqs5QCkfP
K9h+YybznCtP98hlRXk5zPMKeOah33rVppR5XgEbRs5tuBWCnldAl+V9dqpf
R88rYMhqm4MGc9Bz7vM7cSPQEvS8gq4vmuD6aAVERKwION+nmXleAWrmotWT
2f0fo3wqILX65FrTBWXM8wrI/h1cGXUNPa8AxfQ/KJN5XgG7FQdas5nnFTBz
ht+2kMxC5nkFvFRLmJNRh/l5BYw4+0qobY2eV8CYxn6/w0PR8wo4O63nvMMq
6HkFbJrk/mWtoJ15Xkn3i+vQ80qY3X/k1tmTMD+vhIGqZ27vP1HDPK+Elfd/
FI3pVcQ8r4SZbw9WXpOg55VQbOns9XtcNvO8Esoizr+1V89lnnPzkKLe45vi
MT+vhE2XTu7XBBnzvBLCxnfur5KMnleCn/rVFiDoeSXo/0y0idFEzytB07R0
WltH9LwS+Flr38e1YX5eCdU7G26m+mJ+XgnqM+rGGtVjfl4Jx/avce3hmM88
r4SrakMuWWxLZ55XwuqVuq7nvTOZ55WwY0rC7N0PMD+vhKxXV5yCPmN+Xgkg
ONHWzs63r/CvhOEXw0Zf0GpmnlfCiN17L8ebo+eVkHhQ51xjHXpeCfcWe/o9
0EbPK8F20rm0C/boeSU7TyZjnnP1J20w0h9XxDyvhEjDLuNd9mUxzyvBcJHB
xzvj0fMqULbUsTp4WMo8r4K3VT2rz+4uYZ5XQQ+1B1d2fZUxz6sgrd/F3SvZ
fDdBpwrU6nYN6ngKPa+Ci3kvHY6YoOdVMMt3re+UOPS8CuZtNrj/bijm59zn
8dyfzNtSxzyvgvj0kXcux6HnVRCZvejtj3mYn1fB8Bj3+k5vMT+vAu1OiQNs
/svPq+BrN27ET2XnE+2qAPalvdC8gZ5Xsf0azM+r4Itw+o6C/zyvgithzUON
/8vPq8AvMPe65hjMz6ugdeaaMxIzzM+rwMW+bZcP249Sf1MFGnunRq+9U808
5+q32/1NrWnoeRUsNuq7VfdLFvO8CkJunhRu+JTOPK+CcXbVrqrpuczzKjCf
anc4r0sJ87wKPE+tWPjIQcY8565/lvGUI7pNzPMq0LqUoetghp5XgZW3zfXS
ePS8GiZUXaq92KmNeV4NxUGpU/f+53k1PW8zpp55zl2HYsGijHleDcMnlu4P
H4D5eTXMVRxIxvX2arCZfSn9iye732BKNWjWDPw4ZFMR87wa5MsHSRMqmefV
4JbETRhN0PNqaPR6ppG/HD2vBoMHmjMr5qDn1TBRccMTel4Nx0TyE1XoeTVc
qylTL9ZFz6vh5Hv5DQCYn1fD6j+Lyr7qo+fVMPlkha+1YzbzvBoUx5E+ZDHP
q8F2gs+IUSy/TX9aDZETZt7408jux/GqBvO3B058WVfNPK+GpGKzzl5P0fNq
6FiQGKlS1cw8r4aXiyPHXv9vf7Aads3f6zz1MObn1bCi5bZtkBGut1eDvPvN
/i8/r4YFwcf6TS4rY55Xw9ftVVLTWszPuc+39PrzSJbFPK8GLelCTqxs5rkM
HnWRT1DRcxm06mQ5v2TjlVMPGWyVb6f1xfxcBsuuv7l3tBE9l0Fn+YERHfRc
BrJHiWsHX0PPZTDt0sITenMxP5fBvRNNhvcj0XMZ/Hafe+z65yrmuQw6KJWW
1x/B84Uy+BpwtnefZbnMcxkYl9qtX2KVxjyXQc6nBy+mFuczz7n3D+3CpRC4
3i6DwTeDutuaoOcycHIjLlHJ6LkMxO6WJSba6LkM5MvRj4TtzHMZ/P3wxTZw
N3ougxe3XzfPnYX5uQzGJre89bLD/FwGD7TlO5yYn8sgVUd+4DmfeS6DV4ec
ow4My2Cey+h6uk4O81wG8t0R7/HouQymu/CbLVIqmOcyCBh/vOBWMXouA4F5
eYbBNvRcBr9uT9nUQw09l4GvZvkTvy6Yn9eA881R1+2fouc1oF0XwgvrgJ7X
0Pxgm4x5XgNHT65/suAA5uc14LXuWiJ/YQ7zvAZsDves/SZLZZ7XwJjF0ybc
6Yvnx2vguYPvP34a5uc10DdtdY8zm9DzGpDfXeTahJ7XQMx5e42Vx9HzGsj8
cen4eLa/aWFRAwUm9z5W/sT19ho4PXzCEdc16Dn3/fLjgEMxP6+B2+tPm42w
RM9r4Lua0rQIT1xvr4H4rN0971dhfl4D1oobetDzGnb/CObnNeDZZemc4ImY
n9eA+vXYyn6jMT+vgY4RaxN8w9HzGpDfneQzAD2vAfntFXxt9LwGApz3RkRc
Q89roHe01hOLc+h5Dax81NV8xgTMz2voeeLxmJ/XwBCt5RNLlHG9vQakjumj
d09OY57XwoHHB+N6dM9lntfC/JgeCz8noue18OvmVh//E7jeXgvqgwdc86tH
z2vhyQj5CVz0vBZWzfL2NDmOnteCzcaNB00qcb29FkZur73k54n5eS0MSn6S
3GiN+XktbLv4LLe8qIx5Xgu7Hg9s2LQI8/NaOHRz0cFZbzOY57XQJfLcnCfb
0PNa+LBcfgcp5ue1MKP7+mfnD1Qyz2tBdN17j24iel4L4gLloSnJ6HkttLf2
7tlVhPl5LeyVT3BDMD+vhdj319cedUTPa0HVPTC053PMz2vh2rD+pzxXoOe1
MGpA/yartCLmeS3Ijz/4/0HPa8FKR7+n//RM5nkt26/JZp7XguN5uDB1H3pe
C8+7NhweMwzX27ny1ER/nSVrYJ7XQrWlZuWBAeh5LYTYjzFz4SnGq5A3PB7J
re52M9ue/vyzgMcNdjee7SpVxIN8E/GI/1Re4RsTxfzKIVnCI9pJezZ3oPdf
huQr8cj63pePmrD12mplHjFcsKvz1AGK+YhDW2ceORSz89PjcsX1hIi68cje
vaut3W7T31dR4RGLnBTSOEXxeaSfGo/Y/zTY9IzOrxyGaXA/18teupGeFw2Z
0JNHTp9QGW+hSut/Vm8eeeDMs+6xR/HaYWlfHlltN+jOv+WKeIRs6McjE2/N
3dIzgtbH9v48EscNDw99FPEg+wbwiPjS6D1d1yn6h8OJgTySkKRhNfCxYjwK
uTiYR2a+6aJRxM4n3tXlEcXxmNWK/uPwbBhXR4rzlop4hHiP4JHezmX6rsyP
wFE8Iu2aMuxKjeL7SbQejzxvsD+dTNfbHVLH8sgfefpG169CCvR5RLFe+03x
c1IzgUcmq1p6v3yviIfDz0k8UsjftupNnSIeIZKpPOJmoPx4Fts/UpvOI89W
yiOuGK9I/5nc78dkTnv6msZjBOGRtl5ek1M3KNpTyKRZ3PV5FwWT7op4kDlz
eCQjuesJwzTF5zksn8cjXfLDPtXT8SrEeAGP7JlrdqpPEO2vOxbxyLn05k72
QkX5yf4lPJLflqW/OIzG4+RSHnG+vq6sF1sfcl7OI4rzmGG0Pu6v5BF5+jiL
rpc4PF/NxWO3bdszNUX/CPFZyyNO5yXDDirT9h9sxCND592OfUfnv+T7Bh4h
Y33MnUsU45VDujGPXP54y+TBZdo/ik14RHH7hasiHqTOlEfsPla5DwtT9E+H
32Y8sux10KfhtHwhStt4xPqZ1TXfvrR9aWznkbXy5cIWRXsiA3bwyJZnPT/8
SlVcf8ioXTxydEFbXr4rzT+m7uYR/vhFd/4Opu153h4eMf0+Ij3bQhEPh5V7
eUTV9Tk3I1C0pxCTfVx/Mn2dNWEA7f+79vOIw9b4x99X03gcOMAjuxb5dJ2/
TjFehTge4pER+fqqT1ToeHX1CI8orU39Xtuk6B/k4TGuPaY/Xq/qStuXxwnu
3zRWqB2bSduX70keOXhvy1MvNt8NdeTq632FkrSUxuPHGR45srM5dQ1f4W1I
phOPmGW7xUp60/Gq9DyPKPKjNYr+QRou8sisDpvCnnyk7evvZR4ptvDnu/RX
xCNE+SrXx8xL7oT2ouN3z+s8MjJj3vRMQ8V45TDwJo903Rn8Qa1EEY8Qvdtc
eaUPnsc70/JNv8u1qRu9RGtp/kcW3Ofi6bX82a92en2rH3LxUqx/03iYPuaR
sfIHLjTReOx25ZGbu7keSOdXDofceGR4od3113Q/KuTMMx4RmlhkDK2i+dP1
5zySOeOQkccE2r4ee3DtZVNbaDuNh4OnJ4/4Tu9WE7eBxsPPi0d2T1xr9jhV
EQ/y9Q2PXA329Vjmo4iHQ7w3jwQP81q9nK6XhGT78Ejp7bWzC9n+Wrkvj/Q6
ohdk2Y329yY/Hhn9PX1bWzwd/3gB3HgzUT6DUfSPkM6fuTHy++dK/j7FeEV6
B3Lf5xaXMztM0T8cBgdz//ZvZlHYSdq+xobyiHuLfIJO+8/MrzySc7zdPMKG
vn9RBI8IVOQjhKJ/OKz9xiMmizaNc15B/doazbWX4dLHZax8e77ziMjm/cF3
dH3B4cgPHqHnl+n1OcXzyBqr2KpzX+n4cDORR2wNT8bGuSniQVyTeWTDF6Ne
Oro0Hl6pPCJf/ujL8vOAdB5Zeays5+ByRTxIRCaPxA63kvhrK/xwSMzmkTeN
e+78maqY74bk5nJ1Fvao08AZdPyrzOfGF1uLz7Po+i5pKeDaqMmHcQXrFO3J
QVDMI/9uDl/RspbWf7dSrky7uYyW+kH6lnPfGf2n61z6PAAH3UquvC62S3q0
KvpHiH41V7+TXd1HGLHnl9Rw19saVerZTutzSR3nj1au0sULCh9CjBp4ZPuR
prO/omj72tbEjc/nOr86OFARD7K3hYuHa8vGaSsU45XDsTauvdTYlZ0vo/3v
/E9uPFkecXljLPXr9m+uf8jPV1DPidtfbvzNMC0YZNjGPOcT+XbK2+foOZ/c
+Gui3G1DM/OcT04aF0YJE9FzPpE/DcIjrIx5zicWihvG85nnfLJ33/DePM8M
5jmfpN407+f8Jot5zifn0i5M/DalkHnOJ4rnV/SrYp7zSXMmP13jPXrOJ38M
h84JeYKe88n0nUvOBQxCz/nEPnfjtbuu6DmfNP2FpXdt0HM+OSscsD7kNHrO
J7pfRC9mdkfP+WRFVt+jW+j6Fec5nwQ3aM+YS+/n5DznEyenMcf7tKYxz/mk
7uLiNVmFucxz7vNfjtp/Nb2Yec79fMWJwLBT6DmfDF8Va5BA+wfnOZ+QJWFn
pgvQcz65fZBk3hyBnvPJu4mRSw/S9UTOcz6xSRo/9P78ZuY5n8S9NOd56NQz
z/nEebp8glrGPOfqoz3NqXkees4nivVHu0zmOZ/s45p7/5GZzHM+4QazSWrJ
+cxzPgnhphdxpIp5zsXD0lO3sRt6zieOv/jdOms3M8/5RF02/NnvQeg5F98G
8ahBUvSce7+bfbDymBbmOZ9cOntp/stw9JyLR2jfJA8iY55z7S2x5EfBBvSc
T0QzUvy2sPXbYCOufvVHaypFZzDP+eSQpMsfNWP0nE9WHUyo/jSplHnOJ37y
9HpIHfOca++rL/S77Iie88nVdMeF9WPRcz7xuBLS/3gQes4nIxvXbnIa3sY8
55MDO0dP6jW8mXnOJ2PSJo0JWFHPPOeT36s1+pzbVsY859qXk4Z1exR6zifH
Bl9V/eyHnvNJ5gf5gl8685xPrA6VHM6OlTLP+UTqcPuN6YMK5jmf7ChuvPBC
Cz3nE8X5tW3oOZ/Ubz/4XvIWPefqZ+q6m6phrcxzPsnOz9QKfIKe84lS2apv
w93Rcz6pPNIldO+9KuY5n6gNn/xFW6eAec4nBsmqI55ey2Sec/Wb1rPj7ilZ
zHM+iT+1PO/bCinznE9GLMnfpdQVPeeTzWYjk/VU0HPu++UHRDs1Mc/5hN5P
1co85/qPh8fPW/95zr3/tv3O0R/Rcz6RPz7nnSN6zid2x/p3VS1Ez/mkdYP8
AQHoOZ8o8tkL6Dmf/Cif/3XYvgzmOZ90vHhh8iPzTOY5nyiGp32FzHM+Kfmg
+mlxYQXznOuP8v2+bug5nyiWt0vQcz7xL2tPnrcfPecTmcU86LMUPeeTQVx2
umkces5dn27zth1lDcxzPgld27GHkz56zieTc+ZbG34qYZ7zybYVGXMThbnM
cz6pLZJvgKQxz/lk1G2d9kXs/O7Mr3yyMK2gfHhuGfOcT+j+aC3znLuelT4P
Tyeh53yyUbZFT927hXnOXc+buyp5j9FzPnn2a4q4vTd6ztV3eZfWaw+amed8
Uny649P1mbXMc66/yI/DDkbPOR9utM/PH4Se84l8eXIq9YLznE/o87BymOfc
9dmq5J/PLGCe84nXpXkz37ah53zicK9WqrsUPeeTYe92HfnM4iEo5pMHWuo3
3W6h53yyoc7trXYX9JxPpm7qofZgWQvznE/SpkjM37bWM8+5eD06ee3OB/Sc
T/7nPDXnOVefKr/3DJ6WzTzn4uO+cFh5SyrznOvPO8YV7XZHzzkv+wdMqJhY
yjznyre3j5vyP/Sc6689tk2MKm5knvPJ4Oh9x/rT+S7nOZ8sli8oTEfPBWT0
tHCwqkDPBWTa15TbU6MwPxeQNOdCzf1N6LmAOLaFOP87Vc48F5C+qRUkLRnz
cwGh5/3QcwEplqdjejnMc+51ZsnG/msxPxeQM4PeH3bKLmeeC8jxFaf+zoqv
Y54LyNtBh97UOqLnApJ1eWapUICeC0j3Q99Trxii5wJCz0+g5wIyo6tj+4hn
6LmAfFn3ekmbu4x5LiD95eE9gp4LyPdT8gWQbOa5gNz81e+C4Fg681xAdnXt
HptYhJ4LiHw5snVfKfNcQHa/Wr/96Gb0XEA6Si3qzbag5wKic67RRkDXQznP
BSRpCkTslaLnAqJID2eg5wLiPS33UOEh9FxA4v6SgN2bMT8XEHXxzzmP2flE
telcvKw/JxjroucCMmKM+f5XZVnMcwH5pdWcPuI/zwVkieKG8kLmuYAMOjGm
LudXOfNcQNx3Dcm3eo+eC4j87rfgW+g5F2/pvYRB9a3McwFdT6HnRTnPBUSj
YMjTGBv0nKsfxQGSRua5gFze5HZ4lyl6LiC3Uu1mJDYXMs8FZIO/V5iFA+bn
3PXsiJikPjOTeS4gd3dajBI/Q88FpPRW1W59DfRcQD1/LmOeC0j0zCgfUzP0
XEAuSk+MyKT7+5znAiIq3P/nVL925rmA3BtZA+M2oecCUjAvpsfCX+i5gAS5
nhFdssb8XEDoedxy5rmAvDR8mFObUMA8F5D04Cr97ccymecCUrVuav/HgzE/
F5BZt8VqJ9QLmecCQvdHMD8XEPl2ba0Bes61/1J7vdbzLcxzATFTuxcQsq2N
eS4gE698Nf0bg54LyH5u9m91Ej0XkBVug6+8cG9kngvIvJqKSucIzM8FBIwi
z1rbY37O9b/JZqNmirOY5wJy7LDVd4f3acxzAYkQbE58nZ7DPBcQX2fPIeem
ljLPBWTLX+V7IxxrmOdcfxrRcic3GfNzAcle8fCp83/5uYBMlT/g520781xA
auKydvfsg54LyPoJSvs+r2tmnnPj07Nlr8qvoOcCMj+2urFXSRnzXEDUzEa/
zKpBzwVEvNIsvcU+k3kuIO88ziUv9MP8XEDGB98XivZJmedc+5ev/z8sZ54L
aD5sgJ4L2HwYPReQVtF5WQ0fPRcQ/dyqZ0FW6LmAxKwO9XjWtYV5zo0/jk3q
U043Ms8FRKJ44Bh6LmDrcUXMc679SE33mC3IYZ4LyKOtpOVwazrzXECWr57o
9XJkPvOc62812vbPl5cyz7n+9Vk2a98jzM8FZMwJ+R14TcxzAYn6YSOceQLz
cy5e8vQgED0XkA6JGxJL21qY59x4YVliYpqG+bmA3DfhJnBvMT8XEG2lq0+2
dkDPBcTUfplWj0r0XEA2tY+Md/ycyTzn6nf9uG8N1HfOcwEpVy/ePjBdyjwX
kNsmDy7f6lXJPBeQSzvkT0xBzwXEOvfHqn7j0HMBWai3s/UVDz3n6tdfe+Pt
//JzbvwaJ3/CJ3rOXY+63ZGFW2n71K8WkM1VKwc2vUfPBeSz2byDR7rT/rqk
TkBshjzv9O4nzV+NGgTkp66/0QpH2r+3NXHju/6YBp8hdH1rb4uAKI770vUW
znMBUTxuKUwRD85zAZF9ufzD+SZ6zsVzX4OOWh16znkdtiP04nH0XEj2ne5c
nOmOnguJtBv8mzEZ83MhKdynm3FiE3ouJPLbAcKKMT8XEtvnHbOXRdJ4VCsL
ydfH8gMENB9s6ywkkX/mP5/9AtfbhUTxPDag44OKipBcS339+IYJrrcLSd8l
X+tU9mJ+LiTfRpWWnbVAz4XkqSR5zNHT6LmQDPc87t74BD0XkpojKZvf1qHn
QtJlZZ26bQl6LiRZ19eoWP+33i4kKz/kivJ9cb1dSHZ+sbvRS4SeC8ler4vZ
ljz2vDtdIfHS3GA+LT+LeS4kT3Y27XRIwvV2IZHfjXCmHD0Xkt37th4Ou46e
c9+nOF+N+bmQLOw2+9UN/XbmuZBcEAe5baxFz4UkrXAV71IZrrcLifM7NZNT
NzA/F5ItVgOiDM6j50LiW2J84VVMPvNcSLp1zP/V1xfzcyH5GX+//4kdWcxz
IdG4/CH4fSB6LiSJ3r32v55RyTwXkvMGpiUJOui5kPzb5DKlKhk9F9L1wW6Y
nwtJAVnQY8xJzM+FREWxYIPr7UKyVn57zzz0XEhq5Y8bs8f1diEZGvB1yDh6
HoHznPs8jtt3KvnMcyGZm/rWbub0bOa5kCiWw/rnMc+FxGnPltyDrcXMcyE5
FEu2/f6FnguJofwGnHD0XEjaT76afrIOPRcSYjhqY9VFzM+FpOPvgrJgtv8x
YIeQFKv3iy4BXG8Xkhslg24GXUXPhWT2908nRs5Bz4XkRG5FnFo8ei4kCdWf
PuqMTWeec+3xm/LxvmaYnwuJ4nkc/dBzIfm9tiq8pK2ceS4kM2ZPtsi8gZ4L
CT3vgfm5kMhnh6kNmJ8LiZ1yw/tru3C9XUjMvzfs730cPRcSQYaD0t7B6LmQ
KM7/aaHnQqI4P5xdwjwXEsX2cEwu81xIAvMtv3UJzmCeC8mQ3ythz/A85rmQ
nJMfJ2X7gz2vC8lVl8vGk9zRcyGZVjB4cvNJ9FxI/ppKA1ptMD8Xkh9vS3mh
mpifc/Urf6CfJ3ouJIrnJbRhfi4kYeMm2r0/gZ5z/cNZK/jjDvRcSFY8vWq+
thY9F5J5nRL87u9Hz7l4Ku7nyGCeC0lZHwvL6Sq43s71xyuGDQOPY34uJHu4
6fOLa+i5kKzXHxe16TR6LiQvz8/sv20Oes59nzGvj/ti9FxIjOTpxXH0XEiy
g32Snqmj50ISarfho4GsknkuJFpPpzfaGqHnQjJScUN3HvNcSF751F6QnsD1
dm48nrc++F4vKfNcSG7pdre/sAY958bn3eMdPoag50KS0UWeEaLnXP2dexj0
eA96LiTy45F3/6HnQpKS4vMhiN7vzHkuJKvuXNo66Ajm59z4/ujju8xE9FxI
KrnZ4sRhZcxzrj1krm9aKi5gngvJSflxC0/Mz4WkPDR3/WcZei4k8t2nCmtc
bxeSpAt7hh71w/xcSOLdDgyXajUwz4Wk1+Hw8oAI9FxIFOelhei5kMi2ioO7
1KPn3PicKlrRehLX27n+0WyRclQDPReSRXPaehpslTHPhcQisFfM+RbMz4Wk
v6PGiw2dcpnnQuLwWNL5+sxs5rmQrJthqjWuBD0XEvndefHJuN4uJNzo/7bC
AD3n4vdgwsHNqei5kCgeD7wO19uFxF31cULVFfRcRE7e2C3tuho9F5GxJo2e
cZ7ouYjMGHajT5ZDPfNcROj99ui5iNxKX1Q+uiPm5yIyv/Qa9DqI+bmIaPw7
MOdMZTbzXETG71i1/4oVrreLiMnWOx55fSqZ5yLSNfiBdeYA9FxE7j4bF6F5
Gj0XkWl9G+I7m6HnIuJyYKvBlqvouYh5gp6LSC/5A9AL0XMR+XmcE1sNPRcR
6Smr9UFvMD8XkSbrkUM7x+B6u4gonm9/GNfbRaRY/riT6mzmuYjcjnPa3tEH
PReR1VG3DvcQoeci8u/wGXGrI3ouIi+IxfbEIy3Mc64+LFSbT8Vjfi4iuy8r
RYa64/45V59rj/e+tAI9F5FNz4eE9k3C/FxEjOyqJszwwPV2EXknv92Jro9y
nnPlffymxsgK83MRMVMdXaySk8Y8F5GUefunXt2P++ciEpw6de+UPMzPufp5
MjRB1xY9F9H5x3v0XEQmbjwU/c8cPRcR/3Wlrz85o+cikvHF8/0GbfRcRKoi
Pw/c2ozr7SIy4nfvPC8DzM9FpMgjZ86oH7jezsUjfJ+fQ0IO81xE1inASGWe
i0jg8w5id8ts5rmIKO63TMf9cxHhrZ3vbHcW98+59iG/n6MMPefqawJ3AcHo
uYiMaTqXuK8Tei4iVnJAe2N+LiJBp5W76i3A/FxEsjyWdvB5jJ5z7e2Ao+Xr
cvRcRJYpEo585jnXns/rPLPejuvt3PdfmDTuym/Mz0Wk9/7XgcvW4P65iKh8
7bo1aTOut4tIRJHbhjk30XMR6TNR/oQJ9Jyr/xvn6vQEmJ+L2HyonXnO9de6
0yYnrqPnXP82a8qZ1RM9F5GtSfmLCwzQcxGZMEyca5KE+bmIyE9DvYjOZp5z
vx/gnnrVH/NzrvxTOh3JKkDPRWRnD8sDC8YWM89FZLrbrP376tFzEXk1uF+J
aQt6LiLypwf8WYOei4jPtvZPnU+g5yLyrO+WFSpl6DnXvvyGvjcYgvm5iEyW
b6gYoucicsF2x++wV+g5d73yB8DbFDLPRWRUQs1VMwf0XERgssvUtcNymOfc
+DSy87XkdPRcRGQuL/iOg6qY5yJCfv9ulTaj5yIifxyU01j0nCvvxL22wUL0
nGsvEeOTA53RcxFRTpv8wNkBPRfR/K0U19tFJP+lw5HH9H4AznMRiT3ycEeY
PXouIv/zfGrOcxE54xvpqjYL19u5/vRL/sATzM9FJN1w2Ntby0uY5yKiuH9w
HnrOjS+rtN+/H4qei4htr9jNA/TRcxHJ7v3cLyUUPReRv/J0bTt6LiI1vhN0
es1Hz0Wk7vx+z6NX0HMRoX+/AvNzEdloXKSfCfnMcxE5z9VeRS3m51x7ld/v
uAc9F5HaywN4k+1xvZ37/k/Jj3QfY34uIh9lXEKnh/k5V59/uQH4I3ouIovt
rUSFH9Bzrr1Gvf/+MQg9F5FFW/KKliRjfs71n0MvM+6uQ89FZO3DnaNiaf7M
DdBcf7aanmH2ET0XkdFGnp0O3stnnotIW2R3nuYR3D8XkRLfF8UPjaTMcy6+
OZtn1GTjejs3Piue71LLPOfiPahS7PIcPefeL/97AqroOddfkkdNC/+HnovJ
VONXM6oj0HMxXS/riZ6LieL4pB56Lmbruei5mOxQHHDE/FxMFH/v4T3m52Jy
e7Nk6xw39FxMrt9sGuM7FT0Xk/fxW29u/y8/F5OV6Vm/Vq9pYJ6Lifw0YN5/
5+HExH+m16Sdc9FzMdF818NFYNrOPBfT9dO96LmYdHqfELcjDT0XE5Upx2Zs
fo+ei0nvtfXzSlUwPxcT+Wk+u4Rc5rmY5M4Oa/0ryWKei8mx9VkvA3LwPJyY
HMnVGZP2EffPxaRkxMmbGR9qmedisqVvvfmk9+i5mHC9KWGTKubnYvJCyeZw
z7fouZjQ+6cxPxeTva+0JZ8m4nq7mDxdezcovTvm52LidDbCY5cMz8Nx9asj
f4Aies593wCjNXrB2cxzMRn5qFu8qjmut4uJ6youY8pBz8UkRzVA2vkvnocT
k8BfRYE73dFzMWma8H3bU330XEwGjjXoki9Az8Ukdta0F+tN0XMxyYwd8PLM
dVxvF5MBigd6oediou8xcbIKff4n57mY1Nx4ylvhjfm5mNSPNJhHzmQyz8Uk
RTm5tc8p3D8XE41rWzT2mOcwz7n2K7+fLAvzczGJ07y+YWhv3D8Xk6FzR7QK
GtFzfD/un4uJr1bQEvUC9FxMPP55tdenY34uJqG2pzsX30PPxSQocFfCnf88
F5Ph8scTuOP+uZgo/h4KD/fPxeRQh4NJYdswPxcT+eNpnNrQc669yv/AxX/5
uZh8TlH6syQQPReTk9XNNVda0XMxsXynHr1uFnouJmdmGkWefYP5uZiMTdQW
L3uC+bmYnNvBjSB/mpnnYjo+XMf9czFx7L3KOzIT98/F5N/3D5Z8Vp+l57n6
kD/+9DTun3P9Y/DetXMMM5nnYlKh+zB3wxA8Dycmiw732vBIE/fPxeS4rbq2
sgV6LiZdiqy7v9bA/XMxeSxL7Fvz3/65mKgGtU6y3IPr7WLCD7QpC1NqY56L
ycIz785od0DPxURoOt3xbBB6LiaGi70uzQtCz8Vku+IPpKDnYqK4P2R7FvNc
TJK+HSWu+tnMc248GPqhZ6I97p+LSfJpme7W35ifi4nBnJ1ZEXbouZj08vmU
uk8VPefay77agutFrcxzMZlzga9q6Iqei4npwIXd3/Bw/1xMxmfCMmEkei4m
2fLj97643i4mEpWXO3quwvNwYuL+VDN2SEgG81xMXNZNb15An2fJeS4mpdPa
zgvL8TycmMyWP3B3IubnYpLeWqA9YBHun4tJS+LLES4luH8uJutXOO7oFYT7
52KyWn7DxzH0XEyudi/ptEEJ98+58Vr++Fwn9FxM5yPB6DlXXi49E/VDz8Xk
yp7aPk2DMT8X0/OOU9BzMfk6Wv4HMvA8nJi8TbR1ddqAnotJQ8fMQ30fYH7O
jVfhRs83m6Hn3Odzs52Bpeg5N14+67FoyHb0XExe78jbe2Epei4mB5WKXuzd
g55zn79ZvkOA5+G49q3sp7KspZJ5LibV7fdLfBKLmOdiYqOrUrBZhPvnYqL4
c2RnMpjnnAd9zl45Nwz3z7n+P77mx55emJ+LSa2R1Y0LkjrmOefjIU1JYzp6
zpVH/veLDNBzrv0NlZ+YQM8l5Erkk+M9/dBzCSnPNVreSx09l5AV8j/gEI/r
7RIySZEg4P65hHjIH/ejhPm5hBxo5eXe0c9hnktIbseWzWXPcb1dQj4mp50z
fYj75xISUXJQ7KaL5+Ek5Kae5QD+QPRcQpZ5rSo5EomeS4hy4N9BMz+i5xJC
ntpVbE7C/FxCVDU8H1yEVua5hGxPW0myAD2XkC0Fg370T0bPJeRS29LYw2PR
cwl5bbnvYfbpDOa5hCjuhw1BzyXEeZ324ZV0/4PzXEJkAUsMT33E/JyrH/kD
/9nzfQNHScga+QOgWtBzCYna+Oa4VRJ6LiEd5pwbsV0P19slpEu/aR7hHzA/
l5C+8uU+EXouIcKOF/pvfYP5uYTk/fvWUW0eei4hWeu0nr2Iwv1zCVEcP9qD
59u5n0+XHyjA9XYJUZu7IDcuCD3nyvuz4/aPt9FzCZHfHjCXzq85zyVEk0uP
XtxAzyWkZ/2ju8066LmEmCyQnyBEzyXE7YPbj73W6DkXf8XzDnG9XUI6yxOi
tCrmuYQo7g+TYX4uIV4RL3i94jE/l5Cqvndzhvpgfi6h68lVuN7OxVP+vDlf
zM8lhD7fFfNzCVmv1uno3Fb0XELsQ/ZHXLJBzyVE8XyMQPRcQvfnzdFzCSk5
pvnj2n/n2yXkk0oPjb2fapnnEtJyX37gBj2XkD1NY/t3t0TPJSTg4pi5AeMx
P5eQZ3+6ea+VZTPPJUR+2tRlC3ouIQueCnSzQ9Bz7noWy5/Yip5LyMmNBxpX
f0PPJSTlbvd9C9dgfi4hIQkD58WPwvxcQuoXXS/7+d96O1de05VHj4ah55L/
q+q843L63z8ecR8jOsMKKSV7ZEbWJWRkl/EhyaiQFcosGVFm9koyMsuWUSmS
kpGdzLQoNEQo5Xed835fHt/ff9/v45P7vs95j9f1vCbEiarBS3yug5+N2nbL
20F6jr+/5PwgH9YPAPVcB4eCe1Vc8Yv87TrQ0slOE5/r4PUoYUnPPRQ/17F8
inOUD6cDbX5JU9Jz3I/Bjz4PNyM910FGXadB34KIz3UQvPNSeoNqpOd4vg8U
enucJH+7DtR2k8WxpOc6lm/+LYfruQ6ezA5wnLc2jeu5DixTF5+Ln0P57Tpm
n1uRnutACwdkkp7rwMXB6M7bEMpv18GgA75Nb90hPdeBzx0//cappOc65p/p
S3yO98+cn/MPOpKe62BB6qegg4eJz3Vwv5806kpH8rfj+XlsfPvhDtJzHdQz
O37242ficx3U1Ariic/xedVwQDzpuQ6SRvo239P+Dddz/D1mt2Kq1Cc918HL
yUNKlp0kPtfB4OTv8lQj4nO8b8zbuU+pQHyuA08T32dNN5Oe430c8yx5fzXS
cx1Me5Boumgkxc91LB/iIem5Dm47jrr8dg3puQ5uqe50G4qf6+DyuugRsV7k
b9eBGi12b0J6roMb78oKnTqTnusgxnabqWMF0nMd5O4yTjeJID3XgXv//Rlv
XEnPcX+oDTLGkp7rQPy8afxkVv+Ieo7fl5c4bnYv0nMd3AyPXHIqjvRcB1VP
zKt0shb523XwwKzWhD7/8uF0XN/fcT3XQefCmgVHOY+4fNdBpfDYwOfh5G/X
QX+1odQu0nMdrwciPteB0biEwr4upOc6Fg+oQHqug8qxi3U1vEnPBYhIHRew
5AXpuQA7fg94f/Qk6bkAcW1MBg0aTnwuAOv/RnwuQB/ve0Ftq5OeC3B3y6/a
7leJzwXmv59Jei5AoNvuud7jSM8FOL60w99PDSgfToBnk/0m9BpF/nYBTi+6
alx/F+m5AFr/0sak5wL09VxQeMWb9FyAjPdujl0Dic8FaFQPfo34528XuP+W
9FyAwmLTSpn30rmeCyA13O1hr0/+dgGSYiu0mXiT6tUEnm9H+XACmM88nDzA
iPRcAK0fti352wVIGXIjNVv3neu5AAuKH04/vY387QJ09Df88iuf+Bzf3+jW
PvYvSc8FUGwvXvAeSHouQMGsLe/mHSQ9F+Dq4sXJK7OyuZ4L/5tPjXougFYO
uOgl13MBmk/7OHuWF+m5wPJv+lH8XIC9bhbhv3Sk5wKrP+lLfC7Aky1r7bOP
kZ4LoPXztCc9F+DgjkE1ZutRPpwAGv46kZ4L0LnvqeZOFqTnAvxQ2232IH+7
AH+X1LccuDSL6zl+3r1nTRb3pfx2ASz6XK1Y7ccLrucC1NvV+32d1qTnAtwo
WfwpcgLlwwkwp8Mpg4w80nN8X0lKle5+pOcCNFULBJqQnguguZfZ+0c9FyDy
SYdR+S3I3y5A6nLHBi11xOcC2Ji/vFo+kfhcgFFagJT87bQfSM/xPF05Nyeq
+xuu5wIMW1Fs3n8a6bkAwU07vhtTQvntAqi7y2Ml5cMJAPi0z+NJz3E9tXm9
pOcC7C67/vTAcdJzfH9q+fpy4nM8j1XrfqtyhvRcgNaua64Ik8nfLsCJzmpD
h1yu5wJo9cDtSM8FmPVFfj5Bn/zteH7V+ShdqV5NAM9FakeD11zPBXhXIfjS
vP8ofi7AzGI1RZP4XIDkXzeuOoSSvx3PZ2n5gw0K6bkARl71tpcHk54LoPUH
/afnAtRasm3hg0zScwEWtjjTsvQM6bkAtj5lYoMw4nPcL2r7WjOKn+P342lM
7EX57QKw/r2UDycA7oZ64UdIzwWYjXTvEUR8LkCDq/qeSVNJz/H9quMcUkjP
BdDcYf/i5wK4qwNGZpOeC1Cnls6l/ibScwHyP9bKdMsgPhfgnDqexIj87QK4
1u6i7ygSnwuwYdMSY4/EVK7nuB5nP7rvukd6jvfL8XtTphRRfrsAT2e81V2e
RHqO9/Ea7+4B/l+5nuN9a6N/ftYx4nM8T9Lbi2ceE58LLN/Pl/RcgIu5Cy7X
LiV/O54v86A6USdIzwVQp8Meq1nI9Rz3v9rOxYbi5wJo87j/6bkAY1IO7dsW
RvVqAsxtFd2lQSvScwHaWNwb1Nyb9FyAoA+65T57SM+F/7V3Uc8FENFa3ieS
ngvgWLn9o8t8noFhtgD+P2zDLXv+5nouwITPG9ZEOJKeC6D1z6hM/nYBrE2r
lnpto3w4ASqs32qxoDXlwwmAtL1neiDFz/H8jTue9HMj6bkAmS+OvpavveV6
LsDX76uvD2xMei5A2Y9q1fMEip8LYNfLq27zk6TnAtwadn6m2JT0XABtPEQa
6bkIDztNLr3L7q+0SxVEaFKtzefy89+5vovQSzUAWDzK9Ka+CFq7Of2PXO9F
0NLbbmvxAucHlUW4vfjBaevT2n2L5pgIHRtM27b1ItOPVEEEr/iNBcWm2vOn
va8igo/9uJMhZsx/kV1VBPd9i4IOs/Nh+qUa/h7v8f1XfGL31bfqIkSv31hz
IPPvOv8yEGH/f3YVZrB+4SHlNUSIvGLWvs9QpueVDEXIsNfb6BaonY+0aqII
qnWxMprZV5IkQu/MNmN7d9HsXdO6sgg7X6oFRIw/jBWR53+z+KB5LRFuuKsT
tbTnDWlRWwR78+8df7D6kdh2dUToYGzdM5/peVrnuiJo44H6sfXoUU+ERmpC
AeuvYmpjJILZ3/umvSy5P7G+CCmvXVveZv5GtE9EaP54W8LTb9p6hDg0FEFt
f580i+n5eGMRwlX3VGVtP6c5NxIhPml6ZhGrx0H7RYSnbY/tzWP5PqazTfHz
pi7fE83mezkvaCyCulqVi5neLDHD9XJvYfr1r/Z5ISvMRahu8N/b3N9Mz/2a
iLBggOqB1dYjbYOFCL6+l2em8P4M25qKELDf/q6eqD2P6Z5mIqjjlVKYv845
uLn4v/4rtIdEVl9Qqp2PkFMtRfD72gx/IcUvRNjwIVfPP1I732kRrUVQq4Mf
dGf5DNFtRFCjbaEF7HzEtcX12GGHSKfdV85324nQ9uMox9HFTD+SLUXQFe8Z
OIP13wp53l4Ex6yqaw4c5v7QDiJo/TK7a8+T9qEjfn/owBsy77/7qZMIWWp7
oVBmn+V1FuFn1n0vv3JtPZy/dxHh5MxVJ0p9GX+UWInQOupe/+XHtfUI0esm
QrtbtbKeMP862mMi95do65Nm0F0E/Wo/vku/2P2m9BBBbacQyOIfYNRThB8v
YsdU3aWth7NJLxHU9IOb3dn9Y9FbBG1ezE92HlqBCCs/rzf6wPQjtn0fXK+r
p8duHcnOu5UNP48h2nqY9uorwohuTTeUbmH5LP36ifBJbc96TjsfzoP7i1Bw
/I6dVQDjwRG2ItyfqgIZO+9jBojQ37XtvCVh7PkcB4qQELW56zR97XykTRmE
++nJxv5PWf2S6YzBIqx453D0Vj32PufaibBq4fkZocwed/YcIkJaUVyVDyz+
77tsqAienglT9rN8n5CVw0TY0nHoS58LTM/XDRfhuvIl5uEmpuebR4ggqgP1
orX9YLpjpAjtq6gZrcxe2jdKBHV8Qhv2e51D7EUYpRXEMfv3mIMIlq52Y/pf
ZesXNloE858LPRN4vdqFMfi+9Waf/u8js6+ujcXvy7lyVt9NOx+mMePwfSjN
p0hx7P6N/09k+W8sXut8b7zI6inesvV7PEGEz7dVh6W2HiEpjuL/5vvEvp0o
wuAmj+8138XilZlOuF/63dzYYpy2/01zJ+F/3/vskc6Z2SMFziKM7vSi/GGx
Zl85F0/G7x83r3daBRav/TNFhHy13PkLO38Vp6EeqHJUUTsfaVVcRNAzifKa
wee/GbqKUGXzvasnK7DzXdtNhNpqA8BLnG+n4/pWW91h0zFtPZwbzxBBS9fb
zPy7zWbi8za02bkvWtOPkDbuqCfqgCnmL0nrOAvPk75KYMy+sp6Nfz8/wNyw
n2aPmMIcEcICv22facL003auCF07bPlzk/mvnIfMEyHdtHFSXRb/QPsZ93vN
oqzKe5j9PW6+CNmqO9iCnW+nBSL8/rXmSxSrj9JzWShCqbmB/q432nqYunvi
eXOZcTz7AvNfeXiJMG+S8NCI9ZNxXrQI94s6IKgWy7/yXizCux7PG1vFMXt2
9RK8P9JHv+gSr61HWsBSEd5E6rxzvjJ/SeAyvP+t4mr8+qOdD9Ndy/H51Ot4
D6vvC/LG3ye37BrFzqfzYR8R9jl3TbFk6xFyYoUIpy5bVv/qyPXcV4Q7sdab
TWay57u0EvVoW0+bB4Fcz1eJYKEm/LpzPV+N97+5WtDE9XyNCHss9+382jeN
6bmfCPXr1lwzrcIrpudrRZirjmctZPZi6jq8j7WCLa7n/rie2rxMZl9lB4hQ
zbfQoH4J1/P1ItyaPibCsBuzD79tEMHqnbHR6U0/mZ5vFEFtf5nH+hOFlG8S
wbV4ycZvbJ5lbKUtItgmt1losYrreaAI2yqpDYOYfSVtFYH1H+V6vk2EHlpD
CsYfxttF2OFf0G7VHa7nO9D+6DL/7Y5vb5ie7xQ5L7N6tXa7RDCdXO9cZkuu
57vRHlEbGnlyPd8j8voNtl9s9oqwZl/j0bXOEn+IPD+a6/l+tG+uTJx+RvnB
9DxIBKfCZ+Y1uL99/AERguIuv4p795HpebAI2rhw3m/J7aAIw7cboYnL9TwE
7+tbQ17HsPoD5wWH8PnW1vdrcpHr+WERylynXBdP5zI9P4L36fP5bk1fcj0/
is+T3zBpxGiu56GoR6eaXDDk87a3HcPPTzuwfCmL/5vuOS6C9dI/74715np+
QmT1vBe5np9Ee9B7USu775+Znp8S4cjinZeHFjJ/+7nTIuy6YOARtuEN0/Mw
EaaI47pdSmTnPTpchAlaggSzv+LOiLBxtV1C0Eeu52dFEJparQ/rzPy7yedE
UKcljAjlen5eBBcrtaMos/9eXxDhrt6I+E37uZ5fxPUe3dahnM+T+XRJZPX2
05h9mXcZ9TAuov9eNi/T+XuECM/2Lhv4y4nr+RVcP83Bm870/Br+nn3J117/
YPFz3XURYLi+btBBZq8YRIpQr/LNjNfd2fopUSJcrtdjSKkr1/NoEUb69Y7b
35nr+Q0RFn9xO18rgPGHRQzqocnzc+/t2XloFSvC94Aeg667cj2/iftj+Na+
txkPplndwucfkz+ve6cipudxImzeUsfNYAHzX/W7jXqmjqsdxvU8XgSHseqE
E67nd0Se3/aS6XkC7sfD5tf+rGN84piI3398U+7CkGym53dFaCDhCg3IY3qe
JDL/kgvX83toj6vpTSz/ytnzvgiFUQ6z7rsTD6JeqstfzPX8ocjrS7ieJ+Pf
F1ZNXbKf6/kj1LslXr9fCDlMzx+LMEsTJK7nT0TYXW5xcgirN3AOeYr24bEv
SEzs+Y49E6HN4sdjA7PZ+oU9R145Oy6u/xyWX3DhhQixi/ZbDavG/H/XUvD8
jttkEcber2nMS3z+da7Bjk+5nqeKoLVPucn1/BXqtU3ikr8HuZ6/FqFu29Pn
jJy5nr9B+9lyv17cfPZ9b9/i91dRG0yy/MTMdyKEzK2+K7fiG6bn75Fvso2P
fxrI4s8FabgfV6kDdbiefxBBHf/ivpfFF/+ki6DNn16Xx/Q8E89zht/Cxf7f
mZ5noT05xfDr1P7Es8gj6gDlSHa+a39EvVy1oXbnehR/Fln9VRHX8xy017SA
KdfzXBEa+li9vRD3ien5ZxGiskcfeL6K6/kXEeqMOHF8SyzjWeuveD8MGJuT
Z83uL8gTYdOzZS2P92TxQdt8PA+D1Y5KuUzPC0ToUmFtVrIVu19GFaLeageS
6/k3/LxCwwlLvzN71qkI7zfx1LMvzD5BfkZ7ZatBt4hgruc/RJYf48T1vBh5
43J7r1t2XM9/Ih+0vrY+Pp/r+S8R1Orb05WY/231b5HF8wqeMz0vEVn/KVNm
rweWiqCmb22N4Xr+B++78flWrwq5npchjwaYPoyryt7n4XL++ztxPf+Leqk6
cKOJzyW43cQx0bwr1/MKEji1WeS6ajLxuQQus+17tJ1JfC6BOt2kaR/mT0yo
JMGhV2n9vrt/YHpeWYJx+qpCpDI910mwr0qDYKcW7HynChLkfY7tZp5EfC6B
7dKRkZMqcz2vKsHiqX0mj3AlPpfg7IWIFo1SiM/x7806rdrU6jfTcwMJZp9c
HdVoCPG5xOKRs4nPJVZfYM7szWoi/p6qaxfU4PWDkiTBlYtnewwcnsn0XJYg
WUlOrWjD9VyRYNdHtWDiOdPzWhKrZ3VJY3peW+L5ZlzP60jgZVT+tEatfKbn
dSXYnnnthmEC8bnE8itZfwnkcwnU26CI/In1JRh40z5xpzXFDyRg/W6Jz/Hz
0+dHVWT9wZDPJahgZO01IoDreSMJtPmeLF6LfC7BnJjlF6ZcTWF6bipBvona
EJn4XIK9rtdTBpURn0uwrt7ZJaPduJ6bS/BxxNpTe5KIzyVoeTpn6eFWTA82
WEhgPNY88gnpeVOJ6xPX82YSvGzV+qrJOeJzCVTv3fwQ4nP8fVpBPPG5BNf+
Ji78tJDreSsJmiYceHKT1XMin+P63FAb/jD/dHQbCVaPUhvos/q8uLYSXLDt
2e9Id+Jz3L9dEpuYuxGfSxBRrDZoZu/zeXsJzhh+3jT+EPG5xPrxsfpB5HMJ
kn5PyY/fTXwuwU2jP2VTunA974yfN2Du1S2OxOcSy9f4y/yJJVYS/m899+dn
iM/x32v9k1n8XGeN+yf3fs8my4nPJehT8Kv4TB/GX0oPCX56pgVJFsTnEtx6
k5fV6zfxuQSxvaw9szpyPe8twdR9OU7NOhOfS1zviM8lmBy6av2pSVzPbSQW
ry0iPpcgpkANsHM974fnVR0HfpL4XAIDE8neLIDFm0bY4vu5Oauiwb0UpucD
JJjkc/zuxissfug4EH9PxLTRa/YTn0usH9Cgr0zPB+N+Mg77u+Al8/fPtcPz
Knz+29CV6/kQCZoMsNY3z+d6PlQCrb2eH/G5BHvq3ftud5v4/P+tB/I5nvcv
B49X0P/E9Hwkfr7a3vwO8bkEoS5H39l3Y3oXYi/Bilup4S4dmH/3mIMEM9sd
/rrnOjvvYaPxPqh04qTLZxaPuDBGgtweLcvzE4nPcX27//7+cgzxuQRWXbqP
8mbxD+RzCQz71ZmRfoD4XOL2AfG5BN2m6edMUZi9meKI708bcML1fKIEbL4q
13Mn3N+j+jbwZfVqyOe4f1alJ+yJZPdXgbME0VuOdLvw7R3T88kS1ClxNmpg
zfy7f6ZI8CTjZ5cyli+KfC6BFg6swvXcRWI80pn4XGLxmx5cz93w/ERlrvh2
hfhcgp79a0pWx4nPJfBJ1yvx7s14udlMPN+bdAV1Ermeu0vcf/uO6fksCabM
tDPO/EF8LjH/QNwrpudzJHietGZSrhvLH7CdK0GXc6NXxX8gPpfgVPD93iVN
uZ57SPCoxtDUnATicwlaqw7QSsTnEmxbkmmoCyY+x/UxMF3enNUTI5/j+Sg4
OCcklvgc939OgXhnOPE56kehOrCa148vxuedMz1pWG/icwl+RDWoXo31D0c+
l0BLl41k+fyBy/D9Tn4/zMyG+Y92Lcf9Nvxut/MCq68N8pagVp+gdco4ruc+
EkwMgB+G6cVMz1dIsNKmp3clqj/3lVi9ym7ub1+J93PG+g1H5hOf4+eZVnMd
UoHp683VEgyp9yCpuDHX8zUSaPPIKxKf498/Pht+sJyd76drJSipodQYVcDu
r9R1EvzZENJ+e/MMpuf+Evjbbe4eqs/97QH4/C07WJveJT6XoFHd52aHX3I9
3yDBsydvqk325P72jRIsUi8AR67nmySoP+NklPFkdj9X2oLnSU1Q8yA+l6BX
D3VCFPE57pewzQ1zNhKf49+PtFvQag3xuQSj8nolDGDzWZDPuZ6xfs/I5/i+
tIFrxOeSNr4yNIjr+W4Jhp+fKWYXE59LLN5qTHyO+/eV1c+xW4jPJfA+EzFl
hRHxuQRprwK2BVZh6+cQJEHQ3H4/w9yJzyUYqzro/Li/PViChXle0Z3iuZ4f
xN/vXGGIUVficwlqagM8mH9xwSG8PyxMm36wYfHBJYdRf1veTJ+XTXwuQefm
+4RzicTnEgQ8XlB9YlWu56ES9M2adK8Vzy/Zdgz1vHSrWYd/fC7B0oQW1ts2
EJ9L8G3XaZP9TVj8+uhJtC/U8uZk4nO0Vza2ars5ifgc9d9mrNmIMnYeIsIk
+N3G+r+Z0Sx/KToc9fBRs29NcojP0f5In7tsVT/icwn8zAeGvnzM9fwc2lP/
re36ojLxOd53x9WBsJR/LMH0iUeyYAvxOdoHr/7E5FaheCfe548mym79ic8l
KNx/a3DlnXlMzyMkyGo6c8YcP67nV/D8dZrWY3Ao0wO9axJ8GXm1kd9nVk+k
uy5x/wmzVwwiJbh07rhx+T7ub4+SoP/BLR3SKzL/t1E0fv89249/HJj/zeSG
BL9u/n52Pon4XGLxaBeu57ES+EZ+STmQR3wuQfumZdG1GhGf4/kvDGpj+p3r
eRzqmTrey4D4HO/7gEr2D8KIzyWY0dVlzg2J6/kdCXbjcmYOID7H77PNeRLD
+n0hn0u8/pTr+V0JRlpOrfaiK/e3J+H5mZAsbjYiPkd7Qp0/0oT4XGL1JI7E
53hfq/O5OxKfSyAudtb7sJr4XAI275L4XOL1blzPH+P+GFPl9PlKjO/2PZHA
SBt4RHwugdqOJ+s8qwc59gzv54YPtu58z/3tzyVg85i5v/0Ff55fXM9TJNDm
HRsRn0usHmER1/NUCbR25aTnryQQLO5fKnMnPsf3jccrwJf4nL//1tzf/hbP
47PmTfby+WqZ79De72qQfTaQ+Bz5poEtmoQsX7QgDc9bk5x9d63eMj3/IMH5
w7qnln8YT/5Jl2B9RW+z4duIzyVef8X97Vmot79d9zfYzvItDLMlsBj/bfH4
XsTnaG+nhxfNTaF8MlzPxvpLvFj/K+RzifeXJj7H87i0pMqfycTnEu8PTnwu
QasYgzv+/YjPyX7hep4nsX55F7me56M9UagmfBOf433x+O/8NvWJzyXQ5lc3
YHw37psEaytGrJYiuZ4XSdx/zPX8O54Hg/BhDwOJz1G/viKAZjB706NYghzv
DPfk1sTnEqSs+2Ebfo74HO+Pnsv3Nrfhev5bggfWasUg97eX4H4bvdbDyp/r
eSmub/yxnTYhxOd4n7xMntJiG9fzMgneeXbJPJhaxPS8XGL9MAYQn0vw1yv1
bPeJxOcyXK7jeujAdoqfy8yf94P4XOb2BPG5DEM8Rqcu6s94IaGSDEPVBghN
uJ5XliF1e2x2wx7E5zJM3e/Q6UU597cLMpxcWxY87jjxuQzv56kN7yh+LoMa
jZP+8bkMPnqj9nf9TXwuwx+P0qzttSl+LoNhwVG/ey2Jz2WoXrXexHcNic9l
GKg1ICU+l2FMUcOt+aOIz+X/r+cyPm+jQ64Da7N4rLEig9uTY7mNUrme15Kh
TrR9hZ89KH4uM73xpvi5DFo7sw0UP5fhkkkLs7hc4nMZ2u/K2e1vRfFzGfJ2
Dx9jwOwp5HMZ0sd/ndxuB8XPZWj2plXRmInE5zLsmmh5Nbsm8bkMbZbJL4NW
f2J63kgGu+2jHn21ID6XwaLS6dwslg+HfC5DybVDLbqXcT1vLLN6M9JzMxm0
dKCmFD+XYVK/1+09dxOfy/AzN+NQ/hnicxlU980pP4qfy5Aye0Rp+ETicxmG
f1w/ymYe8bkMvvvjN/h9ID6XYd+ExmF3thGfy9DFrJ6wuybFz2WoppZHPOD+
9tYybM6patcjhNUbRLeRofedN5fXLGf2V1xbGVqGx1jo/c1iet5Ohr3XW0U6
z2P5PsmWMnienxEq+lP8XGb9/EnPO8iQvWTeohdnKH4ug82DwJbrU4jPZdDm
pyUSn8twS8VTE+5v7yLDm0OT2+e+Ij6XocC/2vMH8VzPu8nMvizk/nZr3M94
PIWzzF4x6C6DgWBzwTeA8ZfSQ4ajd9bssTvF9bynDOvPetX62JzreS98P+pA
mhLic5nxdA7xuQx91A38jvhchv0LJ5jVfUN8jv+/QtvEXVnc395XhoDmTef6
svwr5HMZ1Ok8FzYQn8uQ0DLUbWkAq18ZYYv7PyJ/5Ipoip/LPD7F9XygDHLx
1yZmy4nPcb9+Lj8vGlP8HN+Xur0HEJ/LsLPlyOJdF4jPZXC69q6L/Qficxks
fxQdM3tOfI7nt36o3V/ytw+X4Ue7QS7ruxGfyzCsjxoh+8j0fKQM950iDkTY
cj0fJcMWY4d06zss/hRiL4PQ20Ov7AbxOf6ewvyObRtS/Bw/78mf9uEPiM9l
aHTCvtFbf+JzPP/nU7fmRhKf43+PNYvxSSQ+l2F06cIeriHE53heTS28Zp8l
Ppe5vUR8jvet+9OXTtUpfi5DuzfXLJ9sID6XYZEslfd/xOz13EkyhByvsPro
cO5vd5ahKP322O7rWX5T8WR8n69ft7lbgfhchn5qArhjPtPzaTJ8bZO1/Dzp
uYsM/x2+eN9sB/E5vj+1PdNG4nMZDvZo/WxfNvE5vv+DnXuXPyE+l2GQWrD4
luLnMq9vJj7H+8h2YfJ1th7I5zIELzPc3XAR1/PZMqtXAJYfAHPwPl1Y+bV/
M4qfy7Ds9RC/xUeJz2XWn6AZxc9lKFzl/+xSda7n82W44JbsMlMmPpeZ/yCG
+Fxm9ZHtKH4uw3aPjdO2BHI995Jhmsm0/yw9iM9xfTtF5oUnUvxchukW4b/W
3iI+l4HNE+b+9qWoH8PVDggsPzFwGa5/pVMrxLvE5zIYbZQCbOxY/m6QN77f
is49VtsSn8sQ1P5+1VeZFD+XIdep2Q+XFsTnMu9nRHwus3qgb8TnMnQf06Ln
Uzvic5n11+lL8XMZ2LxC5s954Iffd9w605XNb0c+x/siXHXIEJ/j/fl+jU0l
dj6Qz1H/tXnPxOcyTLjsbjM+g9kPX9bLEOlzc85LL+Jz3L8hw5YsNCc+lyHZ
Lv5O1GbicxnOzx7putqA+BzXVy3PnEd8LkPrmm4+nQXic/z85kvTplpyf/s2
[truncated: 1,998,939 more chars]
