# Supplementary material for: Spatially selective delivery of living magnetic microrobots through torque-focusing
Source: Nat Commun. 2024 Mar 9;15:2160. doi: 10.1038/s41467-024-46407-4 (PMC10924878; doi:10.1038/s41467-024-46407-4)
Supplement: Supplementary file 4 — Source Data [file 41467_2024_46407_MOESM4_ESM.zip › Data_Sorted_by_Figures/Fig_4/4H/Field Characterization/x axis measurements/(-5,0,0) B -16A W -49A RMF off.csv]

Time (ms)	B (mT)	Bx (mT)	By (mT)	Bz (mT)
0	0.303475	0.005591	0.220221	-0.208731
0.999928	0.31213	0.009541	0.228285	-0.212649
1.99986	0.288889	0.029837	0.219883	-0.184982
2.99978	0.277635	0.00204	0.223544	-0.164636
4.00019	0.289831	-0.009202	0.219897	-0.18858
5.00011	0.312104	0.009467	0.220409	-0.22077
6.00004	0.2578	-0.020894	0.200458	-0.160752
6.99997	0.276154	-0.009294	0.189084	-0.201052
7.9999	0.290567	-0.021351	0.205129	-0.204683
8.99982	0.287174	-0.001348	0.201153	-0.20495
9.99975	0.284895	-0.021269	0.205007	-0.196684
11.0002	0.288701	0.045616	0.193271	-0.209555
12.0001	0.292829	-0.001394	0.205214	-0.208888
13	0.32366	0.001157	0.20189	-0.252973
13.9999	0.259355	0.03388	0.177892	-0.185665
14.9999	0.278849	-0.013261	0.197018	-0.196889
15.9998	0.273064	0.037823	0.192956	-0.189476
16.9997	0.265789	0.014018	0.204621	-0.169049
18.0001	0.287534	0.013688	0.20511	-0.201044
19.0001	0.281005	0.033811	0.20495	-0.189252
20	0.261603	0.018137	0.208442	-0.157031
20.9999	0.278919	0.029964	0.2167	-0.17303
21.9998	0.295603	-0.001398	0.209214	-0.208827
22.9998	0.303901	0.037555	0.21332	-0.213167
24.0002	0.287258	-0.009348	0.201144	-0.204868
25.0001	0.309466	0.00562	0.232158	-0.204548
26	0.278993	-0.013298	0.193079	-0.200949
27	0.293728	0.021642	0.20918	-0.205064
27.9999	0.298866	0.001785	0.231909	-0.18851
28.9998	0.264585	-0.009092	0.192779	-0.180994
29.9997	0.289214	-0.037309	0.205049	-0.200519
31.0001	0.265338	0.050099	0.204542	-0.161421
32.0001	0.295738	-0.001435	0.205275	-0.212887
33	0.29898	-0.005513	0.201393	-0.220906
33.9999	0.266781	0.026017	0.204635	-0.169173
34.9998	0.254033	-0.00089	0.196482	-0.161018
35.9998	0.282774	0.009957	0.223675	-0.172717
37.0002	0.273152	0.005858	0.200856	-0.185025
38.0001	0.306596	0.013549	0.220291	-0.212813
39	0.27872	-0.009261	0.197022	-0.19693
40	0.287924	0.041802	0.212959	-0.189212
40.9999	0.273328	0.033972	0.208706	-0.173193
41.9998	0.28234	0.005882	0.216794	-0.180782
42.9997	0.246065	0.010348	0.204128	-0.137014
44.0001	0.323398	-0.00966	0.224569	-0.232511
45.0001	0.296333	-0.001509	0.197398	-0.221008
46	0.295114	0.033716	0.217071	-0.197067
46.9999	0.31157	0.021358	0.205608	-0.233121
47.9999	0.276603	-0.005072	0.21272	-0.17673
48.9998	0.290395	0.009834	0.223858	-0.184715
50.0002	0.308799	-0.029598	0.205486	-0.228597
