# Supplementary material for: Spatially selective delivery of living magnetic microrobots through torque-focusing
Source: Nat Commun. 2024 Mar 9;15:2160. doi: 10.1038/s41467-024-46407-4 (PMC10924878; doi:10.1038/s41467-024-46407-4)
Supplement: Supplementary file 4 — Source Data [file 41467_2024_46407_MOESM4_ESM.zip › Data_Sorted_by_Figures/Fig_4/4H/Field Characterization/x axis measurements/(5,0,0) B0 W0 RMF off.csv]

Time (ms)	B (mT)	Bx (mT)	By (mT)	Bz (mT)
0	6.49887	-0.050486	6.47898	0.50552
1.0004	6.49614	-0.07015	6.47347	0.537644
2.00033	6.49014	-0.050435	6.46992	0.509382
3.00026	6.48964	-0.050518	6.47005	0.501383
4.00019	6.48204	-0.030428	6.46195	0.509054
5.00011	6.46892	-0.034124	6.44652	0.536861
6.00004	6.47712	-0.042588	6.45818	0.493119
6.99997	6.49154	-0.01819	6.4696	0.533048
8.00037	6.45673	-0.094232	6.43463	0.525297
9.0003	6.46009	-0.02224	6.43872	0.524617
10.0002	6.479	-0.058299	6.45773	0.521279
11.0002	6.45026	-0.05456	6.43117	0.49283
12.0001	6.47415	-0.046419	6.45393	0.509096
13	6.4745	-0.06192	6.45018	0.557207
14.0004	6.46786	-0.034289	6.44676	0.520864
15.0003	6.49808	-0.04261	6.47918	0.49344
16.0003	6.49399	-0.022441	6.47396	0.509155
17.0002	6.49221	-0.046106	6.46944	0.541335
18.0001	6.50504	-0.062159	6.48248	0.537699
19.0001	6.51403	0.036535	6.49403	0.508853
20	6.48329	-0.015223	6.46166	0.528896
21.0004	6.47159	-0.034334	6.45082	0.516926
22.0003	6.49097	-0.058311	6.46973	0.521462
23.0002	6.46751	-0.05837	6.44686	0.513112
24.0002	6.48822	-0.046101	6.46544	0.541274
25.0001	6.47061	-0.070538	6.45109	0.4973
26	6.4829	-0.046304	6.46175	0.521216
27.0004	6.46606	-0.026578	6.4472	0.492786
28.0004	6.48414	-0.030098	6.46146	0.541048
29.0003	6.48442	-0.093565	6.45661	0.592637
30.0002	6.46786	-0.034289	6.44676	0.520864
31.0001	6.49258	-0.038688	6.4743	0.485324
32.0001	6.46858	0.000833	6.44662	0.532501
33	6.48223	-0.003388	6.46192	0.512775
34.0004	6.47463	-0.042337	6.45381	0.517054
35.0003	6.46669	-0.050494	6.44705	0.501032
36.0003	6.45688	-0.062151	6.43455	0.532967
37.0002	6.46818	-0.074287	6.44672	0.521275
38.0001	6.49339	-0.08198	6.46922	0.553704
39	6.46391	-0.042284	6.44275	0.520885
40.0004	6.52709	-0.050307	6.50568	0.525929
41.0004	6.50571	-0.042037	6.48232	0.549491
42.0003	6.50482	-0.030161	6.48252	0.53737
43.0002	6.49212	-0.030106	6.46946	0.541171
44.0001	6.47987	-0.026136	6.45753	0.536947
45.0001	6.48355	-0.06222	6.46161	0.52938
46	6.49527	0.012763	6.47369	0.528791
47.0004	6.48728	0.012772	6.46569	0.528669
48.0003	6.51302	-0.050002	6.48925	0.55368
49.0003	6.49808	-0.04261	6.47918	0.49344
50.0002	6.47687	-0.082046	6.45334	0.545461
