# Supplementary material for: Spatially selective delivery of living magnetic microrobots through torque-focusing
Source: Nat Commun. 2024 Mar 9;15:2160. doi: 10.1038/s41467-024-46407-4 (PMC10924878; doi:10.1038/s41467-024-46407-4)
Supplement: Supplementary file 4 — Source Data [file 41467_2024_46407_MOESM4_ESM.zip › Data_Sorted_by_Figures/Fig_4/4H/Field Characterization/x axis measurements/x-5_y0_z0_B-16_W-49_RMFon.txt]

Block	B	Bx	By	Bz	Units	Temperature	Timestamp	Serial No.	Comment
0	4.904661	4.702043	-1.121616	-0.829741	MT	21240	2023.02.27 15:30:13.279192427	0001923
0	5.007163	4.765237	1.408491	-0.616730	MT	21240	2023.02.27 15:30:13.280192427	0001923
0	5.091474	3.613124	3.567833	-0.372844	MT	21240	2023.02.27 15:30:13.281192427	0001923
0	5.173217	1.561114	4.930847	-0.108835	MT	21240	2023.02.27 15:30:13.282192427	0001923
0	5.167726	-0.890717	5.088650	0.132893	MT	21240	2023.02.27 15:30:13.283192427	0001923
0	5.114215	-3.130363	4.036403	0.251939	MT	21240	2023.02.27 15:30:13.284192427	0001923
0	4.995360	-4.566080	2.010751	0.247815	MT	21240	2023.02.27 15:30:13.285192427	0001923
0	4.981291	-4.961823	-0.430540	0.090597	MT	21240	2023.02.27 15:30:13.286192427	0001923
0	4.960092	-4.119551	-2.758184	-0.155664	MT	21240	2023.02.27 15:30:13.287192427	0001923
0	4.895765	-2.227309	-4.339363	-0.421357	MT	21240	2023.02.27 15:30:13.288192427	0001923
0	4.877103	0.193686	-4.824904	-0.684774	MT	21240	2023.02.27 15:30:13.289192427	0001923
0	4.843675	2.494774	-4.074748	-0.796064	MT	21240	2023.02.27 15:30:13.290192427	0001923
0	4.885125	4.262007	-2.226720	-0.861081	MT	21240	2023.02.27 15:30:13.291192427	0001923
0	4.957854	4.899447	0.167368	-0.740082	MT	21240	2023.02.27 15:30:13.292192427	0001923
0	5.110239	4.354912	2.625518	-0.505900	MT	21240	2023.02.27 15:30:13.293192427	0001923
0	5.175007	2.664265	4.429155	-0.254892	MT	21240	2023.02.27 15:30:13.294192427	0001923
0	5.213918	0.371083	5.200647	0.022576	MT	21240	2023.02.27 15:30:13.295192427	0001923
0	5.173193	-2.103865	4.722641	0.179821	MT	21240	2023.02.27 15:30:13.296192427	0001923
0	5.089743	-3.987203	3.152183	0.267276	MT	21240	2023.02.27 15:30:13.297192427	0001923
0	4.997799	-4.926457	0.823378	0.173390	MT	21240	2023.02.27 15:30:13.298192427	0001923
0	4.934908	-4.647388	-1.659817	-0.010429	MT	21240	2023.02.27 15:30:13.299192427	0001923
0	4.932244	-3.278630	-3.674628	-0.273345	MT	21240	2023.02.27 15:30:13.300192427	0001923
0	4.917439	-1.080406	-4.761768	-0.582657	MT	21240	2023.02.27 15:30:13.301192427	0001923
0	4.884690	1.359316	-4.622910	-0.800727	MT	21240	2023.02.27 15:30:13.302192427	0001923
0	4.888902	3.505474	-3.302966	-0.838709	MT	21240	2023.02.27 15:30:13.303192427	0001923
0	4.904358	4.701997	-1.117555	-0.833679	MT	21240	2023.02.27 15:30:13.304192427	0001923
0	4.975938	4.745402	1.369289	-0.605122	MT	21240	2023.02.27 15:30:13.305192427	0001923
0	5.098926	3.609231	3.583643	-0.360560	MT	21240	2023.02.27 15:30:13.306192427	0001923
0	5.163736	1.558123	4.921845	-0.108941	MT	21240	2023.02.27 15:30:13.307192427	0001923
0	5.182764	-0.913521	5.099316	0.153295	MT	21240	2023.02.27 15:30:13.308192427	0001923
0	5.110841	-3.099509	4.056621	0.239928	MT	21240	2023.02.27 15:30:13.309192427	0001923
0	5.042613	-4.606313	2.039006	0.228658	MT	21240	2023.02.27 15:30:13.310192427	0001923
0	4.959626	-4.937594	-0.453815	0.109996	MT	21240	2023.02.27 15:30:13.311192427	0001923
0	4.940986	-4.107279	-2.743599	-0.127563	MT	21240	2023.02.27 15:30:13.312192427	0001923
0	4.905978	-2.246025	-4.343797	-0.394227	MT	21240	2023.02.27 15:30:13.313192427	0001923
0	4.872077	0.149643	-4.820896	-0.688260	MT	21240	2023.02.27 15:30:13.314192427	0001923
0	4.871300	2.545227	-4.065895	-0.848458	MT	21240	2023.02.27 15:30:13.315192427	0001923
0	4.878697	4.233964	-2.262626	-0.869342	MT	21240	2023.02.27 15:30:13.316192427	0001923
0	4.945616	4.888538	0.159234	-0.732093	MT	21240	2023.02.27 15:30:13.317192427	0001923
0	5.083539	4.346750	2.582819	-0.526472	MT	21240	2023.02.27 15:30:13.318192427	0001923
0	5.159244	2.664202	4.410280	-0.263181	MT	21240	2023.02.27 15:30:13.319192427	0001923
0	5.197536	0.308428	5.188085	0.055035	MT	21240	2023.02.27 15:30:13.320192427	0001923
0	5.157720	-2.052253	4.725786	0.239347	MT	21240	2023.02.27 15:30:13.321192427	0001923
0	5.032276	-3.932223	3.129312	0.262360	MT	21240	2023.02.27 15:30:13.322192427	0001923
0	5.014610	-4.942043	0.822748	0.213548	MT	21240	2023.02.27 15:30:13.323192427	0001923
0	4.966272	-4.683518	-1.651678	-0.021934	MT	21240	2023.02.27 15:30:13.324192427	0001923
0	4.947921	-3.274200	-3.702216	-0.234805	MT	21240	2023.02.27 15:30:13.325192427	0001923
0	4.941492	-1.111261	-4.780986	-0.570631	MT	21240	2023.02.27 15:30:13.326192427	0001923
0	4.893221	1.394689	-4.627417	-0.765155	MT	21240	2023.02.27 15:30:13.327192427	0001923
0	4.839378	3.438264	-3.295741	-0.857909	MT	21240	2023.02.27 15:30:13.328192427	0001923
0	4.931552	4.737230	-1.105882	-0.809860	MT	21240	2023.02.27 15:30:13.329192427	0001923
0	5.018811	4.785264	1.381518	-0.617348	MT	21240	2023.02.27 15:30:13.330192427	0001923
0	5.080307	3.573060	3.591843	-0.376065	MT	21240	2023.02.27 15:30:13.331192427	0001923
0	5.150810	1.518455	4.921309	-0.076535	MT	21240	2023.02.27 15:30:13.332192427	0001923
0	5.179707	-0.874847	5.103835	0.121960	MT	21240	2023.02.27 15:30:13.333192427	0001923
0	5.121126	-3.099274	4.068253	0.264107	MT	21240	2023.02.27 15:30:13.334192427	0001923
0	5.054634	-4.614241	2.049873	0.236907	MT	21240	2023.02.27 15:30:13.335192427	0001923
0	4.932986	-4.914026	-0.426194	0.071168	MT	21240	2023.02.27 15:30:13.336192427	0001923
0	4.914998	-4.063220	-2.762606	-0.124307	MT	21240	2023.02.27 15:30:13.337192427	0001923
0	4.924635	-2.262583	-4.350976	-0.449175	MT	21240	2023.02.27 15:30:13.338192427	0001923
0	4.879588	0.150027	-4.833444	-0.652449	MT	21240	2023.02.27 15:30:13.339192427	0001923
0	4.871705	2.537611	-4.078452	-0.812565	MT	21240	2023.02.27 15:30:13.340192427	0001923
0	4.859098	4.206845	-2.266475	-0.881123	MT	21240	2023.02.27 15:30:13.341192427	0001923
0	4.953056	4.896600	0.179119	-0.723871	MT	21240	2023.02.27 15:30:13.342192427	0001923
0	5.049292	4.324024	2.558428	-0.502606	MT	21240	2023.02.27 15:30:13.343192427	0001923
0	5.152765	2.687978	4.386677	-0.287790	MT	21240	2023.02.27 15:30:13.344192427	0001923
0	5.171902	0.328331	5.161295	0.042419	MT	21240	2023.02.27 15:30:13.345192427	0001923
0	5.163351	-2.087697	4.718417	0.195592	MT	21240	2023.02.27 15:30:13.346192427	0001923
0	5.077065	-3.990927	3.124815	0.290901	MT	21240	2023.02.27 15:30:13.347192427	0001923
0	5.010776	-4.942522	0.807483	0.165312	MT	21240	2023.02.27 15:30:13.348192427	0001923
0	4.980417	-4.695674	-1.659447	-0.037930	MT	21240	2023.02.27 15:30:13.349192427	0001923
0	4.931210	-3.262742	-3.686425	-0.285691	MT	21240	2023.02.27 15:30:13.350192427	0001923
0	4.932576	-1.099571	-4.781996	-0.503755	MT	21240	2023.02.27 15:30:13.351192427	0001923
0	4.897930	1.410971	-4.631810	-0.738385	MT	21240	2023.02.27 15:30:13.352192427	0001923
0	4.888625	3.489660	-3.323227	-0.822852	MT	21240	2023.02.27 15:30:13.353192427	0001923
0	4.915677	4.714260	-1.132906	-0.810036	MT	21240	2023.02.27 15:30:13.354192427	0001923
0	4.960786	4.720016	1.385807	-0.640614	MT	21240	2023.02.27 15:30:13.355192427	0001923
0	5.091048	3.601551	3.583160	-0.329483	MT	21240	2023.02.27 15:30:13.356192427	0001923
0	5.160921	1.554742	4.920924	-0.048910	MT	21240	2023.02.27 15:30:13.357192427	0001923
0	5.190544	-0.913611	5.107437	0.145418	MT	21240	2023.02.27 15:30:13.358192427	0001923
0	5.131669	-3.107240	4.075181	0.268296	MT	21240	2023.02.27 15:30:13.359192427	0001923
0	5.032026	-4.594190	2.038837	0.240532	MT	21240	2023.02.27 15:30:13.360192427	0001923
0	4.988175	-4.966148	-0.465007	0.055110	MT	21240	2023.02.27 15:30:13.361192427	0001923
0	4.920283	-4.079400	-2.747382	-0.139910	MT	21240	2023.02.27 15:30:13.362192427	0001923
0	4.929613	-2.266049	-4.359758	-0.398265	MT	21240	2023.02.27 15:30:13.363192427	0001923
0	4.889084	0.153911	-4.841255	-0.664610	MT	21240	2023.02.27 15:30:13.364192427	0001923
0	4.849750	2.510687	-4.070607	-0.804166	MT	21240	2023.02.27 15:30:13.365192427	0001923
0	4.930168	4.285932	-2.274502	-0.874060	MT	21240	2023.02.27 15:30:13.366192427	0001923
0	4.902643	4.840193	0.136729	-0.767944	MT	21240	2023.02.27 15:30:13.367192427	0001923
0	5.054400	4.311872	2.586594	-0.514052	MT	21240	2023.02.27 15:30:13.368192427	0001923
0	5.155319	2.684341	4.394122	-0.251633	MT	21240	2023.02.27 15:30:13.369192427	0001923
0	5.201568	0.358735	5.189168	-0.012478	MT	21240	2023.02.27 15:30:13.370192427	0001923
0	5.161648	-2.076031	4.722919	0.163535	MT	21240	2023.02.27 15:30:13.371192427	0001923
0	5.067014	-3.986791	3.112638	0.302674	MT	21240	2023.02.27 15:30:13.372192427	0001923
0	5.010452	-4.941933	0.795629	0.221134	MT	21240	2023.02.27 15:30:13.373192427	0001923
0	4.982022	-4.683428	-1.698733	-0.018653	MT	21240	2023.02.27 15:30:13.374192427	0001923
0	4.948633	-3.274365	-3.701972	-0.250802	MT	21240	2023.02.27 15:30:13.375192427	0001923
0	4.939209	-1.134862	-4.777610	-0.531329	MT	21240	2023.02.27 15:30:13.376192427	0001923
0	4.874044	1.386587	-4.608307	-0.772781	MT	21240	2023.02.27 15:30:13.377192427	0001923
0	4.856681	3.481410	-3.279936	-0.842110	MT	21240	2023.02.27 15:30:13.378192427	0001923
0	4.913896	4.725730	-1.110628	-0.761806	MT	21240	2023.02.27 15:30:13.379192427	0001923
0	4.964639	4.717149	1.416555	-0.624112	MT	21240	2023.02.27 15:30:13.380192427	0001923
0	5.126348	3.620836	3.607204	-0.396326	MT	21240	2023.02.27 15:30:13.381192427	0001923
0	5.167183	1.605009	4.910085	-0.121606	MT	21240	2023.02.27 15:30:13.382192427	0001923
0	5.197389	-0.887151	5.120246	0.094332	MT	21240	2023.02.27 15:30:13.383192427	0001923
0	5.130703	-3.133967	4.051786	0.292218	MT	21240	2023.02.27 15:30:13.384192427	0001923
0	5.036899	-4.598192	2.041832	0.240619	MT	21240	2023.02.27 15:30:13.385192427	0001923
0	4.999874	-4.977547	-0.457923	0.114346	MT	21240	2023.02.27 15:30:13.386192427	0001923
0	4.911616	-4.063434	-2.755301	-0.144196	MT	21240	2023.02.27 15:30:13.387192427	0001923
0	4.929224	-2.258492	-4.359092	-0.441340	MT	21240	2023.02.27 15:30:13.388192427	0001923
0	4.881471	0.126156	-4.837655	-0.640265	MT	21240	2023.02.27 15:30:13.389192427	0001923
0	4.849566	2.502188	-4.065885	-0.852015	MT	21240	2023.02.27 15:30:13.390192427	0001923
0	4.841778	4.211471	-2.244435	-0.817823	MT	21240	2023.02.27 15:30:13.391192427	0001923
0	4.940201	4.880344	0.148531	-0.752175	MT	21240	2023.02.27 15:30:13.392192427	0001923
0	5.066861	4.327793	2.582736	-0.522277	MT	21240	2023.02.27 15:30:13.393192427	0001923
0	5.142354	2.648541	4.401773	-0.231144	MT	21240	2023.02.27 15:30:13.394192427	0001923
0	5.162601	0.308464	5.153089	0.054501	MT	21240	2023.02.27 15:30:13.395192427	0001923
0	5.131570	-2.059427	4.695086	0.218949	MT	21240	2023.02.27 15:30:13.396192427	0001923
0	5.058246	-3.975291	3.117385	0.254620	MT	21240	2023.02.27 15:30:13.397192427	0001923
0	4.983505	-4.913728	0.795357	0.240843	MT	21240	2023.02.27 15:30:13.398192427	0001923
0	4.938676	-4.651387	-1.659822	-0.010387	MT	21240	2023.02.27 15:30:13.399192427	0001923
0	4.910471	-3.246518	-3.674758	-0.262676	MT	21240	2023.02.27 15:30:13.400192427	0001923
0	4.911969	-1.023871	-4.774479	-0.532426	MT	21240	2023.02.27 15:30:13.401192427	0001923
0	4.886484	1.418631	-4.612329	-0.769172	MT	21240	2023.02.27 15:30:13.402192427	0001923
0	4.891446	3.533403	-3.275875	-0.842584	MT	21240	2023.02.27 15:30:13.403192427	0001923
0	4.896289	4.710541	-1.086405	-0.777282	MT	21240	2023.02.27 15:30:13.404192427	0001923
0	5.003846	4.757143	1.420602	-0.624463	MT	21240	2023.02.27 15:30:13.405192427	0001923
0	5.143648	3.648553	3.600666	-0.424717	MT	21240	2023.02.27 15:30:13.406192427	0001923
0	5.189989	1.522496	4.961187	-0.067966	MT	21240	2023.02.27 15:30:13.407192427	0001923
0	5.184535	-0.902773	5.103695	0.129247	MT	21240	2023.02.27 15:30:13.408192427	0001923
0	5.099104	-3.079387	4.056461	0.251720	MT	21240	2023.02.27 15:30:13.409192427	0001923
0	5.050292	-4.614189	2.038813	0.240738	MT	21240	2023.02.27 15:30:13.410192427	0001923
0	4.946697	-4.925851	-0.445435	0.085998	MT	21240	2023.02.27 15:30:13.411192427	0001923
0	4.951986	-4.123241	-2.739680	-0.123338	MT	21240	2023.02.27 15:30:13.412192427	0001923
0	4.921734	-2.215314	-4.374284	-0.426015	MT	21240	2023.02.27 15:30:13.413192427	0001923
0	4.871738	0.169725	-4.820994	-0.680467	MT	21240	2023.02.27 15:30:13.414192427	0001923
0	4.880007	2.557523	-4.074307	-0.820709	MT	21240	2023.02.27 15:30:13.415192427	0001923
0	4.850312	4.207157	-2.258949	-0.850006	MT	21240	2023.02.27 15:30:13.416192427	0001923
0	4.943897	4.884373	0.159474	-0.748049	MT	21240	2023.02.27 15:30:13.417192427	0001923
0	5.050377	4.320177	2.570178	-0.486384	MT	21240	2023.02.27 15:30:13.418192427	0001923
0	5.170269	2.668960	4.424138	-0.188005	MT	21240	2023.02.27 15:30:13.419192427	0001923
0	5.169339	0.347128	5.157623	0.022166	MT	21240	2023.02.27 15:30:13.420192427	0001923
0	5.136395	-2.044523	4.707225	0.210979	MT	21240	2023.02.27 15:30:13.421192427	0001923
0	5.097916	-4.003029	3.143921	0.283316	MT	21240	2023.02.27 15:30:13.422192427	0001923
0	4.996298	-4.926238	0.811074	0.193204	MT	21240	2023.02.27 15:30:13.423192427	0001923
0	4.945262	-4.655544	-1.667582	-0.026466	MT	21240	2023.02.27 15:30:13.424192427	0001923
0	4.973011	-3.321653	-3.690616	-0.277146	MT	21240	2023.02.27 15:30:13.425192427	0001923
0	4.882650	-1.068232	-4.731063	-0.562311	MT	21240	2023.02.27 15:30:13.426192427	0001923
0	4.887228	1.394850	-4.623662	-0.749097	MT	21240	2023.02.27 15:30:13.427192427	0001923
0	4.878821	3.537759	-3.261422	-0.806402	MT	21240	2023.02.27 15:30:13.428192427	0001923
0	4.891855	4.706583	-1.086470	-0.773242	MT	21240	2023.02.27 15:30:13.429192427	0001923
0	4.973827	4.728074	1.408692	-0.632346	MT	21240	2023.02.27 15:30:13.430192427	0001923
0	5.093877	3.596778	3.584300	-0.404429	MT	21240	2023.02.27 15:30:13.431192427	0001923
0	5.188789	1.601273	4.934650	-0.093188	MT	21240	2023.02.27 15:30:13.432192427	0001923
0	5.206428	-0.937818	5.119697	0.126852	MT	21240	2023.02.27 15:30:13.433192427	0001923
0	5.090502	-3.095362	4.033445	0.251533	MT	21240	2023.02.27 15:30:13.434192427	0001923
0	5.054134	-4.606176	2.065758	0.245068	MT	21240	2023.02.27 15:30:13.435192427	0001923
0	5.014925	-4.993435	-0.446126	0.126692	MT	21240	2023.02.27 15:30:13.436192427	0001923
0	4.946236	-4.111151	-2.747787	-0.115585	MT	21240	2023.02.27 15:30:13.437192427	0001923
0	4.903869	-2.207207	-4.359459	-0.413870	MT	21240	2023.02.27 15:30:13.438192427	0001923
0	4.862269	0.181630	-4.809859	-0.688421	MT	21240	2023.02.27 15:30:13.439192427	0001923
0	4.853329	2.533381	-4.055154	-0.832169	MT	21240	2023.02.27 15:30:13.440192427	0001923
0	4.881723	4.246320	-2.259147	-0.834410	MT	21240	2023.02.27 15:30:13.441192427	0001923
0	4.944003	4.888640	0.140114	-0.724384	MT	21240	2023.02.27 15:30:13.442192427	0001923
0	5.041745	4.324039	2.543430	-0.502835	MT	21240	2023.02.27 15:30:13.443192427	0001923
0	5.148501	2.688762	4.385517	-0.211803	MT	21240	2023.02.27 15:30:13.444192427	0001923
0	5.184942	0.355030	5.172753	0.014314	MT	21240	2023.02.27 15:30:13.445192427	0001923
0	5.165400	-2.091490	4.718107	0.215630	MT	21240	2023.02.27 15:30:13.446192427	0001923
0	5.089782	-4.003222	3.132228	0.263136	MT	21240	2023.02.27 15:30:13.447192427	0001923
0	4.999945	-4.930362	0.811253	0.181247	MT	21240	2023.02.27 15:30:13.448192427	0001923
0	4.926322	-4.631451	-1.678674	-0.018882	MT	21240	2023.02.27 15:30:13.449192427	0001923
0	4.922619	-3.242612	-3.693583	-0.274005	MT	21240	2023.02.27 15:30:13.450192427	0001923
0	4.923122	-1.080192	-4.770072	-0.562783	MT	21240	2023.02.27 15:30:13.451192427	0001923
0	4.890321	1.422717	-4.616446	-0.761276	MT	21240	2023.02.27 15:30:13.452192427	0001923
0	4.866394	3.497164	-3.271567	-0.865148	MT	21240	2023.02.27 15:30:13.453192427	0001923
0	4.904400	4.710051	-1.089671	-0.825335	MT	21240	2023.02.27 15:30:13.454192427	0001923
0	5.010534	4.764948	1.408919	-0.644725	MT	21240	2023.02.27 15:30:13.455192427	0001923
0	5.113686	3.601396	3.614340	-0.341008	MT	21240	2023.02.27 15:30:13.456192427	0001923
0	5.161037	1.517910	4.931102	-0.128389	MT	21240	2023.02.27 15:30:13.457192427	0001923
0	5.191037	-0.894782	5.111703	0.129287	MT	21240	2023.02.27 15:30:13.458192427	0001923
0	5.134328	-3.142338	4.052326	0.256307	MT	21240	2023.02.27 15:30:13.459192427	0001923
0	5.047766	-4.609859	2.038329	0.272692	MT	21240	2023.02.27 15:30:13.460192427	0001923
0	4.950756	-4.929768	-0.445562	0.094038	MT	21240	2023.02.27 15:30:13.461192427	0001923
0	4.899840	-4.040753	-2.765784	-0.176596	MT	21240	2023.02.27 15:30:13.462192427	0001923
0	4.905281	-2.227142	-4.351591	-0.406543	MT	21240	2023.02.27 15:30:13.463192427	0001923
0	4.881460	0.177609	-4.828801	-0.692669	MT	21240	2023.02.27 15:30:13.464192427	0001923
0	4.913055	2.620310	-4.069927	-0.841293	MT	21240	2023.02.27 15:30:13.465192427	0001923
0	4.862564	4.211218	-2.279003	-0.846353	MT	21240	2023.02.27 15:30:13.466192427	0001923
0	4.978952	4.923627	0.151154	-0.724577	MT	21240	2023.02.27 15:30:13.467192427	0001923
0	5.055244	4.311991	2.590410	-0.501993	MT	21240	2023.02.27 15:30:13.468192427	0001923
0	5.258840	2.597897	4.568914	-0.177061	MT	21240	2023.02.27 15:30:13.469192427	0001923
0	5.192411	0.288351	5.184184	0.047181	MT	21240	2023.02.27 15:30:13.470192427	0001923
0	5.089773	-2.171239	4.597843	0.226618	MT	21240	2023.02.27 15:30:13.471192427	0001923
0	4.991232	-3.995191	2.981438	0.248749	MT	21240	2023.02.27 15:30:13.472192427	0001923
0	4.957111	-4.918516	0.600841	0.141906	MT	21240	2023.02.27 15:30:13.473192427	0001923
0	4.979828	-4.647741	-1.787085	-0.059376	MT	21240	2023.02.27 15:30:13.474192427	0001923
0	4.995814	-3.251101	-3.778728	-0.331228	MT	21240	2023.02.27 15:30:13.475192427	0001923
0	4.923670	-1.100195	-4.766097	-0.562516	MT	21240	2023.02.27 15:30:13.476192427	0001923
0	4.863813	1.390575	-4.596303	-0.772639	MT	21240	2023.02.27 15:30:13.477192427	0001923
0	4.857217	3.497266	-3.260736	-0.853982	MT	21240	2023.02.27 15:30:13.478192427	0001923
0	4.929380	4.741071	-1.070698	-0.821365	MT	21240	2023.02.27 15:30:13.479192427	0001923
0	5.001341	4.752941	1.416903	-0.644479	MT	21240	2023.02.27 15:30:13.480192427	0001923
0	5.111562	3.596915	3.611053	-0.388020	MT	21240	2023.02.27 15:30:13.481192427	0001923
0	5.183749	1.597277	4.930646	-0.093208	MT	21240	2023.02.27 15:30:13.482192427	0001923
0	5.184850	-0.859021	5.112097	0.105920	MT	21240	2023.02.27 15:30:13.483192427	0001923
0	5.145216	-3.138149	4.068023	0.276506	MT	21240	2023.02.27 15:30:13.484192427	0001923
0	4.995621	-4.628841	1.861572	0.254186	MT	21240	2023.02.27 15:30:13.485192427	0001923
0	4.967386	-4.941472	-0.492937	0.117440	MT	21240	2023.02.27 15:30:13.486192427	0001923
0	4.991946	-4.127867	-2.800654	-0.191232	MT	21240	2023.02.27 15:30:13.487192427	0001923
0	4.930002	-2.211220	-4.386400	-0.418240	MT	21240	2023.02.27 15:30:13.488192427	0001923
0	4.863968	0.134304	-4.821892	-0.624106	MT	21240	2023.02.27 15:30:13.489192427	0001923
0	4.865918	2.557380	-4.055126	-0.832416	MT	21240	2023.02.27 15:30:13.490192427	0001923
0	4.871597	4.345217	-2.044238	-0.820146	MT	21240	2023.02.27 15:30:13.491192427	0001923
0	4.912181	4.848458	0.319046	-0.721238	MT	21240	2023.02.27 15:30:13.492192427	0001923
0	5.074482	4.339190	2.586153	-0.483335	MT	21240	2023.02.27 15:30:13.493192427	0001923
0	5.138402	2.632373	4.405998	-0.246915	MT	21240	2023.02.27 15:30:13.494192427	0001923
0	5.197510	0.308511	5.187963	0.063034	MT	21240	2023.02.27 15:30:13.495192427	0001923
0	5.156994	-2.071656	4.718375	0.199427	MT	21240	2023.02.27 15:30:13.496192427	0001923
0	5.066195	-3.966661	3.135430	0.317817	MT	21240	2023.02.27 15:30:13.497192427	0001923
0	4.974947	-4.906438	0.804404	0.172894	MT	21240	2023.02.27 15:30:13.498192427	0001923
0	4.938296	-4.659494	-1.635712	-0.017937	MT	21240	2023.02.27 15:30:13.499192427	0001923
0	4.911920	-3.262489	-3.662840	-0.258329	MT	21240	2023.02.27 15:30:13.500192427	0001923
0	4.887953	-1.080104	-4.735260	-0.550250	MT	21240	2023.02.27 15:30:13.501192427	0001923
0	4.860752	1.406859	-4.592712	-0.744747	MT	21240	2023.02.27 15:30:13.502192427	0001923
0	4.869101	3.481144	-3.291523	-0.869288	MT	21240	2023.02.27 15:30:13.503192427	0001923
0	4.883679	4.685897	-1.089471	-0.840086	MT	21240	2023.02.27 15:30:13.504192427	0001923
0	5.008721	4.760784	1.409158	-0.660681	MT	21240	2023.02.27 15:30:13.505192427	0001923
0	5.096017	3.589216	3.599617	-0.360110	MT	21240	2023.02.27 15:30:13.506192427	0001923
0	5.140075	1.506299	4.913540	-0.092531	MT	21240	2023.02.27 15:30:13.507192427	0001923
0	5.189895	-0.933926	5.103887	0.114568	MT	21240	2023.02.27 15:30:13.508192427	0001923
0	5.126949	-3.154235	4.033192	0.264138	MT	21240	2023.02.27 15:30:13.509192427	0001923
0	5.062352	-4.618002	2.057501	0.261066	MT	21240	2023.02.27 15:30:13.510192427	0001923
0	4.985761	-4.965970	-0.437315	0.075534	MT	21240	2023.02.27 15:30:13.511192427	0001923
0	4.947568	-4.091367	-2.778393	-0.140260	MT	21240	2023.02.27 15:30:13.512192427	0001923
0	4.922644	-2.207434	-4.378091	-0.438156	MT	21240	2023.02.27 15:30:13.513192427	0001923
0	4.899044	0.154005	-4.852376	-0.656780	MT	21240	2023.02.27 15:30:13.514192427	0001923
0	4.857082	2.510654	-4.078545	-0.808288	MT	21240	2023.02.27 15:30:13.515192427	0001923
0	4.890991	4.258529	-2.263438	-0.814598	MT	21240	2023.02.27 15:30:13.516192427	0001923
0	4.958411	4.896175	0.151794	-0.768291	MT	21240	2023.02.27 15:30:13.517192427	0001923
0	5.082335	4.354968	2.570525	-0.506741	MT	21240	2023.02.27 15:30:13.518192427	0001923
0	5.115332	2.636802	4.378410	-0.208375	MT	21240	2023.02.27 15:30:13.519192427	0001923
0	5.171412	0.379415	5.157234	0.049832	MT	21240	2023.02.27 15:30:13.520192427	0001923
0	5.142078	-2.075265	4.698822	0.235172	MT	21240	2023.02.27 15:30:13.521192427	0001923
0	5.082639	-3.971088	3.160018	0.279232	MT	21240	2023.02.27 15:30:13.522192427	0001923
0	5.029271	-4.958203	0.818974	0.197655	MT	21240	2023.02.27 15:30:13.523192427	0001923
0	4.940997	-4.663373	-1.632901	-0.005852	MT	21240	2023.02.27 15:30:13.524192427	0001923
0	4.943373	-3.286590	-3.682683	-0.270385	MT	21240	2023.02.27 15:30:13.525192427	0001923
0	4.906658	-1.080501	-4.749647	-0.590473	MT	21240	2023.02.27 15:30:13.526192427	0001923
0	4.867956	1.414780	-4.596580	-0.752889	MT	21240	2023.02.27 15:30:13.527192427	0001923
0	4.847091	3.481311	-3.263816	-0.849864	MT	21240	2023.02.27 15:30:13.528192427	0001923
0	4.882258	4.694329	-1.079119	-0.797007	MT	21240	2023.02.27 15:30:13.529192427	0001923
0	5.002959	4.752895	1.420964	-0.648417	MT	21240	2023.02.27 15:30:13.530192427	0001923
0	5.095068	3.596980	3.587995	-0.384372	MT	21240	2023.02.27 15:30:13.531192427	0001923
0	5.176614	1.573196	4.930739	-0.100959	MT	21240	2023.02.27 15:30:13.532192427	0001923
0	5.190465	-0.841463	5.119277	0.160858	MT	21240	2023.02.27 15:30:13.533192427	0001923
0	5.121107	-3.117927	4.051744	0.296053	MT	21240	2023.02.27 15:30:13.534192427	0001923
0	5.084727	-4.636972	2.069416	0.265445	MT	21240	2023.02.27 15:30:13.535192427	0001923
0	4.982150	-4.961925	-0.441371	0.079431	MT	21240	2023.02.27 15:30:13.536192427	0001923
0	4.941211	-4.087042	-2.774877	-0.108246	MT	21240	2023.02.27 15:30:13.537192427	0001923
0	4.891356	-2.161878	-4.370878	-0.383506	MT	21240	2023.02.27 15:30:13.538192427	0001923
0	4.869839	0.209677	-4.816886	-0.684817	MT	21240	2023.02.27 15:30:13.539192427	0001923
0	4.882110	2.541747	-4.090629	-0.800792	MT	21240	2023.02.27 15:30:13.540192427	0001923
0	4.889975	4.242058	-2.274738	-0.861609	MT	21240	2023.02.27 15:30:13.541192427	0001923
0	4.924541	4.864320	0.132575	-0.756254	MT	21240	2023.02.27 15:30:13.542192427	0001923
0	5.056596	4.315793	2.582721	-0.522153	MT	21240	2023.02.27 15:30:13.543192427	0001923
0	5.165563	2.680572	4.409749	-0.227352	MT	21240	2023.02.27 15:30:13.544192427	0001923
0	5.173996	0.359329	5.161332	0.042100	MT	21240	2023.02.27 15:30:13.545192427	0001923
0	5.147898	-2.048616	4.718341	0.203189	MT	21240	2023.02.27 15:30:13.546192427	0001923
0	5.049970	-3.958801	3.120670	0.302508	MT	21240	2023.02.27 15:30:13.547192427	0001923
0	5.002637	-4.926361	0.850192	0.185801	MT	21240	2023.02.27 15:30:13.548192427	0001923
0	4.954812	-4.671312	-1.651969	-0.002061	MT	21240	2023.02.27 15:30:13.549192427	0001923
0	4.893952	-3.234614	-3.662623	-0.270615	MT	21240	2023.02.27 15:30:13.550192427	0001923
0	4.883525	-1.036226	-4.739024	-0.562762	MT	21240	2023.02.27 15:30:13.551192427	0001923
0	4.893909	1.438799	-4.616549	-0.753442	MT	21240	2023.02.27 15:30:13.552192427	0001923
0	4.846052	3.489258	-3.252747	-0.853777	MT	21240	2023.02.27 15:30:13.553192427	0001923
0	4.887684	4.698336	-1.086114	-0.797155	MT	21240	2023.02.27 15:30:13.554192427	0001923
0	5.017958	4.768738	1.413228	-0.664702	MT	21240	2023.02.27 15:30:13.555192427	0001923
0	5.108627	3.604683	3.596431	-0.412327	MT	21240	2023.02.27 15:30:13.556192427	0001923
0	5.161998	1.542367	4.925459	-0.084719	MT	21240	2023.02.27 15:30:13.557192427	0001923
0	5.191745	-0.921848	5.107779	0.122505	MT	21240	2023.02.27 15:30:13.558192427	0001923
0	5.120586	-3.141947	4.032778	0.292010	MT	21240	2023.02.27 15:30:13.559192427	0001923
0	5.038389	-4.606094	2.026702	0.248471	MT	21240	2023.02.27 15:30:13.560192427	0001923
0	4.999687	-4.981719	-0.410750	0.103107	MT	21240	2023.02.27 15:30:13.561192427	0001923
0	4.926313	-4.083560	-2.751142	-0.155927	MT	21240	2023.02.27 15:30:13.562192427	0001923
0	4.909667	-2.215495	-4.359041	-0.441783	MT	21240	2023.02.27 15:30:13.563192427	0001923
0	4.874893	0.206267	-4.829744	-0.628968	MT	21240	2023.02.27 15:30:13.564192427	0001923
0	4.837248	2.466701	-4.082658	-0.803897	MT	21240	2023.02.27 15:30:13.565192427	0001923
0	4.859657	4.202598	-2.266113	-0.905078	MT	21240	2023.02.27 15:30:13.566192427	0001923
0	4.955103	4.899631	0.148126	-0.724375	MT	21240	2023.02.27 15:30:13.567192427	0001923
0	5.039141	4.296038	2.586331	-0.497890	MT	21240	2023.02.27 15:30:13.568192427	0001923
0	5.161405	2.672573	4.409739	-0.227269	MT	21240	2023.02.27 15:30:13.569192427	0001923
0	5.170924	0.371250	5.157469	0.033917	MT	21240	2023.02.27 15:30:13.570192427	0001923
0	5.188898	-2.087767	4.746474	0.192021	MT	21240	2023.02.27 15:30:13.571192427	0001923
0	5.090137	-3.990627	3.143340	0.322186	MT	21240	2023.02.27 15:30:13.572192427	0001923
0	5.008280	-4.934514	0.839428	0.169718	MT	21240	2023.02.27 15:30:13.573192427	0001923
0	4.937337	-4.651392	-1.655823	-0.010326	MT	21240	2023.02.27 15:30:13.574192427	0001923
0	4.906550	-3.246929	-3.666164	-0.301547	MT	21240	2023.02.27 15:30:13.575192427	0001923
0	4.866833	-1.004405	-4.726743	-0.578906	MT	21240	2023.02.27 15:30:13.576192427	0001923
0	4.859283	1.359832	-4.604706	-0.748446	MT	21240	2023.02.27 15:30:13.577192427	0001923
0	4.853703	3.493308	-3.260802	-0.849942	MT	21240	2023.02.27 15:30:13.578192427	0001923
0	4.894122	4.706241	-1.074983	-0.805068	MT	21240	2023.02.27 15:30:13.579192427	0001923
0	4.995895	4.761265	1.381490	-0.617101	MT	21240	2023.02.27 15:30:13.580192427	0001923
0	5.103015	3.617070	3.579897	-0.376701	MT	21240	2023.02.27 15:30:13.581192427	0001923
0	5.176417	1.561316	4.934542	-0.088777	MT	21240	2023.02.27 15:30:13.582192427	0001923
0	5.194293	-0.890786	5.115708	0.129307	MT	21240	2023.02.27 15:30:13.583192427	0001923
0	5.128134	-3.142289	4.044266	0.260184	MT	21240	2023.02.27 15:30:13.584192427	0001923
0	5.007018	-4.569684	2.026134	0.288094	MT	21240	2023.02.27 15:30:13.585192427	0001923
0	5.009135	-4.989054	-0.415736	0.167117	MT	21240	2023.02.27 15:30:13.586192427	0001923
0	4.942311	-4.111365	-2.739482	-0.135459	MT	21240	2023.02.27 15:30:13.587192427	0001923
0	4.910777	-2.211408	-4.363158	-0.433886	MT	21240	2023.02.27 15:30:13.588192427	0001923
0	4.886877	0.213611	-4.832757	-0.693101	MT	21240	2023.02.27 15:30:13.589192427	0001923
0	4.869280	2.553891	-4.070862	-0.784612	MT	21240	2023.02.27 15:30:13.590192427	0001923
0	4.849406	4.211190	-2.251006	-0.845926	MT	21240	2023.02.27 15:30:13.591192427	0001923
0	4.934783	4.876481	0.175279	-0.735724	MT	21240	2023.02.27 15:30:13.592192427	0001923
0	5.046581	4.308124	2.582223	-0.490076	MT	21240	2023.02.27 15:30:13.593192427	0001923
0	5.120414	2.672817	4.362455	-0.208990	MT	21240	2023.02.27 15:30:13.594192427	0001923
0	5.198495	0.374893	5.184959	0.002293	MT	21240	2023.02.27 15:30:13.595192427	0001923
0	5.144725	-2.040617	4.718350	0.203107	MT	21240	2023.02.27 15:30:13.596192427	0001923
0	5.117847	-4.023242	3.152202	0.263648	MT	21240	2023.02.27 15:30:13.597192427	0001923
0	4.997129	-4.922226	0.839015	0.197590	MT	21240	2023.02.27 15:30:13.598192427	0001923
0	4.900217	-4.608953	-1.662931	-0.065882	MT	21240	2023.02.27 15:30:13.599192427	0001923
0	4.894874	-3.230723	-3.666450	-0.281715	MT	21240	2023.02.27 15:30:13.600192427	0001923
0	4.872656	-1.052365	-4.722862	-0.574351	MT	21240	2023.02.27 15:30:13.601192427	0001923
0	4.870931	1.379670	-4.608437	-0.764710	MT	21240	2023.02.27 15:30:13.602192427	0001923
0	4.852203	3.484861	-3.256156	-0.892791	MT	21240	2023.02.27 15:30:13.603192427	0001923
0	4.863904	4.666193	-1.105905	-0.813129	MT	21240	2023.02.27 15:30:13.604192427	0001923
0	5.004784	4.765167	1.396615	-0.624912	MT	21240	2023.02.27 15:30:13.605192427	0001923
0	5.113731	3.629148	3.583789	-0.368765	MT	21240	2023.02.27 15:30:13.606192427	0001923
0	5.176385	1.558027	4.934965	-0.116741	MT	21240	2023.02.27 15:30:13.607192427	0001923
0	5.171176	-0.895081	5.092179	0.097986	MT	21240	2023.02.27 15:30:13.608192427	0001923
0	5.109275	-3.126402	4.033469	0.247853	MT	21240	2023.02.27 15:30:13.609192427	0001923
0	5.064247	-4.636878	2.018361	0.268665	MT	21240	2023.02.27 15:30:13.610192427	0001923
0	4.967047	-4.945763	-0.449580	0.094142	MT	21240	2023.02.27 15:30:13.611192427	0001923
0	4.948524	-4.095330	-2.774459	-0.136159	MT	21240	2023.02.27 15:30:13.612192427	0001923
0	4.906102	-2.183609	-4.369819	-0.454278	MT	21240	2023.02.27 15:30:13.613192427	0001923
0	4.919850	0.229936	-4.869162	-0.665820	MT	21240	2023.02.27 15:30:13.614192427	0001923
0	4.862755	2.525105	-4.065735	-0.860250	MT	21240	2023.02.27 15:30:13.615192427	0001923
0	4.864306	4.234177	-2.239980	-0.845994	MT	21240	2023.02.27 15:30:13.616192427	0001923
0	4.971029	4.915627	0.151145	-0.724494	MT	21240	2023.02.27 15:30:13.617192427	0001923
0	5.037585	4.307818	2.558715	-0.522438	MT	21240	2023.02.27 15:30:13.618192427	0001923
0	5.133608	2.648951	4.393178	-0.192273	MT	21240	2023.02.27 15:30:13.619192427	0001923
0	5.179719	0.324199	5.169472	0.030584	MT	21240	2023.02.27 15:30:13.620192427	0001923
0	5.138767	-2.040403	4.711046	0.222997	MT	21240	2023.02.27 15:30:13.621192427	0001923
0	5.101817	-4.007569	3.148710	0.231427	MT	21240	2023.02.27 15:30:13.622192427	0001923
0	4.997233	-4.925908	0.810586	0.225198	MT	21240	2023.02.27 15:30:13.623192427	0001923
0	4.977594	-4.695517	-1.651692	-0.021810	MT	21240	2023.02.27 15:30:13.624192427	0001923
0	4.914478	-3.282585	-3.647743	-0.265892	MT	21240	2023.02.27 15:30:13.625192427	0001923
0	4.895570	-1.020294	-4.753881	-0.571155	MT	21240	2023.02.27 15:30:13.626192427	0001923
0	4.872531	1.390501	-4.604180	-0.780760	MT	21240	2023.02.27 15:30:13.627192427	0001923
0	4.826933	3.450358	-3.267913	-0.845607	MT	21240	2023.02.27 15:30:13.628192427	0001923
0	4.914958	4.721314	-1.106023	-0.801697	MT	21240	2023.02.27 15:30:13.629192427	0001923
0	5.037754	4.795876	1.397079	-0.653226	MT	21240	2023.02.27 15:30:13.630192427	0001923
0	5.128428	3.628677	3.600459	-0.412513	MT	21240	2023.02.27 15:30:13.631192427	0001923
0	5.170363	1.542441	4.934336	-0.076583	MT	21240	2023.02.27 15:30:13.632192427	0001923
0	5.187760	-0.921927	5.103901	0.114445	MT	21240	2023.02.27 15:30:13.633192427	0001923
0	5.123783	-3.134124	4.044031	0.276099	MT	21240	2023.02.27 15:30:13.634192427	0001923
0	5.064093	-4.625447	2.050165	0.217024	MT	21240	2023.02.27 15:30:13.635192427	0001923
0	4.971118	-4.949680	-0.449707	0.102182	MT	21240	2023.02.27 15:30:13.636192427	0001923
0	4.953884	-4.091190	-2.790636	-0.124446	MT	21240	2023.02.27 15:30:13.637192427	0001923
0	4.902760	-2.207052	-4.359688	-0.398872	MT	21240	2023.02.27 15:30:13.638192427	0001923
0	4.909091	0.186012	-4.861337	-0.657247	MT	21240	2023.02.27 15:30:13.639192427	0001923
0	4.842915	2.514592	-4.058482	-0.812023	MT	21240	2023.02.27 15:30:13.640192427	0001923
0	4.907599	4.270244	-2.266995	-0.842778	MT	21240	2023.02.27 15:30:13.641192427	0001923
0	4.946279	4.892804	0.170825	-0.704955	MT	21240	2023.02.27 15:30:13.642192427	0001923
0	5.085155	4.343216	2.601095	-0.479148	MT	21240	2023.02.27 15:30:13.643192427	0001923
0	5.143193	2.664672	4.393610	-0.219433	MT	21240	2023.02.27 15:30:13.644192427	0001923
0	5.208832	0.359458	5.196083	0.058632	MT	21240	2023.02.27 15:30:13.645192427	0001923
0	5.154936	-2.099474	4.703099	0.215483	MT	21240	2023.02.27 15:30:13.646192427	0001923
0	5.101292	-4.015350	3.136396	0.251323	MT	21240	2023.02.27 15:30:13.647192427	0001923
0	4.980426	-4.910029	0.806788	0.212974	MT	21240	2023.02.27 15:30:13.648192427	0001923
0	4.938668	-4.647459	-1.670694	-0.018595	MT	21240	2023.02.27 15:30:13.649192427	0001923
0	4.938522	-3.270542	-3.690724	-0.266673	MT	21240	2023.02.27 15:30:13.650192427	0001923
0	4.902011	-1.028747	-4.753219	-0.615065	MT	21240	2023.02.27 15:30:13.651192427	0001923
0	4.882097	1.414586	-4.608274	-0.773069	MT	21240	2023.02.27 15:30:13.652192427	0001923
0	4.893645	3.533080	-3.271402	-0.873517	MT	21240	2023.02.27 15:30:13.653192427	0001923
0	4.891744	4.694064	-1.101689	-0.825354	MT	21240	2023.02.27 15:30:13.654192427	0001923
0	4.981146	4.745382	1.388287	-0.604832	MT	21240	2023.02.27 15:30:13.655192427	0001923
0	5.124076	3.633259	3.595609	-0.356625	MT	21240	2023.02.27 15:30:13.656192427	0001923
0	5.178313	1.569522	4.934246	-0.068863	MT	21240	2023.02.27 15:30:13.657192427	0001923
0	5.163814	-0.849722	5.091698	0.132517	MT	21240	2023.02.27 15:30:13.658192427	0001923
0	5.129074	-3.134462	4.052518	0.244226	MT	21240	2023.02.27 15:30:13.659192427	0001923
0	5.017021	-4.598059	1.991715	0.247854	MT	21240	2023.02.27 15:30:13.660192427	0001923
0	4.964075	-4.941833	-0.461452	0.085919	MT	21240	2023.02.27 15:30:13.661192427	0001923
0	4.942387	-4.099140	-2.758771	-0.115876	MT	21240	2023.02.27 15:30:13.662192427	0001923
0	4.896738	-2.226944	-4.343897	-0.386424	MT	21240	2023.02.27 15:30:13.663192427	0001923
0	4.885781	0.210028	-4.837372	-0.653128	MT	21240	2023.02.27 15:30:13.664192427	0001923
0	4.883651	2.577766	-4.070650	-0.796857	MT	21240	2023.02.27 15:30:13.665192427	0001923
0	4.864445	4.218919	-2.258584	-0.873126	MT	21240	2023.02.27 15:30:13.666192427	0001923
0	4.949693	4.892534	0.163238	-0.732073	MT	21240	2023.02.27 15:30:13.667192427	0001923
0	5.037997	4.307777	2.558776	-0.526437	MT	21240	2023.02.27 15:30:13.668192427	0001923
0	5.134502	2.648755	4.393469	-0.211269	MT	21240	2023.02.27 15:30:13.669192427	0001923
0	5.216971	0.312078	5.207576	0.023290	MT	21240	2023.02.27 15:30:13.670192427	0001923
0	5.126720	-2.048634	4.695405	0.198839	MT	21240	2023.02.27 15:30:13.671192427	0001923
0	5.096643	-4.030822	3.104648	0.299006	MT	21240	2023.02.27 15:30:13.672192427	0001923
0	4.975527	-4.906400	0.807343	0.176939	MT	21240	2023.02.27 15:30:13.673192427	0001923
0	4.949937	-4.663304	-1.659959	-0.002265	MT	21240	2023.02.27 15:30:13.674192427	0001923
0	4.940645	-3.278504	-3.686795	-0.262530	MT	21240	2023.02.27 15:30:13.675192427	0001923
0	4.919994	-1.072444	-4.765697	-0.586800	MT	21240	2023.02.27 15:30:13.676192427	0001923
0	4.875135	1.367679	-4.616450	-0.764709	MT	21240	2023.02.27 15:30:13.677192427	0001923
0	4.900059	3.512986	-3.299239	-0.885737	MT	21240	2023.02.27 15:30:13.678192427	0001923
0	4.873360	4.686412	-1.079251	-0.788926	MT	21240	2023.02.27 15:30:13.679192427	0001923
0	4.989050	4.749209	1.396535	-0.620748	MT	21240	2023.02.27 15:30:13.680192427	0001923
0	5.066977	3.546053	3.599811	-0.375665	MT	21240	2023.02.27 15:30:13.681192427	0001923
0	5.173336	1.526392	4.942377	-0.080296	MT	21240	2023.02.27 15:30:13.682192427	0001923
0	5.163881	-0.913666	5.080562	0.137007	MT	21240	2023.02.27 15:30:13.683192427	0001923
0	5.135490	-3.154288	4.044251	0.260307	MT	21240	2023.02.27 15:30:13.684192427	0001923
0	5.027881	-4.589856	2.034353	0.272425	MT	21240	2023.02.27 15:30:13.685192427	0001923
0	4.969644	-4.945368	-0.473127	0.129784	MT	21240	2023.02.27 15:30:13.686192427	0001923
0	4.940673	-4.075191	-2.790617	-0.124611	MT	21240	2023.02.27 15:30:13.687192427	0001923
0	4.888689	-2.171332	-4.359233	-0.426238	MT	21240	2023.02.27 15:30:13.688192427	0001923
0	4.871805	0.130312	-4.829896	-0.624187	MT	21240	2023.02.27 15:30:13.689192427	0001923
0	4.846201	2.502646	-4.070556	-0.808083	MT	21240	2023.02.27 15:30:13.690192427	0001923
0	4.845725	4.199130	-2.262912	-0.852984	MT	21240	2023.02.27 15:30:13.691192427	0001923
0	4.936243	4.876344	0.148527	-0.752134	MT	21240	2023.02.27 15:30:13.692192427	0001923
0	5.056376	4.319962	2.578482	-0.506258	MT	21240	2023.02.27 15:30:13.693192427	0001923
0	5.143811	2.664548	4.393793	-0.231431	MT	21240	2023.02.27 15:30:13.694192427	0001923
0	5.188104	0.347356	5.176255	0.046452	MT	21240	2023.02.27 15:30:13.695192427	0001923
0	5.136304	-2.052353	4.702971	0.226997	MT	21240	2023.02.27 15:30:13.696192427	0001923
0	5.077313	-4.011108	3.101100	0.270744	MT	21240	2023.02.27 15:30:13.697192427	0001923
0	4.990253	-4.918626	0.827631	0.157372	MT	21240	2023.02.27 15:30:13.698192427	0001923
0	4.930396	-4.635740	-1.678251	-0.046836	MT	21240	2023.02.27 15:30:13.699192427	0001923
0	4.945678	-3.278456	-3.693855	-0.258637	MT	21240	2023.02.27 15:30:13.700192427	0001923
0	4.896727	-1.040379	-4.749783	-0.578887	MT	21240	2023.02.27 15:30:13.701192427	0001923
0	4.891146	1.406599	-4.620282	-0.773170	MT	21240	2023.02.27 15:30:13.702192427	0001923
0	4.840578	3.473226	-3.260704	-0.857734	MT	21240	2023.02.27 15:30:13.703192427	0001923
0	4.906518	4.721187	-1.062906	-0.809039	MT	21240	2023.02.27 15:30:13.704192427	0001923
0	4.991914	4.749238	1.408472	-0.616565	MT	21240	2023.02.27 15:30:13.705192427	0001923
0	5.101666	3.600852	3.592182	-0.396350	MT	21240	2023.02.27 15:30:13.706192427	0001923
0	5.183340	1.573517	4.938250	-0.068843	MT	21240	2023.02.27 15:30:13.707192427	0001923
0	5.172694	-0.902791	5.091742	0.126064	MT	21240	2023.02.27 15:30:13.708192427	0001923
0	5.114093	-3.130405	4.036464	0.247940	MT	21240	2023.02.27 15:30:13.709192427	0001923
0	5.022703	-4.601939	1.995527	0.259954	MT	21240	2023.02.27 15:30:13.710192427	0001923
0	4.984333	-4.961859	-0.465429	0.083064	MT	21240	2023.02.27 15:30:13.711192427	0001923
0	4.968957	-4.111482	-2.786232	-0.152175	MT	21240	2023.02.27 15:30:13.712192427	0001923
0	4.921119	-2.215232	-4.374406	-0.418016	MT	21240	2023.02.27 15:30:13.713192427	0001923
0	4.879272	0.185814	-4.829096	-0.672755	MT	21240	2023.02.27 15:30:13.714192427	0001923
0	4.858274	2.510571	-4.078423	-0.816287	MT	21240	2023.02.27 15:30:13.715192427	0001923
0	4.889331	4.262390	-2.248251	-0.826408	MT	21240	2023.02.27 15:30:13.716192427	0001923
0	4.920090	4.864667	0.155023	-0.719909	MT	21240	2023.02.27 15:30:13.717192427	0001923
0	5.059259	4.328172	2.574187	-0.486405	MT	21240	2023.02.27 15:30:13.718192427	0001923
0	5.145155	2.648661	4.405589	-0.219085	MT	21240	2023.02.27 15:30:13.719192427	0001923
0	5.185516	0.308647	5.175781	0.074849	MT	21240	2023.02.27 15:30:13.720192427	0001923
0	5.149885	-2.087557	4.703235	0.207361	MT	21240	2023.02.27 15:30:13.721192427	0001923
0	5.076908	-3.990968	3.124876	0.286902	MT	21240	2023.02.27 15:30:13.722192427	0001923
0	5.027105	-4.958273	0.807098	0.189473	MT	21240	2023.02.27 15:30:13.723192427	0001923
0	4.995406	-4.703402	-1.682820	-0.014203	MT	21240	2023.02.27 15:30:13.724192427	0001923
0	4.932267	-3.254942	-3.693109	-0.305877	MT	21240	2023.02.27 15:30:13.725192427	0001923
0	4.900090	-1.031677	-4.762795	-0.512164	MT	21240	2023.02.27 15:30:13.726192427	0001923
0	4.886687	1.394891	-4.623723	-0.745097	MT	21240	2023.02.27 15:30:13.727192427	0001923
0	4.899224	3.537084	-3.275397	-0.873620	MT	21240	2023.02.27 15:30:13.728192427	0001923
0	4.882258	4.694329	-1.079119	-0.797007	MT	21240	2023.02.27 15:30:13.729192427	0001923
0	5.007493	4.761064	1.416730	-0.632564	MT	21240	2023.02.27 15:30:13.730192427	0001923
0	5.108428	3.596961	3.606992	-0.384081	MT	21240	2023.02.27 15:30:13.731192427	0001923
0	5.183816	1.561390	4.942418	-0.080656	MT	21240	2023.02.27 15:30:13.732192427	0001923
0	5.219277	-0.925597	5.134359	0.149954	MT	21240	2023.02.27 15:30:13.733192427	0001923
0	5.103002	-3.111241	4.036242	0.263742	MT	21240	2023.02.27 15:30:13.734192427	0001923
0	5.030685	-4.598218	2.026894	0.236391	MT	21240	2023.02.27 15:30:13.735192427	0001923
0	4.979759	-4.957713	-0.457655	0.098142	MT	21240	2023.02.27 15:30:13.736192427	0001923
0	4.934947	-4.075574	-2.778069	-0.160422	MT	21240	2023.02.27 15:30:13.737192427	0001923
0	4.922922	-2.219232	-4.374411	-0.417975	MT	21240	2023.02.27 15:30:13.738192427	0001923
0	4.895852	0.189455	-4.840541	-0.708973	MT	21240	2023.02.27 15:30:13.739192427	0001923
0	4.862558	2.533393	-4.066153	-0.832337	MT	21240	2023.02.27 15:30:13.740192427	0001923
0	4.863421	4.215010	-2.266710	-0.865208	MT	21240	2023.02.27 15:30:13.741192427	0001923
0	4.914303	4.856528	0.171195	-0.731580	MT	21240	2023.02.27 15:30:13.742192427	0001923
0	5.053994	4.303778	2.597705	-0.521801	MT	21240	2023.02.27 15:30:13.743192427	0001923
0	5.114289	2.613514	4.389794	-0.234966	MT	21240	2023.02.27 15:30:13.744192427	0001923
0	5.189503	0.367355	5.176278	0.046246	MT	21240	2023.02.27 15:30:13.745192427	0001923
0	5.169271	-2.115275	4.710774	0.235767	MT	21240	2023.02.27 15:30:13.746192427	0001923
0	5.078776	-3.995339	3.125421	0.250949	MT	21240	2023.02.27 15:30:13.747192427	0001923
0	4.982370	-4.914351	0.800273	0.180914	MT	21240	2023.02.27 15:30:13.748192427	0001923
0	4.966131	-4.683311	-1.651983	-0.001937	MT	21240	2023.02.27 15:30:13.749192427	0001923
0	4.933894	-3.250604	-3.701592	-0.274045	MT	21240	2023.02.27 15:30:13.750192427	0001923
0	4.879518	-0.996942	-4.746389	-0.536275	MT	21240	2023.02.27 15:30:13.751192427	0001923
0	4.868782	1.426692	-4.592444	-0.760950	MT	21240	2023.02.27 15:30:13.752192427	0001923
0	4.886481	3.509139	-3.287490	-0.869516	MT	21240	2023.02.27 15:30:13.753192427	0001923
0	4.863327	4.678181	-1.054958	-0.808474	MT	21240	2023.02.27 15:30:13.754192427	0001923
0	5.006604	4.760870	1.405037	-0.652744	MT	21240	2023.02.27 15:30:13.755192427	0001923
0	5.119285	3.625135	3.595783	-0.368540	MT	21240	2023.02.27 15:30:13.756192427	0001923
0	5.182802	1.573765	4.937884	-0.044847	MT	21240	2023.02.27 15:30:13.757192427	0001923
0	5.189351	-0.929689	5.103541	0.137523	MT	21240	2023.02.27 15:30:13.758192427	0001923
0	5.160265	-3.174650	4.055263	0.323696	MT	21240	2023.02.27 15:30:13.759192427	0001923
0	5.078328	-4.653042	2.018586	0.252832	MT	21240	2023.02.27 15:30:13.760192427	0001923
0	4.972243	-4.949384	-0.458134	0.130055	MT	21240	2023.02.27 15:30:13.761192427	0001923
0	4.940298	-4.095594	-2.758095	-0.159910	MT	21240	2023.02.27 15:30:13.762192427	0001923
0	4.881778	-2.199603	-4.334903	-0.449579	MT	21240	2023.02.27 15:30:13.763192427	0001923
0	4.887193	0.197863	-4.837142	-0.669001	MT	21240	2023.02.27 15:30:13.764192427	0001923
0	4.852981	2.549748	-4.051686	-0.796279	MT	21240	2023.02.27 15:30:13.765192427	0001923
0	4.869670	4.215109	-2.282830	-0.857454	MT	21240	2023.02.27 15:30:13.766192427	0001923
0	4.897987	4.840545	0.155178	-0.731660	MT	21240	2023.02.27 15:30:13.767192427	0001923
0	5.046661	4.287363	2.602297	-0.561568	MT	21240	2023.02.27 15:30:13.768192427	0001923
0	5.179648	2.680309	4.425114	-0.251118	MT	21240	2023.02.27 15:30:13.769192427	0001923
0	5.203244	0.327887	5.192902	0.002899	MT	21240	2023.02.27 15:30:13.770192427	0001923
0	5.173406	-2.103741	4.722458	0.191819	MT	21240	2023.02.27 15:30:13.771192427	0001923
0	5.093155	-4.019206	3.117210	0.263072	MT	21240	2023.02.27 15:30:13.772192427	0001923
0	4.988822	-4.917863	0.806534	0.229054	MT	21240	2023.02.27 15:30:13.773192427	0001923
0	4.953989	-4.663705	-1.670347	-0.042427	MT	21240	2023.02.27 15:30:13.774192427	0001923
0	4.901454	-3.242444	-3.666877	-0.254596	MT	21240	2023.02.27 15:30:13.775192427	0001923
0	4.903270	-1.075847	-4.754604	-0.527586	MT	21240	2023.02.27 15:30:13.776192427	0001923
0	4.853692	1.395138	-4.593139	-0.717628	MT	21240	2023.02.27 15:30:13.777192427	0001923
0	4.865246	3.509307	-3.260783	-0.850106	MT	21240	2023.02.27 15:30:13.778192427	0001923
0	4.876769	4.690629	-1.090550	-0.769139	MT	21240	2023.02.27 15:30:13.779192427	0001923
0	4.952572	4.705112	1.412603	-0.628049	MT	21240	2023.02.27 15:30:13.780192427	0001923
0	5.101550	3.589126	3.606739	-0.368002	MT	21240	2023.02.27 15:30:13.781192427	0001923
0	5.192661	1.530372	4.961379	-0.080047	MT	21240	2023.02.27 15:30:13.782192427	0001923
0	5.173221	-0.858689	5.099625	0.136731	MT	21240	2023.02.27 15:30:13.783192427	0001923
0	5.121429	-3.117844	4.051621	0.304051	MT	21240	2023.02.27 15:30:13.784192427	0001923
0	5.052775	-4.617613	2.029969	0.295648	MT	21240	2023.02.27 15:30:13.785192427	0001923
0	4.955183	-4.933681	-0.449688	0.102017	MT	21240	2023.02.27 15:30:13.786192427	0001923
0	4.935182	-4.087343	-2.762451	-0.136058	MT	21240	2023.02.27 15:30:13.787192427	0001923
0	4.906253	-2.187402	-4.370129	-0.434240	MT	21240	2023.02.27 15:30:13.788192427	0001923
0	4.881176	0.217437	-4.824509	-0.709017	MT	21240	2023.02.27 15:30:13.789192427	0001923
0	4.896925	2.573407	-4.082104	-0.832993	MT	21240	2023.02.27 15:30:13.790192427	0001923
0	4.892798	4.258278	-2.259072	-0.838533	MT	21240	2023.02.27 15:30:13.791192427	0001923
0	4.948176	4.884077	0.167900	-0.775922	MT	21240	2023.02.27 15:30:13.792192427	0001923
0	5.071247	4.334957	2.582500	-0.506352	MT	21240	2023.02.27 15:30:13.793192427	0001923
0	5.146063	2.664781	4.397441	-0.208373	MT	21240	2023.02.27 15:30:13.794192427	0001923
0	5.148771	0.276478	5.141052	0.054647	MT	21240	2023.02.27 15:30:13.795192427	0001923
0	5.171571	-2.071714	4.734434	0.195672	MT	21240	2023.02.27 15:30:13.796192427	0001923
0	5.110123	-4.031177	3.129134	0.267378	MT	21240	2023.02.27 15:30:13.797192427	0001923
0	4.973543	-4.898844	0.826494	0.233163	MT	21240	2023.02.27 15:30:13.798192427	0001923
0	4.968922	-4.675156	-1.683153	0.009505	MT	21240	2023.02.27 15:30:13.799192427	0001923
0	4.905499	-3.214861	-3.693184	-0.298290	MT	21240	2023.02.27 15:30:13.800192427	0001923
0	4.903331	-1.048082	-4.758219	-0.550931	MT	21240	2023.02.27 15:30:13.801192427	0001923
0	4.851582	1.398307	-4.576930	-0.796427	MT	21240	2023.02.27 15:30:13.802192427	0001923
0	4.859242	3.497269	-3.263736	-0.854028	MT	21240	2023.02.27 15:30:13.803192427	0001923
0	4.893920	4.714732	-1.071707	-0.757098	MT	21240	2023.02.27 15:30:13.804192427	0001923
0	4.997841	4.753507	1.427047	-0.588321	MT	21240	2023.02.27 15:30:13.805192427	0001923
0	5.104675	3.593085	3.606804	-0.372042	MT	21240	2023.02.27 15:30:13.806192427	0001923
0	5.193117	1.530207	4.961624	-0.096044	MT	21240	2023.02.27 15:30:13.807192427	0001923
0	5.161957	-0.878507	5.084359	0.152705	MT	21240	2023.02.27 15:30:13.808192427	0001923
0	5.120503	-3.137951	4.035783	0.292015	MT	21240	2023.02.27 15:30:13.809192427	0001923
0	5.064613	-4.629397	2.042100	0.220942	MT	21240	2023.02.27 15:30:13.810192427	0001923
0	4.974795	-4.953643	-0.445773	0.106283	MT	21240	2023.02.27 15:30:13.811192427	0001923
0	4.896607	-4.024280	-2.786435	-0.133073	MT	21240	2023.02.27 15:30:13.812192427	0001923
0	4.919836	-2.250208	-4.355511	-0.413366	MT	21240	2023.02.27 15:30:13.813192427	0001923
0	4.886733	0.209945	-4.837250	-0.661126	MT	21240	2023.02.27 15:30:13.814192427	0001923
0	4.865454	2.549301	-4.058013	-0.840378	MT	21240	2023.02.27 15:30:13.815192427	0001923
0	4.878626	4.246398	-2.255270	-0.826350	MT	21240	2023.02.27 15:30:13.816192427	0001923
0	4.951915	4.899894	0.162712	-0.697151	MT	21240	2023.02.27 15:30:13.817192427	0001923
0	5.089868	4.334839	2.617618	-0.513815	MT	21240	2023.02.27 15:30:13.818192427	0001923
0	5.124395	2.609817	4.405314	-0.203686	MT	21240	2023.02.27 15:30:13.819192427	0001923
0	5.204074	0.343010	5.192737	0.014743	MT	21240	2023.02.27 15:30:13.820192427	0001923
0	5.133975	-2.075587	4.691312	0.203055	MT	21240	2023.02.27 15:30:13.821192427	0001923
0	5.100602	-4.031078	3.113013	0.275132	MT	21240	2023.02.27 15:30:13.822192427	0001923
0	5.015217	-4.946608	0.811600	0.157416	MT	21240	2023.02.27 15:30:13.823192427	0001923
0	4.924979	-4.635425	-1.663742	-0.014613	MT	21240	2023.02.27 15:30:13.824192427	0001923
0	4.922323	-3.286412	-3.655991	-0.249976	MT	21240	2023.02.27 15:30:13.825192427	0001923
0	4.905857	-1.028368	-4.761767	-0.579193	MT	21240	2023.02.27 15:30:13.826192427	0001923
0	4.870380	1.455432	-4.581045	-0.785077	MT	21240	2023.02.27 15:30:13.827192427	0001923
0	4.880507	3.517363	-3.275833	-0.846418	MT	21240	2023.02.27 15:30:13.828192427	0001923
0	4.920834	4.728997	-1.078589	-0.829362	MT	21240	2023.02.27 15:30:13.829192427	0001923
0	5.021647	4.773014	1.424804	-0.636564	MT	21240	2023.02.27 15:30:13.830192427	0001923
0	5.088784	3.546144	3.631624	-0.363178	MT	21240	2023.02.27 15:30:13.831192427	0001923
0	5.184802	1.526051	4.953864	-0.112122	MT	21240	2023.02.27 15:30:13.832192427	0001923
0	5.204630	-0.949855	5.115744	0.122915	MT	21240	2023.02.27 15:30:13.833192427	0001923
0	5.121879	-3.141628	4.032305	0.323005	MT	21240	2023.02.27 15:30:13.834192427	0001923
0	5.007954	-4.574508	2.027350	0.208149	MT	21240	2023.02.27 15:30:13.835192427	0001923
0	4.961424	-4.941498	-0.427006	0.122447	MT	21240	2023.02.27 15:30:13.836192427	0001923
0	4.919597	-4.063253	-2.770544	-0.128428	MT	21240	2023.02.27 15:30:13.837192427	0001923
0	4.875237	-2.138928	-4.363790	-0.387635	MT	21240	2023.02.27 15:30:13.838192427	0001923
0	4.856156	0.198207	-4.810695	-0.632595	MT	21240	2023.02.27 15:30:13.839192427	0001923
0	4.839286	2.537319	-4.035091	-0.835904	MT	21240	2023.02.27 15:30:13.840192427	0001923
0	4.837389	4.215581	-2.231615	-0.805668	MT	21240	2023.02.27 15:30:13.841192427	0001923
0	4.951052	4.896736	0.166937	-0.712056	MT	21240	2023.02.27 15:30:13.842192427	0001923
0	5.084432	4.331723	2.609798	-0.525905	MT	21240	2023.02.27 15:30:13.843192427	0001923
0	5.109421	2.640371	4.367073	-0.251593	MT	21240	2023.02.27 15:30:13.844192427	0001923
0	5.192014	0.343105	5.180616	0.022558	MT	21240	2023.02.27 15:30:13.845192427	0001923
0	5.170999	-2.103201	4.717665	0.243749	MT	21240	2023.02.27 15:30:13.846192427	0001923
0	5.083003	-4.003211	3.121229	0.262968	MT	21240	2023.02.27 15:30:13.847192427	0001923
0	4.999362	-4.930650	0.811680	0.153252	MT	21240	2023.02.27 15:30:13.848192427	0001923
0	4.942644	-4.647323	-1.682876	-0.006781	MT	21240	2023.02.27 15:30:13.849192427	0001923
0	4.925776	-3.266307	-3.679087	-0.242535	MT	21240	2023.02.27 15:30:13.850192427	0001923
0	4.905437	-1.072167	-4.754126	-0.558622	MT	21240	2023.02.27 15:30:13.851192427	0001923
0	4.861161	1.422602	-4.584328	-0.768785	MT	21240	2023.02.27 15:30:13.852192427	0001923
0	4.826810	3.458064	-3.252493	-0.872455	MT	21240	2023.02.27 15:30:13.853192427	0001923
0	4.890211	4.694101	-1.097750	-0.821294	MT	21240	2023.02.27 15:30:13.854192427	0001923
0	4.967529	4.723926	1.392933	-0.648547	MT	21240	2023.02.27 15:30:13.855192427	0001923
0	5.117033	3.588573	3.623531	-0.419749	MT	21240	2023.02.27 15:30:13.856192427	0001923
0	5.195258	1.550210	4.957648	-0.096311	MT	21240	2023.02.27 15:30:13.857192427	0001923
0	5.220912	-0.913808	5.138678	0.129895	MT	21240	2023.02.27 15:30:13.858192427	0001923
0	5.128148	-3.134833	4.053068	0.208232	MT	21240	2023.02.27 15:30:13.859192427	0001923
0	5.020700	-4.582314	2.039034	0.228411	MT	21240	2023.02.27 15:30:13.860192427	0001923
0	4.962356	-4.941772	-0.441576	0.094223	MT	21240	2023.02.27 15:30:13.861192427	0001923
0	4.912500	-4.056588	-2.766047	-0.160434	MT	21240	2023.02.27 15:30:13.862192427	0001923
0	4.883456	-2.203114	-4.339625	-0.402607	MT	21240	2023.02.27 15:30:13.863192427	0001923
0	4.849836	0.193700	-4.797968	-0.680362	MT	21240	2023.02.27 15:30:13.864192427	0001923
0	4.877613	2.573803	-4.066716	-0.792756	MT	21240	2023.02.27 15:30:13.865192427	0001923
0	4.896447	4.266025	-2.243713	-0.861382	MT	21240	2023.02.27 15:30:13.866192427	0001923
0	4.911314	4.856742	0.162890	-0.711706	MT	21240	2023.02.27 15:30:13.867192427	0001923
0	5.061789	4.315823	2.593659	-0.517986	MT	21240	2023.02.27 15:30:13.868192427	0001923
0	5.155556	2.640480	4.421822	-0.234755	MT	21240	2023.02.27 15:30:13.869192427	0001923
0	5.204148	0.347216	5.192436	0.034698	MT	21240	2023.02.27 15:30:13.870192427	0001923
0	5.185519	-2.115790	4.730504	0.188065	MT	21240	2023.02.27 15:30:13.871192427	0001923
0	5.072472	-3.999199	3.109235	0.262744	MT	21240	2023.02.27 15:30:13.872192427	0001923
0	5.009346	-4.938035	0.814754	0.213385	MT	21240	2023.02.27 15:30:13.873192427	0001923
0	4.946333	-4.650910	-1.683491	0.033254	MT	21240	2023.02.27 15:30:13.874192427	0001923
0	4.946703	-3.246666	-3.721463	-0.282391	MT	21240	2023.02.27 15:30:13.875192427	0001923
0	4.876021	-1.004145	-4.739108	-0.555093	MT	21240	2023.02.27 15:30:13.876192427	0001923
0	4.890451	1.423000	-4.620858	-0.734341	MT	21240	2023.02.27 15:30:13.877192427	0001923
0	4.835313	3.465196	-3.260667	-0.860652	MT	21240	2023.02.27 15:30:13.878192427	0001923
0	4.936895	4.746259	-1.093934	-0.805770	MT	21240	2023.02.27 15:30:13.879192427	0001923
0	5.004400	4.757259	1.427418	-0.612358	MT	21240	2023.02.27 15:30:13.880192427	0001923
0	5.107558	3.584706	3.615344	-0.407832	MT	21240	2023.02.27 15:30:13.881192427	0001923
0	5.202465	1.522113	4.973735	-0.103777	MT	21240	2023.02.27 15:30:13.882192427	0001923
0	5.185786	-0.909731	5.103625	0.133318	MT	21240	2023.02.27 15:30:13.883192427	0001923
0	5.135577	-3.138177	4.056086	0.272324	MT	21240	2023.02.27 15:30:13.884192427	0001923
0	5.070722	-4.645748	2.023633	0.184822	MT	21240	2023.02.27 15:30:13.885192427	0001923
0	4.970111	-4.949652	-0.437770	0.106364	MT	21240	2023.02.27 15:30:13.886192427	0001923
0	4.944039	-4.087285	-2.778510	-0.132303	MT	21240	2023.02.27 15:30:13.887192427	0001923
0	4.901741	-2.195162	-4.363506	-0.410055	MT	21240	2023.02.27 15:30:13.888192427	0001923
0	4.873393	0.138188	-4.829703	-0.636267	MT	21240	2023.02.27 15:30:13.889192427	0001923
0	4.846010	2.533414	-4.047216	-0.828048	MT	21240	2023.02.27 15:30:13.890192427	0001923
0	4.912731	4.257863	-2.286412	-0.881953	MT	21240	2023.02.27 15:30:13.891192427	0001923
0	4.962364	4.907698	0.163012	-0.716230	MT	21240	2023.02.27 15:30:13.892192427	0001923
0	5.032215	4.283506	2.583111	-0.549819	MT	21240	2023.02.27 15:30:13.893192427	0001923
0	5.146406	2.664709	4.397548	-0.215372	MT	21240	2023.02.27 15:30:13.894192427	0001923
0	5.166195	0.296048	5.157685	0.014692	MT	21240	2023.02.27 15:30:13.895192427	0001923
0	5.144890	-2.083430	4.699057	0.219257	MT	21240	2023.02.27 15:30:13.896192427	0001923
0	5.109370	-4.039081	3.117003	0.275275	MT	21240	2023.02.27 15:30:13.897192427	0001923
0	5.031039	-4.966373	0.784274	0.177206	MT	21240	2023.02.27 15:30:13.898192427	0001923
0	4.989244	-4.703628	-1.663517	-0.033909	MT	21240	2023.02.27 15:30:13.899192427	0001923
0	4.947722	-3.270726	-3.701432	-0.285837	MT	21240	2023.02.27 15:30:13.900192427	0001923
0	4.912799	-1.072118	-4.762186	-0.554745	MT	21240	2023.02.27 15:30:13.901192427	0001923
0	4.879718	1.398997	-4.616887	-0.734033	MT	21240	2023.02.27 15:30:13.902192427	0001923
0	4.868127	3.489218	-3.283636	-0.861250	MT	21240	2023.02.27 15:30:13.903192427	0001923
0	4.868435	4.678337	-1.086137	-0.796950	MT	21240	2023.02.27 15:30:13.904192427	0001923
0	4.985354	4.736178	1.427516	-0.620140	MT	21240	2023.02.27 15:30:13.905192427	0001923
0	5.091536	3.568958	3.610959	-0.383732	MT	21240	2023.02.27 15:30:13.906192427	0001923
0	5.163992	1.486597	4.945024	-0.059842	MT	21240	2023.02.27 15:30:13.907192427	0001923
0	5.175186	-0.933828	5.088767	0.122338	MT	21240	2023.02.27 15:30:13.908192427	0001923
0	5.103126	-3.146211	4.009204	0.263689	MT	21240	2023.02.27 15:30:13.909192427	0001923
0	5.063742	-4.641158	2.010784	0.240588	MT	21240	2023.02.27 15:30:13.910192427	0001923
0	4.991209	-4.969871	-0.453440	0.083330	MT	21240	2023.02.27 15:30:13.911192427	0001923
0	4.944756	-4.079479	-2.790194	-0.152565	MT	21240	2023.02.27 15:30:13.912192427	0001923
0	4.913094	-2.203360	-4.370209	-0.430076	MT	21240	2023.02.27 15:30:13.913192427	0001923
0	4.878458	0.201937	-4.829261	-0.660922	MT	21240	2023.02.27 15:30:13.914192427	0001923
0	4.836702	2.517960	-4.056028	-0.776014	MT	21240	2023.02.27 15:30:13.915192427	0001923
0	4.841467	4.199281	-2.259142	-0.837926	MT	21240	2023.02.27 15:30:13.916192427	0001923
0	4.958903	4.903682	0.179005	-0.715944	MT	21240	2023.02.27 15:30:13.917192427	0001923
0	5.047969	4.303831	2.586646	-0.517969	MT	21240	2023.02.27 15:30:13.918192427	0001923
0	5.143531	2.640853	4.409289	-0.199944	MT	21240	2023.02.27 15:30:13.919192427	0001923
0	5.172789	0.343619	5.160885	0.070260	MT	21240	2023.02.27 15:30:13.920192427	0001923
0	5.171241	-2.131683	4.707366	0.195877	MT	21240	2023.02.27 15:30:13.921192427	0001923
0	5.110957	-4.034519	3.120168	0.330286	MT	21240	2023.02.27 15:30:13.922192427	0001923
0	5.010510	-4.937874	0.818509	0.229443	MT	21240	2023.02.27 15:30:13.923192427	0001923
0	4.989110	-4.695192	-1.687116	0.005650	MT	21240	2023.02.27 15:30:13.924192427	0001923
0	4.940094	-3.262855	-3.697240	-0.297857	MT	21240	2023.02.27 15:30:13.925192427	0001923
0	4.912253	-1.055585	-4.770945	-0.504040	MT	21240	2023.02.27 15:30:13.926192427	0001923
0	4.879639	1.402797	-4.612593	-0.753010	MT	21240	2023.02.27 15:30:13.927192427	0001923
0	4.873654	3.525849	-3.268557	-0.798387	MT	21240	2023.02.27 15:30:13.928192427	0001923
0	4.895487	4.706599	-1.102469	-0.773486	MT	21240	2023.02.27 15:30:13.929192427	0001923
0	4.979674	4.727855	1.420995	-0.652159	MT	21240	2023.02.27 15:30:13.930192427	0001923
0	5.097751	3.593370	3.599393	-0.345154	MT	21240	2023.02.27 15:30:13.931192427	0001923
0	5.160139	1.506278	4.934537	-0.092210	MT	21240	2023.02.27 15:30:13.932192427	0001923
0	5.166458	-0.905629	5.084510	0.140985	MT	21240	2023.02.27 15:30:13.933192427	0001923
0	5.126946	-3.134128	4.048030	0.276160	MT	21240	2023.02.27 15:30:13.934192427	0001923
0	5.028752	-4.606194	2.003888	0.236122	MT	21240	2023.02.27 15:30:13.935192427	0001923
0	4.940248	-4.917468	-0.457974	0.121727	MT	21240	2023.02.27 15:30:13.936192427	0001923
0	4.974271	-4.115395	-2.790359	-0.144196	MT	21240	2023.02.27 15:30:13.937192427	0001923
0	4.931941	-2.282334	-4.351366	-0.424974	MT	21240	2023.02.27 15:30:13.938192427	0001923
0	4.888345	0.189740	-4.836969	-0.680917	MT	21240	2023.02.27 15:30:13.939192427	0001923
0	4.833668	2.514580	-4.047483	-0.811855	MT	21240	2023.02.27 15:30:13.940192427	0001923
0	4.871810	4.233820	-2.243445	-0.881050	MT	21240	2023.02.27 15:30:13.941192427	0001923
0	4.935328	4.880732	0.170918	-0.711831	MT	21240	2023.02.27 15:30:13.942192427	0001923
0	5.047907	4.299501	2.587129	-0.549923	MT	21240	2023.02.27 15:30:13.943192427	0001923
0	5.133217	2.624579	4.405683	-0.226836	MT	21240	2023.02.27 15:30:13.944192427	0001923
0	5.180964	0.343198	5.169495	0.030389	MT	21240	2023.02.27 15:30:13.945192427	0001923
0	5.167731	-2.123807	4.707558	0.183797	MT	21240	2023.02.27 15:30:13.946192427	0001923
0	5.082825	-3.991227	3.136241	0.263074	MT	21240	2023.02.27 15:30:13.947192427	0001923
0	5.026244	-4.958435	0.804342	0.173429	MT	21240	2023.02.27 15:30:13.948192427	0001923
0	4.997040	-4.699386	-1.698814	-0.014489	MT	21240	2023.02.27 15:30:13.949192427	0001923
0	4.911724	-3.198559	-3.717574	-0.271826	MT	21240	2023.02.27 15:30:13.950192427	0001923
0	4.895767	-1.003843	-4.762518	-0.528449	MT	21240	2023.02.27 15:30:13.951192427	0001923
0	4.901654	1.414775	-4.631515	-0.757423	MT	21240	2023.02.27 15:30:13.952192427	0001923
0	4.860061	3.497397	-3.267919	-0.842091	MT	21240	2023.02.27 15:30:13.953192427	0001923
0	4.891564	4.702467	-1.094291	-0.785321	MT	21240	2023.02.27 15:30:13.954192427	0001923
0	5.006422	4.765398	1.412246	-0.600671	MT	21240	2023.02.27 15:30:13.955192427	0001923
0	5.094652	3.593415	3.595332	-0.341216	MT	21240	2023.02.27 15:30:13.956192427	0001923
0	5.181539	1.525890	4.950109	-0.128181	MT	21240	2023.02.27 15:30:13.957192427	0001923
0	5.215619	-0.905763	5.134627	0.133751	MT	21240	2023.02.27 15:30:13.958192427	0001923
0	5.104944	-3.134307	4.021339	0.255751	MT	21240	2023.02.27 15:30:13.959192427	0001923
0	5.077115	-4.653455	2.019197	0.212839	MT	21240	2023.02.27 15:30:13.960192427	0001923
0	4.995021	-4.973679	-0.449736	0.102429	MT	21240	2023.02.27 15:30:13.961192427	0001923
0	4.939509	-4.071882	-2.789589	-0.191641	MT	21240	2023.02.27 15:30:13.962192427	0001923
0	4.912689	-2.222923	-4.363890	-0.386771	MT	21240	2023.02.27 15:30:13.963192427	0001923
0	4.892591	0.182037	-4.845405	-0.652962	MT	21240	2023.02.27 15:30:13.964192427	0001923
0	4.878076	2.537409	-4.082147	-0.832623	MT	21240	2023.02.27 15:30:13.965192427	0001923
0	4.862346	4.223152	-2.254931	-0.850110	MT	21240	2023.02.27 15:30:13.966192427	0001923
0	4.940263	4.880386	0.187405	-0.743581	MT	21240	2023.02.27 15:30:13.967192427	0001923
0	5.035947	4.292230	2.590036	-0.478791	MT	21240	2023.02.27 15:30:13.968192427	0001923
0	5.124977	2.640475	4.385887	-0.239304	MT	21240	2023.02.27 15:30:13.969192427	0001923
0	5.191964	0.280351	5.184174	0.047264	MT	21240	2023.02.27 15:30:13.970192427	0001923
0	5.152729	-2.103552	4.699217	0.207465	MT	21240	2023.02.27 15:30:13.971192427	0001923
0	5.085425	-4.010914	3.112793	0.290923	MT	21240	2023.02.27 15:30:13.972192427	0001923
0	4.959015	-4.891097	0.791935	0.204551	MT	21240	2023.02.27 15:30:13.973192427	0001923
0	4.918668	-4.627133	-1.668159	0.013239	MT	21240	2023.02.27 15:30:13.974192427	0001923
0	4.913257	-3.214602	-3.705549	-0.274477	MT	21240	2023.02.27 15:30:13.975192427	0001923
0	4.883390	-1.047947	-4.739450	-0.535643	MT	21240	2023.02.27 15:30:13.976192427	0001923
0	4.893433	1.435040	-4.620905	-0.730466	MT	21240	2023.02.27 15:30:13.977192427	0001923
0	4.881545	3.520948	-3.263234	-0.885270	MT	21240	2023.02.27 15:30:13.978192427	0001923
0	4.931770	4.746235	-1.070936	-0.805419	MT	21240	2023.02.27 15:30:13.979192427	0001923
0	4.995005	4.749345	1.424287	-0.604323	MT	21240	2023.02.27 15:30:13.980192427	0001923
0	5.058194	3.542103	3.591746	-0.371747	MT	21240	2023.02.27 15:30:13.981192427	0001923
0	5.185803	1.534545	4.953141	-0.064213	MT	21240	2023.02.27 15:30:13.982192427	0001923
0	5.187990	-0.965720	5.095560	0.133772	MT	21240	2023.02.27 15:30:13.983192427	0001923
0	5.119074	-3.142401	4.033450	0.248018	MT	21240	2023.02.27 15:30:13.984192427	0001923
0	5.064750	-4.637212	2.022849	0.236731	MT	21240	2023.02.27 15:30:13.985192427	0001923
0	4.968431	-4.945503	-0.461945	0.117954	MT	21240	2023.02.27 15:30:13.986192427	0001923
0	4.927145	-4.071583	-2.770065	-0.160340	MT	21240	2023.02.27 15:30:13.987192427	0001923
0	4.924418	-2.238239	-4.366434	-0.417657	MT	21240	2023.02.27 15:30:13.988192427	0001923
0	4.855147	0.213661	-4.801883	-0.684629	MT	21240	2023.02.27 15:30:13.989192427	0001923
0	4.856747	2.545755	-4.058690	-0.796345	MT	21240	2023.02.27 15:30:13.990192427	0001923
0	4.889211	4.266637	-2.248613	-0.802453	MT	21240	2023.02.27 15:30:13.991192427	0001923
0	4.929813	4.872586	0.194089	-0.723395	MT	21240	2023.02.27 15:30:13.992192427	0001923
0	5.077696	4.335065	2.597315	-0.494124	MT	21240	2023.02.27 15:30:13.993192427	0001923
0	5.143294	2.644620	4.405646	-0.223043	MT	21240	2023.02.27 15:30:13.994192427	0001923
0	5.162549	0.304176	5.153512	0.026547	MT	21240	2023.02.27 15:30:13.995192427	0001923
0	5.148992	-2.098971	4.694367	0.263353	MT	21240	2023.02.27 15:30:13.996192427	0001923
0	5.074107	-3.995249	3.117300	0.258825	MT	21240	2023.02.27 15:30:13.997192427	0001923
0	4.999100	-4.930231	0.804070	0.193138	MT	21240	2023.02.27 15:30:13.998192427	0001923
0	4.955373	-4.659442	-1.686706	-0.018716	MT	21240	2023.02.27 15:30:13.999192427	0001923
0	4.928882	-3.246732	-3.697404	-0.286023	MT	21240	2023.02.27 15:30:14.000192427	0001923
0	4.895369	-0.993040	-4.762214	-0.547559	MT	21240	2023.02.27 15:30:14.001192427	0001923
0	4.846686	1.410633	-4.573405	-0.764495	MT	21240	2023.02.27 15:30:14.002192427	0001923
0	4.871656	3.517265	-3.260713	-0.854188	MT	21240	2023.02.27 15:30:14.003192427	0001923
0	4.884359	4.698188	-1.062933	-0.808802	MT	21240	2023.02.27 15:30:14.004192427	0001923
0	4.977127	4.719956	1.443800	-0.639728	MT	21240	2023.02.27 15:30:14.005192427	0001923
0	5.106621	3.581192	3.622605	-0.359676	MT	21240	2023.02.27 15:30:14.006192427	0001923
0	5.163845	1.506315	4.938476	-0.088150	MT	21240	2023.02.27 15:30:14.007192427	0001923
0	5.171719	-0.913716	5.088622	0.133130	MT	21240	2023.02.27 15:30:14.008192427	0001923
0	5.093593	-3.099156	4.033135	0.271571	MT	21240	2023.02.27 15:30:14.009192427	0001923
0	5.045629	-4.618250	2.018933	0.232475	MT	21240	2023.02.27 15:30:14.010192427	0001923
0	4.955936	-4.934195	-0.460908	0.050842	MT	21240	2023.02.27 15:30:14.011192427	0001923
0	4.938222	-4.075112	-2.786739	-0.116551	MT	21240	2023.02.27 15:30:14.012192427	0001923
0	4.900921	-2.207293	-4.355337	-0.421807	MT	21240	2023.02.27 15:30:14.013192427	0001923
0	4.878092	0.226060	-4.829415	-0.649171	MT	21240	2023.02.27 15:30:14.014192427	0001923
0	4.857246	2.521562	-4.070411	-0.816278	MT	21240	2023.02.27 15:30:14.015192427	0001923
0	4.885390	4.238386	-2.283215	-0.830695	MT	21240	2023.02.27 15:30:14.016192427	0001923
0	4.954024	4.896521	0.175242	-0.731931	MT	21240	2023.02.27 15:30:14.017192427	0001923
0	5.054892	4.303494	2.594133	-0.549857	MT	21240	2023.02.27 15:30:14.018192427	0001923
0	5.138402	2.632373	4.405998	-0.246915	MT	21240	2023.02.27 15:30:14.019192427	0001923
0	5.179125	0.316324	5.169280	0.042665	MT	21240	2023.02.27 15:30:14.020192427	0001923
0	5.147461	-2.079228	4.702756	0.239273	MT	21240	2023.02.27 15:30:14.021192427	0001923
0	5.129651	-4.055010	3.128861	0.283622	MT	21240	2023.02.27 15:30:14.022192427	0001923
0	5.007785	-4.941958	0.779692	0.216891	MT	21240	2023.02.27 15:30:14.023192427	0001923
0	4.944974	-4.651120	-1.679186	0.013318	MT	21240	2023.02.27 15:30:14.024192427	0001923
0	4.914925	-3.230654	-3.693508	-0.278128	MT	21240	2023.02.27 15:30:14.025192427	0001923
0	4.891631	-1.083986	-4.739432	-0.539272	MT	21240	2023.02.27 15:30:14.026192427	0001923
0	4.848465	1.418673	-4.573456	-0.760578	MT	21240	2023.02.27 15:30:14.027192427	0001923
0	4.847195	3.492844	-3.240148	-0.892629	MT	21240	2023.02.27 15:30:14.028192427	0001923
0	4.909494	4.725183	-1.058901	-0.809019	MT	21240	2023.02.27 15:30:14.029192427	0001923
0	4.996130	4.739955	1.443824	-0.639934	MT	21240	2023.02.27 15:30:14.030192427	0001923
0	5.113764	3.588986	3.622920	-0.379755	MT	21240	2023.02.27 15:30:14.031192427	0001923
0	5.180129	1.526344	4.949437	-0.084188	MT	21240	2023.02.27 15:30:14.032192427	0001923
0	5.197804	-0.886543	5.119345	0.153322	MT	21240	2023.02.27 15:30:14.033192427	0001923
0	5.147015	-3.133864	4.071600	0.304522	MT	21240	2023.02.27 15:30:14.034192427	0001923
0	5.013761	-4.589820	1.999357	0.271890	MT	21240	2023.02.27 15:30:14.035192427	0001923
0	5.000971	-4.977535	-0.469921	0.114162	MT	21240	2023.02.27 15:30:14.036192427	0001923
0	4.916735	-4.059418	-2.770295	-0.144467	MT	21240	2023.02.27 15:30:14.037192427	0001923
0	4.885491	-2.155370	-4.363153	-0.430463	MT	21240	2023.02.27 15:30:14.038192427	0001923
0	4.892781	0.210118	-4.845494	-0.645251	MT	21240	2023.02.27 15:30:14.039192427	0001923
0	4.855173	2.549834	-4.055807	-0.788341	MT	21240	2023.02.27 15:30:14.040192427	0001923
0	4.886786	4.266003	-2.222715	-0.861061	MT	21240	2023.02.27 15:30:14.041192427	0001923
0	4.950632	4.896791	0.182829	-0.704813	MT	21240	2023.02.27 15:30:14.042192427	0001923
0	5.051046	4.308074	2.590284	-0.493953	MT	21240	2023.02.27 15:30:14.043192427	0001923
0	5.156286	2.635985	4.422550	-0.282706	MT	21240	2023.02.27 15:30:14.044192427	0001923
0	5.202455	0.320135	5.192526	0.026978	MT	21240	2023.02.27 15:30:14.045192427	0001923
0	5.158319	-2.099602	4.707282	0.203546	MT	21240	2023.02.27 15:30:14.046192427	0001923
0	5.092467	-4.035556	3.097743	0.226937	MT	21240	2023.02.27 15:30:14.047192427	0001923
0	5.017541	-4.950221	0.796047	0.193221	MT	21240	2023.02.27 15:30:14.048192427	0001923
0	4.941287	-4.647327	-1.678876	-0.006720	MT	21240	2023.02.27 15:30:14.049192427	0001923
0	4.907743	-3.230872	-3.682204	-0.297957	MT	21240	2023.02.27 15:30:14.050192427	0001923
0	4.882665	-1.015859	-4.746534	-0.528081	MT	21240	2023.02.27 15:30:14.051192427	0001923
0	4.853756	1.414764	-4.581582	-0.752660	MT	21240	2023.02.27 15:30:14.052192427	0001923
0	4.843169	3.485259	-3.252751	-0.853736	MT	21240	2023.02.27 15:30:14.053192427	0001923
0	4.900507	4.709944	-1.066552	-0.832983	MT	21240	2023.02.27 15:30:14.054192427	0001923
0	5.009276	4.748938	1.459833	-0.639782	MT	21240	2023.02.27 15:30:14.055192427	0001923
0	5.164523	3.624947	3.658958	-0.379576	MT	21240	2023.02.27 15:30:14.056192427	0001923
0	5.199108	1.514485	4.973176	-0.067701	MT	21240	2023.02.27 15:30:14.057192427	0001923
0	5.215882	-0.929758	5.130599	0.133936	MT	21240	2023.02.27 15:30:14.058192427	0001923
0	5.135951	-3.126850	4.069076	0.208394	MT	21240	2023.02.27 15:30:14.059192427	0001923
0	5.049414	-4.622209	2.018867	0.236516	MT	21240	2023.02.27 15:30:14.060192427	0001923
0	4.963348	-4.941842	-0.453453	0.086041	MT	21240	2023.02.27 15:30:14.061192427	0001923
0	4.930583	-4.075624	-2.770008	-0.164299	MT	21240	2023.02.27 15:30:14.062192427	0001923
0	4.891305	-2.227189	-4.335547	-0.409298	MT	21240	2023.02.27 15:30:14.063192427	0001923
0	4.873986	0.233096	-4.825469	-0.645182	MT	21240	2023.02.27 15:30:14.064192427	0001923
0	4.822160	2.502952	-4.048047	-0.775737	MT	21240	2023.02.27 15:30:14.065192427	0001923
0	4.893445	4.266221	-2.244003	-0.842385	MT	21240	2023.02.27 15:30:14.066192427	0001923
0	4.933736	4.880850	0.166750	-0.700893	MT	21240	2023.02.27 15:30:14.067192427	0001923
0	5.052186	4.303610	2.590966	-0.538905	MT	21240	2023.02.27 15:30:14.068192427	0001923
0	5.163485	2.632630	4.436567	-0.218446	MT	21240	2023.02.27 15:30:14.069192427	0001923
0	5.177550	0.288201	5.169430	0.030955	MT	21240	2023.02.27 15:30:14.070192427	0001923
0	5.160411	-2.103396	4.706972	0.223584	MT	21240	2023.02.27 15:30:14.071192427	0001923
0	5.067841	-3.999108	3.101114	0.270620	MT	21240	2023.02.27 15:30:14.072192427	0001923
0	5.008710	-4.942341	0.792241	0.181080	MT	21240	2023.02.27 15:30:14.073192427	0001923
0	4.987683	-4.699497	-1.670695	-0.022059	MT	21240	2023.02.27 15:30:14.074192427	0001923
0	4.931746	-3.262212	-3.691203	-0.234760	MT	21240	2023.02.27 15:30:14.075192427	0001923
0	4.874799	-1.056489	-4.722683	-0.586308	MT	21240	2023.02.27 15:30:14.076192427	0001923
0	4.856951	1.430877	-4.581731	-0.741827	MT	21240	2023.02.27 15:30:14.077192427	0001923
0	4.864062	3.529619	-3.245250	-0.818073	MT	21240	2023.02.27 15:30:14.078192427	0001923
0	4.892675	4.706147	-1.062862	-0.812884	MT	21240	2023.02.27 15:30:14.079192427	0001923
0	4.982120	4.728083	1.439627	-0.627873	MT	21240	2023.02.27 15:30:14.080192427	0001923
0	5.102814	3.576949	3.618967	-0.383692	MT	21240	2023.02.27 15:30:14.081192427	0001923
0	5.226020	1.554178	4.988649	-0.095878	MT	21240	2023.02.27 15:30:14.082192427	0001923
0	5.200735	-0.925454	5.115178	0.161661	MT	21240	2023.02.27 15:30:14.083192427	0001923
0	5.134771	-3.154535	4.044618	0.236311	MT	21240	2023.02.27 15:30:14.084192427	0001923
0	5.032224	-4.605995	2.010581	0.256225	MT	21240	2023.02.27 15:30:14.085192427	0001923
0	4.970763	-4.949685	-0.445708	0.102243	MT	21240	2023.02.27 15:30:14.086192427	0001923
0	4.917759	-4.055998	-2.778901	-0.104627	MT	21240	2023.02.27 15:30:14.087192427	0001923
0	4.873868	-2.175029	-4.343713	-0.394958	MT	21240	2023.02.27 15:30:14.088192427	0001923
0	4.854630	0.201662	-4.801897	-0.684505	MT	21240	2023.02.27 15:30:14.089192427	0001923
0	4.864371	2.565541	-4.051361	-0.816440	MT	21240	2023.02.27 15:30:14.090192427	0001923
0	4.851978	4.231156	-2.218986	-0.845643	MT	21240	2023.02.27 15:30:14.091192427	0001923
0	4.924264	4.864417	0.198323	-0.739249	MT	21240	2023.02.27 15:30:14.092192427	0001923
0	5.071846	4.308113	2.632156	-0.485313	MT	21240	2023.02.27 15:30:14.093192427	0001923
0	5.148573	2.628645	4.421564	-0.218634	MT	21240	2023.02.27 15:30:14.094192427	0001923
0	5.186959	0.331645	5.175808	0.074612	MT	21240	2023.02.27 15:30:14.095192427	0001923
0	5.178762	-2.107704	4.726392	0.195920	MT	21240	2023.02.27 15:30:14.096192427	0001923
0	5.096855	-4.015384	3.129458	0.247217	MT	21240	2023.02.27 15:30:14.097192427	0001923
0	4.980192	-4.910111	0.806910	0.204976	MT	21240	2023.02.27 15:30:14.098192427	0001923
0	4.992555	-4.711310	-1.652016	-0.001649	MT	21240	2023.02.27 15:30:14.099192427	0001923
0	4.908113	-3.226868	-3.686199	-0.298059	MT	21240	2023.02.27 15:30:14.100192427	0001923
0	4.887424	-1.028095	-4.746197	-0.550954	MT	21240	2023.02.27 15:30:14.101192427	0001923
0	4.868782	1.462919	-4.584754	-0.738202	MT	21240	2023.02.27 15:30:14.102192427	0001923
0	4.850859	3.509169	-3.236618	-0.860738	MT	21240	2023.02.27 15:30:14.103192427	0001923
0	4.933346	4.754162	-1.039869	-0.809027	MT	21240	2023.02.27 15:30:14.104192427	0001923
0	4.995715	4.745210	1.435464	-0.616111	MT	21240	2023.02.27 15:30:14.105192427	0001923
0	5.098737	3.581122	3.610729	-0.367858	MT	21240	2023.02.27 15:30:14.106192427	0001923
0	5.156187	1.501952	4.931022	-0.124225	MT	21240	2023.02.27 15:30:14.107192427	0001923
0	5.205063	-0.973932	5.111839	0.115102	MT	21240	2023.02.27 15:30:14.108192427	0001923
0	5.094063	-3.122427	4.017537	0.243568	MT	21240	2023.02.27 15:30:14.109192427	0001923
0	5.038893	-4.622099	1.991748	0.244102	MT	21240	2023.02.27 15:30:14.110192427	0001923
0	4.966113	-4.941566	-0.480816	0.109624	MT	21240	2023.02.27 15:30:14.111192427	0001923
0	4.954944	-4.071159	-2.821608	-0.125126	MT	21240	2023.02.27 15:30:14.112192427	0001923
0	4.934963	-2.191621	-4.397764	-0.458623	MT	21240	2023.02.27 15:30:14.113192427	0001923
0	4.882752	0.185860	-4.833157	-0.668817	MT	21240	2023.02.27 15:30:14.114192427	0001923
0	4.869729	2.510669	-4.093544	-0.808517	MT	21240	2023.02.27 15:30:14.115192427	0001923
0	4.856869	4.231337	-2.235229	-0.829890	MT	21240	2023.02.27 15:30:14.116192427	0001923
0	4.949758	4.892580	0.198112	-0.723539	MT	21240	2023.02.27 15:30:14.117192427	0001923
0	5.050229	4.287800	2.617623	-0.517331	MT	21240	2023.02.27 15:30:14.118192427	0001923
0	5.137035	2.636377	4.402003	-0.247017	MT	21240	2023.02.27 15:30:14.119192427	0001923
0	5.180438	0.284075	5.172608	0.019044	MT	21240	2023.02.27 15:30:14.120192427	0001923
0	5.134665	-2.119524	4.672201	0.207217	MT	21240	2023.02.27 15:30:14.121192427	0001923
0	5.122750	-4.047176	3.129115	0.267543	MT	21240	2023.02.27 15:30:14.122192427	0001923
0	4.994003	-4.930866	0.781050	0.128782	MT	21240	2023.02.27 15:30:14.123192427	0001923
0	4.956303	-4.663244	-1.679017	0.001444	MT	21240	2023.02.27 15:30:14.124192427	0001923
0	4.930177	-3.238194	-3.710172	-0.235298	MT	21240	2023.02.27 15:30:14.125192427	0001923
0	4.878747	-0.996860	-4.746511	-0.528277	MT	21240	2023.02.27 15:30:14.126192427	0001923
0	4.861649	1.375703	-4.600504	-0.760548	MT	21240	2023.02.27 15:30:14.127192427	0001923
0	4.859885	3.493401	-3.271923	-0.842111	MT	21240	2023.02.27 15:30:14.128192427	0001923
0	4.897982	4.721587	-1.051518	-0.768862	MT	21240	2023.02.27 15:30:14.129192427	0001923
0	4.983087	4.732331	1.439265	-0.603919	MT	21240	2023.02.27 15:30:14.130192427	0001923
0	5.114477	3.605286	3.610513	-0.352108	MT	21240	2023.02.27 15:30:14.131192427	0001923
0	5.164202	1.522524	4.934190	-0.068379	MT	21240	2023.02.27 15:30:14.132192427	0001923
0	5.195818	-0.898621	5.115454	0.145386	MT	21240	2023.02.27 15:30:14.133192427	0001923
0	5.136485	-3.190258	4.017212	0.260265	MT	21240	2023.02.27 15:30:14.134192427	0001923
0	5.032234	-4.601474	2.013807	0.307237	MT	21240	2023.02.27 15:30:14.135192427	0001923
0	4.993779	-4.969445	-0.477033	0.121972	MT	21240	2023.02.27 15:30:14.136192427	0001923
0	4.951321	-4.075130	-2.809676	-0.120902	MT	21240	2023.02.27 15:30:14.137192427	0001923
0	4.920722	-2.226916	-4.370894	-0.386837	MT	21240	2023.02.27 15:30:14.138192427	0001923
0	4.888999	0.193698	-4.836903	-0.684958	MT	21240	2023.02.27 15:30:14.139192427	0001923
0	4.866357	2.549470	-4.062257	-0.824442	MT	21240	2023.02.27 15:30:14.140192427	0001923
0	4.880070	4.254130	-2.234896	-0.850123	MT	21240	2023.02.27 15:30:14.141192427	0001923
0	4.936259	4.880679	0.182978	-0.715646	MT	21240	2023.02.27 15:30:14.142192427	0001923
0	5.086032	4.339410	2.612783	-0.458927	MT	21240	2023.02.27 15:30:14.143192427	0001923
0	5.156336	2.668495	4.405857	-0.235288	MT	21240	2023.02.27 15:30:14.144192427	0001923
0	5.188569	0.292726	5.179639	0.083073	MT	21240	2023.02.27 15:30:14.145192427	0001923
0	5.152149	-2.114884	4.690226	0.271455	MT	21240	2023.02.27 15:30:14.146192427	0001923
0	5.089932	-4.030811	3.093649	0.298838	MT	21240	2023.02.27 15:30:14.147192427	0001923
0	4.984003	-4.913984	0.803723	0.216969	MT	21240	2023.02.27 15:30:14.148192427	0001923
0	4.985642	-4.691605	-1.686500	-0.034384	MT	21240	2023.02.27 15:30:14.149192427	0001923
0	4.945864	-3.262805	-3.705300	-0.293980	MT	21240	2023.02.27 15:30:14.150192427	0001923
0	4.871883	-0.992950	-4.739385	-0.536210	MT	21240	2023.02.27 15:30:14.151192427	0001923
0	4.871389	1.386501	-4.604185	-0.780718	MT	21240	2023.02.27 15:30:14.152192427	0001923
0	4.885649	3.545138	-3.248513	-0.865291	MT	21240	2023.02.27 15:30:14.153192427	0001923
0	4.895009	4.718543	-1.048461	-0.772785	MT	21240	2023.02.27 15:30:14.154192427	0001923
0	5.015501	4.761193	1.451481	-0.616032	MT	21240	2023.02.27 15:30:14.155192427	0001923
0	5.104391	3.593524	3.610147	-0.328988	MT	21240	2023.02.27 15:30:14.156192427	0001923
0	5.168546	1.506022	4.942903	-0.116084	MT	21240	2023.02.27 15:30:14.157192427	0001923
0	5.180496	-0.902923	5.099924	0.114188	MT	21240	2023.02.27 15:30:14.158192427	0001923
0	5.120043	-3.145902	4.028713	0.295990	MT	21240	2023.02.27 15:30:14.159192427	0001923
0	5.039826	-4.613506	2.005855	0.303239	MT	21240	2023.02.27 15:30:14.160192427	0001923
0	5.013550	-4.989163	-0.470485	0.150280	MT	21240	2023.02.27 15:30:14.161192427	0001923
0	4.947054	-4.070604	-2.810449	-0.069952	MT	21240	2023.02.27 15:30:14.162192427	0001923
0	4.931298	-2.231144	-4.378546	-0.409914	MT	21240	2023.02.27 15:30:14.163192427	0001923
0	4.902611	0.252790	-4.848954	-0.677750	MT	21240	2023.02.27 15:30:14.164192427	0001923
0	4.875461	2.557602	-4.070430	-0.812649	MT	21240	2023.02.27 15:30:14.165192427	0001923
0	4.840778	4.207434	-2.248378	-0.821843	MT	21240	2023.02.27 15:30:14.166192427	0001923
0	4.953897	4.896525	0.171242	-0.731992	MT	21240	2023.02.27 15:30:14.167192427	0001923
0	5.046763	4.303955	2.586462	-0.505971	MT	21240	2023.02.27 15:30:14.168192427	0001923
0	5.165734	2.636588	4.436632	-0.222487	MT	21240	2023.02.27 15:30:14.169192427	0001923
0	5.193606	0.308309	5.184269	0.042976	MT	21240	2023.02.27 15:30:14.170192427	0001923
0	5.170224	-2.127394	4.706943	0.223831	MT	21240	2023.02.27 15:30:14.171192427	0001923
0	5.049670	-3.963044	3.117033	0.278493	MT	21240	2023.02.27 15:30:14.172192427	0001923
0	4.978969	-4.905876	0.818547	0.229114	MT	21240	2023.02.27 15:30:14.173192427	0001923
0	4.942887	-4.647611	-1.682448	-0.034776	MT	21240	2023.02.27 15:30:14.174192427	0001923
0	4.905798	-3.242719	-3.670464	-0.281653	MT	21240	2023.02.27 15:30:14.175192427	0001923
0	4.905515	-1.040078	-4.762209	-0.551075	MT	21240	2023.02.27 15:30:14.176192427	0001923
0	4.872620	1.379547	-4.608254	-0.776708	MT	21240	2023.02.27 15:30:14.177192427	0001923
0	4.862215	3.496947	-3.260263	-0.884977	MT	21240	2023.02.27 15:30:14.178192427	0001923
0	4.882258	4.694329	-1.079119	-0.797007	MT	21240	2023.02.27 15:30:14.179192427	0001923
0	5.010584	4.761053	1.427728	-0.632396	MT	21240	2023.02.27 15:30:14.180192427	0001923
0	5.100659	3.585246	3.610550	-0.355902	MT	21240	2023.02.27 15:30:14.181192427	0001923
0	5.177347	1.518509	4.949183	-0.068108	MT	21240	2023.02.27 15:30:14.182192427	0001923
0	5.155226	-0.949194	5.063850	0.181126	MT	21240	2023.02.27 15:30:14.183192427	0001923
0	5.143156	-3.190143	4.025028	0.272385	MT	21240	2023.02.27 15:30:14.184192427	0001923
0	5.017299	-4.597976	1.991593	0.255853	MT	21240	2023.02.27 15:30:14.185192427	0001923
0	5.009770	-4.985403	-0.477113	0.126136	MT	21240	2023.02.27 15:30:14.186192427	0001923
0	4.918094	-4.052530	-2.782102	-0.156720	MT	21240	2023.02.27 15:30:14.187192427	0001923
0	4.946043	-2.222677	-4.403191	-0.367370	MT	21240	2023.02.27 15:30:14.188192427	0001923
0	4.865735	0.162220	-4.821737	-0.632393	MT	21240	2023.02.27 15:30:14.189192427	0001923
0	4.876643	2.560981	-4.057526	-0.871497	MT	21240	2023.02.27 15:30:14.190192427	0001923
0	4.869630	4.238309	-2.248158	-0.834160	MT	21240	2023.02.27 15:30:14.191192427	0001923
0	4.976171	4.910989	0.172054	-0.784137	MT	21240	2023.02.27 15:30:14.192192427	0001923
0	5.036610	4.292157	2.590142	-0.485790	MT	21240	2023.02.27 15:30:14.193192427	0001923
0	5.160642	2.628139	4.433295	-0.266458	MT	21240	2023.02.27 15:30:14.194192427	0001923
0	5.195759	0.334864	5.184957	-0.000294	MT	21240	2023.02.27 15:30:14.195192427	0001923
0	5.172003	-2.151797	4.699526	0.183963	MT	21240	2023.02.27 15:30:14.196192427	0001923
0	5.084571	-4.006959	3.116858	0.286944	MT	21240	2023.02.27 15:30:14.197192427	0001923
0	5.023204	-4.957870	0.775552	0.224993	MT	21240	2023.02.27 15:30:14.198192427	0001923
0	4.922727	-4.623068	-1.691213	0.016846	MT	21240	2023.02.27 15:30:14.199192427	0001923
0	4.911544	-3.234507	-3.686743	-0.262983	MT	21240	2023.02.27 15:30:14.200192427	0001923
0	4.900542	-1.039969	-4.758378	-0.540015	MT	21240	2023.02.27 15:30:14.201192427	0001923
0	4.861242	1.430557	-4.581258	-0.772821	MT	21240	2023.02.27 15:30:14.202192427	0001923
0	4.882609	3.533306	-3.260755	-0.850353	MT	21240	2023.02.27 15:30:14.203192427	0001923
0	4.900029	4.714365	-1.075157	-0.793153	MT	21240	2023.02.27 15:30:14.204192427	0001923
0	4.997676	4.749019	1.420776	-0.636378	MT	21240	2023.02.27 15:30:14.205192427	0001923
0	5.132896	3.621071	3.618836	-0.372147	MT	21240	2023.02.27 15:30:14.206192427	0001923
0	5.171730	1.585204	4.921755	-0.101220	MT	21240	2023.02.27 15:30:14.207192427	0001923
0	5.175182	-0.913306	5.091011	0.173169	MT	21240	2023.02.27 15:30:14.208192427	0001923
0	5.136360	-3.175354	4.029350	0.252295	MT	21240	2023.02.27 15:30:14.209192427	0001923
0	5.021674	-4.606425	1.988256	0.211881	MT	21240	2023.02.27 15:30:14.210192427	0001923
0	4.950259	-4.925283	-0.477225	0.137516	MT	21240	2023.02.27 15:30:14.211192427	0001923
0	4.941230	-4.071142	-2.797672	-0.120760	MT	21240	2023.02.27 15:30:14.212192427	0001923
0	4.939179	-2.250519	-4.374020	-0.445651	MT	21240	2023.02.27 15:30:14.213192427	0001923
0	4.873569	0.149853	-4.825201	-0.668324	MT	21240	2023.02.27 15:30:14.214192427	0001923
0	4.868602	2.557845	-4.066796	-0.788592	MT	21240	2023.02.27 15:30:14.215192427	0001923
0	4.845752	4.219006	-2.222771	-0.860578	MT	21240	2023.02.27 15:30:14.216192427	0001923
0	4.937878	4.880581	0.198098	-0.723416	MT	21240	2023.02.27 15:30:14.217192427	0001923
0	5.067799	4.319565	2.594045	-0.543023	MT	21240	2023.02.27 15:30:14.218192427	0001923
0	5.139209	2.616609	4.417611	-0.222571	MT	21240	2023.02.27 15:30:14.219192427	0001923
0	5.206238	0.320790	5.195549	0.091028	MT	21240	2023.02.27 15:30:14.220192427	0001923
0	5.161971	-2.143501	4.691109	0.211753	MT	21240	2023.02.27 15:30:14.221192427	0001923
0	5.083106	-4.027137	3.090143	0.266741	MT	21240	2023.02.27 15:30:14.222192427	0001923
0	4.986228	-4.914082	0.818843	0.209200	MT	21240	2023.02.27 15:30:14.223192427	0001923
0	4.947431	-4.654794	-1.675680	0.045415	MT	21240	2023.02.27 15:30:14.224192427	0001923
0	4.981247	-3.282566	-3.736626	-0.274251	MT	21240	2023.02.27 15:30:14.225192427	0001923
0	4.882742	-1.019776	-4.746661	-0.520041	MT	21240	2023.02.27 15:30:14.226192427	0001923
0	4.872187	1.402496	-4.600167	-0.780822	MT	21240	2023.02.27 15:30:14.227192427	0001923
0	4.887631	3.533113	-3.263464	-0.869396	MT	21240	2023.02.27 15:30:14.228192427	0001923
0	4.917795	4.737343	-1.055132	-0.793084	MT	21240	2023.02.27 15:30:14.229192427	0001923
0	4.988968	4.736244	1.443392	-0.611897	MT	21240	2023.02.27 15:30:14.230192427	0001923
0	5.091921	3.573288	3.610475	-0.351779	MT	21240	2023.02.27 15:30:14.231192427	0001923
0	5.161219	1.565416	4.917426	-0.081079	MT	21240	2023.02.27 15:30:14.232192427	0001923
0	5.155876	-0.957967	5.064985	0.106221	MT	21240	2023.02.27 15:30:14.233192427	0001923
0	5.137418	-3.171234	4.033171	0.264313	MT	21240	2023.02.27 15:30:14.234192427	0001923
0	5.051462	-4.641126	1.979788	0.240115	MT	21240	2023.02.27 15:30:14.235192427	0001923
0	4.968011	-4.941587	-0.500753	0.105319	MT	21240	2023.02.27 15:30:14.236192427	0001923
0	4.944135	-4.071386	-2.801305	-0.144817	MT	21240	2023.02.27 15:30:14.237192427	0001923
0	4.916698	-2.207119	-4.374564	-0.407100	MT	21240	2023.02.27 15:30:14.238192427	0001923
0	4.871770	0.229928	-4.821228	-0.661088	MT	21240	2023.02.27 15:30:14.239192427	0001923
0	4.866608	2.557507	-4.058309	-0.820464	MT	21240	2023.02.27 15:30:14.240192427	0001923
0	4.865477	4.238172	-2.234976	-0.845959	MT	21240	2023.02.27 15:30:14.241192427	0001923
0	4.926840	4.864244	0.206567	-0.755124	MT	21240	2023.02.27 15:30:14.242192427	0001923
0	5.040534	4.279685	2.609798	-0.529369	MT	21240	2023.02.27 15:30:14.243192427	0001923
0	5.140679	2.605396	4.424902	-0.242348	MT	21240	2023.02.27 15:30:14.244192427	0001923
0	5.217303	0.315996	5.207703	0.015250	MT	21240	2023.02.27 15:30:14.245192427	0001923
0	5.148445	-2.111667	4.691391	0.195427	MT	21240	2023.02.27 15:30:14.246192427	0001923
0	5.085665	-4.019235	3.105273	0.258889	MT	21240	2023.02.27 15:30:14.247192427	0001923
0	5.019581	-4.954209	0.784044	0.193079	MT	21240	2023.02.27 15:30:14.248192427	0001923
0	4.935539	-4.635435	-1.694677	-0.019086	MT	21240	2023.02.27 15:30:14.249192427	0001923
0	4.927170	-3.230679	-3.709445	-0.282372	MT	21240	2023.02.27 15:30:14.250192427	0001923
0	4.909296	-1.027916	-4.770423	-0.536323	MT	21240	2023.02.27 15:30:14.251192427	0001923
0	4.866178	1.443259	-4.593265	-0.706124	MT	21240	2023.02.27 15:30:14.252192427	0001923
0	4.862876	3.521131	-3.240542	-0.864922	MT	21240	2023.02.27 15:30:14.253192427	0001923
0	4.878932	4.685909	-1.070519	-0.836796	MT	21240	2023.02.27 15:30:14.254192427	0001923
0	4.998776	4.753622	1.434863	-0.576201	MT	21240	2023.02.27 15:30:14.255192427	0001923
0	5.085987	3.558435	3.618227	-0.336505	MT	21240	2023.02.27 15:30:14.256192427	0001923
0	5.157097	1.538331	4.921516	-0.088739	MT	21240	2023.02.27 15:30:14.257192427	0001923
0	5.191598	-0.985915	5.095826	0.114981	MT	21240	2023.02.27 15:30:14.258192427	0001923
0	5.125257	-3.171094	4.016990	0.276067	MT	21240	2023.02.27 15:30:14.259192427	0001923
0	5.025224	-4.605811	1.991339	0.271932	MT	21240	2023.02.27 15:30:14.260192427	0001923
0	4.974571	-4.949479	-0.484947	0.117644	MT	21240	2023.02.27 15:30:14.261192427	0001923
0	4.933611	-4.059139	-2.801658	-0.120944	MT	21240	2023.02.27 15:30:14.262192427	0001923
0	4.906499	-2.218804	-4.360069	-0.374753	MT	21240	2023.02.27 15:30:14.263192427	0001923
0	4.864658	0.236878	-4.813160	-0.665037	MT	21240	2023.02.27 15:30:14.264192427	0001923
0	4.879070	2.561268	-4.065937	-0.844623	MT	21240	2023.02.27 15:30:14.265192427	0001923
0	4.882380	4.254135	-2.239896	-0.850200	MT	21240	2023.02.27 15:30:14.266192427	0001923
0	4.951807	4.896712	0.189935	-0.711705	MT	21240	2023.02.27 15:30:14.267192427	0001923
0	5.018778	4.264106	2.601169	-0.489333	MT	21240	2023.02.27 15:30:14.268192427	0001923
0	5.142319	2.629309	4.416587	-0.154706	MT	21240	2023.02.27 15:30:14.269192427	0001923
0	5.189812	0.312395	5.180152	0.050873	MT	21240	2023.02.27 15:30:14.270192427	0001923
0	5.170766	-2.127188	4.706638	0.243828	MT	21240	2023.02.27 15:30:14.271192427	0001923
0	5.061532	-3.991109	3.101123	0.270538	MT	21240	2023.02.27 15:30:14.272192427	0001923
0	4.983975	-4.918000	0.779782	0.212644	MT	21240	2023.02.27 15:30:14.273192427	0001923
0	4.957431	-4.671180	-1.660151	0.009815	MT	21240	2023.02.27 15:30:14.274192427	0001923
0	4.912055	-3.219022	-3.696944	-0.314307	MT	21240	2023.02.27 15:30:14.275192427	0001923
0	4.910693	-0.969186	-4.780939	-0.564094	MT	21240	2023.02.27 15:30:14.276192427	0001923
0	4.873159	1.435436	-4.605517	-0.690228	MT	21240	2023.02.27 15:30:14.277192427	0001923
0	4.884435	3.524948	-3.263229	-0.885311	MT	21240	2023.02.27 15:30:14.278192427	0001923
1	4.903961	4.720998	-1.039664	-0.824685	MT	21241	2023.02.27 15:30:15.279525761	0001923
1	4.956982	4.705571	1.446866	-0.579522	MT	21241	2023.02.27 15:30:15.280525761	0001923
1	5.113693	3.605399	3.610345	-0.341110	MT	21241	2023.02.27 15:30:15.281525761	0001923
1	5.142804	1.514175	4.913733	-0.104611	MT	21241	2023.02.27 15:30:15.282525761	0001923
1	5.177962	-0.969667	5.084495	0.137645	MT	21241	2023.02.27 15:30:15.283525761	0001923
1	5.128487	-3.163519	4.029609	0.236175	MT	21241	2023.02.27 15:30:15.284525761	0001923
1	5.022247	-4.606219	1.987951	0.231878	MT	21241	2023.02.27 15:30:15.285525761	0001923
1	4.926568	-4.902934	-0.476236	0.074290	MT	21241	2023.02.27 15:30:15.286525761	0001923
1	4.961872	-4.103317	-2.786467	-0.136260	MT	21241	2023.02.27 15:30:15.287525761	0001923
1	4.909533	-2.203364	-4.366209	-0.430015	MT	21241	2023.02.27 15:30:15.288525761	0001923
1	4.878603	0.205603	-4.824768	-0.692896	MT	21241	2023.02.27 15:30:15.289525761	0001923
1	4.835321	2.537357	-4.031153	-0.831844	MT	21241	2023.02.27 15:30:15.290525761	0001923
1	4.860483	4.231100	-2.234878	-0.852886	MT	21241	2023.02.27 15:30:15.291525761	0001923
1	4.924389	4.864467	0.229197	-0.730776	MT	21241	2023.02.27 15:30:15.292525761	0001923
1	5.073732	4.307705	2.628768	-0.525367	MT	21241	2023.02.27 15:30:15.293525761	0001923
1	5.170716	2.620696	4.452428	-0.210080	MT	21241	2023.02.27 15:30:15.294525761	0001923
1	5.229365	0.320148	5.219462	0.031390	MT	21241	2023.02.27 15:30:15.295525761	0001923
1	3.315294	-1.345635	3.029923	0.003131	MT	21241	2023.02.27 15:30:15.296525761	0001923
1	2.755884	-2.614347	0.871668	-0.016742	MT	21241	2023.02.27 15:30:15.297525761	0001923
1	3.915732	-3.846893	-0.729709	0.043527	MT	21241	2023.02.27 15:30:15.298525761	0001923
1	4.718752	-4.334357	-1.865178	-0.032795	MT	21241	2023.02.27 15:30:15.299525761	0001923
1	4.565305	-3.865453	-2.426594	-0.109213	MT	21241	2023.02.27 15:30:15.300525761	0001923
1	3.344162	-2.426103	-2.286778	-0.260944	MT	21241	2023.02.27 15:30:15.301525761	0001923
1	1.600088	-0.411416	-1.492417	-0.404612	MT	21241	2023.02.27 15:30:15.302525761	0001923
1	1.738404	1.647109	-0.222547	-0.509465	MT	21241	2023.02.27 15:30:15.303525761	0001923
1	3.434032	3.188810	1.132347	-0.584688	MT	21241	2023.02.27 15:30:15.304525761	0001923
1	4.676204	4.030045	2.312475	-0.527334	MT	21241	2023.02.27 15:30:15.305525761	0001923
1	4.833465	3.796204	2.959915	-0.436023	MT	21241	2023.02.27 15:30:15.306525761	0001923
1	3.935706	2.628979	2.906558	-0.360791	MT	21241	2023.02.27 15:30:15.307525761	0001923
1	2.484803	0.793933	2.351053	-0.128314	MT	21241	2023.02.27 15:30:15.308525761	0001923
1	4.129904	-2.579253	3.221191	0.165797	MT	21241	2023.02.27 15:30:15.309525761	0001923
1	4.572213	-4.303636	1.526180	0.233709	MT	21241	2023.02.27 15:30:15.310525761	0001923
1	4.766053	-4.691420	-0.836172	0.081615	MT	21241	2023.02.27 15:30:15.311525761	0001923
1	4.982400	-3.877726	-3.121061	-0.215707	MT	21241	2023.02.27 15:30:15.312525761	0001923
1	5.097037	-2.012402	-4.659460	-0.468468	MT	21241	2023.02.27 15:30:15.313525761	0001923
1	5.127320	0.376009	-5.067782	-0.682362	MT	21241	2023.02.27 15:30:15.314525761	0001923
1	5.120816	2.696470	-4.269753	-0.849130	MT	21241	2023.02.27 15:30:15.315525761	0001923
1	5.036388	4.345421	-2.402952	-0.841629	MT	21241	2023.02.27 15:30:15.316525761	0001923
1	5.012858	4.955432	0.058631	-0.754322	MT	21241	2023.02.27 15:30:15.317525761	0001923
1	5.087943	4.402757	2.493018	-0.536422	MT	21241	2023.02.27 15:30:15.318525761	0001923
1	5.076974	2.696279	4.293392	-0.269297	MT	21241	2023.02.27 15:30:15.319525761	0001923
1	5.137286	0.374596	5.123500	-0.033648	MT	21241	2023.02.27 15:30:15.320525761	0001923
1	5.093365	-2.052263	4.655916	0.230279	MT	21241	2023.02.27 15:30:15.321525761	0001923
1	5.058086	-3.995056	3.090059	0.274410	MT	21241	2023.02.27 15:30:15.322525761	0001923
1	4.982214	-4.917947	0.767722	0.216460	MT	21241	2023.02.27 15:30:15.323525761	0001923
1	4.918112	-4.612465	-1.706587	-0.023505	MT	21241	2023.02.27 15:30:15.324525761	0001923
1	4.890919	-3.202591	-3.686583	-0.271311	MT	21241	2023.02.27 15:30:15.325525761	0001923
1	4.872276	-1.036279	-4.726964	-0.566578	MT	21241	2023.02.27 15:30:15.326525761	0001923
1	4.853433	1.383147	-4.580703	-0.812331	MT	21241	2023.02.27 15:30:15.327525761	0001923
1	4.834797	3.509144	-3.212621	-0.860371	MT	21241	2023.02.27 15:30:15.328525761	0001923
1	4.869982	4.697898	-0.980637	-0.827546	MT	21241	2023.02.27 15:30:15.329525761	0001923
1	5.003613	4.723995	1.525612	-0.626518	MT	21241	2023.02.27 15:30:15.330525761	0001923
1	5.120071	3.541932	3.677858	-0.378431	MT	21241	2023.02.27 15:30:15.331525761	0001923
1	5.266837	1.485993	5.051744	-0.106214	MT	21241	2023.02.27 15:30:15.332525761	0001923
1	5.274556	-0.978086	5.181948	0.108214	MT	21241	2023.02.27 15:30:15.333525761	0001923
1	5.208089	-3.187272	4.110082	0.269654	MT	21241	2023.02.27 15:30:15.334525761	0001923
1	5.113941	-4.665229	2.080748	0.241905	MT	21241	2023.02.27 15:30:15.335525761	0001923
1	4.987360	-4.969765	-0.406675	0.099045	MT	21241	2023.02.27 15:30:15.336525761	0001923
1	4.942130	-4.119294	-2.727615	-0.127195	MT	21241	2023.02.27 15:30:15.337525761	0001923
1	4.827716	-2.199333	-4.277398	-0.416699	MT	21241	2023.02.27 15:30:15.338525761	0001923
1	4.798451	0.141901	-4.751402	-0.655113	MT	21241	2023.02.27 15:30:15.339525761	0001923
1	4.774681	2.490315	-3.988213	-0.830703	MT	21241	2023.02.27 15:30:15.340525761	0001923
1	4.822513	4.238331	-2.149353	-0.820649	MT	21241	2023.02.27 15:30:15.341525761	0001923
1	4.876151	4.816573	0.248955	-0.717979	MT	21241	2023.02.27 15:30:15.342525761	0001923
1	5.071250	4.267848	2.692407	-0.503981	MT	21241	2023.02.27 15:30:15.343525761	0001923
1	5.185659	2.597696	4.483352	-0.206370	MT	21241	2023.02.27 15:30:15.344525761	0001923
1	5.251996	0.244372	5.246002	0.056580	MT	21241	2023.02.27 15:30:15.345525761	0001923
1	5.222408	-2.123124	4.764452	0.256671	MT	21241	2023.02.27 15:30:15.346525761	0001923
1	5.094077	-4.003437	3.140532	0.243262	MT	21241	2023.02.27 15:30:15.347525761	0001923
1	5.009221	-4.942135	0.791935	0.201077	MT	21241	2023.02.27 15:30:15.348525761	0001923
1	4.954328	-4.659735	-1.682279	-0.046650	MT	21241	2023.02.27 15:30:15.349525761	0001923
1	4.899159	-3.234441	-3.670867	-0.254740	MT	21241	2023.02.27 15:30:15.350525761	0001923
1	4.875740	-1.024482	-4.730644	-0.586760	MT	21241	2023.02.27 15:30:15.351525761	0001923
1	4.874825	1.394418	-4.604053	-0.788799	MT	21241	2023.02.27 15:30:15.352525761	0001923
1	4.881474	3.549243	-3.240677	-0.854212	MT	21241	2023.02.27 15:30:15.353525761	0001923
1	4.841199	4.666176	-1.009038	-0.803648	MT	21241	2023.02.27 15:30:15.354525761	0001923
1	4.985288	4.728191	1.455442	-0.615631	MT	21241	2023.02.27 15:30:15.355525761	0001923
1	5.085164	3.538264	3.635430	-0.351037	MT	21241	2023.02.27 15:30:15.356525761	0001923
1	5.204238	1.494309	4.984395	-0.083324	MT	21241	2023.02.27 15:30:15.357525761	0001923
1	5.220861	-0.913880	5.138784	0.122896	MT	21241	2023.02.27 15:30:15.358525761	0001923
1	5.127829	-3.146161	4.040078	0.272162	MT	21241	2023.02.27 15:30:15.359525761	0001923
1	5.028628	-4.606235	2.003949	0.232123	MT	21241	2023.02.27 15:30:15.360525761	0001923
1	4.971676	-4.949837	-0.457462	0.086062	MT	21241	2023.02.27 15:30:15.361525761	0001923
1	4.891752	-4.032259	-2.766507	-0.128686	MT	21241	2023.02.27 15:30:15.362525761	0001923
1	4.900363	-2.162606	-4.373793	-0.454555	MT	21241	2023.02.27 15:30:15.363525761	0001923
1	4.876515	0.225849	-4.825111	-0.669106	MT	21241	2023.02.27 15:30:15.364525761	0001923
1	4.870421	2.589531	-4.043334	-0.816565	MT	21241	2023.02.27 15:30:15.365525761	0001923
1	4.878259	4.250176	-2.239961	-0.846159	MT	21241	2023.02.27 15:30:15.366525761	0001923
1	4.958903	4.903682	0.179005	-0.715944	MT	21241	2023.02.27 15:30:15.367525761	0001923
1	5.030665	4.279866	2.593555	-0.513616	MT	21241	2023.02.27 15:30:15.368525761	0001923
1	5.179089	2.676677	4.428559	-0.215022	MT	21241	2023.02.27 15:30:15.369525761	0001923
1	5.186440	0.311791	5.177053	-0.008178	MT	21241	2023.02.27 15:30:15.370525761	0001923
1	5.121853	-2.071369	4.679013	0.222827	MT	21241	2023.02.27 15:30:15.371525761	0001923
1	5.094576	-4.042802	3.085636	0.298839	MT	21241	2023.02.27 15:30:15.372525761	0001923
1	4.971312	-4.910179	0.753100	0.192153	MT	21241	2023.02.27 15:30:15.373525761	0001923
1	4.912489	-4.609082	-1.697683	-0.082414	MT	21241	2023.02.27 15:30:15.374525761	0001923
1	4.932314	-3.206735	-3.736291	-0.291030	MT	21241	2023.02.27 15:30:15.375525761	0001923
1	4.904008	-0.961067	-4.777114	-0.552117	MT	21241	2023.02.27 15:30:15.376525761	0001923
1	4.885560	1.466612	-4.596274	-0.769422	MT	21241	2023.02.27 15:30:15.377525761	0001923
1	4.883460	3.529195	-3.263591	-0.861356	MT	21241	2023.02.27 15:30:15.378525761	0001923
1	4.859263	4.666128	-1.082847	-0.816777	MT	21241	2023.02.27 15:30:15.379525761	0001923
1	5.008081	4.748587	1.440385	-0.676081	MT	21241	2023.02.27 15:30:15.380525761	0001923
1	5.155221	3.636809	3.632220	-0.396109	MT	21241	2023.02.27 15:30:15.381525761	0001923
1	5.200367	1.537873	4.966121	-0.128060	MT	21241	2023.02.27 15:30:15.382525761	0001923
1	5.208228	-0.925823	5.123711	0.126790	MT	21241	2023.02.27 15:30:15.383525761	0001923
1	5.108708	-3.118904	4.041211	0.199886	MT	21241	2023.02.27 15:30:15.384525761	0001923
1	5.027681	-4.606025	1.999644	0.252058	MT	21241	2023.02.27 15:30:15.385525761	0001923
1	4.986736	-4.961598	-0.488778	0.105709	MT	21241	2023.02.27 15:30:15.386525761	0001923
1	4.938815	-4.067473	-2.797179	-0.152795	MT	21241	2023.02.27 15:30:15.387525761	0001923
1	4.896025	-2.147438	-4.378019	-0.438774	MT	21241	2023.02.27 15:30:15.388525761	0001923
1	4.879967	0.213520	-4.824636	-0.700977	MT	21241	2023.02.27 15:30:15.389525761	0001923
1	4.865246	2.577449	-4.043226	-0.824440	MT	21241	2023.02.27 15:30:15.390525761	0001923
1	4.854024	4.242436	-2.212402	-0.817654	MT	21241	2023.02.27 15:30:15.391525761	0001923
1	4.967193	4.907431	0.222310	-0.735325	MT	21241	2023.02.27 15:30:15.392525761	0001923
1	5.067188	4.303469	2.618131	-0.549490	MT	21241	2023.02.27 15:30:15.393525761	0001923
1	5.185317	2.660496	4.444782	-0.230610	MT	21241	2023.02.27 15:30:15.394525761	0001923
1	5.182535	0.320114	5.172589	0.022673	MT	21241	2023.02.27 15:30:15.395525761	0001923
1	5.141760	-2.075389	4.699006	0.223174	MT	21241	2023.02.27 15:30:15.396525761	0001923
1	5.076636	-4.014976	3.093913	0.282676	MT	21241	2023.02.27 15:30:15.397525761	0001923
1	4.981630	-4.914388	0.796334	0.176854	MT	21241	2023.02.27 15:30:15.398525761	0001923
1	4.933227	-4.631513	-1.698550	-0.027186	MT	21241	2023.02.27 15:30:15.399525761	0001923
1	4.919817	-3.219302	-3.704515	-0.342424	MT	21241	2023.02.27 15:30:15.400525761	0001923
1	4.891043	-1.008088	-4.754172	-0.551282	MT	21241	2023.02.27 15:30:15.401525761	0001923
1	4.860600	1.422643	-4.584389	-0.764786	MT	21241	2023.02.27 15:30:15.402525761	0001923
1	4.823579	3.476953	-3.225352	-0.880237	MT	21241	2023.02.27 15:30:15.403525761	0001923
1	4.891435	4.721247	-1.001096	-0.796094	MT	21241	2023.02.27 15:30:15.404525761	0001923
1	5.019898	4.761098	1.463602	-0.623847	MT	21241	2023.02.27 15:30:15.405525761	0001923
1	5.127299	3.589048	3.642795	-0.371451	MT	21241	2023.02.27 15:30:15.406525761	0001923
1	5.197775	1.534327	4.965445	-0.084026	MT	21241	2023.02.27 15:30:15.407525761	0001923
1	5.202050	-0.933536	5.115290	0.153745	MT	21241	2023.02.27 15:30:15.408525761	0001923
1	5.151256	-3.190319	4.036271	0.256556	MT	21241	2023.02.27 15:30:15.409525761	0001923
1	5.028158	-4.610017	1.991640	0.251977	MT	21241	2023.02.27 15:30:15.410525761	0001923
1	4.991110	-4.970036	-0.453196	0.067332	MT	21241	2023.02.27 15:30:15.411525761	0001923
1	4.958890	-4.075406	-2.821247	-0.149081	MT	21241	2023.02.27 15:30:15.412525761	0001923
1	4.915350	-2.187642	-4.377761	-0.458358	MT	21241	2023.02.27 15:30:15.413525761	0001923
1	4.871529	0.213553	-4.816698	-0.696856	MT	21241	2023.02.27 15:30:15.414525761	0001923
1	4.855183	2.533258	-4.054971	-0.844167	MT	21241	2023.02.27 15:30:15.415525761	0001923
1	4.872023	4.266258	-2.200130	-0.833715	MT	21241	2023.02.27 15:30:15.416525761	0001923
1	4.959105	4.903728	0.213879	-0.707411	MT	21241	2023.02.27 15:30:15.417525761	0001923
1	5.019194	4.247918	2.625391	-0.504799	MT	21241	2023.02.27 15:30:15.418525761	0001923
1	5.136617	2.597396	4.424893	-0.242265	MT	21241	2023.02.27 15:30:15.419525761	0001923
1	5.185546	0.232358	5.180118	0.047697	MT	21241	2023.02.27 15:30:15.420525761	0001923
1	5.182536	-2.159846	4.707577	0.180168	MT	21241	2023.02.27 15:30:15.421525761	0001923
1	5.067867	-4.003310	3.097415	0.250603	MT	21241	2023.02.27 15:30:15.422525761	0001923
1	5.022641	-4.961966	0.748733	0.212623	MT	21241	2023.02.27 15:30:15.423525761	0001923
1	4.975797	-4.683892	-1.678079	-0.061340	MT	21241	2023.02.27 15:30:15.424525761	0001923
1	4.927138	-3.246371	-3.697939	-0.251029	MT	21241	2023.02.27 15:30:15.425525761	0001923
1	4.902744	-1.044499	-4.753604	-0.590904	MT	21241	2023.02.27 15:30:15.426525761	0001923
1	4.850417	1.402472	-4.577169	-0.780471	MT	21241	2023.02.27 15:30:15.427525761	0001923
1	4.855446	3.493194	-3.260634	-0.860940	MT	21241	2023.02.27 15:30:15.428525761	0001923
1	4.898326	4.714048	-1.047733	-0.820736	MT	21241	2023.02.27 15:30:15.429525761	0001923
1	4.988374	4.727745	1.448114	-0.659746	MT	21241	2023.02.27 15:30:15.430525761	0001923
1	5.126138	3.585209	3.646546	-0.355352	MT	21241	2023.02.27 15:30:15.431525761	0001923
1	5.185677	1.501961	4.961957	-0.119752	MT	21241	2023.02.27 15:30:15.432525761	0001923
1	5.178942	-0.937717	5.091594	0.133423	MT	21241	2023.02.27 15:30:15.433525761	0001923
1	5.099939	-3.122600	4.025780	0.227693	MT	21241	2023.02.27 15:30:15.434525761	0001923
1	5.014227	-4.593811	1.991354	0.271809	MT	21241	2023.02.27 15:30:15.435525761	0001923
1	4.990843	-4.965872	-0.492370	0.078693	MT	21241	2023.02.27 15:30:15.436525761	0001923
1	4.946118	-4.059531	-2.821045	-0.161243	MT	21241	2023.02.27 15:30:15.437525761	0001923
1	4.909384	-2.167556	-4.381859	-0.450627	MT	21241	2023.02.27 15:30:15.438525761	0001923
1	4.883765	0.197484	-4.828594	-0.704873	MT	21241	2023.02.27 15:30:15.439525761	0001923
1	4.884061	2.589296	-4.054966	-0.840744	MT	21241	2023.02.27 15:30:15.440525761	0001923
1	4.850136	4.231151	-2.214987	-0.845581	MT	21241	2023.02.27 15:30:15.441525761	0001923
1	4.910562	4.852599	0.222001	-0.718762	MT	21241	2023.02.27 15:30:15.442525761	0001923
1	5.014395	4.267717	2.578787	-0.529719	MT	21241	2023.02.27 15:30:15.443525761	0001923
1	5.130741	2.609246	4.410153	-0.258615	MT	21241	2023.02.27 15:30:15.444525761	0001923
1	5.184209	0.280071	5.176603	0.019146	MT	21241	2023.02.27 15:30:15.445525761	0001923
1	5.160805	-2.115803	4.703568	0.183653	MT	21241	2023.02.27 15:30:15.446525761	0001923
1	5.096332	-4.019004	3.120905	0.283129	MT	21241	2023.02.27 15:30:15.447525761	0001923
1	5.002657	-4.942594	0.757672	0.152550	MT	21241	2023.02.27 15:30:15.448525761	0001923
1	4.981719	-4.687440	-1.686740	-0.018428	MT	21241	2023.02.27 15:30:15.449525761	0001923
1	4.905725	-3.214903	-3.693123	-0.302289	MT	21241	2023.02.27 15:30:15.450525761	0001923
1	4.881676	-0.968936	-4.754355	-0.536686	MT	21241	2023.02.27 15:30:15.451525761	0001923
1	4.870741	1.414574	-4.596275	-0.772886	MT	21241	2023.02.27 15:30:15.452525761	0001923
1	4.837925	3.497448	-3.237044	-0.833619	MT	21241	2023.02.27 15:30:15.453525761	0001923
1	4.902179	4.729526	-1.032450	-0.772654	MT	21241	2023.02.27 15:30:15.454525761	0001923
1	5.007812	4.748785	1.448078	-0.655962	MT	21241	2023.02.27 15:30:15.455525761	0001923
1	5.095547	3.554376	3.635281	-0.340203	MT	21241	2023.02.27 15:30:15.456525761	0001923
1	5.185300	1.518377	4.957366	-0.079984	MT	21241	2023.02.27 15:30:15.457525761	0001923
1	5.186309	-0.933520	5.099292	0.153501	MT	21241	2023.02.27 15:30:15.458525761	0001923
1	5.104778	-3.138137	4.017090	0.271728	MT	21241	2023.02.27 15:30:15.459525761	0001923
1	5.035926	-4.624792	1.974319	0.271868	MT	21241	2023.02.27 15:30:15.460525761	0001923
1	4.986563	-4.961763	-0.488534	0.089711	MT	21241	2023.02.27 15:30:15.461525761	0001923
1	4.939922	-4.067015	-2.801850	-0.108864	MT	21241	2023.02.27 15:30:15.462525761	0001923
1	4.930107	-2.214982	-4.386756	-0.395203	MT	21241	2023.02.27 15:30:15.463525761	0001923
1	4.908711	0.264586	-4.851634	-0.697916	MT	21241	2023.02.27 15:30:15.464525761	0001923
1	4.833449	2.517704	-4.047663	-0.799888	MT	21241	2023.02.27 15:30:15.465525761	0001923
1	4.871910	4.245839	-2.222495	-0.876853	MT	21241	2023.02.27 15:30:15.466525761	0001923
1	4.909614	4.852624	0.198004	-0.719128	MT	21241	2023.02.27 15:30:15.467525761	0001923
1	5.051715	4.295931	2.609450	-0.505538	MT	21241	2023.02.27 15:30:15.468525761	0001923
1	5.148461	2.605223	4.433146	-0.258223	MT	21241	2023.02.27 15:30:15.469525761	0001923
1	5.192289	0.205640	5.187657	0.076092	MT	21241	2023.02.27 15:30:15.470525761	0001923
1	5.052257	-2.195596	4.546431	0.186077	MT	21241	2023.02.27 15:30:15.471525761	0001923
1	4.969636	-4.061889	2.851130	0.263450	MT	21241	2023.02.27 15:30:15.472525761	0001923
1	4.955657	-4.926011	0.510232	0.180606	MT	21241	2023.02.27 15:30:15.473525761	0001923
1	4.995003	-4.620433	-1.897330	-0.042338	MT	21241	2023.02.27 15:30:15.474525761	0001923
1	5.020515	-3.099865	-3.935652	-0.327182	MT	21241	2023.02.27 15:30:15.475525761	0001923
1	4.900898	-0.945068	-4.777095	-0.552282	MT	21241	2023.02.27 15:30:15.476525761	0001923
1	4.857718	1.418558	-4.581272	-0.772698	MT	21241	2023.02.27 15:30:15.477525761	0001923
1	4.836390	3.489170	-3.236642	-0.860532	MT	21241	2023.02.27 15:30:15.478525761	0001923
1	4.864769	4.678276	-1.067078	-0.800659	MT	21241	2023.02.27 15:30:15.479525761	0001923
1	4.977565	4.717221	1.466366	-0.611350	MT	21241	2023.02.27 15:30:15.480525761	0001923
1	5.129294	3.601260	3.635505	-0.351685	MT	21241	2023.02.27 15:30:15.481525761	0001923
1	5.170891	1.510637	4.944991	-0.056089	MT	21241	2023.02.27 15:30:15.482525761	0001923
1	5.210729	-0.917869	5.127781	0.122769	MT	21241	2023.02.27 15:30:15.483525761	0001923
1	5.107010	-3.118323	4.036356	0.255815	MT	21241	2023.02.27 15:30:15.484525761	0001923
1	5.049583	-4.629275	2.003982	0.228360	MT	21241	2023.02.27 15:30:15.485525761	0001923
1	5.002730	-4.945649	-0.750255	0.070546	MT	21241	2023.02.27 15:30:15.486525761	0001923
1	4.946133	-4.067625	-2.808933	-0.168976	MT	21241	2023.02.27 15:30:15.487525761	0001923
1	4.899656	-2.135178	-4.390370	-0.415085	MT	21241	2023.02.27 15:30:15.488525761	0001923
1	4.872765	0.206098	-4.825501	-0.644905	MT	21241	2023.02.27 15:30:15.489525761	0001923
1	4.844203	2.510596	-4.062486	-0.812043	MT	21241	2023.02.27 15:30:15.490525761	0001923
1	4.867662	4.242009	-2.226743	-0.860876	MT	21241	2023.02.27 15:30:15.491525761	0001923
1	4.999175	4.943660	0.198051	-0.716066	MT	21241	2023.02.27 15:30:15.492525761	0001923
1	5.060984	4.315906	2.593537	-0.509987	MT	21241	2023.02.27 15:30:15.493525761	0001923
1	5.165135	2.656723	4.424474	-0.210878	MT	21241	2023.02.27 15:30:15.494525761	0001923
1	5.202018	0.316424	5.192094	0.055014	MT	21241	2023.02.27 15:30:15.495525761	0001923
1	5.167985	-2.139344	4.698869	0.227832	MT	21241	2023.02.27 15:30:15.496525761	0001923
1	5.063066	-4.015368	3.074526	0.242377	MT	21241	2023.02.27 15:30:15.497525761	0001923
1	5.013471	-4.949901	0.764624	0.220743	MT	21241	2023.02.27 15:30:15.498525761	0001923
1	4.929642	-4.623626	-1.709356	-0.039435	MT	21241	2023.02.27 15:30:15.499525761	0001923
1	4.895359	-3.179358	-3.713857	-0.251963	MT	21241	2023.02.27 15:30:15.500525761	0001923
1	4.912546	-1.012191	-4.773991	-0.563544	MT	21241	2023.02.27 15:30:15.501525761	0001923
1	4.859124	1.402607	-4.588351	-0.768641	MT	21241	2023.02.27 15:30:15.502525761	0001923
1	4.851588	3.513492	-3.241086	-0.829845	MT	21241	2023.02.27 15:30:15.503525761	0001923
1	4.902347	4.713891	-1.054488	-0.836840	MT	21241	2023.02.27 15:30:15.504525761	0001923
1	5.048558	4.720115	1.689161	-0.595976	MT	21241	2023.02.27 15:30:15.505525761	0001923
1	5.180258	3.593332	3.716257	-0.335368	MT	21241	2023.02.27 15:30:15.506525761	0001923
1	5.186211	1.534380	4.953385	-0.080210	MT	21241	2023.02.27 15:30:15.507525761	0001923
1	5.199555	-0.981191	5.102746	0.186050	MT	21241	2023.02.27 15:30:15.508525761	0001923
1	5.081641	-3.126117	3.997107	0.271299	MT	21241	2023.02.27 15:30:15.509525761	0001923
1	5.039026	-4.622057	1.991687	0.248101	MT	21241	2023.02.27 15:30:15.510525761	0001923
1	4.996831	-4.969454	-0.508968	0.117483	MT	21241	2023.02.27 15:30:15.511525761	0001923
1	4.929211	-4.048173	-2.809582	-0.125179	MT	21241	2023.02.27 15:30:15.512525761	0001923
1	4.950265	-2.199399	-4.413077	-0.438773	MT	21241	2023.02.27 15:30:15.513525761	0001923
1	4.901680	0.232457	-4.844489	-0.709477	MT	21241	2023.02.27 15:30:15.514525761	0001923
1	4.886886	2.585596	-4.066397	-0.812876	MT	21241	2023.02.27 15:30:15.515525761	0001923
1	4.863049	4.234259	-2.240102	-0.837996	MT	21241	2023.02.27 15:30:15.516525761	0001923
1	4.958240	4.899485	0.210241	-0.731427	MT	21241	2023.02.27 15:30:15.517525761	0001923
1	5.033737	4.255700	2.636705	-0.524710	MT	21241	2023.02.27 15:30:15.518525761	0001923
1	5.143370	2.632736	4.413447	-0.210799	MT	21241	2023.02.27 15:30:15.519525761	0001923
1	5.203244	0.327887	5.192902	0.002899	MT	21241	2023.02.27 15:30:15.520525761	0001923
1	5.134421	-2.088036	4.687970	0.159125	MT	21241	2023.02.27 15:30:15.521525761	0001923
1	5.052736	-3.979732	3.106053	0.210485	MT	21241	2023.02.27 15:30:15.522525761	0001923
1	4.981761	-4.918697	0.776821	0.144595	MT	21241	2023.02.27 15:30:15.523525761	0001923
1	4.945136	-4.651450	-1.678698	-0.018676	MT	21241	2023.02.27 15:30:15.524525761	0001923
1	4.939727	-3.246478	-3.713754	-0.263272	MT	21241	2023.02.27 15:30:15.525525761	0001923
1	4.896418	-1.028211	-4.754013	-0.563074	MT	21241	2023.02.27 15:30:15.526525761	0001923
1	4.894460	1.427003	-4.623853	-0.734428	MT	21241	2023.02.27 15:30:15.527525761	0001923
1	4.854749	3.517661	-3.245325	-0.813950	MT	21241	2023.02.27 15:30:15.528525761	0001923
1	4.884663	4.706505	-1.051414	-0.776706	MT	21241	2023.02.27 15:30:15.529525761	0001923
1	4.987153	4.736211	1.435454	-0.616019	MT	21241	2023.02.27 15:30:15.530525761	0001923
1	5.129470	3.569148	3.666586	-0.358881	MT	21241	2023.02.27 15:30:15.531525761	0001923
1	5.169216	1.497978	4.945954	-0.119955	MT	21241	2023.02.27 15:30:15.532525761	0001923
1	5.176871	-0.925636	5.091486	0.141298	MT	21241	2023.02.27 15:30:15.533525761	0001923
1	5.111669	-3.137981	4.024845	0.287847	MT	21241	2023.02.27 15:30:15.534525761	0001923
1	5.013388	-4.585703	2.006178	0.283954	MT	21241	2023.02.27 15:30:15.535525761	0001923
1	4.989129	-4.961890	-0.515301	0.074301	MT	21241	2023.02.27 15:30:15.536525761	0001923
1	4.940438	-4.063588	-2.804990	-0.164957	MT	21241	2023.02.27 15:30:15.537525761	0001923
1	4.935340	-2.191204	-4.402374	-0.418691	MT	21241	2023.02.27 15:30:15.538525761	0001923
1	4.906768	0.236629	-4.851728	-0.693628	MT	21241	2023.02.27 15:30:15.539525761	0001923
1	4.858748	2.541299	-4.055023	-0.840250	MT	21241	2023.02.27 15:30:15.540525761	0001923
1	4.873976	4.250593	-2.244572	-0.806227	MT	21241	2023.02.27 15:30:15.541525761	0001923
1	4.919617	4.864774	0.201788	-0.704193	MT	21241	2023.02.27 15:30:15.542525761	0001923
1	5.045788	4.299910	2.590518	-0.509868	MT	21241	2023.02.27 15:30:15.543525761	0001923
1	5.178372	2.676831	4.428330	-0.200025	MT	21241	2023.02.27 15:30:15.544525761	0001923
1	5.194117	0.307824	5.184986	-0.004016	MT	21241	2023.02.27 15:30:15.545525761	0001923
1	5.148165	-2.127452	4.683068	0.215466	MT	21241	2023.02.27 15:30:15.546525761	0001923
1	5.070565	-3.995616	3.113850	0.222770	MT	21241	2023.02.27 15:30:15.547525761	0001923
1	4.970009	-4.906071	0.767920	0.204339	MT	21241	2023.02.27 15:30:15.548525761	0001923
1	4.945630	-4.643055	-1.703235	0.016868	MT	21241	2023.02.27 15:30:15.549525761	0001923
1	4.928604	-3.222795	-3.717252	-0.294575	MT	21241	2023.02.27 15:30:15.550525761	0001923
1	4.917181	-1.028022	-4.777254	-0.547428	MT	21241	2023.02.27 15:30:15.551525761	0001923
1	4.863460	1.398488	-4.592172	-0.780659	MT	21241	2023.02.27 15:30:15.552525761	0001923
1	4.841482	3.505233	-3.228730	-0.853576	MT	21241	2023.02.27 15:30:15.553525761	0001923
1	4.912422	4.725240	-1.074961	-0.805264	MT	21241	2023.02.27 15:30:15.554525761	0001923
1	5.003996	4.753247	1.439412	-0.612133	MT	21241	2023.02.27 15:30:15.555525761	0001923
1	5.113320	3.568682	3.639322	-0.407300	MT	21241	2023.02.27 15:30:15.556525761	0001923
1	5.181784	1.506378	4.957351	-0.079861	MT	21241	2023.02.27 15:30:15.557525761	0001923
1	5.202587	-0.937701	5.115530	0.137789	MT	21241	2023.02.27 15:30:15.558525761	0001923
1	5.116429	-3.154594	4.021743	0.227961	MT	21241	2023.02.27 15:30:15.559525761	0001923
1	5.016550	-4.590326	2.011089	0.224066	MT	21241	2023.02.27 15:30:15.560525761	0001923
1	4.973645	-4.949611	-0.476765	0.105768	MT	21241	2023.02.27 15:30:15.561525761	0001923
1	4.974792	-4.095199	-2.821576	-0.128878	MT	21241	2023.02.27 15:30:15.562525761	0001923
1	4.925572	-2.183337	-4.394182	-0.430649	MT	21241	2023.02.27 15:30:15.563525761	0001923
1	4.906892	0.181843	-4.857098	-0.673142	MT	21241	2023.02.27 15:30:15.564525761	0001923
1	4.886531	2.557783	-4.086672	-0.796896	MT	21241	2023.02.27 15:30:15.565525761	0001923
1	4.891211	4.253695	-2.243239	-0.893253	MT	21241	2023.02.27 15:30:15.566525761	0001923
1	4.923684	4.868751	0.193840	-0.707356	MT	21241	2023.02.27 15:30:15.567525761	0001923
1	5.048711	4.279830	2.628551	-0.513081	MT	21241	2023.02.27 15:30:15.568525761	0001923
1	5.134590	2.593397	4.424888	-0.242224	MT	21241	2023.02.27 15:30:15.569525761	0001923
1	5.180659	0.292363	5.172190	0.046957	MT	21241	2023.02.27 15:30:15.570525761	0001923
1	5.154639	-2.107428	4.699029	0.219504	MT	21241	2023.02.27 15:30:15.571525761	0001923
1	5.086579	-4.011289	3.117342	0.254991	MT	21241	2023.02.27 15:30:15.572525761	0001923
1	5.008905	-4.945897	0.760629	0.220641	MT	21241	2023.02.27 15:30:15.573525761	0001923
1	4.972370	-4.667661	-1.713346	-0.043042	MT	21241	2023.02.27 15:30:15.574525761	0001923
1	4.924650	-3.206870	-3.725109	-0.302860	MT	21241	2023.02.27 15:30:15.575525761	0001923
1	4.910718	-1.016319	-4.769813	-0.575440	MT	21241	2023.02.27 15:30:15.576525761	0001923
1	4.871030	1.426528	-4.592200	-0.776947	MT	21241	2023.02.27 15:30:15.577525761	0001923
1	4.846688	3.481522	-3.268121	-0.829928	MT	21241	2023.02.27 15:30:15.578525761	0001923
1	4.869371	4.681926	-1.047587	-0.832404	MT	21241	2023.02.27 15:30:15.579525761	0001923
1	4.945900	4.697386	1.427164	-0.599742	MT	21241	2023.02.27 15:30:15.580525761	0001923
1	5.096200	3.585487	3.606199	-0.332967	MT	21241	2023.02.27 15:30:15.581525761	0001923
1	5.168546	1.506022	4.942903	-0.116084	MT	21241	2023.02.27 15:30:15.582525761	0001923
1	5.175272	-0.890229	5.094916	0.180992	MT	21241	2023.02.27 15:30:15.583525761	0001923
1	5.123320	-3.150648	4.033807	0.224104	MT	21241	2023.02.27 15:30:15.584525761	0001923
1	5.002317	-4.586216	1.983975	0.231611	MT	21241	2023.02.27 15:30:15.585525761	0001923
1	4.946365	-4.921770	-0.484487	0.089361	MT	21241	2023.02.27 15:30:15.586525761	0001923
1	4.939257	-4.071022	-2.794856	-0.108716	MT	21241	2023.02.27 15:30:15.587525761	0001923
1	4.898969	-2.147351	-4.382141	-0.430836	MT	21241	2023.02.27 15:30:15.588525761	0001923
1	4.890525	0.221039	-4.827909	-0.748113	MT	21241	2023.02.27 15:30:15.589525761	0001923
1	4.862821	2.546056	-4.071116	-0.768533	MT	21241	2023.02.27 15:30:15.590525761	0001923
1	4.899597	4.282458	-2.235351	-0.818417	MT	21241	2023.02.27 15:30:15.591525761	0001923
1	4.958794	4.899393	0.179428	-0.743898	MT	21241	2023.02.27 15:30:15.592525761	0001923
1	5.058237	4.292114	2.632137	-0.485148	MT	21241	2023.02.27 15:30:15.593525761	0001923
1	5.154512	2.636796	4.424344	-0.203673	MT	21241	2023.02.27 15:30:15.594525761	0001923
1	5.206766	0.328419	5.196108	0.054952	MT	21241	2023.02.27 15:30:15.595525761	0001923
1	5.153896	-2.115589	4.695264	0.203528	MT	21241	2023.02.27 15:30:15.596525761	0001923
1	5.062415	-4.002928	3.085867	0.286429	MT	21241	2023.02.27 15:30:15.597525761	0001923
1	4.996526	-4.930214	0.788072	0.192893	MT	21241	2023.02.27 15:30:15.598525761	0001923
1	4.929404	-4.623379	-1.709722	-0.015439	MT	21241	2023.02.27 15:30:15.599525761	0001923
1	4.927393	-3.222558	-3.717603	-0.271578	MT	21241	2023.02.27 15:30:15.600525761	0001923
1	4.902811	-1.035883	-4.762494	-0.532119	MT	21241	2023.02.27 15:30:15.601525761	0001923
1	4.873906	1.438861	-4.596674	-0.745138	MT	21241	2023.02.27 15:30:15.602525761	0001923
1	4.830330	3.485197	-3.232693	-0.857430	MT	21241	2023.02.27 15:30:15.603525761	0001923
1	4.917041	4.728935	-1.058530	-0.833056	MT	21241	2023.02.27 15:30:15.604525761	0001923
1	4.963952	4.713138	1.427549	-0.623903	MT	21241	2023.02.27 15:30:15.605525761	0001923
1	5.113032	3.565086	3.646705	-0.367144	MT	21241	2023.02.27 15:30:15.606525761	0001923
1	5.185737	1.494453	4.965214	-0.071616	MT	21241	2023.02.27 15:30:15.607525761	0001923
1	5.184026	-0.965757	5.091621	0.129712	MT	21241	2023.02.27 15:30:15.608525761	0001923
1	5.137909	-3.193687	4.012368	0.315236	MT	21241	2023.02.27 15:30:15.609525761	0001923
1	5.014077	-4.602000	1.974651	0.251635	MT	21241	2023.02.27 15:30:15.610525761	0001923
1	5.002948	-4.977391	-0.489102	0.125870	MT	21241	2023.02.27 15:30:15.611525761	0001923
1	4.950612	-4.079344	-2.801376	-0.140735	MT	21241	2023.02.27 15:30:15.612525761	0001923
1	4.918266	-2.179551	-4.385873	-0.450564	MT	21241	2023.02.27 15:30:15.613525761	0001923
1	4.893133	0.218118	-4.845484	-0.645334	MT	21241	2023.02.27 15:30:15.614525761	0001923
1	4.884210	2.565523	-4.074297	-0.820791	MT	21241	2023.02.27 15:30:15.615525761	0001923
1	4.854189	4.242522	-2.215523	-0.809701	MT	21241	2023.02.27 15:30:15.616525761	0001923
1	4.929124	4.872631	0.190028	-0.719457	MT	21241	2023.02.27 15:30:15.617525761	0001923
1	5.019641	4.251802	2.617580	-0.516960	MT	21241	2023.02.27 15:30:15.618525761	0001923
1	5.141868	2.601433	4.428836	-0.238246	MT	21241	2023.02.27 15:30:15.619525761	0001923
1	5.201537	0.308878	5.191413	0.099089	MT	21241	2023.02.27 15:30:15.620525761	0001923
1	5.162646	-2.099318	4.710854	0.231603	MT	21241	2023.02.27 15:30:15.621525761	0001923
1	5.057699	-3.987315	3.101433	0.250500	MT	21241	2023.02.27 15:30:15.622525761	0001923
1	4.989914	-4.922223	0.796081	0.192933	MT	21241	2023.02.27 15:30:15.623525761	0001923
1	4.969941	-4.663616	-1.717402	-0.039145	MT	21241	2023.02.27 15:30:15.624525761	0001923
1	4.930440	-3.234803	-3.709267	-0.294329	MT	21241	2023.02.27 15:30:15.625525761	0001923
1	4.896017	-1.052049	-4.750286	-0.546768	MT	21241	2023.02.27 15:30:15.626525761	0001923
1	4.891118	1.450990	-4.612826	-0.734507	MT	21241	2023.02.27 15:30:15.627525761	0001923
1	4.859152	3.537106	-3.217526	-0.864735	MT	21241	2023.02.27 15:30:15.628525761	0001923
1	4.873401	4.690218	-1.051005	-0.804537	MT	21241	2023.02.27 15:30:15.629525761	0001923
1	5.000446	4.735808	1.467000	-0.651539	MT	21241	2023.02.27 15:30:15.630525761	0001923
1	5.116050	3.577053	3.638782	-0.371389	MT	21241	2023.02.27 15:30:15.631525761	0001923
1	5.186758	1.455195	4.977533	-0.095027	MT	21241	2023.02.27 15:30:15.632525761	0001923
1	5.189314	-0.929730	5.103602	0.133524	MT	21241	2023.02.27 15:30:15.633525761	0001923
1	5.129285	-3.159483	4.033552	0.240194	MT	21241	2023.02.27 15:30:15.634525761	0001923
1	5.049626	-4.641080	1.974727	0.244038	MT	21241	2023.02.27 15:30:15.635525761	0001923
1	4.936280	-4.909263	-0.497204	0.137046	MT	21241	2023.02.27 15:30:15.636525761	0001923
1	4.950119	-4.086984	-2.790936	-0.104491	MT	21241	2023.02.27 15:30:15.637525761	0001923
1	4.940082	-2.203121	-4.402510	-0.410569	MT	21241	2023.02.27 15:30:15.638525761	0001923
1	4.911968	0.240968	-4.861211	-0.661812	MT	21241	2023.02.27 15:30:15.639525761	0001923
1	4.846538	2.581717	-4.023651	-0.796181	MT	21241	2023.02.27 15:30:15.640525761	0001923
1	4.874848	4.258078	-2.214848	-0.852858	MT	21241	2023.02.27 15:30:15.641525761	0001923
1	4.979286	4.923690	0.209964	-0.711677	MT	21241	2023.02.27 15:30:15.642525761	0001923
1	5.037150	4.275887	2.613487	-0.509270	MT	21241	2023.02.27 15:30:15.643525761	0001923
1	5.159867	2.597533	4.452645	-0.225840	MT	21241	2023.02.27 15:30:15.644525761	0001923
1	5.199098	0.328015	5.188719	0.014836	MT	21241	2023.02.27 15:30:15.645525761	0001923
1	5.158496	-2.099520	4.707159	0.211545	MT	21241	2023.02.27 15:30:15.646525761	0001923
1	5.077124	-3.999290	3.117356	0.254867	MT	21241	2023.02.27 15:30:15.647525761	0001923
1	4.981705	-4.914095	0.791907	0.204788	MT	21241	2023.02.27 15:30:15.648525761	0001923
1	4.906064	-4.608449	-1.682646	-0.019180	MT	21241	2023.02.27 15:30:15.649525761	0001923
1	4.893014	-3.186813	-3.701211	-0.294701	MT	21241	2023.02.27 15:30:15.650525761	0001923
1	4.868784	-0.948821	-4.746515	-0.524771	MT	21241	2023.02.27 15:30:15.651525761	0001923
1	4.875780	1.482846	-4.584623	-0.745407	MT	21241	2023.02.27 15:30:15.652525761	0001923
1	4.859079	3.525574	-3.241194	-0.821970	MT	21241	2023.02.27 15:30:15.653525761	0001923
1	4.883443	4.706412	-1.040293	-0.784537	MT	21241	2023.02.27 15:30:15.654525761	0001923
1	5.013921	4.756909	1.447905	-0.644047	MT	21241	2023.02.27 15:30:15.655525761	0001923
1	5.127580	3.593010	3.638862	-0.375553	MT	21241	2023.02.27 15:30:15.656525761	0001923
1	5.183190	1.482123	4.965688	-0.103487	MT	21241	2023.02.27 15:30:15.657525761	0001923
1	5.195100	-0.932992	5.106497	0.205614	MT	21241	2023.02.27 15:30:15.658525761	0001923
1	5.112315	-3.146306	4.021325	0.255874	MT	21241	2023.02.27 15:30:15.659525761	0001923
1	5.030910	-4.605909	2.006460	0.264163	MT	21241	2023.02.27 15:30:15.660525761	0001923
1	4.970869	-4.945997	-0.492163	0.066489	MT	21241	2023.02.27 15:30:15.661525761	0001923
1	4.919875	-4.052361	-2.786346	-0.140784	MT	21241	2023.02.27 15:30:15.662525761	0001923
1	4.900319	-2.187087	-4.366603	-0.403184	MT	21241	2023.02.27 15:30:15.663525761	0001923
1	4.891519	0.202201	-4.845625	-0.637170	MT	21241	2023.02.27 15:30:15.664525761	0001923
1	4.857723	2.561619	-4.047489	-0.808339	MT	21241	2023.02.27 15:30:15.665525761	0001923
1	4.863030	4.250526	-2.219513	-0.809844	MT	21241	2023.02.27 15:30:15.666525761	0001923
1	4.885460	4.828636	0.186976	-0.719049	MT	21241	2023.02.27 15:30:15.667525761	0001923
1	5.029639	4.267556	2.605982	-0.542304	MT	21241	2023.02.27 15:30:15.668525761	0001923
1	5.164035	2.620663	4.444490	-0.214201	MT	21241	2023.02.27 15:30:15.669525761	0001923
1	5.193896	0.371186	5.180527	0.030269	MT	21241	2023.02.27 15:30:15.670525761	0001923
1	5.173535	-2.119320	4.713830	0.231854	MT	21241	2023.02.27 15:30:15.671525761	0001923
1	5.118716	-4.051122	3.117050	0.271400	MT	21241	2023.02.27 15:30:15.672525761	0001923
1	5.012401	-4.950939	0.773149	0.120867	MT	21241	2023.02.27 15:30:15.673525761	0001923
1	4.935480	-4.635352	-1.694799	-0.011087	MT	21241	2023.02.27 15:30:15.674525761	0001923
1	4.902054	-3.198448	-3.705759	-0.259644	MT	21241	2023.02.27 15:30:15.675525761	0001923
1	4.908653	-1.008278	-4.769865	-0.571523	MT	21241	2023.02.27 15:30:15.676525761	0001923
1	4.838888	1.438404	-4.553068	-0.784474	MT	21241	2023.02.27 15:30:15.677525761	0001923
1	4.872226	3.533089	-3.240467	-0.869044	MT	21241	2023.02.27 15:30:15.678525761	0001923
1	4.857372	4.682487	-1.032444	-0.776169	MT	21241	2023.02.27 15:30:15.679525761	0001923
1	5.013942	4.748803	1.471015	-0.651612	MT	21241	2023.02.27 15:30:15.680525761	0001923
1	5.107789	3.562132	3.642641	-0.363175	MT	21241	2023.02.27 15:30:15.681525761	0001923
1	5.193151	1.506407	4.969289	-0.075678	MT	21241	2023.02.27 15:30:15.682525761	0001923
1	5.188733	-0.969720	5.095555	0.133813	MT	21241	2023.02.27 15:30:15.683525761	0001923
1	5.127881	-3.142371	4.044388	0.252185	MT	21241	2023.02.27 15:30:15.684525761	0001923
1	5.065903	-4.644780	2.003231	0.276516	MT	21241	2023.02.27 15:30:15.685525761	0001923
1	4.957925	-4.933773	-0.480501	0.089545	MT	21241	2023.02.27 15:30:15.686525761	0001923
1	4.892532	-4.016359	-2.790302	-0.141216	MT	21241	2023.02.27 15:30:15.687525761	0001923
1	4.925633	-2.191798	-4.385521	-0.474437	MT	21241	2023.02.27 15:30:15.688525761	0001923
1	4.886746	0.232692	-4.832857	-0.685298	MT	21241	2023.02.27 15:30:15.689525761	0001923
1	4.872769	2.553181	-4.061825	-0.852479	MT	21241	2023.02.27 15:30:15.690525761	0001923
1	4.872304	4.262480	-2.215439	-0.813906	MT	21241	2023.02.27 15:30:15.691525761	0001923
1	4.995398	4.931075	0.206890	-0.771811	MT	21241	2023.02.27 15:30:15.692525761	0001923
1	5.051826	4.304218	2.601048	-0.478747	MT	21241	2023.02.27 15:30:15.693525761	0001923
1	5.142653	2.605680	4.428475	-0.214291	MT	21241	2023.02.27 15:30:15.694525761	0001923
1	5.173822	0.296659	5.164768	0.074804	MT	21241	2023.02.27 15:30:15.695525761	0001923
1	5.161599	-2.131134	4.694573	0.247685	MT	21241	2023.02.27 15:30:15.696525761	0001923
1	5.089608	-4.018827	3.108662	0.298943	MT	21241	2023.02.27 15:30:15.697525761	0001923
1	4.959244	-4.895282	0.772238	0.184290	MT	21241	2023.02.27 15:30:15.698525761	0001923
1	4.997558	-4.691569	-1.721496	-0.034919	MT	21241	2023.02.27 15:30:15.699525761	0001923
1	4.924870	-3.234893	-3.701146	-0.302205	MT	21241	2023.02.27 15:30:15.700525761	0001923
1	4.885390	-0.981465	-4.749591	-0.587492	MT	21241	2023.02.27 15:30:15.701525761	0001923
1	4.857348	1.455544	-4.569229	-0.772895	MT	21241	2023.02.27 15:30:15.702525761	0001923
1	4.877247	3.549162	-3.232571	-0.861088	MT	21241	2023.02.27 15:30:15.703525761	0001923
1	4.900699	4.718085	-1.043789	-0.816716	MT	21241	2023.02.27 15:30:15.704525761	0001923
1	5.013565	4.752896	1.459898	-0.643822	MT	21241	2023.02.27 15:30:15.705525761	0001923
1	5.137454	3.580821	3.663089	-0.391060	MT	21241	2023.02.27 15:30:15.706525761	0001923
1	5.180307	1.502502	4.957164	-0.067822	MT	21241	2023.02.27 15:30:15.707525761	0001923
1	5.212492	-0.909635	5.130439	0.145729	MT	21241	2023.02.27 15:30:15.708525761	0001923
1	5.139625	-3.179106	4.028979	0.276333	MT	21241	2023.02.27 15:30:15.709525761	0001923
1	5.028853	-4.601913	2.010464	0.264183	MT	21241	2023.02.27 15:30:15.710525761	0001923
1	4.975472	-4.949389	-0.493069	0.125521	MT	21241	2023.02.27 15:30:15.711525761	0001923
1	4.928612	-4.052428	-2.801222	-0.149012	MT	21241	2023.02.27 15:30:15.712525761	0001923
1	4.919090	-2.175424	-4.390051	-0.438669	MT	21241	2023.02.27 15:30:15.713525761	0001923
1	4.884487	0.236898	-4.833158	-0.665342	MT	21241	2023.02.27 15:30:15.714525761	0001923
1	4.897466	2.593394	-4.070082	-0.833016	MT	21241	2023.02.27 15:30:15.715525761	0001923
1	4.841414	4.219039	-2.214833	-0.856456	MT	21241	2023.02.27 15:30:15.716525761	0001923
1	4.933630	4.876589	0.190094	-0.723497	MT	21241	2023.02.27 15:30:15.717525761	0001923
1	5.052369	4.287998	2.625317	-0.497212	MT	21241	2023.02.27 15:30:15.718525761	0001923
1	5.132852	2.601362	4.417960	-0.246413	MT	21241	2023.02.27 15:30:15.719525761	0001923
1	5.163099	0.244463	5.157013	0.055220	MT	21241	2023.02.27 15:30:15.720525761	0001923
1	5.143585	-2.091879	4.695720	0.175285	MT	21241	2023.02.27 15:30:15.721525761	0001923
1	5.080502	-4.031417	3.082567	0.238665	MT	21241	2023.02.27 15:30:15.722525761	0001923
1	5.008419	-4.946313	0.765239	0.180709	MT	21241	2023.02.27 15:30:15.723525761	0001923
1	4.969544	-4.667008	-1.707324	0.021054	MT	21241	2023.02.27 15:30:15.724525761	0001923
1	4.935050	-3.242678	-3.709459	-0.282249	MT	21241	2023.02.27 15:30:15.725525761	0001923
1	4.922138	-1.007733	-4.789641	-0.520822	MT	21241	2023.02.27 15:30:15.726525761	0001923
1	4.882201	1.439110	-4.609024	-0.722325	MT	21241	2023.02.27 15:30:15.727525761	0001923
1	4.865128	3.537569	-3.237180	-0.822033	MT	21241	2023.02.27 15:30:15.728525761	0001923
1	4.888823	4.710242	-1.036044	-0.800514	MT	21241	2023.02.27 15:30:15.729525761	0001923
1	4.991579	4.732340	1.470200	-0.599446	MT	21241	2023.02.27 15:30:15.730525761	0001923
1	5.103238	3.546001	3.650805	-0.374886	MT	21241	2023.02.27 15:30:15.731525761	0001923
1	5.186132	1.478037	4.969805	-0.111384	MT	21241	2023.02.27 15:30:15.732525761	0001923
1	5.177476	-0.945673	5.088523	0.137459	MT	21241	2023.02.27 15:30:15.733525761	0001923
1	5.134328	-3.167441	4.033481	0.244276	MT	21241	2023.02.27 15:30:15.734525761	0001923
1	5.023864	-4.610380	1.984191	0.215861	MT	21241	2023.02.27 15:30:15.735525761	0001923
1	4.985379	-4.961491	-0.472963	0.117951	MT	21241	2023.02.27 15:30:15.736525761	0001923
1	4.934036	-4.062854	-2.798090	-0.092847	MT	21241	2023.02.27 15:30:15.737525761	0001923
1	4.912491	-2.171263	-4.386291	-0.422651	MT	21241	2023.02.27 15:30:15.738525761	0001923
1	4.872550	0.225845	-4.821111	-0.669045	MT	21241	2023.02.27 15:30:15.739525761	0001923
1	4.877088	2.589539	-4.051333	-0.816687	MT	21241	2023.02.27 15:30:15.740525761	0001923
1	4.884552	4.274142	-2.207937	-0.845917	MT	21241	2023.02.27 15:30:15.741525761	0001923
1	4.920327	4.864734	0.209833	-0.707071	MT	21241	2023.02.27 15:30:15.742525761	0001923
1	5.079863	4.303767	2.648638	-0.517022	MT	21241	2023.02.27 15:30:15.743525761	0001923
1	5.124063	2.593614	4.413584	-0.222396	MT	21241	2023.02.27 15:30:15.744525761	0001923
1	5.203512	0.272339	5.196163	0.047529	MT	21241	2023.02.27 15:30:15.745525761	0001923
1	5.142190	-2.075224	4.698761	0.239171	MT	21241	2023.02.27 15:30:15.746525761	0001923
1	5.069060	-4.010845	3.085735	0.294510	MT	21241	2023.02.27 15:30:15.747525761	0001923
1	5.005997	-4.942407	0.776365	0.172837	MT	21241	2023.02.27 15:30:15.748525761	0001923
1	4.963143	-4.659294	-1.709887	-0.007070	MT	21241	2023.02.27 15:30:15.749525761	0001923
1	4.937946	-3.210731	-3.740296	-0.291050	MT	21241	2023.02.27 15:30:15.750525761	0001923
1	4.891035	-1.004557	-4.749481	-0.596254	MT	21241	2023.02.27 15:30:15.751525761	0001923
1	4.876971	1.430742	-4.600500	-0.757114	MT	21241	2023.02.27 15:30:15.752525761	0001923
1	4.862176	3.496778	-3.256019	-0.900913	MT	21241	2023.02.27 15:30:15.753525761	0001923
1	4.874198	4.694379	-1.048245	-0.788535	MT	21241	2023.02.27 15:30:15.754525761	0001923
1	5.045736	4.793509	1.463029	-0.584183	MT	21241	2023.02.27 15:30:15.755525761	0001923
1	5.083613	3.557633	3.607435	-0.415675	MT	21241	2023.02.27 15:30:15.756525761	0001923
1	5.185677	1.501961	4.961957	-0.119752	MT	21241	2023.02.27 15:30:15.757525761	0001923
1	5.190037	-0.953436	5.099146	0.161705	MT	21241	2023.02.27 15:30:15.758525761	0001923
1	5.119949	-3.186949	3.996790	0.287924	MT	21241	2023.02.27 15:30:15.759525761	0001923
1	5.051778	-4.636481	1.982830	0.303124	MT	21241	2023.02.27 15:30:15.760525761	0001923
1	5.003205	-4.977826	-0.496445	0.082755	MT	21241	2023.02.27 15:30:15.761525761	0001923
1	4.927829	-4.044004	-2.813822	-0.109284	MT	21241	2023.02.27 15:30:15.762525761	0001923
1	4.956787	-2.223319	-4.409228	-0.430466	MT	21241	2023.02.27 15:30:15.763525761	0001923
1	4.897707	0.261535	-4.853043	-0.605890	MT	21241	2023.02.27 15:30:15.764525761	0001923
1	4.830176	2.494758	-4.058750	-0.795820	MT	21241	2023.02.27 15:30:15.765525761	0001923
1	4.870199	4.253819	-2.203488	-0.876645	MT	21241	2023.02.27 15:30:15.766525761	0001923
1	4.923461	4.860203	0.206623	-0.759082	MT	21241	2023.02.27 15:30:15.767525761	0001923
1	5.020907	4.251880	2.621458	-0.508901	MT	21241	2023.02.27 15:30:15.768525761	0001923
1	5.133279	2.610135	4.416824	-0.171508	MT	21241	2023.02.27 15:30:15.769525761	0001923
1	5.200605	0.283889	5.192850	0.003352	MT	21241	2023.02.27 15:30:15.770525761	0001923
1	5.172737	-2.135765	4.707483	0.187920	MT	21241	2023.02.27 15:30:15.771525761	0001923
1	5.060984	-3.987072	3.105067	0.274557	MT	21241	2023.02.27 15:30:15.772525761	0001923
1	4.984459	-4.922689	0.768817	0.144514	MT	21241	2023.02.27 15:30:15.773525761	0001923
1	4.938024	-4.643812	-1.678154	-0.053753	MT	21241	2023.02.27 15:30:15.774525761	0001923
1	4.927906	-3.206907	-3.729048	-0.306921	MT	21241	2023.02.27 15:30:15.775525761	0001923
1	4.873653	-0.992823	-4.742568	-0.524257	MT	21241	2023.02.27 15:30:15.776525761	0001923
1	4.882421	1.430622	-4.604316	-0.769173	MT	21241	2023.02.27 15:30:15.777525761	0001923
1	4.875968	3.529015	-3.248349	-0.877124	MT	21241	2023.02.27 15:30:15.778525761	0001923
1	4.866836	4.686469	-1.055376	-0.780561	MT	21241	2023.02.27 15:30:15.779525761	0001923
1	4.971985	4.716964	1.435797	-0.639819	MT	21241	2023.02.27 15:30:15.780525761	0001923
1	5.095938	3.573119	3.614719	-0.367715	MT	21241	2023.02.27 15:30:15.781525761	0001923
1	5.161888	1.542409	4.925398	-0.080720	MT	21241	2023.02.27 15:30:15.782525761	0001923
1	5.161152	-0.921981	5.077027	0.106034	MT	21241	2023.02.27 15:30:15.783525761	0001923
1	5.149431	-3.206303	4.021253	0.256492	MT	21241	2023.02.27 15:30:15.784525761	0001923
1	5.035229	-4.629280	1.968048	0.223811	MT	21241	2023.02.27 15:30:15.785525761	0001923
1	4.990582	-4.965722	-0.488599	0.093752	MT	21241	2023.02.27 15:30:15.786525761	0001923
1	4.938681	-4.059337	-2.809351	-0.141063	MT	21241	2023.02.27 15:30:15.787525761	0001923
1	4.958884	-2.250288	-4.398322	-0.426021	MT	21241	2023.02.27 15:30:15.788525761	0001923
1	4.865964	0.209422	-4.809521	-0.708706	MT	21241	2023.02.27 15:30:15.789525761	0001923
1	4.843226	2.557772	-4.035739	-0.792117	MT	21241	2023.02.27 15:30:15.790525761	0001923
1	4.873412	4.262184	-2.208012	-0.841794	MT	21241	2023.02.27 15:30:15.791525761	0001923
1	4.928408	4.872730	0.213842	-0.707092	MT	21241	2023.02.27 15:30:15.792525761	0001923
1	5.055382	4.292039	2.625260	-0.493254	MT	21241	2023.02.27 15:30:15.793525761	0001923
1	5.128171	2.589761	4.421349	-0.207235	MT	21241	2023.02.27 15:30:15.794525761	0001923
1	5.200120	0.284467	5.191995	0.059343	MT	21241	2023.02.27 15:30:15.795525761	0001923
1	5.148488	-2.099136	4.694611	0.247356	MT	21241	2023.02.27 15:30:15.796525761	0001923
1	5.078601	-4.011483	3.105649	0.234811	MT	21241	2023.02.27 15:30:15.797525761	0001923
1	4.977303	-4.913899	0.760667	0.220311	MT	21241	2023.02.27 15:30:15.798525761	0001923
1	4.941907	-4.638808	-1.703597	0.040823	MT	21241	2023.02.27 15:30:15.799525761	0001923
1	4.934515	-3.230918	-3.717078	-0.306490	MT	21241	2023.02.27 15:30:15.800525761	0001923
1	4.876671	-1.003905	-4.742459	-0.532143	MT	21241	2023.02.27 15:30:15.801525761	0001923
1	4.873688	1.450856	-4.592660	-0.745200	MT	21241	2023.02.27 15:30:15.802525761	0001923
1	4.858040	3.501221	-3.256671	-0.857961	MT	21241	2023.02.27 15:30:15.803525761	0001923
1	4.856801	4.674125	-1.039903	-0.812203	MT	21241	2023.02.27 15:30:15.804525761	0001923
1	4.994022	4.727804	1.470990	-0.651396	MT	21241	2023.02.27 15:30:15.805525761	0001923
1	5.103483	3.549963	3.646871	-0.378987	MT	21241	2023.02.27 15:30:15.806525761	0001923
1	5.179093	1.526797	4.948765	-0.040196	MT	21241	2023.02.27 15:30:15.807525761	0001923
1	5.168037	-0.937820	5.080763	0.122257	MT	21241	2023.02.27 15:30:15.808525761	0001923
1	5.137885	-3.205998	4.004828	0.284242	MT	21241	2023.02.27 15:30:15.809525761	0001923
1	5.009905	-4.594133	1.983843	0.239692	MT	21241	2023.02.27 15:30:15.810525761	0001923
1	4.972583	-4.945785	-0.508451	0.085242	MT	21241	2023.02.27 15:30:15.811525761	0001923
1	4.910745	-4.016492	-2.821055	-0.157686	MT	21241	2023.02.27 15:30:15.812525761	0001923
1	4.905917	-2.143061	-4.394547	-0.404065	MT	21241	2023.02.27 15:30:15.813525761	0001923
1	4.888167	0.260691	-4.832824	-0.685586	MT	21241	2023.02.27 15:30:15.814525761	0001923
1	4.869564	2.561927	-4.066914	-0.780634	MT	21241	2023.02.27 15:30:15.815525761	0001923
1	4.892593	4.273957	-2.218645	-0.865082	MT	21241	2023.02.27 15:30:15.816525761	0001923
1	4.944217	4.893020	0.201455	-0.680486	MT	21241	2023.02.27 15:30:15.817525761	0001923
1	5.037439	4.276524	2.624524	-0.446097	MT	21241	2023.02.27 15:30:15.818525761	0001923
1	5.150948	2.601668	4.440468	-0.214067	MT	21241	2023.02.27 15:30:15.819525761	0001923
1	5.194376	0.248225	5.188319	0.035656	MT	21241	2023.02.27 15:30:15.820525761	0001923
1	5.145757	-2.139485	4.675116	0.211468	MT	21241	2023.02.27 15:30:15.821525761	0001923
1	5.049994	-3.983391	3.094561	0.242353	MT	21241	2023.02.27 15:30:15.822525761	0001923
1	4.981454	-4.922125	0.741026	0.196092	MT	21241	2023.02.27 15:30:15.823525761	0001923
1	4.984081	-4.671265	-1.737898	-0.007374	MT	21241	2023.02.27 15:30:15.824525761	0001923
1	4.911523	-3.198518	-3.717635	-0.267826	MT	21241	2023.02.27 15:30:15.825525761	0001923
1	4.911136	-0.997357	-4.773729	-0.579696	MT	21241	2023.02.27 15:30:15.826525761	0001923
1	4.870449	1.462304	-4.576854	-0.797085	MT	21241	2023.02.27 15:30:15.827525761	0001923
1	4.849095	3.505456	-3.245034	-0.833823	MT	21241	2023.02.27 15:30:15.828525761	0001923
1	4.895147	4.705982	-1.062618	-0.828881	MT	21241	2023.02.27 15:30:15.829525761	0001923
1	4.982735	4.719857	1.459920	-0.647482	MT	21241	2023.02.27 15:30:15.830525761	0001923
1	5.108761	3.561641	3.639375	-0.411228	MT	21241	2023.02.27 15:30:15.831525761	0001923
1	5.180552	1.498007	4.957892	-0.115772	MT	21241	2023.02.27 15:30:15.832525761	0001923
1	5.179880	-0.941511	5.091284	0.153461	MT	21241	2023.02.27 15:30:15.833525761	0001923
1	5.157174	-3.190451	4.044453	0.244680	MT	21241	2023.02.27 15:30:15.834525761	0001923
1	5.021284	-4.610040	1.974703	0.247718	MT	21241	2023.02.27 15:30:15.835525761	0001923
1	5.025260	-4.997122	-0.509490	0.149766	MT	21241	2023.02.27 15:30:15.836525761	0001923
1	4.968845	-4.091038	-2.817816	-0.112861	MT	21241	2023.02.27 15:30:15.837525761	0001923
1	4.909644	-2.170861	-4.386887	-0.383658	MT	21241	2023.02.27 15:30:15.838525761	0001923
1	4.899830	0.225915	-4.849169	-0.665474	MT	21241	2023.02.27 15:30:15.839525761	0001923
1	4.854311	2.577981	-4.040020	-0.772388	MT	21241	2023.02.27 15:30:15.840525761	0001923
1	4.894178	4.278081	-2.218824	-0.853125	MT	21241	2023.02.27 15:30:15.841525761	0001923
1	4.956542	4.899638	0.221996	-0.715246	MT	21241	2023.02.27 15:30:15.842525761	0001923
1	5.065532	4.276074	2.672114	-0.484373	MT	21241	2023.02.27 15:30:15.843525761	0001923
1	5.165135	2.656723	4.424474	-0.210878	MT	21241	2023.02.27 15:30:15.844525761	0001923
1	5.177095	0.275996	5.169721	0.011082	MT	21241	2023.02.27 15:30:15.845525761	0001923
1	5.126329	-2.083533	4.679243	0.206953	MT	21241	2023.02.27 15:30:15.846525761	0001923
1	5.118277	-4.074048	3.085966	0.275162	MT	21241	2023.02.27 15:30:15.847525761	0001923
1	4.993801	-4.930280	0.772196	0.184650	MT	21241	2023.02.27 15:30:15.848525761	0001923
1	4.961158	-4.651278	-1.725876	-0.007396	MT	21241	2023.02.27 15:30:15.849525761	0001923
1	4.941334	-3.226542	-3.732606	-0.271766	MT	21241	2023.02.27 15:30:15.850525761	0001923
1	4.901144	-0.981073	-4.770138	-0.551804	MT	21241	2023.02.27 15:30:15.851525761	0001923
1	4.869960	1.447052	-4.592955	-0.726162	MT	21241	2023.02.27 15:30:15.852525761	0001923
1	4.872333	3.533627	-3.253244	-0.818236	MT	21241	2023.02.27 15:30:15.853525761	0001923
1	4.866243	4.682309	-1.059136	-0.796578	MT	21241	2023.02.27 15:30:15.854525761	0001923
1	4.969287	4.717290	1.439308	-0.607763	MT	21241	2023.02.27 15:30:15.855525761	0001923
1	5.074537	3.526186	3.631539	-0.358973	MT	21241	2023.02.27 15:30:15.856525761	0001923
1	5.189798	1.522579	4.961065	-0.059968	MT	21241	2023.02.27 15:30:15.857525761	0001923
1	5.187498	-0.941767	5.099649	0.129587	MT	21241	2023.02.27 15:30:15.858525761	0001923
1	5.142268	-3.206624	4.013743	0.224375	MT	21241	2023.02.27 15:30:15.859525761	0001923
1	5.046876	-4.644772	1.955297	0.271784	MT	21241	2023.02.27 15:30:15.860525761	0001923
1	4.953073	-4.925213	-0.505283	0.141088	MT	21241	2023.02.27 15:30:15.861525761	0001923
1	4.913113	-4.023671	-2.818286	-0.077557	MT	21241	2023.02.27 15:30:15.862525761	0001923
1	4.923931	-2.199596	-4.381836	-0.454297	MT	21241	2023.02.27 15:30:15.863525761	0001923
1	4.870558	0.225676	-4.816867	-0.684981	MT	21241	2023.02.27 15:30:15.864525761	0001923
1	4.883177	2.585214	-4.054849	-0.848702	MT	21241	2023.02.27 15:30:15.865525761	0001923
1	4.874773	4.262570	-2.223560	-0.806030	MT	21241	2023.02.27 15:30:15.866525761	0001923
1	4.902439	4.840315	0.218415	-0.746695	MT	21241	2023.02.27 15:30:15.867525761	0001923
1	5.070226	4.300215	2.643978	-0.474049	MT	21241	2023.02.27 15:30:15.868525761	0001923
1	5.168547	2.597686	4.463400	-0.209675	MT	21241	2023.02.27 15:30:15.869525761	0001923
1	5.210566	0.320003	5.200708	0.015102	MT	21241	2023.02.27 15:30:15.870525761	0001923
1	5.157383	-2.087483	4.711112	0.215482	MT	21241	2023.02.27 15:30:15.871525761	0001923
1	5.063695	-3.999060	3.094054	0.274512	MT	21241	2023.02.27 15:30:15.872525761	0001923
1	4.969283	-4.906694	0.772835	0.144410	MT	21241	2023.02.27 15:30:15.873525761	0001923
1	4.948541	-4.639324	-1.721801	-0.011458	MT	21241	2023.02.27 15:30:15.874525761	0001923
1	4.938267	-3.234553	-3.721616	-0.271516	MT	21241	2023.02.27 15:30:15.875525761	0001923
1	4.890821	-0.996889	-4.758449	-0.532459	MT	21241	2023.02.27 15:30:15.876525761	0001923
1	4.848215	1.430669	-4.569442	-0.760640	MT	21241	2023.02.27 15:30:15.877525761	0001923
1	4.862876	3.521131	-3.240542	-0.864922	MT	21241	2023.02.27 15:30:15.878525761	0001923
1	4.895684	4.718238	-1.032035	-0.800536	MT	21241	2023.02.27 15:30:15.879525761	0001923
1	4.980303	4.712764	1.471033	-0.655241	MT	21241	2023.02.27 15:30:15.880525761	0001923
1	5.107527	3.582039	3.630337	-0.276553	MT	21241	2023.02.27 15:30:15.881525761	0001923
1	5.217084	1.514547	4.992052	-0.059412	MT	21241	2023.02.27 15:30:15.882525761	0001923
1	5.196200	-0.945651	5.107460	0.141748	MT	21241	2023.02.27 15:30:15.883525761	0001923
1	5.127412	-3.150074	4.035952	0.280140	MT	21241	2023.02.27 15:30:15.884525761	0001923
1	4.995503	-4.578051	1.983740	0.247526	MT	21241	2023.02.27 15:30:15.885525761	0001923
1	4.952984	-4.929702	-0.469620	0.097671	MT	21241	2023.02.27 15:30:15.886525761	0001923
1	4.883304	-3.992176	-2.809516	-0.125756	MT	21241	2023.02.27 15:30:15.887525761	0001923
1	4.916474	-2.199563	-4.373898	-0.450175	MT	21241	2023.02.27 15:30:15.888525761	0001923
1	4.871489	0.253050	-4.821384	-0.649327	MT	21241	2023.02.27 15:30:15.889525761	0001923
1	4.857469	2.601464	-4.019261	-0.820321	MT	21241	2023.02.27 15:30:15.890525761	0001923
1	4.839632	4.238156	-2.180044	-0.841119	MT	21241	2023.02.27 15:30:15.891525761	0001923
1	4.926640	4.877177	0.209191	-0.664201	MT	21241	2023.02.27 15:30:15.892525761	0001923
1	5.075270	4.299891	2.648450	-0.504983	MT	21241	2023.02.27 15:30:15.893525761	0001923
1	5.185565	2.632316	4.460991	-0.246075	MT	21241	2023.02.27 15:30:15.894525761	0001923
1	5.195820	0.276224	5.188352	0.035368	MT	21241	2023.02.27 15:30:15.895525761	0001923
1	5.124484	-2.087446	4.675116	0.214932	MT	21241	2023.02.27 15:30:15.896525761	0001923
1	5.096885	-4.034941	3.100827	0.286988	MT	21241	2023.02.27 15:30:15.897525761	0001923
1	5.008100	-4.946186	0.761056	0.192646	MT	21241	2023.02.27 15:30:15.898525761	0001923
1	4.932243	-4.623453	-1.717599	-0.023560	MT	21241	2023.02.27 15:30:15.899525761	0001923
1	4.893734	-3.175565	-3.713547	-0.272001	MT	21241	2023.02.27 15:30:15.900525761	0001923
1	4.916309	-1.056028	-4.770288	-0.547033	MT	21241	2023.02.27 15:30:15.901525761	0001923
1	4.887167	1.455534	-4.600165	-0.777368	MT	21241	2023.02.27 15:30:15.902525761	0001923
1	4.855749	3.509208	-3.244663	-0.857860	MT	21241	2023.02.27 15:30:15.903525761	0001923
1	4.899011	4.725793	-1.051818	-0.748907	MT	21241	2023.02.27 15:30:15.904525761	0001923
1	4.966532	4.709352	1.459174	-0.599377	MT	21241	2023.02.27 15:30:15.905525761	0001923
1	5.105655	3.554046	3.646753	-0.371030	MT	21241	2023.02.27 15:30:15.906525761	0001923
1	5.178417	1.506217	4.953596	-0.095919	MT	21241	2023.02.27 15:30:15.907525761	0001923
1	5.171184	-0.933948	5.084950	0.110279	MT	21241	2023.02.27 15:30:15.908525761	0001923
1	5.081367	-3.126200	3.997229	0.263300	MT	21241	2023.02.27 15:30:15.909525761	0001923
1	5.027330	-4.617953	1.970572	0.255738	MT	21241	2023.02.27 15:30:15.910525761	0001923
1	4.973047	-4.945617	-0.511695	0.101193	MT	21241	2023.02.27 15:30:15.911525761	0001923
1	4.959304	-4.083624	-2.808952	-0.168811	MT	21241	2023.02.27 15:30:15.912525761	0001923
1	4.912143	-2.187229	-4.378372	-0.418365	MT	21241	2023.02.27 15:30:15.913525761	0001923
1	4.874972	0.189851	-4.825153	-0.668736	MT	21241	2023.02.27 15:30:15.914525761	0001923
1	4.872840	2.581540	-4.051342	-0.816605	MT	21241	2023.02.27 15:30:15.915525761	0001923
1	4.851903	4.238440	-2.215406	-0.817658	MT	21241	2023.02.27 15:30:15.916525761	0001923
1	4.988172	4.927319	0.210519	-0.747712	MT	21241	2023.02.27 15:30:15.917525761	0001923
1	5.057523	4.275887	2.653421	-0.504660	MT	21241	2023.02.27 15:30:15.918525761	0001923
1	5.165465	2.624131	4.441290	-0.266295	MT	21241	2023.02.27 15:30:15.919525761	0001923
1	5.175768	0.256286	5.169270	0.039283	MT	21241	2023.02.27 15:30:15.920525761	0001923
1	5.145189	-2.143275	4.671806	0.231460	MT	21241	2023.02.27 15:30:15.921525761	0001923
1	5.111398	-4.051110	3.105052	0.271216	MT	21241	2023.02.27 15:30:15.922525761	0001923
1	5.018459	-4.957838	0.744555	0.224519	MT	21241	2023.02.27 15:30:15.923525761	0001923
1	4.970074	-4.659315	-1.729824	-0.011375	MT	21241	2023.02.27 15:30:15.924525761	0001923
1	4.948906	-3.234985	-3.731959	-0.314677	MT	21241	2023.02.27 15:30:15.925525761	0001923
1	4.890566	-0.965124	-4.762059	-0.555846	MT	21241	2023.02.27 15:30:15.926525761	0001923
1	4.850568	1.434868	-4.573727	-0.741745	MT	21241	2023.02.27 15:30:15.927525761	0001923
1	4.852878	3.525438	-3.229012	-0.833785	MT	21241	2023.02.27 15:30:15.928525761	0001923
1	4.891411	4.718173	-1.008977	-0.804184	MT	21241	2023.02.27 15:30:15.929525761	0001923
1	5.035915	4.772962	1.474798	-0.635800	MT	21241	2023.02.27 15:30:15.930525761	0001923
1	5.084809	3.534220	3.638486	-0.354949	MT	21241	2023.02.27 15:30:15.931525761	0001923
1	5.186036	1.466198	4.973546	-0.095202	MT	21241	2023.02.27 15:30:15.932525761	0001923
1	5.193208	-0.974126	5.100145	0.094922	MT	21241	2023.02.27 15:30:15.933525761	0001923
1	5.161155	-3.230339	4.017286	0.252678	MT	21241	2023.02.27 15:30:15.934525761	0001923
1	5.005630	-4.590339	1.984153	0.219654	MT	21241	2023.02.27 15:30:15.935525761	0001923
1	4.968812	-4.941579	-0.508752	0.105197	MT	21241	2023.02.27 15:30:15.936525761	0001923
1	4.933176	-4.071323	-2.782430	-0.136528	MT	21241	2023.02.27 15:30:15.937525761	0001923
1	4.919641	-2.171255	-4.394290	-0.422774	MT	21241	2023.02.27 15:30:15.938525761	0001923
1	4.879150	0.217936	-4.829242	-0.661086	MT	21241	2023.02.27 15:30:15.939525761	0001923
1	4.850805	2.549661	-4.047564	-0.804216	MT	21241	2023.02.27 15:30:15.940525761	0001923
1	4.892758	4.269966	-2.226649	-0.865163	MT	21241	2023.02.27 15:30:15.941525761	0001923
1	4.933209	4.880942	0.197564	-0.688422	MT	21241	2023.02.27 15:30:15.942525761	0001923
1	5.033119	4.276097	2.609182	-0.489334	MT	21241	2023.02.27 15:30:15.943525761	0001923
1	5.157602	2.609173	4.441211	-0.262141	MT	21241	2023.02.27 15:30:15.944525761	0001923
1	5.164937	0.276173	5.157478	0.026896	MT	21241	2023.02.27 15:30:15.945525761	0001923
1	5.142817	-2.110999	4.682415	0.259294	MT	21241	2023.02.27 15:30:15.946525761	0001923
1	5.058415	-4.006874	3.073802	0.290286	MT	21241	2023.02.27 15:30:15.947525761	0001923
1	5.028175	-4.966312	0.765215	0.180915	MT	21241	2023.02.27 15:30:15.948525761	0001923
1	4.976409	-4.667566	-1.725467	-0.035227	MT	21241	2023.02.27 15:30:15.949525761	0001923
1	4.951345	-3.251037	-3.720918	-0.318343	MT	21241	2023.02.27 15:30:15.950525761	0001923
1	4.918187	-1.015978	-4.781301	-0.543613	MT	21241	2023.02.27 15:30:15.951525761	0001923
1	4.897443	1.466583	-4.608212	-0.773604	MT	21241	2023.02.27 15:30:15.952525761	0001923
1	4.837439	3.521545	-3.213202	-0.821501	MT	21241	2023.02.27 15:30:15.953525761	0001923
1	4.905889	4.725254	-1.048025	-0.800852	MT	21241	2023.02.27 15:30:15.954525761	0001923
1	4.979867	4.724434	1.459070	-0.591533	MT	21241	2023.02.27 15:30:15.955525761	0001923
1	5.133008	3.585036	3.654789	-0.371227	MT	21241	2023.02.27 15:30:15.956525761	0001923
1	5.198827	1.514608	4.972993	-0.055703	MT	21241	2023.02.27 15:30:15.957525761	0001923
1	5.197222	-0.929697	5.111540	0.137646	MT	21241	2023.02.27 15:30:15.958525761	0001923
1	5.109734	-3.163453	4.005551	0.239807	MT	21241	2023.02.27 15:30:15.959525761	0001923
1	5.024092	-4.622268	1.956057	0.223555	MT	21241	2023.02.27 15:30:15.960525761	0001923
1	4.980115	-4.953820	-0.504415	0.082386	MT	21241	2023.02.27 15:30:15.961525761	0001923
1	4.933771	-4.048164	-2.817582	-0.125301	MT	21241	2023.02.27 15:30:15.962525761	0001923
1	4.916149	-2.158544	-4.393847	-0.450903	MT	21241	2023.02.27 15:30:15.963525761	0001923
1	4.906543	0.260501	-4.848517	-0.705827	MT	21241	2023.02.27 15:30:15.964525761	0001923
1	4.866769	2.585403	-4.039156	-0.828461	MT	21241	2023.02.27 15:30:15.965525761	0001923
1	4.881209	4.257793	-2.218420	-0.880915	MT	21241	2023.02.27 15:30:15.966525761	0001923
1	4.966110	4.907460	0.194314	-0.735753	MT	21241	2023.02.27 15:30:15.967525761	0001923
1	5.060873	4.287698	2.636743	-0.525039	MT	21241	2023.02.27 15:30:15.968525761	0001923
1	5.136032	2.593795	4.428292	-0.203170	MT	21241	2023.02.27 15:30:15.969525761	0001923
1	5.220556	0.308281	5.211265	0.043389	MT	21241	2023.02.27 15:30:15.970525761	0001923
1	5.179681	-2.143769	4.711473	0.188063	MT	21241	2023.02.27 15:30:15.971525761	0001923
1	5.073805	-4.026996	3.073962	0.278494	MT	21241	2023.02.27 15:30:15.972525761	0001923
1	5.014375	-4.950201	0.776050	0.192916	MT	21241	2023.02.27 15:30:15.973525761	0001923
1	4.971558	-4.659435	-1.733640	-0.023434	MT	21241	2023.02.27 15:30:15.974525761	0001923
1	4.911523	-3.198518	-3.717635	-0.267826	MT	21241	2023.02.27 15:30:15.975525761	0001923
1	4.881289	-0.968894	-4.754416	-0.532686	MT	21241	2023.02.27 15:30:15.976525761	0001923
1	4.893851	1.470944	-4.608741	-0.738651	MT	21241	2023.02.27 15:30:15.977525761	0001923
1	4.835196	3.493079	-3.228516	-0.868449	MT	21241	2023.02.27 15:30:15.978525761	0001923
1	4.889056	4.718382	-1.012282	-0.784233	MT	21241	2023.02.27 15:30:15.979525761	0001923
1	5.022902	4.752745	1.487078	-0.655408	MT	21241	2023.02.27 15:30:15.980525761	0001923
1	5.119182	3.562115	3.658639	-0.362930	MT	21241	2023.02.27 15:30:15.981525761	0001923
1	5.186165	1.489917	4.966003	-0.123566	MT	21241	2023.02.27 15:30:15.982525761	0001923
1	5.199782	-0.965732	5.107559	0.133956	MT	21241	2023.02.27 15:30:15.983525761	0001923
1	5.129290	-3.175634	4.021779	0.224178	MT	21241	2023.02.27 15:30:15.984525761	0001923
1	5.049583	-4.629275	2.003982	0.228360	MT	21241	2023.02.27 15:30:15.985525761	0001923
1	4.971595	-4.945591	-0.496758	0.105422	MT	21241	2023.02.27 15:30:15.986525761	0001923
1	4.917728	-4.052406	-2.782285	-0.144722	MT	21241	2023.02.27 15:30:15.987525761	0001923
1	4.906132	-2.147343	-4.390140	-0.430958	MT	21241	2023.02.27 15:30:15.988525761	0001923
1	4.852235	0.245031	-4.802396	-0.648954	MT	21241	2023.02.27 15:30:15.989525761	0001923
1	4.863121	2.609843	-4.027800	-0.784532	MT	21241	2023.02.27 15:30:15.990525761	0001923
1	4.885860	4.274401	-2.219302	-0.822089	MT	21241	2023.02.27 15:30:15.991525761	0001923
1	4.991597	4.927071	0.210885	-0.771708	MT	21241	2023.02.27 15:30:15.992525761	0001923
1	5.081127	4.304119	2.657103	-0.481890	MT	21241	2023.02.27 15:30:15.993525761	0001923
1	5.153026	2.609383	4.436906	-0.242206	MT	21241	2023.02.27 15:30:15.994525761	0001923
1	5.179253	0.268653	5.171734	0.075199	MT	21241	2023.02.27 15:30:15.995525761	0001923
1	5.166633	-2.162331	4.686843	0.227885	MT	21241	2023.02.27 15:30:15.996525761	0001923
1	5.036409	-3.971136	3.086210	0.266103	MT	21241	2023.02.27 15:30:15.997525761	0001923
1	5.007621	-4.946392	0.761362	0.172649	MT	21241	2023.02.27 15:30:15.998525761	0001923
1	4.947480	-4.635110	-1.730100	0.008375	MT	21241	2023.02.27 15:30:15.999525761	0001923
1	4.915110	-3.202714	-3.717350	-0.286782	MT	21241	2023.02.27 15:30:16.000525761	0001923
1	4.897694	-1.031846	-4.758551	-0.528100	MT	21241	2023.02.27 15:30:16.001525761	0001923
1	4.885651	1.470694	-4.596392	-0.761464	MT	21241	2023.02.27 15:30:16.002525761	0001923
1	4.863222	3.545726	-3.229416	-0.805995	MT	21241	2023.02.27 15:30:16.003525761	0001923
1	4.855466	4.682302	-1.012202	-0.791861	MT	21241	2023.02.27 15:30:16.004525761	0001923
1	5.022528	4.744878	1.517821	-0.638855	MT	21241	2023.02.27 15:30:16.005525761	0001923
1	5.087739	3.530212	3.646481	-0.354785	MT	21241	2023.02.27 15:30:16.006525761	0001923
1	5.201668	1.470142	4.988610	-0.099013	MT	21241	2023.02.27 15:30:16.007525761	0001923
1	5.185747	-0.953762	5.095635	0.129649	MT	21241	2023.02.27 15:30:16.008525761	0001923
1	5.138477	-3.179477	4.029529	0.240339	MT	21241	2023.02.27 15:30:16.009525761	0001923
1	5.034412	-4.622004	1.979627	0.251917	MT	21241	2023.02.27 15:30:16.010525761	0001923
1	4.987468	-4.961631	-0.496716	0.101587	MT	21241	2023.02.27 15:30:16.011525761	0001923
1	4.895022	-4.008509	-2.805047	-0.157524	MT	21241	2023.02.27 15:30:16.012525761	0001923
1	4.909717	-2.167597	-4.381798	-0.454626	MT	21241	2023.02.27 15:30:16.013525761	0001923
1	4.862493	0.252874	-4.810141	-0.665156	MT	21241	2023.02.27 15:30:16.014525761	0001923
1	4.875036	2.605567	-4.039376	-0.812669	MT	21241	2023.02.27 15:30:16.015525761	0001923
1	4.854190	4.254370	-2.188329	-0.821410	MT	21241	2023.02.27 15:30:16.016525761	0001923
1	4.949406	4.900235	0.232093	-0.656088	MT	21241	2023.02.27 15:30:16.017525761	0001923
1	5.045025	4.276074	2.632180	-0.488983	MT	21241	2023.02.27 15:30:16.018525761	0001923
1	5.151966	2.609590	4.436600	-0.222209	MT	21241	2023.02.27 15:30:16.019525761	0001923
1	5.235098	0.284348	5.227113	0.051879	MT	21241	2023.02.27 15:30:16.020525761	0001923
1	5.163100	-2.119473	4.703075	0.215689	MT	21241	2023.02.27 15:30:16.021525761	0001923
1	5.041261	-3.983044	3.078074	0.274103	MT	21241	2023.02.27 15:30:16.022525761	0001923
1	5.011998	-4.949975	0.756747	0.212622	MT	21241	2023.02.27 15:30:16.023525761	0001923
1	4.912855	-4.608304	-1.702827	-0.007488	MT	21241	2023.02.27 15:30:16.024525761	0001923
1	4.926797	-3.206701	-3.729353	-0.286924	MT	21241	2023.02.27 15:30:16.025525761	0001923
1	4.885729	-1.011855	-4.750528	-0.528183	MT	21241	2023.02.27 15:30:16.026525761	0001923
1	4.852413	1.446709	-4.569484	-0.756805	MT	21241	2023.02.27 15:30:16.027525761	0001923
1	4.865446	3.545434	-3.225989	-0.833945	MT	21241	2023.02.27 15:30:16.028525761	0001923
1	4.896571	4.717933	-1.015610	-0.828286	MT	21241	2023.02.27 15:30:16.029525761	0001923
1	5.016749	4.753479	1.493978	-0.583298	MT	21241	2023.02.27 15:30:16.030525761	0001923
1	5.136048	3.573418	3.674177	-0.331804	MT	21241	2023.02.27 15:30:16.031525761	0001923
1	5.208786	1.494058	4.988761	-0.107259	MT	21241	2023.02.27 15:30:16.032525761	0001923
1	5.182954	-0.937639	5.095471	0.141483	MT	21241	2023.02.27 15:30:16.033525761	0001923
1	5.116559	-3.142191	4.029145	0.267953	MT	21241	2023.02.27 15:30:16.034525761	0001923
1	5.039163	-4.622016	1.991626	0.252100	MT	21241	2023.02.27 15:30:16.035525761	0001923
1	4.939489	-4.913871	-0.496308	0.078097	MT	21241	2023.02.27 15:30:16.036525761	0001923
1	4.929529	-4.032025	-2.833744	-0.113713	MT	21241	2023.02.27 15:30:16.037525761	0001923
1	4.898258	-2.134983	-4.390660	-0.396088	MT	21241	2023.02.27 15:30:16.038525761	0001923
1	4.873777	0.273300	-4.825727	-0.625598	MT	21241	2023.02.27 15:30:16.039525761	0001923
1	4.863798	2.581696	-4.043587	-0.800485	MT	21241	2023.02.27 15:30:16.040525761	0001923
1	4.898833	4.286235	-2.219043	-0.838210	MT	21241	2023.02.27 15:30:16.041525761	0001923
1	4.929107	4.872685	0.217903	-0.711030	MT	21241	2023.02.27 15:30:16.042525761	0001923
1	5.034615	4.256254	2.647864	-0.469536	MT	21241	2023.02.27 15:30:16.043525761	0001923
1	5.157660	2.605417	4.444839	-0.238043	MT	21241	2023.02.27 15:30:16.044525761	0001923
1	5.203959	0.276050	5.196596	0.019493	MT	21241	2023.02.27 15:30:16.045525761	0001923
1	5.173552	-2.171541	4.691137	0.208042	MT	21241	2023.02.27 15:30:16.046525761	0001923
1	5.070304	-4.011179	3.090223	0.262577	MT	21241	2023.02.27 15:30:16.047525761	0001923
1	4.978443	-4.914702	0.780825	0.144615	MT	21241	2023.02.27 15:30:16.048525761	0001923
1	4.930993	-4.620614	-1.721351	-0.039649	MT	21241	2023.02.27 15:30:16.049525761	0001923
1	4.904651	-3.206534	-3.701647	-0.267499	MT	21241	2023.02.27 15:30:16.050525761	0001923
1	4.880178	-0.989180	-4.746028	-0.559354	MT	21241	2023.02.27 15:30:16.051525761	0001923
1	4.830952	1.450475	-4.542177	-0.776431	MT	21241	2023.02.27 15:30:16.052525761	0001923
1	4.861504	3.557329	-3.204855	-0.841746	MT	21241	2023.02.27 15:30:16.053525761	0001923
1	4.883846	4.709864	-0.988561	-0.831791	MT	21241	2023.02.27 15:30:16.054525761	0001923
1	4.999484	4.731758	1.475055	-0.655375	MT	21241	2023.02.27 15:30:16.055525761	0001923
1	5.114703	3.561958	3.650885	-0.379050	MT	21241	2023.02.27 15:30:16.056525761	0001923
1	5.168433	1.486346	4.949390	-0.083776	MT	21241	2023.02.27 15:30:16.057525761	0001923
1	5.186049	-0.953473	5.095208	0.157645	MT	21241	2023.02.27 15:30:16.058525761	0001923
1	5.081928	-3.126035	3.996985	0.279297	MT	21241	2023.02.27 15:30:16.059525761	0001923
1	5.033255	-4.618218	1.987936	0.232002	MT	21241	2023.02.27 15:30:16.060525761	0001923
1	4.968015	-4.937588	-0.539682	0.100683	MT	21241	2023.02.27 15:30:16.061525761	0001923
1	4.928011	-4.044086	-2.813699	-0.117283	MT	21241	2023.02.27 15:30:16.062525761	0001923
1	4.912875	-2.167063	-4.390576	-0.403757	MT	21241	2023.02.27 15:30:16.063525761	0001923
1	4.862495	0.296744	-4.805906	-0.677545	MT	21241	2023.02.27 15:30:16.064525761	0001923
1	4.869438	2.597902	-4.043874	-0.780653	MT	21241	2023.02.27 15:30:16.065525761	0001923
1	4.869562	4.266050	-2.187842	-0.852528	MT	21241	2023.02.27 15:30:16.066525761	0001923
1	4.953852	4.899838	0.217706	-0.696311	MT	21241	2023.02.27 15:30:16.067525761	0001923
1	5.053961	4.271645	2.648784	-0.528691	MT	21241	2023.02.27 15:30:16.068525761	0001923
1	5.154498	2.573567	4.460555	-0.221472	MT	21241	2023.02.27 15:30:16.069525761	0001923
1	5.176949	0.280449	5.169054	0.055033	MT	21241	2023.02.27 15:30:16.070525761	0001923
1	5.159816	-2.147579	4.687227	0.203735	MT	21241	2023.02.27 15:30:16.071525761	0001923
1	5.074048	-3.999492	3.113662	0.234809	MT	21241	2023.02.27 15:30:16.072525761	0001923
1	5.021355	-4.958320	0.772224	0.180939	MT	21241	2023.02.27 15:30:16.073525761	0001923
1	4.961708	-4.662856	-1.695565	0.037193	MT	21241	2023.02.27 15:30:16.074525761	0001923
1	4.938016	-3.190880	-3.756026	-0.307498	MT	21241	2023.02.27 15:30:16.075525761	0001923
1	4.892293	-0.985292	-4.757839	-0.571576	MT	21241	2023.02.27 15:30:16.076525761	0001923
1	4.876502	1.482303	-4.576830	-0.797291	MT	21241	2023.02.27 15:30:16.077525761	0001923
1	4.873146	3.533207	-3.244634	-0.858107	MT	21241	2023.02.27 15:30:16.078525761	0001923
1	4.893258	4.718094	-1.011854	-0.812228	MT	21241	2023.02.27 15:30:16.079525761	0001923
1	5.017132	4.753042	1.478652	-0.627535	MT	21241	2023.02.27 15:30:16.080525761	0001923
1	5.114145	3.558037	3.654757	-0.370949	MT	21241	2023.02.27 15:30:16.081525761	0001923
1	5.193719	1.501840	4.970124	-0.130628	MT	21241	2023.02.27 15:30:16.082525761	0001923
1	5.165275	-0.917171	5.079825	0.185040	MT	21241	2023.02.27 15:30:16.083525761	0001923
1	5.096230	-3.159191	3.990191	0.263533	MT	21241	2023.02.27 15:30:16.084525761	0001923
1	5.021862	-4.621971	1.947631	0.251428	MT	21241	2023.02.27 15:30:16.085525761	0001923
1	5.034506	-5.008749	-0.500588	0.090012	MT	21241	2023.02.27 15:30:16.086525761	0001923
1	4.938011	-4.044400	-2.829209	-0.149522	MT	21241	2023.02.27 15:30:16.087525761	0001923
1	4.901615	-2.107247	-4.405213	-0.423601	MT	21241	2023.02.27 15:30:16.088525761	0001923
1	4.878422	0.233059	-4.829407	-0.649243	MT	21241	2023.02.27 15:30:16.089525761	0001923
1	4.932551	2.644317	-4.077898	-0.841662	MT	21241	2023.02.27 15:30:16.090525761	0001923
1	4.888937	4.286426	-2.204350	-0.817984	MT	21241	2023.02.27 15:30:16.091525761	0001923
1	4.921164	4.860422	0.233253	-0.734673	MT	21241	2023.02.27 15:30:16.092525761	0001923
1	5.091843	4.312080	2.664157	-0.484865	MT	21241	2023.02.27 15:30:16.093525761	0001923
1	5.176290	2.644662	4.444519	-0.214448	MT	21241	2023.02.27 15:30:16.094525761	0001923
1	5.191900	0.280516	5.183930	0.063261	MT	21241	2023.02.27 15:30:16.095525761	0001923
1	5.189155	-2.166809	4.711507	0.184300	MT	21241	2023.02.27 15:30:16.096525761	0001923
1	5.069879	-3.999236	3.105297	0.258683	MT	21241	2023.02.27 15:30:16.097525761	0001923
1	4.966586	-4.906006	0.744861	0.207987	MT	21241	2023.02.27 15:30:16.098525761	0001923
1	4.949401	-4.647137	-1.703118	0.008911	MT	21241	2023.02.27 15:30:16.099525761	0001923
1	4.892597	-3.190817	-3.697216	-0.294598	MT	21241	2023.02.27 15:30:16.100525761	0001923
1	4.886412	-0.973338	-4.753764	-0.575638	MT	21241	2023.02.27 15:30:16.101525761	0001923
1	4.865864	1.494789	-4.569550	-0.749301	MT	21241	2023.02.27 15:30:16.102525761	0001923
1	4.857336	3.553412	-3.204982	-0.833706	MT	21241	2023.02.27 15:30:16.103525761	0001923
1	4.910113	4.746571	-0.997556	-0.764295	MT	21241	2023.02.27 15:30:16.104525761	0001923
1	4.991018	4.724118	1.486494	-0.619115	MT	21241	2023.02.27 15:30:16.105525761	0001923
1	5.108753	3.558004	3.646819	-0.375070	MT	21241	2023.02.27 15:30:16.106525761	0001923
1	5.192215	1.493624	4.970435	-0.151542	MT	21241	2023.02.27 15:30:16.107525761	0001923
1	5.181442	-0.949428	5.091152	0.161542	MT	21241	2023.02.27 15:30:16.108525761	0001923
1	5.075165	-3.098966	4.008893	0.287202	MT	21241	2023.02.27 15:30:16.109525761	0001923
1	5.044894	-4.637451	1.975282	0.208003	MT	21241	2023.02.27 15:30:16.110525761	0001923
1	4.961253	-4.933933	-0.515207	0.070014	MT	21241	2023.02.27 15:30:16.111525761	0001923
1	4.936803	-4.032385	-2.844193	-0.149875	MT	21241	2023.02.27 15:30:16.112525761	0001923
1	4.895096	-2.167573	-4.365861	-0.450382	MT	21241	2023.02.27 15:30:16.113525761	0001923
1	4.879992	0.272430	-4.820445	-0.709522	MT	21241	2023.02.27 15:30:16.114525761	0001923
1	4.841594	2.565471	-4.023303	-0.820012	MT	21241	2023.02.27 15:30:16.115525761	0001923
1	4.840159	4.231214	-2.196111	-0.837293	MT	21241	2023.02.27 15:30:16.116525761	0001923
1	4.967097	4.911805	0.248717	-0.695960	MT	21241	2023.02.27 15:30:16.117525761	0001923
1	5.097072	4.320083	2.661167	-0.484994	MT	21241	2023.02.27 15:30:16.118525761	0001923
1	5.194253	2.660762	4.456369	-0.203431	MT	21241	2023.02.27 15:30:16.119525761	0001923
1	5.205940	0.236049	5.200548	0.019966	MT	21241	2023.02.27 15:30:16.120525761	0001923
1	5.173983	-2.147802	4.703530	0.183983	MT	21241	2023.02.27 15:30:16.121525761	0001923
1	5.076192	-4.015100	3.094096	0.270678	MT	21241	2023.02.27 15:30:16.122525761	0001923
1	5.012881	-4.950107	0.764929	0.200746	MT	21241	2023.02.27 15:30:16.123525761	0001923
1	4.948205	-4.643419	-1.709685	-0.019232	MT	21241	2023.02.27 15:30:16.124525761	0001923
1	4.900815	-3.190640	-3.709459	-0.278784	MT	21241	2023.02.27 15:30:16.125525761	0001923
1	4.883067	-0.993386	-4.745728	-0.579309	MT	21241	2023.02.27 15:30:16.126525761	0001923
1	4.843330	1.446532	-4.557242	-0.772619	MT	21241	2023.02.27 15:30:16.127525761	0001923
1	4.848499	3.537048	-3.200467	-0.868475	MT	21241	2023.02.27 15:30:16.128525761	0001923
1	4.905108	4.729320	-1.032144	-0.792650	MT	21241	2023.02.27 15:30:16.129525761	0001923
1	4.996270	4.732323	1.486199	-0.599201	MT	21241	2023.02.27 15:30:16.130525761	0001923
1	5.102697	3.542079	3.654677	-0.366785	MT	21241	2023.02.27 15:30:16.131525761	0001923
1	5.195519	1.509994	4.969904	-0.115712	MT	21241	2023.02.27 15:30:16.132525761	0001923
1	5.184237	-0.945835	5.095752	0.122568	MT	21241	2023.02.27 15:30:16.133525761	0001923
1	5.117648	-3.175288	4.005292	0.255928	MT	21241	2023.02.27 15:30:16.134525761	0001923
1	5.070283	-4.656845	1.987340	0.268397	MT	21241	2023.02.27 15:30:16.135525761	0001923
1	4.948377	-4.921708	-0.504545	0.093055	MT	21241	2023.02.27 15:30:16.136525761	0001923
1	4.942211	-4.056783	-2.816675	-0.185209	MT	21241	2023.02.27 15:30:16.137525761	0001923
1	4.907442	-2.135253	-4.398247	-0.423205	MT	21241	2023.02.27 15:30:16.138525761	0001923
1	4.895542	0.276488	-4.836499	-0.705808	MT	21241	2023.02.27 15:30:16.139525761	0001923
1	4.842842	2.577589	-4.019473	-0.808076	MT	21241	2023.02.27 15:30:16.140525761	0001923
1	4.921896	4.305873	-2.218485	-0.873410	MT	21241	2023.02.27 15:30:16.141525761	0001923
1	4.943247	4.884574	0.245036	-0.718740	MT	21241	2023.02.27 15:30:16.142525761	0001923
1	5.034695	4.243466	2.654009	-0.545323	MT	21241	2023.02.27 15:30:16.143525761	0001923
1	5.185539	2.609549	4.475596	-0.221613	MT	21241	2023.02.27 15:30:16.144525761	0001923
1	5.228193	0.300108	5.219499	0.027596	MT	21241	2023.02.27 15:30:16.145525761	0001923
1	5.176124	-2.122989	4.713336	0.263890	MT	21241	2023.02.27 15:30:16.146525761	0001923
1	5.057514	-4.007121	3.074169	0.266291	MT	21241	2023.02.27 15:30:16.147525761	0001923
1	4.987432	-4.926306	0.757264	0.180381	MT	21241	2023.02.27 15:30:16.148525761	0001923
1	4.945746	-4.639291	-1.713863	-0.007337	MT	21241	2023.02.27 15:30:16.149525761	0001923
1	4.927751	-3.222630	-3.717496	-0.278577	MT	21241	2023.02.27 15:30:16.150525761	0001923
1	4.907569	-0.977107	-4.777072	-0.555952	MT	21241	2023.02.27 15:30:16.151525761	0001923
1	4.895727	1.482784	-4.604499	-0.753711	MT	21241	2023.02.27 15:30:16.152525761	0001923
1	4.854246	3.549243	-3.200743	-0.849601	MT	21241	2023.02.27 15:30:16.153525761	0001923
1	4.881548	4.701847	-1.011507	-0.836059	MT	21241	2023.02.27 15:30:16.154525761	0001923
1	4.963876	4.692835	1.482886	-0.646853	MT	21241	2023.02.27 15:30:16.155525761	0001923
1	5.062577	3.538174	3.602617	-0.363539	MT	21241	2023.02.27 15:30:16.156525761	0001923
1	5.176675	1.446162	4.969584	-0.099056	MT	21241	2023.02.27 15:30:16.157525761	0001923
1	5.190124	-0.997673	5.091461	0.138040	MT	21241	2023.02.27 15:30:16.158525761	0001923
1	5.108258	-3.179313	3.990350	0.251741	MT	21241	2023.02.27 15:30:16.159525761	0001923
1	5.042585	-4.637279	1.968038	0.223893	MT	21241	2023.02.27 15:30:16.160525761	0001923
1	4.957879	-4.929366	-0.516042	0.124963	MT	21241	2023.02.27 15:30:16.161525761	0001923
1	4.942021	-4.044392	-2.836208	-0.149629	MT	21241	2023.02.27 15:30:16.162525761	0001923
1	4.905689	-2.175075	-4.378587	-0.403491	MT	21241	2023.02.27 15:30:16.163525761	0001923
1	4.877572	0.256889	-4.825135	-0.665426	MT	21241	2023.02.27 15:30:16.164525761	0001923
1	4.881021	2.593415	-4.051145	-0.828726	MT	21241	2023.02.27 15:30:16.165525761	0001923
1	4.868403	4.249951	-2.211675	-0.864728	MT	21241	2023.02.27 15:30:16.166525761	0001923
1	4.946842	4.888582	0.237042	-0.718903	MT	21241	2023.02.27 15:30:16.167525761	0001923
1	5.028134	4.228627	2.668730	-0.527942	MT	21241	2023.02.27 15:30:16.168525761	0001923
1	5.142644	2.597553	4.432648	-0.226146	MT	21241	2023.02.27 15:30:16.169525761	0001923
1	5.212176	0.221125	5.207407	0.028226	MT	21241	2023.02.27 15:30:16.170525761	0001923
1	5.171999	-2.159628	4.695273	0.199981	MT	21241	2023.02.27 15:30:16.171525761	0001923
1	5.080329	-4.043400	3.066554	0.238544	MT	21241	2023.02.27 15:30:16.172525761	0001923
1	5.021787	-4.962296	0.749222	0.180629	MT	21241	2023.02.27 15:30:16.173525761	0001923
1	4.996317	-4.687272	-1.729918	-0.007087	MT	21241	2023.02.27 15:30:16.174525761	0001923
1	4.944798	-3.218448	-3.744717	-0.264034	MT	21241	2023.02.27 15:30:16.175525761	0001923
1	4.904278	-0.969235	-4.773879	-0.567986	MT	21241	2023.02.27 15:30:16.176525761	0001923
1	4.896814	1.455670	-4.612347	-0.765554	MT	21241	2023.02.27 15:30:16.177525761	0001923
1	4.830776	3.493230	-3.225745	-0.853406	MT	21241	2023.02.27 15:30:16.178525761	0001923
1	4.952048	4.769701	-1.023196	-0.851940	MT	21241	2023.02.27 15:30:16.179525761	0001923
1	5.000803	4.740294	1.474271	-0.603466	MT	21241	2023.02.27 15:30:16.180525761	0001923
1	5.090895	3.530166	3.650541	-0.358724	MT	21241	2023.02.27 15:30:16.181525761	0001923
1	5.159041	1.470763	4.944761	-0.043680	MT	21241	2023.02.27 15:30:16.182525761	0001923
1	5.182851	-0.957469	5.091203	0.157625	MT	21241	2023.02.27 15:30:16.183525761	0001923
1	5.136102	-3.194171	4.013085	0.268244	MT	21241	2023.02.27 15:30:16.184525761	0001923
1	5.036688	-4.641337	1.944158	0.215569	MT	21241	2023.02.27 15:30:16.185525761	0001923
1	4.963895	-4.937711	-0.500565	0.093280	MT	21241	2023.02.27 15:30:16.186525761	0001923
1	4.944383	-4.059700	-2.816801	-0.177179	MT	21241	2023.02.27 15:30:16.187525761	0001923
1	4.934161	-2.195291	-4.398257	-0.426587	MT	21241	2023.02.27 15:30:16.188525761	0001923
1	4.885714	0.260563	-4.828641	-0.697523	MT	21241	2023.02.27 15:30:16.189525761	0001923
1	4.867165	2.601266	-4.026955	-0.840440	MT	21241	2023.02.27 15:30:16.190525761	0001923
1	4.826781	4.230896	-2.156704	-0.863692	MT	21241	2023.02.27 15:30:16.191525761	0001923
1	4.977924	4.919631	0.267953	-0.710750	MT	21241	2023.02.27 15:30:16.192525761	0001923
1	5.052670	4.252172	2.687916	-0.472883	MT	21241	2023.02.27 15:30:16.193525761	0001923
1	5.137238	2.541847	4.460105	-0.194147	MT	21241	2023.02.27 15:30:16.194525761	0001923
1	5.179146	0.255911	5.172819	0.003335	MT	21241	2023.02.27 15:30:16.195525761	0001923
1	5.163988	-2.111272	4.706779	0.235664	MT	21241	2023.02.27 15:30:16.196525761	0001923
1	5.075265	-4.027289	3.078389	0.250560	MT	21241	2023.02.27 15:30:16.197525761	0001923
1	5.011044	-4.950095	0.752930	0.200563	MT	21241	2023.02.27 15:30:16.198525761	0001923
1	4.902984	-4.596301	-1.706813	-0.007672	MT	21241	2023.02.27 15:30:16.199525761	0001923
1	4.878283	-3.159770	-3.705239	-0.291040	MT	21241	2023.02.27 15:30:16.200525761	0001923
1	4.910367	-0.989440	-4.773598	-0.587777	MT	21241	2023.02.27 15:30:16.201525761	0001923
1	4.880991	1.474562	-4.588205	-0.773381	MT	21241	2023.02.27 15:30:16.202525761	0001923
1	4.874660	3.557223	-3.221670	-0.854004	MT	21241	2023.02.27 15:30:16.203525761	0001923
1	4.867665	4.698417	-1.005367	-0.779921	MT	21241	2023.02.27 15:30:16.204525761	0001923
1	5.023385	4.765297	1.470301	-0.603785	MT	21241	2023.02.27 15:30:16.205525761	0001923
1	5.116366	3.550547	3.669967	-0.319631	MT	21241	2023.02.27 15:30:16.206525761	0001923
1	5.196129	1.526080	4.965802	-0.107940	MT	21241	2023.02.27 15:30:16.207525761	0001923
1	5.197823	-0.993228	5.098793	0.182113	MT	21241	2023.02.27 15:30:16.208525761	0001923
1	5.138162	-3.166990	4.035809	0.288314	MT	21241	2023.02.27 15:30:16.209525761	0001923
1	4.989654	-4.582026	1.959738	0.247201	MT	21241	2023.02.27 15:30:16.210525761	0001923
1	4.968919	-4.941496	-0.508874	0.113196	MT	21241	2023.02.27 15:30:16.211525761	0001923
1	4.882286	-4.004931	-2.785449	-0.196269	MT	21241	2023.02.27 15:30:16.212525761	0001923
1	4.873739	-2.158063	-4.351631	-0.399254	MT	21241	2023.02.27 15:30:16.213525761	0001923
1	4.838704	0.252849	-4.786144	-0.664789	MT	21241	2023.02.27 15:30:16.214525761	0001923
1	4.858395	2.609292	-4.012008	-0.836294	MT	21241	2023.02.27 15:30:16.215525761	0001923
1	4.911577	4.322531	-2.188493	-0.806112	MT	21241	2023.02.27 15:30:16.216525761	0001923
1	4.956348	4.899782	0.271700	-0.695486	MT	21241	2023.02.27 15:30:16.217525761	0001923
1	5.080536	4.283855	2.684427	-0.504268	MT	21241	2023.02.27 15:30:16.218525761	0001923
1	5.192932	2.616462	4.479726	-0.229623	MT	21241	2023.02.27 15:30:16.219525761	0001923
1	5.206799	0.260625	5.199721	0.075709	MT	21241	2023.02.27 15:30:16.220525761	0001923
1	5.168746	-2.166166	4.686594	0.243924	MT	21241	2023.02.27 15:30:16.221525761	0001923
1	5.074335	-4.035276	3.066381	0.250459	MT	21241	2023.02.27 15:30:16.222525761	0001923
1	4.994615	-4.934677	0.757804	0.144469	MT	21241	2023.02.27 15:30:16.223525761	0001923
1	4.931678	-4.612342	-1.745705	-0.016102	MT	21241	2023.02.27 15:30:16.224525761	0001923
1	4.900022	-3.163910	-3.728997	-0.307363	MT	21241	2023.02.27 15:30:16.225525761	0001923
1	4.888006	-0.984848	-4.758496	-0.528583	MT	21241	2023.02.27 15:30:16.226525761	0001923
1	4.879747	1.486640	-4.584313	-0.765445	MT	21241	2023.02.27 15:30:16.227525761	0001923
1	4.874122	3.553564	-3.233162	-0.822136	MT	21241	2023.02.27 15:30:16.228525761	0001923
1	4.925261	4.741095	-1.054761	-0.817121	MT	21241	2023.02.27 15:30:16.229525761	0001923
1	4.953560	4.672421	1.495456	-0.685457	MT	21241	2023.02.27 15:30:16.230525761	0001923
1	5.118783	3.565476	3.658109	-0.327967	MT	21241	2023.02.27 15:30:16.231525761	0001923
1	5.162298	1.478350	4.945381	-0.083755	MT	21241	2023.02.27 15:30:16.232525761	0001923
1	5.169832	-0.965288	5.075951	0.173475	MT	21241	2023.02.27 15:30:16.233525761	0001923
1	5.143557	-3.222364	4.001359	0.248352	MT	21241	2023.02.27 15:30:16.234525761	0001923
1	5.031215	-4.622411	1.975238	0.211848	MT	21241	2023.02.27 15:30:16.235525761	0001923
1	4.962081	-4.933925	-0.523206	0.069892	MT	21241	2023.02.27 15:30:16.236525761	0001923
1	4.919398	-4.032540	-2.813013	-0.161399	MT	21241	2023.02.27 15:30:16.237525761	0001923
1	4.911662	-2.167387	-4.386103	-0.434691	MT	21241	2023.02.27 15:30:16.238525761	0001923
1	4.860860	0.268745	-4.805940	-0.677257	MT	21241	2023.02.27 15:30:16.239525761	0001923
1	4.844328	2.609106	-3.991766	-0.851986	MT	21241	2023.02.27 15:30:16.240525761	0001923
1	4.848077	4.233639	-2.187269	-0.892192	MT	21241	2023.02.27 15:30:16.241525761	0001923
1	4.911960	4.852567	0.252997	-0.718288	MT	21241	2023.02.27 15:30:16.242525761	0001923
1	5.064438	4.280113	2.664074	-0.481537	MT	21241	2023.02.27 15:30:16.243525761	0001923
1	5.197416	2.616980	4.486946	-0.178509	MT	21241	2023.02.27 15:30:16.244525761	0001923
1	5.216088	0.300285	5.207256	0.043410	MT	21241	2023.02.27 15:30:16.245525761	0001923
1	5.168587	-2.147010	4.694371	0.259848	MT	21241	2023.02.27 15:30:16.246525761	0001923
1	5.043784	-3.978846	3.085773	0.294181	MT	21241	2023.02.27 15:30:16.247525761	0001923
1	4.940913	-4.879350	0.757381	0.175898	MT	21241	2023.02.27 15:30:16.248525761	0001923
1	4.946209	-4.635362	-1.725734	-0.015560	MT	21241	2023.02.27 15:30:16.249525761	0001923
1	4.912705	-3.167646	-3.744366	-0.283555	MT	21241	2023.02.27 15:30:16.250525761	0001923
1	4.893481	-0.988926	-4.762378	-0.536602	MT	21241	2023.02.27 15:30:16.251525761	0001923
1	4.894800	1.454998	-4.599371	-0.829359	MT	21241	2023.02.27 15:30:16.252525761	0001923
1	4.837599	3.500989	-3.221385	-0.876423	MT	21241	2023.02.27 15:30:16.253525761	0001923
1	4.886376	4.714300	-1.012164	-0.792190	MT	21241	2023.02.27 15:30:16.254525761	0001923
1	4.975511	4.700781	1.494955	-0.650751	MT	21241	2023.02.27 15:30:16.255525761	0001923
1	5.108960	3.569259	3.638467	-0.351310	MT	21241	2023.02.27 15:30:16.256525761	0001923
1	5.194383	1.470355	4.981306	-0.079123	MT	21241	2023.02.27 15:30:16.257525761	0001923
1	5.176518	-0.961626	5.084444	0.141562	MT	21241	2023.02.27 15:30:16.258525761	0001923
1	5.101585	-3.163277	3.994308	0.255637	MT	21241	2023.02.27 15:30:16.259525761	0001923
1	5.075450	-4.681215	1.947927	0.228040	MT	21241	2023.02.27 15:30:16.260525761	0001923
1	4.949726	-4.921247	-0.512216	0.136940	MT	21241	2023.02.27 15:30:16.261525761	0001923
1	4.921235	-4.036792	-2.808652	-0.185292	MT	21241	2023.02.27 15:30:16.262525761	0001923
1	4.871580	-2.111242	-4.370283	-0.419025	MT	21241	2023.02.27 15:30:16.263525761	0001923
1	4.875852	0.221557	-4.820688	-0.696999	MT	21241	2023.02.27 15:30:16.264525761	0001923
1	4.822331	2.529094	-4.015797	-0.855528	MT	21241	2023.02.27 15:30:16.265525761	0001923
1	4.866128	4.262167	-2.192014	-0.841550	MT	21241	2023.02.27 15:30:16.266525761	0001923
1	4.955940	4.899709	0.232872	-0.707080	MT	21241	2023.02.27 15:30:16.267525761	0001923
1	5.053761	4.268003	2.661228	-0.492457	MT	21241	2023.02.27 15:30:16.268525761	0001923
1	5.184704	2.632481	4.460747	-0.230078	MT	21241	2023.02.27 15:30:16.269525761	0001923
1	5.186070	0.240151	5.180433	0.027618	MT	21241	2023.02.27 15:30:16.270525761	0001923
1	5.161833	-2.123180	4.698643	0.243664	MT	21241	2023.02.27 15:30:16.271525761	0001923
1	5.059734	-4.019108	3.062156	0.266231	MT	21241	2023.02.27 15:30:16.272525761	0001923
1	4.976095	-4.918199	0.733154	0.187930	MT	21241	2023.02.27 15:30:16.273525761	0001923
1	4.895323	-4.592602	-1.694382	-0.035525	MT	21241	2023.02.27 15:30:16.274525761	0001923
1	4.888806	-3.164091	-3.712755	-0.323116	MT	21241	2023.02.27 15:30:16.275525761	0001923
1	4.898309	-0.985494	-4.761533	-0.591634	MT	21241	2023.02.27 15:30:16.276525761	0001923
1	4.880366	1.486881	-4.588664	-0.742510	MT	21241	2023.02.27 15:30:16.277525761	0001923
[truncated: 1,001 more rows]
