# Supplementary material for: Spatially selective delivery of living magnetic microrobots through torque-focusing
Source: Nat Commun. 2024 Mar 9;15:2160. doi: 10.1038/s41467-024-46407-4 (PMC10924878; doi:10.1038/s41467-024-46407-4)
Supplement: Supplementary file 4 — Source Data [file 41467_2024_46407_MOESM4_ESM.zip › Data_Sorted_by_Figures/Fig_4/4H/Field Characterization/x axis measurements/x5_y0_z0_no_offset_RMFoff.txt]

Block	B	Bx	By	Bz	Units	Temperature	Timestamp	Serial No.	Comment
0	6.484783	-0.026639	6.466258	0.489077	MT	20956	2023.02.27 15:11:25.091192427	0001923
0	6.492784	-0.030647	6.474253	0.489241	MT	20956	2023.02.27 15:11:25.092192427	0001923
0	6.482928	-0.050303	6.461742	0.521258	MT	20956	2023.02.27 15:11:25.093192427	0001923
0	6.521121	-0.054633	6.502160	0.493915	MT	20956	2023.02.27 15:11:25.094192427	0001923
0	6.462944	-0.050449	6.442988	0.504970	MT	20956	2023.02.27 15:11:25.095192427	0001923
0	6.495169	-0.078314	6.473707	0.521729	MT	20956	2023.02.27 15:11:25.096192427	0001923
0	6.500545	-0.011863	6.483580	0.469186	MT	20956	2023.02.27 15:11:25.097192427	0001923
0	6.479384	-0.038217	6.457635	0.529072	MT	20956	2023.02.27 15:11:25.098192427	0001923
0	6.463968	-0.050284	6.442744	0.520967	MT	20956	2023.02.27 15:11:25.099192427	0001923
0	6.491116	-0.110391	6.469792	0.513999	MT	20956	2023.02.27 15:11:25.100192427	0001923
0	6.470349	-0.073957	6.446227	0.553270	MT	20956	2023.02.27 15:11:25.101192427	0001923
0	6.495269	-0.018235	6.473656	0.529110	MT	20956	2023.02.27 15:11:25.102192427	0001923
0	6.465982	-0.054618	6.447228	0.489075	MT	20956	2023.02.27 15:11:25.103192427	0001923
0	6.468655	-0.034165	6.446579	0.532862	MT	20956	2023.02.27 15:11:25.104192427	0001923
0	6.477389	-0.046547	6.458114	0.497159	MT	20956	2023.02.27 15:11:25.105192427	0001923
0	6.472533	-0.015668	6.454334	0.484781	MT	20956	2023.02.27 15:11:25.106192427	0001923
0	6.495030	-0.026276	6.473708	0.525193	MT	20956	2023.02.27 15:11:25.107192427	0001923
0	6.504174	-0.054284	6.482674	0.525619	MT	20956	2023.02.27 15:11:25.108192427	0001923
0	6.468060	-0.062287	6.446729	0.521152	MT	20956	2023.02.27 15:11:25.109192427	0001923
0	6.480289	-0.018717	6.462391	0.480935	MT	20956	2023.02.27 15:11:25.110192427	0001923
0	6.479998	-0.050134	6.457498	0.537194	MT	20956	2023.02.27 15:11:25.111192427	0001923
0	6.494643	-0.050357	6.473802	0.517442	MT	20956	2023.02.27 15:11:25.112192427	0001923
0	6.509701	-0.062538	6.490030	0.501812	MT	20956	2023.02.27 15:11:25.113192427	0001923
0	6.515328	-0.042254	6.493626	0.529663	MT	20956	2023.02.27 15:11:25.114192427	0001923
0	6.494016	-0.030440	6.473947	0.509237	MT	20956	2023.02.27 15:11:25.115192427	0001923
0	6.490764	-0.022313	6.469774	0.521092	MT	20956	2023.02.27 15:11:25.116192427	0001923
0	6.486671	-0.078388	6.465830	0.513608	MT	20956	2023.02.27 15:11:25.117192427	0001923
0	6.493664	-0.054522	6.474041	0.501486	MT	20956	2023.02.27 15:11:25.118192427	0001923
0	6.476574	-0.030671	6.458316	0.484997	MT	20956	2023.02.27 15:11:25.119192427	0001923
0	6.499322	-0.042404	6.478872	0.513436	MT	20956	2023.02.27 15:11:25.120192427	0001923
0	6.465402	-0.003039	6.442434	0.544480	MT	20956	2023.02.27 15:11:25.121192427	0001923
0	6.476902	-0.046629	6.458236	0.489161	MT	20956	2023.02.27 15:11:25.122192427	0001923
0	6.468636	-0.030165	6.446584	0.532821	MT	20956	2023.02.27 15:11:25.123192427	0001923
0	6.473483	-0.038045	6.450391	0.544962	MT	20956	2023.02.27 15:11:25.124192427	0001923
0	6.464467	-0.046202	6.442627	0.528925	MT	20956	2023.02.27 15:11:25.125192427	0001923
0	6.480111	-0.018095	6.457475	0.540864	MT	20956	2023.02.27 15:11:25.126192427	0001923
0	6.488086	-0.015103	6.465478	0.540955	MT	20956	2023.02.27 15:11:25.127192427	0001923
0	6.468785	-0.054164	6.446556	0.533068	MT	20956	2023.02.27 15:11:25.128192427	0001923
0	6.478451	-0.054382	6.457860	0.513239	MT	20956	2023.02.27 15:11:25.129192427	0001923
0	6.466717	-0.054494	6.447044	0.501073	MT	20956	2023.02.27 15:11:25.130192427	0001923
0	6.464033	-0.058283	6.442735	0.521050	MT	20956	2023.02.27 15:11:25.131192427	0001923
0	6.479565	-0.086256	6.457639	0.525566	MT	20956	2023.02.27 15:11:25.132192427	0001923
0	6.490663	-0.078393	6.469830	0.513669	MT	20956	2023.02.27 15:11:25.133192427	0001923
0	6.491466	-0.054229	6.469614	0.529420	MT	20956	2023.02.27 15:11:25.134192427	0001923
0	6.474060	-0.066459	6.453968	0.505303	MT	20956	2023.02.27 15:11:25.135192427	0001923
0	6.500638	-0.038862	6.483548	0.469464	MT	20956	2023.02.27 15:11:25.136192427	0001923
0	6.491000	-0.011272	6.469726	0.524978	MT	20956	2023.02.27 15:11:25.137192427	0001923
0	6.485594	-0.042514	6.466056	0.501240	MT	20956	2023.02.27 15:11:25.138192427	0001923
0	6.486326	-0.038391	6.465878	0.513197	MT	20956	2023.02.27 15:11:25.139192427	0001923
0	6.466881	-0.042453	6.446997	0.504949	MT	20956	2023.02.27 15:11:25.140192427	0001923
0	6.509194	-0.098203	6.486499	0.534132	MT	20956	2023.02.27 15:11:25.141192427	0001923
0	6.500479	-0.058238	6.478608	0.529598	MT	20956	2023.02.27 15:11:25.142192427	0001923
0	6.463352	-0.034367	6.442885	0.512804	MT	20956	2023.02.27 15:11:25.143192427	0001923
0	6.475639	-0.034172	6.453579	0.532969	MT	20956	2023.02.27 15:11:25.144192427	0001923
0	6.487390	-0.042225	6.465629	0.529235	MT	20956	2023.02.27 15:11:25.145192427	0001923
0	6.467977	-0.011944	6.451751	0.457699	MT	20956	2023.02.27 15:11:25.146192427	0001923
0	6.479829	0.008863	6.457568	0.536587	MT	20956	2023.02.27 15:11:25.147192427	0001923
0	6.493783	-0.034482	6.474004	0.505279	MT	20956	2023.02.27 15:11:25.148192427	0001923
0	6.470623	-0.042499	6.451058	0.501011	MT	20956	2023.02.27 15:11:25.149192427	0001923
0	6.488908	-0.050642	6.470230	0.489385	MT	20956	2023.02.27 15:11:25.150192427	0001923
0	6.485998	-0.062472	6.465972	0.505445	MT	20956	2023.02.27 15:11:25.151192427	0001923
0	6.455547	-0.003319	6.434862	0.516362	MT	20956	2023.02.27 15:11:25.152192427	0001923
0	6.465711	-0.050659	6.447293	0.485035	MT	20956	2023.02.27 15:11:25.153192427	0001923
0	6.483011	-0.003265	6.461737	0.524773	MT	20956	2023.02.27 15:11:25.154192427	0001923
0	6.471465	-0.054374	6.450861	0.513132	MT	20956	2023.02.27 15:11:25.155192427	0001923
0	6.500833	-0.030157	6.478519	0.537309	MT	20956	2023.02.27 15:11:25.156192427	0001923
0	6.472159	-0.042251	6.450692	0.525007	MT	20956	2023.02.27 15:11:25.157192427	0001923
0	6.499994	-0.018281	6.478717	0.525187	MT	20956	2023.02.27 15:11:25.158192427	0001923
0	6.486820	-0.034308	6.465760	0.521154	MT	20956	2023.02.27 15:11:25.159192427	0001923
0	6.509147	-0.042123	6.486443	0.541554	MT	20956	2023.02.27 15:11:25.160192427	0001923
0	6.471535	-0.062374	6.450851	0.513214	MT	20956	2023.02.27 15:11:25.161192427	0001923
0	6.480687	-0.026012	6.457343	0.548945	MT	20956	2023.02.27 15:11:25.162192427	0001923
0	6.489047	-0.066641	6.470211	0.489550	MT	20956	2023.02.27 15:11:25.163192427	0001923
0	6.465833	-0.030619	6.447256	0.488828	MT	20956	2023.02.27 15:11:25.164192427	0001923
0	6.470495	-0.058539	6.451100	0.497176	MT	20956	2023.02.27 15:11:25.165192427	0001923
0	6.497625	-0.046692	6.479294	0.485482	MT	20956	2023.02.27 15:11:25.166192427	0001923
0	6.478998	-0.025678	6.452855	0.580878	MT	20956	2023.02.27 15:11:25.167192427	0001923
0	6.498739	-0.026487	6.479013	0.505273	MT	20956	2023.02.27 15:11:25.168192427	0001923
0	6.473750	-0.011462	6.454033	0.504737	MT	20956	2023.02.27 15:11:25.169192427	0001923
0	6.483751	-0.054179	6.461554	0.533297	MT	20956	2023.02.27 15:11:25.170192427	0001923
0	6.488010	-0.054142	6.465492	0.537357	MT	20956	2023.02.27 15:11:25.171192427	0001923
0	6.476171	-0.053673	6.449822	0.581121	MT	20956	2023.02.27 15:11:25.172192427	0001923
0	6.482634	-0.074385	6.461836	0.513506	MT	20956	2023.02.27 15:11:25.173192427	0001923
0	6.463610	-0.034326	6.442824	0.516803	MT	20956	2023.02.27 15:11:25.174192427	0001923
0	6.486403	-0.050390	6.465864	0.513320	MT	20956	2023.02.27 15:11:25.175192427	0001923
0	6.461442	-0.022034	6.438411	0.544614	MT	20956	2023.02.27 15:11:25.176192427	0001923
0	6.469866	-0.038623	6.451246	0.488971	MT	20956	2023.02.27 15:11:25.177192427	0001923
0	6.467020	-0.081870	6.442096	0.561290	MT	20956	2023.02.27 15:11:25.178192427	0001923
0	6.488351	0.004937	6.465440	0.544749	MT	20956	2023.02.27 15:11:25.179192427	0001923
0	6.474312	-0.066418	6.453907	0.509302	MT	20956	2023.02.27 15:11:25.180192427	0001923
0	6.494312	-0.070438	6.473900	0.509649	MT	20956	2023.02.27 15:11:25.181192427	0001923
0	6.484530	-0.022680	6.466324	0.485037	MT	20956	2023.02.27 15:11:25.182192427	0001923
0	6.507988	-0.022289	6.486711	0.525351	MT	20956	2023.02.27 15:11:25.183192427	0001923
0	6.496951	-0.050816	6.479473	0.473526	MT	20956	2023.02.27 15:11:25.184192427	0001923
0	6.514524	-0.070418	6.493837	0.513954	MT	20956	2023.02.27 15:11:25.185192427	0001923
0	6.472646	-0.034169	6.450579	0.532923	MT	20956	2023.02.27 15:11:25.186192427	0001923
0	6.477885	-0.046464	6.457991	0.505158	MT	20956	2023.02.27 15:11:25.187192427	0001923
0	6.451143	-0.038396	6.430943	0.508663	MT	20956	2023.02.27 15:11:25.188192427	0001923
0	6.503696	-0.073783	6.477918	0.573756	MT	20956	2023.02.27 15:11:25.189192427	0001923
0	6.498872	-0.050486	6.478984	0.505520	MT	20956	2023.02.27 15:11:25.190192427	0001923
0	6.496140	-0.070150	6.473473	0.537644	MT	20956	2023.02.27 15:11:25.191192427	0001923
0	6.490141	-0.050435	6.469924	0.509382	MT	20956	2023.02.27 15:11:25.192192427	0001923
0	6.489641	-0.050518	6.470046	0.501383	MT	20956	2023.02.27 15:11:25.193192427	0001923
0	6.482040	-0.030428	6.461949	0.509054	MT	20956	2023.02.27 15:11:25.194192427	0001923
0	6.468924	-0.034124	6.446518	0.536861	MT	20956	2023.02.27 15:11:25.195192427	0001923
0	6.477118	-0.042588	6.458179	0.493119	MT	20956	2023.02.27 15:11:25.196192427	0001923
0	6.491544	-0.018190	6.469596	0.533048	MT	20956	2023.02.27 15:11:25.197192427	0001923
0	6.456725	-0.094232	6.434632	0.525297	MT	20956	2023.02.27 15:11:25.198192427	0001923
0	6.460092	-0.022240	6.438717	0.524617	MT	20956	2023.02.27 15:11:25.199192427	0001923
0	6.479000	-0.058299	6.457733	0.521279	MT	20956	2023.02.27 15:11:25.200192427	0001923
0	6.450255	-0.054560	6.431168	0.492830	MT	20956	2023.02.27 15:11:25.201192427	0001923
0	6.474145	-0.046419	6.453931	0.509096	MT	20956	2023.02.27 15:11:25.202192427	0001923
0	6.474498	-0.061920	6.450179	0.557207	MT	20956	2023.02.27 15:11:25.203192427	0001923
0	6.467861	-0.034289	6.446763	0.520864	MT	20956	2023.02.27 15:11:25.204192427	0001923
0	6.498079	-0.042610	6.479177	0.493440	MT	20956	2023.02.27 15:11:25.205192427	0001923
0	6.493987	-0.022441	6.473957	0.509155	MT	20956	2023.02.27 15:11:25.206192427	0001923
0	6.492213	-0.046106	6.469440	0.541335	MT	20956	2023.02.27 15:11:25.207192427	0001923
0	6.505040	-0.062159	6.482481	0.537699	MT	20956	2023.02.27 15:11:25.208192427	0001923
0	6.514033	0.036535	6.494025	0.508853	MT	20956	2023.02.27 15:11:25.209192427	0001923
0	6.483289	-0.015223	6.461661	0.528896	MT	20956	2023.02.27 15:11:25.210192427	0001923
0	6.471593	-0.034334	6.450823	0.516926	MT	20956	2023.02.27 15:11:25.211192427	0001923
0	6.490974	-0.058311	6.469732	0.521462	MT	20956	2023.02.27 15:11:25.212192427	0001923
0	6.467507	-0.058370	6.446856	0.513112	MT	20956	2023.02.27 15:11:25.213192427	0001923
0	6.488222	-0.046101	6.465441	0.541274	MT	20956	2023.02.27 15:11:25.214192427	0001923
0	6.470610	-0.070538	6.451086	0.497300	MT	20956	2023.02.27 15:11:25.215192427	0001923
0	6.482899	-0.046304	6.461747	0.521216	MT	20956	2023.02.27 15:11:25.216192427	0001923
0	6.466060	-0.026578	6.447200	0.492786	MT	20956	2023.02.27 15:11:25.217192427	0001923
0	6.484143	-0.030098	6.461460	0.541048	MT	20956	2023.02.27 15:11:25.218192427	0001923
0	6.484423	-0.093565	6.456606	0.592637	MT	20956	2023.02.27 15:11:25.219192427	0001923
0	6.467861	-0.034289	6.446763	0.520864	MT	20956	2023.02.27 15:11:25.220192427	0001923
0	6.492584	-0.038688	6.474304	0.485324	MT	20956	2023.02.27 15:11:25.221192427	0001923
0	6.468576	0.000833	6.446621	0.532501	MT	20956	2023.02.27 15:11:25.222192427	0001923
0	6.482234	-0.003388	6.461920	0.512775	MT	20956	2023.02.27 15:11:25.223192427	0001923
0	6.474631	-0.042337	6.453813	0.517054	MT	20956	2023.02.27 15:11:25.224192427	0001923
0	6.466686	-0.050494	6.447049	0.501032	MT	20956	2023.02.27 15:11:25.225192427	0001923
0	6.456882	-0.062151	6.434548	0.532967	MT	20956	2023.02.27 15:11:25.226192427	0001923
0	6.468182	-0.074287	6.446715	0.521275	MT	20956	2023.02.27 15:11:25.227192427	0001923
0	6.493385	-0.081980	6.469215	0.553704	MT	20956	2023.02.27 15:11:25.228192427	0001923
0	6.463914	-0.042284	6.442754	0.520885	MT	20956	2023.02.27 15:11:25.229192427	0001923
0	6.527093	-0.050307	6.505676	0.525929	MT	20956	2023.02.27 15:11:25.230192427	0001923
0	6.505705	-0.042037	6.482322	0.549491	MT	20956	2023.02.27 15:11:25.231192427	0001923
0	6.504823	-0.030161	6.482519	0.537370	MT	20956	2023.02.27 15:11:25.232192427	0001923
0	6.492124	-0.030106	6.469459	0.541171	MT	20956	2023.02.27 15:11:25.233192427	0001923
0	6.479865	-0.026136	6.457527	0.536947	MT	20956	2023.02.27 15:11:25.234192427	0001923
0	6.483553	-0.062220	6.461606	0.529380	MT	20956	2023.02.27 15:11:25.235192427	0001923
0	6.495266	0.012763	6.473693	0.528791	MT	20956	2023.02.27 15:11:25.236192427	0001923
0	6.487284	0.012772	6.465694	0.528669	MT	20956	2023.02.27 15:11:25.237192427	0001923
0	6.513020	-0.050002	6.489250	0.553680	MT	20956	2023.02.27 15:11:25.238192427	0001923
0	6.498079	-0.042610	6.479177	0.493440	MT	20956	2023.02.27 15:11:25.239192427	0001923
0	6.476869	-0.082046	6.453339	0.545461	MT	20956	2023.02.27 15:11:25.240192427	0001923
0	6.509850	-0.050497	6.489983	0.505688	MT	20956	2023.02.27 15:11:25.241192427	0001923
0	6.490459	-0.058394	6.469854	0.513464	MT	20956	2023.02.27 15:11:25.242192427	0001923
0	6.473738	-0.034004	6.450335	0.548920	MT	20956	2023.02.27 15:11:25.243192427	0001923
0	6.490873	-0.074352	6.469774	0.517628	MT	20956	2023.02.27 15:11:25.244192427	0001923
0	6.477199	-0.078628	6.458198	0.489490	MT	20956	2023.02.27 15:11:25.245192427	0001923
0	6.454706	-0.045859	6.430140	0.560736	MT	20956	2023.02.27 15:11:25.246192427	0001923
0	6.441785	-0.054634	6.423291	0.484709	MT	20956	2023.02.27 15:11:25.247192427	0001923
0	6.504509	-0.086282	6.482636	0.525948	MT	20956	2023.02.27 15:11:25.248192427	0001923
0	6.493772	-0.065898	6.469111	0.561538	MT	20956	2023.02.27 15:11:25.249192427	0001923
0	6.482879	-0.110424	6.461854	0.509877	MT	20956	2023.02.27 15:11:25.250192427	0001923
0	6.474492	-0.058377	6.453856	0.513219	MT	20956	2023.02.27 15:11:25.251192427	0001923
0	6.485285	-0.030556	6.466132	0.497117	MT	20956	2023.02.27 15:11:25.252192427	0001923
0	6.495309	-0.030234	6.473642	0.529234	MT	20956	2023.02.27 15:11:25.253192427	0001923
0	6.474145	-0.046419	6.453931	0.509096	MT	20956	2023.02.27 15:11:25.254192427	0001923
0	6.485402	-0.050555	6.466108	0.497323	MT	20956	2023.02.27 15:11:25.255192427	0001923
0	6.491624	-0.038189	6.469572	0.533254	MT	20956	2023.02.27 15:11:25.256192427	0001923
0	6.511100	-0.046291	6.489682	0.525644	MT	20956	2023.02.27 15:11:25.257192427	0001923
0	6.487390	-0.042225	6.465629	0.529235	MT	20956	2023.02.27 15:11:25.258192427	0001923
0	6.474904	-0.094375	6.453813	0.513590	MT	20956	2023.02.27 15:11:25.259192427	0001923
0	6.508234	-0.062287	6.486664	0.525762	MT	20956	2023.02.27 15:11:25.260192427	0001923
0	6.514524	-0.038378	6.493814	0.517624	MT	20956	2023.02.27 15:11:25.261192427	0001923
0	6.489819	-0.070517	6.470023	0.501589	MT	20956	2023.02.27 15:11:25.262192427	0001923
0	6.477339	-0.038547	6.458123	0.497077	MT	20956	2023.02.27 15:11:25.263192427	0001923
0	6.483642	-0.038180	6.461573	0.533132	MT	20956	2023.02.27 15:11:25.264192427	0001923
0	6.487152	-0.046266	6.465685	0.525277	MT	20956	2023.02.27 15:11:25.265192427	0001923
0	6.475048	-0.018256	6.453720	0.524805	MT	20956	2023.02.27 15:11:25.266192427	0001923
0	6.493157	-0.086021	6.469271	0.549746	MT	20956	2023.02.27 15:11:25.267192427	0001923
0	6.477395	-0.074587	6.458141	0.493448	MT	20956	2023.02.27 15:11:25.268192427	0001923
0	6.467023	-0.015414	6.446968	0.508670	MT	20956	2023.02.27 15:11:25.269192427	0001923
0	6.471520	-0.011335	6.450851	0.516689	MT	20956	2023.02.27 15:11:25.270192427	0001923
0	6.469804	-0.062663	6.451279	0.485219	MT	20956	2023.02.27 15:11:25.271192427	0001923
0	6.465171	-0.066118	6.442481	0.537129	MT	20956	2023.02.27 15:11:25.272192427	0001923
0	6.482794	-0.026305	6.461770	0.521011	MT	20956	2023.02.27 15:11:25.273192427	0001923
0	6.503547	-0.038367	6.482815	0.517456	MT	20956	2023.02.27 15:11:25.274192427	0001923
0	6.479760	-0.054175	6.457554	0.533236	MT	20956	2023.02.27 15:11:25.275192427	0001923
0	6.483189	-0.050262	6.461681	0.525257	MT	20956	2023.02.27 15:11:25.276192427	0001923
0	6.467213	-0.073829	6.442044	0.565207	MT	20956	2023.02.27 15:11:25.277192427	0001923
0	6.485764	-0.026474	6.466014	0.505074	MT	20956	2023.02.27 15:11:25.278192427	0001923
0	6.517243	-0.034589	6.498123	0.497647	MT	20956	2023.02.27 15:11:25.279192427	0001923
0	6.484887	-0.046638	6.466235	0.489283	MT	20956	2023.02.27 15:11:25.280192427	0001923
0	6.503725	-0.018327	6.482777	0.521249	MT	20956	2023.02.27 15:11:25.281192427	0001923
0	6.517725	-0.025884	6.493095	0.565492	MT	20956	2023.02.27 15:11:25.282192427	0001923
0	6.493270	-0.030564	6.474131	0.497239	MT	20956	2023.02.27 15:11:25.283192427	0001923
0	6.461215	-0.034074	6.438458	0.540738	MT	20956	2023.02.27 15:11:25.284192427	0001923
0	6.481276	-0.026552	6.462137	0.497015	MT	20956	2023.02.27 15:11:25.285192427	0001923
0	6.472174	-0.074291	6.450715	0.521337	MT	20956	2023.02.27 15:11:25.286192427	0001923
0	6.498260	-0.030569	6.479130	0.497316	MT	20956	2023.02.27 15:11:25.287192427	0001923
0	6.483354	-0.034222	6.461639	0.529092	MT	20956	2023.02.27 15:11:25.288192427	0001923
0	6.480923	-0.050633	6.462230	0.489263	MT	20956	2023.02.27 15:11:25.289192427	0001923
0	6.482383	-0.046386	6.461869	0.513218	MT	20956	2023.02.27 15:11:25.290192427	0001923
0	6.463575	-0.026326	6.442834	0.516721	MT	20956	2023.02.27 15:11:25.291192427	0001923
0	6.473015	-0.015586	6.454212	0.492780	MT	20956	2023.02.27 15:11:25.292192427	0001923
0	6.475621	-0.030172	6.453583	0.532928	MT	20956	2023.02.27 15:11:25.293192427	0001923
0	6.481509	-0.022511	6.462081	0.500973	MT	20956	2023.02.27 15:11:25.294192427	0001923
0	6.474339	-0.073961	6.450226	0.553331	MT	20956	2023.02.27 15:11:25.295192427	0001923
0	6.467020	-0.081870	6.442096	0.561290	MT	20956	2023.02.27 15:11:25.296192427	0001923
0	6.492491	-0.011689	6.474336	0.485046	MT	20956	2023.02.27 15:11:25.297192427	0001923
0	6.485061	-0.045974	6.461258	0.553211	MT	20956	2023.02.27 15:11:25.298192427	0001923
0	6.503574	-0.061784	6.477932	0.573632	MT	20956	2023.02.27 15:11:25.299192427	0001923
0	6.485258	-0.062596	6.466155	0.493447	MT	20956	2023.02.27 15:11:25.300192427	0001923
0	6.474905	-0.073878	6.450104	0.561330	MT	20956	2023.02.27 15:11:25.301192427	0001923
0	6.494472	-0.011359	6.473848	0.517040	MT	20956	2023.02.27 15:11:25.302192427	0001923
0	6.493534	-0.034523	6.474065	0.501280	MT	20956	2023.02.27 15:11:25.303192427	0001923
0	6.482257	-0.062426	6.461911	0.509383	MT	20956	2023.02.27 15:11:25.304192427	0001923
0	6.487026	-0.086347	6.465760	0.517690	MT	20956	2023.02.27 15:11:25.305192427	0001923
0	6.492487	-0.046064	6.469379	0.545335	MT	20956	2023.02.27 15:11:25.306192427	0001923
0	6.499377	-0.050403	6.478862	0.513519	MT	20956	2023.02.27 15:11:25.307192427	0001923
0	6.507905	-0.054329	6.486734	0.521681	MT	20956	2023.02.27 15:11:25.308192427	0001923
0	6.461838	-0.045991	6.438322	0.548860	MT	20956	2023.02.27 15:11:25.309192427	0001923
0	6.487346	-0.034226	6.465638	0.529153	MT	20956	2023.02.27 15:11:25.310192427	0001923
0	6.482443	-0.054386	6.461859	0.513300	MT	20956	2023.02.27 15:11:25.311192427	0001923
0	6.482829	-0.034304	6.461761	0.521093	MT	20956	2023.02.27 15:11:25.312192427	0001923
0	6.464295	-0.058242	6.442674	0.525049	MT	20956	2023.02.27 15:11:25.313192427	0001923
0	6.511922	-0.098247	6.489560	0.530178	MT	20956	2023.02.27 15:11:25.314192427	0001923
0	6.450297	-0.011521	6.431158	0.496387	MT	20956	2023.02.27 15:11:25.315192427	0001923
0	6.504736	-0.058201	6.482547	0.533659	MT	20956	2023.02.27 15:11:25.316192427	0001923
0	6.492674	-0.030024	6.469337	0.549169	MT	20956	2023.02.27 15:11:25.317192427	0001923
0	6.475849	-0.018132	6.453537	0.536803	MT	20956	2023.02.27 15:11:25.318192427	0001923
0	6.480123	-0.022095	6.457470	0.540905	MT	20956	2023.02.27 15:11:25.319192427	0001923
0	6.486680	-0.025727	6.460915	0.577001	MT	20956	2023.02.27 15:11:25.320192427	0001923
0	6.482157	-0.050427	6.461925	0.509260	MT	20956	2023.02.27 15:11:25.321192427	0001923
0	6.448632	-0.062184	6.426610	0.528845	MT	20956	2023.02.27 15:11:25.322192427	0001923
0	6.475283	-0.038908	6.458657	0.462083	MT	20956	2023.02.27 15:11:25.323192427	0001923
0	6.468369	-0.030207	6.446645	0.528821	MT	20956	2023.02.27 15:11:25.324192427	0001923
0	6.524113	-0.042139	6.501441	0.541783	MT	20956	2023.02.27 15:11:25.325192427	0001923
0	6.503762	-0.066365	6.482782	0.517744	MT	20956	2023.02.27 15:11:25.326192427	0001923
0	6.492633	-0.018025	6.469352	0.549046	MT	20956	2023.02.27 15:11:25.327192427	0001923
0	6.508490	0.004792	6.486621	0.533071	MT	20956	2023.02.27 15:11:25.328192427	0001923
0	6.489306	-0.041937	6.465201	0.557230	MT	20956	2023.02.27 15:11:25.329192427	0001923
0	6.486095	-0.042432	6.465934	0.509238	MT	20956	2023.02.27 15:11:25.330192427	0001923
0	6.497845	-0.073902	6.473101	0.561681	MT	20956	2023.02.27 15:11:25.331192427	0001923
0	6.482850	-0.038304	6.461756	0.521134	MT	20956	2023.02.27 15:11:25.332192427	0001923
0	6.482591	-0.038345	6.461817	0.517135	MT	20956	2023.02.27 15:11:25.333192427	0001923
0	6.475684	-0.042172	6.453569	0.533051	MT	20956	2023.02.27 15:11:25.334192427	0001923
0	6.493451	-0.058563	6.474097	0.497527	MT	20956	2023.02.27 15:11:25.335192427	0001923
0	6.482278	-0.026387	6.461893	0.513012	MT	20956	2023.02.27 15:11:25.336192427	0001923
0	6.482425	-0.078426	6.461892	0.509548	MT	20956	2023.02.27 15:11:25.337192427	0001923
0	6.471080	-0.061834	6.446058	0.565145	MT	20956	2023.02.27 15:11:25.338192427	0001923
0	6.481734	-0.011470	6.462032	0.504859	MT	20956	2023.02.27 15:11:25.339192427	0001923
0	6.496960	-0.070026	6.473289	0.549642	MT	20956	2023.02.27 15:11:25.340192427	0001923
0	6.482733	-0.058344	6.461794	0.517341	MT	20956	2023.02.27 15:11:25.341192427	0001923
0	6.466125	-0.077994	6.442283	0.549251	MT	20956	2023.02.27 15:11:25.342192427	0001923
0	6.448952	-0.030103	6.426526	0.536514	MT	20956	2023.02.27 15:11:25.343192427	0001923
0	6.479526	-0.058216	6.457611	0.529278	MT	20956	2023.02.27 15:11:25.344192427	0001923
0	6.468969	-0.042123	6.446509	0.536943	MT	20956	2023.02.27 15:11:25.345192427	0001923
0	6.461535	-0.042033	6.438388	0.544820	MT	20956	2023.02.27 15:11:25.346192427	0001923
0	6.473015	-0.015586	6.454212	0.492780	MT	20956	2023.02.27 15:11:25.347192427	0001923
0	6.479970	-0.046135	6.457503	0.537153	MT	20956	2023.02.27 15:11:25.348192427	0001923
0	6.487152	-0.046266	6.465685	0.525277	MT	20956	2023.02.27 15:11:25.349192427	0001923
0	6.484020	-0.054138	6.461493	0.537296	MT	20956	2023.02.27 15:11:25.350192427	0001923
0	6.511146	-0.018946	6.494677	0.462427	MT	20956	2023.02.27 15:11:25.351192427	0001923
0	6.485740	-0.018474	6.466024	0.504992	MT	20956	2023.02.27 15:11:25.352192427	0001923
0	6.473386	-0.062085	6.450424	0.541210	MT	20956	2023.02.27 15:11:25.353192427	0001923
0	6.493664	-0.054522	6.474041	0.501486	MT	20956	2023.02.27 15:11:25.354192427	0001923
0	6.512585	-0.018045	6.489349	0.549351	MT	20956	2023.02.27 15:11:25.355192427	0001923
0	6.490941	-0.054311	6.469736	0.521421	MT	20956	2023.02.27 15:11:25.356192427	0001923
0	6.467842	-0.030289	6.446767	0.520823	MT	20956	2023.02.27 15:11:25.357192427	0001923
0	6.507470	-0.022372	6.486833	0.517352	MT	20956	2023.02.27 15:11:25.358192427	0001923
0	6.491443	-0.030884	6.474604	0.466244	MT	20956	2023.02.27 15:11:25.359192427	0001923
0	6.494133	-0.050439	6.473924	0.509443	MT	20956	2023.02.27 15:11:25.360192427	0001923
0	6.459923	-0.042280	6.438754	0.520824	MT	20956	2023.02.27 15:11:25.361192427	0001923
0	6.477455	-0.057924	6.453184	0.557212	MT	20956	2023.02.27 15:11:25.362192427	0001923
0	6.471150	-0.074456	6.450959	0.505339	MT	20956	2023.02.27 15:11:25.363192427	0001923
0	6.480544	-0.050052	6.457376	0.545192	MT	20956	2023.02.27 15:11:25.364192427	0001923
0	6.474682	-0.049880	6.450133	0.561083	MT	20956	2023.02.27 15:11:25.365192427	0001923
0	6.471396	-0.014754	6.445991	0.572659	MT	20956	2023.02.27 15:11:25.366192427	0001923
0	6.476121	-0.018091	6.453476	0.540803	MT	20956	2023.02.27 15:11:25.367192427	0001923
0	6.494654	-0.078397	6.473829	0.513731	MT	20956	2023.02.27 15:11:25.368192427	0001923
0	6.468827	-0.065592	6.441702	0.588121	MT	20956	2023.02.27 15:11:25.369192427	0001923
0	6.504174	-0.054284	6.482674	0.525619	MT	20956	2023.02.27 15:11:25.370192427	0001923
0	6.495457	-0.054233	6.473614	0.529481	MT	20956	2023.02.27 15:11:25.371192427	0001923
0	6.488152	-0.034102	6.465455	0.541151	MT	20956	2023.02.27 15:11:25.372192427	0001923
0	6.500338	-0.038239	6.478632	0.529393	MT	20956	2023.02.27 15:11:25.373192427	0001923
0	6.466735	-0.081911	6.442157	0.557291	MT	20956	2023.02.27 15:11:25.374192427	0001923
0	6.476374	-0.086128	6.453456	0.537503	MT	20956	2023.02.27 15:11:25.375192427	0001923
0	6.494233	-0.062439	6.473910	0.509567	MT	20956	2023.02.27 15:11:25.376192427	0001923
0	6.515592	-0.094293	6.493625	0.526199	MT	20956	2023.02.27 15:11:25.377192427	0001923
0	6.508012	-0.066328	6.486720	0.521804	MT	20956	2023.02.27 15:11:25.378192427	0001923
0	6.494223	-0.015400	6.473904	0.513082	MT	20956	2023.02.27 15:11:25.379192427	0001923
0	6.489494	-0.062558	6.470093	0.497507	MT	20956	2023.02.27 15:11:25.380192427	0001923
0	6.494418	-0.054398	6.473858	0.513484	MT	20956	2023.02.27 15:11:25.381192427	0001923
0	6.490367	-0.046394	6.469868	0.513340	MT	20956	2023.02.27 15:11:25.382192427	0001923
0	6.483986	-0.098218	6.461563	0.529750	MT	20956	2023.02.27 15:11:25.383192427	0001923
0	6.495430	-0.078273	6.473646	0.525729	MT	20956	2023.02.27 15:11:25.384192427	0001923
0	6.467325	-0.030371	6.446890	0.512824	MT	20956	2023.02.27 15:11:25.385192427	0001923
0	6.472096	-0.030252	6.450706	0.524883	MT	20956	2023.02.27 15:11:25.386192427	0001923
0	6.453279	-0.042066	6.430450	0.540698	MT	20956	2023.02.27 15:11:25.387192427	0001923
0	6.478266	-0.062422	6.457911	0.509322	MT	20956	2023.02.27 15:11:25.388192427	0001923
0	6.490317	-0.038395	6.469877	0.513258	MT	20956	2023.02.27 15:11:25.389192427	0001923
0	6.448900	-0.062143	6.426549	0.532844	MT	20956	2023.02.27 15:11:25.390192427	0001923
0	6.461728	-0.066031	6.438359	0.545067	MT	20956	2023.02.27 15:11:25.391192427	0001923
0	6.503655	-0.054366	6.482796	0.517620	MT	20956	2023.02.27 15:11:25.392192427	0001923
0	6.476797	-0.026630	6.458259	0.488955	MT	20956	2023.02.27 15:11:25.393192427	0001923
0	6.472159	-0.042251	6.450692	0.525007	MT	20956	2023.02.27 15:11:25.394192427	0001923
0	6.461286	-0.046074	6.438444	0.540862	MT	20956	2023.02.27 15:11:25.395192427	0001923
0	6.508635	-0.046206	6.486561	0.533596	MT	20956	2023.02.27 15:11:25.396192427	0001923
0	6.469326	-0.054082	6.446434	0.541066	MT	20956	2023.02.27 15:11:25.397192427	0001923
0	6.477836	-0.038465	6.458001	0.505076	MT	20956	2023.02.27 15:11:25.398192427	0001923
0	6.498723	-0.062526	6.479031	0.501644	MT	20956	2023.02.27 15:11:25.399192427	0001923
0	6.484862	-0.042638	6.466240	0.489242	MT	20956	2023.02.27 15:11:25.400192427	0001923
0	6.503507	-0.030367	6.482824	0.517373	MT	20956	2023.02.27 15:11:25.401192427	0001923
0	6.495792	-0.086231	6.473576	0.529810	MT	20956	2023.02.27 15:11:25.402192427	0001923
0	6.484440	-0.050720	6.466352	0.481326	MT	20956	2023.02.27 15:11:25.403192427	0001923
0	6.484874	-0.058014	6.461305	0.549335	MT	20956	2023.02.27 15:11:25.404192427	0001923
0	6.488494	-0.007685	6.470342	0.484943	MT	20956	2023.02.27 15:11:25.405192427	0001923
0	6.512088	-0.006682	6.485828	0.584186	MT	20956	2023.02.27 15:11:25.406192427	0001923
0	6.490475	0.000644	6.469863	0.516856	MT	20956	2023.02.27 15:11:25.407192427	0001923
0	6.475502	-0.054212	6.453616	0.529175	MT	20956	2023.02.27 15:11:25.408192427	0001923
0	6.476071	-0.058130	6.453489	0.537215	MT	20956	2023.02.27 15:11:25.409192427	0001923
0	6.486286	-0.030391	6.465887	0.513114	MT	20956	2023.02.27 15:11:25.410192427	0001923
0	6.487593	-0.030185	6.465582	0.533111	MT	20956	2023.02.27 15:11:25.411192427	0001923
0	6.472883	-0.066167	6.450541	0.533252	MT	20956	2023.02.27 15:11:25.412192427	0001923
0	6.473045	-0.054127	6.450494	0.537128	MT	20956	2023.02.27 15:11:25.413192427	0001923
0	6.474846	-0.034296	6.453762	0.520971	MT	20956	2023.02.27 15:11:25.414192427	0001923
0	6.462975	-0.054449	6.442984	0.505011	MT	20956	2023.02.27 15:11:25.415192427	0001923
0	6.478388	-0.074422	6.457897	0.509446	MT	20956	2023.02.27 15:11:25.416192427	0001923
0	6.471923	-0.046292	6.450748	0.521048	MT	20956	2023.02.27 15:11:25.417192427	0001923
0	6.458732	-0.054486	6.439045	0.500951	MT	20956	2023.02.27 15:11:25.418192427	0001923
0	6.485754	-0.061890	6.461117	0.561374	MT	20956	2023.02.27 15:11:25.419192427	0001923
0	6.479952	-0.046798	6.462480	0.473225	MT	20956	2023.02.27 15:11:25.420192427	0001923
0	6.501336	-0.018075	6.478412	0.545184	MT	20956	2023.02.27 15:11:25.421192427	0001923
0	6.488589	-0.058060	6.465366	0.545397	MT	20956	2023.02.27 15:11:25.422192427	0001923
0	6.488100	-0.034766	6.470432	0.477223	MT	20956	2023.02.27 15:11:25.423192427	0001923
0	6.488222	-0.046101	6.465441	0.541274	MT	20956	2023.02.27 15:11:25.424192427	0001923
0	6.464262	-0.054242	6.442678	0.525008	MT	20956	2023.02.27 15:11:25.425192427	0001923
0	6.492095	-0.022107	6.469469	0.541088	MT	20956	2023.02.27 15:11:25.426192427	0001923
0	6.515236	-0.022255	6.493649	0.529457	MT	20956	2023.02.27 15:11:25.427192427	0001923
0	6.493983	-0.057858	6.469060	0.565455	MT	20956	2023.02.27 15:11:25.428192427	0001923
0	6.490341	-0.042394	6.469873	0.513299	MT	20956	2023.02.27 15:11:25.429192427	0001923
0	6.515218	-0.015256	6.493658	0.529385	MT	20956	2023.02.27 15:11:25.430192427	0001923
0	6.490731	-0.073770	6.464919	0.573557	MT	20956	2023.02.27 15:11:25.431192427	0001923
0	6.488196	-0.042102	6.465446	0.541233	MT	20956	2023.02.27 15:11:25.432192427	0001923
0	6.490205	-0.082475	6.469947	0.505712	MT	20956	2023.02.27 15:11:25.433192427	0001923
0	6.440118	-0.015220	6.418727	0.524240	MT	20956	2023.02.27 15:11:25.434192427	0001923
0	6.475069	-0.061838	6.450057	0.565206	MT	20956	2023.02.27 15:11:25.435192427	0001923
0	6.447547	-0.082389	6.426891	0.509054	MT	20956	2023.02.27 15:11:25.436192427	0001923
0	6.480515	-0.046052	6.457381	0.545151	MT	20956	2023.02.27 15:11:25.437192427	0001923
0	6.479115	-0.070298	6.457719	0.521402	MT	20956	2023.02.27 15:11:25.438192427	0001923
0	6.484464	-0.094136	6.461445	0.537708	MT	20956	2023.02.27 15:11:25.439192427	0001923
0	6.477055	-0.030589	6.458194	0.492995	MT	20956	2023.02.27 15:11:25.440192427	0001923
0	6.489921	-0.054476	6.469981	0.505424	MT	20956	2023.02.27 15:11:25.441192427	0001923
0	6.490751	-0.097810	6.464952	0.569805	MT	20956	2023.02.27 15:11:25.442192427	0001923
0	6.486502	-0.018350	6.465841	0.516990	MT	20956	2023.02.27 15:11:25.443192427	0001923
0	6.475684	-0.042172	6.453569	0.533051	MT	20956	2023.02.27 15:11:25.444192427	0001923
0	6.487734	0.048811	6.465676	0.532298	MT	20956	2023.02.27 15:11:25.445192427	0001923
0	6.495194	-0.054274	6.473675	0.525481	MT	20956	2023.02.27 15:11:25.446192427	0001923
0	6.504365	-0.074282	6.482650	0.525825	MT	20956	2023.02.27 15:11:25.447192427	0001923
0	6.490597	-0.042353	6.469812	0.517298	MT	20956	2023.02.27 15:11:25.448192427	0001923
0	6.480922	0.001028	6.457314	0.552666	MT	20956	2023.02.27 15:11:25.449192427	0001923
0	6.487775	-0.058183	6.465549	0.533399	MT	20956	2023.02.27 15:11:25.450192427	0001923
0	6.516131	-0.042131	6.493442	0.541661	MT	20956	2023.02.27 15:11:25.451192427	0001923
0	6.527040	-0.042308	6.505685	0.525847	MT	20956	2023.02.27 15:11:25.452192427	0001923
0	6.489545	-0.033896	6.465150	0.561147	MT	20956	2023.02.27 15:11:25.453192427	0001923
0	6.464107	-0.066283	6.442725	0.521132	MT	20956	2023.02.27 15:11:25.454192427	0001923
0	6.490617	-0.074393	6.469835	0.513628	MT	20956	2023.02.27 15:11:25.455192427	0001923
0	6.499955	-0.058320	6.478730	0.521600	MT	20956	2023.02.27 15:11:25.456192427	0001923
0	6.452657	-0.026149	6.430591	0.532535	MT	20956	2023.02.27 15:11:25.457192427	0001923
0	6.485649	-0.050514	6.466047	0.501322	MT	20956	2023.02.27 15:11:25.458192427	0001923
0	6.471506	-0.041752	6.445959	0.572937	MT	20956	2023.02.27 15:11:25.459192427	0001923
0	6.471855	-0.090372	6.450818	0.513503	MT	20956	2023.02.27 15:11:25.460192427	0001923
0	6.483327	-0.066261	6.461662	0.525422	MT	20956	2023.02.27 15:11:25.461192427	0001923
0	6.459923	-0.042280	6.438754	0.520824	MT	20956	2023.02.27 15:11:25.462192427	0001923
0	6.472114	-0.034252	6.450701	0.524924	MT	20956	2023.02.27 15:11:25.463192427	0001923
0	6.470072	-0.041958	6.446265	0.552941	MT	20956	2023.02.27 15:11:25.464192427	0001923
0	6.482640	-0.046345	6.461808	0.517217	MT	20956	2023.02.27 15:11:25.465192427	0001923
0	6.476755	-0.094087	6.453385	0.541585	MT	20956	2023.02.27 15:11:25.466192427	0001923
0	6.452468	-0.042189	6.430633	0.528700	MT	20956	2023.02.27 15:11:25.467192427	0001923
0	6.475860	-0.022132	6.453532	0.536845	MT	20956	2023.02.27 15:11:25.468192427	0001923
0	6.494133	-0.050439	6.473924	0.509443	MT	20956	2023.02.27 15:11:25.469192427	0001923
0	6.501715	-0.074072	6.478345	0.545760	MT	20956	2023.02.27 15:11:25.470192427	0001923
0	6.484599	-0.038679	6.466305	0.485201	MT	20956	2023.02.27 15:11:25.471192427	0001923
0	6.475876	-0.066171	6.453541	0.533298	MT	20956	2023.02.27 15:11:25.472192427	0001923
0	6.501984	-0.062654	6.483214	0.489707	MT	20956	2023.02.27 15:11:25.473192427	0001923
0	6.489122	-0.046600	6.470173	0.493343	MT	20956	2023.02.27 15:11:25.474192427	0001923
0	6.492932	-0.054645	6.474224	0.489488	MT	20956	2023.02.27 15:11:25.475192427	0001923
0	6.496061	-0.062150	6.473482	0.537562	MT	20956	2023.02.27 15:11:25.476192427	0001923
0	6.486305	-0.034391	6.465883	0.513155	MT	20956	2023.02.27 15:11:25.477192427	0001923
0	6.476291	-0.098833	6.458479	0.469699	MT	20956	2023.02.27 15:11:25.478192427	0001923
0	6.489672	-0.101975	6.465191	0.553849	MT	20956	2023.02.27 15:11:25.479192427	0001923
0	6.475577	0.012825	6.453634	0.532485	MT	20956	2023.02.27 15:11:25.480192427	0001923
0	6.478099	-0.065841	6.453052	0.565293	MT	20956	2023.02.27 15:11:25.481192427	0001923
0	6.492557	-0.082104	6.469398	0.541706	MT	20956	2023.02.27 15:11:25.482192427	0001923
0	6.466462	-0.078575	6.447138	0.493321	MT	20956	2023.02.27 15:11:25.483192427	0001923
0	6.484565	-0.054056	6.461371	0.545295	MT	20956	2023.02.27 15:11:25.484192427	0001923
0	6.471491	-0.073792	6.445982	0.569267	MT	20956	2023.02.27 15:11:25.485192427	0001923
0	6.486329	-0.061808	6.460995	0.569373	MT	20956	2023.02.27 15:11:25.486192427	0001923
0	6.479262	-0.058258	6.457672	0.525278	MT	20956	2023.02.27 15:11:25.487192427	0001923
0	6.478543	-0.026342	6.457832	0.516950	MT	20956	2023.02.27 15:11:25.488192427	0001923
0	6.486582	-0.038349	6.465817	0.517196	MT	20956	2023.02.27 15:11:25.489192427	0001923
0	6.473078	-0.058127	6.450489	0.537169	MT	20956	2023.02.27 15:11:25.490192427	0001923
0	6.474567	-0.066377	6.453846	0.513301	MT	20956	2023.02.27 15:11:25.491192427	0001923
0	6.479926	-0.042799	6.462484	0.473183	MT	20956	2023.02.27 15:11:25.492192427	0001923
0	6.505320	-0.015079	6.482415	0.545214	MT	20956	2023.02.27 15:11:25.493192427	0001923
0	6.461149	-0.015075	6.438481	0.540543	MT	20956	2023.02.27 15:11:25.494192427	0001923
0	6.507680	-0.058370	6.486791	0.517723	MT	20956	2023.02.27 15:11:25.495192427	0001923
0	6.507905	-0.046827	6.490476	0.473652	MT	20956	2023.02.27 15:11:25.496192427	0001923
0	6.486326	-0.038391	6.465878	0.513197	MT	20956	2023.02.27 15:11:25.497192427	0001923
0	6.468709	-0.074204	6.446593	0.529274	MT	20956	2023.02.27 15:11:25.498192427	0001923
0	6.489033	-0.030601	6.470192	0.493179	MT	20956	2023.02.27 15:11:25.499192427	0001923
0	6.482847	-0.070344	6.461779	0.517464	MT	20956	2023.02.27 15:11:25.500192427	0001923
0	6.460122	-0.030240	6.438707	0.524700	MT	20956	2023.02.27 15:11:25.501192427	0001923
0	6.501979	-0.022615	6.483200	0.493295	MT	20956	2023.02.27 15:11:25.502192427	0001923
0	6.470547	-0.065916	6.446175	0.557187	MT	20956	2023.02.27 15:11:25.503192427	0001923
0	6.499891	-0.050321	6.478740	0.521517	MT	20956	2023.02.27 15:11:25.504192427	0001923
0	6.488946	-0.025979	6.465281	0.553066	MT	20956	2023.02.27 15:11:25.505192427	0001923
0	6.468518	-0.054205	6.446617	0.529068	MT	20956	2023.02.27 15:11:25.506192427	0001923
0	6.479262	-0.058258	6.457672	0.525278	MT	20956	2023.02.27 15:11:25.507192427	0001923
0	6.481000	-0.033970	6.457273	0.553026	MT	20956	2023.02.27 15:11:25.508192427	0001923
0	6.467132	-0.021790	6.442045	0.568671	MT	20956	2023.02.27 15:11:25.509192427	0001923
0	6.465004	-0.046119	6.442505	0.536923	MT	20956	2023.02.27 15:11:25.510192427	0001923
0	6.489214	-0.058600	6.470159	0.493467	MT	20956	2023.02.27 15:11:25.511192427	0001923
0	6.484989	-0.070014	6.461291	0.549459	MT	20956	2023.02.27 15:11:25.512192427	0001923
0	6.492327	-0.034729	6.474370	0.481283	MT	20956	2023.02.27 15:11:25.513192427	0001923
0	6.475802	-0.058171	6.453550	0.533216	MT	20956	2023.02.27 15:11:25.514192427	0001923
0	6.487978	-0.078182	6.465525	0.533605	MT	20956	2023.02.27 15:11:25.515192427	0001923
0	6.454509	-0.098603	6.435177	0.489345	MT	20956	2023.02.27 15:11:25.516192427	0001923
0	6.490974	-0.058311	6.469732	0.521462	MT	20956	2023.02.27 15:11:25.517192427	0001923
0	6.508763	-0.062205	6.486542	0.533761	MT	20956	2023.02.27 15:11:25.518192427	0001923
0	6.471574	-0.030334	6.450828	0.516884	MT	20956	2023.02.27 15:11:25.519192427	0001923
0	6.496410	-0.070108	6.473411	0.541643	MT	20956	2023.02.27 15:11:25.520192427	0001923
0	6.470259	-0.011542	6.451156	0.496692	MT	20956	2023.02.27 15:11:25.521192427	0001923
0	6.515983	-0.058835	6.498461	0.473898	MT	20956	2023.02.27 15:11:25.522192427	0001923
0	6.478899	-0.074339	6.457775	0.517444	MT	20956	2023.02.27 15:11:25.523192427	0001923
0	6.497197	-0.065985	6.473233	0.553600	MT	20956	2023.02.27 15:11:25.524192427	0001923
0	6.481851	-0.042469	6.461996	0.505178	MT	20956	2023.02.27 15:11:25.525192427	0001923
0	6.479065	-0.026259	6.457710	0.524949	MT	20956	2023.02.27 15:11:25.526192427	0001923
0	6.468388	-0.034206	6.446641	0.528862	MT	20956	2023.02.27 15:11:25.527192427	0001923
0	6.478908	-0.046299	6.457747	0.521155	MT	20956	2023.02.27 15:11:25.528192427	0001923
0	6.479014	-0.102379	6.457803	0.513733	MT	20956	2023.02.27 15:11:25.529192427	0001923
0	6.446677	-0.037851	6.422150	0.560531	MT	20956	2023.02.27 15:11:25.530192427	0001923
0	6.482129	-0.046427	6.461930	0.509219	MT	20956	2023.02.27 15:11:25.531192427	0001923
0	6.467665	-0.074369	6.446837	0.513277	MT	20956	2023.02.27 15:11:25.532192427	0001923
0	6.476121	-0.018091	6.453476	0.540803	MT	20956	2023.02.27 15:11:25.533192427	0001923
0	6.456209	-0.074274	6.434717	0.521092	MT	20956	2023.02.27 15:11:25.534192427	0001923
0	6.479493	-0.054217	6.457616	0.529236	MT	20956	2023.02.27 15:11:25.535192427	0001923
0	6.461073	-0.054115	6.438496	0.536945	MT	20956	2023.02.27 15:11:25.536192427	0001923
0	6.474270	-0.018379	6.453903	0.512807	MT	20956	2023.02.27 15:11:25.537192427	0001923
0	6.466418	-0.049913	6.442195	0.556961	MT	20956	2023.02.27 15:11:25.538192427	0001923
0	6.503106	-0.037827	6.478021	0.569386	MT	20956	2023.02.27 15:11:25.539192427	0001923
0	6.498844	-0.046486	6.478989	0.505479	MT	20956	2023.02.27 15:11:25.540192427	0001923
0	6.487416	-0.046225	6.465624	0.529276	MT	20956	2023.02.27 15:11:25.541192427	0001923
0	6.489852	-0.037854	6.465084	0.565188	MT	20956	2023.02.27 15:11:25.542192427	0001923
0	6.510640	-0.054373	6.489795	0.517727	MT	20956	2023.02.27 15:11:25.543192427	0001923
0	6.500583	-0.034198	6.478576	0.533351	MT	20956	2023.02.27 15:11:25.544192427	0001923
0	6.513303	-0.010517	6.485579	0.600225	MT	20956	2023.02.27 15:11:25.545192427	0001923
0	6.486213	-0.058431	6.465915	0.509403	MT	20956	2023.02.27 15:11:25.546192427	0001923
0	6.488908	-0.050642	6.470230	0.489385	MT	20956	2023.02.27 15:11:25.547192427	0001923
0	6.496605	-0.062068	6.473360	0.545560	MT	20956	2023.02.27 15:11:25.548192427	0001923
0	6.499534	-0.034363	6.478820	0.517353	MT	20956	2023.02.27 15:11:25.549192427	0001923
0	6.480507	0.000323	6.462352	0.484739	MT	20956	2023.02.27 15:11:25.550192427	0001923
0	6.468946	-0.038124	6.446514	0.536902	MT	20956	2023.02.27 15:11:25.551192427	0001923
0	6.469396	-0.062081	6.446424	0.541149	MT	20956	2023.02.27 15:11:25.552192427	0001923
0	6.485733	-0.015474	6.466027	0.504961	MT	20956	2023.02.27 15:11:25.553192427	0001923
0	6.465462	-0.030037	6.442402	0.544757	MT	20956	2023.02.27 15:11:25.554192427	0001923
0	6.463582	-0.049744	6.437951	0.572897	MT	20956	2023.02.27 15:11:25.555192427	0001923
0	6.493001	-0.062645	6.474215	0.489570	MT	20956	2023.02.27 15:11:25.556192427	0001923
0	6.471591	-0.053752	6.445945	0.573061	MT	20956	2023.02.27 15:11:25.557192427	0001923
0	6.472716	-0.046169	6.450565	0.533046	MT	20956	2023.02.27 15:11:25.558192427	0001923
0	6.454783	-0.007443	6.435040	0.504405	MT	20956	2023.02.27 15:11:25.559192427	0001923
0	6.478967	-0.054299	6.457738	0.521238	MT	20956	2023.02.27 15:11:25.560192427	0001923
0	6.479026	-0.011260	6.457728	0.524794	MT	20956	2023.02.27 15:11:25.561192427	0001923
0	6.476547	-0.078087	6.453404	0.541420	MT	20956	2023.02.27 15:11:25.562192427	0001923
0	6.482524	-0.086425	6.461882	0.509630	MT	20956	2023.02.27 15:11:25.563192427	0001923
0	6.509926	-0.007458	6.489973	0.509245	MT	20956	2023.02.27 15:11:25.564192427	0001923
0	6.472809	-0.058168	6.450551	0.533170	MT	20956	2023.02.27 15:11:25.565192427	0001923
0	6.493222	-0.015565	6.474148	0.497085	MT	20956	2023.02.27 15:11:25.566192427	0001923
0	6.508227	-0.011249	6.486663	0.529237	MT	20956	2023.02.27 15:11:25.567192427	0001923
0	6.495080	-0.070315	6.473717	0.521647	MT	20956	2023.02.27 15:11:25.568192427	0001923
0	6.512806	-0.058043	6.489302	0.549763	MT	20956	2023.02.27 15:11:25.569192427	0001923
0	6.486688	-0.075084	6.470858	0.446640	MT	20956	2023.02.27 15:11:25.570192427	0001923
0	6.514943	0.000702	6.493738	0.525221	MT	20956	2023.02.27 15:11:25.571192427	0001923
0	6.478856	-0.070339	6.457780	0.517403	MT	20956	2023.02.27 15:11:25.572192427	0001923
0	6.477988	0.000574	6.457986	0.508674	MT	20956	2023.02.27 15:11:25.573192427	0001923
0	6.472449	-0.046210	6.450626	0.529047	MT	20956	2023.02.27 15:11:25.574192427	0001923
0	6.483989	-0.050138	6.461498	0.537255	MT	20956	2023.02.27 15:11:25.575192427	0001923
0	6.464467	-0.046202	6.442627	0.528925	MT	20956	2023.02.27 15:11:25.576192427	0001923
0	6.484956	-0.025975	6.461282	0.553005	MT	20956	2023.02.27 15:11:25.577192427	0001923
0	6.487311	-0.026226	6.465648	0.529070	MT	20956	2023.02.27 15:11:25.578192427	0001923
0	6.459830	-0.022281	6.438778	0.520618	MT	20956	2023.02.27 15:11:25.579192427	0001923
0	6.452333	-0.033619	6.425803	0.583548	MT	20956	2023.02.27 15:11:25.580192427	0001923
0	6.472213	-0.050251	6.450682	0.525089	MT	20956	2023.02.27 15:11:25.581192427	0001923
0	6.456050	-0.058275	6.434736	0.520927	MT	20956	2023.02.27 15:11:25.582192427	0001923
0	6.466139	-0.042577	6.447181	0.492951	MT	20956	2023.02.27 15:11:25.583192427	0001923
0	6.450493	-0.078559	6.431140	0.493077	MT	20956	2023.02.27 15:11:25.584192427	0001923
0	6.468676	-0.038165	6.446575	0.532903	MT	20956	2023.02.27 15:11:25.585192427	0001923
0	6.486983	-0.058307	6.465732	0.521401	MT	20956	2023.02.27 15:11:25.586192427	0001923
0	6.491499	-0.058229	6.469609	0.529461	MT	20956	2023.02.27 15:11:25.587192427	0001923
0	6.491872	-0.034147	6.469516	0.537212	MT	20956	2023.02.27 15:11:25.588192427	0001923
0	6.479384	-0.038217	6.457635	0.529072	MT	20956	2023.02.27 15:11:25.589192427	0001923
0	6.466686	-0.050494	6.447049	0.501032	MT	20956	2023.02.27 15:11:25.590192427	0001923
0	6.507075	-0.033831	6.482026	0.569406	MT	20956	2023.02.27 15:11:25.591192427	0001923
0	6.520350	-0.034094	6.497390	0.545639	MT	20956	2023.02.27 15:11:25.592192427	0001923
0	6.497939	-0.081902	6.473092	0.561764	MT	20956	2023.02.27 15:11:25.593192427	0001923
0	6.487577	-0.026185	6.465587	0.533070	MT	20956	2023.02.27 15:11:25.594192427	0001923
0	6.452762	-0.046148	6.430567	0.532741	MT	20956	2023.02.27 15:11:25.595192427	0001923
0	6.492492	-0.098808	6.474416	0.473943	MT	20956	2023.02.27 15:11:25.596192427	0001923
0	6.469396	-0.062081	6.446424	0.541149	MT	20956	2023.02.27 15:11:25.597192427	0001923
0	6.484859	-0.090718	6.466305	0.481737	MT	20956	2023.02.27 15:11:25.598192427	0001923
0	6.455864	-0.066316	6.434787	0.517010	MT	20956	2023.02.27 15:11:25.599192427	0001923
0	6.445828	-0.037975	6.422333	0.548534	MT	20956	2023.02.27 15:11:25.600192427	0001923
0	6.458646	-0.037864	6.434149	0.560715	MT	20956	2023.02.27 15:11:25.601192427	0001923
0	6.463279	-0.011368	6.442913	0.512567	MT	20956	2023.02.27 15:11:25.602192427	0001923
0	6.490190	-0.045813	6.465013	0.569269	MT	20956	2023.02.27 15:11:25.603192427	0001923
0	6.472837	-0.066665	6.454274	0.485306	MT	20956	2023.02.27 15:11:25.604192427	0001923
0	6.472646	-0.034169	6.450579	0.532923	MT	20956	2023.02.27 15:11:25.605192427	0001923
0	6.444441	-0.034182	6.422643	0.528496	MT	20956	2023.02.27 15:11:25.606192427	0001923
0	6.486798	-0.066348	6.465784	0.517484	MT	20956	2023.02.27 15:11:25.607192427	0001923
0	6.460378	-0.066238	6.438665	0.525070	MT	20956	2023.02.27 15:11:25.608192427	0001923
0	6.471786	-0.015294	6.450785	0.520729	MT	20956	2023.02.27 15:11:25.609192427	0001923
0	6.491358	-0.038230	6.469633	0.529255	MT	20956	2023.02.27 15:11:25.610192427	0001923
0	6.500106	-0.094360	6.478749	0.517971	MT	20956	2023.02.27 15:11:25.611192427	0001923
0	6.485489	-0.014893	6.461173	0.560891	MT	20956	2023.02.27 15:11:25.612192427	0001923
0	6.481906	-0.050468	6.461986	0.505260	MT	20956	2023.02.27 15:11:25.613192427	0001923
0	6.518664	-0.055076	6.502816	0.450922	MT	20956	2023.02.27 15:11:25.614192427	0001923
0	6.510027	-0.049999	6.486250	0.553634	MT	20956	2023.02.27 15:11:25.615192427	0001923
0	6.473291	-0.026544	6.454138	0.496892	MT	20956	2023.02.27 15:11:25.616192427	0001923
0	6.470191	-0.057958	6.446246	0.553105	MT	20956	2023.02.27 15:11:25.617192427	0001923
0	6.503590	-0.074406	6.482833	0.513827	MT	20956	2023.02.27 15:11:25.618192427	0001923
0	6.501720	-0.015657	6.483270	0.489224	MT	20956	2023.02.27 15:11:25.619192427	0001923
0	6.515619	-0.046213	6.493560	0.533703	MT	20956	2023.02.27 15:11:25.620192427	0001923
0	6.510556	-0.042374	6.489809	0.517604	MT	20956	2023.02.27 15:11:25.621192427	0001923
0	6.492970	-0.070022	6.469290	0.549581	MT	20956	2023.02.27 15:11:25.622192427	0001923
0	6.458646	-0.037864	6.434149	0.560715	MT	20956	2023.02.27 15:11:25.623192427	0001923
0	6.462510	-0.058531	6.443101	0.497054	MT	20956	2023.02.27 15:11:25.624192427	0001923
0	6.504290	-0.030244	6.482641	0.529371	MT	20956	2023.02.27 15:11:25.625192427	0001923
0	6.485792	-0.065890	6.461112	0.561416	MT	20956	2023.02.27 15:11:25.626192427	0001923
0	6.477796	-0.030465	6.458010	0.504993	MT	20956	2023.02.27 15:11:25.627192427	0001923
0	6.465276	-0.046078	6.442444	0.540923	MT	20956	2023.02.27 15:11:25.628192427	0001923
0	6.447925	-0.038268	6.426760	0.520599	MT	20956	2023.02.27 15:11:25.629192427	0001923
0	6.463118	-0.038408	6.442942	0.508846	MT	20956	2023.02.27 15:11:25.630192427	0001923
0	6.480466	-0.038052	6.457390	0.545069	MT	20956	2023.02.27 15:11:25.631192427	0001923
0	6.488426	-0.034061	6.465394	0.545150	MT	20956	2023.02.27 15:11:25.632192427	0001923
0	6.492068	-0.086186	6.469515	0.533748	MT	20956	2023.02.27 15:11:25.633192427	0001923
0	6.479120	-0.038259	6.457696	0.525072	MT	20956	2023.02.27 15:11:25.634192427	0001923
0	6.465097	-0.058118	6.442490	0.537047	MT	20956	2023.02.27 15:11:25.635192427	0001923
0	6.502483	-0.026532	6.483073	0.501335	MT	20956	2023.02.27 15:11:25.636192427	0001923
0	6.494966	-0.058315	6.473731	0.521523	MT	20956	2023.02.27 15:11:25.637192427	0001923
0	6.493385	-0.081980	6.469215	0.553704	MT	20956	2023.02.27 15:11:25.638192427	0001923
0	6.501611	-0.018034	6.478350	0.549183	MT	20956	2023.02.27 15:11:25.639192427	0001923
0	6.486845	-0.043003	6.470773	0.454309	MT	20956	2023.02.27 15:11:25.640192427	0001923
0	6.476487	-0.078751	6.458381	0.477492	MT	20956	2023.02.27 15:11:25.641192427	0001923
0	6.485679	-0.054513	6.466042	0.501363	MT	20956	2023.02.27 15:11:25.642192427	0001923
0	6.497263	-0.037945	6.473205	0.557311	MT	20956	2023.02.27 15:11:25.643192427	0001923
0	6.510426	-0.014919	6.486170	0.561273	MT	20956	2023.02.27 15:11:25.644192427	0001923
0	6.501746	-0.062695	6.483275	0.485708	MT	20956	2023.02.27 15:11:25.645192427	0001923
0	6.479065	-0.026259	6.457710	0.524949	MT	20956	2023.02.27 15:11:25.646192427	0001923
0	6.498323	-0.042569	6.479116	0.497439	MT	20956	2023.02.27 15:11:25.647192427	0001923
0	6.493698	-0.057899	6.469121	0.561455	MT	20956	2023.02.27 15:11:25.648192427	0001923
0	6.503197	-0.011410	6.482908	0.513178	MT	20956	2023.02.27 15:11:25.649192427	0001923
0	6.474353	-0.070418	6.453902	0.509343	MT	20956	2023.02.27 15:11:25.650192427	0001923
0	6.462553	0.013129	6.438209	0.560251	MT	20956	2023.02.27 15:11:25.651192427	0001923
0	6.473666	-0.011005	6.450362	0.548683	MT	20956	2023.02.27 15:11:25.652192427	0001923
0	6.471793	-0.018294	6.450781	0.520760	MT	20956	2023.02.27 15:11:25.653192427	0001923
0	6.496140	-0.070150	6.473473	0.537644	MT	20956	2023.02.27 15:11:25.654192427	0001923
0	6.484862	-0.042638	6.466240	0.489242	MT	20956	2023.02.27 15:11:25.655192427	0001923
0	6.459071	-0.026405	6.438956	0.508661	MT	20956	2023.02.27 15:11:25.656192427	0001923
0	6.503655	-0.054366	6.482796	0.517620	MT	20956	2023.02.27 15:11:25.657192427	0001923
0	6.467801	-0.018290	6.446782	0.520699	MT	20956	2023.02.27 15:11:25.658192427	0001923
0	6.480449	-0.070092	6.457413	0.541399	MT	20956	2023.02.27 15:11:25.659192427	0001923
0	6.482093	-0.021806	6.457043	0.568900	MT	20956	2023.02.27 15:11:25.660192427	0001923
0	6.478741	-0.058340	6.457794	0.517280	MT	20956	2023.02.27 15:11:25.661192427	0001923
0	6.483290	-0.041650	6.456790	0.584103	MT	20956	2023.02.27 15:11:25.662192427	0001923
0	6.492437	-0.038065	6.469389	0.545252	MT	20956	2023.02.27 15:11:25.663192427	0001923
0	6.494523	-0.081815	6.468970	0.569701	MT	20956	2023.02.27 15:11:25.664192427	0001923
0	6.504842	-0.034161	6.482514	0.537411	MT	20956	2023.02.27 15:11:25.665192427	0001923
0	6.511134	-0.078331	6.489705	0.521974	MT	20956	2023.02.27 15:11:25.666192427	0001923
0	6.504618	-0.042202	6.482566	0.533494	MT	20956	2023.02.27 15:11:25.667192427	0001923
0	6.485035	-0.041974	6.461263	0.553170	MT	20956	2023.02.27 15:11:25.668192427	0001923
0	6.503766	-0.030326	6.482763	0.521373	MT	20956	2023.02.27 15:11:25.669192427	0001923
0	6.482733	-0.058344	6.461794	0.517341	MT	20956	2023.02.27 15:11:25.670192427	0001923
0	6.499230	-0.022405	6.478895	0.513231	MT	20956	2023.02.27 15:11:25.671192427	0001923
0	6.473942	0.005035	6.450320	0.552518	MT	20956	2023.02.27 15:11:25.672192427	0001923
0	6.462810	-0.026450	6.443017	0.504723	MT	20956	2023.02.27 15:11:25.673192427	0001923
0	6.473690	-0.022005	6.450349	0.548797	MT	20956	2023.02.27 15:11:25.674192427	0001923
0	6.490043	-0.034436	6.469943	0.509217	MT	20956	2023.02.27 15:11:25.675192427	0001923
0	6.477215	-0.006926	6.453244	0.556687	MT	20956	2023.02.27 15:11:25.676192427	0001923
0	6.453006	-0.042107	6.430511	0.536699	MT	20956	2023.02.27 15:11:25.677192427	0001923
0	6.467646	-0.042330	6.446814	0.516947	MT	20956	2023.02.27 15:11:25.678192427	0001923
0	6.453255	-0.038066	6.430454	0.540657	MT	20956	2023.02.27 15:11:25.679192427	0001923
0	6.472716	-0.046169	6.450565	0.533046	MT	20956	2023.02.27 15:11:25.680192427	0001923
0	6.485571	-0.038514	6.466061	0.501199	MT	20956	2023.02.27 15:11:25.681192427	0001923
0	6.475124	-0.070294	6.453719	0.521341	MT	20956	2023.02.27 15:11:25.682192427	0001923
0	6.478648	-0.046341	6.457808	0.517156	MT	20956	2023.02.27 15:11:25.683192427	0001923
0	6.494674	-0.054357	6.473797	0.517483	MT	20956	2023.02.27 15:11:25.684192427	0001923
0	6.469819	-0.045999	6.446321	0.548983	MT	20956	2023.02.27 15:11:25.685192427	0001923
0	6.504115	-0.046284	6.482683	0.525537	MT	20956	2023.02.27 15:11:25.686192427	0001923
0	6.490647	-0.047048	6.474829	0.450412	MT	20956	2023.02.27 15:11:25.687192427	0001923
0	6.501487	-0.078113	6.478401	0.541802	MT	20956	2023.02.27 15:11:25.688192427	0001923
0	6.496183	-0.074149	6.473468	0.537685	MT	20956	2023.02.27 15:11:25.689192427	0001923
0	6.494197	-0.082479	6.473947	0.505773	MT	20956	2023.02.27 15:11:25.690192427	0001923
0	6.509258	-0.034580	6.490124	0.497525	MT	20956	2023.02.27 15:11:25.691192427	0001923
0	6.489725	-0.015478	6.470027	0.505022	MT	20956	2023.02.27 15:11:25.692192427	0001923
0	6.471914	-0.074332	6.450776	0.517337	MT	20956	2023.02.27 15:11:25.693192427	0001923
0	6.457082	-0.054110	6.434496	0.536884	MT	20956	2023.02.27 15:11:25.694192427	0001923
0	6.455024	-0.058440	6.434980	0.504930	MT	20956	2023.02.27 15:11:25.695192427	0001923
0	6.470803	-0.006837	6.446123	0.564578	MT	20956	2023.02.27 15:11:25.696192427	0001923
0	6.486016	-0.026432	6.465953	0.509074	MT	20956	2023.02.27 15:11:25.697192427	0001923
0	6.480489	-0.042052	6.457386	0.545110	MT	20956	2023.02.27 15:11:25.698192427	0001923
0	6.461156	-0.018075	6.438477	0.540573	MT	20956	2023.02.27 15:11:25.699192427	0001923
0	6.480062	-0.058134	6.457489	0.537276	MT	20956	2023.02.27 15:11:25.700192427	0001923
0	6.473427	-0.026046	6.450405	0.544838	MT	20956	2023.02.27 15:11:25.701192427	0001923
0	6.460116	-0.066279	6.438726	0.521071	MT	20956	2023.02.27 15:11:25.702192427	0001923
0	6.461640	-0.038656	6.443308	0.484850	MT	20956	2023.02.27 15:11:25.703192427	0001923
0	6.478530	-0.022342	6.457837	0.516909	MT	20956	2023.02.27 15:11:25.704192427	0001923
0	6.474747	-0.057879	6.450123	0.561165	MT	20956	2023.02.27 15:11:25.705192427	0001923
0	6.490574	-0.038353	6.469816	0.517257	MT	20956	2023.02.27 15:11:25.706192427	0001923
0	6.476251	-0.046089	6.453442	0.541091	MT	20956	2023.02.27 15:11:25.707192427	0001923
0	6.473772	-0.062501	6.454034	0.501262	MT	20956	2023.02.27 15:11:25.708192427	0001923
0	6.496296	-0.058109	6.473426	0.541520	MT	20956	2023.02.27 15:11:25.709192427	0001923
0	6.484634	-0.062055	6.461361	0.545377	MT	20956	2023.02.27 15:11:25.710192427	0001923
0	6.493350	-0.049940	6.469191	0.557374	MT	20956	2023.02.27 15:11:25.711192427	0001923
0	6.480544	-0.050052	6.457376	0.545192	MT	20956	2023.02.27 15:11:25.712192427	0001923
0	6.499922	-0.054321	6.478735	0.521559	MT	20956	2023.02.27 15:11:25.713192427	0001923
0	6.495109	-0.042275	6.473689	0.525358	MT	20956	2023.02.27 15:11:25.714192427	0001923
0	6.505157	-0.042119	6.482444	0.541493	MT	20956	2023.02.27 15:11:25.715192427	0001923
0	6.483545	-0.046875	6.466586	0.466287	MT	20956	2023.02.27 15:11:25.716192427	0001923
0	6.498714	-0.018488	6.479022	0.505191	MT	20956	2023.02.27 15:11:25.717192427	0001923
0	6.486503	-0.062389	6.465849	0.513444	MT	20956	2023.02.27 15:11:25.718192427	0001923
0	6.491647	-0.042188	6.469567	0.533295	MT	20956	2023.02.27 15:11:25.719192427	0001923
0	6.484578	-0.034679	6.466310	0.485160	MT	20956	2023.02.27 15:11:25.720192427	0001923
0	6.481602	-0.042510	6.462057	0.501179	MT	20956	2023.02.27 15:11:25.721192427	0001923
0	6.463030	-0.081866	6.438096	0.561229	MT	20956	2023.02.27 15:11:25.722192427	0001923
0	6.467388	-0.042371	6.446875	0.512947	MT	20956	2023.02.27 15:11:25.723192427	0001923
0	6.478248	-0.011384	6.457911	0.512796	MT	20956	2023.02.27 15:11:25.724192427	0001923
0	6.482659	-0.089802	6.456962	0.569600	MT	20956	2023.02.27 15:11:25.725192427	0001923
0	6.478304	-0.066422	6.457907	0.509363	MT	20956	2023.02.27 15:11:25.726192427	0001923
0	6.472690	-0.042169	6.450570	0.533005	MT	20956	2023.02.27 15:11:25.727192427	0001923
0	6.475709	-0.046172	6.453564	0.533092	MT	20956	2023.02.27 15:11:25.728192427	0001923
0	6.476071	-0.058130	6.453489	0.537215	MT	20956	2023.02.27 15:11:25.729192427	0001923
0	6.498654	-0.054527	6.479041	0.501562	MT	20956	2023.02.27 15:11:25.730192427	0001923
0	6.463718	-0.017704	6.437928	0.576567	MT	20956	2023.02.27 15:11:25.731192427	0001923
0	6.495251	-0.007236	6.473669	0.528997	MT	20956	2023.02.27 15:11:25.732192427	0001923
0	6.486802	-0.030309	6.465765	0.521113	MT	20956	2023.02.27 15:11:25.733192427	0001923
0	6.486891	-0.046308	6.465746	0.521278	MT	20956	2023.02.27 15:11:25.734192427	0001923
0	6.483253	-0.058262	6.461671	0.525339	MT	20956	2023.02.27 15:11:25.735192427	0001923
0	6.488152	-0.034102	6.465455	0.541151	MT	20956	2023.02.27 15:11:25.736192427	0001923
0	6.498244	-0.026570	6.479135	0.497274	MT	20956	2023.02.27 15:11:25.737192427	0001923
0	6.500054	-0.034280	6.478698	0.525352	MT	20956	2023.02.27 15:11:25.738192427	0001923
0	6.493828	-0.042481	6.473994	0.505361	MT	20956	2023.02.27 15:11:25.739192427	0001923
0	6.487553	-0.018185	6.465596	0.532987	MT	20956	2023.02.27 15:11:25.740192427	0001923
0	6.489911	-0.077894	6.465098	0.561600	MT	20956	2023.02.27 15:11:25.741192427	0001923
0	6.491537	-0.015190	6.469599	0.533018	MT	20956	2023.02.27 15:11:25.742192427	0001923
0	6.487152	-0.046266	6.465685	0.525277	MT	20956	2023.02.27 15:11:25.743192427	0001923
0	6.465718	-0.066036	6.442359	0.545128	MT	20956	2023.02.27 15:11:25.744192427	0001923
0	6.481896	-0.041846	6.457080	0.565107	MT	20956	2023.02.27 15:11:25.745192427	0001923
0	6.472066	-0.022252	6.450715	0.524801	MT	20956	2023.02.27 15:11:25.746192427	0001923
0	6.473829	-0.078043	6.450344	0.545374	MT	20956	2023.02.27 15:11:25.747192427	0001923
0	6.435175	-0.038379	6.414945	0.508418	MT	20956	2023.02.27 15:11:25.748192427	0001923
0	6.482304	-0.057804	6.457000	0.569271	MT	20956	2023.02.27 15:11:25.749192427	0001923
0	6.477815	-0.034465	6.458006	0.505035	MT	20956	2023.02.27 15:11:25.750192427	0001923
0	6.459042	-0.053822	6.434069	0.564879	MT	20956	2023.02.27 15:11:25.751192427	0001923
0	6.485348	-0.042555	6.466117	0.497240	MT	20956	2023.02.27 15:11:25.752192427	0001923
0	6.467842	-0.030289	6.446767	0.520823	MT	20956	2023.02.27 15:11:25.753192427	0001923
0	6.471852	-0.034293	6.450762	0.520925	MT	20956	2023.02.27 15:11:25.754192427	0001923
0	6.495638	-0.042192	6.473567	0.533357	MT	20956	2023.02.27 15:11:25.755192427	0001923
0	6.491048	-0.066311	6.469722	0.521545	MT	20956	2023.02.27 15:11:25.756192427	0001923
0	6.471274	0.012622	6.450940	0.512442	MT	20956	2023.02.27 15:11:25.757192427	0001923
0	6.492936	-0.025983	6.469281	0.553127	MT	20956	2023.02.27 15:11:25.758192427	0001923
0	6.519742	-0.015177	6.497535	0.537445	MT	20956	2023.02.27 15:11:25.759192427	0001923
0	6.508458	-0.007706	6.490339	0.485249	MT	20956	2023.02.27 15:11:25.760192427	0001923
0	6.497123	-0.057985	6.473243	0.553518	MT	20956	2023.02.27 15:11:25.761192427	0001923
0	6.503478	-0.022368	6.482834	0.517291	MT	20956	2023.02.27 15:11:25.762192427	0001923
0	6.471818	-0.026293	6.450772	0.520843	MT	20956	2023.02.27 15:11:25.763192427	0001923
0	6.494824	-0.038316	6.473755	0.521317	MT	20956	2023.02.27 15:11:25.764192427	0001923
0	6.497147	-0.086025	6.473270	0.549807	MT	20956	2023.02.27 15:11:25.765192427	0001923
0	6.485781	-0.030474	6.466009	0.505116	MT	20956	2023.02.27 15:11:25.766192427	0001923
0	6.478558	-0.066381	6.457846	0.513363	MT	20956	2023.02.27 15:11:25.767192427	0001923
0	6.495883	-0.038151	6.473511	0.537315	MT	20956	2023.02.27 15:11:25.768192427	0001923
0	6.486349	-0.042390	6.465873	0.513238	MT	20956	2023.02.27 15:11:25.769192427	0001923
0	6.499720	-0.011323	6.478786	0.521116	MT	20956	2023.02.27 15:11:25.770192427	0001923
0	6.472776	-0.054168	6.450555	0.533129	MT	20956	2023.02.27 15:11:25.771192427	0001923
0	6.478837	-0.034300	6.457761	0.521032	MT	20956	2023.02.27 15:11:25.772192427	0001923
0	6.471336	-0.034375	6.450884	0.512926	MT	20956	2023.02.27 15:11:25.773192427	0001923
0	6.463539	-0.102446	6.442927	0.505505	MT	20956	2023.02.27 15:11:25.774192427	0001923
0	6.466469	-0.054535	6.447105	0.497074	MT	20956	2023.02.27 15:11:25.775192427	0001923
0	6.458262	-0.006907	6.434247	0.556396	MT	20956	2023.02.27 15:11:25.776192427	0001923
0	6.479651	-0.038176	6.457573	0.533071	MT	20956	2023.02.27 15:11:25.777192427	0001923
0	6.484528	-0.078096	6.461403	0.541542	MT	20956	2023.02.27 15:11:25.778192427	0001923
0	6.492487	-0.007689	6.474341	0.485004	MT	20956	2023.02.27 15:11:25.779192427	0001923
0	6.451872	0.024725	6.430835	0.520012	MT	20956	2023.02.27 15:11:25.780192427	0001923
0	6.476475	-0.038048	6.453391	0.545008	MT	20956	2023.02.27 15:11:25.781192427	0001923
0	6.494197	-0.058439	6.473914	0.509525	MT	20956	2023.02.27 15:11:25.782192427	0001923
0	6.494822	-0.070356	6.473778	0.517648	MT	20956	2023.02.27 15:11:25.783192427	0001923
0	6.498818	-0.042486	6.478994	0.505438	MT	20956	2023.02.27 15:11:25.784192427	0001923
0	6.488336	-0.066764	6.470394	0.477552	MT	20956	2023.02.27 15:11:25.785192427	0001923
0	6.488360	-0.015062	6.465417	0.544954	MT	20956	2023.02.27 15:11:25.786192427	0001923
0	6.482383	-0.046386	6.461869	0.513218	MT	20956	2023.02.27 15:11:25.787192427	0001923
0	6.478532	-0.086421	6.457883	0.509569	MT	20956	2023.02.27 15:11:25.788192427	0001923
0	6.459405	-0.042363	6.438876	0.512825	MT	20956	2023.02.27 15:11:25.789192427	0001923
0	6.471125	-0.042416	6.450936	0.509009	MT	20956	2023.02.27 15:11:25.790192427	0001923
0	6.464496	-0.050201	6.442622	0.528966	MT	20956	2023.02.27 15:11:25.791192427	0001923
0	6.490237	-0.018396	6.469901	0.513052	MT	20956	2023.02.27 15:11:25.792192427	0001923
0	6.472449	-0.046210	6.450626	0.529047	MT	20956	2023.02.27 15:11:25.793192427	0001923
0	6.472599	-0.037598	6.445735	0.587894	MT	20956	2023.02.27 15:11:25.794192427	0001923
0	6.498197	-0.049821	6.473008	0.569433	MT	20956	2023.02.27 15:11:25.795192427	0001923
0	6.472320	-0.018211	6.450659	0.528759	MT	20956	2023.02.27 15:11:25.796192427	0001923
0	6.470508	-0.061916	6.446180	0.557146	MT	20956	2023.02.27 15:11:25.797192427	0001923
0	6.476186	-0.070129	6.453475	0.537339	MT	20956	2023.02.27 15:11:25.798192427	0001923
0	6.465488	-0.125197	6.442533	0.529738	MT	20956	2023.02.27 15:11:25.799192427	0001923
0	6.469088	-0.058123	6.446490	0.537108	MT	20956	2023.02.27 15:11:25.800192427	0001923
0	6.472392	-0.070250	6.450658	0.525295	MT	20956	2023.02.27 15:11:25.801192427	0001923
0	6.473004	-0.007586	6.454221	0.492698	MT	20956	2023.02.27 15:11:25.802192427	0001923
0	6.498481	-0.117900	6.473049	0.562134	MT	20956	2023.02.27 15:11:25.803192427	0001923
0	6.488196	-0.042102	6.465446	0.541233	MT	20956	2023.02.27 15:11:25.804192427	0001923
0	6.509672	-0.038041	6.486326	0.549511	MT	20956	2023.02.27 15:11:25.805192427	0001923
0	6.518609	-0.029760	6.492907	0.577531	MT	20956	2023.02.27 15:11:25.806192427	0001923
0	6.495594	-0.034193	6.473576	0.533274	MT	20956	2023.02.27 15:11:25.807192427	0001923
0	6.491202	-0.054270	6.469675	0.525420	MT	20956	2023.02.27 15:11:25.808192427	0001923
0	6.497751	-0.017864	6.473107	0.565104	MT	20956	2023.02.27 15:11:25.809192427	0001923
0	6.483282	-0.011223	6.461666	0.528855	MT	20956	2023.02.27 15:11:25.810192427	0001923
0	6.482591	-0.038345	6.461817	0.517135	MT	20956	2023.02.27 15:11:25.811192427	0001923
0	6.512292	-0.007087	6.489423	0.545239	MT	20956	2023.02.27 15:11:25.812192427	0001923
0	6.492241	-0.050105	6.469436	0.541376	MT	20956	2023.02.27 15:11:25.813192427	0001923
0	6.483987	-0.078178	6.461526	0.533544	MT	20956	2023.02.27 15:11:25.814192427	0001923
0	6.489425	-0.054559	6.470103	0.497425	MT	20956	2023.02.27 15:11:25.815192427	0001923
0	6.482850	-0.038304	6.461756	0.521134	MT	20956	2023.02.27 15:11:25.816192427	0001923
0	6.479674	-0.042176	6.457569	0.533112	MT	20956	2023.02.27 15:11:25.817192427	0001923
0	6.489366	-0.046559	6.470112	0.497343	MT	20956	2023.02.27 15:11:25.818192427	0001923
0	6.467054	-0.026413	6.446955	0.508783	MT	20956	2023.02.27 15:11:25.819192427	0001923
0	6.478543	-0.026342	6.457832	0.516950	MT	20956	2023.02.27 15:11:25.820192427	0001923
0	6.485940	-0.049850	6.461070	0.565250	MT	20956	2023.02.27 15:11:25.821192427	0001923
0	6.476759	-0.011631	6.458277	0.488801	MT	20956	2023.02.27 15:11:25.822192427	0001923
0	6.474116	-0.049962	6.450255	0.553084	MT	20956	2023.02.27 15:11:25.823192427	0001923
0	6.478032	-0.026424	6.457954	0.508952	MT	20956	2023.02.27 15:11:25.824192427	0001923
0	6.465580	-0.050036	6.442378	0.544963	MT	20956	2023.02.27 15:11:25.825192427	0001923
0	6.494803	-0.034317	6.473760	0.521276	MT	20956	2023.02.27 15:11:25.826192427	0001923
0	6.472599	-0.066707	6.454335	0.481307	MT	20956	2023.02.27 15:11:25.827192427	0001923
0	6.494565	-0.070397	6.473839	0.513648	MT	20956	2023.02.27 15:11:25.828192427	0001923
0	6.471593	-0.050862	6.454583	0.466145	MT	20956	2023.02.27 15:11:25.829192427	0001923
0	6.487318	-0.066265	6.465661	0.525483	MT	20956	2023.02.27 15:11:25.830192427	0001923
0	6.488703	-0.070059	6.465351	0.545521	MT	20956	2023.02.27 15:11:25.831192427	0001923
0	6.512895	-0.054666	6.494222	0.489793	MT	20956	2023.02.27 15:11:25.832192427	0001923
0	6.481165	-0.050592	6.462169	0.493262	MT	20956	2023.02.27 15:11:25.833192427	0001923
0	6.506758	-0.034495	6.487002	0.505478	MT	20956	2023.02.27 15:11:25.834192427	0001923
0	6.464294	-0.066937	6.447687	0.458204	MT	20956	2023.02.27 15:11:25.835192427	0001923
0	6.499045	-0.038445	6.478937	0.509396	MT	20956	2023.02.27 15:11:25.836192427	0001923
0	6.504260	-0.022244	6.482651	0.529289	MT	20956	2023.02.27 15:11:25.837192427	0001923
0	6.472080	-0.026252	6.450711	0.524842	MT	20956	2023.02.27 15:11:25.838192427	0001923
0	6.469516	-0.042041	6.446387	0.544942	MT	20956	2023.02.27 15:11:25.839192427	0001923
0	6.478543	-0.026342	6.457832	0.516950	MT	20956	2023.02.27 15:11:25.840192427	0001923
0	6.469793	-0.042000	6.446326	0.548941	MT	20956	2023.02.27 15:11:25.841192427	0001923
0	6.478250	-0.049800	6.453010	0.569127	MT	20956	2023.02.27 15:11:25.842192427	0001923
0	6.458766	-0.058485	6.439040	0.500992	MT	20956	2023.02.27 15:11:25.843192427	0001923
0	6.484398	-0.066096	6.461418	0.541419	MT	20956	2023.02.27 15:11:25.844192427	0001923
0	6.460718	-0.042156	6.438571	0.532822	MT	20956	2023.02.27 15:11:25.845192427	0001923
0	6.477813	-0.065882	6.453113	0.561293	MT	20956	2023.02.27 15:11:25.846192427	0001923
0	6.445218	-0.066097	6.422483	0.536824	MT	20956	2023.02.27 15:11:25.847192427	0001923
0	6.455201	-0.069817	6.430050	0.564982	MT	20956	2023.02.27 15:11:25.848192427	0001923
0	6.494016	-0.030440	6.473947	0.509237	MT	20956	2023.02.27 15:11:25.849192427	0001923
0	6.480682	-0.066051	6.457357	0.545357	MT	20956	2023.02.27 15:11:25.850192427	0001923
0	6.472400	-0.038210	6.450635	0.528965	MT	20956	2023.02.27 15:11:25.851192427	0001923
0	6.486072	-0.038432	6.465939	0.509197	MT	20956	2023.02.27 15:11:25.852192427	0001923
0	6.488447	-0.038061	6.465389	0.545191	MT	20956	2023.02.27 15:11:25.853192427	0001923
0	6.478599	-0.038341	6.457818	0.517074	MT	20956	2023.02.27 15:11:25.854192427	0001923
0	6.480192	-0.038094	6.457451	0.541070	MT	20956	2023.02.27 15:11:25.855192427	0001923
0	6.507616	-0.050370	6.486800	0.517640	MT	20956	2023.02.27 15:11:25.856192427	0001923
0	6.499663	-0.054362	6.478796	0.517559	MT	20956	2023.02.27 15:11:25.857192427	0001923
0	6.512842	-0.062043	6.489297	0.549804	MT	20956	2023.02.27 15:11:25.858192427	0001923
0	6.472620	-0.038667	6.454307	0.485018	MT	20956	2023.02.27 15:11:25.859192427	0001923
0	6.476672	-0.018008	6.453353	0.548801	MT	20956	2023.02.27 15:11:25.860192427	0001923
0	6.496099	-0.066150	6.473477	0.537603	MT	20956	2023.02.27 15:11:25.861192427	0001923
0	6.463423	-0.046367	6.442871	0.512928	MT	20956	2023.02.27 15:11:25.862192427	0001923
0	6.455827	-0.018277	6.434783	0.520516	MT	20956	2023.02.27 15:11:25.863192427	0001923
0	6.471028	-0.062456	6.450973	0.505216	MT	20956	2023.02.27 15:11:25.864192427	0001923
0	6.476553	-0.050048	6.453376	0.545131	MT	20956	2023.02.27 15:11:25.865192427	0001923
0	6.490812	-0.034312	6.469760	0.521215	MT	20956	2023.02.27 15:11:25.866192427	0001923
0	6.472716	-0.046169	6.450565	0.533046	MT	20956	2023.02.27 15:11:25.867192427	0001923
0	6.469889	-0.042622	6.451241	0.489013	MT	20956	2023.02.27 15:11:25.868192427	0001923
0	6.477767	-0.022466	6.458020	0.504911	MT	20956	2023.02.27 15:11:25.869192427	0001923
0	6.468458	-0.046206	6.446626	0.528986	MT	20956	2023.02.27 15:11:25.870192427	0001923
0	6.488196	-0.042102	6.465446	0.541233	MT	20956	2023.02.27 15:11:25.871192427	0001923
0	6.490830	-0.070352	6.469778	0.517586	MT	20956	2023.02.27 15:11:25.872192427	0001923
0	6.460673	-0.034157	6.438580	0.532740	MT	20956	2023.02.27 15:11:25.873192427	0001923
0	6.477695	-0.054505	6.458043	0.501241	MT	20956	2023.02.27 15:11:25.874192427	0001923
0	6.512018	-0.003128	6.489489	0.541198	MT	20956	2023.02.27 15:11:25.875192427	0001923
0	6.509696	-0.074080	6.486344	0.545883	MT	20956	2023.02.27 15:11:25.876192427	0001923
0	6.516021	-0.015132	6.493474	0.541383	MT	20956	2023.02.27 15:11:25.877192427	0001923
0	6.522956	-0.022305	6.501709	0.525580	MT	20956	2023.02.27 15:11:25.878192427	0001923
0	6.495398	-0.046233	6.473623	0.529398	MT	20956	2023.02.27 15:11:25.879192427	0001923
0	6.482040	-0.030428	6.461949	0.509054	MT	20956	2023.02.27 15:11:25.880192427	0001923
0	6.518476	-0.030383	6.497823	0.517602	MT	20956	2023.02.27 15:11:25.881192427	0001923
0	6.467414	-0.046371	6.446871	0.512989	MT	20956	2023.02.27 15:11:25.882192427	0001923
0	6.491089	-0.070311	6.469717	0.521586	MT	20956	2023.02.27 15:11:25.883192427	0001923
0	6.476310	-0.054089	6.453433	0.541173	MT	20956	2023.02.27 15:11:25.884192427	0001923
0	6.482443	-0.054386	6.461859	0.513300	MT	20956	2023.02.27 15:11:25.885192427	0001923
0	6.487822	-0.018144	6.465535	0.536987	MT	20956	2023.02.27 15:11:25.886192427	0001923
0	6.469730	-0.030000	6.446340	0.548818	MT	20956	2023.02.27 15:11:25.887192427	0001923
0	6.462975	-0.054449	6.442984	0.505011	MT	20956	2023.02.27 15:11:25.888192427	0001923
0	6.466907	-0.046453	6.446993	0.504990	MT	20956	2023.02.27 15:11:25.889192427	0001923
0	6.494565	-0.038358	6.473816	0.517318	MT	20956	2023.02.27 15:11:25.890192427	0001923
0	6.458840	-0.066485	6.439031	0.501074	MT	20956	2023.02.27 15:11:25.891192427	0001923
0	6.487333	-0.049654	6.460780	0.584247	MT	20956	2023.02.27 15:11:25.892192427	0001923
0	6.485940	-0.049850	6.461070	0.565250	MT	20956	2023.02.27 15:11:25.893192427	0001923
0	6.468755	-0.078204	6.446588	0.529315	MT	20956	2023.02.27 15:11:25.894192427	0001923
0	6.485833	-0.069890	6.461108	0.561457	MT	20956	2023.02.27 15:11:25.895192427	0001923
0	6.491544	-0.018190	6.469596	0.533048	MT	20956	2023.02.27 15:11:25.896192427	0001923
0	6.474862	-0.069879	6.450109	0.561289	MT	20956	2023.02.27 15:11:25.897192427	0001923
0	6.451422	-0.042354	6.430877	0.512703	MT	20956	2023.02.27 15:11:25.898192427	0001923
0	6.500244	-0.011240	6.478664	0.529115	MT	20956	2023.02.27 15:11:25.899192427	0001923
0	6.481972	-0.082508	6.462009	0.501590	MT	20956	2023.02.27 15:11:25.900192427	0001923
0	6.483092	-0.077720	6.456854	0.577475	MT	20956	2023.02.27 15:11:25.901192427	0001923
0	6.517764	-0.070546	6.498019	0.502017	MT	20956	2023.02.27 15:11:25.902192427	0001923
0	6.512292	-0.034750	6.494368	0.481589	MT	20956	2023.02.27 15:11:25.903192427	0001923
0	6.505862	-0.006997	6.482302	0.553130	MT	20956	2023.02.27 15:11:25.904192427	0001923
0	6.510691	0.000665	6.489799	0.521160	MT	20956	2023.02.27 15:11:25.905192427	0001923
0	6.519506	-0.026218	6.497583	0.533559	MT	20956	2023.02.27 15:11:25.906192427	0001923
0	6.489532	-0.066558	6.470088	0.497549	MT	20956	2023.02.27 15:11:25.907192427	0001923
0	6.513337	-0.094664	6.494175	0.490205	MT	20956	2023.02.27 15:11:25.908192427	0001923
0	6.478543	-0.026342	6.457832	0.516950	MT	20956	2023.02.27 15:11:25.909192427	0001923
0	6.484874	-0.058014	6.461305	0.549335	MT	20956	2023.02.27 15:11:25.910192427	0001923
0	6.481165	-0.050592	6.462169	0.493262	MT	20956	2023.02.27 15:11:25.911192427	0001923
0	6.485807	-0.025851	6.461099	0.565003	MT	20956	2023.02.27 15:11:25.912192427	0001923
0	6.485863	-0.037850	6.461084	0.565127	MT	20956	2023.02.27 15:11:25.913192427	0001923
0	6.474119	-0.042419	6.453936	0.509055	MT	20956	2023.02.27 15:11:25.914192427	0001923
0	6.502362	-0.081989	6.478213	0.553841	MT	20956	2023.02.27 15:11:25.915192427	0001923
0	6.473672	-0.015005	6.450357	0.548725	MT	20956	2023.02.27 15:11:25.916192427	0001923
0	6.472135	-0.038251	6.450696	0.524965	MT	20956	2023.02.27 15:11:25.917192427	0001923
0	6.483327	-0.066261	6.461662	0.525422	MT	20956	2023.02.27 15:11:25.918192427	0001923
0	6.511656	-0.050208	6.489555	0.533683	MT	20956	2023.02.27 15:11:25.919192427	0001923
0	6.476791	-0.062670	6.458278	0.485326	MT	20956	2023.02.27 15:11:25.920192427	0001923
0	6.515250	-0.026255	6.493645	0.529498	MT	20956	2023.02.27 15:11:25.921192427	0001923
0	6.486785	-0.045726	6.460892	0.577207	MT	20956	2023.02.27 15:11:25.922192427	0001923
0	6.487711	-0.050184	6.465558	0.533317	MT	20956	2023.02.27 15:11:25.923192427	0001923
0	6.489554	-0.093975	6.465201	0.553766	MT	20956	2023.02.27 15:11:25.924192427	0001923
0	6.474631	-0.042337	6.453813	0.517054	MT	20956	2023.02.27 15:11:25.925192427	0001923
0	6.489587	-0.042518	6.470056	0.501301	MT	20956	2023.02.27 15:11:25.926192427	0001923
0	6.488762	-0.022643	6.470263	0.489097	MT	20956	2023.02.27 15:11:25.927192427	0001923
0	6.485335	-0.090635	6.466183	0.489736	MT	20956	2023.02.27 15:11:25.928192427	0001923
0	6.480270	-0.050093	6.457437	0.541193	MT	20956	2023.02.27 15:11:25.929192427	0001923
0	6.519561	-0.038217	6.497569	0.533682	MT	20956	2023.02.27 15:11:25.930192427	0001923
0	6.472478	-0.050210	6.450621	0.529088	MT	20956	2023.02.27 15:11:25.931192427	0001923
0	6.504810	-0.066200	6.482537	0.533741	MT	20956	2023.02.27 15:11:25.932192427	0001923
0	6.474039	-0.037963	6.450269	0.552961	MT	20956	2023.02.27 15:11:25.933192427	0001923
0	6.502506	-0.069949	6.478167	0.557717	MT	20956	2023.02.27 15:11:25.934192427	0001923
0	6.493579	-0.042522	6.474055	0.501362	MT	20956	2023.02.27 15:11:25.935192427	0001923
0	6.493812	-0.069898	6.469107	0.561579	MT	20956	2023.02.27 15:11:25.936192427	0001923
0	6.473110	-0.007088	6.450489	0.540644	MT	20956	2023.02.27 15:11:25.937192427	0001923
0	6.468906	-0.030124	6.446523	0.536820	MT	20956	2023.02.27 15:11:25.938192427	0001923
0	6.481852	-0.033846	6.457090	0.565024	MT	20956	2023.02.27 15:11:25.939192427	0001923
0	6.483253	-0.058262	6.461671	0.525339	MT	20956	2023.02.27 15:11:25.940192427	0001923
0	6.453240	-0.070105	6.430478	0.536987	MT	20956	2023.02.27 15:11:25.941192427	0001923
0	6.477109	-0.049965	6.453254	0.553130	MT	20956	2023.02.27 15:11:25.942192427	0001923
0	6.461265	-0.074113	6.438472	0.537151	MT	20956	2023.02.27 15:11:25.943192427	0001923
0	6.477784	-0.086545	6.458066	0.497571	MT	20956	2023.02.27 15:11:25.944192427	0001923
0	6.463001	-0.049826	6.438073	0.564899	MT	20956	2023.02.27 15:11:25.945192427	0001923
0	6.477739	-0.057882	6.453123	0.561211	MT	20956	2023.02.27 15:11:25.946192427	0001923
0	6.500317	-0.034239	6.478637	0.529351	MT	20956	2023.02.27 15:11:25.947192427	0001923
0	6.488497	-0.058724	6.470342	0.481469	MT	20956	2023.02.27 15:11:25.948192427	0001923
0	6.464231	-0.050243	6.442683	0.524967	MT	20956	2023.02.27 15:11:25.949192427	0001923
0	6.471535	-0.062374	6.450851	0.513214	MT	20956	2023.02.27 15:11:25.950192427	0001923
0	6.508833	-0.034165	6.486514	0.537472	MT	20956	2023.02.27 15:11:25.951192427	0001923
0	6.486367	-0.065808	6.460990	0.569414	MT	20956	2023.02.27 15:11:25.952192427	0001923
0	6.509358	-0.030083	6.486396	0.545430	MT	20956	2023.02.27 15:11:25.953192427	0001923
0	6.483722	-0.098260	6.461624	0.525751	MT	20956	2023.02.27 15:11:25.954192427	0001923
0	6.481506	-0.017889	6.457170	0.560860	MT	20956	2023.02.27 15:11:25.955192427	0001923
0	6.499774	-0.030322	6.478764	0.521312	MT	20956	2023.02.27 15:11:25.956192427	0001923
0	6.516941	-0.018631	6.498203	0.493483	MT	20956	2023.02.27 15:11:25.957192427	0001923
0	6.490157	-0.078475	6.469952	0.505671	MT	20956	2023.02.27 15:11:25.958192427	0001923
0	6.464765	-0.098240	6.442626	0.525461	MT	20956	2023.02.27 15:11:25.959192427	0001923
0	6.475876	-0.066171	6.453541	0.533298	MT	20956	2023.02.27 15:11:25.960192427	0001923
0	6.437154	-0.062753	6.419466	0.472732	MT	20956	2023.02.27 15:11:25.961192427	0001923
0	6.456578	-0.058193	6.434613	0.528926	MT	20956	2023.02.27 15:11:25.962192427	0001923
0	6.472884	-0.042625	6.454241	0.489059	MT	20956	2023.02.27 15:11:25.963192427	0001923
0	6.489573	-0.070558	6.470084	0.497590	MT	20956	2023.02.27 15:11:25.964192427	0001923
0	6.467800	-0.062329	6.446791	0.517153	MT	20956	2023.02.27 15:11:25.965192427	0001923
0	6.466469	-0.054535	6.447105	0.497074	MT	20956	2023.02.27 15:11:25.966192427	0001923
0	6.454067	-0.033942	6.430276	0.552614	MT	20956	2023.02.27 15:11:25.967192427	0001923
0	6.504089	-0.042284	6.482688	0.525495	MT	20956	2023.02.27 15:11:25.968192427	0001923
0	6.478136	-0.074463	6.457958	0.505446	MT	20956	2023.02.27 15:11:25.969192427	0001923
0	6.495914	-0.074191	6.473529	0.533686	MT	20956	2023.02.27 15:11:25.970192427	0001923
0	6.500098	-0.042280	6.478688	0.525434	MT	20956	2023.02.27 15:11:25.971192427	0001923
0	6.504810	-0.066200	6.482537	0.533741	MT	20956	2023.02.27 15:11:25.972192427	0001923
0	6.526014	-0.069890	6.501042	0.566067	MT	20956	2023.02.27 15:11:25.973192427	0001923
0	6.482796	-0.045722	6.456892	0.577146	MT	20956	2023.02.27 15:11:25.974192427	0001923
0	6.490764	-0.022313	6.469774	0.521092	MT	20956	2023.02.27 15:11:25.975192427	0001923
0	6.492398	-0.030065	6.469398	0.545170	MT	20956	2023.02.27 15:11:25.976192427	0001923
0	6.477862	-0.033842	6.453090	0.564963	MT	20956	2023.02.27 15:11:25.977192427	0001923
0	6.479680	-0.062870	6.462567	0.466390	MT	20956	2023.02.27 15:11:25.978192427	0001923
0	6.487849	-0.030808	6.470498	0.473182	MT	20956	2023.02.27 15:11:25.979192427	0001923
0	6.490518	-0.026354	6.469831	0.517134	MT	20956	2023.02.27 15:11:25.980192427	0001923
0	6.502836	-0.046490	6.482989	0.505540	MT	20956	2023.02.27 15:11:25.981192427	0001923
0	6.513216	-0.026585	6.494133	0.497504	MT	20956	2023.02.27 15:11:25.982192427	0001923
0	6.472135	-0.038251	6.450696	0.524965	MT	20956	2023.02.27 15:11:25.983192427	0001923
0	6.490007	-0.086516	6.470004	0.501754	MT	20956	2023.02.27 15:11:25.984192427	0001923
0	6.462311	-0.029910	6.438219	0.556694	MT	20956	2023.02.27 15:11:25.985192427	0001923
0	6.483566	-0.003846	6.466591	0.468844	MT	20956	2023.02.27 15:11:25.986192427	0001923
0	6.467158	-0.074452	6.446960	0.505278	MT	20956	2023.02.27 15:11:25.987192427	0001923
0	6.472051	-0.062291	6.450729	0.521213	MT	20956	2023.02.27 15:11:25.988192427	0001923
0	6.487810	-0.062183	6.465544	0.533440	MT	20956	2023.02.27 15:11:25.989192427	0001923
0	6.472344	-0.026211	6.450650	0.528841	MT	20956	2023.02.27 15:11:25.990192427	0001923
0	6.498872	-0.050486	6.478984	0.505520	MT	20956	2023.02.27 15:11:25.991192427	0001923
0	6.478443	-0.033760	6.452968	0.572962	MT	20956	2023.02.27 15:11:25.992192427	0001923
0	6.483632	-0.070220	6.461596	0.529462	MT	20956	2023.02.27 15:11:25.993192427	0001923
0	6.487475	-0.054225	6.465615	0.529359	MT	20956	2023.02.27 15:11:25.994192427	0001923
0	6.478858	-0.038300	6.457757	0.521073	MT	20956	2023.02.27 15:11:25.995192427	0001923
0	6.475093	-0.014799	6.450052	0.568721	MT	20956	2023.02.27 15:11:25.996192427	0001923
0	6.485324	-0.038556	6.466122	0.497199	MT	20956	2023.02.27 15:11:25.997192427	0001923
0	6.503805	-0.038326	6.482754	0.521455	MT	20956	2023.02.27 15:11:25.998192427	0001923
0	6.484028	-0.003764	6.466469	0.476842	MT	20956	2023.02.27 15:11:25.999192427	0001923
0	6.484256	-0.078137	6.461464	0.537543	MT	20956	2023.02.27 15:11:26.000192427	0001923
0	6.522049	-0.046468	6.501925	0.509830	MT	20956	2023.02.27 15:11:26.001192427	0001923
0	6.486180	-0.054431	6.465920	0.509362	MT	20956	2023.02.27 15:11:26.002192427	0001923
0	6.499633	-0.050362	6.478801	0.517518	MT	20956	2023.02.27 15:11:26.003192427	0001923
0	6.481411	-0.053928	6.457188	0.557232	MT	20956	2023.02.27 15:11:26.004192427	0001923
0	6.474062	-0.041963	6.450264	0.553002	MT	20956	2023.02.27 15:11:26.005192427	0001923
0	6.495227	-0.058274	6.473670	0.525523	MT	20956	2023.02.27 15:11:26.006192427	0001923
0	6.468123	-0.034248	6.446702	0.524863	MT	20956	2023.02.27 15:11:26.007192427	0001923
0	6.479674	-0.042176	6.457569	0.533112	MT	20956	2023.02.27 15:11:26.008192427	0001923
0	6.470829	-0.034458	6.451006	0.504928	MT	20956	2023.02.27 15:11:26.009192427	0001923
0	6.458786	-0.015447	6.439030	0.504549	MT	20956	2023.02.27 15:11:26.010192427	0001923
0	6.472392	-0.070250	6.450658	0.525295	MT	20956	2023.02.27 15:11:26.011192427	0001923
0	6.464734	-0.046160	6.442566	0.532924	MT	20956	2023.02.27 15:11:26.012192427	0001923
0	6.485061	-0.045974	6.461258	0.553211	MT	20956	2023.02.27 15:11:26.013192427	0001923
0	6.449225	-0.030062	6.426464	0.540514	MT	20956	2023.02.27 15:11:26.014192427	0001923
0	6.474056	-0.030420	6.453950	0.508932	MT	20956	2023.02.27 15:11:26.015192427	0001923
0	6.491014	-0.018272	6.469718	0.525050	MT	20956	2023.02.27 15:11:26.016192427	0001923
0	6.493664	-0.053899	6.469126	0.561414	MT	20956	2023.02.27 15:11:26.017192427	0001923
0	6.473424	-0.066085	6.450419	0.541251	MT	20956	2023.02.27 15:11:26.018192427	0001923
0	6.490459	-0.058394	6.469854	0.513464	MT	20956	2023.02.27 15:11:26.019192427	0001923
0	6.464527	-0.054201	6.442617	0.529007	MT	20956	2023.02.27 15:11:26.020192427	0001923
0	6.492461	-0.042065	6.469384	0.545293	MT	20956	2023.02.27 15:11:26.021192427	0001923
0	6.510747	-0.066373	6.489781	0.517851	MT	20956	2023.02.27 15:11:26.022192427	0001923
0	6.490790	-0.066352	6.469783	0.517545	MT	20956	2023.02.27 15:11:26.023192427	0001923
0	6.506297	-0.070617	6.487143	0.493850	MT	20956	2023.02.27 15:11:26.024192427	0001923
0	6.501760	-0.078072	6.478340	0.545801	MT	20956	2023.02.27 15:11:26.025192427	0001923
0	6.504115	-0.046284	6.482683	0.525537	MT	20956	2023.02.27 15:11:26.026192427	0001923
0	6.487180	-0.050266	6.465680	0.525318	MT	20956	2023.02.27 15:11:26.027192427	0001923
0	6.485370	-0.049932	6.461192	0.557252	MT	20956	2023.02.27 15:11:26.028192427	0001923
0	6.492763	-0.046023	6.469318	0.549334	MT	20956	2023.02.27 15:11:26.029192427	0001923
0	6.500029	-0.066320	6.478721	0.521682	MT	20956	2023.02.27 15:11:26.030192427	0001923
0	6.514469	-0.026379	6.493828	0.517500	MT	20956	2023.02.27 15:11:26.031192427	0001923
0	6.487925	-0.042143	6.465507	0.537234	MT	20956	2023.02.27 15:11:26.032192427	0001923
0	6.491010	-0.062311	6.469727	0.521503	MT	20956	2023.02.27 15:11:26.033192427	0001923
0	6.483543	0.000818	6.461619	0.532731	MT	20956	2023.02.27 15:11:26.034192427	0001923
0	6.475354	-0.030214	6.453644	0.528928	MT	20956	2023.02.27 15:11:26.035192427	0001923
0	6.469394	-0.007043	6.446428	0.544582	MT	20956	2023.02.27 15:11:26.036192427	0001923
0	6.461999	-0.021951	6.438289	0.552613	MT	20956	2023.02.27 15:11:26.037192427	0001923
0	6.479363	-0.034218	6.457639	0.529030	MT	20956	2023.02.27 15:11:26.038192427	0001923
0	6.458983	-0.054444	6.438984	0.504950	MT	20956	2023.02.27 15:11:26.039192427	0001923
0	6.461073	-0.054115	6.438496	0.536945	MT	20956	2023.02.27 15:11:26.040192427	0001923
0	6.457911	-0.042610	6.439243	0.488829	MT	20956	2023.02.27 15:11:26.041192427	0001923
0	6.480300	-0.054093	6.457432	0.541234	MT	20956	2023.02.27 15:11:26.042192427	0001923
0	6.464132	-0.034243	6.442702	0.524802	MT	20956	2023.02.27 15:11:26.043192427	0001923
0	6.465184	-0.090158	6.442514	0.533377	MT	20956	2023.02.27 15:11:26.044192427	0001923
0	6.484972	-0.029975	6.461277	0.553046	MT	20956	2023.02.27 15:11:26.045192427	0001923
0	6.471244	-0.082455	6.450950	0.505422	MT	20956	2023.02.27 15:11:26.046192427	0001923
0	6.473244	-0.058583	6.454161	0.493223	MT	20956	2023.02.27 15:11:26.047192427	0001923
0	6.490024	-0.030436	6.469948	0.509176	MT	20956	2023.02.27 15:11:26.048192427	0001923
0	6.487656	-0.042184	6.465568	0.533234	MT	20956	2023.02.27 15:11:26.049192427	0001923
0	6.485998	-0.062472	6.465972	0.505445	MT	20956	2023.02.27 15:11:26.050192427	0001923
0	6.484956	-0.025975	6.461282	0.553005	MT	20956	2023.02.27 15:11:26.051192427	0001923
0	6.484756	-0.042015	6.461324	0.549171	MT	20956	2023.02.27 15:11:26.052192427	0001923
0	6.496232	-0.050110	6.473435	0.541438	MT	20956	2023.02.27 15:11:26.053192427	0001923
0	6.478151	-0.033801	6.453029	0.568963	MT	20956	2023.02.27 15:11:26.054192427	0001923
0	6.485592	-0.073931	6.461164	0.557499	MT	20956	2023.02.27 15:11:26.055192427	0001923
0	6.479995	-0.098214	6.457563	0.529689	MT	20956	2023.02.27 15:11:26.056192427	0001923
0	6.486305	-0.034391	6.465883	0.513155	MT	20956	2023.02.27 15:11:26.057192427	0001923
0	6.483632	-0.070220	6.461596	0.529462	MT	20956	2023.02.27 15:11:26.058192427	0001923
0	6.477541	-0.025884	6.453161	0.560882	MT	20956	2023.02.27 15:11:26.059192427	0001923
0	6.472542	-0.058209	6.450612	0.529171	MT	20956	2023.02.27 15:11:26.060192427	0001923
0	6.483047	-0.073721	6.456859	0.577434	MT	20956	2023.02.27 15:11:26.061192427	0001923
0	6.478303	-0.030383	6.457888	0.512992	MT	20956	2023.02.27 15:11:26.062192427	0001923
0	6.476968	-0.066006	6.453296	0.549295	MT	20956	2023.02.27 15:11:26.063192427	0001923
0	6.462029	-0.029951	6.438280	0.552695	MT	20956	2023.02.27 15:11:26.064192427	0001923
0	6.462265	-0.058572	6.443162	0.493054	MT	20956	2023.02.27 15:11:26.065192427	0001923
0	6.477859	-0.042465	6.457996	0.505117	MT	20956	2023.02.27 15:11:26.066192427	0001923
0	6.480334	-0.058093	6.457428	0.541275	MT	20956	2023.02.27 15:11:26.067192427	0001923
0	6.495263	-0.062274	6.473665	0.525564	MT	20956	2023.02.27 15:11:26.068192427	0001923
0	6.500269	-0.022240	6.478651	0.529228	MT	20956	2023.02.27 15:11:26.069192427	0001923
0	6.483573	-0.022181	6.461592	0.532967	MT	20956	2023.02.27 15:11:26.070192427	0001923
0	6.482756	-0.011305	6.461788	0.520856	MT	20956	2023.02.27 15:11:26.071192427	0001923
0	6.504736	-0.058201	6.482547	0.533659	MT	20956	2023.02.27 15:11:26.072192427	0001923
0	6.488251	-0.050101	6.465436	0.541315	MT	20956	2023.02.27 15:11:26.073192427	0001923
0	6.480721	-0.034011	6.457334	0.549027	MT	20956	2023.02.27 15:11:26.074192427	0001923
0	6.493265	-0.094021	6.469261	0.549828	MT	20956	2023.02.27 15:11:26.075192427	0001923
0	6.512787	-0.038667	6.494241	0.489628	MT	20956	2023.02.27 15:11:26.076192427	0001923
0	6.474400	-0.046378	6.453870	0.513096	MT	20956	2023.02.27 15:11:26.077192427	0001923
0	6.484004	-0.054802	6.466470	0.473368	MT	20956	2023.02.27 15:11:26.078192427	0001923
0	6.480646	0.004986	6.457380	0.548626	MT	20956	2023.02.27 15:11:26.079192427	0001923
0	6.484782	-0.046015	6.461319	0.549212	MT	20956	2023.02.27 15:11:26.080192427	0001923
0	6.480149	-0.090173	6.457512	0.533606	MT	20956	2023.02.27 15:11:26.081192427	0001923
0	6.466557	-0.089952	6.442208	0.553374	MT	20956	2023.02.27 15:11:26.082192427	0001923
0	6.460452	-0.018853	6.443622	0.465647	MT	20956	2023.02.27 15:11:26.083192427	0001923
0	6.476475	-0.038048	6.453391	0.545008	MT	20956	2023.02.27 15:11:26.084192427	0001923
0	6.468625	-0.066205	6.446603	0.529192	MT	20956	2023.02.27 15:11:26.085192427	0001923
0	6.448142	-0.066266	6.426727	0.520888	MT	20956	2023.02.27 15:11:26.086192427	0001923
0	6.433474	-0.070708	6.415395	0.476753	MT	20956	2023.02.27 15:11:26.087192427	0001923
0	6.460638	-0.026157	6.438590	0.532657	MT	20956	2023.02.27 15:11:26.088192427	0001923
0	6.483411	-0.074261	6.461652	0.525504	MT	20956	2023.02.27 15:11:26.089192427	0001923
0	6.488979	-0.070018	6.465290	0.549520	MT	20956	2023.02.27 15:11:26.090192427	0001923
1	6.488553	-0.007675	6.470326	0.485943	MT	20954	2023.02.27 15:11:27.091525761	0001923
1	6.513020	-0.050002	6.489250	0.553680	MT	20954	2023.02.27 15:11:27.092525761	0001923
1	6.471499	-0.058374	6.450856	0.513173	MT	20954	2023.02.27 15:11:27.093525761	0001923
1	6.485370	-0.049932	6.461192	0.557252	MT	20954	2023.02.27 15:11:27.094525761	0001923
1	6.505729	-0.027494	6.486011	0.505390	MT	20954	2023.02.27 15:11:27.095525761	0001923
1	6.481257	-0.054582	6.462149	0.494303	MT	20954	2023.02.27 15:11:27.096525761	0001923
1	6.486213	-0.058431	6.465915	0.509403	MT	20954	2023.02.27 15:11:27.097525761	0001923
1	6.475315	-0.019214	6.453658	0.528815	MT	20954	2023.02.27 15:11:27.098525761	0001923
1	6.486790	-0.027309	6.465769	0.521082	MT	20954	2023.02.27 15:11:27.099525761	0001923
1	6.466387	-0.031526	6.447117	0.497837	MT	20954	2023.02.27 15:11:27.100525761	0001923
1	6.509417	-0.050569	6.490090	0.498689	MT	20954	2023.02.27 15:11:27.101525761	0001923
1	6.460978	-0.066809	6.443504	0.470141	MT	20954	2023.02.27 15:11:27.102525761	0001923
1	6.487655	-0.094264	6.465628	0.525771	MT	20954	2023.02.27 15:11:27.103525761	0001923
1	6.481448	-0.074580	6.462126	0.494509	MT	20954	2023.02.27 15:11:27.104525761	0001923
1	6.485722	-0.007475	6.466037	0.504879	MT	20954	2023.02.27 15:11:27.105525761	0001923
1	6.473237	-0.074126	6.450471	0.537334	MT	20954	2023.02.27 15:11:27.106525761	0001923
1	6.471180	-0.050416	6.450926	0.509092	MT	20954	2023.02.27 15:11:27.107525761	0001923
1	6.488086	-0.015103	6.465478	0.540955	MT	20954	2023.02.27 15:11:27.108525761	0001923
1	6.468624	-0.027165	6.446588	0.532790	MT	20954	2023.02.27 15:11:27.109525761	0001923
1	6.478699	-0.098420	6.457869	0.509693	MT	20954	2023.02.27 15:11:27.110525761	0001923
1	6.458359	-0.019518	6.439133	0.497591	MT	20954	2023.02.27 15:11:27.111525761	0001923
1	6.482185	-0.041805	6.457019	0.569106	MT	20954	2023.02.27 15:11:27.112525761	0001923
1	6.454435	-0.077940	6.430224	0.553067	MT	20954	2023.02.27 15:11:27.113525761	0001923
1	6.457609	-0.007643	6.439330	0.485470	MT	20954	2023.02.27 15:11:27.114525761	0001923
1	6.482222	-0.058427	6.461916	0.509342	MT	20954	2023.02.27 15:11:27.115525761	0001923
1	6.476991	-0.050619	6.458216	0.490202	MT	20954	2023.02.27 15:11:27.116525761	0001923
1	6.489258	-0.069976	6.465229	0.553519	MT	20954	2023.02.27 15:11:27.117525761	0001923
1	6.511835	-0.070207	6.489532	0.533889	MT	20954	2023.02.27 15:11:27.118525761	0001923
1	6.476573	-0.003663	6.458333	0.485719	MT	20954	2023.02.27 15:11:27.119525761	0001923
1	6.498581	-0.042361	6.477811	0.517420	MT	20954	2023.02.27 15:11:27.120525761	0001923
1	6.506185	-0.003413	6.485917	0.513142	MT	20954	2023.02.27 15:11:27.121525761	0001923
1	6.478434	-0.078421	6.457892	0.509487	MT	20954	2023.02.27 15:11:27.122525761	0001923
1	6.473509	-0.078572	6.454122	0.494428	MT	20954	2023.02.27 15:11:27.123525761	0001923
1	6.484712	-0.034016	6.461333	0.549088	MT	20954	2023.02.27 15:11:27.124525761	0001923
1	6.464202	-0.046243	6.442688	0.524926	MT	20954	2023.02.27 15:11:27.125525761	0001923
1	6.487775	-0.058183	6.465549	0.533399	MT	20954	2023.02.27 15:11:27.126525761	0001923
1	6.495268	-0.086314	6.473698	0.521812	MT	20954	2023.02.27 15:11:27.127525761	0001923
1	6.488395	-0.066754	6.470379	0.478552	MT	20954	2023.02.27 15:11:27.128525761	0001923
1	6.489275	-0.058590	6.470144	0.494467	MT	20954	2023.02.27 15:11:27.129525761	0001923
1	6.471838	-0.031293	6.450766	0.520894	MT	20954	2023.02.27 15:11:27.130525761	0001923
1	6.453609	-0.050024	6.430379	0.544780	MT	20954	2023.02.27 15:11:27.131525761	0001923
1	6.484681	-0.027016	6.461342	0.549016	MT	20954	2023.02.27 15:11:27.132525761	0001923
1	6.491657	-0.074228	6.469590	0.529626	MT	20954	2023.02.27 15:11:27.133525761	0001923
1	6.483011	-0.003265	6.461737	0.524773	MT	20954	2023.02.27 15:11:27.134525761	0001923
1	6.462635	-0.037868	6.438148	0.560776	MT	20954	2023.02.27 15:11:27.135525761	0001923
1	6.462639	-0.042490	6.443059	0.500888	MT	20954	2023.02.27 15:11:27.136525761	0001923
1	6.474776	0.008702	6.453813	0.520528	MT	20954	2023.02.27 15:11:27.137525761	0001923
1	6.468092	-0.027248	6.446710	0.524791	MT	20954	2023.02.27 15:11:27.138525761	0001923
1	6.471923	-0.046292	6.450748	0.521048	MT	20954	2023.02.27 15:11:27.139525761	0001923
1	6.508204	-0.050122	6.485434	0.541621	MT	20954	2023.02.27 15:11:27.140525761	0001923
1	6.508623	-0.027041	6.485339	0.549383	MT	20954	2023.02.27 15:11:27.141525761	0001923
1	6.469434	-0.066081	6.446419	0.541190	MT	20954	2023.02.27 15:11:27.142525761	0001923
1	6.473193	-0.070126	6.450475	0.537293	MT	20954	2023.02.27 15:11:27.143525761	0001923
1	6.499448	-0.054237	6.477613	0.529542	MT	20954	2023.02.27 15:11:27.144525761	0001923
1	6.495500	-0.042887	6.478589	0.466429	MT	20954	2023.02.27 15:11:27.145525761	0001923
1	6.484506	-0.046056	6.461380	0.545212	MT	20954	2023.02.27 15:11:27.146525761	0001923
1	6.506207	-0.019412	6.485898	0.513307	MT	20954	2023.02.27 15:11:27.147525761	0001923
1	6.490113	-0.046436	6.469929	0.509341	MT	20954	2023.02.27 15:11:27.148525761	0001923
1	6.481163	-0.090662	6.462229	0.486675	MT	20954	2023.02.27 15:11:27.149525761	0001923
1	6.488496	-0.046060	6.465380	0.545274	MT	20954	2023.02.27 15:11:27.150525761	0001923
1	6.477450	-0.046537	6.458098	0.498159	MT	20954	2023.02.27 15:11:27.151525761	0001923
1	6.492557	-0.082104	6.469398	0.541706	MT	20954	2023.02.27 15:11:27.152525761	0001923
1	6.490910	-0.050312	6.469741	0.521380	MT	20954	2023.02.27 15:11:27.153525761	0001923
1	6.472284	-0.050738	6.454399	0.478143	MT	20954	2023.02.27 15:11:27.154525761	0001923
1	6.488079	-0.003757	6.470453	0.477903	MT	20954	2023.02.27 15:11:27.155525761	0001923
1	6.484782	-0.046015	6.461319	0.549212	MT	20954	2023.02.27 15:11:27.156525761	0001923
1	6.475152	-0.042254	6.453691	0.525052	MT	20954	2023.02.27 15:11:27.157525761	0001923
1	6.465898	-0.031609	6.447240	0.489838	MT	20954	2023.02.27 15:11:27.158525761	0001923
1	6.485994	-0.019433	6.465961	0.509002	MT	20954	2023.02.27 15:11:27.159525761	0001923
1	6.477509	-0.019507	6.458085	0.500881	MT	20954	2023.02.27 15:11:27.160525761	0001923
1	6.477945	-0.054464	6.457982	0.505240	MT	20954	2023.02.27 15:11:27.161525761	0001923
1	6.476651	-0.066700	6.458319	0.482368	MT	20954	2023.02.27 15:11:27.162525761	0001923
1	6.470227	-0.061957	6.446241	0.553147	MT	20954	2023.02.27 15:11:27.163525761	0001923
1	6.502984	-0.062323	6.481725	0.521687	MT	20954	2023.02.27 15:11:27.164525761	0001923
1	6.500834	-0.031645	6.482235	0.490373	MT	20954	2023.02.27 15:11:27.165525761	0001923
1	6.473736	-0.058501	6.454039	0.501221	MT	20954	2023.02.27 15:11:27.166525761	0001923
1	6.485488	0.012483	6.466122	0.500674	MT	20954	2023.02.27 15:11:27.167525761	0001923
1	6.495301	-0.066274	6.473660	0.525605	MT	20954	2023.02.27 15:11:27.168525761	0001923
1	6.482473	-0.082425	6.461887	0.509589	MT	20954	2023.02.27 15:11:27.169525761	0001923
1	6.502514	-0.031366	6.481823	0.517368	MT	20954	2023.02.27 15:11:27.170525761	0001923
1	6.474556	-0.027338	6.453831	0.516899	MT	20954	2023.02.27 15:11:27.171525761	0001923
1	6.468894	-0.027124	6.446527	0.536789	MT	20954	2023.02.27 15:11:27.172525761	0001923
1	6.470461	-0.047069	6.454893	0.446107	MT	20954	2023.02.27 15:11:27.173525761	0001923
1	6.472852	-0.061586	6.445691	0.589140	MT	20954	2023.02.27 15:11:27.174525761	0001923
1	6.484405	-0.027057	6.461403	0.545017	MT	20954	2023.02.27 15:11:27.175525761	0001923
1	6.463513	-0.082406	6.442889	0.509299	MT	20954	2023.02.27 15:11:27.176525761	0001923
1	6.459032	-0.011406	6.438974	0.508507	MT	20954	2023.02.27 15:11:27.177525761	0001923
1	6.502545	-0.032061	6.486846	0.450441	MT	20954	2023.02.27 15:11:27.178525761	0001923
1	6.471997	-0.042780	6.454470	0.474061	MT	20954	2023.02.27 15:11:27.179525761	0001923
1	6.465080	-0.082158	6.442523	0.533295	MT	20954	2023.02.27 15:11:27.180525761	0001923
1	6.467330	-0.031371	6.446888	0.512834	MT	20954	2023.02.27 15:11:27.181525761	0001923
1	6.484206	-0.042098	6.461446	0.541172	MT	20954	2023.02.27 15:11:27.182525761	0001923
1	6.488426	-0.034061	6.465394	0.545150	MT	20954	2023.02.27 15:11:27.183525761	0001923
1	6.468060	-0.062287	6.446729	0.521152	MT	20954	2023.02.27 15:11:27.184525761	0001923
1	6.460211	-0.046239	6.438688	0.524864	MT	20954	2023.02.27 15:11:27.185525761	0001923
1	6.453495	-0.031025	6.430402	0.544584	MT	20954	2023.02.27 15:11:27.186525761	0001923
1	6.493579	-0.041900	6.469140	0.561291	MT	20954	2023.02.27 15:11:27.187525761	0001923
1	6.499683	-0.050196	6.477557	0.533500	MT	20954	2023.02.27 15:11:27.188525761	0001923
1	6.507059	-0.038287	6.485692	0.525500	MT	20954	2023.02.27 15:11:27.189525761	0001923
1	6.493579	-0.042522	6.474055	0.501362	MT	20954	2023.02.27 15:11:27.190525761	0001923
1	6.500287	-0.058113	6.477425	0.541581	MT	20954	2023.02.27 15:11:27.191525761	0001923
1	6.493783	-0.034482	6.474004	0.505279	MT	20954	2023.02.27 15:11:27.192525761	0001923
1	6.482257	-0.062426	6.461911	0.509383	MT	20954	2023.02.27 15:11:27.193525761	0001923
1	6.523336	-0.046262	6.501620	0.529826	MT	20954	2023.02.27 15:11:27.194525761	0001923
1	6.505715	-0.023494	6.486015	0.505349	MT	20954	2023.02.27 15:11:27.195525761	0001923
1	6.463996	0.001336	6.437889	0.580371	MT	20954	2023.02.27 15:11:27.196525761	0001923
1	6.500717	-0.042032	6.477322	0.549415	MT	20954	2023.02.27 15:11:27.197525761	0001923
1	6.504623	-0.038690	6.486288	0.486507	MT	20954	2023.02.27 15:11:27.198525761	0001923
1	6.471125	-0.042416	6.450936	0.509009	MT	20954	2023.02.27 15:11:27.199525761	0001923
1	6.478137	-0.046423	6.457930	0.509157	MT	20954	2023.02.27 15:11:27.200525761	0001923
1	6.480192	-0.038094	6.457451	0.541070	MT	20954	2023.02.27 15:11:27.201525761	0001923
1	6.497311	-0.027558	6.478119	0.498269	MT	20954	2023.02.27 15:11:27.202525761	0001923
1	6.473125	-0.086654	6.454235	0.486512	MT	20954	2023.02.27 15:11:27.203525761	0001923
1	6.469295	-0.050082	6.446438	0.541025	MT	20954	2023.02.27 15:11:27.204525761	0001923
1	6.492437	-0.038065	6.469389	0.545252	MT	20954	2023.02.27 15:11:27.205525761	0001923
1	6.456086	-0.062275	6.434731	0.520969	MT	20954	2023.02.27 15:11:27.206525761	0001923
1	6.478290	-0.027383	6.457892	0.512961	MT	20954	2023.02.27 15:11:27.207525761	0001923
1	6.462687	-0.070520	6.443072	0.498177	MT	20954	2023.02.27 15:11:27.208525761	0001923
1	6.476979	-0.026966	6.453282	0.552893	MT	20954	2023.02.27 15:11:27.209525761	0001923
1	6.494792	-0.049734	6.468886	0.577370	MT	20954	2023.02.27 15:11:27.210525761	0001923
1	6.461286	-0.046074	6.438444	0.540862	MT	20954	2023.02.27 15:11:27.211525761	0001923
1	6.490496	-0.019354	6.469839	0.517061	MT	20954	2023.02.27 15:11:27.212525761	0001923
1	6.491530	-0.011190	6.469604	0.532976	MT	20954	2023.02.27 15:11:27.213525761	0001923
1	6.499292	-0.066278	6.477660	0.525666	MT	20954	2023.02.27 15:11:27.214525761	0001923
1	6.503943	-0.050159	6.481495	0.537560	MT	20954	2023.02.27 15:11:27.215525761	0001923
1	6.488703	-0.070059	6.465351	0.545521	MT	20954	2023.02.27 15:11:27.216525761	0001923
1	6.504070	-0.023119	6.481466	0.541282	MT	20954	2023.02.27 15:11:27.217525761	0001923
1	6.492737	-0.074063	6.469346	0.545623	MT	20954	2023.02.27 15:11:27.218525761	0001923
1	6.466881	-0.042453	6.446997	0.504949	MT	20954	2023.02.27 15:11:27.219525761	0001923
1	6.482992	-0.058303	6.461732	0.521340	MT	20954	2023.02.27 15:11:27.220525761	0001923
1	6.497504	-0.058557	6.478082	0.498588	MT	20954	2023.02.27 15:11:27.221525761	0001923
1	6.493319	-0.027554	6.474119	0.498208	MT	20954	2023.02.27 15:11:27.222525761	0001923
1	6.486249	-0.062431	6.465910	0.509444	MT	20954	2023.02.27 15:11:27.223525761	0001923
1	6.461878	-0.062644	6.443264	0.486097	MT	20954	2023.02.27 15:11:27.224525761	0001923
1	6.483890	-0.034139	6.461517	0.537090	MT	20954	2023.02.27 15:11:27.225525761	0001923
1	6.464441	-0.042202	6.442632	0.528884	MT	20954	2023.02.27 15:11:27.226525761	0001923
1	6.484256	-0.078137	6.461464	0.537543	MT	20954	2023.02.27 15:11:27.227525761	0001923
1	6.455814	-0.011278	6.434791	0.520444	MT	20954	2023.02.27 15:11:27.228525761	0001923
1	6.479169	-0.046258	6.457686	0.525155	MT	20954	2023.02.27 15:11:27.229525761	0001923
1	6.472849	-0.015129	6.450540	0.536727	MT	20954	2023.02.27 15:11:27.230525761	0001923
1	6.485009	-0.094054	6.461323	0.545706	MT	20954	2023.02.27 15:11:27.231525761	0001923
1	6.475738	-0.050171	6.453560	0.533133	MT	20954	2023.02.27 15:11:27.232525761	0001923
1	6.472745	-0.050168	6.450560	0.533088	MT	20954	2023.02.27 15:11:27.233525761	0001923
1	6.472113	-0.011741	6.454446	0.477741	MT	20954	2023.02.27 15:11:27.234525761	0001923
1	6.494824	-0.038316	6.473755	0.521317	MT	20954	2023.02.27 15:11:27.235525761	0001923
1	6.490652	-0.050353	6.469802	0.517381	MT	20954	2023.02.27 15:11:27.236525761	0001923
1	6.484945	-0.022975	6.461285	0.552974	MT	20954	2023.02.27 15:11:27.237525761	0001923
1	6.488760	-0.054672	6.470271	0.486427	MT	20954	2023.02.27 15:11:27.238525761	0001923
1	6.481656	-0.050510	6.462047	0.501261	MT	20954	2023.02.27 15:11:27.239525761	0001923
1	6.478366	-0.042382	6.457874	0.513116	MT	20954	2023.02.27 15:11:27.240525761	0001923
1	6.475660	-0.038172	6.453574	0.533010	MT	20954	2023.02.27 15:11:27.241525761	0001923
1	6.512467	-0.050085	6.489372	0.545681	MT	20954	2023.02.27 15:11:27.242525761	0001923
1	6.491310	-0.066269	6.469661	0.525544	MT	20954	2023.02.27 15:11:27.243525761	0001923
1	6.487881	-0.034143	6.465516	0.537151	MT	20954	2023.02.27 15:11:27.244525761	0001923
1	6.473893	-0.046460	6.453992	0.505097	MT	20954	2023.02.27 15:11:27.245525761	0001923
1	6.493099	-0.066634	6.474195	0.490611	MT	20954	2023.02.27 15:11:27.246525761	0001923
1	6.476440	-0.031049	6.453399	0.544936	MT	20954	2023.02.27 15:11:27.247525761	0001923
1	6.479384	-0.038217	6.457635	0.529072	MT	20954	2023.02.27 15:11:27.248525761	0001923
1	6.461215	-0.034074	6.438458	0.540738	MT	20954	2023.02.27 15:11:27.249525761	0001923
1	6.476935	0.005032	6.453320	0.552564	MT	20954	2023.02.27 15:11:27.250525761	0001923
1	6.470492	-0.050529	6.451094	0.498093	MT	20954	2023.02.27 15:11:27.251525761	0001923
1	6.479434	-0.046217	6.457625	0.529154	MT	20954	2023.02.27 15:11:27.252525761	0001923
1	6.457324	-0.050069	6.434440	0.540842	MT	20954	2023.02.27 15:11:27.253525761	0001923
1	6.480127	-0.023748	6.462430	0.477987	MT	20954	2023.02.27 15:11:27.254525761	0001923
1	6.472745	-0.050168	6.450560	0.533088	MT	20954	2023.02.27 15:11:27.255525761	0001923
1	6.465995	-0.065994	6.442298	0.549127	MT	20954	2023.02.27 15:11:27.256525761	0001923
1	6.476310	-0.054089	6.453433	0.541173	MT	20954	2023.02.27 15:11:27.257525761	0001923
1	6.462336	-0.082602	6.443179	0.490302	MT	20954	2023.02.27 15:11:27.258525761	0001923
1	6.522507	-0.038386	6.501813	0.517746	MT	20954	2023.02.27 15:11:27.259525761	0001923
1	6.497097	-0.034599	6.478171	0.494342	MT	20954	2023.02.27 15:11:27.260525761	0001923
1	6.476113	-0.015744	6.458440	0.477844	MT	20954	2023.02.27 15:11:27.261525761	0001923
1	6.518947	-0.015301	6.497718	0.525447	MT	20954	2023.02.27 15:11:27.262525761	0001923
1	6.490029	-0.031436	6.469947	0.509186	MT	20954	2023.02.27 15:11:27.263525761	0001923
1	6.533318	-0.042594	6.514096	0.498974	MT	20954	2023.02.27 15:11:27.264525761	0001923
1	6.493962	-0.011442	6.473970	0.509042	MT	20954	2023.02.27 15:11:27.265525761	0001923
1	6.482807	-0.066344	6.461784	0.517423	MT	20954	2023.02.27 15:11:27.266525761	0001923
1	6.478052	-0.066463	6.457968	0.505364	MT	20954	2023.02.27 15:11:27.267525761	0001923
1	6.478304	-0.066422	6.457907	0.509363	MT	20954	2023.02.27 15:11:27.268525761	0001923
1	6.475045	-0.062294	6.453729	0.521259	MT	20954	2023.02.27 15:11:27.269525761	0001923
1	6.493804	-0.038481	6.473999	0.505320	MT	20954	2023.02.27 15:11:27.270525761	0001923
1	6.494248	-0.086479	6.473942	0.505814	MT	20954	2023.02.27 15:11:27.271525761	0001923
1	6.469426	-0.023042	6.446409	0.544746	MT	20954	2023.02.27 15:11:27.272525761	0001923
1	6.461665	-0.031646	6.443301	0.485778	MT	20954	2023.02.27 15:11:27.273525761	0001923
1	6.473286	-0.050086	6.450438	0.541086	MT	20954	2023.02.27 15:11:27.274525761	0001923
1	6.480270	-0.050093	6.457437	0.541193	MT	20954	2023.02.27 15:11:27.275525761	0001923
1	6.480192	-0.038094	6.457451	0.541070	MT	20954	2023.02.27 15:11:27.276525761	0001923
1	6.499983	-0.054155	6.477491	0.537541	MT	20954	2023.02.27 15:11:27.277525761	0001923
1	6.463101	-0.061825	6.438059	0.565022	MT	20954	2023.02.27 15:11:27.278525761	0001923
1	6.483925	-0.033558	6.456662	0.593020	MT	20954	2023.02.27 15:11:27.279525761	0001923
1	6.477121	-0.031579	6.458177	0.494006	MT	20954	2023.02.27 15:11:27.280525761	0001923
1	6.456043	-0.082315	6.434768	0.517175	MT	20954	2023.02.27 15:11:27.281525761	0001923
1	6.491815	-0.019148	6.469534	0.537058	MT	20954	2023.02.27 15:11:27.282525761	0001923
1	6.507024	-0.031288	6.485701	0.525428	MT	20954	2023.02.27 15:11:27.283525761	0001923
1	6.517706	-0.027507	6.498009	0.505574	MT	20954	2023.02.27 15:11:27.284525761	0001923
1	6.482936	-0.078343	6.461770	0.517547	MT	20954	2023.02.27 15:11:27.285525761	0001923
1	6.477664	-0.050505	6.458048	0.501200	MT	20954	2023.02.27 15:11:27.286525761	0001923
1	6.478837	-0.034300	6.457761	0.521032	MT	20954	2023.02.27 15:11:27.287525761	0001923
1	6.478967	-0.054299	6.457738	0.521238	MT	20954	2023.02.27 15:11:27.288525761	0001923
1	6.509752	-0.034498	6.490002	0.505523	MT	20954	2023.02.27 15:11:27.289525761	0001923
1	6.477055	-0.058618	6.458206	0.490284	MT	20954	2023.02.27 15:11:27.290525761	0001923
1	6.478945	-0.078339	6.457770	0.517485	MT	20954	2023.02.27 15:11:27.291525761	0001923
1	6.494562	-0.057775	6.468938	0.573453	MT	20954	2023.02.27 15:11:27.292525761	0001923
1	6.477610	-0.042506	6.458057	0.501118	MT	20954	2023.02.27 15:11:27.293525761	0001923
1	6.492241	-0.050105	6.469436	0.541376	MT	20954	2023.02.27 15:11:27.294525761	0001923
1	6.477234	-0.050578	6.458155	0.494201	MT	20954	2023.02.27 15:11:27.295525761	0001923
1	6.471019	0.012581	6.451001	0.508443	MT	20954	2023.02.27 15:11:27.296525761	0001923
1	6.487152	-0.046266	6.465685	0.525277	MT	20954	2023.02.27 15:11:27.297525761	0001923
1	6.489179	-0.061977	6.465239	0.553437	MT	20954	2023.02.27 15:11:27.298525761	0001923
1	6.460391	-0.031198	6.438645	0.528709	MT	20954	2023.02.27 15:11:27.299525761	0001923
1	6.459940	-0.074320	6.438777	0.517154	MT	20954	2023.02.27 15:11:27.300525761	0001923
1	6.484802	-0.078054	6.461342	0.545542	MT	20954	2023.02.27 15:11:27.301525761	0001923
1	6.450063	-0.030938	6.426280	0.552522	MT	20954	2023.02.27 15:11:27.302525761	0001923
1	6.477991	-0.081881	6.453094	0.561458	MT	20954	2023.02.27 15:11:27.303525761	0001923
1	6.462460	-0.053908	6.438190	0.556941	MT	20954	2023.02.27 15:11:27.304525761	0001923
1	6.472334	-0.023211	6.450653	0.528810	MT	20954	2023.02.27 15:11:27.305525761	0001923
1	6.482512	-0.062385	6.461850	0.513383	MT	20954	2023.02.27 15:11:27.306525761	0001923
1	6.496407	-0.034069	6.473393	0.545272	MT	20954	2023.02.27 15:11:27.307525761	0001923
1	6.484232	-0.046097	6.461441	0.541213	MT	20954	2023.02.27 15:11:27.308525761	0001923
1	6.485153	-0.057973	6.461244	0.553335	MT	20954	2023.02.27 15:11:27.309525761	0001923
1	6.490574	-0.038353	6.469816	0.517257	MT	20954	2023.02.27 15:11:27.310525761	0001923
1	6.487359	-0.070265	6.465657	0.525524	MT	20954	2023.02.27 15:11:27.311525761	0001923
1	6.526209	-0.031432	6.505881	0.513736	MT	20954	2023.02.27 15:11:27.312525761	0001923
1	6.494902	-0.050316	6.473741	0.521441	MT	20954	2023.02.27 15:11:27.313525761	0001923
1	6.478708	-0.054340	6.457799	0.517238	MT	20954	2023.02.27 15:11:27.314525761	0001923
1	6.517081	-0.038619	6.498164	0.494689	MT	20954	2023.02.27 15:11:27.315525761	0001923
1	6.495956	-0.042805	6.478467	0.474428	MT	20954	2023.02.27 15:11:27.316525761	0001923
1	6.502158	-0.045825	6.477012	0.569453	MT	20954	2023.02.27 15:11:27.317525761	0001923
1	6.468331	-0.019207	6.446658	0.528708	MT	20954	2023.02.27 15:11:27.318525761	0001923
1	6.467388	-0.042371	6.446875	0.512947	MT	20954	2023.02.27 15:11:27.319525761	0001923
1	6.496103	-0.027111	6.473462	0.541201	MT	20954	2023.02.27 15:11:27.320525761	0001923
1	6.494036	-0.010819	6.469054	0.568970	MT	20954	2023.02.27 15:11:27.321525761	0001923
1	6.458156	-0.049946	6.434257	0.552840	MT	20954	2023.02.27 15:11:27.322525761	0001923
1	6.460943	-0.034116	6.438519	0.536739	MT	20954	2023.02.27 15:11:27.323525761	0001923
1	6.437583	-0.050661	6.419342	0.481607	MT	20954	2023.02.27 15:11:27.324525761	0001923
1	6.495832	-0.027152	6.473524	0.537202	MT	20954	2023.02.27 15:11:27.325525761	0001923
1	6.475295	-0.007215	6.453672	0.528691	MT	20954	2023.02.27 15:11:27.326525761	0001923
1	6.464454	-0.074241	6.442655	0.525214	MT	20954	2023.02.27 15:11:27.327525761	0001923
1	6.495357	-0.045652	6.468769	0.585328	MT	20954	2023.02.27 15:11:27.328525761	0001923
1	6.467089	-0.034412	6.446946	0.508866	MT	20954	2023.02.27 15:11:27.329525761	0001923
1	6.476383	-0.027703	6.458365	0.481966	MT	20954	2023.02.27 15:11:27.330525761	0001923
1	6.510532	-0.038374	6.489814	0.517563	MT	20954	2023.02.27 15:11:27.331525761	0001923
1	6.493436	-0.094633	6.474162	0.490899	MT	20954	2023.02.27 15:11:27.332525761	0001923
1	6.487315	-0.027226	6.465647	0.529081	MT	20954	2023.02.27 15:11:27.333525761	0001923
1	6.493327	-0.086633	6.474171	0.490817	MT	20954	2023.02.27 15:11:27.334525761	0001923
1	6.530921	-0.015313	6.509717	0.525630	MT	20954	2023.02.27 15:11:27.335525761	0001923
1	6.516580	-0.066742	6.498314	0.482979	MT	20954	2023.02.27 15:11:27.336525761	0001923
1	6.489460	-0.061936	6.465178	0.557436	MT	20954	2023.02.27 15:11:27.337525761	0001923
1	6.483012	0.000735	6.461741	0.524732	MT	20954	2023.02.27 15:11:27.338525761	0001923
1	6.478366	-0.042382	6.457874	0.513116	MT	20954	2023.02.27 15:11:27.339525761	0001923
1	6.492785	0.000362	6.474274	0.489921	MT	20954	2023.02.27 15:11:27.340525761	0001923
1	6.475420	-0.026757	6.449977	0.572844	MT	20954	2023.02.27 15:11:27.341525761	0001923
1	6.493027	0.000403	6.474213	0.493921	MT	20954	2023.02.27 15:11:27.342525761	0001923
1	6.491614	-0.070228	6.469595	0.529584	MT	20954	2023.02.27 15:11:27.343525761	0001923
1	6.480388	-0.019053	6.457413	0.544873	MT	20954	2023.02.27 15:11:27.344525761	0001923
1	6.480000	-0.077593	6.452672	0.589412	MT	20954	2023.02.27 15:11:27.345525761	0001923
1	6.452523	-0.050189	6.430623	0.528783	MT	20954	2023.02.27 15:11:27.346525761	0001923
1	6.493913	-0.054480	6.473980	0.505485	MT	20954	2023.02.27 15:11:27.347525761	0001923
1	6.466657	-0.046494	6.447054	0.500991	MT	20954	2023.02.27 15:11:27.348525761	0001923
1	6.468361	-0.066246	6.446664	0.525192	MT	20954	2023.02.27 15:11:27.349525761	0001923
1	6.462778	-0.057867	6.438124	0.560982	MT	20954	2023.02.27 15:11:27.350525761	0001923
1	6.479333	-0.027218	6.457648	0.528958	MT	20954	2023.02.27 15:11:27.351525761	0001923
1	6.476541	-0.098128	6.453442	0.537627	MT	20954	2023.02.27 15:11:27.352525761	0001923
1	6.457941	-0.057986	6.434308	0.548923	MT	20954	2023.02.27 15:11:27.353525761	0001923
1	6.463097	-0.034408	6.442946	0.508805	MT	20954	2023.02.27 15:11:27.354525761	0001923
1	6.491236	-0.058270	6.469670	0.525462	MT	20954	2023.02.27 15:11:27.355525761	0001923
1	6.468017	-0.082327	6.446767	0.517359	MT	20954	2023.02.27 15:11:27.356525761	0001923
1	6.496370	-0.066109	6.473416	0.541602	MT	20954	2023.02.27 15:11:27.357525761	0001923
1	6.494500	-0.023358	6.473834	0.517164	MT	20954	2023.02.27 15:11:27.358525761	0001923
1	6.485505	-0.023515	6.466079	0.501044	MT	20954	2023.02.27 15:11:27.359525761	0001923
1	6.520047	-0.027135	6.497460	0.541568	MT	20954	2023.02.27 15:11:27.360525761	0001923
1	6.484020	-0.054138	6.461493	0.537296	MT	20954	2023.02.27 15:11:27.361525761	0001923
1	6.481729	-0.057886	6.457122	0.561272	MT	20954	2023.02.27 15:11:27.362525761	0001923
1	6.512742	-0.050043	6.489311	0.549681	MT	20954	2023.02.27 15:11:27.363525761	0001923
1	6.471004	-0.007418	6.450977	0.508649	MT	20954	2023.02.27 15:11:27.364525761	0001923
1	6.487508	-0.058225	6.465610	0.529400	MT	20954	2023.02.27 15:11:27.365525761	0001923
1	6.500145	-0.038114	6.477449	0.541375	MT	20954	2023.02.27 15:11:27.366525761	0001923
1	6.492461	-0.042065	6.469384	0.545293	MT	20954	2023.02.27 15:11:27.367525761	0001923
1	6.482002	-0.019429	6.461962	0.508941	MT	20954	2023.02.27 15:11:27.368525761	0001923
1	6.480608	-0.058051	6.457367	0.545275	MT	20954	2023.02.27 15:11:27.369525761	0001923
1	6.461314	-0.050073	6.438439	0.540903	MT	20954	2023.02.27 15:11:27.370525761	0001923
1	6.463595	-0.031326	6.442828	0.516772	MT	20954	2023.02.27 15:11:27.371525761	0001923
1	6.461842	-0.058644	6.443269	0.486056	MT	20954	2023.02.27 15:11:27.372525761	0001923
1	6.460008	-0.054279	6.438740	0.520947	MT	20954	2023.02.27 15:11:27.373525761	0001923
1	6.473914	0.044535	6.454100	0.504160	MT	20954	2023.02.27 15:11:27.374525761	0001923
1	6.463822	-0.041703	6.437899	0.576814	MT	20954	2023.02.27 15:11:27.375525761	0001923
1	6.476894	-0.058006	6.453306	0.549213	MT	20954	2023.02.27 15:11:27.376525761	0001923
1	6.470438	-0.042530	6.451104	0.498011	MT	20954	2023.02.27 15:11:27.377525761	0001923
1	6.498261	-0.057820	6.472998	0.569515	MT	20954	2023.02.27 15:11:27.378525761	0001923
1	6.479068	-0.027259	6.457709	0.524959	MT	20954	2023.02.27 15:11:27.379525761	0001923
1	6.500124	-0.034114	6.477454	0.541334	MT	20954	2023.02.27 15:11:27.380525761	0001923
1	6.479252	-0.082298	6.457704	0.521526	MT	20954	2023.02.27 15:11:27.381525761	0001923
1	6.508341	-0.066121	6.485415	0.541786	MT	20954	2023.02.27 15:11:27.382525761	0001923
1	6.516954	-0.074046	6.493282	0.549989	MT	20954	2023.02.27 15:11:27.383525761	0001923
1	6.485569	-0.102624	6.466153	0.490859	MT	20954	2023.02.27 15:11:27.384525761	0001923
1	6.499389	-0.046238	6.477623	0.529460	MT	20954	2023.02.27 15:11:27.385525761	0001923
1	6.502089	-0.046448	6.481928	0.509524	MT	20954	2023.02.27 15:11:27.386525761	0001923
1	6.506393	-0.054410	6.485857	0.513667	MT	20954	2023.02.27 15:11:27.387525761	0001923
1	6.492713	-0.038024	6.469328	0.549252	MT	20954	2023.02.27 15:11:27.388525761	0001923
1	6.501289	-0.023563	6.482123	0.498289	MT	20954	2023.02.27 15:11:27.389525761	0001923
1	6.500320	-0.007075	6.477425	0.545055	MT	20954	2023.02.27 15:11:27.390525761	0001923
1	6.453499	-0.042678	6.435350	0.481769	MT	20954	2023.02.27 15:11:27.391525761	0001923
1	6.475560	-0.003174	6.453615	0.532650	MT	20954	2023.02.27 15:11:27.392525761	0001923
1	6.489051	-0.045978	6.465258	0.553272	MT	20954	2023.02.27 15:11:27.393525761	0001923
1	6.478936	-0.050299	6.457742	0.521197	MT	20954	2023.02.27 15:11:27.394525761	0001923
1	6.496055	-0.003112	6.473491	0.540954	MT	20954	2023.02.27 15:11:27.395525761	0001923
1	6.470035	-0.054611	6.451212	0.490136	MT	20954	2023.02.27 15:11:27.396525761	0001923
1	6.489183	-0.046590	6.470158	0.494343	MT	20954	2023.02.27 15:11:27.397525761	0001923
1	6.467905	-0.042288	6.446753	0.520946	MT	20954	2023.02.27 15:11:27.398525761	0001923
1	6.486434	-0.054390	6.465859	0.513361	MT	20954	2023.02.27 15:11:27.399525761	0001923
1	6.472986	-0.046127	6.450504	0.537046	MT	20954	2023.02.27 15:11:27.400525761	0001923
1	6.486798	-0.066348	6.465784	0.517484	MT	20954	2023.02.27 15:11:27.401525761	0001923
1	6.476071	-0.058130	6.453489	0.537215	MT	20954	2023.02.27 15:11:27.402525761	0001923
1	6.463631	-0.038326	6.442819	0.516845	MT	20954	2023.02.27 15:11:27.403525761	0001923
1	6.469947	-0.061999	6.446302	0.549147	MT	20954	2023.02.27 15:11:27.404525761	0001923
1	6.483517	-0.058220	6.461610	0.529339	MT	20954	2023.02.27 15:11:27.405525761	0001923
1	6.516933	-0.038007	6.493264	0.553618	MT	20954	2023.02.27 15:11:27.406525761	0001923
1	6.492187	-0.042106	6.469445	0.541294	MT	20954	2023.02.27 15:11:27.407525761	0001923
1	6.500536	-0.098806	6.482400	0.475065	MT	20954	2023.02.27 15:11:27.408525761	0001923
1	6.478837	-0.034300	6.457761	0.521032	MT	20954	2023.02.27 15:11:27.409525761	0001923
1	6.484832	-0.023629	6.466247	0.490046	MT	20954	2023.02.27 15:11:27.410525761	0001923
1	6.475917	-0.070170	6.453536	0.533339	MT	20954	2023.02.27 15:11:27.411525761	0001923
1	6.478088	-0.038424	6.457940	0.509075	MT	20954	2023.02.27 15:11:27.412525761	0001923
1	6.511658	-0.078248	6.489583	0.529972	MT	20954	2023.02.27 15:11:27.413525761	0001923
1	6.468123	-0.034248	6.446702	0.524863	MT	20954	2023.02.27 15:11:27.414525761	0001923
1	6.499319	-0.034238	6.477637	0.529336	MT	20954	2023.02.27 15:11:27.415525761	0001923
1	6.475471	-0.050213	6.453621	0.529134	MT	20954	2023.02.27 15:11:27.416525761	0001923
1	6.474274	-0.062418	6.453912	0.509261	MT	20954	2023.02.27 15:11:27.417525761	0001923
1	6.471404	-0.094455	6.450935	0.505545	MT	20954	2023.02.27 15:11:27.418525761	0001923
1	6.461136	-0.003076	6.438495	0.540419	MT	20954	2023.02.27 15:11:27.419525761	0001923
1	6.465033	-0.050119	6.442500	0.536965	MT	20954	2023.02.27 15:11:27.420525761	0001923
1	6.448650	-0.010564	6.421755	0.588249	MT	20954	2023.02.27 15:11:27.421525761	0001923
1	6.474994	-0.023950	6.458736	0.457929	MT	20954	2023.02.27 15:11:27.422525761	0001923
1	6.456050	-0.058275	6.434736	0.520927	MT	20954	2023.02.27 15:11:27.423525761	0001923
1	6.467299	-0.023372	6.446898	0.512752	MT	20954	2023.02.27 15:11:27.424525761	0001923
1	6.467991	-0.054288	6.446739	0.521070	MT	20954	2023.02.27 15:11:27.425525761	0001923
1	6.474567	-0.066377	6.453846	0.513301	MT	20954	2023.02.27 15:11:27.426525761	0001923
1	6.479318	-0.023218	6.457652	0.528917	MT	20954	2023.02.27 15:11:27.427525761	0001923
1	6.492509	-0.078104	6.469402	0.541665	MT	20954	2023.02.27 15:11:27.428525761	0001923
1	6.483090	-0.034263	6.461700	0.525092	MT	20954	2023.02.27 15:11:27.429525761	0001923
1	6.494035	-0.034440	6.473943	0.509278	MT	20954	2023.02.27 15:11:27.430525761	0001923
1	6.472674	-0.110289	6.450672	0.521707	MT	20954	2023.02.27 15:11:27.431525761	0001923
1	6.502626	-0.050365	6.481801	0.517564	MT	20954	2023.02.27 15:11:27.432525761	0001923
1	6.476547	-0.078087	6.453404	0.541420	MT	20954	2023.02.27 15:11:27.433525761	0001923
1	6.490113	-0.046436	6.469929	0.509341	MT	20954	2023.02.27 15:11:27.434525761	0001923
1	6.506389	-0.098490	6.485926	0.506121	MT	20954	2023.02.27 15:11:27.435525761	0001923
1	6.492579	-0.058064	6.469365	0.545458	MT	20954	2023.02.27 15:11:27.436525761	0001923
1	6.478196	-0.054423	6.457921	0.509240	MT	20954	2023.02.27 15:11:27.437525761	0001923
1	6.475688	-0.065755	6.449930	0.573245	MT	20954	2023.02.27 15:11:27.438525761	0001923
1	6.500496	-0.050072	6.477374	0.545498	MT	20954	2023.02.27 15:11:27.439525761	0001923
1	6.462299	-0.026910	6.438222	0.556663	MT	20954	2023.02.27 15:11:27.440525761	0001923
1	6.480266	-0.078133	6.457465	0.537482	MT	20954	2023.02.27 15:11:27.441525761	0001923
1	6.473272	-0.054573	6.454150	0.494181	MT	20954	2023.02.27 15:11:27.442525761	0001923
1	6.484565	-0.054056	6.461371	0.545295	MT	20954	2023.02.27 15:11:27.443525761	0001923
1	6.484095	-0.015099	6.461478	0.540894	MT	20954	2023.02.27 15:11:27.444525761	0001923
1	6.481303	-0.037929	6.457207	0.557067	MT	20954	2023.02.27 15:11:27.445525761	0001923
1	6.469182	-0.031083	6.446461	0.540830	MT	20954	2023.02.27 15:11:27.446525761	0001923
1	6.448744	-0.094224	6.426633	0.525175	MT	20954	2023.02.27 15:11:27.447525761	0001923
1	6.475420	-0.094293	6.453691	0.521588	MT	20954	2023.02.27 15:11:27.448525761	0001923
1	6.497476	0.016470	6.478125	0.500816	MT	20954	2023.02.27 15:11:27.449525761	0001923
1	6.483820	-0.086219	6.461577	0.529627	MT	20954	2023.02.27 15:11:27.450525761	0001923
1	6.455949	-0.074316	6.434778	0.517093	MT	20954	2023.02.27 15:11:27.451525761	0001923
1	6.484334	-0.015711	6.466378	0.481965	MT	20954	2023.02.27 15:11:27.452525761	0001923
1	6.515354	-0.046254	6.493621	0.529704	MT	20954	2023.02.27 15:11:27.453525761	0001923
1	6.502572	-0.042366	6.481810	0.517482	MT	20954	2023.02.27 15:11:27.454525761	0001923
1	6.484948	-0.066014	6.461295	0.549418	MT	20954	2023.02.27 15:11:27.455525761	0001923
1	6.482504	-0.015346	6.461845	0.516898	MT	20954	2023.02.27 15:11:27.456525761	0001923
1	6.493946	-0.058480	6.473975	0.505526	MT	20954	2023.02.27 15:11:27.457525761	0001923
1	6.491840	-0.066187	6.469539	0.533543	MT	20954	2023.02.27 15:11:27.458525761	0001923
1	6.470900	-0.074497	6.451020	0.501340	MT	20954	2023.02.27 15:11:27.459525761	0001923
1	6.470142	-0.066611	6.451198	0.490260	MT	20954	2023.02.27 15:11:27.460525761	0001923
1	6.459060	-0.023405	6.438960	0.508630	MT	20954	2023.02.27 15:11:27.461525761	0001923
1	6.482497	-0.011347	6.461849	0.516857	MT	20954	2023.02.27 15:11:27.462525761	0001923
1	6.462694	-0.050490	6.443050	0.500971	MT	20954	2023.02.27 15:11:27.463525761	0001923
1	6.473386	-0.062085	6.450424	0.541210	MT	20954	2023.02.27 15:11:27.464525761	0001923
1	6.464344	-0.026621	6.437795	0.584659	MT	20954	2023.02.27 15:11:27.465525761	0001923
1	6.467002	-0.082492	6.447011	0.501361	MT	20954	2023.02.27 15:11:27.466525761	0001923
1	6.475571	-0.062212	6.453607	0.529258	MT	20954	2023.02.27 15:11:27.467525761	0001923
1	6.476732	-0.070047	6.453353	0.545337	MT	20954	2023.02.27 15:11:27.468525761	0001923
1	6.461138	-0.007076	6.438490	0.540460	MT	20954	2023.02.27 15:11:27.469525761	0001923
1	6.455612	-0.031318	6.434829	0.516650	MT	20954	2023.02.27 15:11:27.470525761	0001923
1	6.475535	-0.058212	6.453611	0.529216	MT	20954	2023.02.27 15:11:27.471525761	0001923
1	6.467587	-0.031330	6.446827	0.516834	MT	20954	2023.02.27 15:11:27.472525761	0001923
1	6.493821	-0.033859	6.469088	0.565208	MT	20954	2023.02.27 15:11:27.473525761	0001923
1	6.470631	-0.066528	6.451075	0.498258	MT	20954	2023.02.27 15:11:27.474525761	0001923
1	6.490623	-0.046353	6.469807	0.517339	MT	20954	2023.02.27 15:11:27.475525761	0001923
1	6.495692	-0.050192	6.473557	0.533439	MT	20954	2023.02.27 15:11:27.476525761	0001923
1	6.491162	-0.057688	6.464816	0.581391	MT	20954	2023.02.27 15:11:27.477525761	0001923
1	6.510193	-0.102536	6.489982	0.502224	MT	20954	2023.02.27 15:11:27.478525761	0001923
1	6.499821	-0.066195	6.477538	0.533665	MT	20954	2023.02.27 15:11:27.479525761	0001923
1	6.498557	-0.070401	6.477838	0.513709	MT	20954	2023.02.27 15:11:27.480525761	0001923
1	6.473286	-0.050086	6.450438	0.541086	MT	20954	2023.02.27 15:11:27.481525761	0001923
1	6.521924	-0.098579	6.502031	0.499367	MT	20954	2023.02.27 15:11:27.482525761	0001923
1	6.495457	-0.054233	6.473614	0.529481	MT	20954	2023.02.27 15:11:27.483525761	0001923
1	6.487359	-0.070265	6.465657	0.525524	MT	20954	2023.02.27 15:11:27.484525761	0001923
1	6.488079	-0.062142	6.465483	0.537440	MT	20954	2023.02.27 15:11:27.485525761	0001923
1	6.485190	-0.046586	6.466158	0.494282	MT	20954	2023.02.27 15:11:27.486525761	0001923
1	6.476826	-0.015621	6.458257	0.489842	MT	20954	2023.02.27 15:11:27.487525761	0001923
1	6.458026	-0.026947	6.434284	0.552603	MT	20954	2023.02.27 15:11:27.488525761	0001923
1	6.494758	-0.023317	6.473773	0.521163	MT	20954	2023.02.27 15:11:27.489525761	0001923
1	6.478520	-0.062381	6.457850	0.513321	MT	20954	2023.02.27 15:11:27.490525761	0001923
1	6.488492	-0.050714	6.470336	0.482386	MT	20954	2023.02.27 15:11:27.491525761	0001923
1	6.502434	-0.058406	6.481852	0.513647	MT	20954	2023.02.27 15:11:27.492525761	0001923
1	6.492647	-0.023024	6.469346	0.549097	MT	20954	2023.02.27 15:11:27.493525761	0001923
1	6.477031	-0.037966	6.453269	0.553006	MT	20954	2023.02.27 15:11:27.494525761	0001923
1	6.467299	-0.023372	6.446898	0.512752	MT	20954	2023.02.27 15:11:27.495525761	0001923
1	6.488831	-0.054019	6.465309	0.549355	MT	20954	2023.02.27 15:11:27.496525761	0001923
1	6.471036	-0.023417	6.450958	0.508814	MT	20954	2023.02.27 15:11:27.497525761	0001923
1	6.504187	-0.073576	6.476612	0.593737	MT	20954	2023.02.27 15:11:27.498525761	0001923
1	6.494873	-0.046316	6.473745	0.521400	MT	20954	2023.02.27 15:11:27.499525761	0001923
1	6.464231	-0.050243	6.442683	0.524967	MT	20954	2023.02.27 15:11:27.500525761	0001923
1	6.506712	-0.015330	6.485781	0.521264	MT	20954	2023.02.27 15:11:27.501525761	0001923
1	6.486077	-0.070471	6.465962	0.505527	MT	20954	2023.02.27 15:11:27.502525761	0001923
1	6.486542	-0.066389	6.465845	0.513485	MT	20954	2023.02.27 15:11:27.503525761	0001923
1	6.488723	-0.038019	6.465328	0.549190	MT	20954	2023.02.27 15:11:27.504525761	0001923
1	6.511459	-0.102329	6.489677	0.522221	MT	20954	2023.02.27 15:11:27.505525761	0001923
1	6.493382	-0.070593	6.474129	0.494651	MT	20954	2023.02.27 15:11:27.506525761	0001923
1	6.488389	-0.066100	6.465417	0.541480	MT	20954	2023.02.27 15:11:27.507525761	0001923
1	6.466771	-0.015455	6.447030	0.504671	MT	20954	2023.02.27 15:11:27.508525761	0001923
1	6.487979	-0.050143	6.465497	0.537316	MT	20954	2023.02.27 15:11:27.509525761	0001923
1	6.484976	-0.030974	6.461276	0.553057	MT	20954	2023.02.27 15:11:27.510525761	0001923
1	6.459949	-0.046280	6.438749	0.520865	MT	20954	2023.02.27 15:11:27.511525761	0001923
1	6.472760	-0.094736	6.454347	0.478596	MT	20954	2023.02.27 15:11:27.512525761	0001923
1	6.503380	-0.046242	6.481622	0.529521	MT	20954	2023.02.27 15:11:27.513525761	0001923
1	6.472745	-0.050168	6.450560	0.533088	MT	20954	2023.02.27 15:11:27.514525761	0001923
1	6.468053	0.008750	6.446753	0.524421	MT	20954	2023.02.27 15:11:27.515525761	0001923
1	6.467700	-0.050329	6.446805	0.517029	MT	20954	2023.02.27 15:11:27.516525761	0001923
1	6.470678	-0.050498	6.451049	0.501093	MT	20954	2023.02.27 15:11:27.517525761	0001923
1	6.473078	-0.058127	6.450489	0.537169	MT	20954	2023.02.27 15:11:27.518525761	0001923
1	6.484260	-0.050097	6.461437	0.541254	MT	20954	2023.02.27 15:11:27.519525761	0001923
1	6.475108	-0.034255	6.453701	0.524970	MT	20954	2023.02.27 15:11:27.520525761	0001923
1	6.462479	-0.046521	6.443100	0.497930	MT	20954	2023.02.27 15:11:27.521525761	0001923
1	6.490522	-0.027354	6.469829	0.517144	MT	20954	2023.02.27 15:11:27.522525761	0001923
1	6.508541	-0.058080	6.485363	0.545703	MT	20954	2023.02.27 15:11:27.523525761	0001923
1	6.510192	-0.081873	6.485029	0.565946	MT	20954	2023.02.27 15:11:27.524525761	0001923
1	6.472135	-0.038251	6.450696	0.524965	MT	20954	2023.02.27 15:11:27.525525761	0001923
1	6.491751	-0.082227	6.469581	0.529708	MT	20954	2023.02.27 15:11:27.526525761	0001923
1	6.514483	-0.066418	6.493841	0.513913	MT	20954	2023.02.27 15:11:27.527525761	0001923
1	6.504388	-0.034077	6.481392	0.545394	MT	20954	2023.02.27 15:11:27.528525761	0001923
1	6.492487	-0.046064	6.469379	0.545335	MT	20954	2023.02.27 15:11:27.529525761	0001923
1	6.491143	-0.046271	6.469685	0.525338	MT	20954	2023.02.27 15:11:27.530525761	0001923
1	6.493277	-0.011555	6.474138	0.498043	MT	20954	2023.02.27 15:11:27.531525761	0001923
1	6.517282	-0.086658	6.498168	0.491183	MT	20954	2023.02.27 15:11:27.532525761	0001923
1	6.483064	-0.097761	6.456892	0.573682	MT	20954	2023.02.27 15:11:27.533525761	0001923
1	6.487390	-0.042225	6.465629	0.529235	MT	20954	2023.02.27 15:11:27.534525761	0001923
1	6.484841	-0.054014	6.461310	0.549294	MT	20954	2023.02.27 15:11:27.535525761	0001923
1	6.480215	-0.042093	6.457447	0.541111	MT	20954	2023.02.27 15:11:27.536525761	0001923
1	6.474181	-0.057962	6.450245	0.553166	MT	20954	2023.02.27 15:11:27.537525761	0001923
1	6.473392	0.008952	6.450447	0.544478	MT	20954	2023.02.27 15:11:27.538525761	0001923
1	6.480955	-0.022971	6.457286	0.552913	MT	20954	2023.02.27 15:11:27.539525761	0001923
1	6.473395	-0.015046	6.450418	0.544725	MT	20954	2023.02.27 15:11:27.540525761	0001923
1	6.491573	-0.066228	6.469600	0.529543	MT	20954	2023.02.27 15:11:27.541525761	0001923
1	6.490012	-0.027437	6.469952	0.509145	MT	20954	2023.02.27 15:11:27.542525761	0001923
1	6.471777	-0.037711	6.445903	0.576895	MT	20954	2023.02.27 15:11:27.543525761	0001923
1	6.462944	-0.050449	6.442988	0.504970	MT	20954	2023.02.27 15:11:27.544525761	0001923
1	6.486798	-0.066348	6.465784	0.517484	MT	20954	2023.02.27 15:11:27.545525761	0001923
1	6.492992	-0.037982	6.469267	0.553251	MT	20954	2023.02.27 15:11:27.546525761	0001923
1	6.480029	-0.054134	6.457493	0.537235	MT	20954	2023.02.27 15:11:27.547525761	0001923
1	6.506629	-0.078409	6.485828	0.513914	MT	20954	2023.02.27 15:11:27.548525761	0001923
1	6.485258	-0.030933	6.461215	0.557056	MT	20954	2023.02.27 15:11:27.549525761	0001923
1	6.491573	-0.066228	6.469600	0.529543	MT	20954	2023.02.27 15:11:27.550525761	0001923
1	6.509574	-0.046539	6.490049	0.501648	MT	20954	2023.02.27 15:11:27.551525761	0001923
1	6.477170	-0.070618	6.458192	0.490408	MT	20954	2023.02.27 15:11:27.552525761	0001923
1	6.471523	0.008664	6.450874	0.516483	MT	20954	2023.02.27 15:11:27.553525761	0001923
1	6.510184	-0.101913	6.485067	0.562153	MT	20954	2023.02.27 15:11:27.554525761	0001923
1	6.491143	-0.046271	6.469685	0.525338	MT	20954	2023.02.27 15:11:27.555525761	0001923
1	6.477576	-0.033884	6.453151	0.560964	MT	20954	2023.02.27 15:11:27.556525761	0001923
1	6.484260	-0.050097	6.461437	0.541254	MT	20954	2023.02.27 15:11:27.557525761	0001923
1	6.462357	0.016475	6.443175	0.497282	MT	20954	2023.02.27 15:11:27.558525761	0001923
1	6.472114	-0.034252	6.450701	0.524924	MT	20954	2023.02.27 15:11:27.559525761	0001923
1	6.478111	-0.042423	6.457935	0.509116	MT	20954	2023.02.27 15:11:27.560525761	0001923
1	6.494030	-0.002819	6.469064	0.568888	MT	20954	2023.02.27 15:11:27.561525761	0001923
1	6.478196	-0.054423	6.457921	0.509240	MT	20954	2023.02.27 15:11:27.562525761	0001923
1	6.480300	-0.054093	6.457432	0.541234	MT	20954	2023.02.27 15:11:27.563525761	0001923
1	6.482855	-0.053722	6.456883	0.577228	MT	20954	2023.02.27 15:11:27.564525761	0001923
1	6.463196	-0.050408	6.442927	0.508969	MT	20954	2023.02.27 15:11:27.565525761	0001923
1	6.457941	-0.057986	6.434308	0.548923	MT	20954	2023.02.27 15:11:27.566525761	0001923
1	6.480643	0.000987	6.457375	0.548667	MT	20954	2023.02.27 15:11:27.567525761	0001923
1	6.477298	-0.058577	6.458145	0.494283	MT	20954	2023.02.27 15:11:27.568525761	0001923
1	6.456104	-0.023236	6.434716	0.524567	MT	20954	2023.02.27 15:11:27.569525761	0001923
1	6.522393	-0.058427	6.501850	0.513952	MT	20954	2023.02.27 15:11:27.570525761	0001923
1	6.490704	-0.033731	6.464906	0.577145	MT	20954	2023.02.27 15:11:27.571525761	0001923
1	6.479144	-0.042258	6.457691	0.525114	MT	20954	2023.02.27 15:11:27.572525761	0001923
1	6.490173	-0.098515	6.469989	0.501877	MT	20954	2023.02.27 15:11:27.573525761	0001923
1	6.474459	-0.054377	6.453860	0.513178	MT	20954	2023.02.27 15:11:27.574525761	0001923
1	6.509448	-0.065956	6.485171	0.557783	MT	20954	2023.02.27 15:11:27.575525761	0001923
1	6.517433	-0.054577	6.498084	0.498853	MT	20954	2023.02.27 15:11:27.576525761	0001923
1	6.475701	-0.031826	6.458544	0.470010	MT	20954	2023.02.27 15:11:27.577525761	0001923
1	6.485679	-0.054513	6.466042	0.501363	MT	20954	2023.02.27 15:11:27.578525761	0001923
1	6.488044	-0.058142	6.465488	0.537398	MT	20954	2023.02.27 15:11:27.579525761	0001923
1	6.481290	-0.058581	6.462145	0.494345	MT	20954	2023.02.27 15:11:27.580525761	0001923
1	6.489823	-0.069894	6.465107	0.561518	MT	20954	2023.02.27 15:11:27.581525761	0001923
1	6.477758	-0.019466	6.458023	0.504880	MT	20954	2023.02.27 15:11:27.582525761	0001923
1	6.456603	-0.003154	6.434618	0.532359	MT	20954	2023.02.27 15:11:27.583525761	0001923
1	6.478136	-0.074463	6.457958	0.505446	MT	20954	2023.02.27 15:11:27.584525761	0001923
1	6.485649	-0.050514	6.466047	0.501322	MT	20954	2023.02.27 15:11:27.585525761	0001923
1	6.482425	-0.078426	6.461892	0.509548	MT	20954	2023.02.27 15:11:27.586525761	0001923
1	6.464056	-0.034938	6.447725	0.457874	MT	20954	2023.02.27 15:11:27.587525761	0001923
1	6.485342	-0.045932	6.461197	0.557210	MT	20954	2023.02.27 15:11:27.588525761	0001923
1	6.485342	-0.045932	6.461197	0.557210	MT	20954	2023.02.27 15:11:27.589525761	0001923
1	6.466703	-0.049871	6.442134	0.560961	MT	20954	2023.02.27 15:11:27.590525761	0001923
1	6.486326	-0.038391	6.465878	0.513197	MT	20954	2023.02.27 15:11:27.591525761	0001923
1	6.478420	-0.050382	6.457865	0.513198	MT	20954	2023.02.27 15:11:27.592525761	0001923
1	6.462742	-0.101947	6.438194	0.553436	MT	20954	2023.02.27 15:11:27.593525761	0001923
1	6.486547	-0.031350	6.465825	0.517124	MT	20954	2023.02.27 15:11:27.594525761	0001923
1	6.479920	-0.038135	6.457512	0.537070	MT	20954	2023.02.27 15:11:27.595525761	0001923
1	6.489861	-0.046477	6.469990	0.505341	MT	20954	2023.02.27 15:11:27.596525761	0001923
1	6.494238	-0.053817	6.469003	0.569413	MT	20954	2023.02.27 15:11:27.597525761	0001923
1	6.511914	-0.114287	6.489602	0.526343	MT	20954	2023.02.27 15:11:27.598525761	0001923
1	6.505181	-0.050606	6.486151	0.494629	MT	20954	2023.02.27 15:11:27.599525761	0001923
1	6.506250	-0.031412	6.485884	0.513430	MT	20954	2023.02.27 15:11:27.600525761	0001923
1	6.511502	-0.019210	6.489592	0.533364	MT	20954	2023.02.27 15:11:27.601525761	0001923
1	6.487395	-0.011881	6.470627	0.465988	MT	20954	2023.02.27 15:11:27.602525761	0001923
1	6.498957	-0.058319	6.477731	0.521584	MT	20954	2023.02.27 15:11:27.603525761	0001923
1	6.486928	-0.078347	6.465769	0.517608	MT	20954	2023.02.27 15:11:27.604525761	0001923
1	6.488944	-0.090058	6.465328	0.545726	MT	20954	2023.02.27 15:11:27.605525761	0001923
1	6.458874	-0.038445	6.439003	0.504785	MT	20954	2023.02.27 15:11:27.606525761	0001923
1	6.483960	-0.046139	6.461502	0.537214	MT	20954	2023.02.27 15:11:27.607525761	0001923
1	6.468892	-0.066163	6.446542	0.533191	MT	20954	2023.02.27 15:11:27.608525761	0001923
1	6.488496	-0.046060	6.465380	0.545274	MT	20954	2023.02.27 15:11:27.609525761	0001923
1	6.478521	-0.019342	6.457840	0.516878	MT	20954	2023.02.27 15:11:27.610525761	0001923
1	6.478599	-0.070381	6.457841	0.513404	MT	20954	2023.02.27 15:11:27.611525761	0001923
1	6.475739	-0.078211	6.453588	0.529422	MT	20954	2023.02.27 15:11:27.612525761	0001923
1	6.474429	-0.053921	6.450189	0.557125	MT	20954	2023.02.27 15:11:27.613525761	0001923
1	6.476398	-0.019049	6.453413	0.544812	MT	20954	2023.02.27 15:11:27.614525761	0001923
1	6.480792	-0.046011	6.457320	0.549151	MT	20954	2023.02.27 15:11:27.615525761	0001923
1	6.489391	-0.053936	6.465187	0.557354	MT	20954	2023.02.27 15:11:27.616525761	0001923
1	6.467905	-0.042288	6.446753	0.520946	MT	20954	2023.02.27 15:11:27.617525761	0001923
1	6.483784	-0.058179	6.461549	0.533338	MT	20954	2023.02.27 15:11:27.618525761	0001923
1	6.486072	-0.038432	6.465939	0.509197	MT	20954	2023.02.27 15:11:27.619525761	0001923
1	6.494910	-0.078355	6.473768	0.517730	MT	20954	2023.02.27 15:11:27.620525761	0001923
1	6.482847	-0.070344	6.461779	0.517464	MT	20954	2023.02.27 15:11:27.621525761	0001923
1	6.503176	-0.054282	6.481674	0.525604	MT	20954	2023.02.27 15:11:27.622525761	0001923
1	6.489956	-0.082516	6.470008	0.501713	MT	20954	2023.02.27 15:11:27.623525761	0001923
1	6.489641	-0.050518	6.470046	0.501383	MT	20954	2023.02.27 15:11:27.624525761	0001923
1	6.502109	-0.037826	6.477022	0.569370	MT	20954	2023.02.27 15:11:27.625525761	0001923
1	6.487448	-0.078265	6.465647	0.525606	MT	20954	2023.02.27 15:11:27.626525761	0001923
1	6.477401	-0.038537	6.458108	0.498077	MT	20954	2023.02.27 15:11:27.627525761	0001923
1	6.484291	-0.054097	6.461432	0.541295	MT	20954	2023.02.27 15:11:27.628525761	0001923
1	6.464863	-0.062159	6.442547	0.533089	MT	20954	2023.02.27 15:11:27.629525761	0001923
1	6.490297	-0.034395	6.469882	0.513217	MT	20954	2023.02.27 15:11:27.630525761	0001923
1	6.478061	-0.061841	6.453057	0.565251	MT	20954	2023.02.27 15:11:27.631525761	0001923
1	6.487057	-0.066307	6.465723	0.521483	MT	20954	2023.02.27 15:11:27.632525761	0001923
1	6.495723	-0.054192	6.473553	0.533480	MT	20954	2023.02.27 15:11:27.633525761	0001923
1	6.475152	-0.042254	6.453691	0.525052	MT	20954	2023.02.27 15:11:27.634525761	0001923
1	6.466625	-0.037872	6.442148	0.560837	MT	20954	2023.02.27 15:11:27.635525761	0001923
1	6.478555	-0.101839	6.453009	0.565663	MT	20954	2023.02.27 15:11:27.636525761	0001923
1	6.471775	-0.007294	6.450794	0.520647	MT	20954	2023.02.27 15:11:27.637525761	0001923
1	6.469975	-0.046612	6.451221	0.490054	MT	20954	2023.02.27 15:11:27.638525761	0001923
1	6.505575	-0.045912	6.481134	0.561515	MT	20954	2023.02.27 15:11:27.639525761	0001923
1	6.478420	-0.050382	6.457865	0.513198	MT	20954	2023.02.27 15:11:27.640525761	0001923
1	6.490533	-0.066393	6.469844	0.513546	MT	20954	2023.02.27 15:11:27.641525761	0001923
1	6.509967	-0.086536	6.490001	0.502059	MT	20954	2023.02.27 15:11:27.642525761	0001923
1	6.504633	-0.027037	6.481339	0.549322	MT	20954	2023.02.27 15:11:27.643525761	0001923
1	6.490120	-0.033813	6.465028	0.569146	MT	20954	2023.02.27 15:11:27.644525761	0001923
1	6.496876	-0.038640	6.478228	0.490384	MT	20954	2023.02.27 15:11:27.645525761	0001923
1	6.492989	-0.078675	6.474242	0.486735	MT	20954	2023.02.27 15:11:27.646525761	0001923
1	6.500834	-0.031645	6.482235	0.490373	MT	20954	2023.02.27 15:11:27.647525761	0001923
1	6.501021	-0.045990	6.477256	0.553455	MT	20954	2023.02.27 15:11:27.648525761	0001923
1	6.494789	-0.031317	6.473763	0.521245	MT	20954	2023.02.27 15:11:27.649525761	0001923
1	6.490974	-0.058311	6.469732	0.521462	MT	20954	2023.02.27 15:11:27.650525761	0001923
1	6.511128	-0.050291	6.489678	0.525685	MT	20954	2023.02.27 15:11:27.651525761	0001923
1	6.470859	-0.086527	6.451052	0.498464	MT	20954	2023.02.27 15:11:27.652525761	0001923
1	6.490030	-0.061853	6.465056	0.565435	MT	20954	2023.02.27 15:11:27.653525761	0001923
1	6.485061	-0.045974	6.461258	0.553211	MT	20954	2023.02.27 15:11:27.654525761	0001923
1	6.482752	-0.007306	6.461793	0.520815	MT	20954	2023.02.27 15:11:27.655525761	0001923
1	6.477366	-0.031537	6.458116	0.498005	MT	20954	2023.02.27 15:11:27.656525761	0001923
1	6.486547	-0.031350	6.465825	0.517124	MT	20954	2023.02.27 15:11:27.657525761	0001923
1	6.469612	-0.082080	6.446400	0.541354	MT	20954	2023.02.27 15:11:27.658525761	0001923
1	6.470900	-0.074497	6.451020	0.501340	MT	20954	2023.02.27 15:11:27.659525761	0001923
1	6.475660	-0.038172	6.453574	0.533010	MT	20954	2023.02.27 15:11:27.660525761	0001923
1	6.471357	-0.038375	6.450880	0.512967	MT	20954	2023.02.27 15:11:27.661525761	0001923
1	6.467785	0.004709	6.446809	0.520462	MT	20954	2023.02.27 15:11:27.662525761	0001923
1	6.473310	-0.007535	6.454145	0.497697	MT	20954	2023.02.27 15:11:27.663525761	0001923
1	6.479336	-0.066257	6.457662	0.525361	MT	20954	2023.02.27 15:11:27.664525761	0001923
1	6.486531	-0.027350	6.465830	0.517083	MT	20954	2023.02.27 15:11:27.665525761	0001923
1	6.473395	-0.015046	6.450418	0.544725	MT	20954	2023.02.27 15:11:27.666525761	0001923
1	6.486344	-0.006770	6.460999	0.572806	MT	20954	2023.02.27 15:11:27.667525761	0001923
1	6.521151	-0.050623	6.502149	0.494873	MT	20954	2023.02.27 15:11:27.668525761	0001923
1	6.504159	-0.042118	6.481444	0.541477	MT	20954	2023.02.27 15:11:27.669525761	0001923
1	6.483484	-0.054221	6.461615	0.529297	MT	20954	2023.02.27 15:11:27.670525761	0001923
1	6.500609	-0.034686	6.482293	0.486404	MT	20954	2023.02.27 15:11:27.671525761	0001923
1	6.479054	-0.023259	6.457713	0.524918	MT	20954	2023.02.27 15:11:27.672525761	0001923
1	6.474890	-0.042296	6.453752	0.521053	MT	20954	2023.02.27 15:11:27.673525761	0001923
1	6.480473	-0.094132	6.457446	0.537647	MT	20954	2023.02.27 15:11:27.674525761	0001923
1	6.484168	-0.070137	6.461474	0.537461	MT	20954	2023.02.27 15:11:27.675525761	0001923
1	6.463824	-0.023285	6.442776	0.520689	MT	20954	2023.02.27 15:11:27.676525761	0001923
1	6.472379	-0.034210	6.450640	0.528924	MT	20954	2023.02.27 15:11:27.677525761	0001923
1	6.475502	-0.054212	6.453616	0.529175	MT	20954	2023.02.27 15:11:27.678525761	0001923
1	6.496410	-0.070108	6.473411	0.541643	MT	20954	2023.02.27 15:11:27.679525761	0001923
1	6.474605	-0.037880	6.450147	0.560959	MT	20954	2023.02.27 15:11:27.680525761	0001923
1	6.468098	-0.066287	6.446725	0.521193	MT	20954	2023.02.27 15:11:27.681525761	0001923
1	6.479408	-0.042217	6.457630	0.529113	MT	20954	2023.02.27 15:11:27.682525761	0001923
1	6.489217	-0.022938	6.465224	0.557035	MT	20954	2023.02.27 15:11:27.683525761	0001923
1	6.479363	-0.034218	6.457639	0.529030	MT	20954	2023.02.27 15:11:27.684525761	0001923
1	6.443164	-0.070427	6.422967	0.504870	MT	20954	2023.02.27 15:11:27.685525761	0001923
1	6.484607	-0.027670	6.466303	0.486088	MT	20954	2023.02.27 15:11:27.686525761	0001923
1	6.459360	-0.034363	6.438886	0.512743	MT	20954	2023.02.27 15:11:27.687525761	0001923
1	6.481212	0.009069	6.457263	0.556583	MT	20954	2023.02.27 15:11:27.688525761	0001923
1	6.486775	-0.023309	6.465774	0.521041	MT	20954	2023.02.27 15:11:27.689525761	0001923
1	6.474433	-0.081960	6.450217	0.553414	MT	20954	2023.02.27 15:11:27.690525761	0001923
1	6.487318	-0.066265	6.465661	0.525483	MT	20954	2023.02.27 15:11:27.691525761	0001923
1	6.493058	-0.078021	6.469280	0.549663	MT	20954	2023.02.27 15:11:27.692525761	0001923
1	6.496477	-0.050722	6.478335	0.482509	MT	20954	2023.02.27 15:11:27.693525761	0001923
1	6.479998	-0.050134	6.457498	0.537194	MT	20954	2023.02.27 15:11:27.694525761	0001923
1	6.500287	-0.058113	6.477425	0.541581	MT	20954	2023.02.27 15:11:27.695525761	0001923
1	6.492914	-0.018983	6.469289	0.553055	MT	20954	2023.02.27 15:11:27.696525761	0001923
1	6.509515	-0.037916	6.485143	0.561494	MT	20954	2023.02.27 15:11:27.697525761	0001923
1	6.474696	-0.078376	6.453832	0.513425	MT	20954	2023.02.27 15:11:27.698525761	0001923
1	6.477742	-0.011466	6.458033	0.504798	MT	20954	2023.02.27 15:11:27.699525761	0001923
1	6.488121	-0.027103	6.465463	0.541079	MT	20954	2023.02.27 15:11:27.700525761	0001923
1	6.476166	-0.031090	6.453460	0.540936	MT	20954	2023.02.27 15:11:27.701525761	0001923
1	6.472097	-0.041670	6.445837	0.580936	MT	20954	2023.02.27 15:11:27.702525761	0001923
1	6.484713	-0.070055	6.461352	0.545459	MT	20954	2023.02.27 15:11:27.703525761	0001923
1	6.499951	-0.078195	6.477524	0.533788	MT	20954	2023.02.27 15:11:27.704525761	0001923
1	6.465610	0.012348	6.447353	0.485386	MT	20954	2023.02.27 15:11:27.705525761	0001923
1	6.473405	-0.019046	6.450414	0.544766	MT	20954	2023.02.27 15:11:27.706525761	0001923
1	6.474507	-0.003339	6.453860	0.516652	MT	20954	2023.02.27 15:11:27.707525761	0001923
1	6.484854	-0.102094	6.461375	0.541789	MT	20954	2023.02.27 15:11:27.708525761	0001923
1	6.479015	-0.069717	6.452864	0.577332	MT	20954	2023.02.27 15:11:27.709525761	0001923
1	6.466136	-0.049954	6.442256	0.552962	MT	20954	2023.02.27 15:11:27.710525761	0001923
1	6.479376	-0.041636	6.452775	0.585042	MT	20954	2023.02.27 15:11:27.711525761	0001923
1	6.473409	-0.038533	6.454108	0.498016	MT	20954	2023.02.27 15:11:27.712525761	0001923
1	6.511030	-0.034292	6.489697	0.525520	MT	20954	2023.02.27 15:11:27.713525761	0001923
1	6.484131	-0.027098	6.461464	0.541018	MT	20954	2023.02.27 15:11:27.714525761	0001923
1	6.498610	-0.010740	6.472932	0.577030	MT	20954	2023.02.27 15:11:27.715525761	0001923
1	6.497285	-0.019559	6.478128	0.498187	MT	20954	2023.02.27 15:11:27.716525761	0001923
1	6.496263	-0.054109	6.473430	0.541479	MT	20954	2023.02.27 15:11:27.717525761	0001923
1	6.484020	-0.054138	6.461493	0.537296	MT	20954	2023.02.27 15:11:27.718525761	0001923
1	6.503439	-0.054241	6.481613	0.529603	MT	20954	2023.02.27 15:11:27.719525761	0001923
1	6.508507	-0.054080	6.485368	0.545661	MT	20954	2023.02.27 15:11:27.720525761	0001923
1	6.485768	-0.027474	6.466013	0.505085	MT	20954	2023.02.27 15:11:27.721525761	0001923
1	6.484681	-0.027016	6.461342	0.549016	MT	20954	2023.02.27 15:11:27.722525761	0001923
1	6.487332	-0.031226	6.465642	0.529122	MT	20954	2023.02.27 15:11:27.723525761	0001923
1	6.488121	-0.027103	6.465463	0.541079	MT	20954	2023.02.27 15:11:27.724525761	0001923
1	6.478248	-0.011384	6.457911	0.512796	MT	20954	2023.02.27 15:11:27.725525761	0001923
1	6.479333	-0.027218	6.457648	0.528958	MT	20954	2023.02.27 15:11:27.726525761	0001923
1	6.487913	-0.033562	6.460662	0.593081	MT	20954	2023.02.27 15:11:27.727525761	0001923
1	6.485272	-0.033933	6.461211	0.557087	MT	20954	2023.02.27 15:11:27.728525761	0001923
1	6.494679	-0.030735	6.468909	0.577175	MT	20954	2023.02.27 15:11:27.729525761	0001923
1	6.464709	-0.042161	6.442570	0.532883	MT	20954	2023.02.27 15:11:27.730525761	0001923
1	6.460605	-0.062197	6.438608	0.529028	MT	20954	2023.02.27 15:11:27.731525761	0001923
1	6.479144	-0.042258	6.457691	0.525114	MT	20954	2023.02.27 15:11:27.732525761	0001923
1	6.499629	-0.042197	6.477566	0.533418	MT	20954	2023.02.27 15:11:27.733525761	0001923
1	6.475786	-0.046825	6.458526	0.470164	MT	20954	2023.02.27 15:11:27.734525761	0001923
1	6.478858	-0.038300	6.457757	0.521073	MT	20954	2023.02.27 15:11:27.735525761	0001923
1	6.494020	-0.066480	6.473966	0.505608	MT	20954	2023.02.27 15:11:27.736525761	0001923
1	6.494824	-0.038316	6.473755	0.521317	MT	20954	2023.02.27 15:11:27.737525761	0001923
1	6.496078	-0.015765	6.478438	0.478149	MT	20954	2023.02.27 15:11:27.738525761	0001923
1	6.491117	-0.042271	6.469689	0.525297	MT	20954	2023.02.27 15:11:27.739525761	0001923
1	6.503367	-0.074281	6.481650	0.525810	MT	20954	2023.02.27 15:11:27.740525761	0001923
1	6.497159	-0.061985	6.473238	0.553559	MT	20954	2023.02.27 15:11:27.741525761	0001923
1	6.510772	-0.090413	6.489813	0.514099	MT	20954	2023.02.27 15:11:27.742525761	0001923
1	6.507245	-0.019247	6.485654	0.529304	MT	20954	2023.02.27 15:11:27.743525761	0001923
1	6.498666	-0.069779	6.472923	0.573638	MT	20954	2023.02.27 15:11:27.744525761	0001923
1	6.492487	-0.046064	6.469379	0.545335	MT	20954	2023.02.27 15:11:27.745525761	0001923
1	6.496232	-0.050110	6.473435	0.541438	MT	20954	2023.02.27 15:11:27.746525761	0001923
1	6.487810	-0.062183	6.465544	0.533440	MT	20954	2023.02.27 15:11:27.747525761	0001923
1	6.474174	-0.050419	6.453926	0.509137	MT	20954	2023.02.27 15:11:27.748525761	0001923
1	6.497059	-0.049986	6.473252	0.553436	MT	20954	2023.02.27 15:11:27.749525761	0001923
1	6.496919	-0.066026	6.473294	0.549601	MT	20954	2023.02.27 15:11:27.750525761	0001923
1	6.487596	-0.030603	6.460726	0.589051	MT	20954	2023.02.27 15:11:27.751525761	0001923
1	6.467991	-0.054288	6.446739	0.521070	MT	20954	2023.02.27 15:11:27.752525761	0001923
1	6.460718	-0.042156	6.438571	0.532822	MT	20954	2023.02.27 15:11:27.753525761	0001923
1	6.456886	-0.015112	6.434542	0.536482	MT	20954	2023.02.27 15:11:27.754525761	0001923
1	6.496753	-0.046027	6.473318	0.549395	MT	20954	2023.02.27 15:11:27.755525761	0001923
1	6.492241	-0.050105	6.469436	0.541376	MT	20954	2023.02.27 15:11:27.756525761	0001923
1	6.471434	-0.050375	6.450865	0.513091	MT	20954	2023.02.27 15:11:27.757525761	0001923
1	6.477109	-0.049965	6.453254	0.553130	MT	20954	2023.02.27 15:11:27.758525761	0001923
1	6.479336	-0.066257	6.457662	0.525361	MT	20954	2023.02.27 15:11:27.759525761	0001923
1	6.472589	-0.019170	6.450597	0.532768	MT	20954	2023.02.27 15:11:27.760525761	0001923
1	6.484324	-0.058097	6.461427	0.541337	MT	20954	2023.02.27 15:11:27.761525761	0001923
1	6.463397	-0.042367	6.442876	0.512886	MT	20954	2023.02.27 15:11:27.762525761	0001923
1	6.472716	-0.046169	6.450565	0.533046	MT	20954	2023.02.27 15:11:27.763525761	0001923
1	6.463373	-0.038367	6.442881	0.512845	MT	20954	2023.02.27 15:11:27.764525761	0001923
1	6.484682	-0.042669	6.466285	0.486242	MT	20954	2023.02.27 15:11:27.765525761	0001923
1	6.482712	-0.030723	6.456910	0.576991	MT	20954	2023.02.27 15:11:27.766525761	0001923
1	6.486095	-0.042432	6.465934	0.509238	MT	20954	2023.02.27 15:11:27.767525761	0001923
1	6.507555	-0.090285	6.485631	0.526035	MT	20954	2023.02.27 15:11:27.768525761	0001923
1	6.498097	-0.046444	6.477928	0.509463	MT	20954	2023.02.27 15:11:27.769525761	0001923
1	6.468858	-0.015125	6.446541	0.536666	MT	20954	2023.02.27 15:11:27.770525761	0001923
1	6.468818	-0.058164	6.446551	0.533109	MT	20954	2023.02.27 15:11:27.771525761	0001923
1	6.491073	-0.034271	6.469699	0.525215	MT	20954	2023.02.27 15:11:27.772525761	0001923
1	6.470802	0.001163	6.446132	0.564496	MT	20954	2023.02.27 15:11:27.773525761	0001923
1	6.484667	-0.023016	6.461347	0.548975	MT	20954	2023.02.27 15:11:27.774525761	0001923
1	6.469414	-0.019042	6.446414	0.544705	MT	20954	2023.02.27 15:11:27.775525761	0001923
1	6.498324	-0.042403	6.477872	0.513421	MT	20954	2023.02.27 15:11:27.776525761	0001923
1	6.459343	-0.066403	6.438909	0.509073	MT	20954	2023.02.27 15:11:27.777525761	0001923
1	6.469664	-0.066693	6.451320	0.482261	MT	20954	2023.02.27 15:11:27.778525761	0001923
1	6.475178	-0.046254	6.453687	0.525094	MT	20954	2023.02.27 15:11:27.779525761	0001923
1	6.436299	-0.078253	6.414714	0.520828	MT	20954	2023.02.27 15:11:27.780525761	0001923
1	6.499154	-0.050279	6.477679	0.525501	MT	20954	2023.02.27 15:11:27.781525761	0001923
1	6.477377	-0.077964	6.453221	0.553418	MT	20954	2023.02.27 15:11:27.782525761	0001923
1	6.478420	-0.050382	6.457865	0.513198	MT	20954	2023.02.27 15:11:27.783525761	0001923
1	6.500107	-0.027768	6.482423	0.478334	MT	20954	2023.02.27 15:11:27.784525761	0001923
1	6.472015	-0.058292	6.450734	0.521172	MT	20954	2023.02.27 15:11:27.785525761	0001923
1	6.492463	-0.074104	6.469407	0.541624	MT	20954	2023.02.27 15:11:27.786525761	0001923
1	6.495664	-0.046192	6.473562	0.533398	MT	20954	2023.02.27 15:11:27.787525761	0001923
1	6.498773	-0.066360	6.477782	0.517667	MT	20954	2023.02.27 15:11:27.788525761	0001923
1	6.476454	-0.034049	6.453395	0.544967	MT	20954	2023.02.27 15:11:27.789525761	0001923
1	6.493602	-0.097979	6.469196	0.553868	MT	20954	2023.02.27 15:11:27.790525761	0001923
1	6.495907	-0.042151	6.473506	0.537356	MT	20954	2023.02.27 15:11:27.791525761	0001923
1	6.488700	-0.046673	6.470280	0.486345	MT	20954	2023.02.27 15:11:27.792525761	0001923
1	6.477980	-0.082504	6.458010	0.501529	MT	20954	2023.02.27 15:11:27.793525761	0001923
1	6.496704	-0.038028	6.473327	0.549313	MT	20954	2023.02.27 15:11:27.794525761	0001923
1	6.494418	-0.054398	6.473858	0.513484	MT	20954	2023.02.27 15:11:27.795525761	0001923
1	6.498536	-0.034362	6.477820	0.517338	MT	20954	2023.02.27 15:11:27.796525761	0001923
1	6.503238	-0.011244	6.481664	0.529160	MT	20954	2023.02.27 15:11:27.797525761	0001923
1	6.453240	-0.038720	6.435416	0.477729	MT	20954	2023.02.27 15:11:27.798525761	0001923
1	6.479998	-0.050134	6.457498	0.537194	MT	20954	2023.02.27 15:11:27.799525761	0001923
1	6.478648	-0.046341	6.457808	0.517156	MT	20954	2023.02.27 15:11:27.800525761	0001923
1	6.463125	-0.014787	6.438053	0.568538	MT	20954	2023.02.27 15:11:27.801525761	0001923
1	6.480388	-0.019053	6.457413	0.544873	MT	20954	2023.02.27 15:11:27.802525761	0001923
1	6.470925	-0.041835	6.446081	0.564939	MT	20954	2023.02.27 15:11:27.803525761	0001923
1	6.496727	-0.042027	6.473323	0.549354	MT	20954	2023.02.27 15:11:27.804525761	0001923
1	6.462285	-0.065949	6.438237	0.553065	MT	20954	2023.02.27 15:11:27.805525761	0001923
1	6.486249	-0.062431	6.465910	0.509444	MT	20954	2023.02.27 15:11:27.806525761	0001923
1	6.486287	-0.066430	6.465906	0.509485	MT	20954	2023.02.27 15:11:27.807525761	0001923
1	6.490882	-0.046312	6.469746	0.521339	MT	20954	2023.02.27 15:11:27.808525761	0001923
1	6.484910	-0.062014	6.461300	0.549376	MT	20954	2023.02.27 15:11:27.809525761	0001923
1	6.485970	-0.081889	6.461093	0.561580	MT	20954	2023.02.27 15:11:27.810525761	0001923
1	6.462875	-0.086519	6.443053	0.498342	MT	20954	2023.02.27 15:11:27.811525761	0001923
1	6.480851	-0.054010	6.457310	0.549233	MT	20954	2023.02.27 15:11:27.812525761	0001923
1	6.498324	-0.042403	6.477872	0.513421	MT	20954	2023.02.27 15:11:27.813525761	0001923
1	6.496263	-0.054109	6.473430	0.541479	MT	20954	2023.02.27 15:11:27.814525761	0001923
1	6.490422	-0.098474	6.469928	0.505877	MT	20954	2023.02.27 15:11:27.815525761	0001923
1	6.489349	-0.066589	6.470134	0.494549	MT	20954	2023.02.27 15:11:27.816525761	0001923
1	6.468587	-0.062205	6.446607	0.529151	MT	20954	2023.02.27 15:11:27.817525761	0001923
1	6.499862	-0.070195	6.477533	0.533706	MT	20954	2023.02.27 15:11:27.818525761	0001923
1	6.502514	-0.031366	6.481823	0.517368	MT	20954	2023.02.27 15:11:27.819525761	0001923
1	6.484232	-0.046097	6.461441	0.541213	MT	20954	2023.02.27 15:11:27.820525761	0001923
1	6.489791	-0.034477	6.470004	0.505218	MT	20954	2023.02.27 15:11:27.821525761	0001923
1	6.480136	-0.066133	6.457479	0.537358	MT	20954	2023.02.27 15:11:27.822525761	0001923
1	6.477907	-0.041842	6.453081	0.565046	MT	20954	2023.02.27 15:11:27.823525761	0001923
1	6.506475	-0.023371	6.485832	0.517347	MT	20954	2023.02.27 15:11:27.824525761	0001923
1	6.475358	-0.061797	6.449996	0.569205	MT	20954	2023.02.27 15:11:27.825525761	0001923
1	6.456220	-0.046235	6.434689	0.524803	MT	20954	2023.02.27 15:11:27.826525761	0001923
1	6.462616	-0.038491	6.443064	0.500847	MT	20954	2023.02.27 15:11:27.827525761	0001923
1	6.488351	-0.062101	6.465422	0.541439	MT	20954	2023.02.27 15:11:27.828525761	0001923
1	6.485679	-0.054513	6.466042	0.501363	MT	20954	2023.02.27 15:11:27.829525761	0001923
1	6.501768	-0.034490	6.482003	0.505401	MT	20954	2023.02.27 15:11:27.830525761	0001923
1	6.483784	-0.058179	6.461549	0.533338	MT	20954	2023.02.27 15:11:27.831525761	0001923
1	6.482425	-0.078426	6.461892	0.509548	MT	20954	2023.02.27 15:11:27.832525761	0001923
1	6.473409	-0.038533	6.454108	0.498016	MT	20954	2023.02.27 15:11:27.833525761	0001923
1	6.473939	-0.002965	6.450310	0.552600	MT	20954	2023.02.27 15:11:27.834525761	0001923
1	6.477205	-0.046578	6.458159	0.494160	MT	20954	2023.02.27 15:11:27.835525761	0001923
1	6.497286	-0.041945	6.473200	0.557353	MT	20954	2023.02.27 15:11:27.836525761	0001923
1	6.472776	-0.054168	6.450555	0.533129	MT	20954	2023.02.27 15:11:27.837525761	0001923
1	6.484841	-0.054014	6.461310	0.549294	MT	20954	2023.02.27 15:11:27.838525761	0001923
1	6.487996	-0.046796	6.470463	0.474347	MT	20954	2023.02.27 15:11:27.839525761	0001923
1	6.478088	-0.038424	6.457940	0.509075	MT	20954	2023.02.27 15:11:27.840525761	0001923
1	6.481282	-0.033929	6.457212	0.557026	MT	20954	2023.02.27 15:11:27.841525761	0001923
1	6.485293	-0.037933	6.461207	0.557128	MT	20954	2023.02.27 15:11:27.842525761	0001923
1	6.500223	-0.050114	6.477435	0.541499	MT	20954	2023.02.27 15:11:27.843525761	0001923
1	6.448939	-0.066143	6.426544	0.532886	MT	20954	2023.02.27 15:11:27.844525761	0001923
1	6.507083	-0.042287	6.485688	0.525541	MT	20954	2023.02.27 15:11:27.845525761	0001923
1	6.473660	-0.062044	6.450363	0.545209	MT	20954	2023.02.27 15:11:27.846525761	0001923
1	6.461778	-0.050645	6.443279	0.485973	MT	20954	2023.02.27 15:11:27.847525761	0001923
1	6.456879	-0.011113	6.434547	0.536441	MT	20954	2023.02.27 15:11:27.848525761	0001923
1	6.478622	-0.042341	6.457813	0.517115	MT	20954	2023.02.27 15:11:27.849525761	0001923
1	6.506799	-0.038329	6.485753	0.521501	MT	20954	2023.02.27 15:11:27.850525761	0001923
1	6.471448	-0.030753	6.445972	0.572824	MT	20954	2023.02.27 15:11:27.851525761	0001923
1	6.479793	-0.058175	6.457550	0.533277	MT	20954	2023.02.27 15:11:27.852525761	0001923
1	6.487741	-0.054184	6.465554	0.533358	MT	20954	2023.02.27 15:11:27.853525761	0001923
1	6.475581	-0.053756	6.449945	0.573122	MT	20954	2023.02.27 15:11:27.854525761	0001923
1	6.472421	-0.034698	6.454357	0.481977	MT	20954	2023.02.27 15:11:27.855525761	0001923
1	6.474890	-0.042296	6.453752	0.521053	MT	20954	2023.02.27 15:11:27.856525761	0001923
1	6.459338	0.024634	6.438956	0.512136	MT	20954	2023.02.27 15:11:27.857525761	0001923
1	6.494737	-0.015318	6.473782	0.521081	MT	20954	2023.02.27 15:11:27.858525761	0001923
1	6.487211	-0.054266	6.465676	0.525359	MT	20954	2023.02.27 15:11:27.859525761	0001923
1	6.481014	-0.054623	6.462210	0.490304	MT	20954	2023.02.27 15:11:27.860525761	0001923
1	6.485218	-0.050586	6.466154	0.494323	MT	20954	2023.02.27 15:11:27.861525761	0001923
1	6.504486	-0.050077	6.481373	0.545559	MT	20954	2023.02.27 15:11:27.862525761	0001923
1	6.493420	-0.046553	6.474096	0.498404	MT	20954	2023.02.27 15:11:27.863525761	0001923
1	6.516315	-0.023090	6.493404	0.545465	MT	20954	2023.02.27 15:11:27.864525761	0001923
1	6.497846	-0.046485	6.477989	0.505464	MT	20954	2023.02.27 15:11:27.865525761	0001923
1	6.500845	-0.066684	6.482255	0.486734	MT	20954	2023.02.27 15:11:27.866525761	0001923
1	6.499508	-0.007198	6.477608	0.533057	MT	20954	2023.02.27 15:11:27.867525761	0001923
1	6.473447	-0.031046	6.450399	0.544890	MT	20954	2023.02.27 15:11:27.868525761	0001923
1	6.476146	-0.066129	6.453480	0.537297	MT	20954	2023.02.27 15:11:27.869525761	0001923
1	6.486165	-0.078471	6.465953	0.505610	MT	20954	2023.02.27 15:11:27.870525761	0001923
1	6.459052	-0.062444	6.438975	0.505032	MT	20954	2023.02.27 15:11:27.871525761	0001923
1	6.493381	-0.053940	6.469187	0.557415	MT	20954	2023.02.27 15:11:27.872525761	0001923
1	6.482550	-0.066385	6.461845	0.513424	MT	20954	2023.02.27 15:11:27.873525761	0001923
1	6.495992	-0.054151	6.473492	0.537479	MT	20954	2023.02.27 15:11:27.874525761	0001923
1	6.478815	-0.066340	6.457785	0.517362	MT	20954	2023.02.27 15:11:27.875525761	0001923
1	6.473013	-0.078167	6.450527	0.533376	MT	20954	2023.02.27 15:11:27.876525761	0001923
1	6.463631	-0.038326	6.442819	0.516845	MT	20954	2023.02.27 15:11:27.877525761	0001923
1	6.471703	-0.078373	6.450832	0.513379	MT	20954	2023.02.27 15:11:27.878525761	0001923
1	6.468995	-0.046123	6.446504	0.536985	MT	20954	2023.02.27 15:11:27.879525761	0001923
1	6.467923	-0.074328	6.446776	0.517276	MT	20954	2023.02.27 15:11:27.880525761	0001923
1	6.508904	-0.046652	6.490217	0.490650	MT	20954	2023.02.27 15:11:27.881525761	0001923
1	6.499305	-0.031238	6.477640	0.529305	MT	20954	2023.02.27 15:11:27.882525761	0001923
1	6.477366	-0.031537	6.458116	0.498005	MT	20954	2023.02.27 15:11:27.883525761	0001923
1	6.470671	-0.070528	6.451071	0.498299	MT	20954	2023.02.27 15:11:27.884525761	0001923
1	6.485120	-0.053973	6.461249	0.553293	MT	20954	2023.02.27 15:11:27.885525761	0001923
1	6.484444	-0.042710	6.466346	0.482243	MT	20954	2023.02.27 15:11:27.886525761	0001923
1	6.473778	-0.023462	6.454019	0.504860	MT	20954	2023.02.27 15:11:27.887525761	0001923
1	6.464560	-0.058201	6.442613	0.529048	MT	20954	2023.02.27 15:11:27.888525761	0001923
1	6.500595	-0.062072	6.477359	0.545622	MT	20954	2023.02.27 15:11:27.889525761	0001923
1	6.485342	-0.045932	6.461197	0.557210	MT	20954	2023.02.27 15:11:27.890525761	0001923
1	6.474205	-0.054419	6.453921	0.509179	MT	20954	2023.02.27 15:11:27.891525761	0001923
1	6.478564	-0.031342	6.457826	0.517002	MT	20954	2023.02.27 15:11:27.892525761	0001923
1	6.486175	-0.041809	6.461019	0.569167	MT	20954	2023.02.27 15:11:27.893525761	0001923
1	6.472716	-0.046169	6.450565	0.533046	MT	20954	2023.02.27 15:11:27.894525761	0001923
1	6.473258	-0.046086	6.450443	0.541045	MT	20954	2023.02.27 15:11:27.895525761	0001923
1	6.481807	-0.034469	6.462005	0.505096	MT	20954	2023.02.27 15:11:27.896525761	0001923
1	6.452840	-0.082187	6.430585	0.529112	MT	20954	2023.02.27 15:11:27.897525761	0001923
1	6.473810	-0.066500	6.454029	0.501303	MT	20954	2023.02.27 15:11:27.898525761	0001923
1	6.474976	-0.054295	6.453738	0.521177	MT	20954	2023.02.27 15:11:27.899525761	0001923
1	6.463631	-0.038326	6.442819	0.516845	MT	20954	2023.02.27 15:11:27.900525761	0001923
1	6.491530	-0.011190	6.469604	0.532976	MT	20954	2023.02.27 15:11:27.901525761	0001923
1	6.502272	-0.034407	6.481881	0.513400	MT	20954	2023.02.27 15:11:27.902525761	0001923
1	6.475736	-0.038826	6.458535	0.470082	MT	20954	2023.02.27 15:11:27.903525761	0001923
1	6.471562	-0.027335	6.450832	0.516854	MT	20954	2023.02.27 15:11:27.904525761	0001923
1	6.517672	-0.061923	6.493113	0.561863	MT	20954	2023.02.27 15:11:27.905525761	0001923
1	6.490030	-0.061853	6.465056	0.565435	MT	20954	2023.02.27 15:11:27.906525761	0001923
1	6.494133	-0.050439	6.473924	0.509443	MT	20954	2023.02.27 15:11:27.907525761	0001923
1	6.479674	-0.042176	6.457569	0.533112	MT	20954	2023.02.27 15:11:27.908525761	0001923
1	6.494848	-0.042316	6.473750	0.521359	MT	20954	2023.02.27 15:11:27.909525761	0001923
1	6.508816	-0.058039	6.485302	0.549702	MT	20954	2023.02.27 15:11:27.910525761	0001923
1	6.494309	-0.038399	6.473877	0.513319	MT	20954	2023.02.27 15:11:27.911525761	0001923
1	6.500442	-0.042073	6.477383	0.545416	MT	20954	2023.02.27 15:11:27.912525761	0001923
1	6.485563	-0.062544	6.466078	0.498446	MT	20954	2023.02.27 15:11:27.913525761	0001923
1	6.490476	-0.007355	6.469853	0.516938	MT	20954	2023.02.27 15:11:27.914525761	0001923
1	6.474572	-0.031337	6.453826	0.516941	MT	20954	2023.02.27 15:11:27.915525761	0001923
1	6.494545	-0.034358	6.473821	0.517277	MT	20954	2023.02.27 15:11:27.916525761	0001923
1	6.477620	-0.041883	6.453142	0.561046	MT	20954	2023.02.27 15:11:27.917525761	0001923
1	6.468253	-0.054246	6.446678	0.525069	MT	20954	2023.02.27 15:11:27.918525761	0001923
1	6.463376	-0.070406	6.442904	0.509175	MT	20954	2023.02.27 15:11:27.919525761	0001923
1	6.491827	-0.023148	6.469529	0.537099	MT	20954	2023.02.27 15:11:27.920525761	0001923
1	6.484182	-0.038098	6.461451	0.541131	MT	20954	2023.02.27 15:11:27.921525761	0001923
1	6.480766	-0.042011	6.457324	0.549109	MT	20954	2023.02.27 15:11:27.922525761	0001923
1	6.485785	-0.018851	6.461107	0.564931	MT	20954	2023.02.27 15:11:27.923525761	0001923
1	6.475639	-0.034172	6.453579	0.532969	MT	20954	2023.02.27 15:11:27.924525761	0001923
1	6.477247	-0.065964	6.453235	0.553295	MT	20954	2023.02.27 15:11:27.925525761	0001923
1	6.466912	-0.037831	6.442087	0.564836	MT	20954	2023.02.27 15:11:27.926525761	0001923
1	6.460744	-0.046156	6.438566	0.532863	MT	20954	2023.02.27 15:11:27.927525761	0001923
1	6.475386	-0.070253	6.453658	0.525341	MT	20954	2023.02.27 15:11:27.928525761	0001923
1	6.490652	-0.050353	6.469802	0.517381	MT	20954	2023.02.27 15:11:27.929525761	0001923
1	6.465502	-0.038037	6.442392	0.544840	MT	20954	2023.02.27 15:11:27.930525761	0001923
1	6.500223	-0.050114	6.477435	0.541499	MT	20954	2023.02.27 15:11:27.931525761	0001923
1	6.474839	-0.026840	6.450099	0.564845	MT	20954	2023.02.27 15:11:27.932525761	0001923
1	6.526024	-0.093930	6.501074	0.562315	MT	20954	2023.02.27 15:11:27.933525761	0001923
1	6.467646	-0.042330	6.446814	0.516947	MT	20954	2023.02.27 15:11:27.934525761	0001923
1	6.479885	-0.031135	6.457521	0.536998	MT	20954	2023.02.27 15:11:27.935525761	0001923
1	6.511293	-0.034251	6.489636	0.529519	MT	20954	2023.02.27 15:11:27.936525761	0001923
1	6.506983	-0.086367	6.485757	0.517996	MT	20954	2023.02.27 15:11:27.937525761	0001923
1	6.496982	-0.037986	6.473266	0.553312	MT	20954	2023.02.27 15:11:27.938525761	0001923
1	6.503774	-0.062200	6.481542	0.533685	MT	20954	2023.02.27 15:11:27.939525761	0001923
1	6.464033	-0.058283	6.442735	0.521050	MT	20954	2023.02.27 15:11:27.940525761	0001923
1	6.474605	-0.037880	6.450147	0.560959	MT	20954	2023.02.27 15:11:27.941525761	0001923
1	6.478036	-0.027424	6.457953	0.508962	MT	20954	2023.02.27 15:11:27.942525761	0001923
1	6.492143	-0.034106	6.469455	0.541212	MT	20954	2023.02.27 15:11:27.943525761	0001923
1	6.492940	-0.026983	6.469280	0.553138	MT	20954	2023.02.27 15:11:27.944525761	0001923
1	6.485120	-0.053973	6.461249	0.553293	MT	20954	2023.02.27 15:11:27.945525761	0001923
1	6.474003	-0.030963	6.450277	0.552889	MT	20954	2023.02.27 15:11:27.946525761	0001923
1	6.475582	-0.019173	6.453596	0.532814	MT	20954	2023.02.27 15:11:27.947525761	0001923
1	6.502591	-0.094445	6.481871	0.510018	MT	20954	2023.02.27 15:11:27.948525761	0001923
1	6.502741	-0.023325	6.481772	0.521285	MT	20954	2023.02.27 15:11:27.949525761	0001923
1	6.463419	-0.074406	6.442899	0.509216	MT	20954	2023.02.27 15:11:27.950525761	0001923
1	6.466379	-0.086606	6.447174	0.490404	MT	20954	2023.02.27 15:11:27.951525761	0001923
1	6.474492	-0.058377	6.453856	0.513219	MT	20954	2023.02.27 15:11:27.952525761	0001923
1	6.482668	-0.050345	6.461803	0.517258	MT	20954	2023.02.27 15:11:27.953525761	0001923
1	6.479793	-0.058175	6.457550	0.533277	MT	20954	2023.02.27 15:11:27.954525761	0001923
1	6.488121	-0.027103	6.465463	0.541079	MT	20954	2023.02.27 15:11:27.955525761	0001923
1	6.487508	-0.058225	6.465610	0.529400	MT	20954	2023.02.27 15:11:27.956525761	0001923
1	6.482899	-0.046304	6.461747	0.521216	MT	20954	2023.02.27 15:11:27.957525761	0001923
1	6.477213	-0.074618	6.458187	0.490449	MT	20954	2023.02.27 15:11:27.958525761	0001923
1	6.506876	-0.050328	6.485739	0.521624	MT	20954	2023.02.27 15:11:27.959525761	0001923
1	6.503047	-0.034284	6.481698	0.525398	MT	20954	2023.02.27 15:11:27.960525761	0001923
1	6.481687	-0.054509	6.462043	0.501302	MT	20954	2023.02.27 15:11:27.961525761	0001923
1	6.475167	-0.074294	6.453714	0.521382	MT	20954	2023.02.27 15:11:27.962525761	0001923
1	6.481587	-0.037887	6.457146	0.561066	MT	20954	2023.02.27 15:11:27.963525761	0001923
1	6.486928	-0.078347	6.465769	0.517608	MT	20954	2023.02.27 15:11:27.964525761	0001923
1	6.490830	-0.070352	6.469778	0.517586	MT	20954	2023.02.27 15:11:27.965525761	0001923
1	6.486287	-0.066430	6.465906	0.509485	MT	20954	2023.02.27 15:11:27.966525761	0001923
1	6.498189	-0.058443	6.477914	0.509586	MT	20954	2023.02.27 15:11:27.967525761	0001923
1	6.488915	-0.014979	6.465294	0.552953	MT	20954	2023.02.27 15:11:27.968525761	0001923
1	6.492213	-0.046106	6.469440	0.541335	MT	20954	2023.02.27 15:11:27.969525761	0001923
1	6.481851	-0.042469	6.461996	0.505178	MT	20954	2023.02.27 15:11:27.970525761	0001923
1	6.491143	-0.046271	6.469685	0.525338	MT	20954	2023.02.27 15:11:27.971525761	0001923
1	6.454147	-0.027555	6.435185	0.493613	MT	20954	2023.02.27 15:11:27.972525761	0001923
1	6.475908	-0.034131	6.453518	0.536968	MT	20954	2023.02.27 15:11:27.973525761	0001923
1	6.463397	-0.042367	6.442876	0.512886	MT	20954	2023.02.27 15:11:27.974525761	0001923
1	6.463999	-0.054284	6.442739	0.521009	MT	20954	2023.02.27 15:11:27.975525761	0001923
1	6.462046	-0.069990	6.438293	0.549107	MT	20954	2023.02.27 15:11:27.976525761	0001923
1	6.483564	-0.019181	6.461596	0.532937	MT	20954	2023.02.27 15:11:27.977525761	0001923
1	6.476930	-0.070659	6.458253	0.486408	MT	20954	2023.02.27 15:11:27.978525761	0001923
1	6.494565	-0.070397	6.473839	0.513648	MT	20954	2023.02.27 15:11:27.979525761	0001923
1	6.468144	-0.038247	6.446697	0.524904	MT	20954	2023.02.27 15:11:27.980525761	0001923
1	6.505296	-0.027566	6.486118	0.498391	MT	20954	2023.02.27 15:11:27.981525761	0001923
1	6.485286	0.000453	6.466153	0.497798	MT	20954	2023.02.27 15:11:27.982525761	0001923
1	6.491381	-0.042230	6.469628	0.529296	MT	20954	2023.02.27 15:11:27.983525761	0001923
1	6.464812	-0.082200	6.442584	0.529295	MT	20954	2023.02.27 15:11:27.984525761	0001923
1	6.474832	-0.031296	6.453765	0.520940	MT	20954	2023.02.27 15:11:27.985525761	0001923
1	6.481237	-0.065968	6.457235	0.553356	MT	20954	2023.02.27 15:11:27.986525761	0001923
1	6.487836	-0.023144	6.465529	0.537038	MT	20954	2023.02.27 15:11:27.987525761	0001923
1	6.485293	-0.037933	6.461207	0.557128	MT	20954	2023.02.27 15:11:27.988525761	0001923
1	6.464677	-0.019815	6.447559	0.469718	MT	20954	2023.02.27 15:11:27.989525761	0001923
1	6.468539	-0.082245	6.446645	0.525357	MT	20954	2023.02.27 15:11:27.990525761	0001923
1	6.484482	-0.074096	6.461408	0.541501	MT	20954	2023.02.27 15:11:27.991525761	0001923
1	6.482336	-0.070426	6.461901	0.509466	MT	20954	2023.02.27 15:11:27.992525761	0001923
1	6.471751	-0.082373	6.450827	0.513420	MT	20954	2023.02.27 15:11:27.993525761	0001923
1	6.451143	-0.038396	6.430943	0.508663	MT	20954	2023.02.27 15:11:27.994525761	0001923
1	6.452468	-0.042189	6.430633	0.528700	MT	20954	2023.02.27 15:11:27.995525761	0001923
1	6.466525	-0.002874	6.442189	0.560477	MT	20954	2023.02.27 15:11:27.996525761	0001923
1	6.463260	-0.082447	6.442950	0.505299	MT	20954	2023.02.27 15:11:27.997525761	0001923
1	6.501862	-0.097946	6.477134	0.557990	MT	20954	2023.02.27 15:11:27.998525761	0001923
1	6.490873	-0.074352	6.469774	0.517628	MT	20954	2023.02.27 15:11:27.999525761	0001923
1	6.490224	-0.011396	6.469909	0.512980	MT	20954	2023.02.27 15:11:28.000525761	0001923
1	6.476973	-0.074659	6.458248	0.486449	MT	20954	2023.02.27 15:11:28.001525761	0001923
1	6.509878	-0.049874	6.485067	0.565617	MT	20954	2023.02.27 15:11:28.002525761	0001923
1	6.476225	-0.042089	6.453447	0.541050	MT	20954	2023.02.27 15:11:28.003525761	0001923
1	6.484062	-0.054792	6.466454	0.474368	MT	20954	2023.02.27 15:11:28.004525761	0001923
1	6.455647	-0.070357	6.434844	0.513052	MT	20954	2023.02.27 15:11:28.005525761	0001923
1	6.479729	-0.050176	6.457559	0.533194	MT	20954	2023.02.27 15:11:28.006525761	0001923
1	6.491821	0.016850	6.469576	0.536688	MT	20954	2023.02.27 15:11:28.007525761	0001923
1	6.472328	0.016787	6.450701	0.528399	MT	20954	2023.02.27 15:11:28.008525761	0001923
1	6.487850	-0.027144	6.465525	0.537079	MT	20954	2023.02.27 15:11:28.009525761	0001923
1	6.460694	-0.038157	6.438576	0.532781	MT	20954	2023.02.27 15:11:28.010525761	0001923
1	6.497527	-0.034527	6.478064	0.501341	MT	20954	2023.02.27 15:11:28.011525761	0001923
1	6.490087	-0.042436	6.469934	0.509300	MT	20954	2023.02.27 15:11:28.012525761	0001923
1	6.486291	-0.031391	6.465886	0.513125	MT	20954	2023.02.27 15:11:28.013525761	0001923
1	6.475566	-0.011174	6.453606	0.532732	MT	20954	2023.02.27 15:11:28.014525761	0001923
1	6.501468	-0.065948	6.477171	0.557661	MT	20954	2023.02.27 15:11:28.015525761	0001923
1	6.466542	-0.023496	6.447081	0.500754	MT	20954	2023.02.27 15:11:28.016525761	0001923
1	6.498189	-0.082483	6.477946	0.505834	MT	20954	2023.02.27 15:11:28.017525761	0001923
1	6.481636	-0.045887	6.457136	0.561149	MT	20954	2023.02.27 15:11:28.018525761	0001923
1	6.446826	-0.062473	6.427037	0.500850	MT	20954	2023.02.27 15:11:28.019525761	0001923
1	6.464331	-0.015203	6.442664	0.528606	MT	20954	2023.02.27 15:11:28.020525761	0001923
1	6.485718	-0.057891	6.461122	0.561333	MT	20954	2023.02.27 15:11:28.021525761	0001923
1	6.469691	-0.019001	6.446353	0.548705	MT	20954	2023.02.27 15:11:28.022525761	0001923
1	6.465004	-0.046119	6.442505	0.536923	MT	20954	2023.02.27 15:11:28.023525761	0001923
1	6.473232	-0.042086	6.450447	0.541004	MT	20954	2023.02.27 15:11:28.024525761	0001923
1	6.466657	-0.046494	6.447054	0.500991	MT	20954	2023.02.27 15:11:28.025525761	0001923
1	6.476343	-0.058089	6.453428	0.541214	MT	20954	2023.02.27 15:11:28.026525761	0001923
1	6.440377	-0.011179	6.418671	0.528198	MT	20954	2023.02.27 15:11:28.027525761	0001923
1	6.496727	-0.042027	6.473323	0.549354	MT	20954	2023.02.27 15:11:28.028525761	0001923
1	6.500058	-0.015116	6.477476	0.541138	MT	20954	2023.02.27 15:11:28.029525761	0001923
1	6.488437	-0.042714	6.470346	0.482304	MT	20954	2023.02.27 15:11:28.030525761	0001923
1	6.469151	-0.023083	6.446470	0.540747	MT	20954	2023.02.27 15:11:28.031525761	0001923
1	6.480408	-0.066092	6.457418	0.541358	MT	20954	2023.02.27 15:11:28.032525761	0001923
1	6.488369	-0.019062	6.465412	0.544996	MT	20954	2023.02.27 15:11:28.033525761	0001923
1	6.480963	-0.090050	6.457329	0.545604	MT	20954	2023.02.27 15:11:28.034525761	0001923
1	6.480062	-0.058134	6.457489	0.537276	MT	20954	2023.02.27 15:11:28.035525761	0001923
1	6.501468	-0.065948	6.477171	0.557661	MT	20954	2023.02.27 15:11:28.036525761	0001923
1	6.505070	-0.053994	6.481246	0.553599	MT	20954	2023.02.27 15:11:28.037525761	0001923
1	6.467601	-0.034330	6.446824	0.516864	MT	20954	2023.02.27 15:11:28.038525761	0001923
1	6.469663	-0.086080	6.446396	0.541396	MT	20954	2023.02.27 15:11:28.039525761	0001923
1	6.458669	-0.041864	6.434144	0.560756	MT	20954	2023.02.27 15:11:28.040525761	0001923
1	6.457216	-0.066763	6.439443	0.474079	MT	20954	2023.02.27 15:11:28.041525761	0001923
1	6.509166	-0.094691	6.490221	0.487144	MT	20954	2023.02.27 15:11:28.042525761	0001923
1	6.481130	-0.053969	6.457249	0.553232	MT	20954	2023.02.27 15:11:28.043525761	0001923
1	6.495034	-0.027276	6.473707	0.525204	MT	20954	2023.02.27 15:11:28.044525761	0001923
1	6.471792	-0.062333	6.450790	0.517214	MT	20954	2023.02.27 15:11:28.045525761	0001923
1	6.479983	-0.042788	6.462469	0.474183	MT	20954	2023.02.27 15:11:28.046525761	0001923
1	6.476731	-0.034007	6.453334	0.548966	MT	20954	2023.02.27 15:11:28.047525761	0001923
1	6.489262	-0.033937	6.465211	0.557148	MT	20954	2023.02.27 15:11:28.048525761	0001923
1	6.460988	-0.042115	6.438510	0.536821	MT	20954	2023.02.27 15:11:28.049525761	0001923
1	6.495262	-0.015235	6.473660	0.529079	MT	20954	2023.02.27 15:11:28.050525761	0001923
1	6.494525	-0.066397	6.473844	0.513607	MT	20954	2023.02.27 15:11:28.051525761	0001923
1	6.485720	-0.003475	6.466042	0.504838	MT	20954	2023.02.27 15:11:28.052525761	0001923
1	6.485289	0.004452	6.466158	0.497757	MT	20954	2023.02.27 15:11:28.053525761	0001923
1	6.503830	-0.031160	6.481518	0.537365	MT	20954	2023.02.27 15:11:28.054525761	0001923
1	6.491535	-0.062228	6.469605	0.529502	MT	20954	2023.02.27 15:11:28.055525761	0001923
1	6.504042	-0.011120	6.481481	0.541158	MT	20954	2023.02.27 15:11:28.056525761	0001923
1	6.490591	0.036642	6.469905	0.516485	MT	20954	2023.02.27 15:11:28.057525761	0001923
1	6.441463	-0.062052	6.418427	0.540721	MT	20954	2023.02.27 15:11:28.058525761	0001923
1	6.474976	-0.054295	6.453738	0.521177	MT	20954	2023.02.27 15:11:28.059525761	0001923
1	6.472352	-0.066250	6.450663	0.525254	MT	20954	2023.02.27 15:11:28.060525761	0001923
1	6.467830	-0.027289	6.446771	0.520792	MT	20954	2023.02.27 15:11:28.061525761	0001923
1	6.483106	-0.070302	6.461718	0.521463	MT	20954	2023.02.27 15:11:28.062525761	0001923
1	6.502293	-0.038407	6.481876	0.513441	MT	20954	2023.02.27 15:11:28.063525761	0001923
1	6.483327	-0.066261	6.461662	0.525422	MT	20954	2023.02.27 15:11:28.064525761	0001923
1	6.491535	-0.065647	6.464745	0.585473	MT	20954	2023.02.27 15:11:28.065525761	0001923
1	6.460061	-0.003241	6.438739	0.524422	MT	20954	2023.02.27 15:11:28.066525761	0001923
1	6.456609	-0.011154	6.434608	0.532442	MT	20954	2023.02.27 15:11:28.067525761	0001923
1	6.476275	-0.078129	6.453465	0.537421	MT	20954	2023.02.27 15:11:28.068525761	0001923
1	6.459573	-0.023322	6.438838	0.516629	MT	20954	2023.02.27 15:11:28.069525761	0001923
1	6.482814	-0.106424	6.461859	0.509836	MT	20954	2023.02.27 15:11:28.070525761	0001923
1	6.449986	-0.042591	6.431228	0.489707	MT	20954	2023.02.27 15:11:28.071525761	0001923
1	6.468194	-0.046247	6.446687	0.524987	MT	20954	2023.02.27 15:11:28.072525761	0001923
1	6.500182	-0.042768	6.482406	0.478488	MT	20954	2023.02.27 15:11:28.073525761	0001923
1	6.473738	-0.034004	6.450335	0.548920	MT	20954	2023.02.27 15:11:28.074525761	0001923
1	6.467700	-0.050329	6.446805	0.517029	MT	20954	2023.02.27 15:11:28.075525761	0001923
1	6.498263	-0.066443	6.477904	0.509669	MT	20954	2023.02.27 15:11:28.076525761	0001923
1	6.482850	-0.038304	6.461756	0.521134	MT	20954	2023.02.27 15:11:28.077525761	0001923
1	6.512826	-0.034657	6.494230	0.490587	MT	20954	2023.02.27 15:11:28.078525761	0001923
1	6.448961	-0.027757	6.431490	0.473555	MT	20954	2023.02.27 15:11:28.079525761	0001923
1	6.506530	-0.057787	6.480936	0.573637	MT	20954	2023.02.27 15:11:28.080525761	0001923
1	6.472986	-0.046127	6.450504	0.537046	MT	20954	2023.02.27 15:11:28.081525761	0001923
1	6.479420	-0.074257	6.457653	0.525443	MT	20954	2023.02.27 15:11:28.082525761	0001923
1	6.487535	-0.007186	6.465609	0.532874	MT	20954	2023.02.27 15:11:28.083525761	0001923
1	6.483035	-0.086343	6.461760	0.517629	MT	20954	2023.02.27 15:11:28.084525761	0001923
1	6.485863	-0.037850	6.461084	0.565127	MT	20954	2023.02.27 15:11:28.085525761	0001923
1	6.472084	-0.027252	6.450709	0.524852	MT	20954	2023.02.27 15:11:28.086525761	0001923
1	6.479312	0.016780	6.457700	0.528506	MT	20954	2023.02.27 15:11:28.087525761	0001923
1	6.476700	-0.027008	6.453343	0.548894	MT	20954	2023.02.27 15:11:28.088525761	0001923
1	6.457424	0.004969	6.434444	0.544275	MT	20954	2023.02.27 15:11:28.089525761	0001923
[truncated: 1 more rows]
