# Supplementary material for: Spatially selective delivery of living magnetic microrobots through torque-focusing
Source: Nat Commun. 2024 Mar 9;15:2160. doi: 10.1038/s41467-024-46407-4 (PMC10924878; doi:10.1038/s41467-024-46407-4)
Supplement: Supplementary file 4 — Source Data [file 41467_2024_46407_MOESM4_ESM.zip › Data_Sorted_by_Figures/Fig_4/4H/Field Characterization/x axis measurements/(5,0,0) B-16A W-49A RMF on.csv]

Time (ms)	B (mT)	Bx (mT)	By (mT)	Bz (mT)
0	16.445	-3.8113	15.9235	1.53466
0.999928	14.7569	-5.10322	13.7655	1.49502
1.99986	12.4623	-5.15787	11.2656	1.33839
2.99978	10.0023	-4.08175	9.0662	1.09068
3.99971	8.01568	-2.1056	7.69838	0.743364
4.99964	7.558	0.425575	7.52718	0.532619
6.00004	8.93295	2.66609	8.51673	0.393604
6.99997	11.2998	4.18947	10.4846	0.454952
7.9999	13.7949	4.62841	12.984	0.540599
8.99982	15.8085	3.81401	15.3219	0.775727
9.99975	17.0622	1.97604	16.9137	1.06903
10.9997	17.5131	-0.495514	17.4589	1.28487
11.9996	17.0072	-2.80336	16.7059	1.51621
13	15.678	-4.54419	14.9267	1.53099
13.9999	13.6774	-5.25381	12.5508	1.39501
14.9999	11.2418	-4.78021	10.1074	1.16979
15.9998	8.91325	-3.18483	8.27709	0.890351
16.9997	7.54644	-0.840646	7.47471	0.608886
17.9996	8.07331	1.61143	7.89759	0.458036
18.9996	10.0898	3.55081	9.4371	0.37053
20	12.6009	4.55741	11.7375	0.494293
20.9999	14.8544	4.32741	14.1937	0.681195
21.9998	16.5124	2.9606	16.2176	0.940228
22.9998	17.3904	0.766483	17.3275	1.26285
23.9997	17.3578	-1.68431	17.2127	1.4764
24.9996	16.4325	-3.79504	15.9122	1.55832
26	14.7443	-5.09133	13.7577	1.48278
27	12.4942	-5.23278	11.2654	1.34716
27.9999	10.0228	-4.11312	9.0787	1.05619
28.9998	8.02008	-2.05316	7.71277	0.787051
29.9997	7.55694	0.406271	7.52214	0.599753
30.9997	8.94919	2.68208	8.52875	0.393623
31.9996	11.3104	4.17305	10.5042	0.416413
33	13.773	4.60096	12.9682	0.59265
33.9999	15.8025	3.81451	15.3132	0.822597
34.9998	17.0757	1.94136	16.9292	1.10163
35.9998	17.4704	-0.450561	17.4106	1.37168
36.9997	17.0103	-2.85573	16.7034	1.4807
37.9996	15.6679	-4.57621	14.9067	1.52702
39	13.703	-5.35222	12.5308	1.45073
40	11.2311	-4.72502	10.1192	1.1894
40.9999	8.88803	-3.13378	8.26909	0.893703
41.9998	7.56094	-0.87525	7.48207	0.648361
42.9997	8.05573	1.61096	7.88231	0.410799
43.9997	10.113	3.5978	9.44415	0.370153
44.9996	12.5857	4.54517	11.7269	0.470253
46	14.8622	4.30718	14.209	0.661633
46.9999	16.5364	3.02088	16.2292	0.968789
47.9999	17.3808	0.794954	17.3204	1.21044
48.9998	17.3571	-1.6688	17.2175	1.4293
49.9997	16.4212	-3.83002	15.8921	1.55837
