# Supplementary material for: Spatially selective delivery of living magnetic microrobots through torque-focusing
Source: Nat Commun. 2024 Mar 9;15:2160. doi: 10.1038/s41467-024-46407-4 (PMC10924878; doi:10.1038/s41467-024-46407-4)
Supplement: Supplementary file 4 — Source Data [file 41467_2024_46407_MOESM4_ESM.zip › Data_Sorted_by_Figures/Fig_4/4H/Field Characterization/x axis measurements/(5,0,0) B -16A W -49A RMF off.csv]

Time (ms)	B (mT)	Bx (mT)	By (mT)	Bz (mT)
0	12.5373	-0.318969	12.4965	0.959233
0.999928	12.5286	-0.339166	12.4888	0.93932
2.00033	12.4997	-0.288265	12.462	0.926385
3.00026	12.5242	-0.323163	12.4848	0.939095
4.00019	12.5364	-0.292012	12.4966	0.954956
5.00011	12.5135	-0.271741	12.4722	0.97838
6.00004	12.504	-0.323183	12.4648	0.93479
6.99997	12.5041	-0.284021	12.4646	0.950386
7.9999	12.5249	-0.302958	12.4845	0.958885
9.0003	12.521	-0.323035	12.4806	0.951031
10.0002	12.512	-0.315151	12.4728	0.938829
11.0002	12.5329	-0.323047	12.4926	0.951215
12.0001	12.5047	-0.339141	12.4648	0.938954
13	12.5141	-0.31078	12.4723	0.974782
13.9999	12.5046	-0.355223	12.4649	0.93112
14.9999	12.5063	-0.306731	12.4642	0.978618
16.0003	12.5275	-0.323291	12.489	0.927158
17.0002	12.5288	-0.319043	12.4886	0.951113
18.0001	12.5251	-0.318998	12.4845	0.955051
19.0001	12.5524	-0.350443	12.5066	1.01172
20	12.5309	-0.319377	12.4931	0.919179
20.9999	12.5184	-0.284326	12.4811	0.922635
22.0003	12.5424	-0.35093	12.5004	0.963623
23.0002	12.5169	-0.355194	12.4768	0.935302
24.0002	12.541	-0.287892	12.5004	0.966974
25.0001	12.5181	-0.375069	12.4766	0.947506
26	12.5408	-0.339137	12.5007	0.943503
27	12.5112	-0.347438	12.4732	0.911163
27.9999	12.5055	-0.343017	12.4646	0.950993
29.0003	12.5158	-0.284074	12.4767	0.94657
30.0002	12.505	-0.3431	12.4647	0.942994
31.0001	12.5144	-0.322779	12.4722	0.974905
32.0001	12.5426	-0.276102	12.5037	0.9469
33	12.5391	-0.319344	12.501	0.923301
33.9999	12.513	-0.314986	12.4726	0.954826
35.0003	12.5297	-0.359082	12.4886	0.947525
36.0003	12.5302	-0.322837	12.4883	0.97115
37.0002	12.5287	-0.331125	12.4887	0.943237
38.0001	12.5197	-0.30016	12.4808	0.938797
39	12.5149	-0.299615	12.472	0.990666
40	12.5192	-0.300242	12.4809	0.930798
40.9999	12.5425	-0.35493	12.5004	0.963664
42.0003	12.5354	-0.319299	12.497	0.927239
43.0002	12.5333	-0.318965	12.4925	0.959172
44.0001	12.541	-0.315015	12.5005	0.955254
45.0001	12.5317	-0.342671	12.488	0.987353
46	12.517	-0.283868	12.4764	0.966566
46.9999	12.5308	-0.338795	12.4882	0.975314
47.9999	12.5432	-0.302603	12.5	0.995124
49.0003	12.5409	-0.291933	12.5005	0.963016
50.0002	12.5065	-0.280272	12.469	0.92641
