# Supplementary material for: Spatially selective delivery of living magnetic microrobots through torque-focusing
Source: Nat Commun. 2024 Mar 9;15:2160. doi: 10.1038/s41467-024-46407-4 (PMC10924878; doi:10.1038/s41467-024-46407-4)
Supplement: Supplementary file 4 — Source Data [file 41467_2024_46407_MOESM4_ESM.zip › Data_Sorted_by_Figures/Fig_4/4H/Field Characterization/x axis measurements/x-5_y0_z0_B17_W49_RMFon.txt]

Block	B	Bx	By	Bz	Units	Temperature	Timestamp	Serial No.	Comment
0	11.682069	-4.094494	-10.924241	-0.605669	MT	21359	2023.02.27 15:45:45.434525761	0001923
0	14.072927	-4.219088	-13.404389	-0.754273	MT	21359	2023.02.27 15:45:45.435525761	0001923
0	15.980702	-3.131925	-15.638753	-1.001635	MT	21359	2023.02.27 15:45:45.436525761	0001923
0	17.127778	-1.167077	-17.039561	-1.285327	MT	21359	2023.02.27 15:45:45.437525761	0001923
0	17.427615	1.236743	-17.315208	-1.541361	MT	21359	2023.02.27 15:45:45.438525761	0001923
0	16.816540	3.541700	-16.357194	-1.641516	MT	21359	2023.02.27 15:45:45.439525761	0001923
0	15.358978	5.088687	-14.400708	-1.619592	MT	21359	2023.02.27 15:45:45.440525761	0001923
0	13.225769	5.504479	-11.937502	-1.455245	MT	21359	2023.02.27 15:45:45.441525761	0001923
0	10.784277	4.784439	-9.579632	-1.280795	MT	21359	2023.02.27 15:45:45.442525761	0001923
0	8.498828	2.942476	-7.912953	-0.978308	MT	21359	2023.02.27 15:45:45.443525761	0001923
0	7.439885	0.578630	-7.384639	-0.695824	MT	21359	2023.02.27 15:45:45.444525761	0001923
0	8.236546	-1.802193	-8.018469	-0.544929	MT	21359	2023.02.27 15:45:45.445525761	0001923
0	10.406375	-3.554428	-9.764162	-0.565519	MT	21359	2023.02.27 15:45:45.446525761	0001923
0	12.906120	-4.279419	-12.159011	-0.642619	MT	21359	2023.02.27 15:45:45.447525761	0001923
0	15.144547	-3.837582	-14.625710	-0.847868	MT	21359	2023.02.27 15:45:45.448525761	0001923
0	16.696426	-2.254347	-16.503732	-1.146913	MT	21359	2023.02.27 15:45:45.449525761	0001923
0	17.414888	0.023045	-17.357416	-1.413471	MT	21359	2023.02.27 15:45:45.450525761	0001923
0	17.240090	2.462942	-16.989195	-1.588034	MT	21359	2023.02.27 15:45:45.451525761	0001923
0	16.166041	4.438603	-15.457051	-1.649021	MT	21359	2023.02.27 15:45:45.452525761	0001923
0	14.327560	5.469323	-13.155791	-1.513492	MT	21359	2023.02.27 15:45:45.453525761	0001923
0	12.006409	5.257623	-10.703534	-1.394851	MT	21359	2023.02.27 15:45:45.454525761	0001923
0	9.540445	3.946585	-8.609373	-1.150322	MT	21359	2023.02.27 15:45:45.455525761	0001923
0	7.721604	1.828329	-7.455208	-0.836809	MT	21359	2023.02.27 15:45:45.456525761	0001923
0	7.576743	-0.655297	-7.524371	-0.601220	MT	21359	2023.02.27 15:45:45.457525761	0001923
0	9.201231	-2.722908	-8.768680	-0.598899	MT	21359	2023.02.27 15:45:45.458525761	0001923
0	11.667560	-4.090012	-10.912970	-0.557535	MT	21359	2023.02.27 15:45:45.459525761	0001923
0	14.072895	-4.231133	-13.400343	-0.758088	MT	21359	2023.02.27 15:45:45.460525761	0001923
0	15.966252	-3.158903	-15.618849	-0.997053	MT	21359	2023.02.27 15:45:45.461525761	0001923
0	17.149527	-1.183180	-17.059395	-1.297465	MT	21359	2023.02.27 15:45:45.462525761	0001923
0	17.408897	1.265426	-17.300215	-1.473416	MT	21359	2023.02.27 15:45:45.463525761	0001923
0	16.812844	3.565440	-16.345800	-1.665591	MT	21359	2023.02.27 15:45:45.464525761	0001923
0	15.367343	5.104773	-14.404810	-1.611819	MT	21359	2023.02.27 15:45:45.465525761	0001923
0	13.229887	5.504025	-11.936830	-1.499238	MT	21359	2023.02.27 15:45:45.466525761	0001923
0	10.759161	4.764629	-9.563963	-1.260348	MT	21359	2023.02.27 15:45:45.467525761	0001923
0	8.492141	2.946633	-7.906193	-0.962245	MT	21359	2023.02.27 15:45:45.468525761	0001923
0	7.399940	0.597931	-7.336659	-0.758301	MT	21359	2023.02.27 15:45:45.469525761	0001923
0	8.254591	-1.817011	-8.034729	-0.529022	MT	21359	2023.02.27 15:45:45.470525761	0001923
0	10.470568	-3.574157	-9.826484	-0.546264	MT	21359	2023.02.27 15:45:45.471525761	0001923
0	12.946769	-4.311592	-12.189740	-0.662760	MT	21359	2023.02.27 15:45:45.472525761	0001923
0	15.135265	-3.817504	-14.621809	-0.840014	MT	21359	2023.02.27 15:45:45.473525761	0001923
0	16.688318	-2.246520	-16.495479	-1.162871	MT	21359	2023.02.27 15:45:45.474525761	0001923
0	17.405331	0.003285	-17.349807	-1.389147	MT	21359	2023.02.27 15:45:45.475525761	0001923
0	17.235885	2.467051	-16.985359	-1.577016	MT	21359	2023.02.27 15:45:45.476525761	0001923
0	16.153074	4.426842	-15.449432	-1.624780	MT	21359	2023.02.27 15:45:45.477525761	0001923
0	14.338440	5.444732	-13.170917	-1.572479	MT	21359	2023.02.27 15:45:45.478525761	0001923
0	12.011627	5.289413	-10.691207	-1.413994	MT	21359	2023.02.27 15:45:45.479525761	0001923
0	9.554242	3.986872	-8.609753	-1.122738	MT	21359	2023.02.27 15:45:45.480525761	0001923
0	7.715498	1.781223	-7.459095	-0.847385	MT	21359	2023.02.27 15:45:45.481525761	0001923
0	7.570028	-0.706555	-7.511067	-0.624492	MT	21359	2023.02.27 15:45:45.482525761	0001923
0	9.198168	-2.781388	-8.750546	-0.546011	MT	21359	2023.02.27 15:45:45.483525761	0001923
0	11.669014	-4.050121	-10.928737	-0.570189	MT	21359	2023.02.27 15:45:45.484525761	0001923
0	14.075335	-4.206916	-13.411618	-0.738507	MT	21359	2023.02.27 15:45:45.485525761	0001923
0	15.999129	-3.150701	-15.655079	-0.981688	MT	21359	2023.02.27 15:45:45.486525761	0001923
0	17.159712	-1.174962	-17.071689	-1.277735	MT	21359	2023.02.27 15:45:45.487525761	0001923
0	17.433291	1.249204	-17.323865	-1.497614	MT	21359	2023.02.27 15:45:45.488525761	0001923
0	16.848099	3.601799	-16.377243	-1.634440	MT	21359	2023.02.27 15:45:45.489525761	0001923
0	15.351495	5.053069	-14.409299	-1.583349	MT	21359	2023.02.27 15:45:45.490525761	0001923
0	13.244544	5.555608	-11.924174	-1.538583	MT	21359	2023.02.27 15:45:45.491525761	0001923
0	10.756021	4.729854	-9.580308	-1.240235	MT	21359	2023.02.27 15:45:45.492525761	0001923
0	8.483163	2.946790	-7.898439	-0.946126	MT	21359	2023.02.27 15:45:45.493525761	0001923
0	7.389030	0.543260	-7.333214	-0.725679	MT	21359	2023.02.27 15:45:45.494525761	0001923
0	8.249079	-1.786260	-8.034326	-0.553337	MT	21359	2023.02.27 15:45:45.495525761	0001923
0	10.440230	-3.573869	-9.795961	-0.514795	MT	21359	2023.02.27 15:45:45.496525761	0001923
0	12.913146	-4.331676	-12.146708	-0.665897	MT	21359	2023.02.27 15:45:45.497525761	0001923
0	15.124738	-3.833726	-14.605524	-0.859602	MT	21359	2023.02.27 15:45:45.498525761	0001923
0	16.676602	-2.301455	-16.476669	-1.154016	MT	21359	2023.02.27 15:45:45.499525761	0001923
0	17.426855	-0.000942	-17.369443	-1.413407	MT	21359	2023.02.27 15:45:45.500525761	0001923
0	17.238259	2.447902	-16.989152	-1.591879	MT	21359	2023.02.27 15:45:45.501525761	0001923
0	16.161035	4.430475	-15.452878	-1.660876	MT	21359	2023.02.27 15:45:45.502525761	0001923
0	14.338234	5.484796	-13.154993	-1.564648	MT	21359	2023.02.27 15:45:45.503525761	0001923
0	11.998423	5.285859	-10.683885	-1.369838	MT	21359	2023.02.27 15:45:45.504525761	0001923
0	9.527428	3.934660	-8.601511	-1.142077	MT	21359	2023.02.27 15:45:45.505525761	0001923
0	7.753055	1.792134	-7.493895	-0.860031	MT	21359	2023.02.27 15:45:45.506525761	0001923
0	7.591061	-0.682283	-7.536402	-0.601125	MT	21359	2023.02.27 15:45:45.507525761	0001923
0	9.250552	-2.833221	-8.789786	-0.534073	MT	21359	2023.02.27 15:45:45.508525761	0001923
0	11.680921	-4.105167	-10.920743	-0.573500	MT	21359	2023.02.27 15:45:45.509525761	0001923
0	14.085280	-4.238997	-13.411534	-0.746176	MT	21359	2023.02.27 15:45:45.510525761	0001923
0	15.997184	-3.158787	-15.650967	-0.989543	MT	21359	2023.02.27 15:45:45.511525761	0001923
0	17.168311	-1.194995	-17.078651	-1.281635	MT	21359	2023.02.27 15:45:45.512525761	0001923
0	17.426509	1.272696	-17.311105	-1.545670	MT	21359	2023.02.27 15:45:45.513525761	0001923
0	16.814020	3.569772	-16.349284	-1.633683	MT	21359	2023.02.27 15:45:45.514525761	0001923
0	15.337612	5.036852	-14.398014	-1.603013	MT	21359	2023.02.27 15:45:45.515525761	0001923
0	13.191893	5.511103	-11.893010	-1.486639	MT	21359	2023.02.27 15:45:45.516525761	0001923
0	10.749842	4.705777	-9.584213	-1.248048	MT	21359	2023.02.27 15:45:45.517525761	0001923
0	8.490808	2.895029	-7.916337	-1.021878	MT	21359	2023.02.27 15:45:45.518525761	0001923
0	7.411478	0.606067	-7.348832	-0.746569	MT	21359	2023.02.27 15:45:45.519525761	0001923
0	8.263588	-1.861590	-8.029927	-0.584499	MT	21359	2023.02.27 15:45:45.520525761	0001923
0	10.434958	-3.610166	-9.775594	-0.541115	MT	21359	2023.02.27 15:45:45.521525761	0001923
0	12.907762	-4.283502	-12.158894	-0.650577	MT	21359	2023.02.27 15:45:45.522525761	0001923
0	15.134123	-3.845387	-14.614026	-0.827606	MT	21359	2023.02.27 15:45:45.523525761	0001923
0	16.687501	-2.241702	-16.500680	-1.083986	MT	21359	2023.02.27 15:45:45.524525761	0001923
0	17.394936	0.027024	-17.337414	-1.413206	MT	21359	2023.02.27 15:45:45.525525761	0001923
0	17.247160	2.431872	-17.000109	-1.595881	MT	21359	2023.02.27 15:45:45.526525761	0001923
0	16.177834	4.473811	-15.461314	-1.629446	MT	21359	2023.02.27 15:45:45.527525761	0001923
0	14.351154	5.460822	-13.179019	-1.564768	MT	21359	2023.02.27 15:45:45.528525761	0001923
0	12.017533	5.297541	-10.695381	-1.402139	MT	21359	2023.02.27 15:45:45.529525761	0001923
0	9.535510	3.938751	-8.609627	-1.134242	MT	21359	2023.02.27 15:45:45.530525761	0001923
0	7.734173	1.768913	-7.477619	-0.879546	MT	21359	2023.02.27 15:45:45.531525761	0001923
0	7.593030	-0.671115	-7.540632	-0.585302	MT	21359	2023.02.27 15:45:45.532525761	0001923
0	9.239767	-2.836872	-8.779327	-0.498870	MT	21359	2023.02.27 15:45:45.533525761	0001923
0	11.696826	-4.124753	-10.932360	-0.534468	MT	21359	2023.02.27 15:45:45.534525761	0001923
0	14.086990	-4.243121	-13.411356	-0.758133	MT	21359	2023.02.27 15:45:45.535525761	0001923
0	15.997027	-3.147242	-15.650281	-1.033659	MT	21359	2023.02.27 15:45:45.536525761	0001923
0	17.146298	-1.210976	-17.055734	-1.277120	MT	21359	2023.02.27 15:45:45.537525761	0001923
0	17.420824	1.285062	-17.307641	-1.509738	MT	21359	2023.02.27 15:45:45.538525761	0001923
0	16.804668	3.570095	-16.342773	-1.601582	MT	21359	2023.02.27 15:45:45.539525761	0001923
0	15.353184	5.120501	-14.381428	-1.635628	MT	21359	2023.02.27 15:45:45.540525761	0001923
0	13.231664	5.511149	-11.937005	-1.487312	MT	21359	2023.02.27 15:45:45.541525761	0001923
0	10.756021	4.729854	-9.580308	-1.240235	MT	21359	2023.02.27 15:45:45.542525761	0001923
0	8.481788	2.942384	-7.893848	-0.985017	MT	21359	2023.02.27 15:45:45.543525761	0001923
0	7.393279	0.539711	-7.341874	-0.682768	MT	21359	2023.02.27 15:45:45.544525761	0001923
0	8.252490	-1.809898	-8.034889	-0.518096	MT	21359	2023.02.27 15:45:45.545525761	0001923
0	10.425067	-3.594016	-9.771804	-0.526221	MT	21359	2023.02.27 15:45:45.546525761	0001923
0	12.930728	-4.339618	-12.162776	-0.662060	MT	21359	2023.02.27 15:45:45.547525761	0001923
0	15.119832	-3.841692	-14.598596	-0.855413	MT	21359	2023.02.27 15:45:45.548525761	0001923
0	16.696969	-2.258347	-16.503737	-1.146872	MT	21359	2023.02.27 15:45:45.549525761	0001923
0	17.406385	-0.015879	-17.349585	-1.404949	MT	21359	2023.02.27 15:45:45.550525761	0001923
0	17.204166	2.455353	-16.957865	-1.544470	MT	21359	2023.02.27 15:45:45.551525761	0001923
0	16.173261	4.454730	-15.461215	-1.637249	MT	21359	2023.02.27 15:45:45.552525761	0001923
0	14.322369	5.452377	-13.146422	-1.604190	MT	21359	2023.02.27 15:45:45.553525761	0001923
0	12.009957	5.277793	-10.699770	-1.377999	MT	21359	2023.02.27 15:45:45.554525761	0001923
0	9.532183	3.926962	-8.613946	-1.114183	MT	21359	2023.02.27 15:45:45.555525761	0001923
0	7.706011	1.811912	-7.438633	-0.875394	MT	21359	2023.02.27 15:45:45.556525761	0001923
0	7.577725	-0.651503	-7.524061	-0.621257	MT	21359	2023.02.27 15:45:45.557525761	0001923
0	9.234056	-2.797478	-8.782378	-0.558333	MT	21359	2023.02.27 15:45:45.558525761	0001923
0	11.668801	-4.070211	-10.920640	-0.577859	MT	21359	2023.02.27 15:45:45.559525761	0001923
0	14.080489	-4.202578	-13.420101	-0.706675	MT	21359	2023.02.27 15:45:45.560525761	0001923
0	15.987954	-3.135628	-15.647184	-0.973721	MT	21359	2023.02.27 15:45:45.561525761	0001923
0	17.132950	-1.146823	-17.047903	-1.261659	MT	21359	2023.02.27 15:45:45.562525761	0001923
0	17.445363	1.249051	-17.334619	-1.513780	MT	21359	2023.02.27 15:45:45.563525761	0001923
0	16.816111	3.565900	-16.353471	-1.621705	MT	21359	2023.02.27 15:45:45.564525761	0001923
0	15.365613	5.080490	-14.408411	-1.639628	MT	21359	2023.02.27 15:45:45.565525761	0001923
0	13.242231	5.519156	-11.944995	-1.487516	MT	21359	2023.02.27 15:45:45.566525761	0001923
0	10.761352	4.733858	-9.584302	-1.240338	MT	21359	2023.02.27 15:45:45.567525761	0001923
0	8.484074	2.970781	-7.890411	-0.946250	MT	21359	2023.02.27 15:45:45.568525761	0001923
0	7.422281	0.558126	-7.363948	-0.742305	MT	21359	2023.02.27 15:45:45.569525761	0001923
0	8.247630	-1.849314	-8.018342	-0.556443	MT	21359	2023.02.27 15:45:45.570525761	0001923
0	10.422656	-3.569556	-9.780447	-0.482597	MT	21359	2023.02.27 15:45:45.571525761	0001923
0	12.901946	-4.299554	-12.146853	-0.654228	MT	21359	2023.02.27 15:45:45.572525761	0001923
0	15.132412	-3.873810	-14.602450	-0.867143	MT	21359	2023.02.27 15:45:45.573525761	0001923
0	16.669671	-2.266054	-16.477223	-1.115382	MT	21359	2023.02.27 15:45:45.574525761	0001923
0	17.390956	0.035019	-17.333405	-1.413228	MT	21359	2023.02.27 15:45:45.575525761	0001923
0	17.227927	2.479290	-16.977712	-1.553021	MT	21359	2023.02.27 15:45:45.576525761	0001923
0	16.159287	4.438138	-15.445380	-1.692846	MT	21359	2023.02.27 15:45:45.577525761	0001923
0	14.336277	5.437056	-13.175399	-1.541463	MT	21359	2023.02.27 15:45:45.578525761	0001923
0	12.001803	5.321093	-10.673211	-1.346034	MT	21359	2023.02.27 15:45:45.579525761	0001923
0	9.530669	3.923337	-8.618500	-1.078209	MT	21359	2023.02.27 15:45:45.580525761	0001923
0	7.726760	1.788347	-7.470253	-0.836627	MT	21359	2023.02.27 15:45:45.581525761	0001923
0	7.582592	-0.655581	-7.527943	-0.629276	MT	21359	2023.02.27 15:45:45.582525761	0001923
0	9.213113	-2.797293	-8.761686	-0.538015	MT	21359	2023.02.27 15:45:45.583525761	0001923
0	11.686099	-4.100912	-10.929103	-0.549667	MT	21359	2023.02.27 15:45:45.584525761	0001923
0	14.095556	-4.187682	-13.439898	-0.719133	MT	21359	2023.02.27 15:45:45.585525761	0001923
0	15.996692	-3.182501	-15.647423	-0.961240	MT	21359	2023.02.27 15:45:45.586525761	0001923
0	17.159552	-1.131920	-17.074699	-1.274224	MT	21359	2023.02.27 15:45:45.587525761	0001923
0	17.418905	1.293433	-17.308181	-1.473827	MT	21359	2023.02.27 15:45:45.588525761	0001923
0	16.814461	3.565608	-16.349044	-1.649639	MT	21359	2023.02.27 15:45:45.589525761	0001923
0	15.347407	5.080511	-14.389474	-1.635339	MT	21359	2023.02.27 15:45:45.590525761	0001923
0	13.229963	5.548127	-11.917963	-1.487402	MT	21359	2023.02.27 15:45:45.591525761	0001923
0	10.744949	4.721512	-9.567830	-1.271964	MT	21359	2023.02.27 15:45:45.592525761	0001923
0	8.468613	2.946732	-7.882379	-0.949881	MT	21359	2023.02.27 15:45:45.593525761	0001923
0	7.402066	0.578466	-7.345461	-0.707226	MT	21359	2023.02.27 15:45:45.594525761	0001923
0	8.222441	-1.770327	-8.010249	-0.557134	MT	21359	2023.02.27 15:45:45.595525761	0001923
0	10.424357	-3.549837	-9.787994	-0.510921	MT	21359	2023.02.27 15:45:45.596525761	0001923
0	12.906626	-4.287835	-12.154410	-0.682469	MT	21359	2023.02.27 15:45:45.597525761	0001923
0	15.103357	-3.837708	-14.582593	-0.855210	MT	21359	2023.02.27 15:45:45.598525761	0001923
0	16.669248	-2.265972	-16.477345	-1.107384	MT	21359	2023.02.27 15:45:45.599525761	0001923
0	17.422430	0.063133	-17.365490	-1.406006	MT	21359	2023.02.27 15:45:45.600525761	0001923
0	17.236716	2.451650	-16.984781	-1.615855	MT	21359	2023.02.27 15:45:45.601525761	0001923
0	16.153870	4.410682	-15.453207	-1.640674	MT	21359	2023.02.27 15:45:45.602525761	0001923
0	14.337532	5.428572	-13.174691	-1.588373	MT	21359	2023.02.27 15:45:45.603525761	0001923
0	12.005948	5.277455	-10.691283	-1.409871	MT	21359	2023.02.27 15:45:45.604525761	0001923
0	9.552124	3.946515	-8.621250	-1.158504	MT	21359	2023.02.27 15:45:45.605525761	0001923
0	7.726627	1.769311	-7.474214	-0.840492	MT	21359	2023.02.27 15:45:45.606525761	0001923
0	7.585908	-0.667911	-7.527469	-0.661147	MT	21359	2023.02.27 15:45:45.607525761	0001923
0	9.234245	-2.769066	-8.793939	-0.519796	MT	21359	2023.02.27 15:45:45.608525761	0001923
0	11.681927	-4.120923	-10.917128	-0.549278	MT	21359	2023.02.27 15:45:45.609525761	0001923
0	14.103688	-4.195427	-13.447273	-0.695162	MT	21359	2023.02.27 15:45:45.610525761	0001923
0	16.000327	-3.147114	-15.654464	-1.021722	MT	21359	2023.02.27 15:45:45.611525761	0001923
0	17.177764	-1.182694	-17.091063	-1.253947	MT	21359	2023.02.27 15:45:45.612525761	0001923
0	17.434511	1.300991	-17.319498	-1.518085	MT	21359	2023.02.27 15:45:45.613525761	0001923
0	16.809201	3.537527	-16.348955	-1.657350	MT	21359	2023.02.27 15:45:45.614525761	0001923
0	15.342131	5.112159	-14.368950	-1.667357	MT	21359	2023.02.27 15:45:45.615525761	0001923
0	13.221868	5.564151	-11.902007	-1.483323	MT	21359	2023.02.27 15:45:45.616525761	0001923
0	10.731608	4.740611	-9.544993	-1.259810	MT	21359	2023.02.27 15:45:45.617525761	0001923
0	8.488379	2.895276	-7.916703	-0.997882	MT	21359	2023.02.27 15:45:45.618525761	0001923
0	7.397554	0.523021	-7.340870	-0.749592	MT	21359	2023.02.27 15:45:45.619525761	0001923
0	8.224014	-1.802040	-8.006715	-0.528749	MT	21359	2023.02.27 15:45:45.620525761	0001923
0	10.432470	-3.622380	-9.767304	-0.560866	MT	21359	2023.02.27 15:45:45.621525761	0001923
0	12.917118	-4.347304	-12.147276	-0.629738	MT	21359	2023.02.27 15:45:45.622525761	0001923
0	15.416250	-3.771387	-14.916962	-0.960016	MT	21359	2023.02.27 15:45:45.623525761	0001923
0	16.834220	-2.171445	-16.652250	-1.174040	MT	21359	2023.02.27 15:45:45.624525761	0001923
0	17.447861	0.121813	-17.387913	-1.439959	MT	21359	2023.02.27 15:45:45.625525761	0001923
0	17.130632	2.506736	-16.871035	-1.594682	MT	21359	2023.02.27 15:45:45.626525761	0001923
0	16.040753	4.438218	-15.323700	-1.670985	MT	21359	2023.02.27 15:45:45.627525761	0001923
0	14.190779	5.452147	-13.002316	-1.609988	MT	21359	2023.02.27 15:45:45.628525761	0001923
0	11.992521	5.293806	-10.672815	-1.373751	MT	21359	2023.02.27 15:45:45.629525761	0001923
0	9.535755	3.956076	-8.606096	-1.102361	MT	21359	2023.02.27 15:45:45.630525761	0001923
0	7.724256	1.757270	-7.474168	-0.844367	MT	21359	2023.02.27 15:45:45.631525761	0001923
0	7.609603	-0.695220	-7.546010	-0.693154	MT	21359	2023.02.27 15:45:45.632525761	0001923
0	9.252404	-2.817018	-8.798056	-0.515364	MT	21359	2023.02.27 15:45:45.633525761	0001923
0	11.708534	-4.113016	-10.947932	-0.561832	MT	21359	2023.02.27 15:45:45.634525761	0001923
0	14.081438	-4.202826	-13.419735	-0.730671	MT	21359	2023.02.27 15:45:45.635525761	0001923
0	15.998575	-3.166746	-15.651038	-0.985461	MT	21359	2023.02.27 15:45:45.636525761	0001923
0	17.160525	-1.142960	-17.074651	-1.278110	MT	21359	2023.02.27 15:45:45.637525761	0001923
0	17.434194	1.288910	-17.319390	-1.525960	MT	21359	2023.02.27 15:45:45.638525761	0001923
0	16.798759	3.529767	-16.342332	-1.633164	MT	21359	2023.02.27 15:45:45.639525761	0001923
0	15.362798	5.108683	-14.397684	-1.619752	MT	21359	2023.02.27 15:45:45.640525761	0001923
0	13.195343	5.492159	-11.906092	-1.482643	MT	21359	2023.02.27 15:45:45.641525761	0001923
0	10.738608	4.721797	-9.564258	-1.243908	MT	21359	2023.02.27 15:45:45.642525761	0001923
0	8.484091	2.970374	-7.885816	-0.985183	MT	21359	2023.02.27 15:45:45.643525761	0001923
0	7.391060	0.570258	-7.333182	-0.725957	MT	21359	2023.02.27 15:45:45.644525761	0001923
0	8.227206	-1.829788	-7.998648	-0.600352	MT	21359	2023.02.27 15:45:45.645525761	0001923
0	10.476364	-3.578317	-9.830244	-0.562281	MT	21359	2023.02.27 15:45:45.646525761	0001923
0	12.909097	-4.311385	-12.151111	-0.638168	MT	21359	2023.02.27 15:45:45.647525761	0001923
0	15.149297	-3.798361	-14.641967	-0.828517	MT	21359	2023.02.27 15:45:45.648525761	0001923
0	16.682049	-2.214151	-16.495991	-1.127206	MT	21359	2023.02.27 15:45:45.649525761	0001923
0	17.389377	0.027267	-17.333781	-1.389149	MT	21359	2023.02.27 15:45:45.650525761	0001923
0	17.199647	2.478938	-16.946242	-1.583542	MT	21359	2023.02.27 15:45:45.651525761	0001923
0	16.170217	4.410575	-15.469022	-1.652916	MT	21359	2023.02.27 15:45:45.652525761	0001923
0	14.341657	5.464393	-13.162406	-1.604558	MT	21359	2023.02.27 15:45:45.653525761	0001923
0	11.996209	5.269730	-10.687705	-1.382732	MT	21359	2023.02.27 15:45:45.654525761	0001923
0	9.533858	3.934751	-8.609632	-1.134201	MT	21359	2023.02.27 15:45:45.655525761	0001923
0	7.727546	1.828544	-7.463512	-0.816935	MT	21359	2023.02.27 15:45:45.656525761	0001923
0	7.617702	-0.694671	-7.558802	-0.641346	MT	21359	2023.02.27 15:45:45.657525761	0001923
0	9.247827	-2.821428	-8.789467	-0.554193	MT	21359	2023.02.27 15:45:45.658525761	0001923
0	11.674851	-4.132904	-10.905190	-0.545972	MT	21359	2023.02.27 15:45:45.659525761	0001923
0	14.115368	-4.242552	-13.444146	-0.706630	MT	21359	2023.02.27 15:45:45.660525761	0001923
0	16.007358	-3.154817	-15.661900	-0.993751	MT	21359	2023.02.27 15:45:45.661525761	0001923
0	17.140918	-1.146815	-17.055902	-1.261781	MT	21359	2023.02.27 15:45:45.662525761	0001923
0	17.440521	1.305329	-17.327981	-1.486254	MT	21359	2023.02.27 15:45:45.663525761	0001923
0	16.805707	3.525651	-16.349153	-1.645228	MT	21359	2023.02.27 15:45:45.664525761	0001923
0	15.342416	5.100539	-14.377513	-1.631362	MT	21359	2023.02.27 15:45:45.665525761	0001923
0	13.213272	5.518832	-11.909571	-1.514977	MT	21359	2023.02.27 15:45:45.666525761	0001923
0	10.707337	4.729756	-9.525253	-1.243394	MT	21359	2023.02.27 15:45:45.667525761	0001923
0	8.491958	2.954546	-7.902062	-0.970265	MT	21359	2023.02.27 15:45:45.668525761	0001923
0	7.388642	0.519096	-7.332998	-0.741429	MT	21359	2023.02.27 15:45:45.669525761	0001923
0	8.251970	-1.813427	-8.030114	-0.568995	MT	21359	2023.02.27 15:45:45.670525761	0001923
0	10.419229	-3.606110	-9.760698	-0.533928	MT	21359	2023.02.27 15:45:45.671525761	0001923
0	12.933532	-4.331323	-12.170194	-0.634254	MT	21359	2023.02.27 15:45:45.672525761	0001923
0	15.117640	-3.853365	-14.595099	-0.823234	MT	21359	2023.02.27 15:45:45.673525761	0001923
0	16.674540	-2.253965	-16.484330	-1.107614	MT	21359	2023.02.27 15:45:45.674525761	0001923
0	17.395705	0.059552	-17.342154	-1.362606	MT	21359	2023.02.27 15:45:45.675525761	0001923
0	17.229112	2.479125	-16.977468	-1.569018	MT	21359	2023.02.27 15:45:45.676525761	0001923
0	16.183430	4.434706	-15.477175	-1.641287	MT	21359	2023.02.27 15:45:45.677525761	0001923
0	14.352974	5.404643	-13.201777	-1.584539	MT	21359	2023.02.27 15:45:45.678525761	0001923
0	11.988159	5.217708	-10.703704	-1.386441	MT	21359	2023.02.27 15:45:45.679525761	0001923
0	9.557064	3.923159	-8.645192	-1.098618	MT	21359	2023.02.27 15:45:45.680525761	0001923
0	7.744009	1.788168	-7.485961	-0.855868	MT	21359	2023.02.27 15:45:45.681525761	0001923
0	7.620209	-0.690502	-7.563041	-0.625451	MT	21359	2023.02.27 15:45:45.682525761	0001923
0	9.266410	-2.813002	-8.814050	-0.515649	MT	21359	2023.02.27 15:45:45.683525761	0001923
0	11.683911	-4.104957	-10.925047	-0.553564	MT	21359	2023.02.27 15:45:45.684525761	0001923
0	14.079851	-4.180184	-13.423173	-0.765963	MT	21359	2023.02.27 15:45:45.685525761	0001923
0	16.016018	-3.218777	-15.658037	-0.989032	MT	21359	2023.02.27 15:45:45.686525761	0001923
0	17.160476	-1.202754	-17.072028	-1.257450	MT	21359	2023.02.27 15:45:45.687525761	0001923
0	17.454520	1.285263	-17.342881	-1.494276	MT	21359	2023.02.27 15:45:45.688525761	0001923
0	16.793747	3.533511	-16.333962	-1.657079	MT	21359	2023.02.27 15:45:45.689525761	0001923
0	15.354169	5.088474	-14.393403	-1.639481	MT	21359	2023.02.27 15:45:45.690525761	0001923
0	13.230920	5.499737	-11.936407	-1.527192	MT	21359	2023.02.27 15:45:45.691525761	0001923
0	10.744302	4.733380	-9.559633	-1.283963	MT	21359	2023.02.27 15:45:45.692525761	0001923
0	8.499283	2.899464	-7.928956	-0.981110	MT	21359	2023.02.27 15:45:45.693525761	0001923
0	7.375325	0.526956	-7.317807	-0.753281	MT	21359	2023.02.27 15:45:45.694525761	0001923
0	8.222713	-1.806374	-8.002231	-0.560641	MT	21359	2023.02.27 15:45:45.695525761	0001923
0	10.372779	-3.558176	-9.728599	-0.536932	MT	21359	2023.02.27 15:45:45.696525761	0001923
0	12.916959	-4.359184	-12.143474	-0.617556	MT	21359	2023.02.27 15:45:45.697525761	0001923
0	15.144980	-3.869588	-14.617749	-0.847417	MT	21359	2023.02.27 15:45:45.698525761	0001923
0	16.673013	-2.266123	-16.480115	-1.122427	MT	21359	2023.02.27 15:45:45.699525761	0001923
0	17.393356	0.003272	-17.337809	-1.388963	MT	21359	2023.02.27 15:45:45.700525761	0001923
0	17.223021	2.470715	-16.968883	-1.607807	MT	21359	2023.02.27 15:45:45.701525761	0001923
0	16.209612	4.481385	-15.487630	-1.673934	MT	21359	2023.02.27 15:45:45.702525761	0001923
0	14.354478	5.452944	-13.187196	-1.553809	MT	21359	2023.02.27 15:45:45.703525761	0001923
0	12.016135	5.237489	-10.722326	-1.409933	MT	21359	2023.02.27 15:45:45.704525761	0001923
0	9.582940	3.978867	-8.644698	-1.127190	MT	21359	2023.02.27 15:45:45.705525761	0001923
0	7.696896	1.749618	-7.451729	-0.807940	MT	21359	2023.02.27 15:45:45.706525761	0001923
0	7.597532	-0.647524	-7.543993	-0.625604	MT	21359	2023.02.27 15:45:45.707525761	0001923
0	9.252047	-2.813214	-8.797762	-0.534401	MT	21359	2023.02.27 15:45:45.708525761	0001923
0	11.696828	-4.097396	-10.939364	-0.597868	MT	21359	2023.02.27 15:45:45.709525761	0001923
0	14.119934	-4.254798	-13.443794	-0.730503	MT	21359	2023.02.27 15:45:45.710525761	0001923
0	16.008327	-3.135979	-15.665633	-1.010005	MT	21359	2023.02.27 15:45:45.711525761	0001923
0	17.162004	-1.147166	-17.074350	-1.298065	MT	21359	2023.02.27 15:45:45.712525761	0001923
0	17.410045	1.277384	-17.300140	-1.477539	MT	21359	2023.02.27 15:45:45.713525761	0001923
0	16.788848	3.525924	-16.334582	-1.617004	MT	21359	2023.02.27 15:45:45.714525761	0001923
0	15.325878	5.072949	-14.374157	-1.591019	MT	21359	2023.02.27 15:45:45.715525761	0001923
0	13.197348	5.519272	-11.897245	-1.470786	MT	21359	2023.02.27 15:45:45.716525761	0001923
0	10.732667	4.745069	-9.549660	-1.215920	MT	21359	2023.02.27 15:45:45.717525761	0001923
0	8.457726	2.898793	-7.877046	-1.040320	MT	21359	2023.02.27 15:45:45.718525761	0001923
0	7.374008	0.539608	-7.321754	-0.690461	MT	21359	2023.02.27 15:45:45.719525761	0001923
0	8.237564	-1.812914	-8.018894	-0.517821	MT	21359	2023.02.27 15:45:45.720525761	0001923
0	10.415693	-3.594265	-9.760454	-0.549049	MT	21359	2023.02.27 15:45:45.721525761	0001923
0	12.915140	-4.307335	-12.159166	-0.634333	MT	21359	2023.02.27 15:45:45.722525761	0001923
0	15.126772	-3.841726	-14.605534	-0.859519	MT	21359	2023.02.27 15:45:45.723525761	0001923
0	16.689288	-2.245949	-16.500318	-1.107941	MT	21359	2023.02.27 15:45:45.724525761	0001923
0	17.397687	0.059232	-17.341681	-1.393600	MT	21359	2023.02.27 15:45:45.725525761	0001923
0	17.215444	2.451835	-16.965089	-1.595552	MT	21359	2023.02.27 15:45:45.726525761	0001923
0	16.178081	4.426620	-15.473063	-1.649142	MT	21359	2023.02.27 15:45:45.727525761	0001923
0	14.354084	5.456327	-13.178291	-1.612718	MT	21359	2023.02.27 15:45:45.728525761	0001923
0	11.998856	5.277822	-10.687833	-1.373816	MT	21359	2023.02.27 15:45:45.729525761	0001923
0	9.548943	3.951010	-8.621978	-1.110553	MT	21359	2023.02.27 15:45:45.730525761	0001923
0	7.750206	1.804326	-7.490171	-0.841096	MT	21359	2023.02.27 15:45:45.731525761	0001923
0	7.581069	-0.667791	-7.523652	-0.649088	MT	21359	2023.02.27 15:45:45.732525761	0001923
0	9.255769	-2.837258	-8.793729	-0.538093	MT	21359	2023.02.27 15:45:45.733525761	0001923
0	11.661803	-4.073971	-10.913012	-0.553700	MT	21359	2023.02.27 15:45:45.734525761	0001923
0	14.093756	-4.254951	-13.415614	-0.742073	MT	21359	2023.02.27 15:45:45.735525761	0001923
0	15.992743	-3.178671	-15.643175	-0.977217	MT	21359	2023.02.27 15:45:45.736525761	0001923
0	17.127882	-1.178953	-17.039759	-1.273205	MT	21359	2023.02.27 15:45:45.737525761	0001923
0	17.416799	1.229065	-17.307707	-1.509162	MT	21359	2023.02.27 15:45:45.738525761	0001923
0	16.794145	3.482609	-16.346143	-1.648739	MT	21359	2023.02.27 15:45:45.739525761	0001923
0	15.325479	5.084569	-14.365594	-1.627014	MT	21359	2023.02.27 15:45:45.740525761	0001923
0	13.198397	5.552172	-11.882085	-1.478895	MT	21359	2023.02.27 15:45:45.741525761	0001923
0	10.704313	4.721424	-9.521774	-1.275261	MT	21359	2023.02.27 15:45:45.742525761	0001923
0	8.485435	2.978529	-7.886036	-0.970268	MT	21359	2023.02.27 15:45:45.743525761	0001923
0	7.394436	0.578416	-7.337401	-0.711103	MT	21359	2023.02.27 15:45:45.744525761	0001923
0	8.245722	-1.821394	-8.022186	-0.564791	MT	21359	2023.02.27 15:45:45.745525761	0001923
0	10.419616	-3.601570	-9.765486	-0.482039	MT	21359	2023.02.27 15:45:45.746525761	0001923
0	12.931101	-4.303151	-12.178404	-0.618667	MT	21359	2023.02.27 15:45:45.747525761	0001923
0	15.127955	-3.857728	-14.602553	-0.859309	MT	21359	2023.02.27 15:45:45.748525761	0001923
0	16.677405	-2.258408	-16.483678	-1.150566	MT	21359	2023.02.27 15:45:45.749525761	0001923
0	17.400401	0.035434	-17.345999	-1.374418	MT	21359	2023.02.27 15:45:45.750525761	0001923
0	17.221531	2.466839	-16.969071	-1.595768	MT	21359	2023.02.27 15:45:45.751525761	0001923
0	16.185579	4.457742	-15.473210	-1.637464	MT	21359	2023.02.27 15:45:45.752525761	0001923
0	14.373536	5.436525	-13.209555	-1.596989	MT	21359	2023.02.27 15:45:45.753525761	0001923
0	11.993260	5.257869	-10.691917	-1.369672	MT	21359	2023.02.27 15:45:45.754525761	0001923
0	9.549483	3.963754	-8.613597	-1.134560	MT	21359	2023.02.27 15:45:45.755525761	0001923
0	7.718967	1.765637	-7.470708	-0.808395	MT	21359	2023.02.27 15:45:45.756525761	0001923
0	7.610367	-0.643843	-7.554498	-0.657807	MT	21359	2023.02.27 15:45:45.757525761	0001923
0	9.242129	-2.820782	-8.787429	-0.491158	MT	21359	2023.02.27 15:45:45.758525761	0001923
0	11.694200	-4.104946	-10.936046	-0.553732	MT	21359	2023.02.27 15:45:45.759525761	0001923
0	14.087594	-4.222866	-13.419697	-0.734465	MT	21359	2023.02.27 15:45:45.760525761	0001923
0	16.001976	-3.186621	-15.651244	-0.973257	MT	21359	2023.02.27 15:45:45.761525761	0001923
0	17.156282	-1.154602	-17.072200	-1.242946	MT	21359	2023.02.27 15:45:45.762525761	0001923
0	17.451451	1.304759	-17.334125	-1.542351	MT	21359	2023.02.27 15:45:45.763525761	0001923
0	16.788058	3.498806	-16.338430	-1.628785	MT	21359	2023.02.27 15:45:45.764525761	0001923
0	15.331198	5.064459	-14.377433	-1.638990	MT	21359	2023.02.27 15:45:45.765525761	0001923
0	13.199589	5.522814	-11.892568	-1.514758	MT	21359	2023.02.27 15:45:45.766525761	0001923
0	10.753062	4.752713	-9.564099	-1.252226	MT	21359	2023.02.27 15:45:45.767525761	0001923
0	8.472457	2.915386	-7.893880	-0.984739	MT	21359	2023.02.27 15:45:45.768525761	0001923
0	7.410085	0.550197	-7.353081	-0.734055	MT	21359	2023.02.27 15:45:45.769525761	0001923
0	8.244394	-1.817312	-8.022303	-0.556834	MT	21359	2023.02.27 15:45:45.770525761	0001923
0	10.461028	-3.625615	-9.800389	-0.490325	MT	21359	2023.02.27 15:45:45.771525761	0001923
0	12.895194	-4.291476	-12.142966	-0.646251	MT	21359	2023.02.27 15:45:45.772525761	0001923
0	15.125007	-3.825351	-14.610064	-0.823751	MT	21359	2023.02.27 15:45:45.773525761	0001923
0	16.702284	-2.250050	-16.512154	-1.119081	MT	21359	2023.02.27 15:45:45.774525761	0001923
0	17.406665	0.039077	-17.349459	-1.409514	MT	21359	2023.02.27 15:45:45.775525761	0001923
0	17.247057	2.502775	-16.988903	-1.604443	MT	21359	2023.02.27 15:45:45.776525761	0001923
0	16.203506	4.473506	-15.484823	-1.661807	MT	21359	2023.02.27 15:45:45.777525761	0001923
0	14.368497	5.464715	-13.194829	-1.577051	MT	21359	2023.02.27 15:45:45.778525761	0001923
0	12.009577	5.269464	-10.699291	-1.409911	MT	21359	2023.02.27 15:45:45.779525761	0001923
0	9.538014	3.946833	-8.609740	-1.126326	MT	21359	2023.02.27 15:45:45.780525761	0001923
0	7.718812	1.777633	-7.467694	-0.808472	MT	21359	2023.02.27 15:45:45.781525761	0001923
0	7.596004	-0.675527	-7.540026	-0.625254	MT	21359	2023.02.27 15:45:45.782525761	0001923
0	9.221594	-2.789168	-8.773843	-0.527283	MT	21359	2023.02.27 15:45:45.783525761	0001923
0	11.665854	-4.062170	-10.920692	-0.573942	MT	21359	2023.02.27 15:45:45.784525761	0001923
0	14.090179	-4.270752	-13.407939	-0.721789	MT	21359	2023.02.27 15:45:45.785525761	0001923
0	15.993522	-3.178836	-15.642931	-0.993214	MT	21359	2023.02.27 15:45:45.786525761	0001923
0	17.148156	-1.190849	-17.059893	-1.265389	MT	21359	2023.02.27 15:45:45.787525761	0001923
0	17.411706	1.273096	-17.299717	-1.505493	MT	21359	2023.02.27 15:45:45.788525761	0001923
0	16.801486	3.545849	-16.342435	-1.625330	MT	21359	2023.02.27 15:45:45.789525761	0001923
0	15.312849	5.076517	-14.354544	-1.630763	MT	21359	2023.02.27 15:45:45.790525761	0001923
0	13.210596	5.479849	-11.924616	-1.514804	MT	21359	2023.02.27 15:45:45.791525761	0001923
0	10.743850	4.756449	-9.548730	-1.276034	MT	21359	2023.02.27 15:45:45.792525761	0001923
0	8.500450	2.954056	-7.905329	-1.018318	MT	21359	2023.02.27 15:45:45.793525761	0001923
0	7.392567	0.562500	-7.337542	-0.702940	MT	21359	2023.02.27 15:45:45.794525761	0001923
0	8.248014	-1.786054	-8.034631	-0.533340	MT	21359	2023.02.27 15:45:45.795525761	0001923
0	10.424980	-3.550002	-9.787750	-0.526918	MT	21359	2023.02.27 15:45:45.796525761	0001923
0	12.929285	-4.319986	-12.166203	-0.698320	MT	21359	2023.02.27 15:45:45.797525761	0001923
0	15.137079	-3.790704	-14.629470	-0.860411	MT	21359	2023.02.27 15:45:45.798525761	0001923
0	16.694328	-2.253945	-16.504327	-1.107920	MT	21359	2023.02.27 15:45:45.799525761	0001923
0	17.416040	0.038868	-17.357138	-1.430633	MT	21359	2023.02.27 15:45:45.800525761	0001923
0	17.257883	2.451880	-17.008084	-1.596209	MT	21359	2023.02.27 15:45:45.801525761	0001923
0	16.175765	4.434698	-15.469176	-1.641165	MT	21359	2023.02.27 15:45:45.802525761	0001923
0	14.369371	5.460759	-13.197895	-1.573057	MT	21359	2023.02.27 15:45:45.803525761	0001923
0	12.024476	5.281589	-10.711443	-1.399219	MT	21359	2023.02.27 15:45:45.804525761	0001923
0	9.532726	3.939040	-8.610055	-1.106247	MT	21359	2023.02.27 15:45:45.805525761	0001923
0	7.696541	1.749212	-7.447134	-0.846872	MT	21359	2023.02.27 15:45:45.806525761	0001923
0	7.576057	-0.690922	-7.515497	-0.660727	MT	21359	2023.02.27 15:45:45.807525761	0001923
0	9.248227	-2.804895	-8.798225	-0.503489	MT	21359	2023.02.27 15:45:45.808525761	0001923
0	11.646805	-4.090241	-10.889667	-0.577180	MT	21359	2023.02.27 15:45:45.809525761	0001923
0	14.087392	-4.234869	-13.415712	-0.734280	MT	21359	2023.02.27 15:45:45.810525761	0001923
0	15.971489	-3.127810	-15.630933	-0.989556	MT	21359	2023.02.27 15:45:45.811525761	0001923
0	17.135370	-1.194666	-17.048189	-1.246167	MT	21359	2023.02.27 15:45:45.812525761	0001923
0	17.404309	1.245300	-17.296056	-1.485147	MT	21359	2023.02.27 15:45:45.813525761	0001923
0	16.810667	3.533238	-16.348533	-1.685304	MT	21359	2023.02.27 15:45:45.814525761	0001923
0	15.320908	5.104223	-14.350084	-1.658986	MT	21359	2023.02.27 15:45:45.815525761	0001923
0	13.194529	5.496031	-11.901905	-1.494621	MT	21359	2023.02.27 15:45:45.816525761	0001923
0	10.761805	4.792617	-9.552931	-1.260468	MT	21359	2023.02.27 15:45:45.817525761	0001923
0	8.468646	2.895463	-7.898011	-0.977595	MT	21359	2023.02.27 15:45:45.818525761	0001923
0	7.425613	0.547619	-7.372678	-0.695322	MT	21359	2023.02.27 15:45:45.819525761	0001923
0	8.297082	-1.853055	-8.069646	-0.537185	MT	21359	2023.02.27 15:45:45.820525761	0001923
0	10.427137	-3.566119	-9.783602	-0.537690	MT	21359	2023.02.27 15:45:45.821525761	0001923
0	12.901108	-4.311269	-12.143295	-0.626048	MT	21359	2023.02.27 15:45:45.822525761	0001923
0	15.159520	-3.809518	-14.648735	-0.844508	MT	21359	2023.02.27 15:45:45.823525761	0001923
0	16.671872	-2.297418	-16.472726	-1.149996	MT	21359	2023.02.27 15:45:45.824525761	0001923
0	17.421574	0.031259	-17.365711	-1.393679	MT	21359	2023.02.27 15:45:45.825525761	0001923
0	17.256692	2.502951	-17.000146	-1.588613	MT	21359	2023.02.27 15:45:45.826525761	0001923
0	16.169217	4.461515	-15.452902	-1.657196	MT	21359	2023.02.27 15:45:45.827525761	0001923
0	14.335743	5.464636	-13.158772	-1.580500	MT	21359	2023.02.27 15:45:45.828525761	0001923
0	11.996309	5.233583	-10.703501	-1.398603	MT	21359	2023.02.27 15:45:45.829525761	0001923
0	9.530511	3.911218	-8.622331	-1.090145	MT	21359	2023.02.27 15:45:45.830525761	0001923
0	7.748087	1.769542	-7.498517	-0.820862	MT	21359	2023.02.27 15:45:45.831525761	0001923
0	7.594408	-0.686737	-7.535735	-0.645076	MT	21359	2023.02.27 15:45:45.832525761	0001923
0	9.222603	-2.841254	-8.757800	-0.533502	MT	21359	2023.02.27 15:45:45.833525761	0001923
0	11.700501	-4.112869	-10.940162	-0.546712	MT	21359	2023.02.27 15:45:45.834525761	0001923
0	14.094803	-4.258909	-13.415680	-0.738032	MT	21359	2023.02.27 15:45:45.835525761	0001923
0	16.009267	-3.147519	-15.660852	-1.061822	MT	21359	2023.02.27 15:45:45.836525761	0001923
0	17.173188	-1.170740	-17.086988	-1.258008	MT	21359	2023.02.27 15:45:45.837525761	0001923
0	17.458746	1.273103	-17.346650	-1.510211	MT	21359	2023.02.27 15:45:45.838525761	0001923
0	16.779928	3.514251	-16.331085	-1.584825	MT	21359	2023.02.27 15:45:45.839525761	0001923
0	15.351691	5.131661	-14.377659	-1.619683	MT	21359	2023.02.27 15:45:45.840525761	0001923
0	13.236029	5.556130	-11.920954	-1.487530	MT	21359	2023.02.27 15:45:45.841525761	0001923
0	10.742913	4.729714	-9.564126	-1.251989	MT	21359	2023.02.27 15:45:45.842525761	0001923
0	8.461740	2.962551	-7.867118	-0.965813	MT	21359	2023.02.27 15:45:45.843525761	0001923
0	7.427740	0.586211	-7.368036	-0.734655	MT	21359	2023.02.27 15:45:45.844525761	0001923
0	8.270921	-1.821160	-8.049488	-0.545207	MT	21359	2023.02.27 15:45:45.845525761	0001923
0	10.434887	-3.598245	-9.779457	-0.549298	MT	21359	2023.02.27 15:45:45.846525761	0001923
0	12.940571	-4.307307	-12.186163	-0.634745	MT	21359	2023.02.27 15:45:45.847525761	0001923
0	15.119102	-3.825565	-14.602759	-0.843641	MT	21359	2023.02.27 15:45:45.848525761	0001923
0	16.690953	-2.254062	-16.500160	-1.118857	MT	21359	2023.02.27 15:45:45.849525761	0001923
0	17.406380	0.023119	-17.349539	-1.405350	MT	21359	2023.02.27 15:45:45.850525761	0001923
0	17.247908	2.462825	-16.996011	-1.600139	MT	21359	2023.02.27 15:45:45.851525761	0001923
0	16.185980	4.465490	-15.468834	-1.661481	MT	21359	2023.02.27 15:45:45.852525761	0001923
0	14.359306	5.464496	-13.182525	-1.596864	MT	21359	2023.02.27 15:45:45.853525761	0001923
0	11.991212	5.300509	-10.664381	-1.401696	MT	21359	2023.02.27 15:45:45.854525761	0001923
0	9.535149	3.971025	-8.598018	-1.106393	MT	21359	2023.02.27 15:45:45.855525761	0001923
0	7.727210	1.784640	-7.474685	-0.808651	MT	21359	2023.02.27 15:45:45.856525761	0001923
0	7.578125	-0.707003	-7.515394	-0.668561	MT	21359	2023.02.27 15:45:45.857525761	0001923
0	9.222709	-2.829250	-8.761785	-0.533687	MT	21359	2023.02.27 15:45:45.858525761	0001923
0	11.689532	-4.090112	-10.935784	-0.569884	MT	21359	2023.02.27 15:45:45.859525761	0001923
0	14.075697	-4.214380	-13.412422	-0.686433	MT	21359	2023.02.27 15:45:45.860525761	0001923
0	16.006568	-3.150818	-15.661895	-0.993793	MT	21359	2023.02.27 15:45:45.861525761	0001923
0	17.131229	-1.154420	-17.048508	-1.222583	MT	21359	2023.02.27 15:45:45.862525761	0001923
0	17.423993	1.288650	-17.307025	-1.549773	MT	21359	2023.02.27 15:45:45.863525761	0001923
0	16.797467	3.498608	-16.346124	-1.648904	MT	21359	2023.02.27 15:45:45.864525761	0001923
0	15.352332	5.092845	-14.393948	-1.603529	MT	21359	2023.02.27 15:45:45.865525761	0001923
0	13.203264	5.511158	-11.906070	-1.482839	MT	21359	2023.02.27 15:45:45.866525761	0001923
0	10.715149	4.717897	-9.541449	-1.231517	MT	21359	2023.02.27 15:45:45.867525761	0001923
0	8.475324	2.946417	-7.885906	-0.980936	MT	21359	2023.02.27 15:45:45.868525761	0001923
0	7.397422	0.515469	-7.345536	-0.706578	MT	21359	2023.02.27 15:45:45.869525761	0001923
0	8.260334	-1.841092	-8.034636	-0.536774	MT	21359	2023.02.27 15:45:45.870525761	0001923
0	10.457085	-3.578214	-9.810430	-0.549977	MT	21359	2023.02.27 15:45:45.871525761	0001923
0	12.961927	-4.315245	-12.206231	-0.630969	MT	21359	2023.02.27 15:45:45.872525761	0001923
0	15.132739	-3.825343	-14.618063	-0.823874	MT	21359	2023.02.27 15:45:45.873525761	0001923
0	16.669810	-2.221885	-16.484414	-1.099945	MT	21359	2023.02.27 15:45:45.874525761	0001923
0	17.424704	0.071415	-17.369892	-1.379154	MT	21359	2023.02.27 15:45:45.875525761	0001923
0	17.221516	2.479075	-16.969408	-1.572895	MT	21359	2023.02.27 15:45:45.876525761	0001923
0	16.146470	4.430959	-15.442612	-1.612716	MT	21359	2023.02.27 15:45:45.877525761	0001923
0	14.345528	5.480640	-13.162753	-1.580726	MT	21359	2023.02.27 15:45:45.878525761	0001923
0	11.987224	5.261641	-10.680593	-1.390541	MT	21359	2023.02.27 15:45:45.879525761	0001923
0	9.518488	3.926863	-8.597826	-1.121937	MT	21359	2023.02.27 15:45:45.880525761	0001923
0	7.708981	1.757337	-7.459292	-0.836140	MT	21359	2023.02.27 15:45:45.881525761	0001923
0	7.598289	-0.671317	-7.544327	-0.605360	MT	21359	2023.02.27 15:45:45.882525761	0001923
0	9.214117	-2.789207	-8.765798	-0.530160	MT	21359	2023.02.27 15:45:45.883525761	0001923
0	11.692140	-4.097152	-10.935731	-0.573811	MT	21359	2023.02.27 15:45:45.884525761	0001923
0	14.116659	-4.206955	-13.454491	-0.747162	MT	21359	2023.02.27 15:45:45.885525761	0001923
0	15.982471	-3.107629	-15.647151	-0.974009	MT	21359	2023.02.27 15:45:45.886525761	0001923
0	17.150785	-1.132302	-17.063150	-1.310049	MT	21359	2023.02.27 15:45:45.887525761	0001923
0	17.412278	1.249349	-17.304111	-1.481311	MT	21359	2023.02.27 15:45:45.888525761	0001923
0	16.817382	3.545699	-16.357189	-1.641557	MT	21359	2023.02.27 15:45:45.889525761	0001923
0	15.355000	5.084227	-14.393041	-1.663436	MT	21359	2023.02.27 15:45:45.890525761	0001923
0	13.203603	5.514906	-11.901699	-1.506815	MT	21359	2023.02.27 15:45:45.891525761	0001923
0	10.756136	4.740973	-9.576478	-1.228289	MT	21359	2023.02.27 15:45:45.892525761	0001923
0	8.504307	2.931695	-7.925270	-0.958382	MT	21359	2023.02.27 15:45:45.893525761	0001923
0	7.410133	0.499121	-7.356019	-0.741575	MT	21359	2023.02.27 15:45:45.894525761	0001923
0	8.291361	-1.841225	-8.065388	-0.553245	MT	21359	2023.02.27 15:45:45.895525761	0001923
0	10.434129	-3.574238	-9.787428	-0.549667	MT	21359	2023.02.27 15:45:45.896525761	0001923
0	12.927798	-4.279396	-12.182008	-0.642971	MT	21359	2023.02.27 15:45:45.897525761	0001923
0	15.142052	-3.850084	-14.616992	-0.895614	MT	21359	2023.02.27 15:45:45.898525761	0001923
0	16.675693	-2.191280	-16.491781	-1.139380	MT	21359	2023.02.27 15:45:45.899525761	0001923
0	17.415440	0.038961	-17.357275	-1.421634	MT	21359	2023.02.27 15:45:45.900525761	0001923
0	17.239213	2.471220	-16.989598	-1.561121	MT	21359	2023.02.27 15:45:45.901525761	0001923
0	16.163036	4.469713	-15.446198	-1.637175	MT	21359	2023.02.27 15:45:45.902525761	0001923
0	14.322741	5.448171	-13.146121	-1.624145	MT	21359	2023.02.27 15:45:45.903525761	0001923
0	11.973753	5.225687	-10.683696	-1.386217	MT	21359	2023.02.27 15:45:45.904525761	0001923
0	9.531003	3.930875	-8.609820	-1.122162	MT	21359	2023.02.27 15:45:45.905525761	0001923
0	7.722984	1.792550	-7.467554	-0.816625	MT	21359	2023.02.27 15:45:45.906525761	0001923
0	7.598729	-0.667441	-7.544139	-0.617399	MT	21359	2023.02.27 15:45:45.907525761	0001923
0	9.251344	-2.801015	-8.802037	-0.515589	MT	21359	2023.02.27 15:45:45.908525761	0001923
0	11.652482	-4.046096	-10.912796	-0.565986	MT	21359	2023.02.27 15:45:45.909525761	0001923
0	14.102341	-4.255180	-13.423262	-0.765191	MT	21359	2023.02.27 15:45:45.910525761	0001923
0	15.996760	-3.135826	-15.654878	-0.993840	MT	21359	2023.02.27 15:45:45.911525761	0001923
0	17.172841	-1.158823	-17.086852	-1.266130	MT	21359	2023.02.27 15:45:45.912525761	0001923
0	17.460817	1.305143	-17.346674	-1.506541	MT	21359	2023.02.27 15:45:45.913525761	0001923
0	16.815907	3.561319	-16.348622	-1.677593	MT	21359	2023.02.27 15:45:45.914525761	0001923
0	15.353106	5.088598	-14.393586	-1.627483	MT	21359	2023.02.27 15:45:45.915525761	0001923
0	13.201965	5.480089	-11.917983	-1.490702	MT	21359	2023.02.27 15:45:45.916525761	0001923
0	10.739056	4.713760	-9.568206	-1.247886	MT	21359	2023.02.27 15:45:45.917525761	0001923
0	8.481232	2.950338	-7.889778	-0.989037	MT	21359	2023.02.27 15:45:45.918525761	0001923
0	7.425946	0.543537	-7.372560	-0.703279	MT	21359	2023.02.27 15:45:45.919525761	0001923
0	8.253767	-1.829097	-8.030622	-0.536836	MT	21359	2023.02.27 15:45:45.920525761	0001923
0	10.430641	-3.598126	-9.775641	-0.537239	MT	21359	2023.02.27 15:45:45.921525761	0001923
0	12.941944	-4.363448	-12.167049	-0.645876	MT	21359	2023.02.27 15:45:45.922525761	0001923
0	15.130462	-3.850097	-14.604994	-0.895431	MT	21359	2023.02.27 15:45:45.923525761	0001923
0	16.689719	-2.274065	-16.496184	-1.118590	MT	21359	2023.02.27 15:45:45.924525761	0001923
0	17.388470	-0.001064	-17.330326	-1.420810	MT	21359	2023.02.27 15:45:45.925525761	0001923
0	17.211440	2.436073	-16.965459	-1.572392	MT	21359	2023.02.27 15:45:45.926525761	0001923
0	16.157781	4.454380	-15.441728	-1.668954	MT	21359	2023.02.27 15:45:45.927525761	0001923
0	14.312743	5.476813	-13.131067	-1.560200	MT	21359	2023.02.27 15:45:45.928525761	0001923
0	11.977026	5.245596	-10.676551	-1.394315	MT	21359	2023.02.27 15:45:45.929525761	0001923
0	9.525970	3.943155	-8.602234	-1.094168	MT	21359	2023.02.27 15:45:45.930525761	0001923
0	7.719960	1.749112	-7.469949	-0.859221	MT	21359	2023.02.27 15:45:45.931525761	0001923
0	7.580082	-0.659750	-7.523704	-0.645171	MT	21359	2023.02.27 15:45:45.932525761	0001923
0	9.249970	-2.781208	-8.805723	-0.534853	MT	21359	2023.02.27 15:45:45.933525761	0001923
0	11.688377	-4.081500	-10.940675	-0.511037	MT	21359	2023.02.27 15:45:45.934525761	0001923
0	14.118382	-4.242590	-13.447084	-0.710675	MT	21359	2023.02.27 15:45:45.935525761	0001923
0	16.016980	-3.166685	-15.670096	-0.981752	MT	21359	2023.02.27 15:45:45.936525761	0001923
0	17.162478	-1.139637	-17.079120	-1.247207	MT	21359	2023.02.27 15:45:45.937525761	0001923
0	17.466242	1.313023	-17.350480	-1.518682	MT	21359	2023.02.27 15:45:45.938525761	0001923
0	16.811479	3.557773	-16.349298	-1.633560	MT	21359	2023.02.27 15:45:45.939525761	0001923
0	15.343006	5.084297	-14.381165	-1.655254	MT	21359	2023.02.27 15:45:45.940525761	0001923
0	13.216607	5.564228	-11.897130	-1.475248	MT	21359	2023.02.27 15:45:45.941525761	0001923
0	10.755422	4.760461	-9.559724	-1.276243	MT	21359	2023.02.27 15:45:45.942525761	0001923
0	8.506822	2.923535	-7.929035	-0.974358	MT	21359	2023.02.27 15:45:45.943525761	0001923
0	7.404517	0.549900	-7.344654	-0.761929	MT	21359	2023.02.27 15:45:45.944525761	0001923
0	8.249079	-1.786260	-8.034326	-0.553337	MT	21359	2023.02.27 15:45:45.945525761	0001923
0	10.443664	-3.593955	-9.791863	-0.522527	MT	21359	2023.02.27 15:45:45.946525761	0001923
0	12.936574	-4.295308	-12.186149	-0.634869	MT	21359	2023.02.27 15:45:45.947525761	0001923
0	15.126115	-3.837809	-14.605407	-0.867559	MT	21359	2023.02.27 15:45:45.948525761	0001923
0	16.669286	-2.262085	-16.477172	-1.118423	MT	21359	2023.02.27 15:45:45.949525761	0001923
0	17.420592	0.011414	-17.365964	-1.378476	MT	21359	2023.02.27 15:45:45.950525761	0001923
0	17.238392	2.459097	-16.989429	-1.572995	MT	21359	2023.02.27 15:45:45.951525761	0001923
0	16.174406	4.481555	-15.452939	-1.653402	MT	21359	2023.02.27 15:45:45.952525761	0001923
0	14.333151	5.460344	-13.154350	-1.608393	MT	21359	2023.02.27 15:45:45.953525761	0001923
0	11.988804	5.297622	-10.664552	-1.390667	MT	21359	2023.02.27 15:45:45.954525761	0001923
0	9.532058	3.943287	-8.610416	-1.082292	MT	21359	2023.02.27 15:45:45.955525761	0001923
0	7.720853	1.796016	-7.458772	-0.867536	MT	21359	2023.02.27 15:45:45.956525761	0001923
0	7.580270	-0.702793	-7.519694	-0.648667	MT	21359	2023.02.27 15:45:45.957525761	0001923
0	9.269820	-2.845287	-8.805677	-0.542193	MT	21359	2023.02.27 15:45:45.958525761	0001923
0	11.691652	-4.054015	-10.951862	-0.562500	MT	21359	2023.02.27 15:45:45.959525761	0001923
0	14.098765	-4.210726	-13.435865	-0.722835	MT	21359	2023.02.27 15:45:45.960525761	0001923
0	16.004247	-3.162656	-15.658154	-0.977611	MT	21359	2023.02.27 15:45:45.961525761	0001923
0	17.163625	-1.150708	-17.079026	-1.254093	MT	21359	2023.02.27 15:45:45.962525761	0001923
0	17.431294	1.248912	-17.319438	-1.525548	MT	21359	2023.02.27 15:45:45.963525761	0001923
0	16.813745	3.557484	-16.348871	-1.661555	MT	21359	2023.02.27 15:45:45.964525761	0001923
0	15.326934	5.064079	-14.368885	-1.674861	MT	21359	2023.02.27 15:45:45.965525761	0001923
0	13.190740	5.468375	-11.914425	-1.462522	MT	21359	2023.02.27 15:45:45.966525761	0001923
0	10.750377	4.744255	-9.559437	-1.296075	MT	21359	2023.02.27 15:45:45.967525761	0001923
0	8.487021	2.942630	-7.902199	-0.962143	MT	21359	2023.02.27 15:45:45.968525761	0001923
0	7.427467	0.515095	-7.371937	-0.745983	MT	21359	2023.02.27 15:45:45.969525761	0001923
0	8.253676	-1.810135	-8.034538	-0.541092	MT	21359	2023.02.27 15:45:45.970525761	0001923
0	10.437595	-3.594324	-9.783330	-0.557399	MT	21359	2023.02.27 15:45:45.971525761	0001923
0	12.906185	-4.295010	-12.155641	-0.602400	MT	21359	2023.02.27 15:45:45.972525761	0001923
0	15.139318	-3.833504	-14.621828	-0.839850	MT	21359	2023.02.27 15:45:45.973525761	0001923
0	16.679401	-2.250240	-16.487912	-1.134712	MT	21359	2023.02.27 15:45:45.974525761	0001923
0	17.369765	0.055359	-17.314917	-1.378149	MT	21359	2023.02.27 15:45:45.975525761	0001923
0	17.238524	2.451943	-16.989208	-1.587920	MT	21359	2023.02.27 15:45:45.976525761	0001923
0	16.128415	4.390412	-15.429867	-1.664112	MT	21359	2023.02.27 15:45:45.977525761	0001923
0	14.342843	5.472599	-13.162701	-1.584643	MT	21359	2023.02.27 15:45:45.978525761	0001923
0	11.999763	5.278115	-10.692260	-1.345882	MT	21359	2023.02.27 15:45:45.979525761	0001923
0	9.506482	3.886787	-8.601751	-1.129585	MT	21359	2023.02.27 15:45:45.980525761	0001923
0	7.706242	1.720595	-7.467701	-0.811885	MT	21359	2023.02.27 15:45:45.981525761	0001923
0	7.598381	-0.686732	-7.539734	-0.645138	MT	21359	2023.02.27 15:45:45.982525761	0001923
0	9.256577	-2.801330	-8.805563	-0.546645	MT	21359	2023.02.27 15:45:45.983525761	0001923
0	11.735905	-4.148915	-10.964095	-0.553707	MT	21359	2023.02.27 15:45:45.984525761	0001923
0	14.100997	-4.202929	-13.439549	-0.742975	MT	21359	2023.02.27 15:45:45.985525761	0001923
0	16.005387	-3.142901	-15.661763	-1.001874	MT	21359	2023.02.27 15:45:45.986525761	0001923
0	17.182845	-1.166367	-17.099516	-1.223239	MT	21359	2023.02.27 15:45:45.987525761	0001923
0	17.438990	1.269166	-17.327780	-1.501881	MT	21359	2023.02.27 15:45:45.988525761	0001923
0	16.788000	3.581534	-16.317968	-1.653330	MT	21359	2023.02.27 15:45:45.989525761	0001923
0	15.372936	5.139265	-14.393037	-1.660003	MT	21359	2023.02.27 15:45:45.990525761	0001923
0	13.207100	5.539772	-11.892487	-1.518932	MT	21359	2023.02.27 15:45:45.991525761	0001923
0	10.748414	4.760911	-9.557396	-1.232204	MT	21359	2023.02.27 15:45:45.992525761	0001923
0	8.495806	2.931102	-7.909417	-1.014143	MT	21359	2023.02.27 15:45:45.993525761	0001923
0	7.398585	0.527427	-7.345460	-0.710700	MT	21359	2023.02.27 15:45:45.994525761	0001923
0	8.236268	-1.829488	-8.010075	-0.572524	MT	21359	2023.02.27 15:45:45.995525761	0001923
0	10.447443	-3.578391	-9.799187	-0.565807	MT	21359	2023.02.27 15:45:45.996525761	0001923
0	12.929214	-4.327285	-12.167250	-0.630250	MT	21359	2023.02.27 15:45:45.997525761	0001923
0	15.122236	-3.821851	-14.605327	-0.871723	MT	21359	2023.02.27 15:45:45.998525761	0001923
0	16.682817	-2.246236	-16.491907	-1.134814	MT	21359	2023.02.27 15:45:45.999525761	0001923
0	17.420270	0.014833	-17.361104	-1.434446	MT	21359	2023.02.27 15:45:46.000525761	0001923
0	17.233932	2.483087	-16.981401	-1.573120	MT	21359	2023.02.27 15:45:46.001525761	0001923
0	16.167336	4.434314	-15.456628	-1.676976	MT	21359	2023.02.27 15:45:46.002525761	0001923
0	14.302540	5.428741	-13.139001	-1.567826	MT	21359	2023.02.27 15:45:46.003525761	0001923
0	11.978031	5.233604	-10.683565	-1.394298	MT	21359	2023.02.27 15:45:46.004525761	0001923
0	9.553708	3.910995	-8.644962	-1.114492	MT	21359	2023.02.27 15:45:46.005525761	0001923
0	7.708203	1.724471	-7.467513	-0.823924	MT	21359	2023.02.27 15:45:46.006525761	0001923
0	7.602157	-0.690646	-7.543861	-0.637159	MT	21359	2023.02.27 15:45:46.007525761	0001923
0	9.255779	-2.809458	-8.801390	-0.558500	MT	21359	2023.02.27 15:45:46.008525761	0001923
0	11.719789	-4.090161	-10.967658	-0.578371	MT	21359	2023.02.27 15:45:46.009525761	0001923
0	14.080346	-4.210912	-13.415623	-0.738526	MT	21359	2023.02.27 15:45:46.010525761	0001923
0	16.015366	-3.135806	-15.673876	-0.994130	MT	21359	2023.02.27 15:45:46.011525761	0001923
0	17.172406	-1.162699	-17.087040	-1.254091	MT	21359	2023.02.27 15:45:46.012525761	0001923
0	17.447415	1.289172	-17.334755	-1.502193	MT	21359	2023.02.27 15:45:46.013525761	0001923
0	16.798226	3.557094	-16.329323	-1.697258	MT	21359	2023.02.27 15:45:46.014525761	0001923
0	15.324555	5.072656	-14.369730	-1.618953	MT	21359	2023.02.27 15:45:46.015525761	0001923
0	13.181262	5.484439	-11.897530	-1.454428	MT	21359	2023.02.27 15:45:46.016525761	0001923
0	10.725189	4.729401	-9.540701	-1.279633	MT	21359	2023.02.27 15:45:46.017525761	0001923
0	8.483645	2.899519	-7.913065	-0.973866	MT	21359	2023.02.27 15:45:46.018525761	0001923
0	7.402397	0.574384	-7.345343	-0.715184	MT	21359	2023.02.27 15:45:46.019525761	0001923
0	8.260818	-1.869470	-8.026120	-0.572357	MT	21359	2023.02.27 15:45:46.020525761	0001923
0	10.441137	-3.597917	-9.787929	-0.518425	MT	21359	2023.02.27 15:45:46.021525761	0001923
0	12.917810	-4.330884	-12.155867	-0.590032	MT	21359	2023.02.27 15:45:46.022525761	0001923
0	15.149974	-3.885794	-14.617462	-0.867249	MT	21359	2023.02.27 15:45:46.023525761	0001923
0	16.699038	-2.257982	-16.508271	-1.111939	MT	21359	2023.02.27 15:45:46.024525761	0001923
0	17.397379	0.039275	-17.341765	-1.389395	MT	21359	2023.02.27 15:45:46.025525761	0001923
0	17.221604	2.452081	-16.973439	-1.572678	MT	21359	2023.02.27 15:45:46.026525761	0001923
0	16.146596	4.442872	-15.438476	-1.620777	MT	21359	2023.02.27 15:45:46.027525761	0001923
0	14.364535	5.496445	-13.174427	-1.601071	MT	21359	2023.02.27 15:45:46.028525761	0001923
0	12.005810	5.300776	-10.683745	-1.377991	MT	21359	2023.02.27 15:45:46.029525761	0001923
0	9.549686	3.911032	-8.641023	-1.110432	MT	21359	2023.02.27 15:45:46.030525761	0001923
0	7.738711	1.765616	-7.490645	-0.812700	MT	21359	2023.02.27 15:45:46.031525761	0001923
0	7.604022	-0.635600	-7.550855	-0.633833	MT	21359	2023.02.27 15:45:46.032525761	0001923
0	9.278280	-2.849196	-8.813802	-0.534275	MT	21359	2023.02.27 15:45:46.033525761	0001923
0	11.723172	-4.109288	-10.963498	-0.590113	MT	21359	2023.02.27 15:45:46.034525761	0001923
0	14.121146	-4.238627	-13.451018	-0.714777	MT	21359	2023.02.27 15:45:46.035525761	0001923
0	16.032018	-3.139831	-15.689818	-0.998333	MT	21359	2023.02.27 15:45:46.036525761	0001923
0	17.164126	-1.171247	-17.074257	-1.305817	MT	21359	2023.02.27 15:45:46.037525761	0001923
0	17.433605	1.265327	-17.324029	-1.485781	MT	21359	2023.02.27 15:45:46.038525761	0001923
0	16.814461	3.565608	-16.349044	-1.649639	MT	21359	2023.02.27 15:45:46.039525761	0001923
0	15.322881	5.068698	-14.369796	-1.614913	MT	21359	2023.02.27 15:45:46.040525761	0001923
0	13.210024	5.523368	-11.910360	-1.463027	MT	21359	2023.02.27 15:45:46.041525761	0001923
0	10.722716	4.709493	-9.548846	-1.271550	MT	21359	2023.02.27 15:45:46.042525761	0001923
0	8.467258	2.915536	-7.890110	-0.969680	MT	21359	2023.02.27 15:45:46.043525761	0001923
0	7.364809	0.554514	-7.310616	-0.698446	MT	21359	2023.02.27 15:45:46.044525761	0001923
0	8.235055	-1.841492	-8.006089	-0.572340	MT	21359	2023.02.27 15:45:46.045525761	0001923
0	10.445228	-3.618157	-9.783602	-0.541155	MT	21359	2023.02.27 15:45:46.046525761	0001923
0	12.911289	-4.295377	-12.159091	-0.638455	MT	21359	2023.02.27 15:45:46.047525761	0001923
0	15.153678	-3.857618	-14.629672	-0.851723	MT	21359	2023.02.27 15:45:46.048525761	0001923
0	16.686018	-2.242191	-16.495963	-1.130917	MT	21359	2023.02.27 15:45:46.049525761	0001923
0	17.389388	0.035267	-17.333771	-1.389232	MT	21359	2023.02.27 15:45:46.050525761	0001923
0	17.225655	2.459208	-16.977614	-1.560814	MT	21359	2023.02.27 15:45:46.051525761	0001923
0	16.127418	4.414861	-15.426510	-1.620306	MT	21359	2023.02.27 15:45:46.052525761	0001923
0	14.336055	5.428737	-13.174935	-1.572376	MT	21359	2023.02.27 15:45:46.053525761	0001923
0	11.994188	5.269946	-10.688025	-1.361736	MT	21359	2023.02.27 15:45:46.054525761	0001923
0	9.562451	3.946861	-8.636737	-1.126738	MT	21359	2023.02.27 15:45:46.055525761	0001923
0	7.723348	1.753271	-7.474172	-0.844326	MT	21359	2023.02.27 15:45:46.056525761	0001923
0	7.593639	-0.710282	-7.536435	-0.600837	MT	21359	2023.02.27 15:45:46.057525761	0001923
0	9.284655	-2.845188	-8.821797	-0.534439	MT	21359	2023.02.27 15:45:46.058525761	0001923
0	11.701543	-4.125027	-10.935948	-0.561525	MT	21359	2023.02.27 15:45:46.059525761	0001923
0	14.119631	-4.227153	-13.450225	-0.765892	MT	21359	2023.02.27 15:45:46.060525761	0001923
0	16.005983	-3.150694	-15.662078	-0.981795	MT	21359	2023.02.27 15:45:46.061525761	0001923
0	17.168484	-1.210829	-17.078914	-1.265473	MT	21359	2023.02.27 15:45:46.062525761	0001923
0	17.421088	1.257315	-17.312040	-1.485515	MT	21359	2023.02.27 15:45:46.063525761	0001923
0	16.805304	3.537647	-16.346139	-1.645306	MT	21359	2023.02.27 15:45:46.064525761	0001923
0	15.332163	5.068500	-14.377490	-1.635032	MT	21359	2023.02.27 15:45:46.065525761	0001923
0	13.216623	5.530621	-11.905252	-1.535036	MT	21359	2023.02.27 15:45:46.066525761	0001923
0	10.742107	4.744454	-9.552743	-1.275971	MT	21359	2023.02.27 15:45:46.067525761	0001923
0	8.465338	2.903706	-7.894368	-0.953621	MT	21359	2023.02.27 15:45:46.068525761	0001923
0	7.369247	0.543353	-7.314384	-0.714391	MT	21359	2023.02.27 15:45:46.069525761	0001923
0	8.234456	-1.820711	-8.015210	-0.497681	MT	21359	2023.02.27 15:45:46.070525761	0001923
0	10.427300	-3.566160	-9.783541	-0.541690	MT	21359	2023.02.27 15:45:46.071525761	0001923
0	12.917690	-4.318922	-12.159791	-0.594216	MT	21359	2023.02.27 15:45:46.072525761	0001923
0	15.135762	-3.821381	-14.621997	-0.827975	MT	21359	2023.02.27 15:45:46.073525761	0001923
0	16.668034	-2.206704	-16.479189	-1.179035	MT	21359	2023.02.27 15:45:46.074525761	0001923
0	17.407658	0.051565	-17.354162	-1.362707	MT	21359	2023.02.27 15:45:46.075525761	0001923
0	17.228738	2.455254	-16.981679	-1.556834	MT	21359	2023.02.27 15:45:46.076525761	0001923
0	16.192285	4.465663	-15.477077	-1.645606	MT	21359	2023.02.27 15:45:46.077525761	0001923
0	14.329802	5.460715	-13.154900	-1.572400	MT	21359	2023.02.27 15:45:46.078525761	0001923
0	12.002266	5.281647	-10.687568	-1.390854	MT	21359	2023.02.27 15:45:46.079525761	0001923
0	9.543818	3.927183	-8.629250	-1.094416	MT	21359	2023.02.27 15:45:46.080525761	0001923
0	7.736428	1.741257	-7.490139	-0.847447	MT	21359	2023.02.27 15:45:46.081525761	0001923
0	7.593393	-0.655986	-7.535331	-0.669391	MT	21359	2023.02.27 15:45:46.082525761	0001923
0	9.239571	-2.797223	-8.789744	-0.534444	MT	21359	2023.02.27 15:45:46.083525761	0001923
0	11.713833	-4.117052	-10.951875	-0.565851	MT	21359	2023.02.27 15:45:46.084525761	0001923
0	14.108936	-4.210633	-13.446985	-0.715004	MT	21359	2023.02.27 15:45:46.085525761	0001923
0	16.027339	-3.158714	-15.682024	-0.986017	MT	21359	2023.02.27 15:45:46.086525761	0001923
0	17.160525	-1.142960	-17.074651	-1.278110	MT	21359	2023.02.27 15:45:46.087525761	0001923
0	17.425905	1.257196	-17.315856	-1.497574	MT	21359	2023.02.27 15:45:46.088525761	0001923
0	16.784479	3.498761	-16.334370	-1.632723	MT	21359	2023.02.27 15:45:46.089525761	0001923
0	15.334592	5.092700	-14.373767	-1.615221	MT	21359	2023.02.27 15:45:46.090525761	0001923
0	13.216185	5.503926	-11.920710	-1.506992	MT	21359	2023.02.27 15:45:46.091525761	0001923
0	10.732611	4.769055	-9.537633	-1.215984	MT	21359	2023.02.27 15:45:46.092525761	0001923
0	8.433191	2.899464	-7.859072	-0.973041	MT	21359	2023.02.27 15:45:46.093525761	0001923
0	7.383498	0.507134	-7.329074	-0.737246	MT	21359	2023.02.27 15:45:46.094525761	0001923
0	8.251390	-1.829389	-8.026195	-0.564770	MT	21359	2023.02.27 15:45:46.095525761	0001923
0	10.435335	-3.578197	-9.787493	-0.545627	MT	21359	2023.02.27 15:45:46.096525761	0001923
0	12.945196	-4.319472	-12.185933	-0.650619	MT	21359	2023.02.27 15:45:46.097525761	0001923
0	15.155607	-3.821484	-14.641811	-0.840279	MT	21359	2023.02.27 15:45:46.098525761	0001923
0	16.682700	-2.214275	-16.495808	-1.139204	MT	21359	2023.02.27 15:45:46.099525761	0001923
0	17.427646	0.055419	-17.372911	-1.379035	MT	21359	2023.02.27 15:45:46.100525761	0001923
0	17.228045	2.486883	-16.973108	-1.592036	MT	21359	2023.02.27 15:45:46.101525761	0001923
0	16.204707	4.485295	-15.480504	-1.681866	MT	21359	2023.02.27 15:45:46.102525761	0001923
0	14.355200	5.460785	-13.182958	-1.568828	MT	21359	2023.02.27 15:45:46.103525761	0001923
0	12.018422	5.289838	-10.703817	-1.374184	MT	21359	2023.02.27 15:45:46.104525761	0001923
0	9.541582	3.906941	-8.632907	-1.118267	MT	21359	2023.02.27 15:45:46.105525761	0001923
0	7.723129	1.788426	-7.467376	-0.828582	MT	21359	2023.02.27 15:45:46.106525761	0001923
0	7.614553	-0.726344	-7.555329	-0.608961	MT	21359	2023.02.27 15:45:46.107525761	0001923
0	9.278424	-2.864045	-8.810050	-0.519062	MT	21359	2023.02.27 15:45:46.108525761	0001923
0	11.699946	-4.109106	-10.939806	-0.569749	MT	21359	2023.02.27 15:45:46.109525761	0001923
0	14.109031	-4.206963	-13.446492	-0.747040	MT	21359	2023.02.27 15:45:46.110525761	0001923
0	15.998732	-3.142949	-15.654703	-1.005766	MT	21359	2023.02.27 15:45:46.111525761	0001923
0	17.169129	-1.162827	-17.082857	-1.266028	MT	21359	2023.02.27 15:45:46.112525761	0001923
0	17.441847	1.276836	-17.327282	-1.533958	MT	21359	2023.02.27 15:45:46.113525761	0001923
0	16.798068	3.581752	-16.330272	-1.633516	MT	21359	2023.02.27 15:45:46.114525761	0001923
0	15.312141	5.076599	-14.354666	-1.622765	MT	21359	2023.02.27 15:45:46.115525761	0001923
0	13.200878	5.526855	-11.892625	-1.510800	MT	21359	2023.02.27 15:45:46.116525761	0001923
0	10.738360	4.757027	-9.549585	-1.220043	MT	21359	2023.02.27 15:45:46.117525761	0001923
0	8.502603	2.954516	-7.913000	-0.974432	MT	21359	2023.02.27 15:45:46.118525761	0001923
0	7.381512	0.515453	-7.329537	-0.706333	MT	21359	2023.02.27 15:45:46.119525761	0001923
0	8.249731	-1.790218	-8.034392	-0.549297	MT	21359	2023.02.27 15:45:46.120525761	0001923
0	10.429437	-3.574005	-9.783779	-0.526610	MT	21359	2023.02.27 15:45:46.121525761	0001923
0	12.926752	-4.302990	-12.174648	-0.602608	MT	21359	2023.02.27 15:45:46.122525761	0001923
0	15.125719	-3.802967	-14.613120	-0.884039	MT	21359	2023.02.27 15:45:46.123525761	0001923
0	16.697189	-2.258388	-16.503676	-1.150871	MT	21359	2023.02.27 15:45:46.124525761	0001923
0	17.392658	0.102422	-17.337920	-1.374985	MT	21359	2023.02.27 15:45:46.125525761	0001923
0	17.237420	2.503004	-16.981256	-1.581324	MT	21359	2023.02.27 15:45:46.126525761	0001923
0	16.153648	4.430550	-15.446000	-1.652770	MT	21359	2023.02.27 15:45:46.127525761	0001923
0	14.332060	5.420028	-13.165908	-1.640160	MT	21359	2023.02.27 15:45:46.128525761	0001923
0	12.014110	5.300285	-10.687012	-1.426044	MT	21359	2023.02.27 15:45:46.129525761	0001923
0	9.534354	3.942664	-8.605501	-1.142221	MT	21359	2023.02.27 15:45:46.130525761	0001923
0	7.731943	1.708376	-7.494346	-0.836170	MT	21359	2023.02.27 15:45:46.131525761	0001923
0	7.622648	-0.663001	-7.571741	-0.577859	MT	21359	2023.02.27 15:45:46.132525761	0001923
0	9.277017	-2.836873	-8.818261	-0.503465	MT	21359	2023.02.27 15:45:46.133525761	0001923
0	11.714040	-4.082372	-10.963344	-0.598389	MT	21359	2023.02.27 15:45:46.134525761	0001923
0	14.082173	-4.211355	-13.414966	-0.781519	MT	21359	2023.02.27 15:45:46.135525761	0001923
0	16.013709	-3.182981	-15.661689	-1.009461	MT	21359	2023.02.27 15:45:46.136525761	0001923
0	17.138271	-1.106817	-17.055855	-1.262193	MT	21359	2023.02.27 15:45:46.137525761	0001923
0	17.401078	1.285167	-17.288826	-1.497450	MT	21359	2023.02.27 15:45:46.138525761	0001923
0	16.793692	3.545841	-16.334436	-1.625208	MT	21359	2023.02.27 15:45:46.139525761	0001923
0	15.341970	5.076549	-14.385540	-1.631237	MT	21359	2023.02.27 15:45:46.140525761	0001923
0	13.200249	5.496204	-11.910148	-1.478746	MT	21359	2023.02.27 15:45:46.141525761	0001923
0	10.737739	4.744533	-9.548866	-1.267911	MT	21359	2023.02.27 15:45:46.142525761	0001923
0	8.476989	2.927344	-7.893805	-0.988862	MT	21359	2023.02.27 15:45:46.143525761	0001923
0	7.424389	0.523049	-7.367867	-0.750004	MT	21359	2023.02.27 15:45:46.144525761	0001923
0	8.268368	-1.848971	-8.041812	-0.525800	MT	21359	2023.02.27 15:45:46.145525761	0001923
0	10.479578	-3.622162	-9.818542	-0.545647	MT	21359	2023.02.27 15:45:46.146525761	0001923
0	12.966163	-4.310950	-12.213653	-0.603122	MT	21359	2023.02.27 15:45:46.147525761	0001923
0	15.180536	-3.837129	-14.665316	-0.808471	MT	21359	2023.02.27 15:45:46.148525761	0001923
0	16.731554	-2.238060	-16.543075	-1.123678	MT	21359	2023.02.27 15:45:46.149525761	0001923
0	17.438424	0.075637	-17.385191	-1.359428	MT	21359	2023.02.27 15:45:46.150525761	0001923
0	17.240209	2.495008	-16.985265	-1.581303	MT	21359	2023.02.27 15:45:46.151525761	0001923
0	16.157342	4.414394	-15.452774	-1.668710	MT	21359	2023.02.27 15:45:46.152525761	0001923
0	14.334449	5.476879	-13.155125	-1.556567	MT	21359	2023.02.27 15:45:46.153525761	0001923
0	11.959547	5.217769	-10.672845	-1.376968	MT	21359	2023.02.27 15:45:46.154525761	0001923
0	9.533851	3.927172	-8.618251	-1.094248	MT	21359	2023.02.27 15:45:46.155525761	0001923
0	7.703791	1.765246	-7.451161	-0.844098	MT	21359	2023.02.27 15:45:46.156525761	0001923
0	7.598381	-0.686732	-7.539734	-0.645138	MT	21359	2023.02.27 15:45:46.157525761	0001923
0	9.275104	-2.825276	-8.817651	-0.542582	MT	21359	2023.02.27 15:45:46.158525761	0001923
0	11.707581	-4.109139	-10.947744	-0.573871	MT	21359	2023.02.27 15:45:46.159525761	0001923
0	14.123958	-4.206864	-13.462612	-0.739286	MT	21359	2023.02.27 15:45:46.160525761	0001923
0	16.003863	-3.162574	-15.658276	-0.969612	MT	21359	2023.02.27 15:45:46.161525761	0001923
0	17.166695	-1.139674	-17.083058	-1.251267	MT	21359	2023.02.27 15:45:46.162525761	0001923
0	17.428285	1.301317	-17.315987	-1.486029	MT	21359	2023.02.27 15:45:46.163525761	0001923
0	16.805397	3.565889	-16.342473	-1.621537	MT	21359	2023.02.27 15:45:46.164525761	0001923
0	15.326334	5.100646	-14.361698	-1.619119	MT	21359	2023.02.27 15:45:46.165525761	0001923
0	13.216071	5.511256	-11.921190	-1.475069	MT	21359	2023.02.27 15:45:46.166525761	0001923
0	10.714100	4.693659	-9.549110	-1.255388	MT	21359	2023.02.27 15:45:46.167525761	0001923
0	8.508486	2.942653	-7.925196	-0.962494	MT	21359	2023.02.27 15:45:46.168525761	0001923
0	7.422340	0.527338	-7.368290	-0.722050	MT	21359	2023.02.27 15:45:46.169525761	0001923
0	8.251015	-1.811050	-8.025195	-0.628955	MT	21359	2023.02.27 15:45:46.170525761	0001923
0	10.455226	-3.577730	-9.811147	-0.502985	MT	21359	2023.02.27 15:45:46.171525761	0001923
0	12.962781	-4.327414	-12.202002	-0.646782	MT	21359	2023.02.27 15:45:46.172525761	0001923
0	15.175770	-3.853801	-14.652359	-0.872112	MT	21359	2023.02.27 15:45:46.173525761	0001923
0	16.698823	-2.278181	-16.504005	-1.130669	MT	21359	2023.02.27 15:45:46.174525761	0001923
0	17.411715	0.038916	-17.353214	-1.425572	MT	21359	2023.02.27 15:45:46.175525761	0001923
0	17.240469	2.503132	-16.985438	-1.569387	MT	21359	2023.02.27 15:45:46.176525761	0001923
0	16.165297	4.410237	-15.460534	-1.684788	MT	21359	2023.02.27 15:45:46.177525761	0001923
0	14.322192	5.440716	-13.154923	-1.572194	MT	21359	2023.02.27 15:45:46.178525761	0001923
0	11.997105	5.265452	-10.687297	-1.409686	MT	21359	2023.02.27 15:45:46.179525761	0001923
0	9.528579	3.923168	-8.614256	-1.094145	MT	21359	2023.02.27 15:45:46.180525761	0001923
0	7.718329	1.796294	-7.459184	-0.840540	MT	21359	2023.02.27 15:45:46.181525761	0001923
0	7.599095	-0.730817	-7.535665	-0.652622	MT	21359	2023.02.27 15:45:46.182525761	0001923
0	9.277557	-2.841567	-8.813243	-0.570352	MT	21359	2023.02.27 15:45:46.183525761	0001923
0	11.719947	-4.124924	-10.956068	-0.553832	MT	21359	2023.02.27 15:45:46.184525761	0001923
0	14.121829	-4.226747	-13.454820	-0.726960	MT	21359	2023.02.27 15:45:46.185525761	0001923
0	15.996442	-3.162457	-15.651460	-0.957507	MT	21359	2023.02.27 15:45:46.186525761	0001923
0	17.152838	-1.142844	-17.067835	-1.266005	MT	21359	2023.02.27 15:45:46.187525761	0001923
0	17.438141	1.265249	-17.327906	-1.493841	MT	21359	2023.02.27 15:45:46.188525761	0001923
0	16.795109	3.561588	-16.330051	-1.649308	MT	21359	2023.02.27 15:45:46.189525761	0001923
0	15.329286	5.112437	-14.358379	-1.639194	MT	21359	2023.02.27 15:45:46.190525761	0001923
0	13.195248	5.539967	-11.881794	-1.498768	MT	21359	2023.02.27 15:45:46.191525761	0001923
0	10.729047	4.717955	-9.557508	-1.227762	MT	21359	2023.02.27 15:45:46.192525761	0001923
0	8.488642	2.883615	-7.925205	-0.965886	MT	21359	2023.02.27 15:45:46.193525761	0001923
0	7.405954	0.577981	-7.344743	-0.754218	MT	21359	2023.02.27 15:45:46.194525761	0001923
0	8.270039	-1.817160	-8.049483	-0.545248	MT	21359	2023.02.27 15:45:46.195525761	0001923
0	10.475122	-3.613720	-9.819189	-0.502737	MT	21359	2023.02.27 15:45:46.196525761	0001923
0	12.952168	-4.287123	-12.206381	-0.619259	MT	21359	2023.02.27 15:45:46.197525761	0001923
0	15.139362	-3.829751	-14.621456	-0.863887	MT	21359	2023.02.27 15:45:46.198525761	0001923
0	16.696392	-2.206052	-16.512102	-1.119534	MT	21359	2023.02.27 15:45:46.199525761	0001923
0	17.397099	-0.011681	-17.341887	-1.384871	MT	21359	2023.02.27 15:45:46.200525761	0001923
0	17.232874	2.503082	-16.977378	-1.573265	MT	21359	2023.02.27 15:45:46.201525761	0001923
0	16.175863	4.465312	-15.456591	-1.677295	MT	21359	2023.02.27 15:45:46.202525761	0001923
0	14.346840	5.468813	-13.171010	-1.564728	MT	21359	2023.02.27 15:45:46.203525761	0001923
0	11.988774	5.245787	-10.691809	-1.377547	MT	21359	2023.02.27 15:45:46.204525761	0001923
0	9.511950	3.903285	-8.606464	-1.081819	MT	21359	2023.02.27 15:45:46.205525761	0001923
0	7.722468	1.760820	-7.466507	-0.887294	MT	21359	2023.02.27 15:45:46.206525761	0001923
0	7.601241	-0.686563	-7.543978	-0.629201	MT	21359	2023.02.27 15:45:46.207525761	0001923
0	9.268765	-2.845050	-8.806028	-0.519197	MT	21359	2023.02.27 15:45:46.208525761	0001923
0	11.683604	-4.053868	-10.944092	-0.547381	MT	21359	2023.02.27 15:45:46.209525761	0001923
0	14.098606	-4.210685	-13.435926	-0.718835	MT	21359	2023.02.27 15:45:46.210525761	0001923
0	15.988383	-3.124206	-15.646315	-1.029835	MT	21359	2023.02.27 15:45:46.211525761	0001923
0	17.161981	-1.143208	-17.074284	-1.302106	MT	21359	2023.02.27 15:45:46.212525761	0001923
0	17.412437	1.313424	-17.300158	-1.473910	MT	21359	2023.02.27 15:45:46.213525761	0001923
0	16.797082	3.606035	-16.326671	-1.605707	MT	21359	2023.02.27 15:45:46.214525761	0001923
0	15.320743	5.104680	-14.354755	-1.615054	MT	21359	2023.02.27 15:45:46.215525761	0001923
0	13.212355	5.534864	-11.901614	-1.511020	MT	21359	2023.02.27 15:45:46.216525761	0001923
0	10.707020	4.694026	-9.545660	-1.219333	MT	21359	2023.02.27 15:45:46.217525761	0001923
0	8.474566	2.907673	-7.902301	-0.957783	MT	21359	2023.02.27 15:45:46.218525761	0001923
0	7.430496	0.511182	-7.376063	-0.738005	MT	21359	2023.02.27 15:45:46.219525761	0001923
0	8.289031	-1.841518	-8.060961	-0.581179	MT	21359	2023.02.27 15:45:46.220525761	0001923
0	10.470355	-3.565834	-9.830947	-0.515412	MT	21359	2023.02.27 15:45:46.221525761	0001923
0	12.964376	-4.303197	-12.213277	-0.627200	MT	21359	2023.02.27 15:45:46.222525761	0001923
0	15.145257	-3.837747	-14.625466	-0.863865	MT	21359	2023.02.27 15:45:46.223525761	0001923
0	16.702623	-2.238422	-16.511590	-1.155199	MT	21359	2023.02.27 15:45:46.224525761	0001923
0	17.401397	0.051278	-17.345751	-1.389580	MT	21359	2023.02.27 15:45:46.225525761	0001923
0	17.224403	2.486838	-16.969047	-1.595974	MT	21359	2023.02.27 15:45:46.226525761	0001923
0	16.163816	4.497621	-15.438044	-1.645339	MT	21359	2023.02.27 15:45:46.227525761	0001923
0	14.325926	5.472830	-13.147070	-1.560403	MT	21359	2023.02.27 15:45:46.228525761	0001923
0	11.973277	5.269578	-10.660525	-1.394317	MT	21359	2023.02.27 15:45:46.229525761	0001923
0	9.520332	3.906959	-8.609971	-1.113916	MT	21359	2023.02.27 15:45:46.230525761	0001923
0	7.687183	1.720533	-7.447642	-0.815579	MT	21359	2023.02.27 15:45:46.231525761	0001923
0	7.576581	-0.686464	-7.520164	-0.616837	MT	21359	2023.02.27 15:45:46.232525761	0001923
0	9.232068	-2.809079	-8.778988	-0.519155	MT	21359	2023.02.27 15:45:46.233525761	0001923
0	11.722402	-4.117333	-10.959447	-0.593969	MT	21359	2023.02.27 15:45:46.234525761	0001923
0	14.096747	-4.226940	-13.427579	-0.742544	MT	21359	2023.02.27 15:45:46.235525761	0001923
0	16.014076	-3.174565	-15.666290	-0.969611	MT	21359	2023.02.27 15:45:46.236525761	0001923
0	17.152067	-1.154565	-17.068261	-1.238886	MT	21359	2023.02.27 15:45:46.237525761	0001923
0	17.449779	1.317130	-17.334661	-1.506481	MT	21359	2023.02.27 15:45:46.238525761	0001923
0	16.812348	3.581435	-16.341782	-1.665694	MT	21359	2023.02.27 15:45:46.239525761	0001923
0	15.347947	5.116081	-14.372823	-1.675458	MT	21359	2023.02.27 15:45:46.240525761	0001923
0	13.214436	5.535033	-11.905858	-1.495084	MT	21359	2023.02.27 15:45:46.241525761	0001923
0	10.732561	4.733199	-9.544391	-1.299732	MT	21359	2023.02.27 15:45:46.242525761	0001923
0	8.498474	2.962550	-7.906052	-0.970408	MT	21359	2023.02.27 15:45:46.243525761	0001923
0	7.430540	0.535387	-7.376340	-0.718255	MT	21359	2023.02.27 15:45:46.244525761	0001923
0	8.274294	-1.869248	-8.041424	-0.552590	MT	21359	2023.02.27 15:45:46.245525761	0001923
0	10.468565	-3.617604	-9.811378	-0.490576	MT	21359	2023.02.27 15:45:46.246525761	0001923
0	12.949980	-4.282876	-12.206743	-0.595304	MT	21359	2023.02.27 15:45:46.247525761	0001923
0	15.145463	-3.794613	-14.637596	-0.852493	MT	21359	2023.02.27 15:45:46.248525761	0001923
0	16.711152	-2.258207	-16.518918	-1.135103	MT	21359	2023.02.27 15:45:46.249525761	0001923
0	17.417141	0.063335	-17.361796	-1.385948	MT	21359	2023.02.27 15:45:46.250525761	0001923
0	17.227047	2.479413	-16.977895	-1.541023	MT	21359	2023.02.27 15:45:46.251525761	0001923
0	16.162809	4.473878	-15.446438	-1.621218	MT	21359	2023.02.27 15:45:46.252525761	0001923
0	14.324068	5.433003	-13.163344	-1.545238	MT	21359	2023.02.27 15:45:46.253525761	0001923
0	11.953900	5.270108	-10.645336	-1.341082	MT	21359	2023.02.27 15:45:46.254525761	0001923
0	9.499192	3.918720	-8.578655	-1.133563	MT	21359	2023.02.27 15:45:46.255525761	0001923
0	7.725619	1.744828	-7.473525	-0.887237	MT	21359	2023.02.27 15:45:46.256525761	0001923
0	7.581656	-0.698460	-7.524178	-0.616774	MT	21359	2023.02.27 15:45:46.257525761	0001923
0	9.280744	-2.857195	-8.813812	-0.534193	MT	21359	2023.02.27 15:45:46.258525761	0001923
0	11.704618	-4.101099	-10.947796	-0.569954	MT	21359	2023.02.27 15:45:46.259525761	0001923
0	14.103502	-4.223014	-13.435451	-0.750706	MT	21359	2023.02.27 15:45:46.260525761	0001923
0	16.022932	-3.182432	-15.674481	-0.957653	MT	21359	2023.02.27 15:45:46.261525761	0001923
0	17.142751	-1.166896	-17.055804	-1.269574	MT	21359	2023.02.27 15:45:46.262525761	0001923
0	17.426301	1.309106	-17.311673	-1.506047	MT	21359	2023.02.27 15:45:46.263525761	0001923
0	16.818237	3.569735	-16.353222	-1.637743	MT	21359	2023.02.27 15:45:46.264525761	0001923
0	15.319826	5.068611	-14.365674	-1.622850	MT	21359	2023.02.27 15:45:46.265525761	0001923
0	13.209167	5.543730	-11.892421	-1.522973	MT	21359	2023.02.27 15:45:46.266525761	0001923
0	10.758328	4.736936	-9.580421	-1.232309	MT	21359	2023.02.27 15:45:46.267525761	0001923
0	8.465970	2.879175	-7.897602	-1.005426	MT	21359	2023.02.27 15:45:46.268525761	0001923
0	7.408724	0.511398	-7.356417	-0.714703	MT	21359	2023.02.27 15:45:46.269525761	0001923
0	8.280573	-1.845237	-8.053394	-0.553020	MT	21359	2023.02.27 15:45:46.270525761	0001923
0	10.455500	-3.626149	-9.791611	-0.541194	MT	21359	2023.02.27 15:45:46.271525761	0001923
0	12.934352	-4.291061	-12.186511	-0.610914	MT	21359	2023.02.27 15:45:46.272525761	0001923
0	15.152429	-3.841367	-14.634019	-0.827953	MT	21359	2023.02.27 15:45:46.273525761	0001923
0	16.715349	-2.238004	-16.527184	-1.116435	MT	21359	2023.02.27 15:45:46.274525761	0001923
0	17.406542	0.083116	-17.349468	-1.405968	MT	21359	2023.02.27 15:45:46.275525761	0001923
0	17.193288	2.510676	-16.932839	-1.607669	MT	21359	2023.02.27 15:45:46.276525761	0001923
0	16.112462	4.430506	-15.403006	-1.652113	MT	21359	2023.02.27 15:45:46.277525761	0001923
0	14.328433	5.457121	-13.159499	-1.533426	MT	21359	2023.02.27 15:45:46.278525761	0001923
0	11.953165	5.237459	-10.652396	-1.404864	MT	21359	2023.02.27 15:45:46.279525761	0001923
0	9.504314	3.903318	-8.598526	-1.077698	MT	21359	2023.02.27 15:45:46.280525761	0001923
0	7.719855	1.733158	-7.474028	-0.855119	MT	21359	2023.02.27 15:45:46.281525761	0001923
0	7.607265	-0.710683	-7.546823	-0.640998	MT	21359	2023.02.27 15:45:46.282525761	0001923
0	9.284332	-2.848827	-8.822336	-0.499404	MT	21359	2023.02.27 15:45:46.283525761	0001923
0	11.694733	-4.096829	-10.940204	-0.542878	MT	21359	2023.02.27 15:45:46.284525761	0001923
0	14.132578	-4.243268	-13.458060	-0.777847	MT	21359	2023.02.27 15:45:46.285525761	0001923
0	16.026760	-3.158590	-15.682208	-0.974019	MT	21359	2023.02.27 15:45:46.286525761	0001923
0	17.155796	-1.123882	-17.071751	-1.270261	MT	21359	2023.02.27 15:45:46.287525761	0001923
0	17.431395	1.293363	-17.320057	-1.482009	MT	21359	2023.02.27 15:45:46.288525761	0001923
0	16.793183	3.521764	-16.338342	-1.633021	MT	21359	2023.02.27 15:45:46.289525761	0001923
0	15.324728	5.072198	-14.365059	-1.662885	MT	21359	2023.02.27 15:45:46.290525761	0001923
0	13.190226	5.492320	-11.902337	-1.466585	MT	21359	2023.02.27 15:45:46.291525761	0001923
0	10.711750	4.693906	-9.549476	-1.231393	MT	21359	2023.02.27 15:45:46.292525761	0001923
0	8.477556	2.895723	-7.910376	-0.953783	MT	21359	2023.02.27 15:45:46.293525761	0001923
0	7.374953	0.491574	-7.325750	-0.694027	MT	21359	2023.02.27 15:45:46.294525761	0001923
0	8.279757	-1.829733	-8.052642	-0.601177	MT	21359	2023.02.27 15:45:46.295525761	0001923
0	10.452647	-3.566132	-9.810537	-0.542102	MT	21359	2023.02.27 15:45:46.296525761	0001923
0	12.951130	-4.307089	-12.198467	-0.614932	MT	21359	2023.02.27 15:45:46.297525761	0001923
0	15.143345	-3.837293	-14.626137	-0.819873	MT	21359	2023.02.27 15:45:46.298525761	0001923
0	16.681806	-2.258487	-16.487555	-1.158626	MT	21359	2023.02.27 15:45:46.299525761	0001923
0	17.397867	0.011194	-17.341676	-1.397106	MT	21359	2023.02.27 15:45:46.300525761	0001923
0	17.188274	2.503202	-16.933628	-1.556595	MT	21359	2023.02.27 15:45:46.301525761	0001923
0	16.147009	4.430419	-15.437818	-1.664646	MT	21359	2023.02.27 15:45:46.302525761	0001923
0	14.320614	5.460496	-13.142596	-1.592213	MT	21359	2023.02.27 15:45:46.303525761	0001923
0	11.952447	5.237916	-10.657067	-1.360933	MT	21359	2023.02.27 15:45:46.304525761	0001923
0	9.489512	3.879729	-8.585700	-1.133268	MT	21359	2023.02.27 15:45:46.305525761	0001923
0	7.709770	1.745383	-7.463366	-0.832078	MT	21359	2023.02.27 15:45:46.306525761	0001923
0	7.603935	-0.706229	-7.547490	-0.597047	MT	21359	2023.02.27 15:45:46.307525761	0001923
0	9.272489	-2.860760	-8.806474	-0.491037	MT	21359	2023.02.27 15:45:46.308525761	0001923
0	11.729285	-4.077785	-10.984176	-0.543745	MT	21359	2023.02.27 15:45:46.309525761	0001923
0	14.163191	-4.271077	-13.482335	-0.761929	MT	21359	2023.02.27 15:45:46.310525761	0001923
0	16.053176	-3.146851	-15.709763	-1.002566	MT	21359	2023.02.27 15:45:46.311525761	0001923
0	17.142459	-1.119699	-17.060037	-1.251122	MT	21359	2023.02.27 15:45:46.312525761	0001923
0	17.441559	1.276877	-17.327343	-1.529958	MT	21359	2023.02.27 15:45:46.313525761	0001923
0	16.800472	3.577340	-16.329666	-1.673468	MT	21359	2023.02.27 15:45:46.314525761	0001923
0	15.359886	5.147330	-14.377152	-1.651842	MT	21359	2023.02.27 15:45:46.315525761	0001923
0	13.205060	5.480051	-11.920922	-1.494747	MT	21359	2023.02.27 15:45:46.316525761	0001923
0	10.713342	4.721893	-9.537444	-1.231497	MT	21359	2023.02.27 15:45:46.317525761	0001923
0	8.478869	2.907219	-7.901630	-1.001776	MT	21359	2023.02.27 15:45:46.318525761	0001923
0	7.393962	0.547181	-7.337086	-0.733780	MT	21359	2023.02.27 15:45:46.319525761	0001923
0	8.281830	-1.865364	-8.049235	-0.564751	MT	21359	2023.02.27 15:45:46.320525761	0001923
0	10.501817	-3.648578	-9.835412	-0.490623	MT	21359	2023.02.27 15:45:46.321525761	0001923
0	12.971358	-4.339615	-12.205710	-0.666716	MT	21359	2023.02.27 15:45:46.322525761	0001923
0	15.158332	-3.829648	-14.641576	-0.856194	MT	21359	2023.02.27 15:45:46.323525761	0001923
0	16.689867	-2.210225	-16.503863	-1.135368	MT	21359	2023.02.27 15:45:46.324525761	0001923
0	17.430913	0.067546	-17.377079	-1.367222	MT	21359	2023.02.27 15:45:46.325525761	0001923
0	17.227564	2.518502	-16.964521	-1.628237	MT	21359	2023.02.27 15:45:46.326525761	0001923
0	16.134574	4.434653	-15.426181	-1.640508	MT	21359	2023.02.27 15:45:46.327525761	0001923
0	14.299800	5.464919	-13.123250	-1.548956	MT	21359	2023.02.27 15:45:46.328525761	0001923
0	11.988536	5.273677	-10.676640	-1.386604	MT	21359	2023.02.27 15:45:46.329525761	0001923
0	9.519270	3.922991	-8.602014	-1.109959	MT	21359	2023.02.27 15:45:46.330525761	0001923
0	7.706793	1.724189	-7.463101	-0.850859	MT	21359	2023.02.27 15:45:46.331525761	0001923
0	7.599903	-0.734276	-7.540463	-0.600651	MT	21359	2023.02.27 15:45:46.332525761	0001923
0	9.322678	-2.845354	-8.860487	-0.555031	MT	21359	2023.02.27 15:45:46.333525761	0001923
0	11.748564	-4.077919	-11.003945	-0.559048	MT	21359	2023.02.27 15:45:46.334525761	0001923
0	14.138601	-4.230813	-13.470701	-0.735162	MT	21359	2023.02.27 15:45:46.335525761	0001923
0	16.025484	-3.067744	-15.697854	-0.991198	MT	21359	2023.02.27 15:45:46.336525761	0001923
0	17.184285	-1.154770	-17.098906	-1.262356	MT	21359	2023.02.27 15:45:46.337525761	0001923
0	17.453657	1.277305	-17.342951	-1.490194	MT	21359	2023.02.27 15:45:46.338525761	0001923
0	16.790691	3.537507	-16.329958	-1.657059	MT	21359	2023.02.27 15:45:46.339525761	0001923
0	15.326787	5.084862	-14.370021	-1.599080	MT	21359	2023.02.27 15:45:46.340525761	0001923
0	13.202432	5.488002	-11.913852	-1.498721	MT	21359	2023.02.27 15:45:46.341525761	0001923
0	10.724008	4.729900	-9.545434	-1.231702	MT	21359	2023.02.27 15:45:46.342525761	0001923
0	8.461993	2.892041	-7.898870	-0.921564	MT	21359	2023.02.27 15:45:46.343525761	0001923
0	7.392811	0.515548	-7.341658	-0.698518	MT	21359	2023.02.27 15:45:46.344525761	0001923
0	8.260858	-1.821295	-8.038306	-0.557037	MT	21359	2023.02.27 15:45:46.345525761	0001923
0	10.455835	-3.577895	-9.810903	-0.518983	MT	21359	2023.02.27 15:45:46.346525761	0001923
0	12.950473	-4.315216	-12.194294	-0.626786	MT	21359	2023.02.27 15:45:46.347525761	0001923
0	15.154946	-3.817566	-14.641684	-0.848319	MT	21359	2023.02.27 15:45:46.348525761	0001923
0	16.690515	-2.246186	-16.499967	-1.130937	MT	21359	2023.02.27 15:45:46.349525761	0001923
0	17.412493	0.090820	-17.353015	-1.435106	MT	21359	2023.02.27 15:45:46.350525761	0001923
0	17.215017	2.503354	-16.961807	-1.545025	MT	21359	2023.02.27 15:45:46.351525761	0001923
0	16.176963	4.489513	-15.452869	-1.657484	MT	21359	2023.02.27 15:45:46.352525761	0001923
0	14.294627	5.404203	-13.134236	-1.619509	MT	21359	2023.02.27 15:45:46.353525761	0001923
0	11.983547	5.277628	-10.668575	-1.390523	MT	21359	2023.02.27 15:45:46.354525761	0001923
0	9.484640	3.860151	-8.594333	-1.093191	MT	21359	2023.02.27 15:45:46.355525761	0001923
0	7.736861	1.749411	-7.490358	-0.832532	MT	21359	2023.02.27 15:45:46.356525761	0001923
0	7.636565	-0.686610	-7.578852	-0.637735	MT	21359	2023.02.27 15:45:46.357525761	0001923
0	9.284725	-2.773168	-8.844709	-0.535531	MT	21359	2023.02.27 15:45:46.358525761	0001923
0	11.738967	-4.104855	-10.984102	-0.550466	MT	21359	2023.02.27 15:45:46.359525761	0001923
0	14.126501	-4.206530	-13.467100	-0.707352	MT	21359	2023.02.27 15:45:46.360525761	0001923
0	16.037937	-3.170788	-15.689916	-0.994015	MT	21359	2023.02.27 15:45:46.361525761	0001923
0	17.162506	-1.119875	-17.078745	-1.270409	MT	21359	2023.02.27 15:45:46.362525761	0001923
0	17.459691	1.300685	-17.342007	-1.550431	MT	21359	2023.02.27 15:45:46.363525761	0001923
0	16.824420	3.549914	-16.365489	-1.621724	MT	21359	2023.02.27 15:45:46.364525761	0001923
0	15.345586	5.120951	-14.378100	-1.591574	MT	21359	2023.02.27 15:45:46.365525761	0001923
0	13.201860	5.503993	-11.905834	-1.498764	MT	21359	2023.02.27 15:45:46.366525761	0001923
0	10.699886	4.713798	-9.525333	-1.239230	MT	21359	2023.02.27 15:45:46.367525761	0001923
0	8.467657	2.919243	-7.885678	-0.997656	MT	21359	2023.02.27 15:45:46.368525761	0001923
0	7.385387	0.527580	-7.333706	-0.694520	MT	21359	2023.02.27 15:45:46.369525761	0001923
0	8.270037	-1.853664	-8.037794	-0.592702	MT	21359	2023.02.27 15:45:46.370525761	0001923
0	10.460231	-3.621780	-9.800140	-0.506364	MT	21359	2023.02.27 15:45:46.371525761	0001923
0	12.956815	-4.326799	-12.198918	-0.586731	MT	21359	2023.02.27 15:45:46.372525761	0001923
0	15.170921	-3.865767	-14.644435	-0.867867	MT	21359	2023.02.27 15:45:46.373525761	0001923
0	16.690263	-2.262478	-16.495559	-1.158707	MT	21359	2023.02.27 15:45:46.374525761	0001923
0	17.423996	0.018878	-17.365160	-1.430549	MT	21359	2023.02.27 15:45:46.375525761	0001923
0	17.213141	2.490825	-16.957044	-1.595832	MT	21359	2023.02.27 15:45:46.376525761	0001923
0	16.149209	4.402514	-15.448972	-1.656527	MT	21359	2023.02.27 15:45:46.377525761	0001923
0	14.293363	5.464912	-13.116251	-1.548849	MT	21359	2023.02.27 15:45:46.378525761	0001923
0	11.960568	5.261787	-10.652856	-1.373116	MT	21359	2023.02.27 15:45:46.379525761	0001923
0	9.505651	3.879956	-8.606003	-1.113577	MT	21359	2023.02.27 15:45:46.380525761	0001923
0	7.715595	1.733643	-7.474746	-0.808127	MT	21359	2023.02.27 15:45:46.381525761	0001923
0	7.622444	-0.694168	-7.567534	-0.593477	MT	21359	2023.02.27 15:45:46.382525761	0001923
0	9.296777	-2.872182	-8.825828	-0.534222	MT	21359	2023.02.27 15:45:46.383525761	0001923
0	11.740253	-4.093116	-10.993172	-0.479714	MT	21359	2023.02.27 15:45:46.384525761	0001923
0	14.113378	-4.195955	-13.454478	-0.747275	MT	21359	2023.02.27 15:45:46.385525761	0001923
0	16.040505	-3.135282	-15.702605	-0.946566	MT	21359	2023.02.27 15:45:46.386525761	0001923
0	17.156251	-1.120006	-17.071563	-1.282300	MT	21359	2023.02.27 15:45:46.387525761	0001923
0	17.433598	1.272828	-17.319287	-1.533794	MT	21359	2023.02.27 15:45:46.388525761	0001923
0	16.793488	3.541758	-16.334319	-1.633166	MT	21359	2023.02.27 15:45:46.389525761	0001923
0	15.326182	5.108643	-14.358689	-1.619156	MT	21359	2023.02.27 15:45:46.390525761	0001923
0	13.210520	5.560723	-11.897868	-1.427215	MT	21359	2023.02.27 15:45:46.391525761	0001923
0	10.702590	4.693729	-9.537233	-1.247206	MT	21359	2023.02.27 15:45:46.392525761	0001923
0	8.445625	2.867293	-7.881817	-0.992060	MT	21359	2023.02.27 15:45:46.393525761	0001923
0	7.375374	0.483450	-7.325576	-0.705943	MT	21359	2023.02.27 15:45:46.394525761	0001923
0	8.264818	-1.810206	-8.045414	-0.549259	MT	21359	2023.02.27 15:45:46.395525761	0001923
0	10.455586	-3.614269	-9.795413	-0.553377	MT	21359	2023.02.27 15:45:46.396525761	0001923
0	12.955493	-4.343054	-12.190572	-0.610440	MT	21359	2023.02.27 15:45:46.397525761	0001923
0	15.153645	-3.841656	-14.633591	-0.855948	MT	21359	2023.02.27 15:45:46.398525761	0001923
0	16.704561	-2.254380	-16.511670	-1.151035	MT	21359	2023.02.27 15:45:46.399525761	0001923
0	17.401432	0.063277	-17.345736	-1.389703	MT	21359	2023.02.27 15:45:46.400525761	0001923
0	17.229227	2.503037	-16.973318	-1.577203	MT	21359	2023.02.27 15:45:46.401525761	0001923
0	16.152213	4.426592	-15.446066	-1.648730	MT	21359	2023.02.27 15:45:46.402525761	0001923
0	14.318448	5.432382	-13.150445	-1.604045	MT	21359	2023.02.27 15:45:46.403525761	0001923
0	11.995229	5.300847	-10.672868	-1.369824	MT	21359	2023.02.27 15:45:46.404525761	0001923
0	9.531675	3.903432	-8.629645	-1.070173	MT	21359	2023.02.27 15:45:46.405525761	0001923
0	7.716385	1.741308	-7.470248	-0.840142	MT	21359	2023.02.27 15:45:46.406525761	0001923
0	7.616606	-0.679091	-7.563639	-0.585571	MT	21359	2023.02.27 15:45:46.407525761	0001923
0	9.307932	-2.849205	-8.844738	-0.538748	MT	21359	2023.02.27 15:45:46.408525761	0001923
0	11.758134	-4.145220	-10.987599	-0.586110	MT	21359	2023.02.27 15:45:46.409525761	0001923
0	14.125114	-4.238664	-13.454957	-0.718838	MT	21359	2023.02.27 15:45:46.410525761	0001923
0	16.034183	-3.111783	-15.697845	-0.994744	MT	21359	2023.02.27 15:45:46.411525761	0001923
0	17.153346	-1.159424	-17.062999	-1.321770	MT	21359	2023.02.27 15:45:46.412525761	0001923
0	17.446635	1.301419	-17.335107	-1.478321	MT	21359	2023.02.27 15:45:46.413525761	0001923
0	16.793344	3.590078	-16.326751	-1.601543	MT	21359	2023.02.27 15:45:46.414525761	0001923
0	15.345910	5.096420	-14.381334	-1.643380	MT	21359	2023.02.27 15:45:46.415525761	0001923
0	13.160964	5.487747	-11.865552	-1.517985	MT	21359	2023.02.27 15:45:46.416525761	0001923
0	10.732324	4.729410	-9.548701	-1.279755	MT	21359	2023.02.27 15:45:46.417525761	0001923
0	8.428906	2.899126	-7.850584	-1.004914	MT	21359	2023.02.27 15:45:46.418525761	0001923
0	7.393630	0.547222	-7.337147	-0.729781	MT	21359	2023.02.27 15:45:46.419525761	0001923
0	8.288283	-1.853604	-8.056853	-0.588993	MT	21359	2023.02.27 15:45:46.420525761	0001923
0	10.448124	-3.606036	-9.791755	-0.530402	MT	21359	2023.02.27 15:45:46.421525761	0001923
0	12.937986	-4.311270	-12.182230	-0.630643	MT	21359	2023.02.27 15:45:46.422525761	0001923
0	15.155435	-3.821442	-14.641872	-0.836279	MT	21359	2023.02.27 15:45:46.423525761	0001923
0	16.696300	-2.222386	-16.507632	-1.151303	MT	21359	2023.02.27 15:45:46.424525761	0001923
0	17.425960	0.079219	-17.369592	-1.398233	MT	21359	2023.02.27 15:45:46.425525761	0001923
0	17.224212	2.514873	-16.965075	-1.592201	MT	21359	2023.02.27 15:45:46.426525761	0001923
0	16.172598	4.505295	-15.441546	-1.677477	MT	21359	2023.02.27 15:45:46.427525761	0001923
0	14.358173	5.488400	-13.170376	-1.604927	MT	21359	2023.02.27 15:45:46.428525761	0001923
0	11.974881	5.241638	-10.676617	-1.390274	MT	21359	2023.02.27 15:45:46.429525761	0001923
0	9.526131	3.926830	-8.605764	-1.126059	MT	21359	2023.02.27 15:45:46.430525761	0001923
0	7.739967	1.744968	-7.489707	-0.875483	MT	21359	2023.02.27 15:45:46.431525761	0001923
0	7.638539	-0.722402	-7.579200	-0.617368	MT	21359	2023.02.27 15:45:46.432525761	0001923
0	9.317508	-2.883925	-8.845191	-0.511393	MT	21359	2023.02.27 15:45:46.433525761	0001923
1	11.742188	-4.073562	-11.000475	-0.524034	MT	21358	2023.02.27 15:45:47.434859094	0001923
1	14.111523	-4.155574	-13.466979	-0.711877	MT	21358	2023.02.27 15:45:47.435859094	0001923
1	16.047733	-3.166528	-15.702276	-0.970243	MT	21358	2023.02.27 15:45:47.436859094	0001923
1	17.187468	-1.135849	-17.102761	-1.270611	MT	21358	2023.02.27 15:45:47.437859094	0001923
1	17.419357	1.256981	-17.307552	-1.517449	MT	21358	2023.02.27 15:45:47.438859094	0001923
1	16.782885	3.592608	-16.311078	-1.645337	MT	21358	2023.02.27 15:45:47.439859094	0001923
1	15.324798	5.107767	-14.358873	-1.607148	MT	21358	2023.02.27 15:45:47.440859094	0001923
1	13.166097	5.499080	-11.870027	-1.486164	MT	21358	2023.02.27 15:45:47.441859094	0001923
1	10.664146	4.673529	-9.502017	-1.262463	MT	21358	2023.02.27 15:45:47.442859094	0001923
1	8.437029	2.895314	-7.862847	-0.988059	MT	21358	2023.02.27 15:45:47.443859094	0001923
1	7.387050	0.479463	-7.337579	-0.706085	MT	21358	2023.02.27 15:45:47.444859094	0001923
1	8.282594	-1.857818	-8.048554	-0.608826	MT	21358	2023.02.27 15:45:47.445859094	0001923
1	10.472127	-3.630422	-9.806186	-0.569378	MT	21358	2023.02.27 15:45:47.446859094	0001923
1	12.961188	-4.315039	-12.206537	-0.610972	MT	21358	2023.02.27 15:45:47.447859094	0001923
1	15.169300	-3.810922	-14.656125	-0.884614	MT	21358	2023.02.27 15:45:47.448859094	0001923
1	16.718838	-2.222321	-16.530691	-1.147655	MT	21358	2023.02.27 15:45:47.449859094	0001923
1	17.408441	0.114479	-17.353965	-1.371354	MT	21358	2023.02.27 15:45:47.450859094	0001923
1	17.246701	2.478364	-16.988321	-1.644189	MT	21358	2023.02.27 15:45:47.451859094	0001923
1	16.151832	4.461870	-15.438453	-1.620973	MT	21358	2023.02.27 15:45:47.452859094	0001923
1	14.317683	5.460410	-13.138474	-1.600150	MT	21358	2023.02.27 15:45:47.453859094	0001923
1	11.971699	5.241592	-10.672557	-1.394213	MT	21358	2023.02.27 15:45:47.454859094	0001923
1	9.532293	3.902974	-8.624973	-1.114104	MT	21358	2023.02.27 15:45:47.455859094	0001923
1	7.741906	1.768327	-7.490214	-0.840726	MT	21358	2023.02.27 15:45:47.456859094	0001923
1	7.618438	-0.702671	-7.558812	-0.641264	MT	21358	2023.02.27 15:45:47.457859094	0001923
1	9.310238	-2.841408	-8.848422	-0.558888	MT	21358	2023.02.27 15:45:47.458859094	0001923
1	11.752651	-4.129262	-10.987519	-0.590274	MT	21358	2023.02.27 15:45:47.459859094	0001923
1	14.134427	-4.191766	-13.478715	-0.731686	MT	21358	2023.02.27 15:45:47.460859094	0001923
1	16.060436	-3.140008	-15.717509	-1.018757	MT	21358	2023.02.27 15:45:47.461859094	0001923
1	17.167651	-1.090703	-17.086954	-1.254832	MT	21358	2023.02.27 15:45:47.462859094	0001923
1	17.421741	1.305144	-17.307739	-1.501946	MT	21358	2023.02.27 15:45:47.463859094	0001923
1	16.771681	3.526114	-16.318889	-1.596763	MT	21358	2023.02.27 15:45:47.464859094	0001923
1	15.311879	5.072476	-14.354488	-1.634721	MT	21358	2023.02.27 15:45:47.465859094	0001923
1	13.190629	5.548041	-11.873907	-1.490729	MT	21358	2023.02.27 15:45:47.466859094	0001923
1	10.683959	4.709865	-9.510462	-1.230961	MT	21358	2023.02.27 15:45:47.467859094	0001923
1	8.446852	2.903363	-7.870897	-0.984264	MT	21358	2023.02.27 15:45:47.468859094	0001923
1	7.403451	0.527318	-7.349292	-0.721760	MT	21358	2023.02.27 15:45:47.469859094	0001923
1	8.272477	-1.829118	-8.049559	-0.541126	MT	21358	2023.02.27 15:45:47.470859094	0001923
1	10.461884	-3.590379	-9.810200	-0.565851	MT	21358	2023.02.27 15:45:47.471859094	0001923
1	12.979362	-4.367242	-12.206293	-0.630434	MT	21358	2023.02.27 15:45:47.472859094	0001923
1	15.189099	-3.841991	-14.668038	-0.892477	MT	21358	2023.02.27 15:45:47.473859094	0001923
1	16.705993	-2.218251	-16.518810	-1.139514	MT	21358	2023.02.27 15:45:47.474859094	0001923
1	17.408713	0.077776	-17.348970	-1.438910	MT	21358	2023.02.27 15:45:47.475859094	0001923
1	17.232316	2.495000	-16.977265	-1.581181	MT	21358	2023.02.27 15:45:47.476859094	0001923
1	16.154139	4.437257	-15.441565	-1.680777	MT	21358	2023.02.27 15:45:47.477859094	0001923
1	14.332912	5.488111	-13.151464	-1.533623	MT	21358	2023.02.27 15:45:47.478859094	0001923
1	11.982868	5.273514	-10.668412	-1.401480	MT	21358	2023.02.27 15:45:47.479859094	0001923
1	9.519405	3.890758	-8.613684	-1.133809	MT	21358	2023.02.27 15:45:47.480859094	0001923
1	7.725041	1.720573	-7.486638	-0.816175	MT	21358	2023.02.27 15:45:47.481859094	0001923
1	7.622452	-0.758462	-7.559184	-0.620691	MT	21358	2023.02.27 15:45:47.482859094	0001923
1	9.290404	-2.829219	-8.832715	-0.538771	MT	21358	2023.02.27 15:45:47.483859094	0001923
1	11.755126	-4.169397	-10.974385	-0.601661	MT	21358	2023.02.27 15:45:47.484859094	0001923
1	14.163755	-4.254751	-13.489788	-0.731206	MT	21358	2023.02.27 15:45:47.485859094	0001923
1	16.041052	-3.111568	-15.706149	-0.974870	MT	21358	2023.02.27 15:45:47.486859094	0001923
1	17.162245	-1.139595	-17.079181	-1.243208	MT	21358	2023.02.27 15:45:47.487859094	0001923
1	17.438775	1.300954	-17.323437	-1.522145	MT	21358	2023.02.27 15:45:47.488859094	0001923
1	16.777012	3.569733	-16.311288	-1.633102	MT	21358	2023.02.27 15:45:47.489859094	0001923
1	15.283260	5.088563	-14.319656	-1.622353	MT	21358	2023.02.27 15:45:47.490859094	0001923
1	13.164669	5.490875	-11.869731	-1.506079	MT	21358	2023.02.27 15:45:47.491859094	0001923
1	10.653801	4.662066	-9.502825	-1.210348	MT	21358	2023.02.27 15:45:47.492859094	0001923
1	8.457640	2.911611	-7.882238	-0.961518	MT	21358	2023.02.27 15:45:47.493859094	0001923
1	7.392742	0.511018	-7.336885	-0.749407	MT	21358	2023.02.27 15:45:47.494859094	0001923
1	8.276593	-1.901584	-8.033974	-0.584148	MT	21358	2023.02.27 15:45:47.495859094	0001923
1	10.467621	-3.613728	-9.811190	-0.502615	MT	21358	2023.02.27 15:45:47.496859094	0001923
1	12.959885	-4.299367	-12.209029	-0.643177	MT	21358	2023.02.27 15:45:47.497859094	0001923
1	15.177061	-3.845673	-14.656532	-0.860257	MT	21358	2023.02.27 15:45:47.498859094	0001923
1	16.750582	-2.230288	-16.561697	-1.148046	MT	21358	2023.02.27 15:45:47.499859094	0001923
1	17.446700	0.117989	-17.388178	-1.422921	MT	21358	2023.02.27 15:45:47.500859094	0001923
1	17.236495	2.519457	-16.981908	-1.537496	MT	21358	2023.02.27 15:45:47.501859094	0001923
1	16.147239	4.435000	-15.442668	-1.608758	MT	21358	2023.02.27 15:45:47.502859094	0001923
1	14.343700	5.452484	-13.170541	-1.596558	MT	21358	2023.02.27 15:45:47.503859094	0001923
1	11.992008	5.280636	-10.676571	-1.390676	MT	21358	2023.02.27 15:45:47.504859094	0001923
1	9.512890	3.927065	-8.594132	-1.101880	MT	21358	2023.02.27 15:45:47.505859094	0001923
1	7.717747	1.741601	-7.474675	-0.812208	MT	21358	2023.02.27 15:45:47.506859094	0001923
1	7.623395	-0.762544	-7.559066	-0.628648	MT	21358	2023.02.27 15:45:47.507859094	0001923
1	9.308119	-2.849246	-8.844677	-0.542748	MT	21358	2023.02.27 15:45:47.508859094	0001923
1	11.742357	-4.093775	-10.992195	-0.543703	MT	21358	2023.02.27 15:45:47.509859094	0001923
1	14.134846	-4.218772	-13.470748	-0.731286	MT	21358	2023.02.27 15:45:47.510859094	0001923
1	16.039949	-3.171200	-15.689305	-1.034008	MT	21358	2023.02.27 15:45:47.511859094	0001923
1	17.169821	-1.152075	-17.082477	-1.290137	MT	21358	2023.02.27 15:45:47.512859094	0001923
1	17.408911	1.308296	-17.295981	-1.485796	MT	21358	2023.02.27 15:45:47.513859094	0001923
1	16.791696	3.577455	-16.321850	-1.661348	MT	21358	2023.02.27 15:45:47.514859094	0001923
1	15.310640	5.072183	-14.350061	-1.662656	MT	21358	2023.02.27 15:45:47.515859094	0001923
1	13.176141	5.523079	-11.869999	-1.486411	MT	21358	2023.02.27 15:45:47.516859094	0001923
1	10.687840	4.716407	-9.505782	-1.274965	MT	21358	2023.02.27 15:45:47.517859094	0001923
1	8.461654	2.903296	-7.885774	-0.992492	MT	21358	2023.02.27 15:45:47.518859094	0001923
1	7.420494	0.498840	-7.363590	-0.769693	MT	21358	2023.02.27 15:45:47.519859094	0001923
1	8.280357	-1.845196	-8.053455	-0.549021	MT	21358	2023.02.27 15:45:47.520859094	0001923
1	10.496469	-3.650070	-9.826696	-0.537483	MT	21358	2023.02.27 15:45:47.521859094	0001923
1	12.965731	-4.286943	-12.221624	-0.603491	MT	21358	2023.02.27 15:45:47.522859094	0001923
1	15.183315	-3.803030	-14.671930	-0.896938	MT	21358	2023.02.27 15:45:47.523859094	0001923
1	16.726131	-2.167060	-16.546990	-1.124470	MT	21358	2023.02.27 15:45:47.524859094	0001923
1	17.449897	0.063078	-17.392364	-1.414417	MT	21358	2023.02.27 15:45:47.525859094	0001923
1	17.222495	2.498792	-16.964972	-1.600035	MT	21358	2023.02.27 15:45:47.526859094	0001923
1	16.191612	4.493278	-15.464496	-1.681704	MT	21358	2023.02.27 15:45:47.527859094	0001923
1	14.328325	5.452134	-13.150055	-1.628247	MT	21358	2023.02.27 15:45:47.528859094	0001923
1	11.969830	5.265379	-10.656240	-1.413212	MT	21358	2023.02.27 15:45:47.529859094	0001923
1	9.521975	3.910959	-8.609966	-1.113957	MT	21358	2023.02.27 15:45:47.530859094	0001923
1	7.704881	1.720302	-7.463274	-0.839819	MT	21358	2023.02.27 15:45:47.531859094	0001923
1	7.623155	-0.710666	-7.562821	-0.641243	MT	21358	2023.02.27 15:45:47.532859094	0001923
1	9.279648	-2.796983	-8.833029	-0.516104	MT	21358	2023.02.27 15:45:47.533859094	0001923
1	11.730502	-4.113116	-10.970746	-0.574181	MT	21358	2023.02.27 15:45:47.534859094	0001923
1	14.137952	-4.214892	-13.474559	-0.743386	MT	21358	2023.02.27 15:45:47.535859094	0001923
1	16.026334	-3.131794	-15.685870	-0.994355	MT	21358	2023.02.27 15:45:47.536859094	0001923
1	17.148723	-1.090723	-17.067956	-1.254542	MT	21358	2023.02.27 15:45:47.537859094	0001923
1	17.433212	1.285605	-17.324418	-1.458991	MT	21358	2023.02.27 15:45:47.538859094	0001923
1	16.763684	3.549766	-16.302374	-1.628760	MT	21358	2023.02.27 15:45:47.539859094	0001923
1	15.294332	5.080620	-14.334725	-1.618501	MT	21358	2023.02.27 15:45:47.540859094	0001923
1	13.154323	5.518890	-11.845762	-1.502001	MT	21358	2023.02.27 15:45:47.541859094	0001923
1	10.711614	4.736632	-9.525061	-1.255464	MT	21358	2023.02.27 15:45:47.542859094	0001923
1	8.443332	2.895852	-7.875624	-0.937251	MT	21358	2023.02.27 15:45:47.543859094	0001923
1	7.410828	0.483404	-7.360450	-0.714476	MT	21358	2023.02.27 15:45:47.544859094	0001923
1	8.305793	-1.897552	-8.064966	-0.584663	MT	21358	2023.02.27 15:45:47.545859094	0001923
1	10.474677	-3.586156	-9.826498	-0.546140	MT	21358	2023.02.27 15:45:47.546859094	0001923
1	12.992593	-4.307044	-12.242462	-0.615604	MT	21358	2023.02.27 15:45:47.547859094	0001923
1	15.180241	-3.834195	-14.659739	-0.911433	MT	21358	2023.02.27 15:45:47.548859094	0001923
1	16.726755	-2.222313	-16.538690	-1.147777	MT	21358	2023.02.27 15:45:47.549859094	0001923
1	17.435856	0.043387	-17.380863	-1.383033	MT	21358	2023.02.27 15:45:47.550859094	0001923
1	17.244073	2.498565	-16.984603	-1.624337	MT	21358	2023.02.27 15:45:47.551859094	0001923
1	16.152238	4.493485	-15.425867	-1.657113	MT	21358	2023.02.27 15:45:47.552859094	0001923
1	14.323794	5.476409	-13.138455	-1.600315	MT	21358	2023.02.27 15:45:47.553859094	0001923
1	11.957013	5.253412	-10.648316	-1.408967	MT	21358	2023.02.27 15:45:47.554859094	0001923
1	9.509982	3.919024	-8.594080	-1.105796	MT	21358	2023.02.27 15:45:47.555859094	0001923
1	7.724287	1.768111	-7.469926	-0.859417	MT	21358	2023.02.27 15:45:47.556859094	0001923
1	7.629043	-0.762787	-7.562699	-0.652705	MT	21358	2023.02.27 15:45:47.557859094	0001923
1	9.282978	-2.824656	-8.829551	-0.483760	MT	21358	2023.02.27 15:45:47.558859094	0001923
1	11.744104	-4.141110	-10.974779	-0.573954	MT	21358	2023.02.27 15:45:47.559859094	0001923
1	14.142635	-4.239215	-13.470115	-0.774073	MT	21358	2023.02.27 15:45:47.560859094	0001923
1	16.026372	-3.124124	-15.685372	-1.026432	MT	21358	2023.02.27 15:45:47.561859094	0001923
1	17.182190	-1.140270	-17.094156	-1.310441	MT	21358	2023.02.27 15:45:47.562859094	0001923
1	17.402246	1.297125	-17.288751	-1.501573	MT	21358	2023.02.27 15:45:47.563859094	0001923
1	16.784076	3.590265	-16.319042	-1.582424	MT	21358	2023.02.27 15:45:47.564859094	0001923
1	15.312053	5.131535	-14.334542	-1.627024	MT	21358	2023.02.27 15:45:47.565859094	0001923
1	13.162574	5.510820	-11.857648	-1.510101	MT	21358	2023.02.27 15:45:47.566859094	0001923
1	10.708305	4.724802	-9.529319	-1.239405	MT	21358	2023.02.27 15:45:47.567859094	0001923
1	8.467764	2.875637	-7.906278	-0.961514	MT	21358	2023.02.27 15:45:47.568859094	0001923
1	7.409843	0.527398	-7.356398	-0.714868	MT	21358	2023.02.27 15:45:47.569859094	0001923
1	8.296424	-1.889602	-8.056896	-0.588622	MT	21358	2023.02.27 15:45:47.570859094	0001923
1	10.499351	-3.637949	-9.834849	-0.526730	MT	21358	2023.02.27 15:45:47.571859094	0001923
1	13.003325	-4.319077	-12.249414	-0.619587	MT	21358	2023.02.27 15:45:47.572859094	0001923
1	15.174918	-3.794457	-14.668776	-0.840969	MT	21358	2023.02.27 15:45:47.573859094	0001923
1	16.724982	-2.207355	-16.538611	-1.151931	MT	21358	2023.02.27 15:45:47.574859094	0001923
1	17.441142	0.067194	-17.384544	-1.402338	MT	21358	2023.02.27 15:45:47.575859094	0001923
1	17.251149	2.514860	-16.992011	-1.596613	MT	21358	2023.02.27 15:45:47.576859094	0001923
1	16.156388	4.469581	-15.438016	-1.649050	MT	21358	2023.02.27 15:45:47.577859094	0001923
1	14.290471	5.472332	-13.103403	-1.603738	MT	21358	2023.02.27 15:45:47.578859094	0001923
1	11.958593	5.288728	-10.636765	-1.377149	MT	21358	2023.02.27 15:45:47.579859094	0001923
1	9.516662	3.902790	-8.605731	-1.129811	MT	21358	2023.02.27 15:45:47.580859094	0001923
1	7.710501	1.745301	-7.463244	-0.840077	MT	21358	2023.02.27 15:45:47.581859094	0001923
1	7.594804	-0.714405	-7.536256	-0.612794	MT	21358	2023.02.27 15:45:47.582859094	0001923
1	9.295498	-2.853551	-8.828256	-0.570457	MT	21358	2023.02.27 15:45:47.583859094	0001923
1	11.749087	-4.141187	-10.979656	-0.582029	MT	21358	2023.02.27 15:45:47.584859094	0001923
1	14.140962	-4.250857	-13.466664	-0.738894	MT	21358	2023.02.27 15:45:47.585859094	0001923
1	16.036331	-3.139909	-15.693695	-1.006393	MT	21358	2023.02.27 15:45:47.586859094	0001923
1	17.162059	-1.123751	-17.078933	-1.258370	MT	21358	2023.02.27 15:45:47.587859094	0001923
1	17.425944	1.308148	-17.311735	-1.502038	MT	21358	2023.02.27 15:45:47.588859094	0001923
1	16.787418	3.569287	-16.317616	-1.677202	MT	21358	2023.02.27 15:45:47.589859094	0001923
1	15.283616	5.143457	-14.299471	-1.630613	MT	21358	2023.02.27 15:45:47.590859094	0001923
1	13.162525	5.468259	-11.882307	-1.470031	MT	21358	2023.02.27 15:45:47.591859094	0001923
1	10.702582	4.720839	-9.525386	-1.235303	MT	21358	2023.02.27 15:45:47.592859094	0001923
1	8.464080	2.863597	-7.906231	-0.965390	MT	21358	2023.02.27 15:45:47.593859094	0001923
1	7.423470	0.475262	-7.372229	-0.729574	MT	21358	2023.02.27 15:45:47.594859094	0001923
1	8.325278	-1.877113	-8.092549	-0.545288	MT	21358	2023.02.27 15:45:47.595859094	0001923
1	10.518348	-3.618077	-9.861593	-0.542346	MT	21358	2023.02.27 15:45:47.596859094	0001923
1	12.986565	-4.323304	-12.229116	-0.639237	MT	21358	2023.02.27 15:45:47.597859094	0001923
1	15.188912	-3.814737	-14.676371	-0.868881	MT	21358	2023.02.27 15:45:47.598859094	0001923
1	16.737101	-2.233691	-16.551603	-1.088847	MT	21358	2023.02.27 15:45:47.599859094	0001923
1	17.422038	0.094214	-17.365575	-1.398327	MT	21358	2023.02.27 15:45:47.600859094	0001923
1	17.233146	2.538200	-16.973520	-1.561566	MT	21358	2023.02.27 15:45:47.601859094	0001923
1	16.146716	4.469821	-15.430384	-1.624932	MT	21358	2023.02.27 15:45:47.602859094	0001923
1	14.295057	5.448765	-13.123040	-1.563788	MT	21358	2023.02.27 15:45:47.603859094	0001923
1	11.963703	5.261457	-10.652367	-1.405111	MT	21358	2023.02.27 15:45:47.604859094	0001923
1	9.483368	3.902544	-8.566431	-1.149212	MT	21358	2023.02.27 15:45:47.605859094	0001923
1	7.701336	1.728463	-7.459509	-0.823843	MT	21358	2023.02.27 15:45:47.606859094	0001923
1	7.575351	-0.679964	-7.515423	-0.664840	MT	21358	2023.02.27 15:45:47.607859094	0001923
1	9.296702	-2.844647	-8.837574	-0.483677	MT	21358	2023.02.27 15:45:47.608859094	0001923
1	11.758942	-4.098079	-11.006724	-0.574886	MT	21358	2023.02.27 15:45:47.609859094	0001923
1	14.127585	-4.207736	-13.466796	-0.727339	MT	21358	2023.02.27 15:45:47.610859094	0001923
1	16.066701	-3.159673	-15.722021	-0.986618	MT	21358	2023.02.27 15:45:47.611859094	0001923
1	17.183431	-1.127936	-17.098630	-1.278631	MT	21358	2023.02.27 15:45:47.612859094	0001923
1	17.430288	1.324275	-17.315899	-1.490265	MT	21358	2023.02.27 15:45:47.613859094	0001923
1	16.834538	3.557839	-16.373356	-1.629927	MT	21358	2023.02.27 15:45:47.614859094	0001923
1	15.321088	5.111470	-14.350442	-1.635062	MT	21358	2023.02.27 15:45:47.615859094	0001923
1	13.200632	5.514736	-11.896455	-1.522736	MT	21358	2023.02.27 15:45:47.616859094	0001923
1	10.702972	4.720798	-9.525325	-1.239302	MT	21358	2023.02.27 15:45:47.617859094	0001923
1	8.446528	2.863452	-7.886050	-0.977083	MT	21358	2023.02.27 15:45:47.618859094	0001923
1	7.429129	0.515388	-7.376364	-0.718049	MT	21358	2023.02.27 15:45:47.619859094	0001923
1	8.323376	-1.881323	-8.088249	-0.565182	MT	21358	2023.02.27 15:45:47.620859094	0001923
1	10.703314	-3.740873	-10.013782	-0.539403	MT	21358	2023.02.27 15:45:47.621859094	0001923
1	12.991193	-4.335468	-12.228886	-0.655110	MT	21358	2023.02.27 15:45:47.622859094	0001923
1	15.182125	-3.798989	-14.671986	-0.892980	MT	21358	2023.02.27 15:45:47.623859094	0001923
1	16.714266	-2.242452	-16.522532	-1.159325	MT	21358	2023.02.27 15:45:47.624859094	0001923
1	17.433985	0.117478	-17.371447	-1.470668	MT	21358	2023.02.27 15:45:47.625859094	0001923
1	17.108847	2.573325	-16.835410	-1.630831	MT	21358	2023.02.27 15:45:47.626859094	0001923
1	15.975749	4.517245	-15.233800	-1.658426	MT	21358	2023.02.27 15:45:47.627859094	0001923
1	14.116985	5.472752	-12.921325	-1.541953	MT	21358	2023.02.27 15:45:47.628859094	0001923
1	11.743926	5.201779	-10.442257	-1.349279	MT	21358	2023.02.27 15:45:47.629859094	0001923
1	9.439860	3.844025	-8.551235	-1.100368	MT	21358	2023.02.27 15:45:47.630859094	0001923
1	7.690614	1.716049	-7.446929	-0.862530	MT	21358	2023.02.27 15:45:47.631859094	0001923
1	7.605731	-0.714394	-7.547255	-0.612962	MT	21358	2023.02.27 15:45:47.632859094	0001923
1	9.263298	-2.816882	-8.810238	-0.503549	MT	21358	2023.02.27 15:45:47.633859094	0001923
1	11.767989	-4.149459	-10.995236	-0.610187	MT	21358	2023.02.27 15:45:47.634859094	0001923
1	14.138198	-4.179924	-13.485456	-0.747914	MT	21358	2023.02.27 15:45:47.635859094	0001923
1	16.039655	-3.139781	-15.697878	-0.994456	MT	21358	2023.02.27 15:45:47.636859094	0001923
1	17.201297	-1.124457	-17.112830	-1.330892	MT	21358	2023.02.27 15:45:47.637859094	0001923
1	17.431070	1.312028	-17.315547	-1.514138	MT	21358	2023.02.27 15:45:47.638859094	0001923
1	16.782553	3.569905	-16.318532	-1.617212	MT	21358	2023.02.27 15:45:47.639859094	0001923
1	15.318851	5.131625	-14.342663	-1.619148	MT	21358	2023.02.27 15:45:47.640859094	0001923
1	12.838256	5.486921	-11.514388	-1.460605	MT	21358	2023.02.27 15:45:47.641859094	0001923
1	10.709764	4.693362	-9.540683	-1.283261	MT	21358	2023.02.27 15:45:47.642859094	0001923
1	8.483713	2.907808	-7.913483	-0.945953	MT	21358	2023.02.27 15:45:47.643859094	0001923
1	7.451390	0.494831	-7.394531	-0.774124	MT	21358	2023.02.27 15:45:47.644859094	0001923
1	8.300192	-1.853633	-8.068791	-0.593175	MT	21358	2023.02.27 15:45:47.645859094	0001923
1	10.538711	-3.614095	-9.884525	-0.546738	MT	21358	2023.02.27 15:45:47.646859094	0001923
1	13.011559	-4.383585	-12.232759	-0.666675	MT	21358	2023.02.27 15:45:47.647859094	0001923
1	15.200578	-3.841274	-14.684074	-0.824717	MT	21358	2023.02.27 15:45:47.648859094	0001923
1	16.727059	-2.234064	-16.539071	-1.123658	MT	21358	2023.02.27 15:45:47.649859094	0001923
1	17.432913	0.071226	-17.376601	-1.398258	MT	21358	2023.02.27 15:45:47.650859094	0001923
1	17.213347	2.475026	-16.961352	-1.576731	MT	21358	2023.02.27 15:45:47.651859094	0001923
1	16.131399	4.469804	-15.414385	-1.624688	MT	21358	2023.02.27 15:45:47.652859094	0001923
1	14.311030	5.484516	-13.122631	-1.588155	MT	21358	2023.02.27 15:45:47.653859094	0001923
1	11.967617	5.277786	-10.652837	-1.373281	MT	21358	2023.02.27 15:45:47.654859094	0001923
1	9.505384	3.902819	-8.593794	-1.125628	MT	21358	2023.02.27 15:45:47.655859094	0001923
1	7.708627	1.740977	-7.458776	-0.870969	MT	21358	2023.02.27 15:45:47.656859094	0001923
1	7.570963	-0.747137	-7.503260	-0.679964	MT	21358	2023.02.27 15:45:47.657859094	0001923
1	9.285756	-2.825305	-8.828589	-0.546750	MT	21358	2023.02.27 15:45:47.658859094	0001923
1	11.755799	-4.112560	-11.000521	-0.523633	MT	21358	2023.02.27 15:45:47.659859094	0001923
1	14.137450	-4.235178	-13.466172	-0.770053	MT	21358	2023.02.27 15:45:47.660859094	0001923
1	16.043220	-3.099688	-15.709951	-0.987052	MT	21358	2023.02.27 15:45:47.661859094	0001923
1	17.189470	-1.148055	-17.102470	-1.290484	MT	21358	2023.02.27 15:45:47.662859094	0001923
1	17.430355	1.339857	-17.311270	-1.530362	MT	21358	2023.02.27 15:45:47.663859094	0001923
1	16.805984	3.593048	-16.338685	-1.605756	MT	21358	2023.02.27 15:45:47.664859094	0001923
1	15.318608	5.096182	-14.350032	-1.662903	MT	21358	2023.02.27 15:45:47.665859094	0001923
1	13.194717	5.535094	-11.884983	-1.486764	MT	21358	2023.02.27 15:45:47.666859094	0001923
1	10.701774	4.673656	-9.545134	-1.255121	MT	21358	2023.02.27 15:45:47.667859094	0001923
1	8.473739	2.875404	-7.909926	-0.984572	MT	21358	2023.02.27 15:45:47.668859094	0001923
1	7.425300	0.451350	-7.376379	-0.721390	MT	21358	2023.02.27 15:45:47.669859094	0001923
1	8.304243	-1.881219	-8.069435	-0.552894	MT	21358	2023.02.27 15:45:47.670859094	0001923
1	10.517552	-3.634373	-9.853186	-0.570055	MT	21358	2023.02.27 15:45:47.671859094	0001923
1	12.983615	-4.299631	-12.232599	-0.671539	MT	21358	2023.02.27 15:45:47.672859094	0001923
1	15.185691	-3.829909	-14.668146	-0.884601	MT	21358	2023.02.27 15:45:47.673859094	0001923
1	16.743129	-2.207211	-16.557792	-1.140223	MT	21358	2023.02.27 15:45:47.674859094	0001923
1	17.405294	0.126350	-17.349768	-1.383414	MT	21358	2023.02.27 15:45:47.675859094	0001923
1	17.205742	2.466822	-16.953073	-1.595523	MT	21358	2023.02.27 15:45:47.676859094	0001923
1	16.137598	4.449319	-15.421675	-1.672596	MT	21358	2023.02.27 15:45:47.677859094	0001923
1	14.268955	5.428860	-13.104234	-1.552294	MT	21358	2023.02.27 15:45:47.678859094	0001923
1	11.934351	5.277873	-10.617024	-1.360733	MT	21358	2023.02.27 15:45:47.679859094	0001923
1	9.494111	3.899058	-8.586166	-1.101469	MT	21358	2023.02.27 15:45:47.680859094	0001923
1	7.687719	1.741122	-7.439023	-0.854666	MT	21358	2023.02.27 15:45:47.681859094	0001923
1	7.590521	-0.738618	-7.527980	-0.632421	MT	21358	2023.02.27 15:45:47.682859094	0001923
1	9.283875	-2.853315	-8.817624	-0.546293	MT	21358	2023.02.27 15:45:47.683859094	0001923
1	11.767688	-4.125617	-11.002963	-0.626553	MT	21358	2023.02.27 15:45:47.684859094	0001923
1	14.159028	-4.235072	-13.489291	-0.762406	MT	21358	2023.02.27 15:45:47.685859094	0001923
1	16.032268	-3.151376	-15.690504	-0.954217	MT	21358	2023.02.27 15:45:47.686859094	0001923
1	17.201999	-1.143669	-17.118013	-1.254760	MT	21358	2023.02.27 15:45:47.687859094	0001923
1	17.440067	1.277540	-17.331319	-1.466015	MT	21358	2023.02.27 15:45:47.688859094	0001923
1	16.791079	3.545672	-16.330192	-1.641144	MT	21358	2023.02.27 15:45:47.689859094	0001923
1	15.300329	5.092829	-14.339015	-1.598689	MT	21358	2023.02.27 15:45:47.690859094	0001923
1	13.192446	5.491031	-11.901911	-1.494570	MT	21358	2023.02.27 15:45:47.691859094	0001923
1	10.710354	4.661631	-9.560085	-1.259226	MT	21358	2023.02.27 15:45:47.692859094	0001923
1	8.478169	2.899805	-7.910493	-0.945825	MT	21358	2023.02.27 15:45:47.693859094	0001923
1	7.412944	0.511372	-7.360371	-0.717764	MT	21358	2023.02.27 15:45:47.694859094	0001923
1	8.303205	-1.868772	-8.074076	-0.510086	MT	21358	2023.02.27 15:45:47.695859094	0001923
1	10.473801	-3.626253	-9.810425	-0.553483	MT	21358	2023.02.27 15:45:47.696859094	0001923
1	12.974259	-4.327691	-12.212573	-0.674945	MT	21358	2023.02.27 15:45:47.697859094	0001923
1	15.179635	-3.810621	-14.668551	-0.856802	MT	21358	2023.02.27 15:45:47.698859094	0001923
1	16.712090	-2.234246	-16.522828	-1.139411	MT	21358	2023.02.27 15:45:47.699859094	0001923
1	17.410718	0.063080	-17.353430	-1.409822	MT	21358	2023.02.27 15:45:47.700859094	0001923
1	17.206359	2.518812	-16.946012	-1.595952	MT	21358	2023.02.27 15:45:47.701859094	0001923
1	16.152684	4.460842	-15.428943	-1.719834	MT	21358	2023.02.27 15:45:47.702859094	0001923
1	14.291735	5.460506	-13.111661	-1.587740	MT	21358	2023.02.27 15:45:47.703859094	0001923
1	11.974812	5.261428	-10.664305	-1.409294	MT	21358	2023.02.27 15:45:47.704859094	0001923
1	9.480350	3.878970	-8.579068	-1.109155	MT	21358	2023.02.27 15:45:47.705859094	0001923
1	7.712942	1.737264	-7.467192	-0.844055	MT	21358	2023.02.27 15:45:47.706859094	0001923
1	7.612478	-0.758763	-7.546758	-0.648503	MT	21358	2023.02.27 15:45:47.707859094	0001923
1	9.284378	-2.892284	-8.805732	-0.541709	MT	21358	2023.02.27 15:45:47.708859094	0001923
1	11.736809	-4.097938	-10.983971	-0.558537	MT	21358	2023.02.27 15:45:47.709859094	0001923
1	14.131027	-4.179808	-13.478640	-0.735809	MT	21358	2023.02.27 15:45:47.710859094	0001923
1	16.051212	-3.139728	-15.709938	-0.990640	MT	21358	2023.02.27 15:45:47.711859094	0001923
1	17.196612	-1.132089	-17.110389	-1.294770	MT	21358	2023.02.27 15:45:47.712859094	0001923
1	17.420274	1.289186	-17.307819	-1.497782	MT	21358	2023.02.27 15:45:47.713859094	0001923
1	16.790845	3.573456	-16.321855	-1.661307	MT	21358	2023.02.27 15:45:47.714859094	0001923
1	15.328665	5.107646	-14.361690	-1.619191	MT	21358	2023.02.27 15:45:47.715859094	0001923
1	13.183360	5.531458	-11.878538	-1.450622	MT	21358	2023.02.27 15:45:47.716859094	0001923
1	10.711471	4.714103	-9.541759	-1.211480	MT	21358	2023.02.27 15:45:47.717859094	0001923
1	8.458154	2.867172	-7.893617	-1.005241	MT	21358	2023.02.27 15:45:47.718859094	0001923
1	7.413506	0.495166	-7.360084	-0.737596	MT	21358	2023.02.27 15:45:47.719859094	0001923
1	8.337782	-1.925399	-8.092179	-0.572789	MT	21358	2023.02.27 15:45:47.720859094	0001923
1	10.502031	-3.634028	-9.838722	-0.534831	MT	21358	2023.02.27 15:45:47.721859094	0001923
1	13.023039	-4.347810	-12.256347	-0.691409	MT	21358	2023.02.27 15:45:47.722859094	0001923
1	15.153052	-3.822735	-14.637446	-0.864203	MT	21358	2023.02.27 15:45:47.723859094	0001923
1	16.710477	-2.230040	-16.523129	-1.119455	MT	21358	2023.02.27 15:45:47.724859094	0001923
1	17.435314	0.058846	-17.376050	-1.435128	MT	21358	2023.02.27 15:45:47.725859094	0001923
1	17.239412	2.510890	-16.981078	-1.592405	MT	21358	2023.02.27 15:45:47.726859094	0001923
1	16.134365	4.441443	-15.421868	-1.660516	MT	21358	2023.02.27 15:45:47.727859094	0001923
1	14.317662	5.452903	-13.147200	-1.553198	MT	21358	2023.02.27 15:45:47.728859094	0001923
1	11.928792	5.269704	-10.612790	-1.376587	MT	21358	2023.02.27 15:45:47.729859094	0001923
1	9.445951	3.844157	-8.559418	-1.088492	MT	21358	2023.02.27 15:45:47.730859094	0001923
1	7.704325	1.700307	-7.467297	-0.839674	MT	21358	2023.02.27 15:45:47.731859094	0001923
1	7.621893	-0.794422	-7.555288	-0.616260	MT	21358	2023.02.27 15:45:47.732859094	0001923
1	9.313238	-2.832915	-8.857130	-0.512101	MT	21358	2023.02.27 15:45:47.733859094	0001923
1	11.773091	-4.128950	-11.010944	-0.562630	MT	21358	2023.02.27 15:45:47.734859094	0001923
1	14.171289	-4.250783	-13.498721	-0.735384	MT	21358	2023.02.27 15:45:47.735859094	0001923
1	16.062990	-3.132046	-15.721438	-1.022900	MT	21358	2023.02.27 15:45:47.736859094	0001923
1	17.192676	-1.140010	-17.106521	-1.286628	MT	21358	2023.02.27 15:45:47.737859094	0001923
1	17.444280	1.340162	-17.327695	-1.502611	MT	21358	2023.02.27 15:45:47.738859094	0001923
1	16.788735	3.589657	-16.318142	-1.641414	MT	21358	2023.02.27 15:45:47.739859094	0001923
1	15.312499	5.119457	-14.338434	-1.634961	MT	21358	2023.02.27 15:45:47.740859094	0001923
1	13.192435	5.515227	-11.893189	-1.474683	MT	21358	2023.02.27 15:45:47.741859094	0001923
1	10.698181	4.701428	-9.524798	-1.275101	MT	21358	2023.02.27 15:45:47.742859094	0001923
1	8.452659	2.859461	-7.894054	-0.977164	MT	21358	2023.02.27 15:45:47.743859094	0001923
1	7.420443	0.495828	-7.373045	-0.674790	MT	21358	2023.02.27 15:45:47.744859094	0001923
1	8.303231	-1.856728	-8.077123	-0.506256	MT	21358	2023.02.27 15:45:47.745859094	0001923
1	10.493730	-3.613658	-9.839248	-0.499043	MT	21358	2023.02.27 15:45:47.746859094	0001923
1	12.990268	-4.335221	-12.229253	-0.631114	MT	21358	2023.02.27 15:45:47.747859094	0001923
1	15.158286	-3.802642	-14.648543	-0.856578	MT	21358	2023.02.27 15:45:47.748859094	0001923
1	16.696210	-2.218468	-16.507506	-1.159343	MT	21358	2023.02.27 15:45:47.749859094	0001923
1	17.403228	0.050989	-17.345323	-1.417575	MT	21358	2023.02.27 15:45:47.750859094	0001923
1	17.198617	2.494851	-16.942102	-1.591644	MT	21358	2023.02.27 15:45:47.751859094	0001923
1	16.133042	4.493589	-15.407052	-1.644824	MT	21358	2023.02.27 15:45:47.752859094	0001923
1	14.285462	5.452867	-13.112204	-1.552663	MT	21358	2023.02.27 15:45:47.753859094	0001923
1	11.939602	5.224909	-10.649083	-1.360677	MT	21358	2023.02.27 15:45:47.754859094	0001923
1	9.495929	3.860122	-8.606271	-1.097374	MT	21358	2023.02.27 15:45:47.755859094	0001923
1	7.706561	1.748973	-7.454767	-0.870990	MT	21358	2023.02.27 15:45:47.756859094	0001923
1	7.625711	-0.718332	-7.567318	-0.609227	MT	21358	2023.02.27 15:45:47.757859094	0001923
1	9.322060	-2.869278	-8.852638	-0.546663	MT	21358	2023.02.27 15:45:47.758859094	0001923
1	11.766245	-4.120872	-11.007057	-0.554652	MT	21358	2023.02.27 15:45:47.759859094	0001923
1	14.160105	-4.254796	-13.485728	-0.735144	MT	21358	2023.02.27 15:45:47.760859094	0001923
1	16.045737	-3.135567	-15.706178	-0.974623	MT	21358	2023.02.27 15:45:47.761859094	0001923
1	17.160383	-1.147877	-17.074779	-1.270060	MT	21358	2023.02.27 15:45:47.762859094	0001923
1	17.447481	1.316460	-17.335150	-1.474476	MT	21358	2023.02.27 15:45:47.763859094	0001923
1	16.798281	3.585834	-16.330389	-1.625559	MT	21358	2023.02.27 15:45:47.764859094	0001923
1	15.319259	5.084520	-14.358534	-1.630907	MT	21358	2023.02.27 15:45:47.765859094	0001923
1	13.187066	5.523383	-11.885424	-1.458645	MT	21358	2023.02.27 15:45:47.766859094	0001923
1	10.728723	4.709250	-9.552480	-1.295607	MT	21358	2023.02.27 15:45:47.767859094	0001923
1	8.452953	2.859430	-7.894008	-0.980163	MT	21358	2023.02.27 15:45:47.768859094	0001923
1	7.409753	0.506870	-7.352643	-0.765607	MT	21358	2023.02.27 15:45:47.769859094	0001923
1	8.307662	-1.877297	-8.073307	-0.560995	MT	21358	2023.02.27 15:45:47.770859094	0001923
1	10.499382	-3.626059	-9.838666	-0.537913	MT	21358	2023.02.27 15:45:47.771859094	0001923
1	12.998799	-4.351051	-12.233515	-0.615014	MT	21358	2023.02.27 15:45:47.772859094	0001923
1	15.132018	-3.774457	-14.629818	-0.836580	MT	21358	2023.02.27 15:45:47.773859094	0001923
1	16.690567	-2.155220	-16.511797	-1.136056	MT	21358	2023.02.27 15:45:47.774859094	0001923
1	17.412235	0.129288	-17.348191	-1.486438	MT	21358	2023.02.27 15:45:47.775859094	0001923
1	17.220888	2.541781	-16.956922	-1.600356	MT	21358	2023.02.27 15:45:47.776859094	0001923
1	16.140909	4.481519	-15.417943	-1.652868	MT	21358	2023.02.27 15:45:47.777859094	0001923
1	14.324399	5.468830	-13.147074	-1.560362	MT	21358	2023.02.27 15:45:47.778859094	0001923
1	11.961947	5.245662	-10.660675	-1.386072	MT	21358	2023.02.27 15:45:47.779859094	0001923
1	9.505289	3.868254	-8.614444	-1.085581	MT	21358	2023.02.27 15:45:47.780859094	0001923
1	7.712889	1.740940	-7.462715	-0.875029	MT	21358	2023.02.27 15:45:47.781859094	0001923
1	7.623412	-0.730418	-7.563211	-0.617041	MT	21358	2023.02.27 15:45:47.782859094	0001923
1	9.317799	-2.829355	-8.860468	-0.555196	MT	21358	2023.02.27 15:45:47.783859094	0001923
1	11.760705	-4.098533	-11.006052	-0.618878	MT	21358	2023.02.27 15:45:47.784859094	0001923
1	14.165681	-4.218822	-13.502622	-0.739773	MT	21358	2023.02.27 15:45:47.785859094	0001923
1	16.063356	-3.139798	-15.721814	-0.998822	MT	21358	2023.02.27 15:45:47.786859094	0001923
1	17.196446	-1.143923	-17.110648	-1.278649	MT	21358	2023.02.27 15:45:47.787859094	0001923
1	17.429139	1.305234	-17.315860	-1.494069	MT	21358	2023.02.27 15:45:47.788859094	0001923
1	16.812005	3.561814	-16.349354	-1.629601	MT	21358	2023.02.27 15:45:47.789859094	0001923
1	15.310738	5.076764	-14.354910	-1.606767	MT	21358	2023.02.27 15:45:47.790859094	0001923
1	13.178187	5.510713	-11.873463	-1.522343	MT	21358	2023.02.27 15:45:47.791859094	0001923
1	10.675824	4.637229	-9.528568	-1.294500	MT	21358	2023.02.27 15:45:47.792859094	0001923
1	8.446271	2.891690	-7.878384	-0.953253	MT	21358	2023.02.27 15:45:47.793859094	0001923
1	7.429682	0.499183	-7.376078	-0.737881	MT	21358	2023.02.27 15:45:47.794859094	0001923
1	8.270232	-1.845497	-8.041029	-0.576833	MT	21358	2023.02.27 15:45:47.795859094	0001923
1	10.482402	-3.621921	-9.822893	-0.522712	MT	21358	2023.02.27 15:45:47.796859094	0001923
1	12.971935	-4.287598	-12.224646	-0.667541	MT	21358	2023.02.27 15:45:47.797859094	0001923
1	15.146848	-3.775177	-14.640732	-0.907751	MT	21358	2023.02.27 15:45:47.798859094	0001923
1	16.686178	-2.187103	-16.504019	-1.123607	MT	21358	2023.02.27 15:45:47.799859094	0001923
1	17.398772	0.071067	-17.341422	-1.409721	MT	21358	2023.02.27 15:45:47.800859094	0001923
1	17.222567	2.490627	-16.964737	-1.615950	MT	21358	2023.02.27 15:45:47.801859094	0001923
1	16.115803	4.414391	-15.409840	-1.664054	MT	21358	2023.02.27 15:45:47.802859094	0001923
1	14.323025	5.499647	-13.130795	-1.576434	MT	21358	2023.02.27 15:45:47.803859094	0001923
1	11.927876	5.208644	-10.640722	-1.385385	MT	21358	2023.02.27 15:45:47.804859094	0001923
1	9.499146	3.870870	-8.601892	-1.121422	MT	21358	2023.02.27 15:45:47.805859094	0001923
1	7.701821	1.716550	-7.463645	-0.815782	MT	21358	2023.02.27 15:45:47.806859094	0001923
1	7.609346	-0.726764	-7.546720	-0.648832	MT	21358	2023.02.27 15:45:47.807859094	0001923
1	9.316667	-2.860588	-8.853652	-0.479757	MT	21358	2023.02.27 15:45:47.808859094	0001923
1	11.772076	-4.116792	-11.015158	-0.547817	MT	21358	2023.02.27 15:45:47.809859094	0001923
1	14.177607	-4.262490	-13.503163	-0.707326	MT	21358	2023.02.27 15:45:47.810859094	0001923
1	16.083949	-3.170739	-15.736910	-0.994733	MT	21358	2023.02.27 15:45:47.811859094	0001923
1	17.211483	-1.162700	-17.125974	-1.258686	MT	21358	2023.02.27 15:45:47.812859094	0001923
1	17.446934	1.332125	-17.330643	-1.506574	MT	21358	2023.02.27 15:45:47.813859094	0001923
1	16.779753	3.565280	-16.310621	-1.677054	MT	21358	2023.02.27 15:45:47.814859094	0001923
1	15.310649	5.092508	-14.346526	-1.630806	MT	21358	2023.02.27 15:45:47.815859094	0001923
1	13.180824	5.511216	-11.882195	-1.474473	MT	21358	2023.02.27 15:45:47.816859094	0001923
1	10.673686	4.701441	-9.497862	-1.270689	MT	21358	2023.02.27 15:45:47.817859094	0001923
1	8.430900	2.875638	-7.867343	-0.956919	MT	21358	2023.02.27 15:45:47.818859094	0001923
1	7.419291	0.523699	-7.368829	-0.687015	MT	21358	2023.02.27 15:45:47.819859094	0001923
1	8.297582	-1.877598	-8.060881	-0.588807	MT	21358	2023.02.27 15:45:47.820859094	0001923
1	10.494258	-3.656837	-9.823056	-0.514354	MT	21358	2023.02.27 15:45:47.821859094	0001923
1	12.986249	-4.331514	-12.224821	-0.659090	MT	21358	2023.02.27 15:45:47.822859094	0001923
1	15.156914	-3.814522	-14.644741	-0.844396	MT	21358	2023.02.27 15:45:47.823859094	0001923
1	16.711772	-2.230287	-16.522762	-1.143451	MT	21358	2023.02.27 15:45:47.824859094	0001923
1	17.435292	0.050846	-17.376060	-1.435046	MT	21358	2023.02.27 15:45:47.825859094	0001923
1	17.226017	2.474925	-16.973183	-1.587913	MT	21358	2023.02.27 15:45:47.826859094	0001923
1	16.141476	4.430621	-15.434124	-1.644588	MT	21358	2023.02.27 15:45:47.827859094	0001923
1	14.288675	5.404446	-13.130603	-1.595452	MT	21358	2023.02.27 15:45:47.828859094	0001923
1	11.948109	5.237995	-10.653190	-1.352873	MT	21358	2023.02.27 15:45:47.829859094	0001923
1	9.515733	3.882799	-8.613754	-1.129727	MT	21358	2023.02.27 15:45:47.830859094	0001923
1	7.729309	1.728742	-7.490872	-0.800321	MT	21358	2023.02.27 15:45:47.831859094	0001923
1	7.650651	-0.758017	-7.590791	-0.581171	MT	21358	2023.02.27 15:45:47.832859094	0001923
1	9.314505	-2.853531	-8.848253	-0.570763	MT	21358	2023.02.27 15:45:47.833859094	0001923
1	11.780875	-4.129024	-11.018821	-0.570751	MT	21358	2023.02.27 15:45:47.834859094	0001923
1	14.192715	-4.270807	-13.514682	-0.739421	MT	21358	2023.02.27 15:45:47.835859094	0001923
1	16.069870	-3.144165	-15.725269	-1.034836	MT	21358	2023.02.27 15:45:47.836859094	0001923
1	17.184621	-1.106686	-17.102971	-1.254912	MT	21358	2023.02.27 15:45:47.837859094	0001923
1	17.441045	1.315789	-17.323175	-1.538297	MT	21358	2023.02.27 15:45:47.838859094	0001923
1	16.803782	3.585632	-16.334083	-1.645617	MT	21358	2023.02.27 15:45:47.839859094	0001923
1	15.295140	5.064794	-14.342987	-1.602461	MT	21358	2023.02.27 15:45:47.840859094	0001923
1	13.175900	5.490846	-11.881669	-1.510261	MT	21358	2023.02.27 15:45:47.841859094	0001923
1	10.688186	4.724737	-9.506261	-1.243053	MT	21358	2023.02.27 15:45:47.842859094	0001923
1	8.453447	2.879297	-7.885802	-0.992245	MT	21358	2023.02.27 15:45:47.843859094	0001923
1	7.405321	0.471119	-7.353052	-0.741241	MT	21358	2023.02.27 15:45:47.844859094	0001923
1	8.289572	-1.877565	-8.052943	-0.584685	MT	21358	2023.02.27 15:45:47.845859094	0001923
1	10.489186	-3.641879	-9.822977	-0.518507	MT	21358	2023.02.27 15:45:47.846859094	0001923
1	12.993710	-4.319295	-12.238110	-0.639415	MT	21358	2023.02.27 15:45:47.847859094	0001923
1	15.178160	-3.802746	-14.668358	-0.868882	MT	21358	2023.02.27 15:45:47.848859094	0001923
1	16.720937	-2.203441	-16.534485	-1.159910	MT	21358	2023.02.27 15:45:47.849859094	0001923
1	17.409511	0.089662	-17.348788	-1.450032	MT	21358	2023.02.27 15:45:47.850859094	0001923
1	17.207973	2.502817	-16.950030	-1.595848	MT	21358	2023.02.27 15:45:47.851859094	0001923
1	16.159970	4.453549	-15.445973	-1.653007	MT	21358	2023.02.27 15:45:47.852859094	0001923
1	14.290407	5.444804	-13.120106	-1.559702	MT	21358	2023.02.27 15:45:47.853859094	0001923
1	11.979468	5.249524	-10.676440	-1.401355	MT	21358	2023.02.27 15:45:47.854859094	0001923
1	9.489531	3.882853	-8.585880	-1.121301	MT	21358	2023.02.27 15:45:47.855859094	0001923
1	7.722439	1.732734	-7.482868	-0.800240	MT	21358	2023.02.27 15:45:47.856859094	0001923
1	7.631416	-0.734949	-7.566421	-0.669052	MT	21358	2023.02.27 15:45:47.857859094	0001923
1	9.314031	-2.860881	-8.849225	-0.507691	MT	21358	2023.02.27 15:45:47.858859094	0001923
1	11.764358	-4.141253	-10.995532	-0.590272	MT	21358	2023.02.27 15:45:47.859859094	0001923
1	14.163067	-4.214451	-13.503167	-0.703821	MT	21358	2023.02.27 15:45:47.860859094	0001923
1	16.066138	-3.143381	-15.726429	-0.958849	MT	21358	2023.02.27 15:45:47.861859094	0001923
1	17.190068	-1.114846	-17.106736	-1.270888	MT	21358	2023.02.27 15:45:47.862859094	0001923
1	17.422751	1.344430	-17.308120	-1.474352	MT	21358	2023.02.27 15:45:47.863859094	0001923
1	16.789320	3.581868	-16.322456	-1.621396	MT	21358	2023.02.27 15:45:47.864859094	0001923
1	15.306699	5.115535	-14.334561	-1.626860	MT	21358	2023.02.27 15:45:47.865859094	0001923
1	13.163683	5.515277	-11.862314	-1.466210	MT	21358	2023.02.27 15:45:47.866859094	0001923
1	10.690601	4.716494	-9.509904	-1.267027	MT	21358	2023.02.27 15:45:47.867859094	0001923
1	8.436158	2.839295	-7.881850	-0.991772	MT	21358	2023.02.27 15:45:47.868859094	0001923
1	7.406012	0.475442	-7.356521	-0.710333	MT	21358	2023.02.27 15:45:47.869859094	0001923
1	8.276701	-1.897044	-8.038763	-0.532259	MT	21358	2023.02.27 15:45:47.870859094	0001923
1	10.522681	-3.653011	-9.853743	-0.534865	MT	21358	2023.02.27 15:45:47.871859094	0001923
1	13.002101	-4.323411	-12.244931	-0.651479	MT	21358	2023.02.27 15:45:47.872859094	0001923
1	15.182853	-3.806700	-14.672423	-0.864903	MT	21358	2023.02.27 15:45:47.873859094	0001923
1	16.716632	-2.218001	-16.531159	-1.116702	MT	21358	2023.02.27 15:45:47.874859094	0001923
1	17.445420	0.074156	-17.388474	-1.406471	MT	21358	2023.02.27 15:45:47.875859094	0001923
1	17.214457	2.491190	-16.961577	-1.560899	MT	21358	2023.02.27 15:45:47.876859094	0001923
1	16.156157	4.460887	-15.433003	-1.715895	MT	21358	2023.02.27 15:45:47.877859094	0001923
1	14.289402	5.428966	-13.127353	-1.544647	MT	21358	2023.02.27 15:45:47.878859094	0001923
1	11.952009	5.185861	-10.681004	-1.368763	MT	21358	2023.02.27 15:45:47.879859094	0001923
1	9.505125	3.918768	-8.585715	-1.129670	MT	21358	2023.02.27 15:45:47.880859094	0001923
1	7.718406	1.680922	-7.481723	-0.878701	MT	21358	2023.02.27 15:45:47.881859094	0001923
1	7.608849	-0.702432	-7.551179	-0.617146	MT	21358	2023.02.27 15:45:47.882859094	0001923
1	9.332569	-2.845219	-8.871669	-0.543201	MT	21358	2023.02.27 15:45:47.883859094	0001923
1	11.754889	-4.121588	-10.991020	-0.622412	MT	21358	2023.02.27 15:45:47.884859094	0001923
1	14.162354	-4.234706	-13.494825	-0.727488	MT	21358	2023.02.27 15:45:47.885859094	0001923
1	16.041949	-3.127073	-15.706901	-0.926713	MT	21358	2023.02.27 15:45:47.886859094	0001923
1	17.190205	-1.091136	-17.106280	-1.299130	MT	21358	2023.02.27 15:45:47.887859094	0001923
1	17.425284	1.348100	-17.307627	-1.506387	MT	21358	2023.02.27 15:45:47.888859094	0001923
1	16.793907	3.616239	-16.313499	-1.681624	MT	21358	2023.02.27 15:45:47.889859094	0001923
1	15.311625	5.096549	-14.346582	-1.626848	MT	21358	2023.02.27 15:45:47.890859094	0001923
1	13.161037	5.510985	-11.857892	-1.494103	MT	21358	2023.02.27 15:45:47.891859094	0001923
1	10.695596	4.728159	-9.505401	-1.299084	MT	21358	2023.02.27 15:45:47.892859094	0001923
1	8.436055	2.891273	-7.862790	-0.992017	MT	21358	2023.02.27 15:45:47.893859094	0001923
1	7.409297	0.479569	-7.360699	-0.698438	MT	21358	2023.02.27 15:45:47.894859094	0001923
1	8.307011	-1.877174	-8.073491	-0.548997	MT	21358	2023.02.27 15:45:47.895859094	0001923
1	10.501093	-3.630141	-9.838549	-0.545871	MT	21358	2023.02.27 15:45:47.896859094	0001923
1	12.985948	-4.307548	-12.232730	-0.663458	MT	21358	2023.02.27 15:45:47.897859094	0001923
1	15.166178	-3.790466	-14.660772	-0.840888	MT	21358	2023.02.27 15:45:47.898859094	0001923
1	16.728136	-2.214020	-16.543107	-1.119926	MT	21358	2023.02.27 15:45:47.899859094	0001923
1	17.424608	0.058793	-17.364991	-1.438959	MT	21358	2023.02.27 15:45:47.900859094	0001923
1	17.246792	2.486903	-16.992105	-1.592326	MT	21358	2023.02.27 15:45:47.901859094	0001923
1	16.141058	4.437909	-15.434543	-1.616665	MT	21358	2023.02.27 15:45:47.902859094	0001923
1	14.300790	5.476591	-13.115763	-1.579967	MT	21358	2023.02.27 15:45:47.903859094	0001923
1	11.938754	5.241638	-10.636683	-1.385664	MT	21358	2023.02.27 15:45:47.904859094	0001923
1	9.505327	3.894865	-8.597864	-1.121608	MT	21358	2023.02.27 15:45:47.905859094	0001923
1	7.700814	1.732627	-7.459749	-0.807887	MT	21358	2023.02.27 15:45:47.906859094	0001923
1	7.639005	-0.762486	-7.575125	-0.624893	MT	21358	2023.02.27 15:45:47.907859094	0001923
1	9.315895	-2.880760	-8.845432	-0.495426	MT	21358	2023.02.27 15:45:47.908859094	0001923
1	11.756551	-4.129299	-10.991457	-0.594334	MT	21358	2023.02.27 15:45:47.909859094	0001923
1	14.179414	-4.207514	-13.522034	-0.712182	MT	21358	2023.02.27 15:45:47.910859094	0001923
1	16.036934	-3.107696	-15.701962	-0.986848	MT	21358	2023.02.27 15:45:47.911859094	0001923
1	17.195465	-1.139800	-17.110826	-1.266693	MT	21358	2023.02.27 15:45:47.912859094	0001923
1	17.421528	1.328431	-17.308139	-1.474187	MT	21358	2023.02.27 15:45:47.913859094	0001923
1	16.796957	3.600912	-16.326494	-1.617653	MT	21358	2023.02.27 15:45:47.914859094	0001923
1	15.315665	5.147740	-14.334829	-1.607193	MT	21358	2023.02.27 15:45:47.915859094	0001923
1	13.178198	5.527038	-11.869933	-1.490452	MT	21358	2023.02.27 15:45:47.916859094	0001923
1	10.684558	4.669388	-9.524775	-1.278771	MT	21358	2023.02.27 15:45:47.917859094	0001923
1	8.438699	2.831541	-7.890210	-0.968816	MT	21358	2023.02.27 15:45:47.918859094	0001923
1	7.426683	0.487462	-7.376504	-0.710762	MT	21358	2023.02.27 15:45:47.919859094	0001923
1	8.305334	-1.897469	-8.065088	-0.576664	MT	21358	2023.02.27 15:45:47.920859094	0001923
1	10.508447	-3.637608	-9.846336	-0.494904	MT	21358	2023.02.27 15:45:47.921859094	0001923
1	12.989464	-4.319423	-12.232928	-0.651337	MT	21358	2023.02.27 15:45:47.922859094	0001923
1	15.191807	-3.829530	-14.676694	-0.848730	MT	21358	2023.02.27 15:45:47.923859094	0001923
1	16.720591	-2.217997	-16.535159	-1.116763	MT	21358	2023.02.27 15:45:47.924859094	0001923
1	17.423450	0.074621	-17.370194	-1.359188	MT	21358	2023.02.27 15:45:47.925859094	0001923
1	17.213724	2.507061	-16.957376	-1.573000	MT	21358	2023.02.27 15:45:47.926859094	0001923
1	16.127497	4.441810	-15.418418	-1.624461	MT	21358	2023.02.27 15:45:47.927859094	0001923
1	14.282732	5.448585	-13.107797	-1.579557	MT	21358	2023.02.27 15:45:47.928859094	0001923
1	11.978954	5.262142	-10.677341	-1.341489	MT	21358	2023.02.27 15:45:47.929859094	0001923
1	9.455225	3.840170	-8.571421	-1.088635	MT	21358	2023.02.27 15:45:47.930859094	0001923
1	7.714555	1.749387	-7.467361	-0.832180	MT	21358	2023.02.27 15:45:47.931859094	0001923
1	7.619699	-0.762589	-7.555006	-0.632587	MT	21358	2023.02.27 15:45:47.932859094	0001923
1	9.326481	-2.825220	-8.871645	-0.543407	MT	21358	2023.02.27 15:45:47.933859094	0001923
1	11.758586	-4.116962	-10.999931	-0.562585	MT	21358	2023.02.27 15:45:47.934859094	0001923
1	14.175910	-4.207601	-13.517912	-0.720119	MT	21358	2023.02.27 15:45:47.935859094	0001923
1	16.050276	-3.108014	-15.713472	-1.019026	MT	21358	2023.02.27 15:45:47.936859094	0001923
1	17.189335	-1.110764	-17.106853	-1.262931	MT	21358	2023.02.27 15:45:47.937859094	0001923
1	17.430248	1.301029	-17.315560	-1.514025	MT	21358	2023.02.27 15:45:47.938859094	0001923
1	16.758622	3.545804	-16.298440	-1.624658	MT	21358	2023.02.27 15:45:47.939859094	0001923
1	15.305412	5.088087	-14.337921	-1.670636	MT	21358	2023.02.27 15:45:47.940859094	0001923
1	13.154599	5.490780	-11.857611	-1.513894	MT	21358	2023.02.27 15:45:47.941859094	0001923
1	10.682979	4.669928	-9.529568	-1.226841	MT	21358	2023.02.27 15:45:47.942859094	0001923
1	8.458406	2.890828	-7.881101	-1.037299	MT	21358	2023.02.27 15:45:47.943859094	0001923
1	7.403750	0.491479	-7.353563	-0.706453	MT	21358	2023.02.27 15:45:47.944859094	0001923
1	8.287137	-1.853397	-8.057159	-0.568996	MT	21358	2023.02.27 15:45:47.945859094	0001923
1	10.529441	-3.618024	-9.873653	-0.538530	MT	21358	2023.02.27 15:45:47.946859094	0001923
1	12.983132	-4.299507	-12.232782	-0.659541	MT	21358	2023.02.27 15:45:47.947859094	0001923
1	15.192207	-3.798854	-14.683168	-0.881150	MT	21358	2023.02.27 15:45:47.948859094	0001923
1	16.712797	-2.203408	-16.526547	-1.155788	MT	21358	2023.02.27 15:45:47.949859094	0001923
1	17.450899	0.074567	-17.397068	-1.367600	MT	21358	2023.02.27 15:45:47.950859094	0001923
1	17.212233	2.515432	-16.957916	-1.537089	MT	21358	2023.02.27 15:45:47.951859094	0001923
1	16.161789	4.461132	-15.441353	-1.693022	MT	21358	2023.02.27 15:45:47.952859094	0001923
1	14.306787	5.444530	-13.134677	-1.587927	MT	21358	2023.02.27 15:45:47.953859094	0001923
1	11.944265	5.233451	-10.644401	-1.404701	MT	21358	2023.02.27 15:45:47.954859094	0001923
1	9.499317	3.898897	-8.589921	-1.117527	MT	21358	2023.02.27 15:45:47.955859094	0001923
1	7.704012	1.661162	-7.474114	-0.854377	MT	21358	2023.02.27 15:45:47.956859094	0001923
1	7.606558	-0.722850	-7.543593	-0.656826	MT	21358	2023.02.27 15:45:47.957859094	0001923
1	9.351515	-2.896088	-8.875912	-0.530740	MT	21358	2023.02.27 15:45:47.958859094	0001923
1	11.745995	-4.102012	-10.991853	-0.566617	MT	21358	2023.02.27 15:45:47.959859094	0001923
1	14.159544	-4.208064	-13.498258	-0.762822	MT	21358	2023.02.27 15:45:47.960859094	0001923
1	16.039464	-3.135905	-15.697690	-1.006495	MT	21358	2023.02.27 15:45:47.961859094	0001923
1	17.189177	-1.140097	-17.102400	-1.294566	MT	21358	2023.02.27 15:45:47.962859094	0001923
1	17.399261	1.343908	-17.280391	-1.521931	MT	21358	2023.02.27 15:45:47.963859094	0001923
1	16.777141	3.600434	-16.301825	-1.661279	MT	21358	2023.02.27 15:45:47.964859094	0001923
1	15.284507	5.103558	-14.315639	-1.622447	MT	21358	2023.02.27 15:45:47.965859094	0001923
1	13.155843	5.484118	-11.866106	-1.481950	MT	21358	2023.02.27 15:45:47.966859094	0001923
1	10.698586	4.701386	-9.524737	-1.279100	MT	21358	2023.02.27 15:45:47.967859094	0001923
1	8.440262	2.859572	-7.882238	-0.964982	MT	21358	2023.02.27 15:45:47.968859094	0001923
1	7.427294	0.462184	-7.376122	-0.737500	MT	21358	2023.02.27 15:45:47.969859094	0001923
1	8.303307	-1.909308	-8.061347	-0.560482	MT	21358	2023.02.27 15:45:47.970859094	0001923
1	10.495954	-3.606222	-9.841398	-0.554162	MT	21358	2023.02.27 15:45:47.971859094	0001923
1	12.999542	-4.327125	-12.242364	-0.623397	MT	21358	2023.02.27 15:45:47.972859094	0001923
1	15.193133	-3.806606	-14.683544	-0.857072	MT	21358	2023.02.27 15:45:47.973859094	0001923
1	16.713026	-2.183199	-16.530828	-1.136059	MT	21358	2023.02.27 15:45:47.974859094	0001923
1	17.415277	0.074001	-17.357294	-1.417995	MT	21358	2023.02.27 15:45:47.975859094	0001923
1	17.233597	2.549834	-16.968972	-1.596622	MT	21358	2023.02.27 15:45:47.976859094	0001923
1	16.134946	4.457438	-15.417850	-1.660619	MT	21358	2023.02.27 15:45:47.977859094	0001923
1	14.332303	5.480458	-13.146511	-1.596479	MT	21358	2023.02.27 15:45:47.978859094	0001923
1	11.946511	5.265935	-10.637097	-1.356916	MT	21358	2023.02.27 15:45:47.979859094	0001923
1	9.454110	3.864156	-8.559394	-1.088698	MT	21358	2023.02.27 15:45:47.980859094	0001923
1	7.717800	1.700447	-7.482479	-0.827906	MT	21358	2023.02.27 15:45:47.981859094	0001923
1	7.645793	-0.742603	-7.582918	-0.637220	MT	21358	2023.02.27 15:45:47.982859094	0001923
1	9.302217	-2.845055	-8.840962	-0.523731	MT	21358	2023.02.27 15:45:47.983859094	0001923
1	11.747755	-4.161196	-10.970681	-0.581686	MT	21358	2023.02.27 15:45:47.984859094	0001923
1	14.153905	-4.195539	-13.499023	-0.711954	MT	21358	2023.02.27 15:45:47.985859094	0001923
1	16.042459	-3.162409	-15.698455	-0.958225	MT	21358	2023.02.27 15:45:47.986859094	0001923
1	17.186991	-1.103140	-17.102295	-1.298946	MT	21358	2023.02.27 15:45:47.987859094	0001923
1	17.428794	1.360310	-17.311918	-1.486575	MT	21358	2023.02.27 15:45:47.988859094	0001923
1	16.790663	3.604821	-16.318368	-1.625571	MT	21358	2023.02.27 15:45:47.989859094	0001923
1	15.322969	5.100268	-14.354149	-1.655006	MT	21358	2023.02.27 15:45:47.990859094	0001923
1	13.172571	5.499171	-11.878148	-1.478288	MT	21358	2023.02.27 15:45:47.991859094	0001923
1	10.714633	4.685247	-9.548508	-1.295299	MT	21358	2023.02.27 15:45:47.992859094	0001923
1	8.442634	2.835668	-7.894388	-0.956920	MT	21358	2023.02.27 15:45:47.993859094	0001923
1	7.430583	0.486977	-7.375787	-0.757754	MT	21358	2023.02.27 15:45:47.994859094	0001923
1	8.310163	-1.917510	-8.065050	-0.580458	MT	21358	2023.02.27 15:45:47.995859094	0001923
1	10.485139	-3.606110	-9.830583	-0.541996	MT	21358	2023.02.27 15:45:47.996859094	0001923
1	13.027031	-4.379028	-12.253546	-0.615031	MT	21358	2023.02.27 15:45:47.997859094	0001923
1	15.203297	-3.826890	-14.687140	-0.884923	MT	21358	2023.02.27 15:45:47.998859094	0001923
1	16.711772	-2.230287	-16.522762	-1.143451	MT	21358	2023.02.27 15:45:47.999859094	0001923
1	17.438693	0.113981	-17.380183	-1.422758	MT	21358	2023.02.27 15:45:48.000859094	0001923
1	17.223126	2.471245	-16.973661	-1.556877	MT	21358	2023.02.27 15:45:48.001859094	0001923
1	16.132739	4.469639	-15.414141	-1.640685	MT	21358	2023.02.27 15:45:48.002859094	0001923
1	14.330879	5.484788	-13.146994	-1.564526	MT	21358	2023.02.27 15:45:48.003859094	0001923
1	11.908042	5.238032	-10.609317	-1.344202	MT	21358	2023.02.27 15:45:48.004859094	0001923
1	9.511859	3.902534	-8.597366	-1.153685	MT	21358	2023.02.27 15:45:48.005859094	0001923
1	7.690329	1.704666	-7.455843	-0.803538	MT	21358	2023.02.27 15:45:48.006859094	0001923
1	7.619737	-0.754713	-7.554813	-0.644667	MT	21358	2023.02.27 15:45:48.007859094	0001923
1	9.301314	-2.829093	-8.844882	-0.527956	MT	21358	2023.02.27 15:45:48.008859094	0001923
1	11.779394	-4.164996	-11.003926	-0.566152	MT	21358	2023.02.27 15:45:48.009859094	0001923
1	14.179514	-4.247218	-13.506059	-0.778540	MT	21358	2023.02.27 15:45:48.010859094	0001923
1	16.030069	-3.111746	-15.693906	-0.990684	MT	21358	2023.02.27 15:45:48.011859094	0001923
1	17.174748	-1.127821	-17.090814	-1.266511	MT	21358	2023.02.27 15:45:48.012859094	0001923
1	17.451344	1.328618	-17.339365	-1.459663	MT	21358	2023.02.27 15:45:48.013859094	0001923
1	16.812708	3.616841	-16.338351	-1.626000	MT	21358	2023.02.27 15:45:48.014859094	0001923
1	15.293072	5.111314	-14.319262	-1.646586	MT	21358	2023.02.27 15:45:48.015859094	0001923
1	13.155351	5.510812	-11.849649	-1.509978	MT	21358	2023.02.27 15:45:48.016859094	0001923
1	10.661080	4.645333	-9.509744	-1.282294	MT	21358	2023.02.27 15:45:48.017859094	0001923
1	8.452312	2.903483	-7.878065	-0.973373	MT	21358	2023.02.27 15:45:48.018859094	0001923
1	7.406989	0.447612	-7.360798	-0.694109	MT	21358	2023.02.27 15:45:48.019859094	0001923
1	8.326930	-1.920995	-8.084786	-0.532715	MT	21358	2023.02.27 15:45:48.020859094	0001923
1	10.528524	-3.646199	-9.861443	-0.554056	MT	21358	2023.02.27 15:45:48.021859094	0001923
1	12.990341	-4.307460	-12.237852	-0.655536	MT	21358	2023.02.27 15:45:48.022859094	0001923
1	15.206679	-3.794838	-14.699162	-0.881436	MT	21358	2023.02.27 15:45:48.023859094	0001923
1	16.711980	-2.175200	-16.530818	-1.136141	MT	21358	2023.02.27 15:45:48.024859094	0001923
1	17.430841	0.106585	-17.377094	-1.363624	MT	21358	2023.02.27 15:45:48.025859094	0001923
1	17.211654	2.538011	-16.950279	-1.577212	MT	21358	2023.02.27 15:45:48.026859094	0001923
1	16.140778	4.489807	-15.418361	-1.624955	MT	21358	2023.02.27 15:45:48.027859094	0001923
1	14.310930	5.469096	-13.135488	-1.533183	MT	21358	2023.02.27 15:45:48.028859094	0001923
1	11.921904	5.220307	-10.624236	-1.416259	MT	21358	2023.02.27 15:45:48.029859094	0001923
1	9.479353	3.847442	-8.585311	-1.160934	MT	21358	2023.02.27 15:45:48.030859094	0001923
1	7.722579	1.688497	-7.490553	-0.823905	MT	21358	2023.02.27 15:45:48.031859094	0001923
1	7.620657	-0.766671	-7.554888	-0.640544	MT	21358	2023.02.27 15:45:48.032859094	0001923
1	9.307833	-2.864930	-8.841169	-0.511527	MT	21358	2023.02.27 15:45:48.033859094	0001923
1	11.797248	-4.133007	-11.034824	-0.570954	MT	21358	2023.02.27 15:45:48.034859094	0001923
1	14.136030	-4.183803	-13.482644	-0.735829	MT	21358	2023.02.27 15:45:48.035859094	0001923
1	16.063624	-3.112166	-15.725231	-1.035165	MT	21358	2023.02.27 15:45:48.036859094	0001923
1	17.163247	-1.147677	-17.079068	-1.251124	MT	21358	2023.02.27 15:45:48.037859094	0001923
1	17.439620	1.367988	-17.319419	-1.518775	MT	21358	2023.02.27 15:45:48.038859094	0001923
1	16.779459	3.600145	-16.301398	-1.689275	MT	21358	2023.02.27 15:45:48.039859094	0001923
1	15.329739	5.100692	-14.365759	-1.615181	MT	21358	2023.02.27 15:45:48.040859094	0001923
1	13.169063	5.507121	-11.870079	-1.482247	MT	21358	2023.02.27 15:45:48.041859094	0001923
1	10.686605	4.697417	-9.513804	-1.274892	MT	21358	2023.02.27 15:45:48.042859094	0001923
1	8.449539	2.871827	-7.890590	-0.941232	MT	21358	2023.02.27 15:45:48.043859094	0001923
1	7.404171	0.458161	-7.353129	-0.737108	MT	21358	2023.02.27 15:45:48.044859094	0001923
1	8.318581	-1.877327	-8.084245	-0.565162	MT	21358	2023.02.27 15:45:48.045859094	0001923
1	10.515311	-3.610005	-9.861691	-0.535430	MT	21358	2023.02.27 15:45:48.046859094	0001923
1	13.022881	-4.355067	-12.257456	-0.619338	MT	21358	2023.02.27 15:45:48.047859094	0001923
1	15.185261	-3.833579	-14.668639	-0.852566	MT	21358	2023.02.27 15:45:48.048859094	0001923
1	16.704495	-2.210169	-16.518922	-1.131598	MT	21358	2023.02.27 15:45:48.049859094	0001923
1	17.445945	0.074074	-17.388352	-1.414469	MT	21358	2023.02.27 15:45:48.050859094	0001923
1	17.240626	2.487343	-16.989762	-1.549287	MT	21358	2023.02.27 15:45:48.051859094	0001923
1	16.145761	4.481399	-15.421760	-1.664927	MT	21358	2023.02.27 15:45:48.052859094	0001923
1	14.294512	5.448515	-13.119674	-1.587739	MT	21358	2023.02.27 15:45:48.053859094	0001923
1	11.946778	5.245739	-10.644815	-1.376829	MT	21358	2023.02.27 15:45:48.054859094	0001923
1	9.500562	3.902938	-8.589978	-1.113569	MT	21358	2023.02.27 15:45:48.055859094	0001923
1	7.692833	1.704835	-7.460087	-0.787602	MT	21358	2023.02.27 15:45:48.056859094	0001923
1	7.621098	-0.714295	-7.563375	-0.605208	MT	21358	2023.02.27 15:45:48.057859094	0001923
1	9.338183	-2.868816	-8.872293	-0.503961	MT	21358	2023.02.27 15:45:48.058859094	0001923
1	11.769705	-4.112503	-11.015581	-0.519863	MT	21358	2023.02.27 15:45:48.059859094	0001923
1	14.149841	-4.207795	-13.489671	-0.735689	MT	21358	2023.02.27 15:45:48.060859094	0001923
1	16.051253	-3.099721	-15.717889	-0.991174	MT	21358	2023.02.27 15:45:48.061859094	0001923
1	17.181367	-1.047772	-17.102779	-1.263518	MT	21358	2023.02.27 15:45:48.062859094	0001923
1	17.417478	1.344622	-17.304411	-1.455294	MT	21358	2023.02.27 15:45:48.063859094	0001923
1	16.771307	3.565853	-16.307477	-1.621002	MT	21358	2023.02.27 15:45:48.064859094	0001923
1	15.306539	5.115119	-14.329951	-1.666792	MT	21358	2023.02.27 15:45:48.065859094	0001923
1	13.167440	5.551970	-11.845845	-1.494342	MT	21358	2023.02.27 15:45:48.066859094	0001923
1	10.679136	4.653599	-9.529098	-1.258671	MT	21358	2023.02.27 15:45:48.067859094	0001923
1	8.455663	2.867429	-7.893998	-0.980245	MT	21358	2023.02.27 15:45:48.068859094	0001923
1	7.420080	0.479217	-7.368163	-0.733554	MT	21358	2023.02.27 15:45:48.069859094	0001923
1	8.311069	-1.869707	-8.075687	-0.601116	MT	21358	2023.02.27 15:45:48.070859094	0001923
1	10.503755	-3.633736	-9.842149	-0.506882	MT	21358	2023.02.27 15:45:48.071859094	0001923
1	13.031711	-4.335175	-12.273247	-0.631787	MT	21358	2023.02.27 15:45:48.072859094	0001923
1	15.203207	-3.766753	-14.703250	-0.873787	MT	21358	2023.02.27 15:45:48.073859094	0001923
1	16.727106	-2.203103	-16.542972	-1.128037	MT	21358	2023.02.27 15:45:48.074859094	0001923
1	17.430090	0.098056	-17.372325	-1.414472	MT	21358	2023.02.27 15:45:48.075859094	0001923
1	17.214524	2.514572	-16.952649	-1.620013	MT	21358	2023.02.27 15:45:48.076859094	0001923
1	16.141420	4.430163	-15.429453	-1.688520	MT	21358	2023.02.27 15:45:48.077859094	0001923
1	14.275263	5.440664	-13.103929	-1.571414	MT	21358	2023.02.27 15:45:48.078859094	0001923
1	11.948513	5.249363	-10.640261	-1.412803	MT	21358	2023.02.27 15:45:48.079859094	0001923
1	9.485881	3.864192	-8.594390	-1.089233	MT	21358	2023.02.27 15:45:48.080859094	0001923
1	7.707670	1.720430	-7.467457	-0.827882	MT	21358	2023.02.27 15:45:48.081859094	0001923
1	7.622135	-0.738710	-7.558794	-0.644893	MT	21358	2023.02.27 15:45:48.082859094	0001923
1	9.320754	-2.853234	-8.856680	-0.542890	MT	21358	2023.02.27 15:45:48.083859094	0001923
1	11.768395	-4.125078	-11.006756	-0.574608	MT	21358	2023.02.27 15:45:48.084859094	0001923
1	14.151335	-4.230385	-13.486310	-0.695398	MT	21358	2023.02.27 15:45:48.085859094	0001923
1	16.047490	-3.139773	-15.705877	-0.994578	MT	21358	2023.02.27 15:45:48.086859094	0001923
1	17.166640	-1.059870	-17.086673	-1.271149	MT	21358	2023.02.27 15:45:48.087859094	0001923
1	17.426752	1.355976	-17.307434	-1.518468	MT	21358	2023.02.27 15:45:48.088859094	0001923
1	16.791214	3.632148	-16.306359	-1.689680	MT	21358	2023.02.27 15:45:48.089859094	0001923
1	15.302314	5.119321	-14.326252	-1.646775	MT	21358	2023.02.27 15:45:48.090859094	0001923
1	13.142363	5.511130	-11.839139	-1.477816	MT	21358	2023.02.27 15:45:48.091859094	0001923
1	10.687188	4.701915	-9.518531	-1.227002	MT	21358	2023.02.27 15:45:48.092859094	0001923
1	8.449491	2.863539	-7.890172	-0.969145	MT	21358	2023.02.27 15:45:48.093859094	0001923
1	7.393824	0.483147	-7.341101	-0.737182	MT	21358	2023.02.27 15:45:48.094859094	0001923
1	8.287410	-1.861108	-8.057596	-0.540919	MT	21358	2023.02.27 15:45:48.095859094	0001923
1	10.550079	-3.642506	-9.883947	-0.586443	MT	21358	2023.02.27 15:45:48.096859094	0001923
1	13.003434	-4.327411	-12.244936	-0.651438	MT	21358	2023.02.27 15:45:48.097859094	0001923
1	15.200915	-3.818808	-14.687253	-0.877006	MT	21358	2023.02.27 15:45:48.098859094	0001923
1	16.747306	-2.207248	-16.561730	-1.144284	MT	21358	2023.02.27 15:45:48.099859094	0001923
1	17.416679	0.114446	-17.361903	-1.375475	MT	21358	2023.02.27 15:45:48.100859094	0001923
1	17.215116	2.534486	-16.949504	-1.628172	MT	21358	2023.02.27 15:45:48.101859094	0001923
1	16.122312	4.473751	-15.403321	-1.628560	MT	21358	2023.02.27 15:45:48.102859094	0001923
1	14.293719	5.461122	-13.120560	-1.528872	MT	21358	2023.02.27 15:45:48.103859094	0001923
1	11.920431	5.212852	-10.633038	-1.364308	MT	21358	2023.02.27 15:45:48.104859094	0001923
1	9.472590	3.836400	-8.594728	-1.068948	MT	21358	2023.02.27 15:45:48.105859094	0001923
1	7.710399	1.708155	-7.470058	-0.854800	MT	21358	2023.02.27 15:45:48.106859094	0001923
1	7.630447	-0.730867	-7.566539	-0.661094	MT	21358	2023.02.27 15:45:48.107859094	0001923
1	9.329080	-2.883954	-8.857129	-0.515575	MT	21358	2023.02.27 15:45:48.108859094	0001923
1	11.783105	-4.156990	-11.010916	-0.566341	MT	21358	2023.02.27 15:45:48.109859094	0001923
1	14.166233	-4.222657	-13.502871	-0.723735	MT	21358	2023.02.27 15:45:48.110859094	0001923
1	16.070040	-3.128234	-15.728142	-1.042045	MT	21358	2023.02.27 15:45:48.111859094	0001923
1	17.163356	-1.044164	-17.082227	-1.299248	MT	21358	2023.02.27 15:45:48.112859094	0001923
1	17.413564	1.335924	-17.295398	-1.522078	MT	21358	2023.02.27 15:45:48.113859094	0001923
1	16.780495	3.608851	-16.307426	-1.621445	MT	21358	2023.02.27 15:45:48.114859094	0001923
1	15.332876	5.068417	-14.377368	-1.643030	MT	21358	2023.02.27 15:45:48.115859094	0001923
1	13.176901	5.522997	-11.869877	-1.494410	MT	21358	2023.02.27 15:45:48.116859094	0001923
1	10.706952	4.720385	-9.524714	-1.279296	MT	21358	2023.02.27 15:45:48.117859094	0001923
1	8.423213	2.871507	-7.859166	-0.968754	MT	21358	2023.02.27 15:45:48.118859094	0001923
1	7.414694	0.462255	-7.364245	-0.729318	MT	21358	2023.02.27 15:45:48.119859094	0001923
1	8.310119	-1.873377	-8.076180	-0.569081	MT	21358	2023.02.27 15:45:48.120859094	0001923
1	10.526244	-3.661207	-9.853462	-0.553779	MT	21358	2023.02.27 15:45:48.121859094	0001923
1	13.016583	-4.347113	-12.253386	-0.623359	MT	21358	2023.02.27 15:45:48.122859094	0001923
1	15.202214	-3.762753	-14.703245	-0.873828	MT	21358	2023.02.27 15:45:48.123859094	0001923
1	16.730225	-2.195141	-16.546901	-1.132180	MT	21358	2023.02.27 15:45:48.124859094	0001923
1	17.412088	0.098525	-17.358045	-1.367251	MT	21358	2023.02.27 15:45:48.125859094	0001923
1	17.220876	2.531105	-16.961408	-1.569309	MT	21358	2023.02.27 15:45:48.126859094	0001923
1	16.147282	4.501893	-15.422469	-1.617141	MT	21358	2023.02.27 15:45:48.127859094	0001923
1	14.291644	5.440807	-13.123110	-1.559707	MT	21358	2023.02.27 15:45:48.128859094	0001923
1	11.929462	5.237671	-10.628750	-1.381501	MT	21358	2023.02.27 15:45:48.129859094	0001923
1	9.457312	3.867991	-8.559145	-1.104737	MT	21358	2023.02.27 15:45:48.130859094	0001923
1	7.696777	1.685345	-7.463376	-0.835460	MT	21358	2023.02.27 15:45:48.131859094	0001923
1	7.620485	-0.750878	-7.554564	-0.660705	MT	21358	2023.02.27 15:45:48.132859094	0001923
1	9.327294	-2.880748	-8.857431	-0.495610	MT	21358	2023.02.27 15:45:48.133859094	0001923
1	11.771973	-4.105788	-11.019145	-0.547991	MT	21358	2023.02.27 15:45:48.134859094	0001923
1	14.168899	-4.227028	-13.502326	-0.759688	MT	21358	2023.02.27 15:45:48.135859094	0001923
1	16.063388	-3.107668	-15.728958	-0.987260	MT	21358	2023.02.27 15:45:48.136859094	0001923
1	17.193037	-1.102802	-17.110782	-1.267073	MT	21358	2023.02.27 15:45:48.137859094	0001923
1	17.420261	1.285145	-17.307763	-1.501740	MT	21358	2023.02.27 15:45:48.138859094	0001923
1	16.807533	3.582053	-16.342698	-1.605704	MT	21358	2023.02.27 15:45:48.139859094	0001923
1	15.303842	5.131609	-14.326665	-1.618904	MT	21358	2023.02.27 15:45:48.140859094	0001923
1	13.147779	5.464495	-11.870679	-1.445811	MT	21358	2023.02.27 15:45:48.141859094	0001923
1	10.692888	4.705503	-9.517916	-1.267036	MT	21358	2023.02.27 15:45:48.142859094	0001923
1	8.444279	2.831755	-7.898514	-0.948941	MT	21358	2023.02.27 15:45:48.143859094	0001923
1	7.427525	0.471225	-7.376172	-0.733594	MT	21358	2023.02.27 15:45:48.144859094	0001923
1	8.328862	-1.881607	-8.091821	-0.593239	MT	21358	2023.02.27 15:45:48.145859094	0001923
1	10.505281	-3.593804	-9.857977	-0.515537	MT	21358	2023.02.27 15:45:48.146859094	0001923
1	13.000237	-4.323661	-12.241565	-0.675429	MT	21358	2023.02.27 15:45:48.147859094	0001923
1	15.188702	-3.802486	-14.680723	-0.845069	MT	21358	2023.02.27 15:45:48.148859094	0001923
1	16.744578	-2.226004	-16.558120	-1.120031	MT	21358	2023.02.27 15:45:48.149859094	0001923
1	17.436192	0.086354	-17.380766	-1.386475	MT	21358	2023.02.27 15:45:48.150859094	0001923
1	17.202847	2.515215	-16.946612	-1.556917	MT	21358	2023.02.27 15:45:48.151859094	0001923
1	16.151542	4.473367	-15.429707	-1.668966	MT	21358	2023.02.27 15:45:48.152859094	0001923
1	14.294971	5.440436	-13.122561	-1.595701	MT	21358	2023.02.27 15:45:48.153859094	0001923
1	11.941710	5.216697	-10.652772	-1.381652	MT	21358	2023.02.27 15:45:48.154859094	0001923
1	9.488080	3.886516	-8.578387	-1.153230	MT	21358	2023.02.27 15:45:48.155859094	0001923
1	7.716828	1.687835	-7.477593	-0.886711	MT	21358	2023.02.27 15:45:48.156859094	0001923
1	7.645807	-0.774106	-7.583688	-0.588898	MT	21358	2023.02.27 15:45:48.157859094	0001923
1	9.320310	-2.860543	-8.857712	-0.475819	MT	21358	2023.02.27 15:45:48.158859094	0001923
1	11.760026	-4.109999	-11.003861	-0.566718	MT	21358	2023.02.27 15:45:48.159859094	0001923
1	14.168785	-4.290962	-13.482526	-0.750725	MT	21358	2023.02.27 15:45:48.160859094	0001923
1	16.066727	-3.116039	-15.728418	-1.023172	MT	21358	2023.02.27 15:45:48.161859094	0001923
1	17.170552	-1.099115	-17.086353	-1.294743	MT	21358	2023.02.27 15:45:48.162859094	0001923
1	17.448696	1.363790	-17.327117	-1.538852	MT	21358	2023.02.27 15:45:48.163859094	0001923
1	16.794528	3.597118	-16.326804	-1.597616	MT	21358	2023.02.27 15:45:48.164859094	0001923
1	15.316248	5.127333	-14.338241	-1.647041	MT	21358	2023.02.27 15:45:48.165859094	0001923
1	13.159459	5.484122	-11.870106	-1.482011	MT	21358	2023.02.27 15:45:48.166859094	0001923
1	10.674466	4.673583	-9.514076	-1.258647	MT	21358	2023.02.27 15:45:48.167859094	0001923
1	8.422751	2.852056	-7.871982	-0.916740	MT	21358	2023.02.27 15:45:48.168859094	0001923
1	7.410356	0.486998	-7.355850	-0.753449	MT	21358	2023.02.27 15:45:48.169859094	0001923
1	8.329984	-1.909363	-8.088221	-0.568893	MT	21358	2023.02.27 15:45:48.170859094	0001923
1	10.512760	-3.649649	-9.846289	-0.498780	MT	21358	2023.02.27 15:45:48.171859094	0001923
1	13.025576	-4.335555	-12.264699	-0.667658	MT	21358	2023.02.27 15:45:48.172859094	0001923
1	15.197861	-3.794599	-14.691529	-0.857318	MT	21358	2023.02.27 15:45:48.173859094	0001923
1	16.744857	-2.195084	-16.561960	-1.128410	MT	21358	2023.02.27 15:45:48.174859094	0001923
1	17.449969	0.082077	-17.392342	-1.414613	MT	21358	2023.02.27 15:45:48.175859094	0001923
1	17.229892	2.530959	-16.969178	-1.584429	MT	21358	2023.02.27 15:45:48.176859094	0001923
1	16.123226	4.469504	-15.402959	-1.652515	MT	21358	2023.02.27 15:45:48.177859094	0001923
1	14.327675	5.491614	-13.138743	-1.580473	MT	21358	2023.02.27 15:45:48.178859094	0001923
1	11.899461	5.220479	-10.601529	-1.396911	MT	21358	2023.02.27 15:45:48.179859094	0001923
1	9.512635	3.899038	-8.606103	-1.105774	MT	21358	2023.02.27 15:45:48.180859094	0001923
1	7.704641	1.708472	-7.467532	-0.823760	MT	21358	2023.02.27 15:45:48.181859094	0001923
1	7.624701	-0.746376	-7.563291	-0.612877	MT	21358	2023.02.27 15:45:48.182859094	0001923
1	9.303891	-2.837123	-8.844846	-0.530873	MT	21358	2023.02.27 15:45:48.183859094	0001923
1	11.769852	-4.157211	-10.995612	-0.586108	MT	21358	2023.02.27 15:45:48.184859094	0001923
1	14.155605	-4.183906	-13.502458	-0.748132	MT	21358	2023.02.27 15:45:48.185859094	0001923
1	16.042614	-3.111898	-15.705660	-1.006864	MT	21358	2023.02.27 15:45:48.186859094	0001923
1	17.191250	-1.111094	-17.106365	-1.294925	MT	21358	2023.02.27 15:45:48.187859094	0001923
1	17.442141	1.308123	-17.327672	-1.506281	MT	21358	2023.02.27 15:45:48.188859094	0001923
1	16.787675	3.581575	-16.318029	-1.649330	MT	21358	2023.02.27 15:45:48.189859094	0001923
1	15.287983	5.107310	-14.315268	-1.646484	MT	21358	2023.02.27 15:45:48.190859094	0001923
1	13.153194	5.503480	-11.858634	-1.446029	MT	21358	2023.02.27 15:45:48.191859094	0001923
1	10.693497	4.736736	-9.506247	-1.243176	MT	21358	2023.02.27 15:45:48.192859094	0001923
1	8.427529	2.843648	-7.875380	-0.956712	MT	21358	2023.02.27 15:45:48.193859094	0001923
1	7.438018	0.515802	-7.388958	-0.679239	MT	21358	2023.02.27 15:45:48.194859094	0001923
1	8.327079	-1.885817	-8.087521	-0.613133	MT	21358	2023.02.27 15:45:48.195859094	0001923
1	10.533988	-3.637373	-9.874638	-0.475335	MT	21358	2023.02.27 15:45:48.196859094	0001923
1	13.018775	-4.331105	-12.261366	-0.623646	MT	21358	2023.02.27 15:45:48.197859094	0001923
1	15.176484	-3.782619	-14.672517	-0.857151	MT	21358	2023.02.27 15:45:48.198859094	0001923
1	16.718857	-2.167192	-16.538808	-1.136345	MT	21358	2023.02.27 15:45:48.199859094	0001923
1	17.427233	0.082500	-17.373001	-1.371315	MT	21358	2023.02.27 15:45:48.200859094	0001923
1	17.230194	2.530918	-16.969117	-1.588428	MT	21358	2023.02.27 15:45:48.201859094	0001923
1	16.115825	4.505275	-15.382614	-1.672576	MT	21358	2023.02.27 15:45:48.202859094	0001923
1	14.298276	5.457171	-13.127625	-1.524939	MT	21358	2023.02.27 15:45:48.203859094	0001923
1	11.925402	5.237718	-10.624826	-1.376441	MT	21358	2023.02.27 15:45:48.204859094	0001923
1	9.497882	3.855751	-8.605726	-1.133327	MT	21358	2023.02.27 15:45:48.205859094	0001923
1	7.704484	1.673399	-7.474450	-0.831505	MT	21358	2023.02.27 15:45:48.206859094	0001923
1	7.633989	-0.766865	-7.566582	-0.660724	MT	21358	2023.02.27 15:45:48.207859094	0001923
1	9.332456	-2.895871	-8.857265	-0.507453	MT	21358	2023.02.27 15:45:48.208859094	0001923
1	11.806456	-4.145333	-11.038349	-0.602886	MT	21358	2023.02.27 15:45:48.209859094	0001923
1	14.182670	-4.203675	-13.525785	-0.728281	MT	21358	2023.02.27 15:45:48.210859094	0001923
1	16.064964	-3.140128	-15.721325	-1.030816	MT	21358	2023.02.27 15:45:48.211859094	0001923
1	17.192042	-1.079885	-17.110633	-1.275309	MT	21358	2023.02.27 15:45:48.212859094	0001923
1	17.417171	1.364297	-17.299914	-1.486433	MT	21358	2023.02.27 15:45:48.213859094	0001923
1	16.759892	3.557968	-16.298670	-1.608784	MT	21358	2023.02.27 15:45:48.214859094	0001923
1	15.285505	5.100768	-14.319947	-1.602480	MT	21358	2023.02.27 15:45:48.215859094	0001923
1	13.143760	5.503011	-11.842964	-1.489792	MT	21358	2023.02.27 15:45:48.216859094	0001923
1	10.644796	4.673757	-9.483385	-1.238177	MT	21358	2023.02.27 15:45:48.217859094	0001923
1	8.425603	2.835566	-7.875268	-0.964628	MT	21358	2023.02.27 15:45:48.218859094	0001923
1	7.432060	0.519058	-7.375871	-0.750085	MT	21358	2023.02.27 15:45:48.219859094	0001923
1	8.323955	-1.873030	-8.092667	-0.537330	MT	21358	2023.02.27 15:45:48.220859094	0001923
1	10.529057	-3.682014	-9.849777	-0.534505	MT	21358	2023.02.27 15:45:48.221859094	0001923
1	13.010077	-4.271055	-12.273355	-0.620448	MT	21358	2023.02.27 15:45:48.222859094	0001923
1	15.174844	-3.774702	-14.672385	-0.865232	MT	21358	2023.02.27 15:45:48.223859094	0001923
1	16.720086	-2.183026	-16.539071	-1.120183	MT	21358	2023.02.27 15:45:48.224859094	0001923
1	17.445671	0.071115	-17.388417	-1.410439	MT	21358	2023.02.27 15:45:48.225859094	0001923
1	17.225550	2.546315	-16.965695	-1.549528	MT	21358	2023.02.27 15:45:48.226859094	0001923
1	16.121667	4.497701	-15.395232	-1.632684	MT	21358	2023.02.27 15:45:48.227859094	0001923
1	14.302441	5.444192	-13.126189	-1.619799	MT	21358	2023.02.27 15:45:48.228859094	0001923
1	11.936559	5.257470	-10.624436	-1.400643	MT	21358	2023.02.27 15:45:48.229859094	0001923
1	9.472875	3.899076	-8.563230	-1.097118	MT	21358	2023.02.27 15:45:48.230859094	0001923
1	7.697870	1.649565	-7.474723	-0.815261	MT	21358	2023.02.27 15:45:48.231859094	0001923
1	7.595002	-0.766864	-7.527647	-0.656129	MT	21358	2023.02.27 15:45:48.232859094	0001923
1	9.293276	-2.884272	-8.817721	-0.541975	MT	21358	2023.02.27 15:45:48.233859094	0001923
1	11.778068	-4.121025	-11.018811	-0.570833	MT	21358	2023.02.27 15:45:48.234859094	0001923
1	14.190511	-4.251042	-13.517307	-0.762669	MT	21358	2023.02.27 15:45:48.235859094	0001923
1	16.045933	-3.127939	-15.705618	-1.010699	MT	21358	2023.02.27 15:45:48.236859094	0001923
1	17.161917	-1.110875	-17.078734	-1.270502	MT	21358	2023.02.27 15:45:48.237859094	0001923
1	17.421705	1.364219	-17.303792	-1.494493	MT	21358	2023.02.27 15:45:48.238859094	0001923
1	16.793905	3.597201	-16.326926	-1.589617	MT	21358	2023.02.27 15:45:48.239859094	0001923
1	15.315833	5.092347	-14.350281	-1.646864	MT	21358	2023.02.27 15:45:48.240859094	0001923
1	13.152673	5.511100	-11.850076	-1.481983	MT	21358	2023.02.27 15:45:48.241859094	0001923
1	10.653672	4.649906	-9.506594	-1.226283	MT	21358	2023.02.27 15:45:48.242859094	0001923
1	8.446213	2.839837	-7.898627	-0.941025	MT	21358	2023.02.27 15:45:48.243859094	0001923
1	7.416020	0.479742	-7.368942	-0.682563	MT	21358	2023.02.27 15:45:48.244859094	0001923
1	8.354105	-1.924770	-8.113077	-0.514105	MT	21358	2023.02.27 15:45:48.245859094	0001923
1	10.528235	-3.617704	-9.874126	-0.507536	MT	21358	2023.02.27 15:45:48.246859094	0001923
1	13.024159	-4.343476	-12.260831	-0.659516	MT	21358	2023.02.27 15:45:48.247859094	0001923
1	15.209770	-3.798421	-14.703777	-0.841463	MT	21358	2023.02.27 15:45:48.248859094	0001923
1	16.731692	-2.171262	-16.550689	-1.144486	MT	21358	2023.02.27 15:45:48.249859094	0001923
1	17.440439	0.089693	-17.379784	-1.450506	MT	21358	2023.02.27 15:45:48.250859094	0001923
1	17.233872	2.557958	-16.969146	-1.584707	MT	21358	2023.02.27 15:45:48.251859094	0001923
1	16.143426	4.449086	-15.425324	-1.695653	MT	21358	2023.02.27 15:45:48.252859094	0001923
1	14.261143	5.468634	-13.076899	-1.571290	MT	21358	2023.02.27 15:45:48.253859094	0001923
1	11.924917	5.233585	-10.624633	-1.389398	MT	21358	2023.02.27 15:45:48.254859094	0001923
1	9.486650	3.870647	-8.585589	-1.141174	MT	21358	2023.02.27 15:45:48.255859094	0001923
1	7.700203	1.645204	-7.474194	-0.850213	MT	21358	2023.02.27 15:45:48.256859094	0001923
1	7.629160	-0.766746	-7.562765	-0.648665	MT	21358	2023.02.27 15:45:48.257859094	0001923
1	9.330605	-2.900040	-8.853026	-0.523348	MT	21358	2023.02.27 15:45:48.258859094	0001923
1	11.802028	-4.148769	-11.035194	-0.547793	MT	21358	2023.02.27 15:45:48.259859094	0001923
1	14.164797	-4.191692	-13.510772	-0.728176	MT	21358	2023.02.27 15:45:48.260859094	0001923
1	16.041867	-3.095565	-15.710130	-0.975095	MT	21358	2023.02.27 15:45:48.261859094	0001923
1	17.182546	-1.098408	-17.103374	-1.227999	MT	21358	2023.02.27 15:45:48.262859094	0001923
1	17.409216	1.344209	-17.292817	-1.494119	MT	21358	2023.02.27 15:45:48.263859094	0001923
1	16.796737	3.596830	-16.326377	-1.625611	MT	21358	2023.02.27 15:45:48.264859094	0001923
1	15.290865	5.115726	-14.319868	-1.606634	MT	21358	2023.02.27 15:45:48.265859094	0001923
1	13.142107	5.491755	-11.855061	-1.418849	MT	21358	2023.02.27 15:45:48.266859094	0001923
1	10.700677	4.728374	-9.513706	-1.279210	MT	21358	2023.02.27 15:45:48.267859094	0001923
1	8.434488	2.859482	-7.875117	-0.972874	MT	21358	2023.02.27 15:45:48.268859094	0001923
1	7.440463	0.471114	-7.387987	-0.745775	MT	21358	2023.02.27 15:45:48.269859094	0001923
1	8.321415	-1.896996	-8.084757	-0.532962	MT	21358	2023.02.27 15:45:48.270859094	0001923
1	10.566094	-3.652798	-9.900981	-0.519586	MT	21358	2023.02.27 15:45:48.271859094	0001923
1	13.009328	-4.323320	-12.253052	-0.643603	MT	21358	2023.02.27 15:45:48.272859094	0001923
1	15.209964	-3.810672	-14.699425	-0.865274	MT	21358	2023.02.27 15:45:48.273859094	0001923
1	16.742267	-2.207046	-16.558036	-1.124226	MT	21358	2023.02.27 15:45:48.274859094	0001923
1	17.408188	0.114520	-17.354026	-1.367354	MT	21358	2023.02.27 15:45:48.275859094	0001923
1	17.203750	2.546167	-16.942514	-1.561174	MT	21358	2023.02.27 15:45:48.276859094	0001923
1	16.107288	4.489771	-15.383365	-1.624420	MT	21358	2023.02.27 15:45:48.277859094	0001923
1	14.267982	5.480386	-13.076519	-1.595410	MT	21358	2023.02.27 15:45:48.278859094	0001923
1	11.904029	5.208491	-10.612542	-1.396956	MT	21358	2023.02.27 15:45:48.279859094	0001923
1	9.475259	3.847855	-8.585921	-1.120941	MT	21358	2023.02.27 15:45:48.280859094	0001923
1	7.694257	1.720177	-7.451107	-0.850634	MT	21358	2023.02.27 15:45:48.281859094	0001923
1	7.622158	-0.778712	-7.554841	-0.644420	MT	21358	2023.02.27 15:45:48.282859094	0001923
1	9.342206	-2.857668	-8.875011	-0.587131	MT	21358	2023.02.27 15:45:48.283859094	0001923
1	11.792911	-4.152977	-11.022910	-0.566565	MT	21358	2023.02.27 15:45:48.284859094	0001923
1	14.175858	-4.218480	-13.515109	-0.707962	MT	21358	2023.02.27 15:45:48.285859094	0001923
1	16.064570	-3.056494	-15.741141	-0.971971	MT	21358	2023.02.27 15:45:48.286859094	0001923
1	17.169554	-1.091033	-17.086466	-1.286827	MT	21358	2023.02.27 15:45:48.287859094	0001923
1	17.433859	1.356108	-17.315617	-1.506592	MT	21358	2023.02.27 15:45:48.288859094	0001923
1	16.791931	3.640771	-16.311265	-1.629834	MT	21358	2023.02.27 15:45:48.289859094	0001923
1	15.299123	5.088372	-14.334349	-1.642579	MT	21358	2023.02.27 15:45:48.290859094	0001923
1	13.108369	5.440212	-11.835345	-1.469025	MT	21358	2023.02.27 15:45:48.291859094	0001923
1	10.696231	4.709713	-9.522216	-1.247142	MT	21358	2023.02.27 15:45:48.292859094	0001923
1	8.453917	2.887534	-7.886144	-0.969331	MT	21358	2023.02.27 15:45:48.293859094	0001923
1	7.424820	0.443350	-7.376388	-0.721308	MT	21358	2023.02.27 15:45:48.294859094	0001923
1	8.330443	-1.889566	-8.091892	-0.589157	MT	21358	2023.02.27 15:45:48.295859094	0001923
1	10.520506	-3.625922	-9.861832	-0.527266	MT	21358	2023.02.27 15:45:48.296859094	0001923
1	13.005492	-4.311362	-12.252977	-0.647725	MT	21358	2023.02.27 15:45:48.297859094	0001923
1	15.175618	-3.794622	-14.668532	-0.856966	MT	21358	2023.02.27 15:45:48.298859094	0001923
1	16.715335	-2.182875	-16.535301	-1.105125	MT	21358	2023.02.27 15:45:48.299859094	0001923
1	17.426639	0.110135	-17.369434	-1.406551	MT	21358	2023.02.27 15:45:48.300859094	0001923
1	17.218153	2.565690	-16.949772	-1.608495	MT	21358	2023.02.27 15:45:48.301859094	0001923
1	16.102238	4.481644	-15.379192	-1.636274	MT	21358	2023.02.27 15:45:48.302859094	0001923
1	14.271685	5.472769	-13.088077	-1.559501	MT	21358	2023.02.27 15:45:48.303859094	0001923
1	11.909856	5.224614	-10.612706	-1.385122	MT	21358	2023.02.27 15:45:48.304859094	0001923
1	9.460701	3.875325	-8.563625	-1.072875	MT	21358	2023.02.27 15:45:48.305859094	0001923
1	7.697442	1.704299	-7.459293	-0.839593	MT	21358	2023.02.27 15:45:48.306859094	0001923
1	7.626571	-0.770292	-7.563442	-0.604631	MT	21358	2023.02.27 15:45:48.307859094	0001923
1	9.326143	-2.840904	-8.868138	-0.512187	MT	21358	2023.02.27 15:45:48.308859094	0001923
1	11.765128	-4.113326	-11.006376	-0.598727	MT	21358	2023.02.27 15:45:48.309859094	0001923
1	14.167246	-4.211777	-13.506674	-0.735907	MT	21358	2023.02.27 15:45:48.310859094	0001923
1	16.043672	-3.087438	-15.714303	-0.963241	MT	21358	2023.02.27 15:45:48.311859094	0001923
1	17.189550	-1.090318	-17.111486	-1.220205	MT	21358	2023.02.27 15:45:48.312859094	0001923
1	17.430915	1.335734	-17.311091	-1.542319	MT	21358	2023.02.27 15:45:48.313859094	0001923
1	16.806163	3.666028	-16.322601	-1.606263	MT	21358	2023.02.27 15:45:48.314859094	0001923
1	15.300730	5.135687	-14.322783	-1.610885	MT	21358	2023.02.27 15:45:48.315859094	0001923
1	13.148405	5.522631	-11.834392	-1.525870	MT	21358	2023.02.27 15:45:48.316859094	0001923
1	10.669925	4.697648	-9.498172	-1.250651	MT	21358	2023.02.27 15:45:48.317859094	0001923
1	8.433921	2.847414	-7.878024	-0.979795	MT	21358	2023.02.27 15:45:48.318859094	0001923
1	7.402172	0.499237	-7.349203	-0.729470	MT	21358	2023.02.27 15:45:48.319859094	0001923
1	8.341761	-1.932106	-8.096614	-0.544783	MT	21358	2023.02.27 15:45:48.320859094	0001923
1	10.532592	-3.638027	-9.869677	-0.538263	MT	21358	2023.02.27 15:45:48.321859094	0001923
1	13.010591	-4.339241	-12.249194	-0.635378	MT	21358	2023.02.27 15:45:48.322859094	0001923
1	15.199064	-3.833399	-14.683881	-0.836798	MT	21358	2023.02.27 15:45:48.323859094	0001923
1	16.733874	-2.191178	-16.550835	-1.136282	MT	21358	2023.02.27 15:45:48.324859094	0001923
1	17.416789	0.097783	-17.356945	-1.439239	MT	21358	2023.02.27 15:45:48.325859094	0001923
1	17.177634	2.545932	-16.914212	-1.580743	MT	21358	2023.02.27 15:45:48.326859094	0001923
1	16.098238	4.410165	-15.390542	-1.683719	MT	21358	2023.02.27 15:45:48.327859094	0001923
1	14.272662	5.464732	-13.092025	-1.563480	MT	21358	2023.02.27 15:45:48.328859094	0001923
1	11.917380	5.233618	-10.616695	-1.385276	MT	21358	2023.02.27 15:45:48.329859094	0001923
1	9.481836	3.911038	-8.567154	-1.101302	MT	21358	2023.02.27 15:45:48.330859094	0001923
1	7.665575	1.696268	-7.428306	-0.839037	MT	21358	2023.02.27 15:45:48.331859094	0001923
1	7.624336	-0.734500	-7.563094	-0.624998	MT	21358	2023.02.27 15:45:48.332859094	0001923
1	9.341158	-2.873217	-8.871702	-0.542913	MT	21358	2023.02.27 15:45:48.333859094	0001923
1	11.767973	-4.136555	-11.004549	-0.523447	MT	21358	2023.02.27 15:45:48.334859094	0001923
1	14.191757	-4.218877	-13.529497	-0.748184	MT	21358	2023.02.27 15:45:48.335859094	0001923
1	16.046136	-3.111812	-15.709782	-0.998927	MT	21358	2023.02.27 15:45:48.336859094	0001923
1	17.170568	-1.080322	-17.086025	-1.314935	MT	21358	2023.02.27 15:45:48.337859094	0001923
1	17.421615	1.352096	-17.303623	-1.506368	MT	21358	2023.02.27 15:45:48.338859094	0001923
1	16.792431	3.600990	-16.322617	-1.609594	MT	21358	2023.02.27 15:45:48.339859094	0001923
1	15.279955	5.084353	-14.315356	-1.642248	MT	21358	2023.02.27 15:45:48.340859094	0001923
1	13.137773	5.495300	-11.843401	-1.461715	MT	21358	2023.02.27 15:45:48.341859094	0001923
1	10.680014	4.716106	-9.493356	-1.302777	MT	21358	2023.02.27 15:45:48.342859094	0001923
1	8.421461	2.836020	-7.875939	-0.920636	MT	21358	2023.02.27 15:45:48.343859094	0001923
1	7.394135	0.451359	-7.345444	-0.716917	MT	21358	2023.02.27 15:45:48.344859094	0001923
1	8.319105	-1.925377	-8.073242	-0.568499	MT	21358	2023.02.27 15:45:48.345859094	0001923
1	10.510745	-3.601511	-9.862414	-0.487520	MT	21358	2023.02.27 15:45:48.346859094	0001923
1	12.974640	-4.307560	-12.220732	-0.663275	MT	21358	2023.02.27 15:45:48.347859094	0001923
1	15.202627	-3.794801	-14.695223	-0.877376	MT	21358	2023.02.27 15:45:48.348859094	0001923
1	16.711372	-2.167282	-16.530687	-1.144222	MT	21358	2023.02.27 15:45:48.349859094	0001923
1	17.424286	0.153922	-17.365076	-1.426939	MT	21358	2023.02.27 15:45:48.350859094	0001923
1	17.181797	2.506540	-16.920662	-1.619442	MT	21358	2023.02.27 15:45:48.351859094	0001923
1	16.104509	4.453365	-15.386797	-1.664104	MT	21358	2023.02.27 15:45:48.352859094	0001923
1	14.268906	5.476837	-13.084179	-1.552483	MT	21358	2023.02.27 15:45:48.353859094	0001923
1	11.899416	5.229901	-10.602144	-1.356011	MT	21358	2023.02.27 15:45:48.354859094	0001923
1	9.489902	3.864155	-8.598328	-1.093294	MT	21358	2023.02.27 15:45:48.355859094	0001923
1	7.700828	1.692067	-7.462956	-0.862527	MT	21358	2023.02.27 15:45:48.356859094	0001923
1	7.639759	-0.750775	-7.574684	-0.653012	MT	21358	2023.02.27 15:45:48.357859094	0001923
1	9.318125	-2.876674	-8.849549	-0.487530	MT	21358	2023.02.27 15:45:48.358859094	0001923
1	11.784892	-4.132700	-11.023298	-0.539776	MT	21358	2023.02.27 15:45:48.359859094	0001923
1	14.181580	-4.234726	-13.514762	-0.731793	MT	21358	2023.02.27 15:45:48.360859094	0001923
1	16.058473	-3.115758	-15.721847	-0.995070	MT	21358	2023.02.27 15:45:48.361859094	0001923
1	17.183081	-1.082687	-17.102943	-1.255159	MT	21358	2023.02.27 15:45:48.362859094	0001923
1	17.439307	1.363988	-17.319424	-1.518733	MT	21358	2023.02.27 15:45:48.363859094	0001923
1	16.776641	3.581605	-16.307091	-1.645163	MT	21358	2023.02.27 15:45:48.364859094	0001923
1	15.278102	5.085016	-14.320333	-1.578320	MT	21358	2023.02.27 15:45:48.365859094	0001923
1	13.144168	5.519711	-11.843984	-1.421969	MT	21358	2023.02.27 15:45:48.366859094	0001923
1	10.651471	4.682094	-9.490864	-1.206372	MT	21358	2023.02.27 15:45:48.367859094	0001923
1	8.451874	2.911521	-7.875116	-0.969410	MT	21358	2023.02.27 15:45:48.368859094	0001923
1	7.421609	0.475499	-7.372580	-0.706578	MT	21358	2023.02.27 15:45:48.369859094	0001923
1	8.308115	-1.913304	-8.065351	-0.560502	MT	21358	2023.02.27 15:45:48.370859094	0001923
1	10.514265	-3.650051	-9.845694	-0.537773	MT	21358	2023.02.27 15:45:48.371859094	0001923
1	13.003325	-4.319077	-12.249414	-0.619587	MT	21358	2023.02.27 15:45:48.372859094	0001923
1	15.198721	-3.810767	-14.687304	-0.873089	MT	21358	2023.02.27 15:45:48.373859094	0001923
1	16.727705	-2.214684	-16.538131	-1.183854	MT	21358	2023.02.27 15:45:48.374859094	0001923
1	17.418294	0.134208	-17.361528	-1.398677	MT	21358	2023.02.27 15:45:48.375859094	0001923
1	17.193212	2.522922	-16.933192	-1.583796	MT	21358	2023.02.27 15:45:48.376859094	0001923
1	16.139057	4.469812	-15.422384	-1.624810	MT	21358	2023.02.27 15:45:48.377859094	0001923
1	14.261598	5.436775	-13.092119	-1.559192	MT	21358	2023.02.27 15:45:48.378859094	0001923
1	11.914867	5.230086	-10.621386	-1.340304	MT	21358	2023.02.27 15:45:48.379859094	0001923
1	9.463257	3.847674	-8.570679	-1.136709	MT	21358	2023.02.27 15:45:48.380859094	0001923
1	7.689145	1.681224	-7.455214	-0.846294	MT	21358	2023.02.27 15:45:48.381859094	0001923
1	7.624569	-0.750293	-7.563418	-0.604837	MT	21358	2023.02.27 15:45:48.382859094	0001923
1	9.325992	-2.864703	-8.861472	-0.491836	MT	21358	2023.02.27 15:45:48.383859094	0001923
1	11.783905	-4.105972	-11.030853	-0.567171	MT	21358	2023.02.27 15:45:48.384859094	0001923
1	14.172452	-4.183557	-13.521945	-0.716428	MT	21358	2023.02.27 15:45:48.385859094	0001923
1	16.075586	-3.091570	-15.745060	-0.979671	MT	21358	2023.02.27 15:45:48.386859094	0001923
1	17.171105	-1.115032	-17.086494	-1.286580	MT	21358	2023.02.27 15:45:48.387859094	0001923
1	17.448869	1.368247	-17.330784	-1.494947	MT	21358	2023.02.27 15:45:48.388859094	0001923
1	16.768941	3.592760	-16.298324	-1.629141	MT	21358	2023.02.27 15:45:48.389859094	0001923
1	15.270747	5.135321	-14.287299	-1.642345	MT	21358	2023.02.27 15:45:48.390859094	0001923
1	13.149820	5.511014	-11.845955	-1.489921	MT	21358	2023.02.27 15:45:48.391859094	0001923
1	10.655341	4.661901	-9.502581	-1.226346	MT	21358	2023.02.27 15:45:48.392859094	0001923
1	8.437449	2.843701	-7.886440	-0.952881	MT	21358	2023.02.27 15:45:48.393859094	0001923
1	7.382310	0.462419	-7.333539	-0.709848	MT	21358	2023.02.27 15:45:48.394859094	0001923
1	8.314253	-1.901502	-8.073030	-0.580744	MT	21358	2023.02.27 15:45:48.395859094	0001923
1	10.486878	-3.634003	-9.822785	-0.530588	MT	21358	2023.02.27 15:45:48.396859094	0001923
1	13.005369	-4.338833	-12.245805	-0.595324	MT	21358	2023.02.27 15:45:48.397859094	0001923
1	15.209905	-3.818177	-14.700167	-0.817200	MT	21358	2023.02.27 15:45:48.398859094	0001923
1	16.725578	-2.151349	-16.546544	-1.152630	MT	21358	2023.02.27 15:45:48.399859094	0001923
1	17.416460	0.085825	-17.357021	-1.435116	MT	21358	2023.02.27 15:45:48.400859094	0001923
1	17.228153	2.545954	-16.965161	-1.584522	MT	21358	2023.02.27 15:45:48.401859094	0001923
1	16.091570	4.493586	-15.364119	-1.640168	MT	21358	2023.02.27 15:45:48.402859094	0001923
1	14.290888	5.492104	-13.104525	-1.528947	MT	21358	2023.02.27 15:45:48.403859094	0001923
1	11.926637	5.265746	-10.612856	-1.372546	MT	21358	2023.02.27 15:45:48.404859094	0001923
1	9.473895	3.868176	-8.579387	-1.089045	MT	21358	2023.02.27 15:45:48.405859094	0001923
1	7.700243	1.699897	-7.458703	-0.878546	MT	21358	2023.02.27 15:45:48.406859094	0001923
1	7.625841	-0.786543	-7.559095	-0.628401	MT	21358	2023.02.27 15:45:48.407859094	0001923
1	9.347834	-2.908137	-8.867866	-0.534493	MT	21358	2023.02.27 15:45:48.408859094	0001923
1	11.774833	-4.110190	-11.018554	-0.586943	MT	21358	2023.02.27 15:45:48.409859094	0001923
1	14.216541	-4.226728	-13.553686	-0.736471	MT	21358	2023.02.27 15:45:48.410859094	0001923
1	16.108024	-3.135833	-15.767682	-1.007564	MT	21358	2023.02.27 15:45:48.411859094	0001923
1	17.197446	-1.099087	-17.113350	-1.295156	MT	21358	2023.02.27 15:45:48.412859094	0001923
1	17.446317	1.360536	-17.331221	-1.466869	MT	21358	2023.02.27 15:45:48.413859094	0001923
1	16.783306	3.624932	-16.307529	-1.613611	MT	21358	2023.02.27 15:45:48.414859094	0001923
1	15.276275	5.111504	-14.303570	-1.626345	MT	21358	2023.02.27 15:45:48.415859094	0001923
1	13.142588	5.506924	-11.838838	-1.497771	MT	21358	2023.02.27 15:45:48.416859094	0001923
1	10.690133	4.756888	-9.494469	-1.227201	MT	21358	2023.02.27 15:45:48.417859094	0001923
1	8.437295	2.859486	-7.878117	-0.972920	MT	21358	2023.02.27 15:45:48.418859094	0001923
1	7.408662	0.439864	-7.365173	-0.670092	MT	21358	2023.02.27 15:45:48.419859094	0001923
1	8.317933	-1.917501	-8.073049	-0.580580	MT	21358	2023.02.27 15:45:48.420859094	0001923
1	10.560421	-3.677978	-9.884769	-0.535081	MT	21358	2023.02.27 15:45:48.421859094	0001923
1	13.011207	-4.339406	-12.248950	-0.651375	MT	21358	2023.02.27 15:45:48.422859094	0001923
1	15.170507	-3.758620	-14.672488	-0.857398	MT	21358	2023.02.27 15:45:48.423859094	0001923
1	16.721292	-2.194953	-16.539192	-1.113061	MT	21358	2023.02.27 15:45:48.424859094	0001923
1	17.413784	0.134286	-17.357651	-1.390617	MT	21358	2023.02.27 15:45:48.425859094	0001923
1	17.194482	2.545670	-16.928798	-1.607968	MT	21358	2023.02.27 15:45:48.426859094	0001923
1	16.106796	4.517844	-15.375455	-1.616587	MT	21358	2023.02.27 15:45:48.427859094	0001923
1	14.249588	5.432805	-13.081186	-1.554983	MT	21358	2023.02.27 15:45:48.428859094	0001923
1	11.920561	5.233663	-10.620755	-1.381338	MT	21358	2023.02.27 15:45:48.429859094	0001923
1	9.488505	3.894804	-8.578805	-1.125317	MT	21358	2023.02.27 15:45:48.430859094	0001923
1	7.699524	1.696761	-7.467974	-0.795641	MT	21358	2023.02.27 15:45:48.431859094	0001923
1	7.620603	-0.742421	-7.559226	-0.616856	MT	21358	2023.02.27 15:45:48.432859094	0001923
[truncated: 1 more rows]
