# Supplementary material for: Spatially selective delivery of living magnetic microrobots through torque-focusing
Source: Nat Commun. 2024 Mar 9;15:2160. doi: 10.1038/s41467-024-46407-4 (PMC10924878; doi:10.1038/s41467-024-46407-4)
Supplement: Supplementary file 4 — Source Data [file 41467_2024_46407_MOESM4_ESM.zip › Data_Sorted_by_Figures/Fig_4/4H/Field Characterization/x axis measurements/x5_y0_z0_B17_W49_RMFoff.txt]

Block	B	Bx	By	Bz	Units	Temperature	Timestamp	Serial No.	Comment
0	0.334024	0.331830	-0.031328	-0.021903	MT	20940	2023.02.27 15:13:11.108859094	0001923
0	0.321229	0.319991	-0.027587	-0.005721	MT	20940	2023.02.27 15:13:11.109859094	0001923
0	0.312647	0.311983	-0.019597	-0.005517	MT	20940	2023.02.27 15:13:11.110859094	0001923
0	0.363808	0.359671	-0.039049	-0.038311	MT	20940	2023.02.27 15:13:11.111859094	0001923
0	0.365344	0.364154	-0.027779	0.009823	MT	20940	2023.02.27 15:13:11.112859094	0001923
0	0.350659	0.343570	-0.049899	-0.049312	MT	20940	2023.02.27 15:13:11.113859094	0001923
0	0.351673	0.343665	-0.062020	-0.041497	MT	20940	2023.02.27 15:13:11.114859094	0001923
0	0.332417	0.324282	-0.070943	0.017577	MT	20940	2023.02.27 15:13:11.115859094	0001923
0	0.347500	0.344254	-0.043923	0.017783	MT	20940	2023.02.27 15:13:11.116859094	0001923
0	0.315094	0.312049	-0.043655	-0.001884	MT	20940	2023.02.27 15:13:11.117859094	0001923
0	0.334994	0.327693	-0.058085	-0.038272	MT	20940	2023.02.27 15:13:11.118859094	0001923
0	0.360161	0.355762	-0.047175	-0.030393	MT	20940	2023.02.27 15:13:11.119859094	0001923
0	0.345840	0.340108	-0.062681	0.001537	MT	20940	2023.02.27 15:13:11.120859094	0001923
0	0.327995	0.324056	-0.050640	-0.002114	MT	20940	2023.02.27 15:13:11.121859094	0001923
0	0.316967	0.315946	-0.023531	-0.009618	MT	20940	2023.02.27 15:13:11.122859094	0001923
0	0.315546	0.307528	-0.046881	-0.052895	MT	20940	2023.02.27 15:13:11.123859094	0001923
0	0.338922	0.335965	-0.043505	-0.010130	MT	20940	2023.02.27 15:13:11.124859094	0001923
0	0.344820	0.343764	-0.008255	-0.025675	MT	20940	2023.02.27 15:13:11.125859094	0001923
0	0.351733	0.347759	-0.043185	-0.030250	MT	20940	2023.02.27 15:13:11.126859094	0001923
0	0.411071	0.406400	-0.007646	-0.061317	MT	20940	2023.02.27 15:13:11.127859094	0001923
0	0.356814	0.356183	-0.015851	0.014088	MT	20940	2023.02.27 15:13:11.128859094	0001923
0	0.338244	0.335613	-0.011035	-0.040635	MT	20940	2023.02.27 15:13:11.129859094	0001923
0	0.372372	0.371845	-0.008344	-0.017964	MT	20940	2023.02.27 15:13:11.130859094	0001923
0	0.383179	0.379480	-0.003801	-0.052979	MT	20940	2023.02.27 15:13:11.131859094	0001923
0	0.333246	0.332057	0.027238	0.006994	MT	20940	2023.02.27 15:13:11.132859094	0001923
0	0.368995	0.367932	0.027464	-0.005375	MT	20940	2023.02.27 15:13:11.133859094	0001923
0	0.347651	0.343669	0.043800	-0.028879	MT	20940	2023.02.27 15:13:11.134859094	0001923
0	0.385638	0.384005	0.035360	0.002581	MT	20940	2023.02.27 15:13:11.135859094	0001923
0	0.373413	0.371767	0.027713	-0.021413	MT	20940	2023.02.27 15:13:11.136859094	0001923
0	0.342095	0.339649	0.023859	-0.033143	MT	20940	2023.02.27 15:13:11.137859094	0001923
0	0.364940	0.363775	0.019704	-0.021453	MT	20940	2023.02.27 15:13:11.138859094	0001923
0	0.403780	0.402852	0.023628	-0.013795	MT	20940	2023.02.27 15:13:11.139859094	0001923
0	0.349326	0.348098	0.027196	0.010828	MT	20940	2023.02.27 15:13:11.140859094	0001923
0	0.338534	0.335719	0.035730	-0.024920	MT	20940	2023.02.27 15:13:11.141859094	0001923
0	0.397740	0.395613	0.015987	-0.037841	MT	20940	2023.02.27 15:13:11.142859094	0001923
0	0.360451	0.359862	0.015578	-0.013475	MT	20940	2023.02.27 15:13:11.143859094	0001923
0	0.348122	0.348036	0.007320	0.002524	MT	20940	2023.02.27 15:13:11.144859094	0001923
0	0.333401	0.331731	-0.015207	-0.029657	MT	20940	2023.02.27 15:13:11.145859094	0001923
0	0.369264	0.367729	-0.015165	-0.030028	MT	20940	2023.02.27 15:13:11.146859094	0001923
0	0.359561	0.356443	-0.028216	0.037901	MT	20940	2023.02.27 15:13:11.147859094	0001923
0	0.314479	0.307425	-0.026761	-0.060588	MT	20940	2023.02.27 15:13:11.148859094	0001923
0	0.351574	0.348175	-0.047795	0.009682	MT	20940	2023.02.27 15:13:11.149859094	0001923
0	0.302318	0.299918	-0.035487	-0.013636	MT	20940	2023.02.27 15:13:11.150859094	0001923
0	0.320033	0.311994	-0.070530	-0.010295	MT	20940	2023.02.27 15:13:11.151859094	0001923
0	0.327713	0.323801	-0.043275	-0.026003	MT	20940	2023.02.27 15:13:11.152859094	0001923
0	0.317309	0.308205	-0.074840	0.009682	MT	20940	2023.02.27 15:13:11.153859094	0001923
0	0.330425	0.319709	-0.074093	-0.038434	MT	20940	2023.02.27 15:13:11.154859094	0001923
0	0.308307	0.303974	-0.050542	-0.009907	MT	20940	2023.02.27 15:13:11.155859094	0001923
0	0.343363	0.335529	-0.049847	-0.053229	MT	20940	2023.02.27 15:13:11.156859094	0001923
0	0.326956	0.323838	-0.039336	-0.021943	MT	20940	2023.02.27 15:13:11.157859094	0001923
0	0.339016	0.335924	-0.043444	-0.014129	MT	20940	2023.02.27 15:13:11.158859094	0001923
0	0.365330	0.355454	-0.057701	-0.061556	MT	20940	2023.02.27 15:13:11.159859094	0001923
0	0.359035	0.351528	-0.049828	-0.053394	MT	20940	2023.02.27 15:13:11.160859094	0001923
0	0.339700	0.335714	-0.039139	-0.034064	MT	20940	2023.02.27 15:13:11.161859094	0001923
0	0.318955	0.312614	-0.032512	0.054290	MT	20940	2023.02.27 15:13:11.162859094	0001923
0	0.341147	0.336022	-0.058564	-0.006359	MT	20940	2023.02.27 15:13:11.163859094	0001923
0	0.334000	0.332081	-0.035694	0.002032	MT	20940	2023.02.27 15:13:11.164859094	0001923
0	0.323328	0.316196	-0.066831	0.009721	MT	20940	2023.02.27 15:13:11.165859094	0001923
0	0.326927	0.319329	-0.014626	-0.068527	MT	20940	2023.02.27 15:13:11.166859094	0001923
0	0.357441	0.355993	-0.031543	-0.006153	MT	20940	2023.02.27 15:13:11.167859094	0001923
0	0.366437	0.364244	-0.035900	0.017700	MT	20940	2023.02.27 15:13:11.168859094	0001923
0	0.335601	0.331928	-0.047448	-0.014149	MT	20940	2023.02.27 15:13:11.169859094	0001923
0	0.340735	0.339899	-0.019442	-0.013803	MT	20940	2023.02.27 15:13:11.170859094	0001923
0	0.338851	0.335838	-0.039322	-0.022066	MT	20940	2023.02.27 15:13:11.171859094	0001923
0	0.323347	0.319630	-0.027052	-0.040715	MT	20940	2023.02.27 15:13:11.172859094	0001923
0	0.326515	0.323962	-0.039519	-0.009945	MT	20940	2023.02.27 15:13:11.173859094	0001923
0	0.366000	0.363741	-0.027168	-0.030170	MT	20940	2023.02.27 15:13:11.174859094	0001923
0	0.394448	0.388032	-0.070501	-0.007078	MT	20940	2023.02.27 15:13:11.175859094	0001923
0	0.351574	0.348175	-0.047795	0.009682	MT	20940	2023.02.27 15:13:11.176859094	0001923
0	0.324327	0.319805	-0.047279	-0.026023	MT	20940	2023.02.27 15:13:11.177859094	0001923
0	0.292392	0.289290	-0.036050	0.022471	MT	20940	2023.02.27 15:13:11.178859094	0001923
0	0.319781	0.315929	-0.047467	-0.013984	MT	20940	2023.02.27 15:13:11.179859094	0001923
0	0.316451	0.311891	-0.050410	-0.017988	MT	20940	2023.02.27 15:13:11.180859094	0001923
0	0.334885	0.331838	-0.039327	-0.022025	MT	20940	2023.02.27 15:13:11.181859094	0001923
0	0.352717	0.347645	-0.043017	-0.041248	MT	20940	2023.02.27 15:13:11.182859094	0001923
0	0.329061	0.323646	-0.043046	-0.041001	MT	20940	2023.02.27 15:13:11.183859094	0001923
0	0.353425	0.347856	-0.058305	-0.022480	MT	20940	2023.02.27 15:13:11.184859094	0001923
0	0.304952	0.304029	-0.023667	-0.001496	MT	20940	2023.02.27 15:13:11.185859094	0001923
0	0.313081	0.311905	-0.023474	-0.013576	MT	20940	2023.02.27 15:13:11.186859094	0001923
0	0.317574	0.311813	-0.054288	-0.026048	MT	20940	2023.02.27 15:13:11.187859094	0001923
0	0.372748	0.367979	-0.058465	-0.010688	MT	20940	2023.02.27 15:13:11.188859094	0001923
0	0.356776	0.351459	-0.022770	-0.056981	MT	20940	2023.02.27 15:13:11.189859094	0001923
0	0.355691	0.351758	-0.043180	-0.030291	MT	20940	2023.02.27 15:13:11.190859094	0001923
0	0.374321	0.371654	-0.023037	-0.038190	MT	20940	2023.02.27 15:13:11.191859094	0001923
0	0.311912	0.307540	-0.018945	-0.048468	MT	20940	2023.02.27 15:13:11.192859094	0001923
0	0.324427	0.323848	-0.008401	-0.017470	MT	20940	2023.02.27 15:13:11.193859094	0001923
0	0.331451	0.327756	-0.039209	-0.029983	MT	20940	2023.02.27 15:13:11.194859094	0001923
0	0.350522	0.347568	-0.007960	-0.044712	MT	20940	2023.02.27 15:13:11.195859094	0001923
0	0.341416	0.339970	0.031369	-0.001026	MT	20940	2023.02.27 15:13:11.196859094	0001923
0	0.364172	0.363883	-0.004415	-0.013821	MT	20940	2023.02.27 15:13:11.197859094	0001923
0	0.352143	0.351879	-0.000430	-0.013637	MT	20940	2023.02.27 15:13:11.198859094	0001923
0	0.376813	0.376066	-0.023643	0.001762	MT	20940	2023.02.27 15:13:11.199859094	0001923
0	0.352461	0.351797	-0.000307	-0.021635	MT	20940	2023.02.27 15:13:11.200859094	0001923
0	0.369233	0.367668	0.003894	-0.033737	MT	20940	2023.02.27 15:13:11.201859094	0001923
0	0.336329	0.335843	-0.004387	-0.017532	MT	20940	2023.02.27 15:13:11.202859094	0001923
0	0.320406	0.320020	-0.015649	-0.001538	MT	20940	2023.02.27 15:13:11.203859094	0001923
0	0.352994	0.352254	-0.004979	0.022296	MT	20940	2023.02.27 15:13:11.204859094	0001923
0	0.328696	0.323453	-0.014805	-0.056570	MT	20940	2023.02.27 15:13:11.205859094	0001923
0	0.346094	0.344374	-0.001172	0.034438	MT	20940	2023.02.27 15:13:11.206859094	0001923
0	0.340360	0.340119	0.007189	0.010605	MT	20940	2023.02.27 15:13:11.207859094	0001923
0	0.345491	0.343994	-0.031558	-0.006029	MT	20940	2023.02.27 15:13:11.208859094	0001923
0	0.320020	0.319959	0.003410	-0.005248	MT	20940	2023.02.27 15:13:11.209859094	0001923
0	0.369199	0.367906	-0.027407	-0.014214	MT	20940	2023.02.27 15:13:11.210859094	0001923
0	0.353600	0.343315	-0.042533	-0.073201	MT	20940	2023.02.27 15:13:11.211859094	0001923
0	0.329248	0.327727	-0.011213	-0.029555	MT	20940	2023.02.27 15:13:11.212859094	0001923
0	0.342281	0.340353	-0.020113	0.030189	MT	20940	2023.02.27 15:13:11.213859094	0001923
0	0.345190	0.343948	-0.027497	-0.009968	MT	20940	2023.02.27 15:13:11.214859094	0001923
0	0.354429	0.348579	-0.040407	0.049798	MT	20940	2023.02.27 15:13:11.215859094	0001923
0	0.344215	0.344015	-0.011621	-0.001724	MT	20940	2023.02.27 15:13:11.216859094	0001923
0	0.324199	0.319593	-0.030991	-0.044776	MT	20940	2023.02.27 15:13:11.217859094	0001923
0	0.321453	0.319731	-0.015222	-0.029534	MT	20940	2023.02.27 15:13:11.218859094	0001923
0	0.353276	0.348567	-0.028408	0.049981	MT	20940	2023.02.27 15:13:11.219859094	0001923
0	0.342608	0.339792	-0.035257	-0.026046	MT	20940	2023.02.27 15:13:11.220859094	0001923
0	0.365847	0.363828	-0.031290	-0.022232	MT	20940	2023.02.27 15:13:11.221859094	0001923
0	0.353975	0.351605	-0.004017	-0.040693	MT	20940	2023.02.27 15:13:11.222859094	0001923
0	0.343152	0.339629	-0.027028	-0.040921	MT	20940	2023.02.27 15:13:11.223859094	0001923
0	0.352121	0.351912	0.007508	-0.009515	MT	20940	2023.02.27 15:13:11.224859094	0001923
0	0.376601	0.375852	-0.015338	-0.018112	MT	20940	2023.02.27 15:13:11.225859094	0001923
0	0.324721	0.324181	-0.011889	0.014479	MT	20940	2023.02.27 15:13:11.226859094	0001923
0	0.381215	0.380294	-0.005007	0.026007	MT	20940	2023.02.27 15:13:11.227859094	0001923
0	0.388376	0.388057	-0.015629	0.001761	MT	20940	2023.02.27 15:13:11.228859094	0001923
0	0.348581	0.348176	-0.008861	0.014278	MT	20940	2023.02.27 15:13:11.229859094	0001923
0	0.300008	0.299964	-0.000613	-0.005103	MT	20940	2023.02.27 15:13:11.230859094	0001923
0	0.351733	0.344695	-0.032596	0.061959	MT	20940	2023.02.27 15:13:11.231859094	0001923
0	0.336126	0.336012	-0.008631	-0.001596	MT	20940	2023.02.27 15:13:11.232859094	0001923
0	0.350443	0.347564	-0.003961	-0.044651	MT	20940	2023.02.27 15:13:11.233859094	0001923
0	0.352802	0.351764	-0.008245	-0.025757	MT	20940	2023.02.27 15:13:11.234859094	0001923
0	0.342218	0.339613	-0.011030	-0.040677	MT	20940	2023.02.27 15:13:11.235859094	0001923
0	0.320381	0.320098	-0.011772	0.006521	MT	20940	2023.02.27 15:13:11.236859094	0001923
0	0.340125	0.340012	-0.008626	-0.001637	MT	20940	2023.02.27 15:13:11.237859094	0001923
0	0.320406	0.319979	-0.015588	-0.005538	MT	20940	2023.02.27 15:13:11.238859094	0001923
0	0.353651	0.351627	0.003936	-0.037571	MT	20940	2023.02.27 15:13:11.239859094	0001923
0	0.313260	0.311991	-0.027596	-0.005639	MT	20940	2023.02.27 15:13:11.240859094	0001923
0	0.344680	0.344179	-0.011865	0.014273	MT	20940	2023.02.27 15:13:11.241859094	0001923
0	0.344424	0.343936	-0.015498	-0.009784	MT	20940	2023.02.27 15:13:11.242859094	0001923
0	0.312795	0.307598	-0.035004	-0.044713	MT	20940	2023.02.27 15:13:11.243859094	0001923
0	0.372759	0.372216	-0.008893	0.018030	MT	20940	2023.02.27 15:13:11.244859094	0001923
0	0.357015	0.356187	-0.019850	0.014027	MT	20940	2023.02.27 15:13:11.245859094	0001923
0	0.330726	0.327879	-0.039392	-0.017985	MT	20940	2023.02.27 15:13:11.246859094	0001923
0	0.312288	0.312057	-0.011720	0.002604	MT	20940	2023.02.27 15:13:11.247859094	0001923
0	0.336091	0.336049	-0.004692	0.002464	MT	20940	2023.02.27 15:13:11.248859094	0001923
0	0.336733	0.335752	0.003734	-0.025409	MT	20940	2023.02.27 15:13:11.249859094	0001923
0	0.324403	0.324029	0.015291	0.002893	MT	20940	2023.02.27 15:13:11.250859094	0001923
0	0.400924	0.400222	-0.015859	0.017635	MT	20940	2023.02.27 15:13:11.251859094	0001923
0	0.345282	0.344229	-0.019925	0.018150	MT	20940	2023.02.27 15:13:11.252859094	0001923
0	0.368852	0.367766	-0.011226	-0.025967	MT	20940	2023.02.27 15:13:11.253859094	0001923
0	0.325705	0.323826	-0.027338	-0.021760	MT	20940	2023.02.27 15:13:11.254859094	0001923
0	0.348260	0.347887	-0.008433	-0.013718	MT	20940	2023.02.27 15:13:11.255859094	0001923
0	0.318050	0.315645	-0.011105	-0.037430	MT	20940	2023.02.27 15:13:11.256859094	0001923
0	0.336269	0.336094	-0.008753	0.006402	MT	20940	2023.02.27 15:13:11.257859094	0001923
0	0.348226	0.348032	0.011320	0.002585	MT	20940	2023.02.27 15:13:11.258859094	0001923
0	0.363154	0.359533	-0.014884	-0.048942	MT	20940	2023.02.27 15:13:11.259859094	0001923
0	0.325387	0.324293	-0.001074	0.026645	MT	20940	2023.02.27 15:13:11.260859094	0001923
0	0.328542	0.328102	-0.015762	0.006378	MT	20940	2023.02.27 15:13:11.261859094	0001923
0	0.326931	0.324428	-0.012255	0.038475	MT	20940	2023.02.27 15:13:11.262859094	0001923
0	0.398141	0.395744	-0.031130	-0.030560	MT	20940	2023.02.27 15:13:11.263859094	0001923
0	0.354136	0.352241	-0.031915	0.017884	MT	20940	2023.02.27 15:13:11.264859094	0001923
0	0.373979	0.371695	-0.023098	-0.034191	MT	20940	2023.02.27 15:13:11.265859094	0001923
0	0.346562	0.343621	-0.019025	-0.040840	MT	20940	2023.02.27 15:13:11.266859094	0001923
0	0.388232	0.387930	-0.011447	-0.010176	MT	20940	2023.02.27 15:13:11.267859094	0001923
0	0.352461	0.351797	-0.000307	-0.021635	MT	20940	2023.02.27 15:13:11.268859094	0001923
0	0.372060	0.372039	0.003349	0.002216	MT	20940	2023.02.27 15:13:11.269859094	0001923
0	0.368246	0.367886	-0.008410	-0.013924	MT	20940	2023.02.27 15:13:11.270859094	0001923
0	0.364271	0.364126	-0.000782	0.010236	MT	20940	2023.02.27 15:13:11.271859094	0001923
0	0.360174	0.360089	-0.004725	0.006216	MT	20940	2023.02.27 15:13:11.272859094	0001923
0	0.356310	0.355842	-0.004363	-0.017738	MT	20940	2023.02.27 15:13:11.273859094	0001923
0	0.392311	0.391888	-0.011381	-0.014216	MT	20940	2023.02.27 15:13:11.274859094	0001923
0	0.297760	0.296856	-0.015432	-0.017299	MT	20940	2023.02.27 15:13:11.275859094	0001923
0	0.304821	0.304107	-0.019790	0.006564	MT	20940	2023.02.27 15:13:11.276859094	0001923
0	0.360140	0.360085	-0.000725	0.006278	MT	20940	2023.02.27 15:13:11.277859094	0001923
0	0.324304	0.323839	-0.000402	-0.017348	MT	20940	2023.02.27 15:13:11.278859094	0001923
0	0.328373	0.327831	0.007602	-0.017267	MT	20940	2023.02.27 15:13:11.279859094	0001923
0	0.316842	0.315749	0.007710	-0.025142	MT	20940	2023.02.27 15:13:11.280859094	0001923
0	0.356007	0.355961	-0.000547	-0.005679	MT	20940	2023.02.27 15:13:11.281859094	0001923
0	0.320320	0.320124	0.003166	0.010750	MT	20940	2023.02.27 15:13:11.282859094	0001923
0	0.350137	0.347874	-0.035369	-0.018130	MT	20940	2023.02.27 15:13:11.283859094	0001923
0	0.324020	0.324000	0.003353	-0.001289	MT	20940	2023.02.27 15:13:11.284859094	0001923
0	0.312520	0.311799	-0.000355	-0.021224	MT	20940	2023.02.27 15:13:11.285859094	0001923
0	0.353028	0.351706	0.007814	-0.029512	MT	20940	2023.02.27 15:13:11.286859094	0001923
0	0.364161	0.364052	-0.008659	0.002115	MT	20940	2023.02.27 15:13:11.287859094	0001923
0	0.341555	0.339780	-0.023258	-0.025863	MT	20940	2023.02.27 15:13:11.288859094	0001923
0	0.336387	0.336019	-0.015630	-0.001703	MT	20940	2023.02.27 15:13:11.289859094	0001923
0	0.332766	0.332214	-0.004941	0.018503	MT	20940	2023.02.27 15:13:11.290859094	0001923
0	0.328664	0.328065	-0.019700	0.002317	MT	20940	2023.02.27 15:13:11.291859094	0001923
0	0.337218	0.335726	-0.011203	-0.029637	MT	20940	2023.02.27 15:13:11.292859094	0001923
0	0.370289	0.367554	0.004062	-0.044735	MT	20940	2023.02.27 15:13:11.293859094	0001923
0	0.364927	0.364108	-0.023718	0.005885	MT	20940	2023.02.27 15:13:11.294859094	0001923
0	0.389642	0.387617	0.011978	-0.037820	MT	20940	2023.02.27 15:13:11.295859094	0001923
0	0.320769	0.319753	0.003715	-0.025244	MT	20940	2023.02.27 15:13:11.296859094	0001923
0	0.329102	0.327817	-0.019334	-0.021679	MT	20940	2023.02.27 15:13:11.297859094	0001923
0	0.364271	0.363837	-0.000354	-0.017759	MT	20940	2023.02.27 15:13:11.298859094	0001923
0	0.360251	0.359887	-0.008419	-0.013841	MT	20940	2023.02.27 15:13:11.299859094	0001923
0	0.369199	0.367774	-0.019225	-0.026090	MT	20940	2023.02.27 15:13:11.300859094	0001923
0	0.377089	0.375724	-0.011156	-0.030049	MT	20940	2023.02.27 15:13:11.301859094	0001923
0	0.326294	0.324164	-0.035825	0.010113	MT	20940	2023.02.27 15:13:11.302859094	0001923
0	0.369759	0.363311	0.000424	-0.068751	MT	20940	2023.02.27 15:13:11.303859094	0001923
0	0.316411	0.315979	-0.015593	-0.005497	MT	20940	2023.02.27 15:13:11.304859094	0001923
0	0.396369	0.396057	-0.015620	0.001679	MT	20940	2023.02.27 15:13:11.305859094	0001923
0	0.344726	0.343899	-0.019437	-0.013845	MT	20940	2023.02.27 15:13:11.306859094	0001923
0	0.332512	0.331850	-0.011391	-0.017598	MT	20940	2023.02.27 15:13:11.307859094	0001923
0	0.368441	0.367796	-0.000289	-0.021800	MT	20940	2023.02.27 15:13:11.308859094	0001923
0	0.365672	0.364158	-0.031778	0.009762	MT	20940	2023.02.27 15:13:11.309859094	0001923
0	0.333473	0.331867	-0.027389	-0.017843	MT	20940	2023.02.27 15:13:11.310859094	0001923
0	0.327420	0.324403	-0.028192	0.034231	MT	20940	2023.02.27 15:13:11.311859094	0001923
0	0.360938	0.360108	-0.023723	0.005926	MT	20940	2023.02.27 15:13:11.312859094	0001923
0	0.365125	0.364261	-0.011964	0.022066	MT	20940	2023.02.27 15:13:11.313859094	0001923
0	0.375217	0.372133	-0.047706	0.005436	MT	20940	2023.02.27 15:13:11.314859094	0001923
0	0.300302	0.296753	-0.035246	-0.029603	MT	20940	2023.02.27 15:13:11.315859094	0001923
0	0.348007	0.348003	-0.000618	-0.001598	MT	20940	2023.02.27 15:13:11.316859094	0001923
0	0.356612	0.356063	-0.019667	0.002029	MT	20940	2023.02.27 15:13:11.317859094	0001923
0	0.330242	0.328316	-0.024066	0.026252	MT	20940	2023.02.27 15:13:11.318859094	0001923
0	0.375758	0.371435	0.000251	-0.056835	MT	20940	2023.02.27 15:13:11.319859094	0001923
0	0.352314	0.351867	0.011569	-0.013453	MT	20940	2023.02.27 15:13:11.320859094	0001923
0	0.355353	0.352472	-0.016283	0.042125	MT	20940	2023.02.27 15:13:11.321859094	0001923
0	0.332802	0.332202	0.007057	0.018686	MT	20940	2023.02.27 15:13:11.322859094	0001923
0	0.320345	0.319844	-0.004406	-0.017368	MT	20940	2023.02.27 15:13:11.323859094	0001923
0	0.340090	0.340049	-0.004688	0.002423	MT	20940	2023.02.27 15:13:11.324859094	0001923
0	0.336388	0.336028	0.015305	0.002770	MT	20940	2023.02.27 15:13:11.325859094	0001923
0	0.377682	0.375782	-0.027215	-0.026294	MT	20940	2023.02.27 15:13:11.326859094	0001923
0	0.352256	0.351932	-0.011489	-0.009805	MT	20940	2023.02.27 15:13:11.327859094	0001923
0	0.372543	0.372021	-0.019587	-0.002135	MT	20940	2023.02.27 15:13:11.328859094	0001923
0	0.317471	0.315731	-0.015226	-0.029493	MT	20940	2023.02.27 15:13:11.329859094	0001923
0	0.348157	0.347875	0.003565	-0.013534	MT	20940	2023.02.27 15:13:11.330859094	0001923
0	0.349963	0.347601	-2.215964E-5	-0.040591	MT	20940	2023.02.27 15:13:11.331859094	0001923
0	0.365519	0.364195	-0.027840	0.013823	MT	20940	2023.02.27 15:13:11.332859094	0001923
0	0.364962	0.363718	-0.004171	-0.029819	MT	20940	2023.02.27 15:13:11.333859094	0001923
0	0.345931	0.343957	-0.035496	-0.010090	MT	20940	2023.02.27 15:13:11.334859094	0001923
0	0.333736	0.331689	-0.015146	-0.033657	MT	20940	2023.02.27 15:13:11.335859094	0001923
0	0.340125	0.339970	-0.008565	-0.005637	MT	20940	2023.02.27 15:13:11.336859094	0001923
0	0.355597	0.351488	-0.010833	-0.052798	MT	20940	2023.02.27 15:13:11.337859094	0001923
0	0.357733	0.355640	-0.008058	-0.037796	MT	20940	2023.02.27 15:13:11.338859094	0001923
0	0.354000	0.351647	-0.015061	-0.037862	MT	20940	2023.02.27 15:13:11.339859094	0001923
0	0.382523	0.379835	-0.039270	-0.022519	MT	20940	2023.02.27 15:13:11.340859094	0001923
0	0.344842	0.344027	-0.023620	-0.001908	MT	20940	2023.02.27 15:13:11.341859094	0001923
0	0.321154	0.319772	-0.015283	-0.025534	MT	20940	2023.02.27 15:13:11.342859094	0001923
0	0.368397	0.367935	-0.015470	-0.010031	MT	20940	2023.02.27 15:13:11.343859094	0001923
0	0.353975	0.351605	-0.004017	-0.040693	MT	20940	2023.02.27 15:13:11.344859094	0001923
0	0.312354	0.312075	0.011216	0.006955	MT	20940	2023.02.27 15:13:11.345859094	0001923
0	0.344507	0.344172	-0.004866	0.014380	MT	20940	2023.02.27 15:13:11.346859094	0001923
0	0.344739	0.343760	-0.004255	-0.025613	MT	20940	2023.02.27 15:13:11.347859094	0001923
0	0.368679	0.367898	-0.019408	-0.014092	MT	20940	2023.02.27 15:13:11.348859094	0001923
0	0.354415	0.351564	-0.003956	-0.044693	MT	20940	2023.02.27 15:13:11.349859094	0001923
0	0.332872	0.331813	-0.015329	-0.021659	MT	20940	2023.02.27 15:13:11.350859094	0001923
0	0.355713	0.352216	-0.047852	0.013641	MT	20940	2023.02.27 15:13:11.351859094	0001923
0	0.321403	0.319822	-0.023343	-0.021657	MT	20940	2023.02.27 15:13:11.352859094	0001923
0	0.360040	0.359965	-0.004542	-0.005781	MT	20940	2023.02.27 15:13:11.353859094	0001923
0	0.358275	0.355616	-0.015011	-0.040902	MT	20940	2023.02.27 15:13:11.354859094	0001923
0	0.365015	0.364224	-0.015902	0.018005	MT	20940	2023.02.27 15:13:11.355859094	0001923
0	0.353163	0.351948	-0.027488	-0.010050	MT	20940	2023.02.27 15:13:11.356859094	0001923
0	0.344494	0.344138	-0.011804	0.010274	MT	20940	2023.02.27 15:13:11.357859094	0001923
0	0.333952	0.328605	-0.024494	0.054247	MT	20940	2023.02.27 15:13:11.358859094	0001923
0	0.368550	0.367804	-0.008288	-0.021922	MT	20940	2023.02.27 15:13:11.359859094	0001923
0	0.356612	0.355940	-0.019484	-0.009969	MT	20940	2023.02.27 15:13:11.360859094	0001923
0	0.330218	0.327743	-0.027211	-0.029799	MT	20940	2023.02.27 15:13:11.361859094	0001923
0	0.353276	0.352191	-0.023854	0.014007	MT	20940	2023.02.27 15:13:11.362859094	0001923
0	0.340266	0.339888	-0.008443	-0.013635	MT	20940	2023.02.27 15:13:11.363859094	0001923
0	0.368917	0.368108	-0.023713	0.005844	MT	20940	2023.02.27 15:13:11.364859094	0001923
0	0.343843	0.340217	-0.047866	0.013764	MT	20940	2023.02.27 15:13:11.365859094	0001923
0	0.349405	0.347866	-0.027370	-0.018007	MT	20940	2023.02.27 15:13:11.366859094	0001923
0	0.348260	0.347887	-0.008433	-0.013718	MT	20940	2023.02.27 15:13:11.367859094	0001923
0	0.337717	0.335632	-8.219641E-5	-0.037468	MT	20940	2023.02.27 15:13:11.368859094	0001923
0	0.346642	0.343571	-0.010965	-0.044717	MT	20940	2023.02.27 15:13:11.369859094	0001923
0	0.353753	0.352341	-0.009100	0.030234	MT	20940	2023.02.27 15:13:11.370859094	0001923
0	0.333018	0.331715	-0.000209	-0.029428	MT	20940	2023.02.27 15:13:11.371859094	0001923
0	0.348832	0.347812	-0.015310	-0.021823	MT	20940	2023.02.27 15:13:11.372859094	0001923
0	0.404215	0.402678	-0.008063	-0.034280	MT	20940	2023.02.27 15:13:11.373859094	0001923
0	0.351638	0.347488	-0.010838	-0.052757	MT	20940	2023.02.27 15:13:11.374859094	0001923
0	0.368430	0.367825	0.011649	-0.017617	MT	20940	2023.02.27 15:13:11.375859094	0001923
0	0.320832	0.319980	0.023346	-0.000943	MT	20940	2023.02.27 15:13:11.376859094	0001923
0	0.378345	0.375619	-0.018987	-0.041169	MT	20940	2023.02.27 15:13:11.377859094	0001923
0	0.299181	0.297347	-0.012165	0.030754	MT	20940	2023.02.27 15:13:11.378859094	0001923
0	0.316285	0.315934	-0.011532	-0.009435	MT	20940	2023.02.27 15:13:11.379859094	0001923
0	0.346462	0.343746	-0.031191	-0.030025	MT	20940	2023.02.27 15:13:11.380859094	0001923
0	0.281222	0.280887	-0.004513	-0.012967	MT	20940	2023.02.27 15:13:11.381859094	0001923
0	0.322075	0.320082	-0.035708	0.002155	MT	20940	2023.02.27 15:13:11.382859094	0001923
0	0.349863	0.347693	-0.019127	-0.033882	MT	20940	2023.02.27 15:13:11.383859094	0001923
0	0.342070	0.339648	-0.015076	-0.037738	MT	20940	2023.02.27 15:13:11.384859094	0001923
0	0.339629	0.336370	-0.036116	0.029986	MT	20940	2023.02.27 15:13:11.385859094	0001923
0	0.353027	0.351816	-0.019305	-0.021926	MT	20940	2023.02.27 15:13:11.386859094	0001923
0	0.348855	0.348146	-0.019799	0.010110	MT	20940	2023.02.27 15:13:11.387859094	0001923
0	0.332489	0.331798	-0.000331	-0.021429	MT	20940	2023.02.27 15:13:11.388859094	0001923
0	0.334550	0.332126	-0.039754	0.005970	MT	20940	2023.02.27 15:13:11.389859094	0001923
0	0.372060	0.371915	0.003533	-0.009782	MT	20940	2023.02.27 15:13:11.390859094	0001923
0	0.385627	0.383736	-0.023145	-0.030315	MT	20940	2023.02.27 15:13:11.391859094	0001923
0	0.356208	0.356014	-0.011607	-0.001848	MT	20940	2023.02.27 15:13:11.392859094	0001923
0	0.341860	0.340237	-0.027929	0.018069	MT	20940	2023.02.27 15:13:11.393859094	0001923
0	0.361404	0.359730	0.023760	-0.025350	MT	20940	2023.02.27 15:13:11.394859094	0001923
0	0.357888	0.355828	-0.031299	-0.022150	MT	20940	2023.02.27 15:13:11.395859094	0001923
0	0.356164	0.355928	-0.008485	-0.009801	MT	20940	2023.02.27 15:13:11.396859094	0001923
0	0.312416	0.312020	-0.015659	-0.001456	MT	20940	2023.02.27 15:13:11.397859094	0001923
0	0.354203	0.352352	-0.020099	0.030066	MT	20940	2023.02.27 15:13:11.398859094	0001923
0	0.344507	0.344172	-0.004866	0.014380	MT	20940	2023.02.27 15:13:11.399859094	0001923
0	0.316438	0.316137	-0.008838	0.010608	MT	20940	2023.02.27 15:13:11.400859094	0001923
0	0.333473	0.331867	-0.027389	-0.017843	MT	20940	2023.02.27 15:13:11.401859094	0001923
0	0.316514	0.315865	0.015526	-0.013022	MT	20940	2023.02.27 15:13:11.402859094	0001923
0	0.345884	0.343643	-0.011071	-0.037718	MT	20940	2023.02.27 15:13:11.403859094	0001923
0	0.304875	0.303750	0.007696	-0.025018	MT	20940	2023.02.27 15:13:11.404859094	0001923
0	0.332872	0.332027	-0.023634	-0.001784	MT	20940	2023.02.27 15:13:11.405859094	0001923
0	0.348122	0.348011	-0.008617	-0.001720	MT	20940	2023.02.27 15:13:11.406859094	0001923
0	0.350783	0.347625	-0.023019	-0.040942	MT	20940	2023.02.27 15:13:11.407859094	0001923
0	0.340594	0.339982	-0.019564	-0.005805	MT	20940	2023.02.27 15:13:11.408859094	0001923
0	0.348168	0.347929	-0.008494	-0.009718	MT	20940	2023.02.27 15:13:11.409859094	0001923
0	0.360484	0.360171	-0.004847	0.014215	MT	20940	2023.02.27 15:13:11.410859094	0001923
0	0.368787	0.367811	-0.015287	-0.022029	MT	20940	2023.02.27 15:13:11.411859094	0001923
0	0.347638	0.344476	-0.020292	0.042146	MT	20940	2023.02.27 15:13:11.412859094	0001923
0	0.362486	0.359878	-0.039354	-0.018314	MT	20940	2023.02.27 15:13:11.413859094	0001923
0	0.332872	0.332027	-0.023634	-0.001784	MT	20940	2023.02.27 15:13:11.414859094	0001923
0	0.315457	0.311532	-0.010941	-0.048387	MT	20940	2023.02.27 15:13:11.415859094	0001923
0	0.351689	0.348506	-0.009349	0.046272	MT	20940	2023.02.27 15:13:11.416859094	0001923
0	0.345282	0.343775	-0.019254	-0.025843	MT	20940	2023.02.27 15:13:11.417859094	0001923
0	0.355980	0.351432	0.004226	-0.056568	MT	20940	2023.02.27 15:13:11.418859094	0001923
0	0.334335	0.331652	-0.019085	-0.037717	MT	20940	2023.02.27 15:13:11.419859094	0001923
0	0.376049	0.375919	-0.000462	-0.009884	MT	20940	2023.02.27 15:13:11.420859094	0001923
0	0.316387	0.315831	0.007588	-0.017143	MT	20940	2023.02.27 15:13:11.421859094	0001923
0	0.357083	0.355861	-0.023361	-0.018029	MT	20940	2023.02.27 15:13:11.422859094	0001923
0	0.354741	0.351575	-0.014955	-0.044861	MT	20940	2023.02.27 15:13:11.423859094	0001923
0	0.364150	0.363874	0.003584	-0.013699	MT	20940	2023.02.27 15:13:11.424859094	0001923
0	0.364281	0.364122	0.003218	0.010297	MT	20940	2023.02.27 15:13:11.425859094	0001923
0	0.308940	0.308186	-0.015908	0.014582	MT	20940	2023.02.27 15:13:11.426859094	0001923
0	0.349693	0.348337	-0.005106	0.030336	MT	20940	2023.02.27 15:13:11.427859094	0001923
0	0.352064	0.351916	0.003509	-0.009576	MT	20940	2023.02.27 15:13:11.428859094	0001923
0	0.368917	0.367902	-0.023408	-0.014153	MT	20940	2023.02.27 15:13:11.429859094	0001923
0	0.348971	0.348250	-0.000984	0.022398	MT	20940	2023.02.27 15:13:11.430859094	0001923
0	0.328093	0.328049	-0.004702	0.002547	MT	20940	2023.02.27 15:13:11.431859094	0001923
0	0.342153	0.340379	-0.005176	0.034418	MT	20940	2023.02.27 15:13:11.432859094	0001923
0	0.388285	0.387865	0.011612	-0.013824	MT	20940	2023.02.27 15:13:11.433859094	0001923
0	0.351118	0.347664	-0.031064	-0.038065	MT	20940	2023.02.27 15:13:11.434859094	0001923
0	0.341626	0.339825	-0.027319	-0.021924	MT	20940	2023.02.27 15:13:11.435859094	0001923
0	0.356793	0.355763	-0.008241	-0.025798	MT	20940	2023.02.27 15:13:11.436859094	0001923
0	0.352200	0.348543	-0.005411	0.050333	MT	20940	2023.02.27 15:13:11.437859094	0001923
0	0.345120	0.343862	-0.023375	-0.017905	MT	20940	2023.02.27 15:13:11.438859094	0001923
0	0.329636	0.328271	-0.020005	0.022314	MT	20940	2023.02.27 15:13:11.439859094	0001923
0	0.353977	0.351915	-0.035426	-0.014171	MT	20940	2023.02.27 15:13:11.440859094	0001923
0	0.326147	0.323917	-0.035459	-0.013883	MT	20940	2023.02.27 15:13:11.441859094	0001923
0	0.337929	0.335693	-0.019141	-0.033759	MT	20940	2023.02.27 15:13:11.442859094	0001923
0	0.362095	0.359612	-0.011007	-0.040882	MT	20940	2023.02.27 15:13:11.443859094	0001923
0	0.320345	0.319844	-0.004406	-0.017368	MT	20940	2023.02.27 15:13:11.444859094	0001923
0	0.371798	0.367435	0.000246	-0.056794	MT	20940	2023.02.27 15:13:11.445859094	0001923
0	0.352450	0.351825	0.011630	-0.017453	MT	20940	2023.02.27 15:13:11.446859094	0001923
0	0.378790	0.375525	-0.007866	-0.049000	MT	20940	2023.02.27 15:13:11.447859094	0001923
0	0.380825	0.380219	-0.011884	0.017902	MT	20940	2023.02.27 15:13:11.448859094	0001923
0	0.352121	0.351970	-0.008551	-0.005760	MT	20940	2023.02.27 15:13:11.449859094	0001923
0	0.344089	0.343925	-0.004500	-0.009616	MT	20940	2023.02.27 15:13:11.450859094	0001923
0	0.366225	0.363615	-0.015001	-0.040985	MT	20940	2023.02.27 15:13:11.451859094	0001923
0	0.348283	0.347838	-0.000373	-0.017595	MT	20940	2023.02.27 15:13:11.452859094	0001923
0	0.321181	0.319724	-0.008222	-0.029427	MT	20940	2023.02.27 15:13:11.453859094	0001923
0	0.364247	0.364055	-0.011658	0.002069	MT	20940	2023.02.27 15:13:11.454859094	0001923
0	0.365125	0.363947	-0.027473	-0.010173	MT	20940	2023.02.27 15:13:11.455859094	0001923
0	0.325951	0.324238	-0.027948	0.018234	MT	20940	2023.02.27 15:13:11.456859094	0001923
0	0.329345	0.328114	-0.027760	0.006194	MT	20940	2023.02.27 15:13:11.457859094	0001923
0	0.290828	0.288956	-0.031562	-0.009463	MT	20940	2023.02.27 15:13:11.458859094	0001923
0	0.336503	0.327625	-0.061978	-0.045332	MT	20940	2023.02.27 15:13:11.459859094	0001923
0	0.359640	0.356054	-0.050602	-0.002444	MT	20940	2023.02.27 15:13:11.460859094	0001923
0	0.392372	0.391934	-0.015441	-0.010278	MT	20940	2023.02.27 15:13:11.461859094	0001923
0	0.368331	0.368096	-0.011715	0.006027	MT	20940	2023.02.27 15:13:11.462859094	0001923
0	0.360051	0.359920	-0.000481	-0.009720	MT	20940	2023.02.27 15:13:11.463859094	0001923
0	0.345051	0.344188	-0.019864	0.014151	MT	20940	2023.02.27 15:13:11.464859094	0001923
0	0.350320	0.347833	-0.035308	-0.022129	MT	20940	2023.02.27 15:13:11.465859094	0001923
0	0.338875	0.335660	-0.027079	-0.037880	MT	20940	2023.02.27 15:13:11.466859094	0001923
0	0.381832	0.379914	-0.035392	-0.014460	MT	20940	2023.02.27 15:13:11.467859094	0001923
0	0.344888	0.343944	-0.023497	-0.009906	MT	20940	2023.02.27 15:13:11.468859094	0001923
0	0.324697	0.324143	-0.015827	0.010418	MT	20940	2023.02.27 15:13:11.469859094	0001923
0	0.317107	0.315720	-0.004228	-0.029325	MT	20940	2023.02.27 15:13:11.470859094	0001923
0	0.348478	0.347793	0.003687	-0.021533	MT	20940	2023.02.27 15:13:11.471859094	0001923
0	0.369330	0.367680	-0.008104	-0.033920	MT	20940	2023.02.27 15:13:11.472859094	0001923
0	0.308733	0.307856	-0.015419	-0.017412	MT	20940	2023.02.27 15:13:11.473859094	0001923
0	0.308940	0.307988	-0.023601	-0.005537	MT	20940	2023.02.27 15:13:11.474859094	0001923
0	0.299848	0.297128	-0.039796	0.006330	MT	20940	2023.02.27 15:13:11.475859094	0001923
0	0.332489	0.331798	-0.000331	-0.021429	MT	20940	2023.02.27 15:13:11.476859094	0001923
0	0.356477	0.355849	-0.011363	-0.017845	MT	20940	2023.02.27 15:13:11.477859094	0001923
0	0.312800	0.312107	-0.019780	0.006481	MT	20940	2023.02.27 15:13:11.478859094	0001923
0	0.352212	0.351871	0.007569	-0.013514	MT	20940	2023.02.27 15:13:11.479859094	0001923
0	0.336293	0.335839	-0.000388	-0.017471	MT	20940	2023.02.27 15:13:11.480859094	0001923
0	0.351437	0.348134	-0.047734	0.005683	MT	20940	2023.02.27 15:13:11.481859094	0001923
0	0.373486	0.372194	-0.027830	0.013740	MT	20940	2023.02.27 15:13:11.482859094	0001923
0	0.308759	0.307810	-0.011358	-0.021350	MT	20940	2023.02.27 15:13:11.483859094	0001923
0	0.357374	0.356154	-0.027788	0.009906	MT	20940	2023.02.27 15:13:11.484859094	0001923
0	0.380533	0.380174	-0.008823	0.013948	MT	20940	2023.02.27 15:13:11.485859094	0001923
0	0.352041	0.351966	-0.004551	-0.005699	MT	20940	2023.02.27 15:13:11.486859094	0001923
0	0.392331	0.392016	-0.015564	-0.002280	MT	20940	2023.02.27 15:13:11.487859094	0001923
0	0.352121	0.352011	-0.008612	-0.001761	MT	20940	2023.02.27 15:13:11.488859094	0001923
0	0.376076	0.371549	-0.030868	-0.049310	MT	20940	2023.02.27 15:13:11.489859094	0001923
0	0.381182	0.379819	-0.023272	-0.022275	MT	20940	2023.02.27 15:13:11.490859094	0001923
0	0.411040	0.406642	-0.042947	-0.041855	MT	20940	2023.02.27 15:13:11.491859094	0001923
0	0.358946	0.355526	-0.007890	-0.048794	MT	20940	2023.02.27 15:13:11.492859094	0001923
0	0.344263	0.343888	-0.008438	-0.013677	MT	20940	2023.02.27 15:13:11.493859094	0001923
0	0.393300	0.391658	0.011922	-0.033862	MT	20940	2023.02.27 15:13:11.494859094	0001923
0	0.357150	0.355725	-0.011179	-0.029843	MT	20940	2023.02.27 15:13:11.495859094	0001923
0	0.304074	0.303919	0.003452	-0.009082	MT	20940	2023.02.27 15:13:11.496859094	0001923
0	0.385965	0.383610	-0.010978	-0.041130	MT	20940	2023.02.27 15:13:11.497859094	0001923
0	0.344147	0.344086	-0.000744	0.006442	MT	20940	2023.02.27 15:13:11.498859094	0001923
0	0.365212	0.363906	-0.027412	-0.014173	MT	20940	2023.02.27 15:13:11.499859094	0001923
0	0.360494	0.359894	-0.015418	-0.013948	MT	20940	2023.02.27 15:13:11.500859094	0001923
0	0.340429	0.339936	-0.015503	-0.009743	MT	20940	2023.02.27 15:13:11.501859094	0001923
0	0.325926	0.323739	-0.023216	-0.029697	MT	20940	2023.02.27 15:13:11.502859094	0001923
0	0.358388	0.355563	-0.003951	-0.044734	MT	20940	2023.02.27 15:13:11.503859094	0001923
0	0.384152	0.384051	-0.008635	0.001909	MT	20940	2023.02.27 15:13:11.504859094	0001923
0	0.360494	0.359894	-0.015418	-0.013948	MT	20940	2023.02.27 15:13:11.505859094	0001923
0	0.381937	0.379695	-0.023088	-0.034273	MT	20940	2023.02.27 15:13:11.506859094	0001923
0	0.364401	0.363935	-0.015475	-0.009990	MT	20940	2023.02.27 15:13:11.507859094	0001923
0	0.340359	0.339891	-0.011443	-0.013681	MT	20940	2023.02.27 15:13:11.508859094	0001923
0	0.324968	0.324222	-0.011950	0.018478	MT	20940	2023.02.27 15:13:11.509859094	0001923
0	0.361137	0.359948	-0.027478	-0.010132	MT	20940	2023.02.27 15:13:11.510859094	0001923
0	0.320794	0.319761	-0.004284	-0.025366	MT	20940	2023.02.27 15:13:11.511859094	0001923
0	0.340359	0.339891	-0.011443	-0.013681	MT	20940	2023.02.27 15:13:11.512859094	0001923
0	0.330896	0.328428	-0.012251	0.038433	MT	20940	2023.02.27 15:13:11.513859094	0001923
0	0.344656	0.343854	-0.015376	-0.017783	MT	20940	2023.02.27 15:13:11.514859094	0001923
0	0.352415	0.352059	-0.015672	0.002131	MT	20940	2023.02.27 15:13:11.515859094	0001923
0	0.376931	0.375717	-0.004156	-0.029942	MT	20940	2023.02.27 15:13:11.516859094	0001923
0	0.372684	0.371758	-0.004222	-0.025902	MT	20940	2023.02.27 15:13:11.517859094	0001923
0	0.369255	0.367676	-0.004105	-0.033859	MT	20940	2023.02.27 15:13:11.518859094	0001923
0	0.357038	0.355771	-0.015240	-0.025905	MT	20940	2023.02.27 15:13:11.519859094	0001923
0	0.316703	0.316157	0.011099	0.014912	MT	20940	2023.02.27 15:13:11.520859094	0001923
0	0.346462	0.344390	-0.016170	0.034208	MT	20940	2023.02.27 15:13:11.521859094	0001923
0	0.362869	0.359510	0.008113	-0.048591	MT	20940	2023.02.27 15:13:11.522859094	0001923
0	0.348065	0.347916	0.003504	-0.009535	MT	20940	2023.02.27 15:13:11.523859094	0001923
0	0.324304	0.323839	-0.000402	-0.017348	MT	20940	2023.02.27 15:13:11.524859094	0001923
0	0.346808	0.343660	-0.027070	-0.037963	MT	20940	2023.02.27 15:13:11.525859094	0001923
0	0.356477	0.356138	-0.011790	0.010150	MT	20940	2023.02.27 15:13:11.526859094	0001923
0	0.366000	0.364277	-0.027962	0.021821	MT	20940	2023.02.27 15:13:11.527859094	0001923
0	0.329067	0.327719	-0.004213	-0.029448	MT	20940	2023.02.27 15:13:11.528859094	0001923
0	0.352959	0.352109	-0.023732	0.006009	MT	20940	2023.02.27 15:13:11.529859094	0001923
0	0.350320	0.347833	-0.035308	-0.022129	MT	20940	2023.02.27 15:13:11.530859094	0001923
0	0.298806	0.296737	-0.019248	-0.029358	MT	20940	2023.02.27 15:13:11.531859094	0001923
0	0.333185	0.331990	-0.027572	-0.005845	MT	20940	2023.02.27 15:13:11.532859094	0001923
0	0.380364	0.380133	-0.008762	0.009949	MT	20940	2023.02.27 15:13:11.533859094	0001923
0	0.349931	0.347829	-0.031309	-0.022068	MT	20940	2023.02.27 15:13:11.534859094	0001923
0	0.361093	0.359989	-0.027539	-0.006133	MT	20940	2023.02.27 15:13:11.535859094	0001923
0	0.348672	0.348179	-0.011861	0.014232	MT	20940	2023.02.27 15:13:11.536859094	0001923
0	0.380804	0.380066	-0.023638	0.001721	MT	20940	2023.02.27 15:13:11.537859094	0001923
0	0.341368	0.339730	-0.015198	-0.029740	MT	20940	2023.02.27 15:13:11.538859094	0001923
0	0.316563	0.315896	-0.015471	-0.013495	MT	20940	2023.02.27 15:13:11.539859094	0001923
0	0.368115	0.368010	-0.008593	-0.001926	MT	20940	2023.02.27 15:13:11.540859094	0001923
0	0.344865	0.343858	-0.019376	-0.017844	MT	20940	2023.02.27 15:13:11.541859094	0001923
0	0.310255	0.307607	-0.004069	-0.040240	MT	20940	2023.02.27 15:13:11.542859094	0001923
0	0.328130	0.328037	0.007297	0.002730	MT	20940	2023.02.27 15:13:11.543859094	0001923
0	0.336733	0.335752	0.003734	-0.025409	MT	20940	2023.02.27 15:13:11.544859094	0001923
0	0.317145	0.315708	0.007771	-0.029141	MT	20940	2023.02.27 15:13:11.545859094	0001923
0	0.342673	0.339571	-0.010969	-0.044676	MT	20940	2023.02.27 15:13:11.546859094	0001923
0	0.344321	0.343867	0.011559	-0.013371	MT	20940	2023.02.27 15:13:11.547859094	0001923
0	0.340513	0.339801	-0.004321	-0.021573	MT	20940	2023.02.27 15:13:11.548859094	0001923
0	0.364172	0.363990	0.011400	-0.001579	MT	20940	2023.02.27 15:13:11.549859094	0001923
0	0.346562	0.343621	-0.019025	-0.040840	MT	20940	2023.02.27 15:13:11.550859094	0001923
0	0.322621	0.320321	-0.028075	0.026273	MT	20940	2023.02.27 15:13:11.551859094	0001923
0	0.377174	0.375774	-0.019216	-0.026172	MT	20940	2023.02.27 15:13:11.552859094	0001923
0	0.336043	0.336008	-0.004631	-0.001535	MT	20940	2023.02.27 15:13:11.553859094	0001923
0	0.404669	0.403197	-0.031793	0.013360	MT	20940	2023.02.27 15:13:11.554859094	0001923
0	0.378571	0.376359	-0.028070	0.029696	MT	20940	2023.02.27 15:13:11.555859094	0001923
0	0.360805	0.360183	-0.015846	0.014047	MT	20940	2023.02.27 15:13:11.556859094	0001923
0	0.357083	0.356150	-0.023789	0.009967	MT	20940	2023.02.27 15:13:11.557859094	0001923
0	0.308566	0.308174	-0.004909	0.014750	MT	20940	2023.02.27 15:13:11.558859094	0001923
0	0.349497	0.347684	-0.011128	-0.033760	MT	20940	2023.02.27 15:13:11.559859094	0001923
0	0.349062	0.347771	-0.015249	-0.025823	MT	20940	2023.02.27 15:13:11.560859094	0001923
0	0.358380	0.356125	-0.039726	0.005723	MT	20940	2023.02.27 15:13:11.561859094	0001923
0	0.328932	0.327945	-0.023516	-0.009742	MT	20940	2023.02.27 15:13:11.562859094	0001923
0	0.365586	0.363631	-4.897868E-5	-0.037756	MT	20940	2023.02.27 15:13:11.563859094	0001923
0	0.324278	0.324057	-0.011706	0.002481	MT	20940	2023.02.27 15:13:11.564859094	0001923
0	0.332561	0.332161	0.007118	0.014687	MT	20940	2023.02.27 15:13:11.565859094	0001923
0	0.364555	0.363980	-0.019535	-0.006052	MT	20940	2023.02.27 15:13:11.566859094	0001923
0	0.340066	0.339917	0.003495	-0.009453	MT	20940	2023.02.27 15:13:11.567859094	0001923
0	0.336601	0.335982	-0.019569	-0.005764	MT	20940	2023.02.27 15:13:11.568859094	0001923
0	0.320070	0.320042	0.003288	0.002751	MT	20940	2023.02.27 15:13:11.569859094	0001923
0	0.341029	0.339719	-0.004199	-0.029572	MT	20940	2023.02.27 15:13:11.570859094	0001923
0	0.329492	0.327682	-0.008152	-0.033508	MT	20940	2023.02.27 15:13:11.571859094	0001923
0	0.324894	0.324028	-0.023643	-0.001702	MT	20940	2023.02.27 15:13:11.572859094	0001923
0	0.281832	0.280812	-0.011390	-0.021073	MT	20940	2023.02.27 15:13:11.573859094	0001923
0	0.366371	0.363655	-0.023046	-0.038107	MT	20940	2023.02.27 15:13:11.574859094	0001923
0	0.374278	0.372281	-0.031952	0.021678	MT	20940	2023.02.27 15:13:11.575859094	0001923
0	0.332152	0.332086	-0.000759	0.006566	MT	20940	2023.02.27 15:13:11.576859094	0001923
0	0.344076	0.340448	-0.032234	0.038004	MT	20940	2023.02.27 15:13:11.577859094	0001923
0	0.328372	0.327892	-0.011457	-0.013558	MT	20940	2023.02.27 15:13:11.578859094	0001923
0	0.335601	0.332135	-0.047753	0.005848	MT	20940	2023.02.27 15:13:11.579859094	0001923
0	0.383421	0.379757	-0.043147	-0.030579	MT	20940	2023.02.27 15:13:11.580859094	0001923
0	0.312175	0.311877	0.003522	-0.013164	MT	20940	2023.02.27 15:13:11.581859094	0001923
0	0.360472	0.359849	-0.011358	-0.017886	MT	20940	2023.02.27 15:13:11.582859094	0001923
0	0.357239	0.355775	-0.019239	-0.025966	MT	20940	2023.02.27 15:13:11.583859094	0001923
0	0.325583	0.324036	-0.031642	-0.001824	MT	20940	2023.02.27 15:13:11.584859094	0001923
0	0.332369	0.331831	0.007607	-0.017308	MT	20940	2023.02.27 15:13:11.585859094	0001923
0	0.324754	0.319453	-0.014809	-0.056529	MT	20940	2023.02.27 15:13:11.586859094	0001923
0	0.329248	0.328263	-0.012006	0.022436	MT	20940	2023.02.27 15:13:11.587859094	0001923
0	0.368333	0.367829	0.007649	-0.017678	MT	20940	2023.02.27 15:13:11.588859094	0001923
0	0.312136	0.312013	-0.008659	-0.001349	MT	20940	2023.02.27 15:13:11.589859094	0001923
0	0.360627	0.359853	-0.015357	-0.017947	MT	20940	2023.02.27 15:13:11.590859094	0001923
0	0.304363	0.303844	-0.004425	-0.017203	MT	20940	2023.02.27 15:13:11.591859094	0001923
0	0.328373	0.327831	0.007602	-0.017267	MT	20940	2023.02.27 15:13:11.592859094	0001923
0	0.348811	0.347764	-0.008250	-0.025716	MT	20940	2023.02.27 15:13:11.593859094	0001923
0	0.308240	0.307975	-0.011603	-0.005353	MT	20940	2023.02.27 15:13:11.594859094	0001923
0	0.356702	0.356105	-0.019728	0.006028	MT	20940	2023.02.27 15:13:11.595859094	0001923
0	0.365059	0.364149	-0.023779	0.009884	MT	20940	2023.02.27 15:13:11.596859094	0001923
0	0.348226	0.348032	0.011320	0.002585	MT	20940	2023.02.27 15:13:11.597859094	0001923
0	0.342126	0.339610	-0.008031	-0.040631	MT	20940	2023.02.27 15:13:11.598859094	0001923
0	0.368809	0.368145	-0.019775	0.009904	MT	20940	2023.02.27 15:13:11.599859094	0001923
0	0.400784	0.399764	-0.011188	-0.026297	MT	20940	2023.02.27 15:13:11.600859094	0001923
0	0.337811	0.336159	-0.031811	0.010050	MT	20940	2023.02.27 15:13:11.601859094	0001923
0	0.385378	0.384074	-0.031632	0.001558	MT	20940	2023.02.27 15:13:11.602859094	0001923
0	0.396228	0.395885	-0.008376	-0.014212	MT	20940	2023.02.27 15:13:11.603859094	0001923
0	0.356814	0.356026	-0.023605	-0.002031	MT	20940	2023.02.27 15:13:11.604859094	0001923
0	0.358045	0.356278	-0.027971	0.021904	MT	20940	2023.02.27 15:13:11.605859094	0001923
0	0.361602	0.360306	-0.016029	0.026045	MT	20940	2023.02.27 15:13:11.606859094	0001923
0	0.364993	0.363815	-0.019291	-0.022049	MT	20940	2023.02.27 15:13:11.607859094	0001923
0	0.380112	0.380009	-0.008579	-0.002049	MT	20940	2023.02.27 15:13:11.608859094	0001923
0	0.380615	0.379806	-0.011273	-0.022092	MT	20940	2023.02.27 15:13:11.609859094	0001923
0	0.360784	0.359763	-0.008236	-0.025839	MT	20940	2023.02.27 15:13:11.610859094	0001923
0	0.320631	0.319983	-0.019587	-0.005599	MT	20940	2023.02.27 15:13:11.611859094	0001923
0	0.340641	0.340064	-0.019686	0.002194	MT	20940	2023.02.27 15:13:11.612859094	0001923
0	0.340125	0.339970	-0.008565	-0.005637	MT	20940	2023.02.27 15:13:11.613859094	0001923
0	0.332489	0.331864	0.015545	-0.013186	MT	20940	2023.02.27 15:13:11.614859094	0001923
0	0.356119	0.355970	-0.008546	-0.005801	MT	20940	2023.02.27 15:13:11.615859094	0001923
0	0.340513	0.340172	-0.004871	0.014421	MT	20940	2023.02.27 15:13:11.616859094	0001923
0	0.368723	0.368200	0.007100	0.018315	MT	20940	2023.02.27 15:13:11.617859094	0001923
0	0.356568	0.355805	-0.008302	-0.021799	MT	20940	2023.02.27 15:13:11.618859094	0001923
0	0.340125	0.339970	-0.008565	-0.005637	MT	20940	2023.02.27 15:13:11.619859094	0001923
0	0.349326	0.347677	-0.004129	-0.033653	MT	20940	2023.02.27 15:13:11.620859094	0001923
0	0.356567	0.355981	-0.019545	-0.005969	MT	20940	2023.02.27 15:13:11.621859094	0001923
0	0.367962	0.364517	-0.020329	0.045939	MT	20940	2023.02.27 15:13:11.622859094	0001923
0	0.361425	0.359993	-0.031539	-0.006194	MT	20940	2023.02.27 15:13:11.623859094	0001923
0	0.385959	0.384239	-0.031877	0.017555	MT	20940	2023.02.27 15:13:11.624859094	0001923
0	0.324894	0.323987	-0.023582	-0.005701	MT	20940	2023.02.27 15:13:11.625859094	0001923
0	0.353253	0.351775	-0.019244	-0.025925	MT	20940	2023.02.27 15:13:11.626859094	0001923
0	0.362729	0.359964	-0.043476	-0.010377	MT	20940	2023.02.27 15:13:11.627859094	0001923
0	0.336733	0.336206	0.003062	0.018584	MT	20940	2023.02.27 15:13:11.628859094	0001923
0	0.352846	0.351857	-0.019366	-0.017926	MT	20940	2023.02.27 15:13:11.629859094	0001923
0	0.359049	0.355663	-0.031055	-0.038147	MT	20940	2023.02.27 15:13:11.630859094	0001923
0	0.373743	0.372038	-0.035585	-0.002379	MT	20940	2023.02.27 15:13:11.631859094	0001923
0	0.350320	0.347833	-0.035308	-0.022129	MT	20940	2023.02.27 15:13:11.632859094	0001923
0	0.344633	0.343940	-0.019498	-0.009845	MT	20940	2023.02.27 15:13:11.633859094	0001923
0	0.342281	0.339652	-0.019075	-0.037799	MT	20940	2023.02.27 15:13:11.634859094	0001923
0	0.305188	0.304190	-0.019912	0.014562	MT	20940	2023.02.27 15:13:11.635859094	0001923
0	0.349176	0.348262	-0.011983	0.022230	MT	20940	2023.02.27 15:13:11.636859094	0001923
0	0.304206	0.303993	0.011329	-0.000961	MT	20940	2023.02.27 15:13:11.637859094	0001923
0	0.309328	0.307728	-0.011236	-0.029349	MT	20940	2023.02.27 15:13:11.638859094	0001923
0	0.338851	0.335706	-0.031140	-0.033942	MT	20940	2023.02.27 15:13:11.639859094	0001923
0	0.344042	0.344007	-0.004622	-0.001617	MT	20940	2023.02.27 15:13:11.640859094	0001923
0	0.356523	0.355788	0.007696	-0.021554	MT	20940	2023.02.27 15:13:11.641859094	0001923
0	0.336305	0.335835	0.003612	-0.017410	MT	20940	2023.02.27 15:13:11.642859094	0001923
0	0.385066	0.384070	-0.027633	0.001619	MT	20940	2023.02.27 15:13:11.643859094	0001923
0	0.348901	0.348220	-0.011922	0.018231	MT	20940	2023.02.27 15:13:11.644859094	0001923
0	0.354542	0.351878	-0.039364	-0.018232	MT	20940	2023.02.27 15:13:11.645859094	0001923
0	0.382126	0.379831	-0.035270	-0.022458	MT	20940	2023.02.27 15:13:11.646859094	0001923
0	0.333690	0.332276	0.014934	0.026807	MT	20940	2023.02.27 15:13:11.647859094	0001923
0	0.333161	0.332151	-0.023817	0.010214	MT	20940	2023.02.27 15:13:11.648859094	0001923
0	0.402457	0.400284	-0.035918	0.021328	MT	20940	2023.02.27 15:13:11.649859094	0001923
0	0.332223	0.332015	-0.011635	-0.001601	MT	20940	2023.02.27 15:13:11.650859094	0001923
0	0.335124	0.331797	-0.039266	-0.026025	MT	20940	2023.02.27 15:13:11.651859094	0001923
0	0.381182	0.379819	-0.023272	-0.022275	MT	20940	2023.02.27 15:13:11.652859094	0001923
0	0.342164	0.340316	-0.024052	0.026129	MT	20940	2023.02.27 15:13:11.653859094	0001923
0	0.372822	0.372067	-0.023647	0.001803	MT	20940	2023.02.27 15:13:11.654859094	0001923
0	0.369047	0.367861	-0.023347	-0.018152	MT	20940	2023.02.27 15:13:11.655859094	0001923
0	0.312187	0.312054	-0.008720	0.002650	MT	20940	2023.02.27 15:13:11.656859094	0001923
0	0.321055	0.320111	-0.023770	0.006338	MT	20940	2023.02.27 15:13:11.657859094	0001923
0	0.317107	0.315720	-0.004228	-0.029325	MT	20940	2023.02.27 15:13:11.658859094	0001923
0	0.332309	0.332123	0.003180	0.010626	MT	20940	2023.02.27 15:13:11.659859094	0001923
0	0.354080	0.352378	-0.005162	0.034294	MT	20940	2023.02.27 15:13:11.660859094	0001923
0	0.320345	0.320132	-0.004834	0.010628	MT	20940	2023.02.27 15:13:11.661859094	0001923
0	0.349361	0.347665	0.007870	-0.033470	MT	20940	2023.02.27 15:13:11.662859094	0001923
0	0.376792	0.376145	-0.019765	0.009822	MT	20940	2023.02.27 15:13:11.663859094	0001923
0	0.366960	0.364434	-0.020207	0.037941	MT	20940	2023.02.27 15:13:11.664859094	0001923
0	0.349863	0.347693	-0.019127	-0.033882	MT	20940	2023.02.27 15:13:11.665859094	0001923
0	0.344262	0.344056	-0.011682	0.002275	MT	20940	2023.02.27 15:13:11.666859094	0001923
0	0.368244	0.368054	-0.011654	0.002028	MT	20940	2023.02.27 15:13:11.667859094	0001923
0	0.299234	0.297083	-0.035735	0.002392	MT	20940	2023.02.27 15:13:11.668859094	0001923
0	0.340748	0.340214	-0.004932	0.018420	MT	20940	2023.02.27 15:13:11.669859094	0001923
0	0.368787	0.367811	-0.015287	-0.022029	MT	20940	2023.02.27 15:13:11.670859094	0001923
0	0.336601	0.336023	-0.019630	-0.001764	MT	20940	2023.02.27 15:13:11.671859094	0001923
0	0.338213	0.336163	-0.035811	0.009989	MT	20940	2023.02.27 15:13:11.672859094	0001923
0	0.345491	0.340600	-0.020480	0.054185	MT	20940	2023.02.27 15:13:11.673859094	0001923
0	0.341579	0.339734	-0.019197	-0.029801	MT	20940	2023.02.27 15:13:11.674859094	0001923
0	0.326980	0.324049	-0.043641	-0.002007	MT	20940	2023.02.27 15:13:11.675859094	0001923
0	0.364556	0.363804	-0.008292	-0.021881	MT	20940	2023.02.27 15:13:11.676859094	0001923
0	0.311501	0.307532	-0.010946	-0.048346	MT	20940	2023.02.27 15:13:11.677859094	0001923
0	0.312072	0.312042	0.003278	0.002833	MT	20940	2023.02.27 15:13:11.678859094	0001923
0	0.345099	0.343723	-0.008194	-0.029674	MT	20940	2023.02.27 15:13:11.679859094	0001923
0	0.352505	0.352101	-0.015733	0.006131	MT	20940	2023.02.27 15:13:11.680859094	0001923
0	0.320757	0.319757	-0.000284	-0.025305	MT	20940	2023.02.27 15:13:11.681859094	0001923
0	0.370471	0.367570	-0.010936	-0.044964	MT	20940	2023.02.27 15:13:11.682859094	0001923
0	0.321131	0.320244	0.006982	0.022809	MT	20940	2023.02.27 15:13:11.683859094	0001923
0	0.357015	0.356187	-0.019850	0.014027	MT	20940	2023.02.27 15:13:11.684859094	0001923
0	0.336091	0.336049	-0.004692	0.002464	MT	20940	2023.02.27 15:13:11.685859094	0001923
0	0.323235	0.319581	-0.018992	-0.044592	MT	20940	2023.02.27 15:13:11.686859094	0001923
0	0.301498	0.300237	0.014957	0.023137	MT	20940	2023.02.27 15:13:11.687859094	0001923
0	0.325314	0.324145	0.023107	0.015013	MT	20940	2023.02.27 15:13:11.688859094	0001923
0	0.340875	0.339858	-0.019381	-0.017803	MT	20940	2023.02.27 15:13:11.689859094	0001923
0	0.297760	0.297145	-0.015860	0.010696	MT	20940	2023.02.27 15:13:11.690859094	0001923
0	0.324871	0.323765	-0.008279	-0.025469	MT	20940	2023.02.27 15:13:11.691859094	0001923
0	0.348213	0.347973	-0.011555	-0.005765	MT	20940	2023.02.27 15:13:11.692859094	0001923
0	0.285792	0.285146	-0.015874	0.010820	MT	20940	2023.02.27 15:13:11.693859094	0001923
0	0.352710	0.351899	-0.019427	-0.013927	MT	20940	2023.02.27 15:13:11.694859094	0001923
0	0.369654	0.368158	-0.031773	0.009721	MT	20940	2023.02.27 15:13:11.695859094	0001923
0	0.333401	0.331731	-0.015207	-0.029657	MT	20940	2023.02.27 15:13:11.696859094	0001923
0	0.336743	0.332555	-0.016429	0.050329	MT	20940	2023.02.27 15:13:11.697859094	0001923
0	0.368115	0.367969	-0.008532	-0.005925	MT	20940	2023.02.27 15:13:11.698859094	0001923
0	0.324721	0.324181	-0.011889	0.014479	MT	20940	2023.02.27 15:13:11.699859094	0001923
0	0.312416	0.312020	-0.015659	-0.001456	MT	20940	2023.02.27 15:13:11.700859094	0001923
0	0.319456	0.315711	-0.035163	-0.033797	MT	20940	2023.02.27 15:13:11.701859094	0001923
0	0.357463	0.355684	-0.011118	-0.033842	MT	20940	2023.02.27 15:13:11.702859094	0001923
0	0.326147	0.324123	-0.035764	0.006113	MT	20940	2023.02.27 15:13:11.703859094	0001923
0	0.352018	0.351999	0.003387	-0.001578	MT	20940	2023.02.27 15:13:11.704859094	0001923
0	0.340500	0.340138	-0.011809	0.010315	MT	20940	2023.02.27 15:13:11.705859094	0001923
0	0.328166	0.328082	0.003236	0.006668	MT	20940	2023.02.27 15:13:11.706859094	0001923
0	0.324316	0.324124	0.003170	0.010709	MT	20940	2023.02.27 15:13:11.707859094	0001923
0	0.328761	0.328106	-0.019761	0.006317	MT	20940	2023.02.27 15:13:11.708859094	0001923
0	0.321528	0.319867	-0.027403	-0.017719	MT	20940	2023.02.27 15:13:11.709859094	0001923
0	0.333401	0.331731	-0.015207	-0.029657	MT	20940	2023.02.27 15:13:11.710859094	0001923
0	0.310413	0.307876	-0.035417	-0.017718	MT	20940	2023.02.27 15:13:11.711859094	0001923
0	0.348580	0.348023	-0.019615	-0.001888	MT	20940	2023.02.27 15:13:11.712859094	0001923
0	0.316286	0.316095	-0.008777	0.006608	MT	20940	2023.02.27 15:13:11.713859094	0001923
0	0.407947	0.406859	-0.023301	-0.018553	MT	20940	2023.02.27 15:13:11.714859094	0001923
0	0.329182	0.323461	-0.022804	-0.056693	MT	20940	2023.02.27 15:13:11.715859094	0001923
0	0.352823	0.352183	-0.015855	0.014129	MT	20940	2023.02.27 15:13:11.716859094	0001923
0	0.376239	0.375930	-0.011461	-0.010052	MT	20940	2023.02.27 15:13:11.717859094	0001923
0	0.333161	0.332151	-0.023817	0.010214	MT	20940	2023.02.27 15:13:11.718859094	0001923
0	0.330460	0.328205	-0.035881	0.014071	MT	20940	2023.02.27 15:13:11.719859094	0001923
0	0.379563	0.376479	-0.024253	0.041755	MT	20940	2023.02.27 15:13:11.720859094	0001923
0	0.363918	0.359717	-0.043110	-0.034373	MT	20940	2023.02.27 15:13:11.721859094	0001923
0	0.396429	0.396135	-0.011743	0.009738	MT	20940	2023.02.27 15:13:11.722859094	0001923
0	0.364726	0.359508	-0.030821	-0.053186	MT	20940	2023.02.27 15:13:11.723859094	0001923
0	0.332944	0.332221	-0.011941	0.018396	MT	20940	2023.02.27 15:13:11.724859094	0001923
0	0.353453	0.347418	-0.022714	-0.060939	MT	20940	2023.02.27 15:13:11.725859094	0001923
0	0.323583	0.315662	-0.058053	-0.041148	MT	20940	2023.02.27 15:13:11.726859094	0001923
0	0.305518	0.303680	-0.004181	-0.033200	MT	20940	2023.02.27 15:13:11.727859094	0001923
0	0.368170	0.368088	-0.004716	0.006134	MT	20940	2023.02.27 15:13:11.728859094	0001923
0	0.308292	0.307934	-0.011542	-0.009353	MT	20940	2023.02.27 15:13:11.729859094	0001923
0	0.340507	0.335551	-0.030911	-0.048940	MT	20940	2023.02.27 15:13:11.730859094	0001923
0	0.368474	0.368171	-0.004838	0.014133	MT	20940	2023.02.27 15:13:11.731859094	0001923
0	0.368831	0.368067	-0.023652	0.001845	MT	20940	2023.02.27 15:13:11.732859094	0001923
0	0.368831	0.367943	-0.023469	-0.010153	MT	20940	2023.02.27 15:13:11.733859094	0001923
0	0.348511	0.347895	-0.015433	-0.013825	MT	20940	2023.02.27 15:13:11.734859094	0001923
0	0.330590	0.327565	-0.003984	-0.044445	MT	20940	2023.02.27 15:13:11.735859094	0001923
0	0.328568	0.328161	0.007113	0.014728	MT	20940	2023.02.27 15:13:11.736859094	0001923
0	0.336055	0.335921	-0.000510	-0.009473	MT	20940	2023.02.27 15:13:11.737859094	0001923
0	0.344507	0.343801	-0.004317	-0.021614	MT	20940	2023.02.27 15:13:11.738859094	0001923
0	0.353391	0.351681	-0.008123	-0.033755	MT	20940	2023.02.27 15:13:11.739859094	0001923
0	0.372199	0.372013	-0.011588	-0.002013	MT	20940	2023.02.27 15:13:11.740859094	0001923
0	0.356176	0.355883	-0.004424	-0.013739	MT	20940	2023.02.27 15:13:11.741859094	0001923
0	0.332730	0.331756	-0.000270	-0.025429	MT	20940	2023.02.27 15:13:11.742859094	0001923
0	0.348145	0.348085	-0.000740	0.006401	MT	20940	2023.02.27 15:13:11.743859094	0001923
0	0.372426	0.371824	0.011654	-0.017658	MT	20940	2023.02.27 15:13:11.744859094	0001923
0	0.370022	0.368162	-0.035773	0.009660	MT	20940	2023.02.27 15:13:11.745859094	0001923
0	0.396550	0.395937	-0.019436	-0.010381	MT	20940	2023.02.27 15:13:11.746859094	0001923
0	0.345514	0.343685	-0.011132	-0.033719	MT	20940	2023.02.27 15:13:11.747859094	0001923
0	0.372800	0.371856	-0.019343	-0.018132	MT	20940	2023.02.27 15:13:11.748859094	0001923
0	0.341579	0.339734	-0.019197	-0.029801	MT	20940	2023.02.27 15:13:11.749859094	0001923
0	0.308707	0.307942	-0.019541	-0.009475	MT	20940	2023.02.27 15:13:11.750859094	0001923
0	0.324894	0.324028	-0.023643	-0.001702	MT	20940	2023.02.27 15:13:11.751859094	0001923
0	0.338244	0.335613	-0.011035	-0.040635	MT	20940	2023.02.27 15:13:11.752859094	0001923
0	0.360950	0.359776	0.019700	-0.021412	MT	20940	2023.02.27 15:13:11.753859094	0001923
0	0.353651	0.352329	0.002898	0.030417	MT	20940	2023.02.27 15:13:11.754859094	0001923
0	0.341906	0.339693	-0.019136	-0.033800	MT	20940	2023.02.27 15:13:11.755859094	0001923
0	0.357978	0.355647	-0.015057	-0.037903	MT	20940	2023.02.27 15:13:11.756859094	0001923
0	0.364598	0.364063	-0.019657	0.001947	MT	20940	2023.02.27 15:13:11.757859094	0001923
0	0.348019	0.347999	0.003382	-0.001536	MT	20940	2023.02.27 15:13:11.758859094	0001923
0	0.360339	0.360096	-0.011724	0.006110	MT	20940	2023.02.27 15:13:11.759859094	0001923
0	0.329541	0.327732	0.023722	-0.025021	MT	20940	2023.02.27 15:13:11.760859094	0001923
0	0.369567	0.367687	-0.015104	-0.034027	MT	20940	2023.02.27 15:13:11.761859094	0001923
0	0.328300	0.327839	-0.000397	-0.017389	MT	20940	2023.02.27 15:13:11.762859094	0001923
0	0.350571	0.347878	-0.039369	-0.018191	MT	20940	2023.02.27 15:13:11.763859094	0001923
0	0.341836	0.339738	-0.023197	-0.029862	MT	20940	2023.02.27 15:13:11.764859094	0001923
0	0.328542	0.328102	-0.015762	0.006378	MT	20940	2023.02.27 15:13:11.765859094	0001923
0	0.378613	0.375749	-0.035153	-0.030416	MT	20940	2023.02.27 15:13:11.766859094	0001923
0	0.328713	0.328180	-0.011884	0.014438	MT	20940	2023.02.27 15:13:11.767859094	0001923
0	0.351050	0.347882	-0.043368	-0.018252	MT	20940	2023.02.27 15:13:11.768859094	0001923
0	0.333545	0.331994	-0.031572	-0.005906	MT	20940	2023.02.27 15:13:11.769859094	0001923
0	0.312416	0.311979	-0.015597	-0.005455	MT	20940	2023.02.27 15:13:11.770859094	0001923
0	0.302026	0.299872	-0.031427	-0.017574	MT	20940	2023.02.27 15:13:11.771859094	0001923
0	0.370605	0.367704	-0.031102	-0.034272	MT	20940	2023.02.27 15:13:11.772859094	0001923
0	0.307565	0.303666	-0.031117	-0.037612	MT	20940	2023.02.27 15:13:11.773859094	0001923
0	0.362464	0.360245	-0.035905	0.017741	MT	20940	2023.02.27 15:13:11.774859094	0001923
0	0.352868	0.351944	-0.023488	-0.009989	MT	20940	2023.02.27 15:13:11.775859094	0001923
0	0.346185	0.343788	-0.031252	-0.026026	MT	20940	2023.02.27 15:13:11.776859094	0001923
0	0.323067	0.319752	-0.035219	-0.029839	MT	20940	2023.02.27 15:13:11.777859094	0001923
0	0.380143	0.380080	0.003298	0.006133	MT	20940	2023.02.27 15:13:11.778859094	0001923
0	0.317460	0.315679	-0.004167	-0.033324	MT	20940	2023.02.27 15:13:11.779859094	0001923
0	0.373536	0.367471	-0.034750	-0.057329	MT	20940	2023.02.27 15:13:11.780859094	0001923
0	0.357486	0.355952	-0.031482	-0.010152	MT	20940	2023.02.27 15:13:11.781859094	0001923
0	0.320695	0.319786	0.011653	-0.021123	MT	20940	2023.02.27 15:13:11.782859094	0001923
0	0.357297	0.355677	-0.004119	-0.033736	MT	20940	2023.02.27 15:13:11.783859094	0001923
0	0.320794	0.319761	-0.004284	-0.025366	MT	20940	2023.02.27 15:13:11.784859094	0001923
0	0.356612	0.355940	-0.019484	-0.009969	MT	20940	2023.02.27 15:13:11.785859094	0001923
0	0.356209	0.355871	0.007574	-0.013556	MT	20940	2023.02.27 15:13:11.786859094	0001923
0	0.336434	0.336060	-0.015691	0.002296	MT	20940	2023.02.27 15:13:11.787859094	0001923
0	0.396570	0.395851	-0.015315	-0.018318	MT	20940	2023.02.27 15:13:11.788859094	0001923
0	0.352823	0.352026	-0.023610	-0.001990	MT	20940	2023.02.27 15:13:11.789859094	0001923
0	0.299848	0.296922	-0.039490	-0.013666	MT	20940	2023.02.27 15:13:11.790859094	0001923
0	0.296575	0.289545	-0.044415	0.046345	MT	20940	2023.02.27 15:13:11.791859094	0001923
0	0.304100	0.304051	-0.004730	0.002794	MT	20940	2023.02.27 15:13:11.792859094	0001923
0	0.411035	0.410962	-0.004481	-0.006306	MT	20940	2023.02.27 15:13:11.793859094	0001923
0	0.336174	0.335929	-0.008509	-0.009595	MT	20940	2023.02.27 15:13:11.794859094	0001923
0	0.349039	0.347816	-0.019310	-0.021884	MT	20940	2023.02.27 15:13:11.795859094	0001923
0	0.377025	0.376149	-0.023765	0.009761	MT	20940	2023.02.27 15:13:11.796859094	0001923
0	0.348649	0.348142	-0.015799	0.010171	MT	20940	2023.02.27 15:13:11.797859094	0001923
0	0.377386	0.375683	-0.011095	-0.034048	MT	20940	2023.02.27 15:13:11.798859094	0001923
0	0.320507	0.320169	-0.000895	0.014688	MT	20940	2023.02.27 15:13:11.799859094	0001923
0	0.346729	0.344403	0.010766	0.038620	MT	20940	2023.02.27 15:13:11.800859094	0001923
0	0.329757	0.327690	-0.015151	-0.033615	MT	20940	2023.02.27 15:13:11.801859094	0001923
0	0.366306	0.363700	-0.027107	-0.034169	MT	20940	2023.02.27 15:13:11.802859094	0001923
0	0.370043	0.367786	-0.031224	-0.026273	MT	20940	2023.02.27 15:13:11.803859094	0001923
0	0.335632	0.331539	-0.018917	-0.048715	MT	20940	2023.02.27 15:13:11.804859094	0001923
0	0.330048	0.328201	-0.031882	0.014132	MT	20940	2023.02.27 15:13:11.805859094	0001923
0	0.332680	0.331854	-0.015391	-0.017659	MT	20940	2023.02.27 15:13:11.806859094	0001923
0	0.341204	0.340072	-0.027685	0.002072	MT	20940	2023.02.27 15:13:11.807859094	0001923
0	0.329612	0.327780	-0.023272	-0.025739	MT	20940	2023.02.27 15:13:11.808859094	0001923
0	0.347385	0.343969	-0.047495	-0.010273	MT	20940	2023.02.27 15:13:11.809859094	0001923
0	0.324943	0.324069	-0.023704	0.002297	MT	20940	2023.02.27 15:13:11.810859094	0001923
0	0.339012	0.331526	-0.046852	-0.053142	MT	20940	2023.02.27 15:13:11.811859094	0001923
0	0.354515	0.343175	-0.026352	-0.084955	MT	20940	2023.02.27 15:13:11.812859094	0001923
0	0.323636	0.320094	-0.047706	0.001972	MT	20940	2023.02.27 15:13:11.813859094	0001923
0	0.330801	0.323821	-0.062272	-0.026294	MT	20940	2023.02.27 15:13:11.814859094	0001923
0	0.324181	0.316200	-0.070831	0.009660	MT	20940	2023.02.27 15:13:11.815859094	0001923
0	0.353238	0.347649	-0.047017	-0.041309	MT	20940	2023.02.27 15:13:11.816859094	0001923
0	0.350743	0.344195	-0.066798	0.009433	MT	20940	2023.02.27 15:13:11.817859094	0001923
0	0.304611	0.300450	-0.032282	0.038416	MT	20940	2023.02.27 15:13:11.818859094	0001923
0	0.330123	0.324109	-0.062700	0.001702	MT	20940	2023.02.27 15:13:11.819859094	0001923
0	0.319708	0.312357	-0.063080	0.025821	MT	20940	2023.02.27 15:13:11.820859094	0001923
0	0.341557	0.332208	-0.078811	0.009373	MT	20940	2023.02.27 15:13:11.821859094	0001923
0	0.359557	0.348915	-0.016944	0.085159	MT	20940	2023.02.27 15:13:11.822859094	0001923
0	0.321627	0.320304	-0.012077	0.026518	MT	20940	2023.02.27 15:13:11.823859094	0001923
0	0.349611	0.347911	-0.031431	-0.014069	MT	20940	2023.02.27 15:13:11.824859094	0001923
0	0.340523	0.340101	-0.015747	0.006254	MT	20940	2023.02.27 15:13:11.825859094	0001923
0	0.322258	0.319611	-0.008054	-0.040425	MT	20940	2023.02.27 15:13:11.826859094	0001923
0	0.344680	0.344179	-0.011865	0.014273	MT	20940	2023.02.27 15:13:11.827859094	0001923
0	0.316236	0.316079	0.007221	0.006853	MT	20940	2023.02.27 15:13:11.828859094	0001923
0	0.381371	0.379683	-0.011090	-0.034090	MT	20940	2023.02.27 15:13:11.829859094	0001923
0	0.392475	0.391786	0.007739	-0.021925	MT	20940	2023.02.27 15:13:11.830859094	0001923
0	0.332272	0.332095	-0.008758	0.006444	MT	20940	2023.02.27 15:13:11.831859094	0001923
0	0.341438	0.340155	-0.027807	0.010070	MT	20940	2023.02.27 15:13:11.832859094	0001923
0	0.334024	0.332201	-0.031877	0.014091	MT	20940	2023.02.27 15:13:11.833859094	0001923
0	0.365695	0.363639	-0.008048	-0.037878	MT	20940	2023.02.27 15:13:11.834859094	0001923
0	0.337059	0.331460	-0.022794	-0.056775	MT	20940	2023.02.27 15:13:11.835859094	0001923
0	0.326291	0.323590	0.011948	-0.040161	MT	20940	2023.02.27 15:13:11.836859094	0001923
0	0.306470	0.303790	-0.031300	-0.025614	MT	20940	2023.02.27 15:13:11.837859094	0001923
0	0.313632	0.308345	-0.051087	0.026046	MT	20940	2023.02.27 15:13:11.838859094	0001923
0	0.340993	0.339903	-0.023441	-0.013865	MT	20940	2023.02.27 15:13:11.839859094	0001923
0	0.243617	0.240789	-0.027375	-0.024905	MT	20940	2023.02.27 15:13:11.840859094	0001923
0	0.369437	0.367778	-0.023225	-0.026151	MT	20940	2023.02.27 15:13:11.841859094	0001923
0	0.326167	0.319610	-0.046989	-0.045020	MT	20940	2023.02.27 15:13:11.842859094	0001923
0	0.316084	0.308036	-0.070596	-0.006255	MT	20940	2023.02.27 15:13:11.843859094	0001923
0	0.378465	0.372582	-0.044378	0.049490	MT	20940	2023.02.27 15:13:11.844859094	0001923
0	0.356277	0.352017	-0.054545	-0.006463	MT	20940	2023.02.27 15:13:11.845859094	0001923
0	0.326270	0.320502	-0.044317	0.042026	MT	20940	2023.02.27 15:13:11.846859094	0001923
0	0.340066	0.339917	0.003495	-0.009453	MT	20940	2023.02.27 15:13:11.847859094	0001923
0	0.357821	0.355997	-0.035543	-0.006214	MT	20940	2023.02.27 15:13:11.848859094	0001923
0	0.308657	0.307807	-0.008359	-0.021305	MT	20940	2023.02.27 15:13:11.849859094	0001923
0	0.321751	0.320119	-0.031769	0.006216	MT	20940	2023.02.27 15:13:11.850859094	0001923
0	0.341086	0.340225	-0.015931	0.018252	MT	20940	2023.02.27 15:13:11.851859094	0001923
0	0.358759	0.356286	-0.035970	0.021781	MT	20940	2023.02.27 15:13:11.852859094	0001923
0	0.337455	0.335866	-0.027384	-0.017884	MT	20940	2023.02.27 15:13:11.853859094	0001923
0	0.327347	0.323665	-0.031093	-0.037818	MT	20940	2023.02.27 15:13:11.854859094	0001923
0	0.324524	0.324139	-0.011828	0.010479	MT	20940	2023.02.27 15:13:11.855859094	0001923
0	0.349613	0.347657	0.015869	-0.033348	MT	20940	2023.02.27 15:13:11.856859094	0001923
0	0.333665	0.332197	-0.027878	0.014152	MT	20940	2023.02.27 15:13:11.857859094	0001923
0	0.353887	0.351956	-0.035487	-0.010172	MT	20940	2023.02.27 15:13:11.858859094	0001923
0	0.328445	0.327937	-0.015517	-0.009619	MT	20940	2023.02.27 15:13:11.859859094	0001923
0	0.329182	0.323461	-0.022804	-0.056693	MT	20940	2023.02.27 15:13:11.860859094	0001923
0	0.326735	0.323793	-0.035276	-0.025881	MT	20940	2023.02.27 15:13:11.861859094	0001923
0	0.332417	0.323829	-0.070271	-0.026416	MT	20940	2023.02.27 15:13:11.862859094	0001923
0	0.334192	0.331743	-0.027206	-0.029841	MT	20940	2023.02.27 15:13:11.863859094	0001923
0	0.345421	0.343866	-0.027375	-0.017966	MT	20940	2023.02.27 15:13:11.864859094	0001923
0	0.319055	0.316362	-0.028141	0.030314	MT	20940	2023.02.27 15:13:11.865859094	0001923
0	0.337668	0.335912	-0.031445	-0.013946	MT	20940	2023.02.27 15:13:11.866859094	0001923
0	0.354397	0.348071	-0.066610	-0.002606	MT	20940	2023.02.27 15:13:11.867859094	0001923
0	0.302969	0.296942	-0.058488	-0.013957	MT	20940	2023.02.27 15:13:11.868859094	0001923
0	0.361071	0.359861	-0.023356	-0.018070	MT	20940	2023.02.27 15:13:11.869859094	0001923
0	0.322225	0.316027	-0.062587	-0.006215	MT	20940	2023.02.27 15:13:11.870859094	0001923
0	0.356298	0.352414	-0.040158	0.033759	MT	20940	2023.02.27 15:13:11.871859094	0001923
0	0.334909	0.331660	-0.027084	-0.037839	MT	20940	2023.02.27 15:13:11.872859094	0001923
0	0.390201	0.383334	-0.022549	-0.069308	MT	20940	2023.02.27 15:13:11.873859094	0001923
0	0.295779	0.293087	-0.039739	0.002372	MT	20940	2023.02.27 15:13:11.874859094	0001923
0	0.325583	0.324036	-0.031642	-0.001824	MT	20940	2023.02.27 15:13:11.875859094	0001923
0	0.278102	0.277072	-0.023760	0.002781	MT	20940	2023.02.27 15:13:11.876859094	0001923
0	0.329029	0.328110	-0.023761	0.006256	MT	20940	2023.02.27 15:13:11.877859094	0001923
0	0.321528	0.319867	-0.027403	-0.017719	MT	20940	2023.02.27 15:13:11.878859094	0001923
0	0.353389	0.352154	-0.027793	0.009947	MT	20940	2023.02.27 15:13:11.879859094	0001923
0	0.346785	0.343705	-0.031130	-0.034025	MT	20940	2023.02.27 15:13:11.880859094	0001923
0	0.330048	0.327830	-0.031332	-0.021862	MT	20940	2023.02.27 15:13:11.881859094	0001923
0	0.341579	0.340270	-0.019991	0.022190	MT	20940	2023.02.27 15:13:11.882859094	0001923
0	0.340883	0.335646	-0.043031	-0.041124	MT	20940	2023.02.27 15:13:11.883859094	0001923
0	0.344726	0.344105	-0.019742	0.006152	MT	20940	2023.02.27 15:13:11.884859094	0001923
0	0.316436	0.312259	-0.047960	0.018052	MT	20940	2023.02.27 15:13:11.885859094	0001923
0	0.334670	0.332246	-0.035938	0.018029	MT	20940	2023.02.27 15:13:11.886859094	0001923
0	0.316817	0.312019	-0.054593	-0.006051	MT	20940	2023.02.27 15:13:11.887859094	0001923
0	0.335625	0.332254	-0.043937	0.017907	MT	20940	2023.02.27 15:13:11.888859094	0001923
0	0.370432	0.367877	-0.039345	-0.018397	MT	20940	2023.02.27 15:13:11.889859094	0001923
0	0.361801	0.359997	-0.035538	-0.006255	MT	20940	2023.02.27 15:13:11.890859094	0001923
0	0.337859	0.332348	-0.055058	0.025737	MT	20940	2023.02.27 15:13:11.891859094	0001923
0	0.308707	0.307942	-0.019541	-0.009475	MT	20940	2023.02.27 15:13:11.892859094	0001923
0	0.334057	0.331602	-4.114120E-5	-0.040426	MT	20940	2023.02.27 15:13:11.893859094	0001923
0	0.323883	0.319888	-0.047401	-0.018025	MT	20940	2023.02.27 15:13:11.894859094	0001923
0	0.333018	0.332251	-0.001003	0.022563	MT	20940	2023.02.27 15:13:11.895859094	0001923
0	0.337858	0.335739	-0.023202	-0.029821	MT	20940	2023.02.27 15:13:11.896859094	0001923
0	0.392739	0.391983	-0.023502	-0.006401	MT	20940	2023.02.27 15:13:11.897859094	0001923
0	0.329103	0.327707	0.007785	-0.029265	MT	20940	2023.02.27 15:13:11.898859094	0001923
0	0.336364	0.335830	0.007612	-0.017349	MT	20940	2023.02.27 15:13:11.899859094	0001923
0	0.379448	0.376012	-0.050517	-0.006649	MT	20940	2023.02.27 15:13:11.900859094	0001923
0	0.304100	0.303927	-0.004547	-0.009204	MT	20940	2023.02.27 15:13:11.901859094	0001923
0	0.348604	0.348110	0.015197	0.010645	MT	20940	2023.02.27 15:13:11.902859094	0001923
0	0.355980	0.351432	0.004226	-0.056568	MT	20940	2023.02.27 15:13:11.903859094	0001923
0	0.326327	0.323613	-0.011049	-0.040512	MT	20940	2023.02.27 15:13:11.904859094	0001923
0	0.380638	0.380207	-0.000885	0.018070	MT	20940	2023.02.27 15:13:11.905859094	0001923
0	0.318352	0.316164	-0.035835	0.010195	MT	20940	2023.02.27 15:13:11.906859094	0001923
0	0.339648	0.335588	-0.026972	-0.044879	MT	20940	2023.02.27 15:13:11.907859094	0001923
0	0.351717	0.347542	-0.022897	-0.048941	MT	20940	2023.02.27 15:13:11.908859094	0001923
0	0.318126	0.316202	-0.031896	0.014256	MT	20940	2023.02.27 15:13:11.909859094	0001923
0	0.312712	0.308222	-0.050903	0.014048	MT	20940	2023.02.27 15:13:11.910859094	0001923
0	0.341287	0.335940	-0.058442	-0.014358	MT	20940	2023.02.27 15:13:11.911859094	0001923
0	0.366786	0.363923	-0.043410	-0.014417	MT	20940	2023.02.27 15:13:11.912859094	0001923
0	0.338426	0.336085	-0.039688	0.001929	MT	20940	2023.02.27 15:13:11.913859094	0001923
0	0.334725	0.323321	-0.046557	-0.073057	MT	20940	2023.02.27 15:13:11.914859094	0001923
0	0.321055	0.319904	-0.023465	-0.013659	MT	20940	2023.02.27 15:13:11.915859094	0001923
0	0.358692	0.356208	-0.039848	0.013722	MT	20940	2023.02.27 15:13:11.916859094	0001923
0	0.315094	0.312008	-0.043594	-0.005883	MT	20940	2023.02.27 15:13:11.917859094	0001923
0	0.357239	0.352497	-0.040280	0.041758	MT	20940	2023.02.27 15:13:11.918859094	0001923
0	0.355754	0.351492	-0.014832	-0.052859	MT	20940	2023.02.27 15:13:11.919859094	0001923
0	0.357821	0.355643	-0.011057	-0.037842	MT	20940	2023.02.27 15:13:11.920859094	0001923
0	0.360307	0.356260	-0.050908	0.017553	MT	20940	2023.02.27 15:13:11.921859094	0001923
0	0.301496	0.299823	-0.023366	-0.021451	MT	20940	2023.02.27 15:13:11.922859094	0001923
0	0.377471	0.375823	-0.027276	-0.022295	MT	20940	2023.02.27 15:13:11.923859094	0001923
0	0.376282	0.371720	-0.047095	-0.034557	MT	20940	2023.02.27 15:13:11.924859094	0001923
0	0.334024	0.331830	-0.031328	-0.021903	MT	20940	2023.02.27 15:13:11.925859094	0001923
0	0.404618	0.400494	-0.040223	0.041264	MT	20940	2023.02.27 15:13:11.926859094	0001923
0	0.336043	0.335966	-0.004570	-0.005534	MT	20940	2023.02.27 15:13:11.927859094	0001923
0	0.344076	0.339804	-0.047255	-0.026229	MT	20940	2023.02.27 15:13:11.928859094	0001923
0	0.328422	0.327847	-0.008396	-0.017511	MT	20940	2023.02.27 15:13:11.929859094	0001923
0	0.320631	0.320024	-0.019649	-0.001600	MT	20940	2023.02.27 15:13:11.930859094	0001923
0	0.312647	0.312024	-0.019658	-0.001517	MT	20940	2023.02.27 15:13:11.931859094	0001923
0	0.342888	0.339751	-0.035195	-0.030045	MT	20940	2023.02.27 15:13:11.932859094	0001923
0	0.327127	0.324131	-0.043763	0.005991	MT	20940	2023.02.27 15:13:11.933859094	0001923
0	0.392353	0.391844	-0.008320	-0.018170	MT	20940	2023.02.27 15:13:11.934859094	0001923
0	0.343820	0.339759	-0.043195	-0.030167	MT	20940	2023.02.27 15:13:11.935859094	0001923
0	0.379204	0.376252	-0.043885	0.017454	MT	20940	2023.02.27 15:13:11.936859094	0001923
0	0.341649	0.340118	-0.031746	0.006010	MT	20940	2023.02.27 15:13:11.937859094	0001923
0	0.346947	0.343924	-0.043434	-0.014211	MT	20940	2023.02.27 15:13:11.938859094	0001923
0	0.345884	0.344039	-0.035618	-0.002091	MT	20940	2023.02.27 15:13:11.939859094	0001923
0	0.301629	0.299868	-0.027427	-0.017513	MT	20940	2023.02.27 15:13:11.940859094	0001923
0	0.352041	0.351966	-0.004551	-0.005699	MT	20940	2023.02.27 15:13:11.941859094	0001923
0	0.318829	0.315880	-0.039407	-0.017861	MT	20940	2023.02.27 15:13:11.942859094	0001923
0	0.322521	0.319834	-0.035341	-0.021841	MT	20940	2023.02.27 15:13:11.943859094	0001923
0	0.344981	0.343903	-0.023436	-0.013906	MT	20940	2023.02.27 15:13:11.944859094	0001923
0	0.369329	0.367865	-0.027346	-0.018213	MT	20940	2023.02.27 15:13:11.945859094	0001923
0	0.335717	0.331486	-0.007857	-0.052546	MT	20940	2023.02.27 15:13:11.946859094	0001923
0	0.357733	0.356341	-0.009096	0.030192	MT	20940	2023.02.27 15:13:11.947859094	0001923
0	0.296616	0.292885	-0.043434	-0.017686	MT	20940	2023.02.27 15:13:11.948859094	0001923
0	0.356410	0.355935	-0.015484	-0.009908	MT	20940	2023.02.27 15:13:11.949859094	0001923
0	0.329199	0.327991	-0.027577	-0.005803	MT	20940	2023.02.27 15:13:11.950859094	0001923
0	0.340125	0.339970	-0.008565	-0.005637	MT	20940	2023.02.27 15:13:11.951859094	0001923
0	0.275951	0.272837	-0.035397	-0.021357	MT	20940	2023.02.27 15:13:11.952859094	0001923
0	0.301179	0.296716	-0.039185	-0.033663	MT	20940	2023.02.27 15:13:11.953859094	0001923
0	0.342958	0.340398	-0.024174	0.034127	MT	20940	2023.02.27 15:13:11.954859094	0001923
0	0.345954	0.343829	-0.031313	-0.022027	MT	20940	2023.02.27 15:13:11.955859094	0001923
0	0.330944	0.328048	-0.043636	-0.002049	MT	20940	2023.02.27 15:13:11.956859094	0001923
0	0.308759	0.307810	-0.011358	-0.021350	MT	20940	2023.02.27 15:13:11.957859094	0001923
0	0.326049	0.323958	-0.035520	-0.009884	MT	20940	2023.02.27 15:13:11.958859094	0001923
0	0.354790	0.351965	-0.043486	-0.010294	MT	20940	2023.02.27 15:13:11.959859094	0001923
0	0.312354	0.307933	-0.050476	-0.013948	MT	20940	2023.02.27 15:13:11.960859094	0001923
0	0.344029	0.339672	-0.039073	-0.038105	MT	20940	2023.02.27 15:13:11.961859094	0001923
0	0.378761	0.376248	-0.039885	0.017515	MT	20940	2023.02.27 15:13:11.962859094	0001923
0	0.341368	0.340266	-0.015992	0.022252	MT	20940	2023.02.27 15:13:11.963859094	0001923
0	0.335506	0.332093	-0.047692	0.001848	MT	20940	2023.02.27 15:13:11.964859094	0001923
0	0.333880	0.332275	-0.024000	0.022212	MT	20940	2023.02.27 15:13:11.965859094	0001923
0	0.389733	0.388198	-0.031811	0.013514	MT	20940	2023.02.27 15:13:11.966859094	0001923
0	0.345607	0.343825	-0.027314	-0.021965	MT	20940	2023.02.27 15:13:11.967859094	0001923
0	0.362353	0.360125	-0.039721	0.005682	MT	20940	2023.02.27 15:13:11.968859094	0001923
0	0.369567	0.367687	-0.015104	-0.034027	MT	20940	2023.02.27 15:13:11.969859094	0001923
0	0.363456	0.360174	-0.047781	0.009559	MT	20940	2023.02.27 15:13:11.970859094	0001923
0	0.352256	0.352055	-0.011673	0.002193	MT	20940	2023.02.27 15:13:11.971859094	0001923
0	0.321950	0.319739	-0.023221	-0.029656	MT	20940	2023.02.27 15:13:11.972859094	0001923
0	0.299822	0.297322	-0.028102	0.026510	MT	20940	2023.02.27 15:13:11.973859094	0001923
0	0.370471	0.367570	-0.010936	-0.044964	MT	20940	2023.02.27 15:13:11.974859094	0001923
0	0.304056	0.299472	0.008103	-0.051973	MT	20940	2023.02.27 15:13:11.975859094	0001923
0	0.384318	0.384095	-0.011696	0.005863	MT	20940	2023.02.27 15:13:11.976859094	0001923
0	0.352495	0.351801	-0.004307	-0.021696	MT	20940	2023.02.27 15:13:11.977859094	0001923
0	0.270520	0.268730	-0.011283	-0.028948	MT	20940	2023.02.27 15:13:11.978859094	0001923
0	0.340168	0.335432	0.004207	-0.056404	MT	20940	2023.02.27 15:13:11.979859094	0001923
0	0.322025	0.320040	-0.035647	-0.001844	MT	20940	2023.02.27 15:13:11.980859094	0001923
0	0.343424	0.339969	-0.047499	-0.010232	MT	20940	2023.02.27 15:13:11.981859094	0001923
0	0.356153	0.355875	0.003575	-0.013617	MT	20940	2023.02.27 15:13:11.982859094	0001923
0	0.323314	0.319884	-0.043401	-0.017964	MT	20940	2023.02.27 15:13:11.983859094	0001923
0	0.338851	0.335706	-0.031140	-0.033942	MT	20940	2023.02.27 15:13:11.984859094	0001923
0	0.344424	0.343936	-0.015498	-0.009784	MT	20940	2023.02.27 15:13:11.985859094	0001923
0	0.348300	0.343596	-0.034962	-0.045084	MT	20940	2023.02.27 15:13:11.986859094	0001923
0	0.333952	0.332040	-0.035632	-0.001968	MT	20940	2023.02.27 15:13:11.987859094	0001923
0	0.328288	0.323891	-0.050396	-0.018112	MT	20940	2023.02.27 15:13:11.988859094	0001923
0	0.372199	0.372013	-0.011588	-0.002013	MT	20940	2023.02.27 15:13:11.989859094	0001923
0	0.297513	0.292640	-0.035083	-0.040560	MT	20940	2023.02.27 15:13:11.990859094	0001923
0	0.342164	0.340316	-0.024052	0.026129	MT	20940	2023.02.27 15:13:11.991859094	0001923
0	0.321635	0.315465	-0.026813	-0.056671	MT	20940	2023.02.27 15:13:11.992859094	0001923
0	0.340184	0.340090	-0.004749	0.006422	MT	20940	2023.02.27 15:13:11.993859094	0001923
0	0.345689	0.343628	0.003927	-0.037489	MT	20940	2023.02.27 15:13:11.994859094	0001923
0	0.336672	0.335854	-0.015386	-0.017700	MT	20940	2023.02.27 15:13:11.995859094	0001923
0	0.348811	0.347764	-0.008250	-0.025716	MT	20940	2023.02.27 15:13:11.996859094	0001923
0	0.312647	0.311983	-0.019597	-0.005517	MT	20940	2023.02.27 15:13:11.997859094	0001923
0	0.324894	0.324185	-0.015889	0.014418	MT	20940	2023.02.27 15:13:11.998859094	0001923
0	0.344215	0.344015	-0.011621	-0.001724	MT	20940	2023.02.27 15:13:11.999859094	0001923
0	0.333113	0.331772	-0.015268	-0.025658	MT	20940	2023.02.27 15:13:12.000859094	0001923
0	0.312444	0.312137	-0.008843	0.010649	MT	20940	2023.02.27 15:13:12.001859094	0001923
0	0.304534	0.304170	-0.000914	0.014853	MT	20940	2023.02.27 15:13:12.002859094	0001923
0	0.313286	0.308528	-0.028395	0.046394	MT	20940	2023.02.27 15:13:12.003859094	0001923
0	0.355015	0.352171	-0.043791	0.009702	MT	20940	2023.02.27 15:13:12.004859094	0001923
0	0.338426	0.335961	-0.039505	-0.010069	MT	20940	2023.02.27 15:13:12.005859094	0001923
0	0.329563	0.328036	-0.031638	-0.001865	MT	20940	2023.02.27 15:13:12.006859094	0001923
0	0.320406	0.320020	-0.015649	-0.001538	MT	20940	2023.02.27 15:13:12.007859094	0001923
0	0.312979	0.311946	-0.023535	-0.009577	MT	20940	2023.02.27 15:13:12.008859094	0001923
0	0.353321	0.352266	-0.015977	0.022128	MT	20940	2023.02.27 15:13:12.009859094	0001923
0	0.309661	0.303381	0.016229	-0.059890	MT	20940	2023.02.27 15:13:12.010859094	0001923
0	0.365409	0.364034	-0.031595	-0.002236	MT	20940	2023.02.27 15:13:12.011859094	0001923
0	0.360362	0.356141	-0.054724	0.005494	MT	20940	2023.02.27 15:13:12.012859094	0001923
0	0.362398	0.360356	-0.024089	0.029922	MT	20940	2023.02.27 15:13:12.013859094	0001923
0	0.343047	0.339580	-0.018968	-0.044798	MT	20940	2023.02.27 15:13:12.014859094	0001923
0	0.339771	0.336444	-0.028239	0.038107	MT	20940	2023.02.27 15:13:12.015859094	0001923
0	0.350776	0.347660	-0.027065	-0.038004	MT	20940	2023.02.27 15:13:12.016859094	0001923
0	0.328294	0.323498	-0.018865	-0.052632	MT	20940	2023.02.27 15:13:12.017859094	0001923
0	0.360938	0.359902	-0.023417	-0.014070	MT	20940	2023.02.27 15:13:12.018859094	0001923
0	0.326976	0.323576	-0.014988	-0.044572	MT	20940	2023.02.27 15:13:12.019859094	0001923
0	0.345342	0.343677	-0.004133	-0.033612	MT	20940	2023.02.27 15:13:12.020859094	0001923
0	0.340993	0.339903	-0.023441	-0.013865	MT	20940	2023.02.27 15:13:12.021859094	0001923
0	0.381832	0.379914	-0.035392	-0.014460	MT	20940	2023.02.27 15:13:12.022859094	0001923
0	0.344262	0.343932	-0.011499	-0.009723	MT	20940	2023.02.27 15:13:12.023859094	0001923
0	0.350753	0.347837	-0.039308	-0.022190	MT	20940	2023.02.27 15:13:12.024859094	0001923
0	0.348511	0.347895	-0.015433	-0.013825	MT	20940	2023.02.27 15:13:12.025859094	0001923
0	0.316349	0.316133	-0.004838	0.010669	MT	20940	2023.02.27 15:13:12.026859094	0001923
0	0.350822	0.347965	-0.043490	-0.010253	MT	20940	2023.02.27 15:13:12.027859094	0001923
0	0.336376	0.331849	-0.050325	-0.022193	MT	20940	2023.02.27 15:13:12.028859094	0001923
0	0.360612	0.355645	-0.043008	-0.041330	MT	20940	2023.02.27 15:13:12.029859094	0001923
0	0.314076	0.312041	-0.035656	-0.001762	MT	20940	2023.02.27 15:13:12.030859094	0001923
0	0.315398	0.312173	-0.043838	0.010114	MT	20940	2023.02.27 15:13:12.031859094	0001923
0	0.327542	0.324053	-0.047641	-0.002069	MT	20940	2023.02.27 15:13:12.032859094	0001923
0	0.361581	0.355984	-0.062479	-0.010626	MT	20940	2023.02.27 15:13:12.033859094	0001923
0	0.342130	0.335775	-0.058198	-0.030355	MT	20940	2023.02.27 15:13:12.034859094	0001923
0	0.329563	0.328036	-0.031638	-0.001865	MT	20940	2023.02.27 15:13:12.035859094	0001923
0	0.293784	0.288807	-0.047316	-0.025704	MT	20940	2023.02.27 15:13:12.036859094	0001923
0	0.339888	0.336217	-0.047871	0.013805	MT	20940	2023.02.27 15:13:12.037859094	0001923
0	0.321727	0.320197	-0.027892	0.014275	MT	20940	2023.02.27 15:13:12.038859094	0001923
0	0.342187	0.340163	-0.035806	0.009948	MT	20940	2023.02.27 15:13:12.039859094	0001923
0	0.377301	0.375864	-0.027337	-0.018296	MT	20940	2023.02.27 15:13:12.040859094	0001923
0	0.341321	0.339821	-0.023319	-0.021863	MT	20940	2023.02.27 15:13:12.041859094	0001923
0	0.306863	0.300193	-0.062850	0.009947	MT	20940	2023.02.27 15:13:12.042859094	0001923
0	0.336125	0.331673	-0.039082	-0.038023	MT	20940	2023.02.27 15:13:12.043859094	0001923
0	0.337218	0.335949	-0.027507	-0.009885	MT	20940	2023.02.27 15:13:12.044859094	0001923
0	0.312416	0.312020	-0.015659	-0.001456	MT	20940	2023.02.27 15:13:12.045859094	0001923
0	0.373807	0.371827	-0.031280	-0.022315	MT	20940	2023.02.27 15:13:12.046859094	0001923
0	0.330944	0.328007	-0.043575	-0.006048	MT	20940	2023.02.27 15:13:12.047859094	0001923
0	0.351468	0.347481	-0.003838	-0.052650	MT	20940	2023.02.27 15:13:12.048859094	0001923
0	0.363992	0.359444	-0.007763	-0.056834	MT	20940	2023.02.27 15:13:12.049859094	0001923
0	0.346967	0.343523	-0.003904	-0.048609	MT	20940	2023.02.27 15:13:12.050859094	0001923
0	0.369437	0.367778	-0.023225	-0.026151	MT	20940	2023.02.27 15:13:12.051859094	0001923
0	0.364117	0.363969	-0.008537	-0.005884	MT	20940	2023.02.27 15:13:12.052859094	0001923
0	0.306757	0.303703	-0.027178	-0.033552	MT	20940	2023.02.27 15:13:12.053859094	0001923
0	0.345537	0.343953	-0.031497	-0.010029	MT	20940	2023.02.27 15:13:12.054859094	0001923
0	0.349176	0.347948	-0.027492	-0.010009	MT	20940	2023.02.27 15:13:12.055859094	0001923
0	0.365738	0.364236	-0.027901	0.017822	MT	20940	2023.02.27 15:13:12.056859094	0001923
0	0.355713	0.352216	-0.047852	0.013641	MT	20940	2023.02.27 15:13:12.057859094	0001923
0	0.332242	0.327498	-0.018860	-0.052673	MT	20940	2023.02.27 15:13:12.058859094	0001923
0	0.356410	0.356059	-0.015667	0.002090	MT	20940	2023.02.27 15:13:12.059859094	0001923
0	0.347085	0.343882	-0.043373	-0.018211	MT	20940	2023.02.27 15:13:12.060859094	0001923
0	0.310155	0.308082	-0.035722	0.002279	MT	20940	2023.02.27 15:13:12.061859094	0001923
0	0.369221	0.368191	-0.023835	0.013843	MT	20940	2023.02.27 15:13:12.062859094	0001923
0	0.323240	0.319797	-0.039280	-0.025901	MT	20940	2023.02.27 15:13:12.063859094	0001923
0	0.407473	0.402556	-0.038830	-0.049752	MT	20940	2023.02.27 15:13:12.064859094	0001923
0	0.316386	0.316098	-0.011776	0.006562	MT	20940	2023.02.27 15:13:12.065859094	0001923
0	0.330920	0.328209	-0.039881	0.014010	MT	20940	2023.02.27 15:13:12.066859094	0001923
0	0.349176	0.348262	-0.011983	0.022230	MT	20940	2023.02.27 15:13:12.067859094	0001923
0	0.309233	0.303458	-0.018828	-0.056426	MT	20940	2023.02.27 15:13:12.068859094	0001923
0	0.350548	0.347792	-0.035247	-0.026128	MT	20940	2023.02.27 15:13:12.069859094	0001923
0	0.357754	0.355738	-0.023178	-0.030027	MT	20940	2023.02.27 15:13:12.070859094	0001923
0	0.317396	0.315909	-0.027469	-0.013679	MT	20940	2023.02.27 15:13:12.071859094	0001923
0	0.357105	0.355989	-0.027544	-0.006092	MT	20940	2023.02.27 15:13:12.072859094	0001923
0	0.349474	0.348035	-0.031614	-0.002071	MT	20940	2023.02.27 15:13:12.073859094	0001923
0	0.321975	0.319785	-0.027281	-0.025718	MT	20940	2023.02.27 15:13:12.074859094	0001923
0	0.343856	0.339972	-0.050499	-0.010278	MT	20940	2023.02.27 15:13:12.075859094	0001923
0	0.320955	0.319946	-0.023526	-0.009659	MT	20940	2023.02.27 15:13:12.076859094	0001923
0	0.354301	0.351616	-0.015016	-0.040861	MT	20940	2023.02.27 15:13:12.077859094	0001923
0	0.329029	0.328110	-0.023761	0.006256	MT	20940	2023.02.27 15:13:12.078859094	0001923
0	0.341789	0.340159	-0.031807	0.010009	MT	20940	2023.02.27 15:13:12.079859094	0001923
0	0.324623	0.323983	-0.019583	-0.005640	MT	20940	2023.02.27 15:13:12.080859094	0001923
0	0.286379	0.284993	-0.027628	-0.005361	MT	20940	2023.02.27 15:13:12.081859094	0001923
0	0.354090	0.352315	-0.024038	0.026005	MT	20940	2023.02.27 15:13:12.082859094	0001923
0	0.335990	0.331638	-0.035037	-0.040961	MT	20940	2023.02.27 15:13:12.083859094	0001923
0	0.365409	0.364034	-0.031595	-0.002236	MT	20940	2023.02.27 15:13:12.084859094	0001923
0	0.348098	0.343718	-0.043129	-0.034208	MT	20940	2023.02.27 15:13:12.085859094	0001923
0	0.336672	0.335854	-0.015386	-0.017700	MT	20940	2023.02.27 15:13:12.086859094	0001923
0	0.362684	0.360047	-0.043598	-0.002378	MT	20940	2023.02.27 15:13:12.087859094	0001923
0	0.300965	0.299988	-0.023611	-0.005454	MT	20940	2023.02.27 15:13:12.088859094	0001923
0	0.362044	0.359696	-0.023112	-0.034067	MT	20940	2023.02.27 15:13:12.089859094	0001923
0	0.337076	0.335817	-0.019324	-0.021761	MT	20940	2023.02.27 15:13:12.090859094	0001923
0	0.340172	0.339929	-0.008504	-0.009636	MT	20940	2023.02.27 15:13:12.091859094	0001923
0	0.359494	0.355886	-0.047358	-0.018395	MT	20940	2023.02.27 15:13:12.092859094	0001923
0	0.330363	0.328354	-0.020128	0.030313	MT	20940	2023.02.27 15:13:12.093859094	0001923
0	0.351228	0.347583	-0.022958	-0.044942	MT	20940	2023.02.27 15:13:12.094859094	0001923
0	0.346162	0.343874	-0.035374	-0.018088	MT	20940	2023.02.27 15:13:12.095859094	0001923
0	0.384288	0.384129	-0.004758	0.009969	MT	20940	2023.02.27 15:13:12.096859094	0001923
0	0.332872	0.332027	-0.023634	-0.001784	MT	20940	2023.02.27 15:13:12.097859094	0001923
0	0.328617	0.327806	-0.008335	-0.021510	MT	20940	2023.02.27 15:13:12.098859094	0001923
0	0.300807	0.299758	-0.000308	-0.025099	MT	20940	2023.02.27 15:13:12.099859094	0001923
0	0.348226	0.343848	-0.050311	-0.022317	MT	20940	2023.02.27 15:13:12.100859094	0001923
0	0.323717	0.319634	-0.031052	-0.040776	MT	20940	2023.02.27 15:13:12.101859094	0001923
0	0.403631	0.403210	-0.004857	0.017772	MT	20940	2023.02.27 15:13:12.102859094	0001923
0	0.300673	0.299984	-0.019611	-0.005393	MT	20940	2023.02.27 15:13:12.103859094	0001923
0	0.327029	0.323966	-0.043519	-0.010006	MT	20940	2023.02.27 15:13:12.104859094	0001923
0	0.372027	0.368298	-0.047955	0.021474	MT	20940	2023.02.27 15:13:12.105859094	0001923
0	0.325361	0.324230	-0.019949	0.018356	MT	20940	2023.02.27 15:13:12.106859094	0001923
0	0.345306	0.344192	-0.023864	0.014090	MT	20940	2023.02.27 15:13:12.107859094	0001923
1	0.356365	0.355977	-0.015545	-0.005908	MT	20940	2023.02.27 15:13:13.109192427	0001923
1	0.349520	0.347779	-0.023248	-0.025945	MT	20940	2023.02.27 15:13:13.110192427	0001923
1	0.345491	0.343994	-0.031558	-0.006029	MT	20940	2023.02.27 15:13:13.111192427	0001923
1	0.325877	0.324160	-0.031826	0.010174	MT	20940	2023.02.27 15:13:13.112192427	0001923
1	0.360706	0.360213	-0.004908	0.018214	MT	20940	2023.02.27 15:13:13.113192427	0001923
1	0.333593	0.331780	-0.023267	-0.025780	MT	20940	2023.02.27 15:13:13.114192427	0001923
1	0.341298	0.340114	-0.027746	0.006071	MT	20940	2023.02.27 15:13:13.115192427	0001923
1	0.337313	0.336229	-0.019935	0.018232	MT	20940	2023.02.27 15:13:13.116192427	0001923
1	0.381707	0.380037	-0.035576	-0.002462	MT	20940	2023.02.27 15:13:13.117192427	0001923
1	0.322146	0.319598	0.003944	-0.040242	MT	20940	2023.02.27 15:13:13.118192427	0001923
1	0.314593	0.311618	-0.015063	-0.040450	MT	20940	2023.02.27 15:13:13.119192427	0001923
1	0.355754	0.351492	-0.014832	-0.052859	MT	20940	2023.02.27 15:13:13.120192427	0001923
1	0.325075	0.319400	-0.003750	-0.060360	MT	20940	2023.02.27 15:13:13.121192427	0001923
1	0.372624	0.367508	-0.030812	-0.053268	MT	20940	2023.02.27 15:13:13.122192427	0001923
1	0.342189	0.340366	0.006822	0.034601	MT	20940	2023.02.27 15:13:13.123192427	0001923
1	0.328672	0.323552	-0.030925	-0.048816	MT	20940	2023.02.27 15:13:13.124192427	0001923
1	0.365212	0.364112	-0.027718	0.005824	MT	20940	2023.02.27 15:13:13.125192427	0001923
1	0.365584	0.363688	-0.015108	-0.033986	MT	20940	2023.02.27 15:13:13.126192427	0001923
1	0.346185	0.343788	-0.031252	-0.026026	MT	20940	2023.02.27 15:13:13.127192427	0001923
1	0.366044	0.363873	-0.035350	-0.018294	MT	20940	2023.02.27 15:13:13.128192427	0001923
1	0.333089	0.331817	-0.019329	-0.021720	MT	20940	2023.02.27 15:13:13.129192427	0001923
1	0.326466	0.324003	-0.039580	-0.005946	MT	20940	2023.02.27 15:13:13.130192427	0001923
1	0.345537	0.344076	-0.031680	0.001969	MT	20940	2023.02.27 15:13:13.131192427	0001923
1	0.308551	0.307851	-0.011419	-0.017351	MT	20940	2023.02.27 15:13:13.132192427	0001923
1	0.364040	0.359848	-0.050292	-0.022482	MT	20940	2023.02.27 15:13:13.133192427	0001923
1	0.331958	0.327760	-0.043209	-0.030044	MT	20940	2023.02.27 15:13:13.134192427	0001923
1	0.381770	0.379827	-0.031271	-0.022397	MT	20940	2023.02.27 15:13:13.135192427	0001923
1	0.379057	0.376050	-0.047579	-0.002604	MT	20940	2023.02.27 15:13:13.136192427	0001923
1	0.349931	0.347829	-0.031309	-0.022068	MT	20940	2023.02.27 15:13:13.137192427	0001923
1	0.322075	0.319958	-0.035525	-0.009843	MT	20940	2023.02.27 15:13:13.138192427	0001923
1	0.318578	0.316086	-0.039712	0.002135	MT	20940	2023.02.27 15:13:13.139192427	0001923
1	0.336091	0.335925	-0.004509	-0.009534	MT	20940	2023.02.27 15:13:13.140192427	0001923
1	0.309251	0.308153	-0.023846	0.010461	MT	20940	2023.02.27 15:13:13.141192427	0001923
1	0.311400	0.307529	-0.007947	-0.048300	MT	20940	2023.02.27 15:13:13.142192427	0001923
1	0.356630	0.351600	-0.038952	-0.045227	MT	20940	2023.02.27 15:13:13.143192427	0001923
1	0.338497	0.335701	-0.027140	-0.033881	MT	20940	2023.02.27 15:13:13.144192427	0001923
1	0.356881	0.355766	-0.011240	-0.025844	MT	20940	2023.02.27 15:13:13.145192427	0001923
1	0.311955	0.307670	-0.035111	-0.037714	MT	20940	2023.02.27 15:13:13.146192427	0001923
1	0.349268	0.347907	-0.027431	-0.014008	MT	20940	2023.02.27 15:13:13.147192427	0001923
1	0.341649	0.340118	-0.031746	0.006010	MT	20940	2023.02.27 15:13:13.148192427	0001923
1	0.353389	0.351866	-0.027365	-0.018048	MT	20940	2023.02.27 15:13:13.149192427	0001923
1	0.321950	0.319739	-0.023221	-0.029656	MT	20940	2023.02.27 15:13:13.150192427	0001923
1	0.352739	0.347554	-0.034896	-0.049124	MT	20940	2023.02.27 15:13:13.151192427	0001923
1	0.319205	0.316131	-0.043773	0.006074	MT	20940	2023.02.27 15:13:13.152192427	0001923
1	0.380821	0.375413	-0.018681	-0.061166	MT	20940	2023.02.27 15:13:13.153192427	0001923
1	0.384588	0.384140	-0.015756	0.009801	MT	20940	2023.02.27 15:13:13.154192427	0001923
1	0.376782	0.372144	-0.058704	0.005268	MT	20940	2023.02.27 15:13:13.155192427	0001923
1	0.331958	0.327760	-0.043209	-0.030044	MT	20940	2023.02.27 15:13:13.156192427	0001923
1	0.379647	0.376372	-0.040068	0.029513	MT	20940	2023.02.27 15:13:13.157192427	0001923
1	0.397638	0.395995	-0.035495	-0.006626	MT	20940	2023.02.27 15:13:13.158192427	0001923
1	0.349057	0.343410	-0.014720	-0.060776	MT	20940	2023.02.27 15:13:13.159192427	0001923
1	0.339559	0.336134	-0.047748	0.005807	MT	20940	2023.02.27 15:13:13.160192427	0001923
1	0.404016	0.403069	-0.027610	0.001423	MT	20940	2023.02.27 15:13:13.161192427	0001923
1	0.324039	0.319544	-0.022931	-0.048653	MT	20940	2023.02.27 15:13:13.162192427	0001923
1	0.329656	0.323514	-0.034863	-0.052877	MT	20940	2023.02.27 15:13:13.163192427	0001923
1	0.320657	0.320112	0.015164	0.010933	MT	20940	2023.02.27 15:13:13.164192427	0001923
1	0.349658	0.347632	-6.796024E-5	-0.037591	MT	20940	2023.02.27 15:13:13.165192427	0001923
1	0.360440	0.360114	0.011212	0.010460	MT	20940	2023.02.27 15:13:13.166192427	0001923
1	0.348467	0.347863	0.015564	-0.013351	MT	20940	2023.02.27 15:13:13.167192427	0001923
1	0.348088	0.348048	-0.004678	0.002341	MT	20940	2023.02.27 15:13:13.168192427	0001923
1	0.313694	0.312235	-0.023963	0.018418	MT	20940	2023.02.27 15:13:13.169192427	0001923
1	0.349326	0.347677	-0.004129	-0.033653	MT	20940	2023.02.27 15:13:13.170192427	0001923
1	0.322422	0.319653	-0.019099	-0.037593	MT	20940	2023.02.27 15:13:13.171192427	0001923
1	0.325583	0.324036	-0.031642	-0.001824	MT	20940	2023.02.27 15:13:13.172192427	0001923
1	0.341732	0.339636	-0.004077	-0.037570	MT	20940	2023.02.27 15:13:13.173192427	0001923
1	0.311108	0.308210	-0.039905	0.014216	MT	20940	2023.02.27 15:13:13.174192427	0001923
1	0.347016	0.343796	-0.039251	-0.026148	MT	20940	2023.02.27 15:13:13.175192427	0001923
1	0.385627	0.383736	-0.023145	-0.030315	MT	20940	2023.02.27 15:13:13.176192427	0001923
1	0.320681	0.315764	-0.047223	-0.029981	MT	20940	2023.02.27 15:13:13.177192427	0001923
1	0.360361	0.360018	-0.015602	-0.001950	MT	20940	2023.02.27 15:13:13.178192427	0001923
1	0.329563	0.327995	-0.031577	-0.005865	MT	20940	2023.02.27 15:13:13.179192427	0001923
1	0.333750	0.327858	-0.058329	-0.022274	MT	20940	2023.02.27 15:13:13.180192427	0001923
1	0.341445	0.331312	-0.038548	-0.073017	MT	20940	2023.02.27 15:13:13.181192427	0001923
1	0.333432	0.327465	-0.026798	-0.056795	MT	20940	2023.02.27 15:13:13.182192427	0001923
1	0.353163	0.351948	-0.027488	-0.010050	MT	20940	2023.02.27 15:13:13.183192427	0001923
1	0.348180	0.347883	-0.004434	-0.013657	MT	20940	2023.02.27 15:13:13.184192427	0001923
1	0.320780	0.320107	-0.019771	0.006399	MT	20940	2023.02.27 15:13:13.185192427	0001923
1	0.336840	0.335764	-0.008264	-0.025592	MT	20940	2023.02.27 15:13:13.186192427	0001923
1	0.320345	0.319844	-0.004406	-0.017368	MT	20940	2023.02.27 15:13:13.187192427	0001923
1	0.328956	0.327768	-0.011274	-0.025556	MT	20940	2023.02.27 15:13:13.188192427	0001923
1	0.325435	0.323731	-0.015217	-0.029575	MT	20940	2023.02.27 15:13:13.189192427	0001923
1	0.352121	0.352011	-0.008612	-0.001761	MT	20940	2023.02.27 15:13:13.190192427	0001923
1	0.331941	0.327543	-0.022921	-0.048735	MT	20940	2023.02.27 15:13:13.191192427	0001923
1	0.360805	0.359812	-0.015296	-0.021947	MT	20940	2023.02.27 15:13:13.192192427	0001923
1	0.335811	0.331489	-0.010857	-0.052592	MT	20940	2023.02.27 15:13:13.193192427	0001923
1	0.328276	0.328095	-0.008762	0.006485	MT	20940	2023.02.27 15:13:13.194192427	0001923
1	0.341321	0.340192	-0.023869	0.014131	MT	20940	2023.02.27 15:13:13.195192427	0001923
1	0.358355	0.355559	4.839862E-5	-0.044673	MT	20940	2023.02.27 15:13:13.196192427	0001923
1	0.348970	0.348109	-0.023737	0.006050	MT	20940	2023.02.27 15:13:13.197192427	0001923
1	0.370303	0.368125	-0.039711	0.005599	MT	20940	2023.02.27 15:13:13.198192427	0001923
1	0.337171	0.335990	-0.027568	-0.005886	MT	20940	2023.02.27 15:13:13.199192427	0001923
1	0.320195	0.320091	-0.004772	0.006628	MT	20940	2023.02.27 15:13:13.200192427	0001923
1	0.313632	0.308345	-0.051087	0.026046	MT	20940	2023.02.27 15:13:13.201192427	0001923
1	0.334694	0.331879	-0.039388	-0.018026	MT	20940	2023.02.27 15:13:13.202192427	0001923
1	0.333329	0.332230	-0.019940	0.018273	MT	20940	2023.02.27 15:13:13.203192427	0001923
1	0.354542	0.351878	-0.039364	-0.018232	MT	20940	2023.02.27 15:13:13.204192427	0001923
1	0.315601	0.311843	-0.043350	-0.021881	MT	20940	2023.02.27 15:13:13.205192427	0001923
1	0.320089	0.311486	-0.046815	-0.056936	MT	20940	2023.02.27 15:13:13.206192427	0001923
1	0.349931	0.347829	-0.031309	-0.022068	MT	20940	2023.02.27 15:13:13.207192427	0001923
1	0.347766	0.344055	-0.050616	-0.002320	MT	20940	2023.02.27 15:13:13.208192427	0001923
1	0.313906	0.307651	-0.047064	-0.040897	MT	20940	2023.02.27 15:13:13.209192427	0001923
1	0.340500	0.340138	-0.011809	0.010315	MT	20940	2023.02.27 15:13:13.210192427	0001923
1	0.358511	0.351570	-0.049889	-0.049395	MT	20940	2023.02.27 15:13:13.211192427	0001923
1	0.332044	0.332008	-0.004636	-0.001494	MT	20940	2023.02.27 15:13:13.212192427	0001923
1	0.400764	0.399941	-0.023431	-0.010483	MT	20940	2023.02.27 15:13:13.213192427	0001923
1	0.334909	0.331660	-0.027084	-0.037839	MT	20940	2023.02.27 15:13:13.214192427	0001923
1	0.312021	0.311960	0.003400	-0.005165	MT	20940	2023.02.27 15:13:13.215192427	0001923
1	0.332271	0.331933	-0.011513	-0.009600	MT	20940	2023.02.27 15:13:13.216192427	0001923
1	0.327371	0.323710	-0.035153	-0.033880	MT	20940	2023.02.27 15:13:13.217192427	0001923
1	0.344378	0.344019	-0.015621	-0.001786	MT	20940	2023.02.27 15:13:13.218192427	0001923
1	0.294803	0.292782	-0.023314	-0.025379	MT	20940	2023.02.27 15:13:13.219192427	0001923
1	0.309343	0.303768	-0.050236	-0.029904	MT	20940	2023.02.27 15:13:13.220192427	0001923
1	0.369352	0.363728	-0.054104	-0.034582	MT	20940	2023.02.27 15:13:13.221192427	0001923
1	0.365212	0.363906	-0.027412	-0.014173	MT	20940	2023.02.27 15:13:13.222192427	0001923
1	0.316849	0.311552	-0.030939	-0.048693	MT	20940	2023.02.27 15:13:13.223192427	0001923
1	0.370043	0.367786	-0.031224	-0.026273	MT	20940	2023.02.27 15:13:13.224192427	0001923
1	0.352868	0.348493	-0.036285	0.041860	MT	20940	2023.02.27 15:13:13.225192427	0001923
1	0.336862	0.335986	-0.023568	-0.005825	MT	20940	2023.02.27 15:13:13.226192427	0001923
1	0.322025	0.319999	-0.035586	-0.005843	MT	20940	2023.02.27 15:13:13.227192427	0001923
1	0.310118	0.303686	-0.050114	-0.037902	MT	20940	2023.02.27 15:13:13.228192427	0001923
1	0.329345	0.327908	-0.027455	-0.013802	MT	20940	2023.02.27 15:13:13.229192427	0001923
1	0.348042	0.343890	-0.050372	-0.018318	MT	20940	2023.02.27 15:13:13.230192427	0001923
1	0.302820	0.300128	-0.039792	0.006299	MT	20940	2023.02.27 15:13:13.231192427	0001923
1	0.350343	0.348084	-0.039674	0.001806	MT	20940	2023.02.27 15:13:13.232192427	0001923
1	0.325386	0.323822	-0.023338	-0.021698	MT	20940	2023.02.27 15:13:13.233192427	0001923
1	0.321229	0.319991	-0.027587	-0.005721	MT	20940	2023.02.27 15:13:13.234192427	0001923
1	0.368787	0.368026	-0.023591	-0.002155	MT	20940	2023.02.27 15:13:13.235192427	0001923
1	0.254334	0.252719	-0.000303	-0.028615	MT	20940	2023.02.27 15:13:13.236192427	0001923
1	0.348581	0.347805	-0.008311	-0.021716	MT	20940	2023.02.27 15:13:13.237192427	0001923
1	0.302407	0.299612	-0.008078	-0.040219	MT	20940	2023.02.27 15:13:13.238192427	0001923
1	0.348718	0.348105	-0.019737	0.006111	MT	20940	2023.02.27 15:13:13.239192427	0001923
1	0.324008	0.323963	-0.000585	-0.005350	MT	20940	2023.02.27 15:13:13.240192427	0001923
1	0.368679	0.367898	-0.019408	-0.014092	MT	20940	2023.02.27 15:13:13.241192427	0001923
1	0.334271	0.331613	-0.011040	-0.040594	MT	20940	2023.02.27 15:13:13.242192427	0001923
1	0.328226	0.327974	-0.011579	-0.005559	MT	20940	2023.02.27 15:13:13.243192427	0001923
1	0.342837	0.339576	-0.014969	-0.044737	MT	20940	2023.02.27 15:13:13.244192427	0001923
1	0.360051	0.359920	-0.000481	-0.009720	MT	20940	2023.02.27 15:13:13.245192427	0001923
1	0.302662	0.300004	-0.039609	-0.005699	MT	20940	2023.02.27 15:13:13.246192427	0001923
1	0.320531	0.319851	-0.011405	-0.017475	MT	20940	2023.02.27 15:13:13.247192427	0001923
1	0.308819	0.303450	-0.010829	-0.056303	MT	20940	2023.02.27 15:13:13.248192427	0001923
1	0.349268	0.347775	-0.019249	-0.025884	MT	20940	2023.02.27 15:13:13.249192427	0001923
1	0.326980	0.323661	-0.027093	-0.037757	MT	20940	2023.02.27 15:13:13.250192427	0001923
1	0.322645	0.320127	-0.039768	0.006093	MT	20940	2023.02.27 15:13:13.251192427	0001923
1	0.364479	0.363800	-0.004293	-0.021820	MT	20940	2023.02.27 15:13:13.252192427	0001923
1	0.322992	0.320210	-0.039890	0.014092	MT	20940	2023.02.27 15:13:13.253192427	0001923
1	0.352371	0.348100	-0.054672	0.001577	MT	20940	2023.02.27 15:13:13.254192427	0001923
1	0.293252	0.293017	-0.011682	-0.001199	MT	20940	2023.02.27 15:13:13.255192427	0001923
1	0.353027	0.351816	-0.019305	-0.021926	MT	20940	2023.02.27 15:13:13.256192427	0001923
1	0.325115	0.323818	-0.019338	-0.021637	MT	20940	2023.02.27 15:13:13.257192427	0001923
1	0.316470	0.311548	-0.026940	-0.048632	MT	20940	2023.02.27 15:13:13.258192427	0001923
1	0.360107	0.356543	-0.005401	0.050250	MT	20940	2023.02.27 15:13:13.259192427	0001923
1	0.298324	0.297033	-0.027675	-0.001485	MT	20940	2023.02.27 15:13:13.260192427	0001923
1	0.321229	0.319991	-0.027587	-0.005721	MT	20940	2023.02.27 15:13:13.261192427	0001923
1	0.315981	0.311715	-0.039167	-0.033817	MT	20940	2023.02.27 15:13:13.262192427	0001923
1	0.365584	0.363688	-0.015108	-0.033986	MT	20940	2023.02.27 15:13:13.263192427	0001923
1	0.328860	0.327765	-0.008274	-0.025510	MT	20940	2023.02.27 15:13:13.264192427	0001923
1	0.350772	0.347575	-0.014959	-0.044819	MT	20940	2023.02.27 15:13:13.265192427	0001923
1	0.323421	0.315482	-0.042811	-0.056916	MT	20940	2023.02.27 15:13:13.266192427	0001923
1	0.334598	0.332357	-0.024122	0.030210	MT	20940	2023.02.27 15:13:13.267192427	0001923
1	0.317774	0.316119	-0.031774	0.006257	MT	20940	2023.02.27 15:13:13.268192427	0001923
1	0.329685	0.327826	-0.027333	-0.021801	MT	20940	2023.02.27 15:13:13.269192427	0001923
1	0.325705	0.323826	-0.027338	-0.021760	MT	20940	2023.02.27 15:13:13.270192427	0001923
1	0.302079	0.299741	-0.023244	-0.029450	MT	20940	2023.02.27 15:13:13.271192427	0001923
1	0.322025	0.320040	-0.035647	-0.001844	MT	20940	2023.02.27 15:13:13.272192427	0001923
1	0.348718	0.348105	-0.019737	0.006111	MT	20940	2023.02.27 15:13:13.273192427	0001923
1	0.335601	0.331928	-0.047448	-0.014149	MT	20940	2023.02.27 15:13:13.274192427	0001923
1	0.344089	0.339890	-0.050377	-0.018276	MT	20940	2023.02.27 15:13:13.275192427	0001923
1	0.344089	0.339890	-0.050377	-0.018276	MT	20940	2023.02.27 15:13:13.276192427	0001923
1	0.348465	0.343676	-0.043068	-0.038207	MT	20940	2023.02.27 15:13:13.277192427	0001923
1	0.341555	0.340233	-0.023930	0.018130	MT	20940	2023.02.27 15:13:13.278192427	0001923
1	0.325263	0.323950	-0.027521	-0.009762	MT	20940	2023.02.27 15:13:13.279192427	0001923
1	0.325263	0.324073	-0.027704	0.002236	MT	20940	2023.02.27 15:13:13.280192427	0001923
1	0.318201	0.315917	-0.035468	-0.013801	MT	20940	2023.02.27 15:13:13.281192427	0001923
1	0.326074	0.323830	-0.031337	-0.021821	MT	20940	2023.02.27 15:13:13.282192427	0001923
1	0.308084	0.303889	-0.047420	-0.017860	MT	20940	2023.02.27 15:13:13.283192427	0001923
1	0.339943	0.331296	-0.022550	-0.072772	MT	20940	2023.02.27 15:13:13.284192427	0001923
1	0.373552	0.371631	-3.948790E-5	-0.037838	MT	20940	2023.02.27 15:13:13.285192427	0001923
1	0.319005	0.316428	-0.012265	0.038557	MT	20940	2023.02.27 15:13:13.286192427	0001923
1	0.373251	0.371728	-0.015160	-0.030069	MT	20940	2023.02.27 15:13:13.287192427	0001923
1	0.349497	0.347684	-0.011128	-0.033760	MT	20940	2023.02.27 15:13:13.288192427	0001923
1	0.356568	0.356176	-0.008851	0.014195	MT	20940	2023.02.27 15:13:13.289192427	0001923
1	0.349176	0.348072	-0.027675	0.001989	MT	20940	2023.02.27 15:13:13.290192427	0001923
1	0.344378	0.344019	-0.015621	-0.001786	MT	20940	2023.02.27 15:13:13.291192427	0001923
1	0.292701	0.288632	-0.027089	-0.040396	MT	20940	2023.02.27 15:13:13.292192427	0001923
1	0.336601	0.336023	-0.019630	-0.001764	MT	20940	2023.02.27 15:13:13.293192427	0001923
1	0.341298	0.339776	-0.019258	-0.025801	MT	20940	2023.02.27 15:13:13.294192427	0001923
1	0.332391	0.331978	-0.015574	-0.005661	MT	20940	2023.02.27 15:13:13.295192427	0001923
1	0.313311	0.311950	-0.027535	-0.009638	MT	20940	2023.02.27 15:13:13.296192427	0001923
1	0.322174	0.320123	-0.035769	0.006155	MT	20940	2023.02.27 15:13:13.297192427	0001923
1	0.387242	0.383884	-0.047325	-0.018683	MT	20940	2023.02.27 15:13:13.298192427	0001923
1	0.308500	0.303674	-0.039116	-0.037734	MT	20940	2023.02.27 15:13:13.299192427	0001923
1	0.312795	0.307503	-0.022884	-0.052529	MT	20940	2023.02.27 15:13:13.300192427	0001923
1	0.326735	0.323793	-0.035276	-0.025881	MT	20940	2023.02.27 15:13:13.301192427	0001923
1	0.357599	0.352025	-0.062544	-0.006585	MT	20940	2023.02.27 15:13:13.302192427	0001923
1	0.313311	0.311950	-0.027535	-0.009638	MT	20940	2023.02.27 15:13:13.303192427	0001923
1	0.310103	0.307695	-0.019174	-0.033471	MT	20940	2023.02.27 15:13:13.304192427	0001923
1	0.342888	0.339751	-0.035195	-0.030045	MT	20940	2023.02.27 15:13:13.305192427	0001923
1	0.325042	0.324110	-0.023765	0.006297	MT	20940	2023.02.27 15:13:13.306192427	0001923
1	0.319056	0.312275	-0.062958	0.017822	MT	20940	2023.02.27 15:13:13.307192427	0001923
1	0.344888	0.344068	-0.023681	0.002092	MT	20940	2023.02.27 15:13:13.308192427	0001923
1	0.348626	0.348064	-0.019676	0.002112	MT	20940	2023.02.27 15:13:13.309192427	0001923
1	0.313311	0.312264	-0.012025	0.022601	MT	20940	2023.02.27 15:13:13.310192427	0001923
1	0.375321	0.371484	-0.007810	-0.052958	MT	20940	2023.02.27 15:13:13.311192427	0001923
1	0.371259	0.363294	-0.022512	-0.073102	MT	20940	2023.02.27 15:13:13.312192427	0001923
1	0.337384	0.335730	-0.015203	-0.029698	MT	20940	2023.02.27 15:13:13.313192427	0001923
1	0.325361	0.323776	-0.019277	-0.025637	MT	20940	2023.02.27 15:13:13.314192427	0001923
1	0.324450	0.324061	-0.015705	0.002420	MT	20940	2023.02.27 15:13:13.315192427	0001923
1	0.314127	0.312082	-0.035717	0.002238	MT	20940	2023.02.27 15:13:13.316192427	0001923
1	0.305609	0.304302	-0.009096	0.026728	MT	20940	2023.02.27 15:13:13.317192427	0001923
1	0.332512	0.331850	-0.011391	-0.017598	MT	20940	2023.02.27 15:13:13.318192427	0001923
1	0.339865	0.335759	-0.043199	-0.030126	MT	20940	2023.02.27 15:13:13.319192427	0001923
1	0.353163	0.352072	-0.027671	0.001948	MT	20940	2023.02.27 15:13:13.320192427	0001923
1	0.337526	0.335994	-0.031567	-0.005947	MT	20940	2023.02.27 15:13:13.321192427	0001923
1	0.324538	0.319850	-0.050340	-0.022070	MT	20940	2023.02.27 15:13:13.322192427	0001923
1	0.301884	0.296851	-0.050367	-0.021833	MT	20940	2023.02.27 15:13:13.323192427	0001923
1	0.390492	0.388045	-0.043565	-0.002666	MT	20940	2023.02.27 15:13:13.324192427	0001923
1	0.353095	0.352150	-0.023793	0.010008	MT	20940	2023.02.27 15:13:13.325192427	0001923
1	0.358112	0.356241	-0.031910	0.017843	MT	20940	2023.02.27 15:13:13.326192427	0001923
1	0.358067	0.355696	-0.023117	-0.034026	MT	20940	2023.02.27 15:13:13.327192427	0001923
1	0.335948	0.331973	-0.050509	-0.010195	MT	20940	2023.02.27 15:13:13.328192427	0001923
1	0.330992	0.328090	-0.043697	0.001951	MT	20940	2023.02.27 15:13:13.329192427	0001923
1	0.364699	0.364212	-0.004903	0.018173	MT	20940	2023.02.27 15:13:13.330192427	0001923
1	0.346924	0.344398	-0.024169	0.034086	MT	20940	2023.02.27 15:13:13.331192427	0001923
1	0.310052	0.307785	-0.027295	-0.025594	MT	20940	2023.02.27 15:13:13.332192427	0001923
1	0.347955	0.339241	-0.010481	-0.076671	MT	20940	2023.02.27 15:13:13.333192427	0001923
1	0.313005	0.311769	-0.011293	-0.025391	MT	20940	2023.02.27 15:13:13.334192427	0001923
1	0.319931	0.316333	-0.040078	0.026131	MT	20940	2023.02.27 15:13:13.335192427	0001923
1	0.368767	0.367763	-0.008226	-0.025922	MT	20940	2023.02.27 15:13:13.336192427	0001923
1	0.295643	0.292654	-0.019131	-0.037316	MT	20940	2023.02.27 15:13:13.337192427	0001923
1	0.336696	0.336180	-0.011875	0.014355	MT	20940	2023.02.27 15:13:13.338192427	0001923
1	0.380068	0.376520	-0.024314	0.045755	MT	20940	2023.02.27 15:13:13.339192427	0001923
1	0.364993	0.363815	-0.019291	-0.022049	MT	20940	2023.02.27 15:13:13.340192427	0001923
1	0.370885	0.367881	-0.043345	-0.018458	MT	20940	2023.02.27 15:13:13.341192427	0001923
1	0.361093	0.359989	-0.027539	-0.006133	MT	20940	2023.02.27 15:13:13.342192427	0001923
1	0.327127	0.324131	-0.043763	0.005991	MT	20940	2023.02.27 15:13:13.343192427	0001923
1	0.413063	0.410916	-0.039355	-0.014840	MT	20940	2023.02.27 15:13:13.344192427	0001923
1	0.334093	0.331606	-0.004041	-0.040487	MT	20940	2023.02.27 15:13:13.345192427	0001923
1	0.320631	0.319983	-0.019587	-0.005599	MT	20940	2023.02.27 15:13:13.346192427	0001923
1	0.329619	0.323651	-0.047045	-0.041062	MT	20940	2023.02.27 15:13:13.347192427	0001923
1	0.336125	0.332374	-0.040121	0.029966	MT	20940	2023.02.27 15:13:13.348192427	0001923
1	0.344089	0.344049	-0.004683	0.002382	MT	20940	2023.02.27 15:13:13.349192427	0001923
1	0.317421	0.316193	-0.023897	0.014378	MT	20940	2023.02.27 15:13:13.350192427	0001923
1	0.373508	0.371910	-0.031402	-0.014316	MT	20940	2023.02.27 15:13:13.351192427	0001923
1	0.310361	0.308280	-0.028028	0.022398	MT	20940	2023.02.27 15:13:13.352192427	0001923
1	0.372925	0.367413	-0.018691	-0.061084	MT	20940	2023.02.27 15:13:13.353192427	0001923
1	0.358692	0.356323	-0.032032	0.025842	MT	20940	2023.02.27 15:13:13.354192427	0001923
1	0.328615	0.328024	-0.019639	-0.001682	MT	20940	2023.02.27 15:13:13.355192427	0001923
1	0.336601	0.335982	-0.019569	-0.005764	MT	20940	2023.02.27 15:13:13.356192427	0001923
1	0.332680	0.332143	-0.015818	0.010336	MT	20940	2023.02.27 15:13:13.357192427	0001923
1	0.304716	0.303942	-0.019545	-0.009434	MT	20940	2023.02.27 15:13:13.358192427	0001923
1	0.344378	0.344019	-0.015621	-0.001786	MT	20940	2023.02.27 15:13:13.359192427	0001923
1	0.362395	0.359551	0.008052	-0.044592	MT	20940	2023.02.27 15:13:13.360192427	0001923
1	0.321181	0.319724	-0.008222	-0.029427	MT	20940	2023.02.27 15:13:13.361192427	0001923
1	0.314127	0.311958	-0.035534	-0.009760	MT	20940	2023.02.27 15:13:13.362192427	0001923
1	0.341789	0.340159	-0.031807	0.010009	MT	20940	2023.02.27 15:13:13.363192427	0001923
1	0.357239	0.355907	-0.027422	-0.014090	MT	20940	2023.02.27 15:13:13.364192427	0001923
1	0.394041	0.392041	-0.039561	-0.002646	MT	20940	2023.02.27 15:13:13.365192427	0001923
1	0.330291	0.327789	-0.031271	-0.025861	MT	20940	2023.02.27 15:13:13.366192427	0001923
1	0.382356	0.379876	-0.039331	-0.018520	MT	20940	2023.02.27 15:13:13.367192427	0001923
1	0.373186	0.372227	-0.019892	0.017862	MT	20940	2023.02.27 15:13:13.368192427	0001923
1	0.336862	0.335813	-0.015325	-0.021700	MT	20940	2023.02.27 15:13:13.369192427	0001923
1	0.333401	0.331731	-0.015207	-0.029657	MT	20940	2023.02.27 15:13:13.370192427	0001923
1	0.381498	0.375900	-0.062333	-0.018830	MT	20940	2023.02.27 15:13:13.371192427	0001923
1	0.348878	0.344419	-0.044167	0.033781	MT	20940	2023.02.27 15:13:13.372192427	0001923
1	0.344704	0.343756	-0.000256	-0.025552	MT	20940	2023.02.27 15:13:13.373192427	0001923
1	0.373070	0.367682	-0.050038	-0.038561	MT	20940	2023.02.27 15:13:13.374192427	0001923
1	0.329855	0.327871	-0.031393	-0.017863	MT	20940	2023.02.27 15:13:13.375192427	0001923
1	0.328907	0.324341	-0.048068	0.025927	MT	20940	2023.02.27 15:13:13.376192427	0001923
1	0.354752	0.347480	-0.042773	-0.057245	MT	20940	2023.02.27 15:13:13.377192427	0001923
1	0.332848	0.327722	-0.047147	-0.034104	MT	20940	2023.02.27 15:13:13.378192427	0001923
1	0.313311	0.311950	-0.027535	-0.009638	MT	20940	2023.02.27 15:13:13.379192427	0001923
1	0.336648	0.335941	-0.019507	-0.009763	MT	20940	2023.02.27 15:13:13.380192427	0001923
1	0.331162	0.327797	-0.039270	-0.025983	MT	20940	2023.02.27 15:13:13.381192427	0001923
1	0.332766	0.331761	-0.004270	-0.025490	MT	20940	2023.02.27 15:13:13.382192427	0001923
1	0.325043	0.323716	-0.000219	-0.029346	MT	20940	2023.02.27 15:13:13.383192427	0001923
1	0.349143	0.347702	0.011808	-0.029409	MT	20940	2023.02.27 15:13:13.384192427	0001923
1	0.366427	0.364410	0.002790	0.038292	MT	20940	2023.02.27 15:13:13.385192427	0001923
1	0.313720	0.311736	-0.019231	-0.029513	MT	20940	2023.02.27 15:13:13.386192427	0001923
1	0.340802	0.335395	0.000269	-0.060464	MT	20940	2023.02.27 15:13:13.387192427	0001923
1	0.340654	0.339785	0.011677	-0.021328	MT	20940	2023.02.27 15:13:13.388192427	0001923
1	0.338126	0.331473	-0.034793	-0.056958	MT	20940	2023.02.27 15:13:13.389192427	0001923
1	0.353502	0.351952	-0.031487	-0.010111	MT	20940	2023.02.27 15:13:13.390192427	0001923
1	0.338851	0.335706	-0.031140	-0.033942	MT	20940	2023.02.27 15:13:13.391192427	0001923
1	0.360472	0.359849	-0.011358	-0.017886	MT	20940	2023.02.27 15:13:13.392192427	0001923
1	0.389364	0.387777	-0.023201	-0.026357	MT	20940	2023.02.27 15:13:13.393192427	0001923
1	0.380615	0.380178	-0.011823	0.013902	MT	20940	2023.02.27 15:13:13.394192427	0001923
1	0.367604	0.363971	-0.050471	-0.010525	MT	20940	2023.02.27 15:13:13.395192427	0001923
1	0.342491	0.339920	-0.039439	-0.014109	MT	20940	2023.02.27 15:13:13.396192427	0001923
1	0.363235	0.359968	-0.047476	-0.010438	MT	20940	2023.02.27 15:13:13.397192427	0001923
1	0.372893	0.367557	-0.038872	-0.049391	MT	20940	2023.02.27 15:13:13.398192427	0001923
1	0.361491	0.359733	-0.019174	-0.030007	MT	20940	2023.02.27 15:13:13.399192427	0001923
1	0.345481	0.340385	-0.051110	0.029715	MT	20940	2023.02.27 15:13:13.400192427	0001923
1	0.341508	0.340035	-0.031623	-0.001989	MT	20940	2023.02.27 15:13:13.401192427	0001923
1	0.339559	0.336134	-0.047748	0.005807	MT	20940	2023.02.27 15:13:13.402192427	0001923
1	0.358089	0.355874	-0.035360	-0.018212	MT	20940	2023.02.27 15:13:13.403192427	0001923
1	0.344145	0.340336	-0.044049	0.025823	MT	20940	2023.02.27 15:13:13.404192427	0001923
1	0.348580	0.347981	-0.019554	-0.005887	MT	20940	2023.02.27 15:13:13.405192427	0001923
1	0.324401	0.323978	-0.015583	-0.005579	MT	20940	2023.02.27 15:13:13.406192427	0001923
1	0.348419	0.348060	-0.015677	0.002173	MT	20940	2023.02.27 15:13:13.407192427	0001923
1	0.345815	0.343738	-0.023192	-0.029903	MT	20940	2023.02.27 15:13:13.408192427	0001923
1	0.305765	0.304272	-0.020034	0.022561	MT	20940	2023.02.27 15:13:13.409192427	0001923
1	0.360494	0.360100	-0.015724	0.006048	MT	20940	2023.02.27 15:13:13.410192427	0001923
1	0.358759	0.355750	-0.035177	-0.030210	MT	20940	2023.02.27 15:13:13.411192427	0001923
1	0.381707	0.379996	-0.035514	-0.006461	MT	20940	2023.02.27 15:13:13.412192427	0001923
1	0.357105	0.356030	-0.027605	-0.002092	MT	20940	2023.02.27 15:13:13.413192427	0001923
1	0.341133	0.339862	-0.023380	-0.017864	MT	20940	2023.02.27 15:13:13.414192427	0001923
1	0.342667	0.336113	-0.066685	0.001517	MT	20940	2023.02.27 15:13:13.415192427	0001923
1	0.349863	0.348039	-0.035613	-0.002132	MT	20940	2023.02.27 15:13:13.416192427	0001923
1	0.333017	0.331904	-0.023451	-0.013782	MT	20940	2023.02.27 15:13:13.417192427	0001923
1	0.344124	0.343970	-0.008560	-0.005678	MT	20940	2023.02.27 15:13:13.418192427	0001923
1	0.369437	0.367778	-0.023225	-0.026151	MT	20940	2023.02.27 15:13:13.419192427	0001923
1	0.347461	0.343633	-0.031023	-0.041023	MT	20940	2023.02.27 15:13:13.420192427	0001923
1	0.337384	0.336266	-0.015996	0.022293	MT	20940	2023.02.27 15:13:13.421192427	0001923
1	0.328006	0.323760	-0.043214	-0.030003	MT	20940	2023.02.27 15:13:13.422192427	0001923
1	0.321229	0.319991	-0.027587	-0.005721	MT	20940	2023.02.27 15:13:13.423192427	0001923
1	0.394203	0.392354	-0.024051	0.029593	MT	20940	2023.02.27 15:13:13.424192427	0001923
1	0.316640	0.316178	-0.008899	0.014607	MT	20940	2023.02.27 15:13:13.425192427	0001923
1	0.342491	0.340126	-0.039745	0.005888	MT	20940	2023.02.27 15:13:13.426192427	0001923
1	0.364150	0.364080	0.003279	0.006298	MT	20940	2023.02.27 15:13:13.427192427	0001923
1	0.321181	0.319724	-0.008222	-0.029427	MT	20940	2023.02.27 15:13:13.428192427	0001923
1	0.328445	0.328061	-0.015701	0.002378	MT	20940	2023.02.27 15:13:13.429192427	0001923
1	0.320556	0.319896	-0.015466	-0.013536	MT	20940	2023.02.27 15:13:13.430192427	0001923
1	0.340290	0.339838	-0.000383	-0.017512	MT	20940	2023.02.27 15:13:13.431192427	0001923
1	0.358380	0.355919	-0.039420	-0.014274	MT	20940	2023.02.27 15:13:13.432192427	0001923
1	0.316071	0.316042	0.003283	0.002792	MT	20940	2023.02.27 15:13:13.433192427	0001923
1	0.356567	0.356022	-0.019606	-0.001970	MT	20940	2023.02.27 15:13:13.434192427	0001923
1	0.337574	0.335953	-0.031506	-0.009946	MT	20940	2023.02.27 15:13:13.435192427	0001923
1	0.344517	0.344101	-0.015743	0.006213	MT	20940	2023.02.27 15:13:13.436192427	0001923
1	0.389631	0.388235	-0.027872	0.017575	MT	20940	2023.02.27 15:13:13.437192427	0001923
1	0.384193	0.384012	-0.011574	-0.002136	MT	20940	2023.02.27 15:13:13.438192427	0001923
1	0.394710	0.392169	-0.043744	0.009291	MT	20940	2023.02.27 15:13:13.439192427	0001923
1	0.316867	0.311978	-0.054532	-0.010051	MT	20940	2023.02.27 15:13:13.440192427	0001923
1	0.407635	0.402680	-0.049997	-0.038921	MT	20940	2023.02.27 15:13:13.441192427	0001923
1	0.355218	0.351754	-0.039181	-0.030230	MT	20940	2023.02.27 15:13:13.442192427	0001923
1	0.333000	0.327646	-0.043041	-0.041042	MT	20940	2023.02.27 15:13:13.443192427	0001923
1	0.351756	0.348216	-0.047856	0.013682	MT	20940	2023.02.27 15:13:13.444192427	0001923
1	0.308707	0.307942	-0.019541	-0.009475	MT	20940	2023.02.27 15:13:13.445192427	0001923
1	0.357616	0.351608	-0.046951	-0.045349	MT	20940	2023.02.27 15:13:13.446192427	0001923
1	0.307487	0.304173	-0.043848	0.010196	MT	20940	2023.02.27 15:13:13.447192427	0001923
1	0.314229	0.311917	-0.035473	-0.013760	MT	20940	2023.02.27 15:13:13.448192427	0001923
1	0.364796	0.363811	-0.015291	-0.021988	MT	20940	2023.02.27 15:13:13.449192427	0001923
1	0.317370	0.312420	-0.044205	0.034110	MT	20940	2023.02.27 15:13:13.450192427	0001923
1	0.374385	0.372244	-0.035890	0.017617	MT	20940	2023.02.27 15:13:13.451192427	0001923
1	0.338497	0.335701	-0.027140	-0.033881	MT	20940	2023.02.27 15:13:13.452192427	0001923
1	0.320905	0.319987	-0.023587	-0.005660	MT	20940	2023.02.27 15:13:13.453192427	0001923
1	0.329248	0.328263	-0.012006	0.022436	MT	20940	2023.02.27 15:13:13.454192427	0001923
1	0.312175	0.312083	0.003217	0.006833	MT	20940	2023.02.27 15:13:13.455192427	0001923
1	0.373743	0.371691	-0.019098	-0.034129	MT	20940	2023.02.27 15:13:13.456192427	0001923
1	0.338497	0.335701	-0.027140	-0.033881	MT	20940	2023.02.27 15:13:13.457192427	0001923
1	0.342631	0.340167	-0.039806	0.009887	MT	20940	2023.02.27 15:13:13.458192427	0001923
1	0.373070	0.371701	0.011837	-0.029656	MT	20940	2023.02.27 15:13:13.459192427	0001923
1	0.308551	0.307851	-0.011419	-0.017351	MT	20940	2023.02.27 15:13:13.460192427	0001923
1	0.328178	0.327930	-0.008518	-0.009513	MT	20940	2023.02.27 15:13:13.461192427	0001923
1	0.337929	0.335644	-0.011081	-0.037636	MT	20940	2023.02.27 15:13:13.462192427	0001923
1	0.352346	0.348414	-0.040163	0.033801	MT	20940	2023.02.27 15:13:13.463192427	0001923
1	0.358424	0.355655	-0.023056	-0.038025	MT	20940	2023.02.27 15:13:13.464192427	0001923
1	0.331982	0.328217	-0.047880	0.013888	MT	20940	2023.02.27 15:13:13.465192427	0001923
1	0.339559	0.335928	-0.047443	-0.014190	MT	20940	2023.02.27 15:13:13.466192427	0001923
1	0.349931	0.348200	-0.031858	0.013926	MT	20940	2023.02.27 15:13:13.467192427	0001923
1	0.335538	0.327530	-0.049857	-0.053147	MT	20940	2023.02.27 15:13:13.468192427	0001923
1	0.344007	0.343962	-0.000561	-0.005556	MT	20940	2023.02.27 15:13:13.469192427	0001923
1	0.336941	0.331646	-0.043036	-0.041083	MT	20940	2023.02.27 15:13:13.470192427	0001923
1	0.335672	0.332370	-0.036121	0.030027	MT	20940	2023.02.27 15:13:13.471192427	0001923
1	0.291323	0.288832	-0.031379	-0.021460	MT	20940	2023.02.27 15:13:13.472192427	0001923
1	0.316916	0.316185	-0.015898	0.014500	MT	20940	2023.02.27 15:13:13.473192427	0001923
1	0.356793	0.356217	-0.008912	0.018195	MT	20940	2023.02.27 15:13:13.474192427	0001923
1	0.357978	0.355647	-0.015057	-0.037903	MT	20940	2023.02.27 15:13:13.475192427	0001923
1	0.348300	0.343501	-0.022841	-0.052899	MT	20940	2023.02.27 15:13:13.476192427	0001923
1	0.358424	0.355655	-0.023056	-0.038025	MT	20940	2023.02.27 15:13:13.477192427	0001923
1	0.301364	0.299728	-0.011246	-0.029267	MT	20940	2023.02.27 15:13:13.478192427	0001923
1	0.372146	0.372080	0.003288	0.006215	MT	20940	2023.02.27 15:13:13.479192427	0001923
1	0.317673	0.315781	-0.023286	-0.025615	MT	20940	2023.02.27 15:13:13.480192427	0001923
1	0.352075	0.351953	0.007447	-0.005516	MT	20940	2023.02.27 15:13:13.481192427	0001923
1	0.367285	0.363476	0.000180	-0.052754	MT	20940	2023.02.27 15:13:13.482192427	0001923
1	0.344378	0.344019	-0.015621	-0.001786	MT	20940	2023.02.27 15:13:13.483192427	0001923
1	0.349407	0.347681	-0.008128	-0.033714	MT	20940	2023.02.27 15:13:13.484192427	0001923
1	0.376388	0.375934	-0.015460	-0.010114	MT	20940	2023.02.27 15:13:13.485192427	0001923
1	0.356814	0.356026	-0.023605	-0.002031	MT	20940	2023.02.27 15:13:13.486192427	0001923
1	0.374883	0.367483	-0.046749	-0.057512	MT	20940	2023.02.27 15:13:13.487192427	0001923
1	0.350411	0.348319	-0.028042	0.025985	MT	20940	2023.02.27 15:13:13.488192427	0001923
1	0.377498	0.371372	-0.018625	-0.065124	MT	20940	2023.02.27 15:13:13.489192427	0001923
1	0.366655	0.363659	-0.027046	-0.038169	MT	20940	2023.02.27 15:13:13.490192427	0001923
1	0.306835	0.304359	-0.024156	0.030499	MT	20940	2023.02.27 15:13:13.491192427	0001923
1	0.303822	0.300013	-0.047608	-0.005821	MT	20940	2023.02.27 15:13:13.492192427	0001923
1	0.331089	0.328131	-0.043758	0.005950	MT	20940	2023.02.27 15:13:13.493192427	0001923
1	0.391818	0.387594	-0.034910	-0.045537	MT	20940	2023.02.27 15:13:13.494192427	0001923
1	0.359445	0.355587	-0.026948	-0.045085	MT	20940	2023.02.27 15:13:13.495192427	0001923
1	0.319345	0.311693	-0.058104	-0.038107	MT	20940	2023.02.27 15:13:13.496192427	0001923
1	0.401622	0.400036	-0.035552	-0.002667	MT	20940	2023.02.27 15:13:13.497192427	0001923
1	0.362883	0.359795	-0.039232	-0.026313	MT	20940	2023.02.27 15:13:13.498192427	0001923
1	0.311913	0.307483	-0.003886	-0.052238	MT	20940	2023.02.27 15:13:13.499192427	0001923
1	0.361360	0.359681	-0.008114	-0.033838	MT	20940	2023.02.27 15:13:13.500192427	0001923
1	0.321181	0.320260	-0.009016	0.022564	MT	20940	2023.02.27 15:13:13.501192427	0001923
1	0.291680	0.288655	-0.019136	-0.037274	MT	20940	2023.02.27 15:13:13.502192427	0001923
1	0.316640	0.316178	-0.008899	0.014607	MT	20940	2023.02.27 15:13:13.503192427	0001923
1	0.346116	0.343742	-0.027192	-0.029964	MT	20940	2023.02.27 15:13:13.504192427	0001923
1	0.340043	0.340008	-0.004627	-0.001576	MT	20940	2023.02.27 15:13:13.505192427	0001923
1	0.347085	0.344171	-0.043800	0.009785	MT	20940	2023.02.27 15:13:13.506192427	0001923
1	0.363456	0.360331	-0.040026	0.025678	MT	20940	2023.02.27 15:13:13.507192427	0001923
1	0.334192	0.331743	-0.027206	-0.029841	MT	20940	2023.02.27 15:13:13.508192427	0001923
1	0.321204	0.320152	-0.023831	0.010337	MT	20940	2023.02.27 15:13:13.509192427	0001923
1	0.325386	0.323822	-0.023338	-0.021698	MT	20940	2023.02.27 15:13:13.510192427	0001923
1	0.357888	0.356199	-0.031849	0.013844	MT	20940	2023.02.27 15:13:13.511192427	0001923
1	0.349543	0.348270	-0.019982	0.022108	MT	20940	2023.02.27 15:13:13.512192427	0001923
1	0.353118	0.352031	-0.027610	-0.002051	MT	20940	2023.02.27 15:13:13.513192427	0001923
1	0.351228	0.347583	-0.022958	-0.044942	MT	20940	2023.02.27 15:13:13.514192427	0001923
1	0.294289	0.289264	-0.050987	0.018242	MT	20940	2023.02.27 15:13:13.515192427	0001923
1	0.321229	0.319991	-0.027587	-0.005721	MT	20940	2023.02.27 15:13:13.516192427	0001923
1	0.358759	0.356088	-0.043664	0.001662	MT	20940	2023.02.27 15:13:13.517192427	0001923
1	0.348419	0.347936	-0.015494	-0.009825	MT	20940	2023.02.27 15:13:13.518192427	0001923
1	0.309432	0.307909	-0.027479	-0.013596	MT	20940	2023.02.27 15:13:13.519192427	0001923
1	0.337171	0.336031	-0.027629	-0.001887	MT	20940	2023.02.27 15:13:13.520192427	0001923
1	0.329175	0.328151	-0.023822	0.010255	MT	20940	2023.02.27 15:13:13.521192427	0001923
1	0.328006	0.323760	-0.043214	-0.030003	MT	20940	2023.02.27 15:13:13.522192427	0001923
1	0.297787	0.296811	-0.011371	-0.021237	MT	20940	2023.02.27 15:13:13.523192427	0001923
1	0.340148	0.340086	-0.000749	0.006483	MT	20940	2023.02.27 15:13:13.524192427	0001923
1	0.338151	0.335610	-0.008035	-0.040590	MT	20940	2023.02.27 15:13:13.525192427	0001923
1	0.300395	0.293615	-0.032534	0.054485	MT	20940	2023.02.27 15:13:13.526192427	0001923
1	0.330024	0.328081	-0.035698	0.002073	MT	20940	2023.02.27 15:13:13.527192427	0001923
1	0.360451	0.359796	-0.000298	-0.021718	MT	20940	2023.02.27 15:13:13.528192427	0001923
1	0.324697	0.324143	-0.015827	0.010418	MT	20940	2023.02.27 15:13:13.529192427	0001923
1	0.337594	0.331358	-0.003674	-0.064483	MT	20940	2023.02.27 15:13:13.530192427	0001923
1	0.363308	0.359632	-0.031004	-0.041188	MT	20940	2023.02.27 15:13:13.531192427	0001923
1	0.346116	0.344278	-0.027986	0.022027	MT	20940	2023.02.27 15:13:13.532192427	0001923
1	0.332056	0.332045	-0.000698	0.002566	MT	20940	2023.02.27 15:13:13.533192427	0001923
1	0.297466	0.297138	-0.008860	0.010803	MT	20940	2023.02.27 15:13:13.534192427	0001923
1	0.351353	0.343485	-0.046777	-0.057265	MT	20940	2023.02.27 15:13:13.535192427	0001923
1	0.332608	0.331982	-0.019573	-0.005722	MT	20940	2023.02.27 15:13:13.536192427	0001923
1	0.357239	0.355907	-0.027422	-0.014090	MT	20940	2023.02.27 15:13:13.537192427	0001923
1	0.349497	0.348303	-0.012044	0.026230	MT	20940	2023.02.27 15:13:13.538192427	0001923
1	0.362022	0.360278	-0.027967	0.021862	MT	20940	2023.02.27 15:13:13.539192427	0001923
1	0.381979	0.379786	-0.031210	-0.026396	MT	20940	2023.02.27 15:13:13.540192427	0001923
1	0.351393	0.344512	-0.055288	0.041611	MT	20940	2023.02.27 15:13:13.541192427	0001923
1	0.365212	0.363906	-0.027412	-0.014173	MT	20940	2023.02.27 15:13:13.542192427	0001923
1	0.341287	0.336146	-0.058747	0.005638	MT	20940	2023.02.27 15:13:13.543192427	0001923
1	0.376676	0.371723	-0.050095	-0.034603	MT	20940	2023.02.27 15:13:13.544192427	0001923
1	0.341204	0.339726	-0.011198	-0.029678	MT	20940	2023.02.27 15:13:13.545192427	0001923
1	0.350297	0.348002	-0.039552	-0.006193	MT	20940	2023.02.27 15:13:13.546192427	0001923
1	0.320095	0.319926	-0.004528	-0.009369	MT	20940	2023.02.27 15:13:13.547192427	0001923
1	0.340359	0.340097	-0.011748	0.006315	MT	20940	2023.02.27 15:13:13.548192427	0001923
1	0.328337	0.327843	-0.004397	-0.017450	MT	20940	2023.02.27 15:13:13.549192427	0001923
1	0.380321	0.379889	-0.011395	-0.014093	MT	20940	2023.02.27 15:13:13.550192427	0001923
1	0.325509	0.323867	-0.027399	-0.017760	MT	20940	2023.02.27 15:13:13.551192427	0001923
1	0.342009	0.339601	-3.165042E-5	-0.040509	MT	20940	2023.02.27 15:13:13.552192427	0001923
1	0.317169	0.315773	-0.015287	-0.025493	MT	20940	2023.02.27 15:13:13.553192427	0001923
1	0.376770	0.375811	-0.015277	-0.022111	MT	20940	2023.02.27 15:13:13.554192427	0001923
1	0.345120	0.343862	-0.023375	-0.017905	MT	20940	2023.02.27 15:13:13.555192427	0001923
1	0.389822	0.383379	-0.026610	-0.065370	MT	20940	2023.02.27 15:13:13.556192427	0001923
1	0.310593	0.308004	-0.039599	-0.005781	MT	20940	2023.02.27 15:13:13.557192427	0001923
1	0.293009	0.293006	-0.000683	-0.001031	MT	20940	2023.02.27 15:13:13.558192427	0001923
1	0.345290	0.339559	-0.038905	-0.049103	MT	20940	2023.02.27 15:13:13.559192427	0001923
1	0.345097	0.340563	-0.024418	0.050125	MT	20940	2023.02.27 15:13:13.560192427	0001923
1	0.391106	0.388251	-0.043870	0.017330	MT	20940	2023.02.27 15:13:13.561192427	0001923
1	0.321801	0.319690	-0.015160	-0.033533	MT	20940	2023.02.27 15:13:13.562192427	0001923
1	0.314763	0.311657	-0.023108	-0.037572	MT	20940	2023.02.27 15:13:13.563192427	0001923
1	0.357015	0.356187	-0.019850	0.014027	MT	20940	2023.02.27 15:13:13.564192427	0001923
1	0.341204	0.339949	-0.027502	-0.009926	MT	20940	2023.02.27 15:13:13.565192427	0001923
1	0.312800	0.308301	-0.048026	0.022092	MT	20940	2023.02.27 15:13:13.566192427	0001923
1	0.324771	0.323900	-0.019461	-0.013639	MT	20940	2023.02.27 15:13:13.567192427	0001923
1	0.314941	0.312396	-0.020208	0.034477	MT	20940	2023.02.27 15:13:13.568192427	0001923
1	0.348259	0.347932	-0.011494	-0.009764	MT	20940	2023.02.27 15:13:13.569192427	0001923
1	0.310052	0.307785	-0.027295	-0.025594	MT	20940	2023.02.27 15:13:13.570192427	0001923
1	0.301868	0.300120	-0.031793	0.006422	MT	20940	2023.02.27 15:13:13.571192427	0001923
1	0.316046	0.315968	-0.004594	-0.005329	MT	20940	2023.02.27 15:13:13.572192427	0001923
1	0.368483	0.368100	-0.015714	0.005966	MT	20940	2023.02.27 15:13:13.573192427	0001923
1	0.352461	0.351797	-0.000307	-0.021635	MT	20940	2023.02.27 15:13:13.574192427	0001923
1	0.352013	0.347546	-0.026897	-0.049002	MT	20940	2023.02.27 15:13:13.575192427	0001923
1	0.376579	0.376062	-0.019643	0.001823	MT	20940	2023.02.27 15:13:13.576192427	0001923
1	0.324968	0.323768	-0.011278	-0.025514	MT	20940	2023.02.27 15:13:13.577192427	0001923
1	0.380468	0.379893	-0.015395	-0.014154	MT	20940	2023.02.27 15:13:13.578192427	0001923
1	0.334535	0.331556	0.004019	-0.044364	MT	20940	2023.02.27 15:13:13.579192427	0001923
1	0.346816	0.343625	-0.023024	-0.040901	MT	20940	2023.02.27 15:13:13.580192427	0001923
1	0.358826	0.356397	-0.024155	0.033963	MT	20940	2023.02.27 15:13:13.581192427	0001923
1	0.344215	0.344015	-0.011621	-0.001724	MT	20940	2023.02.27 15:13:13.582192427	0001923
1	0.351118	0.348365	-0.032102	0.029923	MT	20940	2023.02.27 15:13:13.583192427	0001923
1	0.365716	0.364273	-0.023962	0.021882	MT	20940	2023.02.27 15:13:13.584192427	0001923
1	0.333545	0.331994	-0.031572	-0.005906	MT	20940	2023.02.27 15:13:13.585192427	0001923
1	0.365125	0.363947	-0.027473	-0.010173	MT	20940	2023.02.27 15:13:13.586192427	0001923
1	0.306183	0.303959	-0.035544	-0.009678	MT	20940	2023.02.27 15:13:13.587192427	0001923
1	0.311904	0.308256	-0.043965	0.018154	MT	20940	2023.02.27 15:13:13.588192427	0001923
1	0.320556	0.319896	-0.015466	-0.013536	MT	20940	2023.02.27 15:13:13.589192427	0001923
1	0.304138	0.300178	-0.047852	0.010176	MT	20940	2023.02.27 15:13:13.590192427	0001923
1	0.323017	0.320049	-0.043646	-0.001966	MT	20940	2023.02.27 15:13:13.591192427	0001923
1	0.348878	0.348068	-0.023676	0.002050	MT	20940	2023.02.27 15:13:13.592192427	0001923
1	0.337574	0.335953	-0.031506	-0.009946	MT	20940	2023.02.27 15:13:13.593192427	0001923
1	0.310876	0.307794	-0.035295	-0.025716	MT	20940	2023.02.27 15:13:13.594192427	0001923
1	0.329102	0.327817	-0.019334	-0.021679	MT	20940	2023.02.27 15:13:13.595192427	0001923
1	0.336091	0.335925	-0.004509	-0.009534	MT	20940	2023.02.27 15:13:13.596192427	0001923
1	0.353321	0.351730	-0.015184	-0.029863	MT	20940	2023.02.27 15:13:13.597192427	0001923
1	0.408239	0.402313	-0.003529	-0.069213	MT	20940	2023.02.27 15:13:13.598192427	0001923
1	0.365268	0.364295	-0.005026	0.026172	MT	20940	2023.02.27 15:13:13.599192427	0001923
1	0.325779	0.324308	-0.016072	0.026416	MT	20940	2023.02.27 15:13:13.600192427	0001923
1	0.340160	0.340082	0.003250	0.006545	MT	20940	2023.02.27 15:13:13.601192427	0001923
1	0.393695	0.391954	-0.035439	-0.010584	MT	20940	2023.02.27 15:13:13.602192427	0001923
1	0.340218	0.340015	-0.011626	-0.001683	MT	20940	2023.02.27 15:13:13.603192427	0001923
1	0.316514	0.315798	-0.000350	-0.021265	MT	20940	2023.02.27 15:13:13.604192427	0001923
1	0.361026	0.359770	-0.015235	-0.025946	MT	20940	2023.02.27 15:13:13.605192427	0001923
1	0.358915	0.356249	-0.039909	0.017721	MT	20940	2023.02.27 15:13:13.606192427	0001923
1	0.341906	0.340039	-0.035623	-0.002050	MT	20940	2023.02.27 15:13:13.607192427	0001923
1	0.365541	0.363910	-0.031412	-0.014234	MT	20940	2023.02.27 15:13:13.608192427	0001923
1	0.336933	0.336221	-0.011936	0.018355	MT	20940	2023.02.27 15:13:13.609192427	0001923
1	0.329369	0.327822	-0.023333	-0.021740	MT	20940	2023.02.27 15:13:13.610192427	0001923
1	0.322645	0.319748	-0.031220	-0.029778	MT	20940	2023.02.27 15:13:13.611192427	0001923
1	0.341063	0.339817	-0.019319	-0.021802	MT	20940	2023.02.27 15:13:13.612192427	0001923
1	0.361137	0.359948	-0.027478	-0.010132	MT	20940	2023.02.27 15:13:13.613192427	0001923
1	0.321652	0.319781	-0.023282	-0.025657	MT	20940	2023.02.27 15:13:13.614192427	0001923
1	0.377301	0.376153	-0.027764	0.009700	MT	20940	2023.02.27 15:13:13.615192427	0001923
1	0.359635	0.355542	-0.022888	-0.049023	MT	20940	2023.02.27 15:13:13.616192427	0001923
1	0.348672	0.347808	-0.011311	-0.021762	MT	20940	2023.02.27 15:13:13.617192427	0001923
1	0.347385	0.343969	-0.047495	-0.010273	MT	20940	2023.02.27 15:13:13.618192427	0001923
1	0.332724	0.323251	-0.018499	-0.076628	MT	20940	2023.02.27 15:13:13.619192427	0001923
1	0.308060	0.307923	-0.000543	-0.009184	MT	20940	2023.02.27 15:13:13.620192427	0001923
1	0.330801	0.328425	-0.009251	0.038479	MT	20940	2023.02.27 15:13:13.621192427	0001923
1	0.326564	0.320643	-0.020565	0.058390	MT	20940	2023.02.27 15:13:13.622192427	0001923
1	0.345514	0.343685	-0.011132	-0.033719	MT	20940	2023.02.27 15:13:13.623192427	0001923
1	0.320507	0.319864	0.015531	-0.013063	MT	20940	2023.02.27 15:13:13.624192427	0001923
1	0.336529	0.335895	-0.015447	-0.013701	MT	20940	2023.02.27 15:13:13.625192427	0001923
1	0.372136	0.372084	-0.000711	0.006154	MT	20940	2023.02.27 15:13:13.626192427	0001923
1	0.356702	0.356105	-0.019728	0.006028	MT	20940	2023.02.27 15:13:13.627192427	0001923
1	0.321279	0.320073	-0.027709	0.002277	MT	20940	2023.02.27 15:13:13.628192427	0001923
1	0.356277	0.355838	-0.000364	-0.017677	MT	20940	2023.02.27 15:13:13.629192427	0001923
1	0.305712	0.303687	-0.011180	-0.033307	MT	20940	2023.02.27 15:13:13.630192427	0001923
1	0.306000	0.304161	-0.031849	0.010380	MT	20940	2023.02.27 15:13:13.631192427	0001923
1	0.309819	0.308119	-0.031784	0.006339	MT	20940	2023.02.27 15:13:13.632192427	0001923
1	0.348672	0.347808	-0.011311	-0.021762	MT	20940	2023.02.27 15:13:13.633192427	0001923
1	0.317622	0.315995	-0.031591	-0.005741	MT	20940	2023.02.27 15:13:13.634192427	0001923
1	0.331548	0.328094	-0.047697	0.001890	MT	20940	2023.02.27 15:13:13.635192427	0001923
1	0.312928	0.312029	-0.023658	-0.001578	MT	20940	2023.02.27 15:13:13.636192427	0001923
1	0.329903	0.327739	-0.023211	-0.029738	MT	20940	2023.02.27 15:13:13.637192427	0001923
1	0.331162	0.328250	-0.039942	0.018009	MT	20940	2023.02.27 15:13:13.638192427	0001923
1	0.369868	0.363320	-0.007575	-0.068873	MT	20940	2023.02.27 15:13:13.639192427	0001923
1	0.340513	0.340172	-0.004871	0.014421	MT	20940	2023.02.27 15:13:13.640192427	0001923
1	0.356321	0.351976	-0.054484	-0.010462	MT	20940	2023.02.27 15:13:13.641192427	0001923
1	0.354407	0.352125	-0.039730	0.005764	MT	20940	2023.02.27 15:13:13.642192427	0001923
1	0.334909	0.332362	-0.028122	0.030149	MT	20940	2023.02.27 15:13:13.643192427	0001923
1	0.301496	0.299823	-0.023366	-0.021451	MT	20940	2023.02.27 15:13:13.644192427	0001923
1	0.314255	0.311649	-0.015109	-0.037450	MT	20940	2023.02.27 15:13:13.645192427	0001923
1	0.354249	0.352385	-0.012161	0.034187	MT	20940	2023.02.27 15:13:13.646192427	0001923
1	0.349017	0.347739	0.015747	-0.025349	MT	20940	2023.02.27 15:13:13.647192427	0001923
1	0.364607	0.359411	0.024234	-0.056345	MT	20940	2023.02.27 15:13:13.648192427	0001923
1	0.380522	0.379898	0.019540	-0.009620	MT	20940	2023.02.27 15:13:13.649192427	0001923
1	0.345029	0.343739	0.015742	-0.025308	MT	20940	2023.02.27 15:13:13.650192427	0001923
1	0.332188	0.331950	0.011423	-0.005249	MT	20940	2023.02.27 15:13:13.651192427	0001923
1	0.344809	0.344106	0.019192	0.010747	MT	20940	2023.02.27 15:13:13.652192427	0001923
1	0.378974	0.375870	0.047532	-0.009151	MT	20940	2023.02.27 15:13:13.653192427	0001923
1	0.381005	0.380014	0.027356	0.002500	MT	20940	2023.02.27 15:13:13.654192427	0001923
1	0.353425	0.347735	0.059681	-0.020677	MT	20940	2023.02.27 15:13:13.655192427	0001923
1	0.403284	0.402984	0.015446	-0.001919	MT	20940	2023.02.27 15:13:13.656192427	0001923
1	0.398935	0.396161	0.043129	0.018577	MT	20940	2023.02.27 15:13:13.657192427	0001923
1	0.365389	0.363730	0.023765	-0.025391	MT	20940	2023.02.27 15:13:13.658192427	0001923
1	0.376804	0.376195	0.011109	0.018294	MT	20940	2023.02.27 15:13:13.659192427	0001923
1	0.376198	0.375870	0.007598	-0.013761	MT	20940	2023.02.27 15:13:13.660192427	0001923
1	0.360007	0.359961	-0.000542	-0.005720	MT	20940	2023.02.27 15:13:13.661192427	0001923
1	0.359072	0.356464	-0.009279	0.042190	MT	20940	2023.02.27 15:13:13.662192427	0001923
1	0.334057	0.331602	-4.114120E-5	-0.040426	MT	20940	2023.02.27 15:13:13.663192427	0001923
1	0.305477	0.303823	-0.023362	-0.021493	MT	20940	2023.02.27 15:13:13.664192427	0001923
1	0.342070	0.339648	-0.015076	-0.037738	MT	20940	2023.02.27 15:13:13.665192427	0001923
1	0.316740	0.312301	-0.048021	0.022051	MT	20940	2023.02.27 15:13:13.666192427	0001923
1	0.341462	0.336460	-0.044237	0.037862	MT	20940	2023.02.27 15:13:13.667192427	0001923
1	0.317496	0.312383	-0.048143	0.030050	MT	20940	2023.02.27 15:13:13.668192427	0001923
1	0.304311	0.300057	-0.050669	-0.001867	MT	20940	2023.02.27 15:13:13.669192427	0001923
1	0.272393	0.265071	-0.062709	-0.001690	MT	20940	2023.02.27 15:13:13.670192427	0001923
1	0.312194	0.296726	-0.089118	-0.038426	MT	20940	2023.02.27 15:13:13.671192427	0001923
1	0.301884	0.296851	-0.050367	-0.021833	MT	20940	2023.02.27 15:13:13.672192427	0001923
1	0.320133	0.311953	-0.070469	-0.014294	MT	20940	2023.02.27 15:13:13.673192427	0001923
1	0.321803	0.315772	-0.054222	-0.030088	MT	20940	2023.02.27 15:13:13.674192427	0001923
1	0.325509	0.323867	-0.027399	-0.017760	MT	20940	2023.02.27 15:13:13.675192427	0001923
1	0.343425	0.336076	-0.070624	-0.002543	MT	20940	2023.02.27 15:13:13.676192427	0001923
1	0.316027	0.307342	-0.026639	-0.068587	MT	20940	2023.02.27 15:13:13.677192427	0001923
1	0.317120	0.311896	-0.054410	-0.018049	MT	20940	2023.02.27 15:13:13.678192427	0001923
1	0.326466	0.324044	-0.039641	-0.001946	MT	20940	2023.02.27 15:13:13.679192427	0001923
1	0.317396	0.316115	-0.027774	0.006318	MT	20940	2023.02.27 15:13:13.680192427	0001923
1	0.321652	0.320078	-0.031708	0.002216	MT	20940	2023.02.27 15:13:13.681192427	0001923
1	0.333588	0.327514	-0.034859	-0.052918	MT	20940	2023.02.27 15:13:13.682192427	0001923
1	0.319105	0.315966	-0.043528	-0.009924	MT	20940	2023.02.27 15:13:13.683192427	0001923
1	0.364840	0.363943	-0.023474	-0.010112	MT	20940	2023.02.27 15:13:13.684192427	0001923
1	0.328738	0.328210	-0.000947	0.018605	MT	20940	2023.02.27 15:13:13.685192427	0001923
1	0.341789	0.339870	-0.031379	-0.017986	MT	20940	2023.02.27 15:13:13.686192427	0001923
1	0.344633	0.343940	-0.019498	-0.009845	MT	20940	2023.02.27 15:13:13.687192427	0001923
1	0.344517	0.343895	-0.015437	-0.013783	MT	20940	2023.02.27 15:13:13.688192427	0001923
1	0.360174	0.359883	-0.004420	-0.013780	MT	20940	2023.02.27 15:13:13.689192427	0001923
1	0.372372	0.371845	-0.008344	-0.017964	MT	20940	2023.02.27 15:13:13.690192427	0001923
1	0.337338	0.335674	-0.000143	-0.033469	MT	20940	2023.02.27 15:13:13.691192427	0001923
1	0.360805	0.360183	-0.015846	0.014047	MT	20940	2023.02.27 15:13:13.692192427	0001923
1	0.376770	0.376182	-0.015827	0.013882	MT	20940	2023.02.27 15:13:13.693192427	0001923
1	0.352575	0.351805	-0.008307	-0.021758	MT	20940	2023.02.27 15:13:13.694192427	0001923
1	0.352891	0.351767	-0.011245	-0.025803	MT	20940	2023.02.27 15:13:13.695192427	0001923
1	0.323586	0.320012	-0.047584	-0.006027	MT	20940	2023.02.27 15:13:13.696192427	0001923
1	0.336329	0.336131	-0.004815	0.010463	MT	20940	2023.02.27 15:13:13.697192427	0001923
1	0.390185	0.388387	-0.016118	0.033755	MT	20940	2023.02.27 15:13:13.698192427	0001923
1	0.328396	0.328019	-0.015640	-0.001621	MT	20940	2023.02.27 15:13:13.699192427	0001923
1	0.349176	0.348072	-0.027675	0.001989	MT	20940	2023.02.27 15:13:13.700192427	0001923
1	0.324785	0.323761	-0.004279	-0.025408	MT	20940	2023.02.27 15:13:13.701192427	0001923
1	0.341147	0.336022	-0.058564	-0.006359	MT	20940	2023.02.27 15:13:13.702192427	0001923
1	0.345143	0.343990	-0.027558	-0.005968	MT	20940	2023.02.27 15:13:13.703192427	0001923
1	0.365212	0.363906	-0.027412	-0.014173	MT	20940	2023.02.27 15:13:13.704192427	0001923
1	0.322645	0.320127	-0.039768	0.006093	MT	20940	2023.02.27 15:13:13.705192427	0001923
1	0.318039	0.312230	-0.058898	0.013884	MT	20940	2023.02.27 15:13:13.706192427	0001923
1	0.319431	0.315665	-0.031102	-0.037736	MT	20940	2023.02.27 15:13:13.707192427	0001923
1	0.334670	0.331792	-0.035266	-0.025964	MT	20940	2023.02.27 15:13:13.708192427	0001923
1	0.346139	0.343697	-0.023131	-0.033902	MT	20940	2023.02.27 15:13:13.709192427	0001923
1	0.326245	0.323743	-0.027215	-0.029758	MT	20940	2023.02.27 15:13:13.710192427	0001923
1	0.324894	0.323987	-0.023582	-0.005701	MT	20940	2023.02.27 15:13:13.711192427	0001923
1	0.365453	0.363952	-0.031473	-0.010234	MT	20940	2023.02.27 15:13:13.712192427	0001923
1	0.386932	0.383839	-0.043264	-0.022622	MT	20940	2023.02.27 15:13:13.713192427	0001923
1	0.384234	0.384054	-0.011635	0.001863	MT	20940	2023.02.27 15:13:13.714192427	0001923
1	0.376537	0.376021	-0.019582	-0.002176	MT	20940	2023.02.27 15:13:13.715192427	0001923
1	0.374983	0.372401	-0.028136	0.033737	MT	20940	2023.02.27 15:13:13.716192427	0001923
1	0.329067	0.327719	-0.004213	-0.029448	MT	20940	2023.02.27 15:13:13.717192427	0001923
1	0.357441	0.355993	-0.031543	-0.006153	MT	20940	2023.02.27 15:13:13.718192427	0001923
1	0.352959	0.351903	-0.023427	-0.013988	MT	20940	2023.02.27 15:13:13.719192427	0001923
1	0.333593	0.331953	-0.031511	-0.009905	MT	20940	2023.02.27 15:13:13.720192427	0001923
1	0.346924	0.344398	-0.024169	0.034086	MT	20940	2023.02.27 15:13:13.721192427	0001923
1	0.341860	0.339784	-0.027257	-0.025924	MT	20940	2023.02.27 15:13:13.722192427	0001923
1	0.346319	0.339522	-0.042843	-0.053163	MT	20940	2023.02.27 15:13:13.723192427	0001923
1	0.308707	0.308066	-0.019724	0.002523	MT	20940	2023.02.27 15:13:13.724192427	0001923
1	0.357239	0.355907	-0.027422	-0.014090	MT	20940	2023.02.27 15:13:13.725192427	0001923
1	0.333329	0.332114	-0.027756	0.006153	MT	20940	2023.02.27 15:13:13.726192427	0001923
1	0.376834	0.375765	-0.011217	-0.026050	MT	20940	2023.02.27 15:13:13.727192427	0001923
1	0.302159	0.300042	-0.035670	-0.001638	MT	20940	2023.02.27 15:13:13.728192427	0001923
1	0.298037	0.292504	-0.022902	-0.052374	MT	20940	2023.02.27 15:13:13.729192427	0001923
1	0.331379	0.328403	-0.028188	0.034190	MT	20940	2023.02.27 15:13:13.730192427	0001923
1	0.345630	0.343911	-0.031435	-0.014028	MT	20940	2023.02.27 15:13:13.731192427	0001923
1	0.350091	0.347742	-0.027187	-0.030005	MT	20940	2023.02.27 15:13:13.732192427	0001923
1	0.346508	0.343656	-0.023070	-0.037902	MT	20940	2023.02.27 15:13:13.733192427	0001923
1	0.360895	0.355811	-0.054235	-0.026501	MT	20940	2023.02.27 15:13:13.734192427	0001923
1	0.294532	0.293195	-0.023924	0.014614	MT	20940	2023.02.27 15:13:13.735192427	0001923
1	0.337929	0.335998	-0.035567	-0.006008	MT	20940	2023.02.27 15:13:13.736192427	0001923
1	0.372607	0.371852	-0.015343	-0.018071	MT	20940	2023.02.27 15:13:13.737192427	0001923
1	0.328142	0.323932	-0.050457	-0.014112	MT	20940	2023.02.27 15:13:13.738192427	0001923
1	0.336387	0.335978	-0.015569	-0.005703	MT	20940	2023.02.27 15:13:13.739192427	0001923
1	0.334957	0.331966	-0.043509	-0.010088	MT	20940	2023.02.27 15:13:13.740192427	0001923
1	0.311647	0.307843	-0.043355	-0.021839	MT	20940	2023.02.27 15:13:13.741192427	0001923
1	0.341649	0.340118	-0.031746	0.006010	MT	20940	2023.02.27 15:13:13.742192427	0001923
1	0.342210	0.339788	-0.031257	-0.025985	MT	20940	2023.02.27 15:13:13.743192427	0001923
1	0.305712	0.304305	-0.012096	0.026683	MT	20940	2023.02.27 15:13:13.744192427	0001923
1	0.332507	0.327502	-0.022860	-0.052734	MT	20940	2023.02.27 15:13:13.745192427	0001923
1	0.346642	0.343571	-0.010965	-0.044717	MT	20940	2023.02.27 15:13:13.746192427	0001923
1	0.352369	0.351977	-0.015550	-0.005867	MT	20940	2023.02.27 15:13:13.747192427	0001923
1	0.333569	0.331685	-0.011147	-0.033595	MT	20940	2023.02.27 15:13:13.748192427	0001923
1	0.321279	0.319950	-0.027525	-0.009720	MT	20940	2023.02.27 15:13:13.749192427	0001923
1	0.330062	0.323817	-0.058273	-0.026233	MT	20940	2023.02.27 15:13:13.750192427	0001923
1	0.336862	0.336184	-0.015874	0.014294	MT	20940	2023.02.27 15:13:13.751192427	0001923
1	0.369914	0.367646	-0.015042	-0.038026	MT	20940	2023.02.27 15:13:13.752192427	0001923
1	0.367091	0.364211	-0.043838	0.013578	MT	20940	2023.02.27 15:13:13.753192427	0001923
1	0.320681	0.319942	-0.019526	-0.009598	MT	20940	2023.02.27 15:13:13.754192427	0001923
1	0.351421	0.347633	-0.031019	-0.041065	MT	20940	2023.02.27 15:13:13.755192427	0001923
1	0.317208	0.311768	-0.050227	-0.029986	MT	20940	2023.02.27 15:13:13.756192427	0001923
1	0.365081	0.364030	-0.027595	-0.002175	MT	20940	2023.02.27 15:13:13.757192427	0001923
1	0.357262	0.355820	-0.023300	-0.022028	MT	20940	2023.02.27 15:13:13.758192427	0001923
1	0.332874	0.327895	-0.054391	-0.018214	MT	20940	2023.02.27 15:13:13.759192427	0001923
1	0.334550	0.332126	-0.039754	0.005970	MT	20940	2023.02.27 15:13:13.760192427	0001923
1	0.381602	0.379868	-0.031332	-0.018398	MT	20940	2023.02.27 15:13:13.761192427	0001923
1	0.368679	0.367898	-0.019408	-0.014092	MT	20940	2023.02.27 15:13:13.762192427	0001923
1	0.338568	0.335656	-0.023079	-0.037819	MT	20940	2023.02.27 15:13:13.763192427	0001923
1	0.349086	0.347723	-0.008189	-0.029715	MT	20940	2023.02.27 15:13:13.764192427	0001923
1	0.356968	0.347405	-0.049650	-0.065351	MT	20940	2023.02.27 15:13:13.765192427	0001923
1	0.343501	0.339633	-0.031028	-0.040982	MT	20940	2023.02.27 15:13:13.766192427	0001923
1	0.378698	0.376128	-0.043701	0.005456	MT	20940	2023.02.27 15:13:13.767192427	0001923
1	0.352210	0.351973	-0.011550	-0.005806	MT	20940	2023.02.27 15:13:13.768192427	0001923
1	0.309018	0.307769	-0.011297	-0.025350	MT	20940	2023.02.27 15:13:13.769192427	0001923
1	0.261017	0.252378	-0.018766	-0.063899	MT	20940	2023.02.27 15:13:13.770192427	0001923
1	0.396510	0.396020	-0.019558	-0.002382	MT	20940	2023.02.27 15:13:13.771192427	0001923
1	0.328672	0.323552	-0.030925	-0.048816	MT	20940	2023.02.27 15:13:13.772192427	0001923
1	0.337350	0.336288	0.002940	0.026582	MT	20940	2023.02.27 15:13:13.773192427	0001923
1	0.326230	0.323610	-0.008050	-0.040466	MT	20940	2023.02.27 15:13:13.774192427	0001923
1	0.298297	0.296864	-0.023431	-0.017421	MT	20940	2023.02.27 15:13:13.775192427	0001923
1	0.281833	0.276935	-0.050513	-0.013629	MT	20940	2023.02.27 15:13:13.776192427	0001923
1	0.352598	0.347894	-0.054367	-0.018420	MT	20940	2023.02.27 15:13:13.777192427	0001923
1	0.352722	0.351759	-0.004246	-0.025696	MT	20940	2023.02.27 15:13:13.778192427	0001923
1	0.312187	0.311931	-0.008537	-0.009348	MT	20940	2023.02.27 15:13:13.779192427	0001923
1	0.327306	0.323630	-0.027047	-0.040756	MT	20940	2023.02.27 15:13:13.780192427	0001923
1	0.292501	0.289133	-0.043805	0.006351	MT	20940	2023.02.27 15:13:13.781192427	0001923
1	0.358714	0.355659	-0.027055	-0.038086	MT	20940	2023.02.27 15:13:13.782192427	0001923
1	0.320705	0.320144	-0.015832	0.010459	MT	20940	2023.02.27 15:13:13.783192427	0001923
1	0.314025	0.311785	-0.027291	-0.025635	MT	20940	2023.02.27 15:13:13.784192427	0001923
1	0.330024	0.328081	-0.035698	0.002073	MT	20940	2023.02.27 15:13:13.785192427	0001923
1	0.348993	0.343680	-0.047067	-0.038268	MT	20940	2023.02.27 15:13:13.786192427	0001923
1	0.351983	0.347804	-0.047246	-0.026312	MT	20940	2023.02.27 15:13:13.787192427	0001923
1	0.313847	0.311690	-0.015170	-0.033451	MT	20940	2023.02.27 15:13:13.788192427	0001923
1	0.308992	0.304454	-0.036276	0.038314	MT	20940	2023.02.27 15:13:13.789192427	0001923
1	0.344865	0.343858	-0.019376	-0.017844	MT	20940	2023.02.27 15:13:13.790192427	0001923
1	0.347006	0.340236	-0.066864	0.013474	MT	20940	2023.02.27 15:13:13.791192427	0001923
1	0.325730	0.323912	-0.031459	-0.013822	MT	20940	2023.02.27 15:13:13.792192427	0001923
1	0.356208	0.355973	-0.011546	-0.005847	MT	20940	2023.02.27 15:13:13.793192427	0001923
1	0.372843	0.371766	-0.011221	-0.026009	MT	20940	2023.02.27 15:13:13.794192427	0001923
1	0.349107	0.347862	-0.023371	-0.017946	MT	20940	2023.02.27 15:13:13.795192427	0001923
1	0.309793	0.307827	-0.027357	-0.021595	MT	20940	2023.02.27 15:13:13.796192427	0001923
1	0.350320	0.347833	-0.035308	-0.022129	MT	20940	2023.02.27 15:13:13.797192427	0001923
1	0.326192	0.319519	-0.038868	-0.052897	MT	20940	2023.02.27 15:13:13.798192427	0001923
1	0.297733	0.296943	-0.019554	-0.009362	MT	20940	2023.02.27 15:13:13.799192427	0001923
1	0.350343	0.347961	-0.039491	-0.010192	MT	20940	2023.02.27 15:13:13.800192427	0001923
1	0.320930	0.320148	-0.019832	0.010398	MT	20940	2023.02.27 15:13:13.801192427	0001923
1	0.310446	0.307614	-0.011068	-0.040347	MT	20940	2023.02.27 15:13:13.802192427	0001923
1	0.328641	0.324019	-0.054579	-0.006175	MT	20940	2023.02.27 15:13:13.803192427	0001923
1	0.329880	0.327641	-0.008091	-0.037508	MT	20940	2023.02.27 15:13:13.804192427	0001923
1	0.349183	0.343464	-0.026779	-0.056960	MT	20940	2023.02.27 15:13:13.805192427	0001923
1	0.329563	0.328036	-0.031638	-0.001865	MT	20940	2023.02.27 15:13:13.806192427	0001923
1	0.330484	0.327962	-0.039515	-0.009986	MT	20940	2023.02.27 15:13:13.807192427	0001923
1	0.318528	0.316004	-0.039590	-0.005863	MT	20940	2023.02.27 15:13:13.808192427	0001923
1	0.333353	0.331821	-0.023329	-0.021781	MT	20940	2023.02.27 15:13:13.809192427	0001923
1	0.332609	0.331806	-0.008330	-0.021552	MT	20940	2023.02.27 15:13:13.810192427	0001923
1	0.343377	0.340011	-0.047560	-0.006233	MT	20940	2023.02.27 15:13:13.811192427	0001923
1	0.358268	0.355832	-0.035299	-0.022211	MT	20940	2023.02.27 15:13:13.812192427	0001923
1	0.348832	0.347985	-0.023554	-0.005948	MT	20940	2023.02.27 15:13:13.813192427	0001923
1	0.349588	0.347825	-0.027309	-0.022007	MT	20940	2023.02.27 15:13:13.814192427	0001923
1	0.320308	0.319840	-0.000407	-0.017307	MT	20940	2023.02.27 15:13:13.815192427	0001923
1	0.331941	0.327543	-0.022921	-0.048735	MT	20940	2023.02.27 15:13:13.816192427	0001923
1	0.295210	0.293042	-0.035679	-0.001566	MT	20940	2023.02.27 15:13:13.817192427	0001923
1	0.338189	0.335697	-0.023141	-0.033820	MT	20940	2023.02.27 15:13:13.818192427	0001923
1	0.332489	0.331798	-0.000331	-0.021429	MT	20940	2023.02.27 15:13:13.819192427	0001923
1	0.385004	0.383860	-0.023328	-0.018317	MT	20940	2023.02.27 15:13:13.820192427	0001923
1	0.316285	0.315934	-0.011532	-0.009435	MT	20940	2023.02.27 15:13:13.821192427	0001923
1	0.400764	0.400065	-0.023614	0.001515	MT	20940	2023.02.27 15:13:13.822192427	0001923
1	0.377873	0.376347	-0.016071	0.029880	MT	20940	2023.02.27 15:13:13.823192427	0001923
1	0.327808	0.323487	-0.007866	-0.052464	MT	20940	2023.02.27 15:13:13.824192427	0001923
1	0.336186	0.336090	-0.004753	0.006464	MT	20940	2023.02.27 15:13:13.825192427	0001923
1	0.306940	0.304169	-0.039848	0.010257	MT	20940	2023.02.27 15:13:13.826192427	0001923
1	0.346139	0.343697	-0.023131	-0.033902	MT	20940	2023.02.27 15:13:13.827192427	0001923
1	0.289076	0.285096	-0.047748	0.002332	MT	20940	2023.02.27 15:13:13.828192427	0001923
1	0.335227	0.331630	-0.027038	-0.040839	MT	20940	2023.02.27 15:13:13.829192427	0001923
1	0.316436	0.312259	-0.047960	0.018052	MT	20940	2023.02.27 15:13:13.830192427	0001923
1	0.348461	0.339353	-0.038600	-0.069100	MT	20940	2023.02.27 15:13:13.831192427	0001923
1	0.368722	0.364380	-0.048082	0.029514	MT	20940	2023.02.27 15:13:13.832192427	0001923
1	0.287633	0.284791	-0.031322	-0.025419	MT	20940	2023.02.27 15:13:13.833192427	0001923
1	0.335506	0.332093	-0.047692	0.001848	MT	20940	2023.02.27 15:13:13.834192427	0001923
1	0.321279	0.316457	-0.040262	0.038129	MT	20940	2023.02.27 15:13:13.835192427	0001923
1	0.322645	0.320284	-0.032014	0.022213	MT	20940	2023.02.27 15:13:13.836192427	0001923
1	0.321528	0.320156	-0.027831	0.010276	MT	20940	2023.02.27 15:13:13.837192427	0001923
1	0.339582	0.335800	-0.043260	-0.026127	MT	20940	2023.02.27 15:13:13.838192427	0001923
1	0.323734	0.319929	-0.047462	-0.014025	MT	20940	2023.02.27 15:13:13.839192427	0001923
1	0.352887	0.347509	-0.030835	-0.053062	MT	20940	2023.02.27 15:13:13.840192427	0001923
1	0.355484	0.351587	-0.026953	-0.045044	MT	20940	2023.02.27 15:13:13.841192427	0001923
1	0.361248	0.359820	-0.023295	-0.022069	MT	20940	2023.02.27 15:13:13.842192427	0001923
1	0.334192	0.332279	-0.028000	0.022151	MT	20940	2023.02.27 15:13:13.843192427	0001923
1	0.328190	0.327950	0.011418	-0.005208	MT	20940	2023.02.27 15:13:13.844192427	0001923
1	0.357105	0.356030	-0.027605	-0.002092	MT	20940	2023.02.27 15:13:13.845192427	0001923
1	0.340194	0.335718	-0.043138	-0.034126	MT	20940	2023.02.27 15:13:13.846192427	0001923
1	0.343856	0.340096	-0.050682	0.001720	MT	20940	2023.02.27 15:13:13.847192427	0001923
1	0.308359	0.308133	-0.004848	0.010751	MT	20940	2023.02.27 15:13:13.848192427	0001923
1	0.397296	0.395991	-0.031496	-0.006565	MT	20940	2023.02.27 15:13:13.849192427	0001923
1	0.310858	0.307623	-0.019067	-0.040469	MT	20940	2023.02.27 15:13:13.850192427	0001923
1	0.373379	0.371992	-0.031524	-0.006317	MT	20940	2023.02.27 15:13:13.851192427	0001923
1	0.363346	0.359799	-0.043232	-0.026374	MT	20940	2023.02.27 15:13:13.852192427	0001923
1	0.353238	0.347649	-0.047017	-0.041309	MT	20940	2023.02.27 15:13:13.853192427	0001923
1	0.304192	0.304055	-0.008730	0.002732	MT	20940	2023.02.27 15:13:13.854192427	0001923
1	0.305608	0.303868	-0.027422	-0.017554	MT	20940	2023.02.27 15:13:13.855192427	0001923
1	0.341508	0.339994	-0.031562	-0.005988	MT	20940	2023.02.27 15:13:13.856192427	0001923
1	0.359427	0.355667	-0.035054	-0.038208	MT	20940	2023.02.27 15:13:13.857192427	0001923
1	0.324672	0.324065	-0.019705	0.002359	MT	20940	2023.02.27 15:13:13.858192427	0001923
1	0.358045	0.355742	-0.027177	-0.030088	MT	20940	2023.02.27 15:13:13.859192427	0001923
1	0.407732	0.407143	-0.019729	0.009503	MT	20940	2023.02.27 15:13:13.860192427	0001923
1	0.389569	0.388156	-0.031750	0.009515	MT	20940	2023.02.27 15:13:13.861192427	0001923
1	0.316134	0.316013	-0.008655	-0.001390	MT	20940	2023.02.27 15:13:13.862192427	0001923
1	0.328615	0.327982	-0.019578	-0.005681	MT	20940	2023.02.27 15:13:13.863192427	0001923
1	0.348511	0.347895	-0.015433	-0.013825	MT	20940	2023.02.27 15:13:13.864192427	0001923
1	0.322298	0.320317	-0.024076	0.026335	MT	20940	2023.02.27 15:13:13.865192427	0001923
1	0.316438	0.315848	-0.008410	-0.017388	MT	20940	2023.02.27 15:13:13.866192427	0001923
1	0.332536	0.331896	-0.015452	-0.013660	MT	20940	2023.02.27 15:13:13.867192427	0001923
1	0.340290	0.339838	-0.000383	-0.017512	MT	20940	2023.02.27 15:13:13.868192427	0001923
1	0.325115	0.323818	-0.019338	-0.021637	MT	20940	2023.02.27 15:13:13.869192427	0001923
1	0.330242	0.327698	-0.023150	-0.033738	MT	20940	2023.02.27 15:13:13.870192427	0001923
1	0.395062	0.391471	0.004213	-0.052981	MT	20940	2023.02.27 15:13:13.871192427	0001923
1	0.314713	0.312128	-0.039778	0.006176	MT	20940	2023.02.27 15:13:13.872192427	0001923
1	0.327835	0.323888	-0.047396	-0.018066	MT	20940	2023.02.27 15:13:13.873192427	0001923
1	0.304468	0.299933	-0.050485	-0.013865	MT	20940	2023.02.27 15:13:13.874192427	0001923
1	0.358848	0.355923	-0.043420	-0.014335	MT	20940	2023.02.27 15:13:13.875192427	0001923
1	0.315094	0.312049	-0.043655	-0.001884	MT	20940	2023.02.27 15:13:13.876192427	0001923
1	0.326443	0.320192	-0.062827	0.009741	MT	20940	2023.02.27 15:13:13.877192427	0001923
1	0.367766	0.364372	-0.040083	0.029637	MT	20940	2023.02.27 15:13:13.878192427	0001923
1	0.364686	0.363898	-0.019413	-0.014050	MT	20940	2023.02.27 15:13:13.879192427	0001923
1	0.357258	0.347361	-0.046589	-0.069304	MT	20940	2023.02.27 15:13:13.880192427	0001923
1	0.364040	0.360219	-0.050842	0.013512	MT	20940	2023.02.27 15:13:13.881192427	0001923
1	0.282514	0.277264	-0.051001	0.018366	MT	20940	2023.02.27 15:13:13.882192427	0001923
1	0.315500	0.312330	-0.036084	0.026234	MT	20940	2023.02.27 15:13:13.883192427	0001923
1	0.328542	0.328102	-0.015762	0.006378	MT	20940	2023.02.27 15:13:13.884192427	0001923
1	0.323759	0.320255	-0.043951	0.018030	MT	20940	2023.02.27 15:13:13.885192427	0001923
1	0.320251	0.315593	-0.030995	-0.044734	MT	20940	2023.02.27 15:13:13.886192427	0001923
1	0.324427	0.324136	-0.008828	0.010525	MT	20940	2023.02.27 15:13:13.887192427	0001923
1	0.340090	0.340049	-0.004688	0.002423	MT	20940	2023.02.27 15:13:13.888192427	0001923
1	0.332752	0.331900	-0.019451	-0.013721	MT	20940	2023.02.27 15:13:13.889192427	0001923
1	0.332020	0.332000	0.003363	-0.001372	MT	20940	2023.02.27 15:13:13.890192427	0001923
1	0.339888	0.335846	-0.047321	-0.022189	MT	20940	2023.02.27 15:13:13.891192427	0001923
1	0.349748	0.347870	-0.031370	-0.018068	MT	20940	2023.02.27 15:13:13.892192427	0001923
1	0.343856	0.340096	-0.050682	0.001720	MT	20940	2023.02.27 15:13:13.893192427	0001923
1	0.333113	0.331772	-0.015268	-0.025658	MT	20940	2023.02.27 15:13:13.894192427	0001923
1	0.324080	0.319847	-0.047340	-0.022024	MT	20940	2023.02.27 15:13:13.895192427	0001923
1	0.316689	0.315942	-0.019531	-0.009557	MT	20940	2023.02.27 15:13:13.896192427	0001923
1	0.321403	0.319822	-0.023343	-0.021657	MT	20940	2023.02.27 15:13:13.897192427	0001923
1	0.352415	0.352059	-0.015672	0.002131	MT	20940	2023.02.27 15:13:13.898192427	0001923
1	0.341204	0.339949	-0.027502	-0.009926	MT	20940	2023.02.27 15:13:13.899192427	0001923
1	0.366699	0.364088	-0.043655	0.001580	MT	20940	2023.02.27 15:13:13.900192427	0001923
1	0.304470	0.297074	-0.066670	-0.002081	MT	20940	2023.02.27 15:13:13.901192427	0001923
1	0.364401	0.363935	-0.015475	-0.009990	MT	20940	2023.02.27 15:13:13.902192427	0001923
1	0.337528	0.331771	-0.054203	-0.030253	MT	20940	2023.02.27 15:13:13.903192427	0001923
1	0.319280	0.315797	-0.039285	-0.025860	MT	20940	2023.02.27 15:13:13.904192427	0001923
1	0.329418	0.328267	-0.016006	0.022375	MT	20940	2023.02.27 15:13:13.905192427	0001923
1	0.295373	0.293124	-0.035801	0.006432	MT	20940	2023.02.27 15:13:13.906192427	0001923
1	0.357776	0.356237	-0.027910	0.017904	MT	20940	2023.02.27 15:13:13.907192427	0001923
1	0.304547	0.303795	0.003635	-0.021080	MT	20940	2023.02.27 15:13:13.908192427	0001923
1	0.364840	0.363943	-0.023474	-0.010112	MT	20940	2023.02.27 15:13:13.909192427	0001923
1	0.364357	0.363976	-0.015536	-0.005991	MT	20940	2023.02.27 15:13:13.910192427	0001923
1	0.358380	0.355919	-0.039420	-0.014274	MT	20940	2023.02.27 15:13:13.911192427	0001923
1	0.357374	0.356154	-0.027788	0.009906	MT	20940	2023.02.27 15:13:13.912192427	0001923
1	0.333832	0.331871	-0.031389	-0.017904	MT	20940	2023.02.27 15:13:13.913192427	0001923
1	0.344424	0.343936	-0.015498	-0.009784	MT	20940	2023.02.27 15:13:13.914192427	0001923
1	0.407417	0.407135	-0.011729	0.009625	MT	20940	2023.02.27 15:13:13.915192427	0001923
1	0.369827	0.367828	-0.031285	-0.022274	MT	20940	2023.02.27 15:13:13.916192427	0001923
1	0.320905	0.320028	-0.023648	-0.001661	MT	20940	2023.02.27 15:13:13.917192427	0001923
1	0.322621	0.319702	-0.027159	-0.033716	MT	20940	2023.02.27 15:13:13.918192427	0001923
1	0.366524	0.364393	-0.020146	0.033941	MT	20940	2023.02.27 15:13:13.919192427	0001923
1	0.360805	0.359812	-0.015296	-0.021947	MT	20940	2023.02.27 15:13:13.920192427	0001923
1	0.301310	0.299992	-0.027610	-0.005515	MT	20940	2023.02.27 15:13:13.921192427	0001923
1	0.354407	0.351746	-0.031182	-0.030108	MT	20940	2023.02.27 15:13:13.922192427	0001923
1	0.317975	0.315740	-0.023225	-0.029615	MT	20940	2023.02.27 15:13:13.923192427	0001923
1	0.360827	0.352707	-0.044585	0.061693	MT	20940	2023.02.27 15:13:13.924192427	0001923
1	0.322174	0.319917	-0.035463	-0.013842	MT	20940	2023.02.27 15:13:13.925192427	0001923
1	0.334289	0.328192	-0.062817	0.009659	MT	20940	2023.02.27 15:13:13.926192427	0001923
1	0.349863	0.347998	-0.035552	-0.006132	MT	20940	2023.02.27 15:13:13.927192427	0001923
1	0.339629	0.336370	-0.036116	0.029986	MT	20940	2023.02.27 15:13:13.928192427	0001923
1	0.316817	0.312019	-0.054593	-0.006051	MT	20940	2023.02.27 15:13:13.929192427	0001923
1	0.337526	0.335994	-0.031567	-0.005947	MT	20940	2023.02.27 15:13:13.930192427	0001923
1	0.310258	0.308124	-0.035783	0.006278	MT	20940	2023.02.27 15:13:13.931192427	0001923
1	0.404565	0.399646	-0.046955	-0.041844	MT	20940	2023.02.27 15:13:13.932192427	0001923
1	0.303190	0.299708	-0.031182	-0.033572	MT	20940	2023.02.27 15:13:13.933192427	0001923
1	0.368549	0.367980	-0.019531	-0.006093	MT	20940	2023.02.27 15:13:13.934192427	0001923
1	0.367048	0.364401	-0.028145	0.033819	MT	20940	2023.02.27 15:13:13.935192427	0001923
1	0.296832	0.293215	-0.043922	0.014309	MT	20940	2023.02.27 15:13:13.936192427	0001923
1	0.366422	0.363620	-0.019001	-0.041046	MT	20940	2023.02.27 15:13:13.937192427	0001923
1	0.360562	0.359804	-0.008297	-0.021840	MT	20940	2023.02.27 15:13:13.938192427	0001923
1	0.329855	0.328160	-0.031821	0.010133	MT	20940	2023.02.27 15:13:13.939192427	0001923
1	0.333161	0.328494	-0.036309	0.042066	MT	20940	2023.02.27 15:13:13.940192427	0001923
1	0.368179	0.360702	-0.040576	0.061672	MT	20940	2023.02.27 15:13:13.941192427	0001923
1	0.330686	0.327622	-0.019044	-0.040675	MT	20940	2023.02.27 15:13:13.942192427	0001923
1	0.303269	0.299753	-0.035243	-0.029633	MT	20940	2023.02.27 15:13:13.943192427	0001923
1	0.317144	0.315818	-0.019348	-0.021555	MT	20940	2023.02.27 15:13:13.944192427	0001923
1	0.376798	0.371462	-0.026746	-0.057248	MT	20940	2023.02.27 15:13:13.945192427	0001923
1	0.351937	0.347672	-0.039063	-0.038187	MT	20940	2023.02.27 15:13:13.946192427	0001923
1	0.314585	0.311835	-0.035351	-0.021758	MT	20940	2023.02.27 15:13:13.947192427	0001923
1	0.340993	0.336419	-0.044176	0.033863	MT	20940	2023.02.27 15:13:13.948192427	0001923
1	0.373743	0.372038	-0.035585	-0.002379	MT	20940	2023.02.27 15:13:13.949192427	0001923
1	0.317925	0.316160	-0.031835	0.010256	MT	20940	2023.02.27 15:13:13.950192427	0001923
1	0.328142	0.324138	-0.050762	0.005884	MT	20940	2023.02.27 15:13:13.951192427	0001923
1	0.346510	0.340430	-0.055170	0.033654	MT	20940	2023.02.27 15:13:13.952192427	0001923
1	0.298915	0.292727	-0.050188	-0.033790	MT	20940	2023.02.27 15:13:13.953192427	0001923
1	0.309716	0.308078	-0.031722	0.002340	MT	20940	2023.02.27 15:13:13.954192427	0001923
1	0.357150	0.355948	-0.027483	-0.010091	MT	20940	2023.02.27 15:13:13.955192427	0001923
1	0.288134	0.284882	-0.039443	-0.017542	MT	20940	2023.02.27 15:13:13.956192427	0001923
1	0.350753	0.348208	-0.039857	0.013804	MT	20940	2023.02.27 15:13:13.957192427	0001923
1	0.397698	0.395826	-0.031252	-0.022562	MT	20940	2023.02.27 15:13:13.958192427	0001923
1	0.321055	0.320111	-0.023770	0.006338	MT	20940	2023.02.27 15:13:13.959192427	0001923
1	0.339648	0.335588	-0.026972	-0.044879	MT	20940	2023.02.27 15:13:13.960192427	0001923
1	0.309587	0.307868	-0.027418	-0.017596	MT	20940	2023.02.27 15:13:13.961192427	0001923
1	0.309905	0.303561	-0.038948	-0.048733	MT	20940	2023.02.27 15:13:13.962192427	0001923
1	0.373743	0.371996	-0.035524	-0.006379	MT	20940	2023.02.27 15:13:13.963192427	0001923
1	0.341438	0.339866	-0.027380	-0.017925	MT	20940	2023.02.27 15:13:13.964192427	0001923
1	0.336387	0.336019	-0.015630	-0.001703	MT	20940	2023.02.27 15:13:13.965192427	0001923
1	0.353118	0.351989	-0.027549	-0.006051	MT	20940	2023.02.27 15:13:13.966192427	0001923
1	0.354294	0.351833	-0.035303	-0.022170	MT	20940	2023.02.27 15:13:13.967192427	0001923
1	0.385593	0.375634	-0.073919	-0.046009	MT	20940	2023.02.27 15:13:13.968192427	0001923
1	0.374278	0.371918	-0.039401	-0.014438	MT	20940	2023.02.27 15:13:13.969192427	0001923
1	0.339464	0.336093	-0.047687	0.001807	MT	20940	2023.02.27 15:13:13.970192427	0001923
1	0.349817	0.348237	-0.027920	0.017987	MT	20940	2023.02.27 15:13:13.971192427	0001923
1	0.336672	0.336143	-0.015813	0.010295	MT	20940	2023.02.27 15:13:13.972192427	0001923
1	0.370303	0.367918	-0.039406	-0.014397	MT	20940	2023.02.27 15:13:13.973192427	0001923
1	0.386141	0.379524	-0.046795	-0.053636	MT	20940	2023.02.27 15:13:13.974192427	0001923
1	0.381928	0.376028	-0.066516	-0.006893	MT	20940	2023.02.27 15:13:13.975192427	0001923
1	0.402418	0.400044	-0.043551	-0.002790	MT	20940	2023.02.27 15:13:13.976192427	0001923
1	0.328761	0.328106	-0.019761	0.006317	MT	20940	2023.02.27 15:13:13.977192427	0001923
1	0.357867	0.351902	-0.062361	-0.018583	MT	20940	2023.02.27 15:13:13.978192427	0001923
1	0.324450	0.324061	-0.015705	0.002420	MT	20940	2023.02.27 15:13:13.979192427	0001923
1	0.345630	0.343911	-0.031435	-0.014028	MT	20940	2023.02.27 15:13:13.980192427	0001923
1	0.357776	0.356237	-0.027910	0.017904	MT	20940	2023.02.27 15:13:13.981192427	0001923
1	0.351050	0.348171	-0.043796	0.009743	MT	20940	2023.02.27 15:13:13.982192427	0001923
1	0.337858	0.335739	-0.023202	-0.029821	MT	20940	2023.02.27 15:13:13.983192427	0001923
1	0.336442	0.331642	-0.039037	-0.041022	MT	20940	2023.02.27 15:13:13.984192427	0001923
1	0.332920	0.331945	-0.023512	-0.009783	MT	20940	2023.02.27 15:13:13.985192427	0001923
1	0.301364	0.300075	-0.027732	0.002483	MT	20940	2023.02.27 15:13:13.986192427	0001923
1	0.373058	0.371988	-0.027525	-0.006256	MT	20940	2023.02.27 15:13:13.987192427	0001923
1	0.336268	0.335932	-0.011508	-0.009641	MT	20940	2023.02.27 15:13:13.988192427	0001923
1	0.321129	0.319818	-0.019343	-0.021596	MT	20940	2023.02.27 15:13:13.989192427	0001923
1	0.321229	0.320032	-0.027648	-0.001722	MT	20940	2023.02.27 15:13:13.990192427	0001923
1	0.277500	0.276850	-0.008457	-0.016986	MT	20940	2023.02.27 15:13:13.991192427	0001923
1	0.347177	0.343709	-0.035130	-0.034086	MT	20940	2023.02.27 15:13:13.992192427	0001923
1	0.361469	0.359779	-0.023234	-0.026068	MT	20940	2023.02.27 15:13:13.993192427	0001923
1	0.324181	0.323930	-0.008523	-0.009471	MT	20940	2023.02.27 15:13:13.994192427	0001923
1	0.348580	0.347981	-0.019554	-0.005887	MT	20940	2023.02.27 15:13:13.995192427	0001923
1	0.332656	0.331941	-0.019512	-0.009722	MT	20940	2023.02.27 15:13:13.996192427	0001923
1	0.357083	0.355861	-0.023361	-0.018029	MT	20940	2023.02.27 15:13:13.997192427	0001923
1	0.321602	0.319995	-0.031586	-0.005782	MT	20940	2023.02.27 15:13:13.998192427	0001923
1	0.342374	0.339833	-0.035318	-0.022047	MT	20940	2023.02.27 15:13:13.999192427	0001923
1	0.333329	0.331908	-0.027450	-0.013843	MT	20940	2023.02.27 15:13:14.000192427	0001923
1	0.324045	0.324008	-0.004646	-0.001412	MT	20940	2023.02.27 15:13:14.001192427	0001923
1	0.320456	0.315719	-0.043162	-0.033920	MT	20940	2023.02.27 15:13:14.002192427	0001923
1	0.369437	0.368075	-0.031651	0.001722	MT	20940	2023.02.27 15:13:14.003192427	0001923
1	0.306052	0.303740	-0.023240	-0.029491	MT	20940	2023.02.27 15:13:14.004192427	0001923
1	0.277613	0.276853	-0.011456	-0.017032	MT	20940	2023.02.27 15:13:14.005192427	0001923
1	0.348304	0.343763	-0.047189	-0.030270	MT	20940	2023.02.27 15:13:14.006192427	0001923
1	0.344888	0.344068	-0.023681	0.002092	MT	20940	2023.02.27 15:13:14.007192427	0001923
1	0.348970	0.347903	-0.023432	-0.013947	MT	20940	2023.02.27 15:13:14.008192427	0001923
1	0.352325	0.348017	-0.054550	-0.006422	MT	20940	2023.02.27 15:13:14.009192427	0001923
1	0.358514	0.355878	-0.039359	-0.018273	MT	20940	2023.02.27 15:13:14.010192427	0001923
1	0.329199	0.327991	-0.027577	-0.005803	MT	20940	2023.02.27 15:13:14.011192427	0001923
1	0.363600	0.360054	-0.050597	-0.002485	MT	20940	2023.02.27 15:13:14.012192427	0001923
1	0.313657	0.307982	-0.058536	-0.010071	MT	20940	2023.02.27 15:13:14.013192427	0001923
1	0.299341	0.297124	-0.035796	0.006391	MT	20940	2023.02.27 15:13:14.014192427	0001923
1	0.325695	0.319899	-0.058400	-0.018193	MT	20940	2023.02.27 15:13:14.015192427	0001923
1	0.343810	0.340055	-0.050621	-0.002279	MT	20940	2023.02.27 15:13:14.016192427	0001923
1	0.316830	0.308593	-0.051453	0.050041	MT	20940	2023.02.27 15:13:14.017192427	0001923
1	0.317063	0.311507	-0.026878	-0.052631	MT	20940	2023.02.27 15:13:14.018192427	0001923
1	0.358714	0.356006	-0.043542	-0.006336	MT	20940	2023.02.27 15:13:14.019192427	0001923
1	0.331789	0.328176	-0.047819	0.009888	MT	20940	2023.02.27 15:13:14.020192427	0001923
1	0.340325	0.336220	-0.050870	0.013759	MT	20940	2023.02.27 15:13:14.021192427	0001923
1	0.329383	0.324105	-0.058700	0.001763	MT	20940	2023.02.27 15:13:14.022192427	0001923
1	0.351649	0.343394	-0.038656	-0.065142	MT	20940	2023.02.27 15:13:14.023192427	0001923
1	0.361181	0.356496	-0.040275	0.041717	MT	20940	2023.02.27 15:13:14.024192427	0001923
1	0.358526	0.352392	-0.059095	0.029470	MT	20940	2023.02.27 15:13:14.025192427	0001923
1	0.309095	0.307905	-0.023479	-0.013535	MT	20940	2023.02.27 15:13:14.026192427	0001923
1	0.344680	0.343808	-0.011316	-0.021721	MT	20940	2023.02.27 15:13:14.027192427	0001923
1	0.351460	0.348253	-0.043918	0.017742	MT	20940	2023.02.27 15:13:14.028192427	0001923
1	0.342608	0.339792	-0.035257	-0.026046	MT	20940	2023.02.27 15:13:14.029192427	0001923
1	0.283840	0.281047	-0.039692	-0.001504	MT	20940	2023.02.27 15:13:14.030192427	0001923
1	0.331644	0.328135	-0.047758	0.005889	MT	20940	2023.02.27 15:13:14.031192427	0001923
1	0.330992	0.328287	-0.036004	0.022070	MT	20940	2023.02.27 15:13:14.032192427	0001923
1	0.317863	0.315638	-0.004105	-0.037323	MT	20940	2023.02.27 15:13:14.033192427	0001923
1	0.300566	0.299852	-0.011429	-0.017269	MT	20940	2023.02.27 15:13:14.034192427	0001923
1	0.324228	0.323974	-0.011584	-0.005518	MT	20940	2023.02.27 15:13:14.035192427	0001923
1	0.300381	0.299989	0.015324	-0.000859	MT	20940	2023.02.27 15:13:14.036192427	0001923
1	0.364117	0.364010	-0.008598	-0.001884	MT	20940	2023.02.27 15:13:14.037192427	0001923
1	0.357733	0.355640	-0.008058	-0.037796	MT	20940	2023.02.27 15:13:14.038192427	0001923
1	0.294070	0.292770	-0.011315	-0.025195	MT	20940	2023.02.27 15:13:14.039192427	0001923
1	0.349268	0.347775	-0.019249	-0.025884	MT	20940	2023.02.27 15:13:14.040192427	0001923
1	0.339366	0.327180	-0.030371	-0.084851	MT	20940	2023.02.27 15:13:14.041192427	0001923
1	0.337147	0.335862	-0.023385	-0.017823	MT	20940	2023.02.27 15:13:14.042192427	0001923
1	0.339254	0.331738	-0.062141	-0.034375	MT	20940	2023.02.27 15:13:14.043192427	0001923
1	0.316817	0.312019	-0.054593	-0.006051	MT	20940	2023.02.27 15:13:14.044192427	0001923
1	0.348042	0.343890	-0.050372	-0.018318	MT	20940	2023.02.27 15:13:14.045192427	0001923
1	0.335225	0.324050	-0.085575	-0.006648	MT	20940	2023.02.27 15:13:14.046192427	0001923
1	0.302374	0.297185	-0.054855	0.010100	MT	20940	2023.02.27 15:13:14.047192427	0001923
1	0.324968	0.319723	-0.047157	-0.034022	MT	20940	2023.02.27 15:13:14.048192427	0001923
1	0.287162	0.285344	-0.009180	0.030923	MT	20940	2023.02.27 15:13:14.049192427	0001923
1	0.357582	0.351562	-0.042890	-0.049288	MT	20940	2023.02.27 15:13:14.050192427	0001923
1	0.378720	0.372032	-0.070520	-0.006913	MT	20940	2023.02.27 15:13:14.051192427	0001923
1	0.347086	0.340356	-0.063047	0.025533	MT	20940	2023.02.27 15:13:14.052192427	0001923
1	0.300781	0.297215	-0.043917	0.014268	MT	20940	2023.02.27 15:13:14.053192427	0001923
1	0.332608	0.332023	-0.019634	-0.001723	MT	20940	2023.02.27 15:13:14.054192427	0001923
1	0.308242	0.308079	0.007212	0.006935	MT	20940	2023.02.27 15:13:14.055192427	0001923
1	0.329685	0.327826	-0.027333	-0.021801	MT	20940	2023.02.27 15:13:14.056192427	0001923
1	0.320980	0.319768	-0.011283	-0.025473	MT	20940	2023.02.27 15:13:14.057192427	0001923
1	0.366851	0.364248	-0.039899	0.017639	MT	20940	2023.02.27 15:13:14.058192427	0001923
1	0.294803	0.292782	-0.023314	-0.025379	MT	20940	2023.02.27 15:13:14.059192427	0001923
1	0.338426	0.336085	-0.039688	0.001929	MT	20940	2023.02.27 15:13:14.060192427	0001923
1	0.325652	0.319416	-0.018748	-0.060590	MT	20940	2023.02.27 15:13:14.061192427	0001923
1	0.331905	0.323440	-0.042740	-0.060997	MT	20940	2023.02.27 15:13:14.062192427	0001923
1	0.300832	0.300108	-0.019794	0.006605	MT	20940	2023.02.27 15:13:14.063192427	0001923
1	0.305346	0.303728	-0.011241	-0.029308	MT	20940	2023.02.27 15:13:14.064192427	0001923
1	0.320406	0.319979	-0.015588	-0.005538	MT	20940	2023.02.27 15:13:14.065192427	0001923
1	0.315829	0.311930	-0.047472	-0.013943	MT	20940	2023.02.27 15:13:14.066192427	0001923
1	0.334550	0.331920	-0.039449	-0.014027	MT	20940	2023.02.27 15:13:14.067192427	0001923
1	0.330581	0.327920	-0.039454	-0.013985	MT	20940	2023.02.27 15:13:14.068192427	0001923
1	0.334313	0.328390	-0.055124	0.029778	MT	20940	2023.02.27 15:13:14.069192427	0001923
1	0.387790	0.384217	-0.050813	0.013265	MT	20940	2023.02.27 15:13:14.070192427	0001923
1	0.310620	0.303945	-0.062479	-0.014090	MT	20940	2023.02.27 15:13:14.071192427	0001923
1	0.368268	0.364140	-0.054714	0.005411	MT	20940	2023.02.27 15:13:14.072192427	0001923
1	0.337218	0.336073	-0.027690	0.002113	MT	20940	2023.02.27 15:13:14.073192427	0001923
1	0.355383	0.351633	-0.031014	-0.041106	MT	20940	2023.02.27 15:13:14.074192427	0001923
1	0.327591	0.324094	-0.047702	0.001931	MT	20940	2023.02.27 15:13:14.075192427	0001923
1	0.350114	0.347697	-0.023126	-0.033943	MT	20940	2023.02.27 15:13:14.076192427	0001923
1	0.331669	0.327801	-0.043270	-0.026045	MT	20940	2023.02.27 15:13:14.077192427	0001923
1	0.329345	0.327908	-0.027455	-0.013802	MT	20940	2023.02.27 15:13:14.078192427	0001923
1	0.316790	0.316107	-0.019775	0.006440	MT	20940	2023.02.27 15:13:14.079192427	0001923
1	0.349130	0.348031	-0.027614	-0.002010	MT	20940	2023.02.27 15:13:14.080192427	0001923
1	0.332271	0.331933	-0.011513	-0.009600	MT	20940	2023.02.27 15:13:14.081192427	0001923
1	0.333593	0.331780	-0.023267	-0.025780	MT	20940	2023.02.27 15:13:14.082192427	0001923
1	0.361137	0.359725	-0.011175	-0.029884	MT	20940	2023.02.27 15:13:14.083192427	0001923
1	0.307964	0.303484	-0.003891	-0.052197	MT	20940	2023.02.27 15:13:14.084192427	0001923
1	0.327371	0.323710	-0.035153	-0.033880	MT	20940	2023.02.27 15:13:14.085192427	0001923
1	0.326392	0.323653	-0.019094	-0.037635	MT	20940	2023.02.27 15:13:14.086192427	0001923
1	0.354835	0.348546	-0.048345	0.045676	MT	20940	2023.02.27 15:13:14.087192427	0001923
1	0.341861	0.336067	-0.062625	-0.002421	MT	20940	2023.02.27 15:13:14.088192427	0001923
1	0.338402	0.335833	-0.035322	-0.022005	MT	20940	2023.02.27 15:13:14.089192427	0001923
1	0.314127	0.311958	-0.035534	-0.009760	MT	20940	2023.02.27 15:13:14.090192427	0001923
1	0.322769	0.320247	-0.035952	0.018153	MT	20940	2023.02.27 15:13:14.091192427	0001923
1	0.320556	0.316519	-0.020386	0.046433	MT	20940	2023.02.27 15:13:14.092192427	0001923
1	0.332223	0.327805	-0.047269	-0.026106	MT	20940	2023.02.27 15:13:14.093192427	0001923
1	0.330702	0.328246	-0.035943	0.018070	MT	20940	2023.02.27 15:13:14.094192427	0001923
1	0.294518	0.281797	-0.048791	0.070362	MT	20940	2023.02.27 15:13:14.095192427	0001923
1	0.343307	0.340213	-0.043866	0.013825	MT	20940	2023.02.27 15:13:14.096192427	0001923
1	0.358046	0.351860	-0.062300	-0.022583	MT	20940	2023.02.27 15:13:14.097192427	0001923
1	0.342621	0.336030	-0.066563	-0.006482	MT	20940	2023.02.27 15:13:14.098192427	0001923
1	0.314379	0.307654	-0.050064	-0.040943	MT	20940	2023.02.27 15:13:14.099192427	0001923
1	0.339136	0.332472	-0.055241	0.037735	MT	20940	2023.02.27 15:13:14.100192427	0001923
1	0.300965	0.300186	-0.015917	0.014665	MT	20940	2023.02.27 15:13:14.101192427	0001923
1	0.308410	0.304139	-0.050786	0.006090	MT	20940	2023.02.27 15:13:14.102192427	0001923
1	0.366633	0.364323	-0.032022	0.025759	MT	20940	2023.02.27 15:13:14.103192427	0001923
1	0.333017	0.332110	-0.023756	0.006214	MT	20940	2023.02.27 15:13:14.104192427	0001923
1	0.381455	0.379823	-0.027271	-0.022336	MT	20940	2023.02.27 15:13:14.105192427	0001923
1	0.338851	0.335706	-0.031140	-0.033942	MT	20940	2023.02.27 15:13:14.106192427	0001923
1	0.357441	0.355993	-0.031543	-0.006153	MT	20940	2023.02.27 15:13:14.107192427	0001923
[truncated: 1 more rows]
