# Supplementary material for: Spatially selective delivery of living magnetic microrobots through torque-focusing
Source: Nat Commun. 2024 Mar 9;15:2160. doi: 10.1038/s41467-024-46407-4 (PMC10924878; doi:10.1038/s41467-024-46407-4)
Supplement: Supplementary file 4 — Source Data [file 41467_2024_46407_MOESM4_ESM.zip › Data_Sorted_by_Figures/Fig_4/4H/Field Characterization/x axis measurements/(5,0,0) B 17A W 49A RMF on.csv]

Time (ms)	B (mT)	Bx (mT)	By (mT)	Bz (mT)
0	5.2284	4.30917	2.95709	-0.151307
1.0004	5.0932	2.41598	4.48228	0.113541
2.00033	4.92053	-0.062957	4.90577	0.375609
3.00026	4.79703	-2.40543	4.11472	0.54271
4.00019	4.7495	-4.14185	2.24903	0.587137
5.00011	4.76861	-4.74456	-0.20352	0.432882
6.00004	4.95539	-4.21207	-2.60271	0.200724
7.00045	5.06071	-2.45467	-4.42488	-0.07626
8.00037	5.16901	-0.07853	-5.15628	-0.353971
9.0003	5.21731	2.35292	-4.62367	-0.552941
10.0002	5.29092	4.308	-3.0193	-0.564605
11.0002	5.31025	5.24684	-0.642946	-0.505995
12.0001	5.2319	4.90409	1.79877	-0.295148
13	5.15651	3.47927	3.80562	-0.038777
14.0004	4.96595	1.20214	4.81067	0.270096
15.0003	4.84599	-1.23654	4.65977	0.490972
16.0003	4.73818	-3.3855	3.27065	0.539928
17.0002	4.72944	-4.58224	1.05361	0.510414
18.0001	4.84415	-4.61335	-1.44465	0.30956
19.0001	4.9656	-3.40206	-3.61616	0.080881
20.0005	5.10803	-1.31955	-4.92949	-0.225692
21.0004	5.17399	1.19003	-5.01197	-0.483868
22.0003	5.26483	3.45174	-3.93084	-0.593699
23.0002	5.25476	4.86254	-1.90534	-0.581319
24.0002	5.26627	5.2135	0.632415	-0.391161
25.0001	5.24387	4.32516	2.96111	-0.15141
26	5.11237	2.38951	4.5164	0.169345
27.0004	4.96028	-0.046833	4.94454	0.392037
28.0004	4.79642	-2.39007	4.1182	0.577611
29.0003	4.69801	-4.09096	2.23728	0.57443
30.0002	4.74061	-4.72093	-0.156023	0.402358
31.0001	4.85535	-4.08519	-2.61737	0.18719
32.0001	5.0245	-2.44294	-4.38952	-0.098845
33.0005	5.14418	-0.006311	-5.13356	-0.330364
34.0004	5.18587	2.32082	-4.60359	-0.560305
35.0003	5.26723	4.30376	-2.98	-0.583965
36.0003	5.32075	5.25908	-0.647282	-0.483184
37.0002	5.28719	4.944	1.84987	-0.29878
38.0001	5.15289	3.44085	3.83567	0.021088
39	5.03607	1.28604	4.86183	0.266011
40.0004	4.83976	-1.22858	4.65584	0.486829
41.0004	4.75156	-3.36893	3.29677	0.599166
42.0003	4.72446	-4.57002	1.07226	0.534576
43.0002	4.85402	-4.62098	-1.44521	0.345636
44.0001	4.92902	-3.35847	-3.60751	0.041557
45.0001	5.06776	-1.28354	-4.89751	-0.221574
46	5.1596	1.19055	-5.00177	-0.431709
47.0004	5.22291	3.40776	-3.91395	-0.588987
48.0003	5.28597	4.91782	-1.85877	-0.549172
49.0003	5.27609	5.23083	0.585029	-0.365059
50.0002	5.23995	4.33246	2.94471	-0.124731
