# Supplementary material for: Spatially selective delivery of living magnetic microrobots through torque-focusing
Source: Nat Commun. 2024 Mar 9;15:2160. doi: 10.1038/s41467-024-46407-4 (PMC10924878; doi:10.1038/s41467-024-46407-4)
Supplement: Supplementary file 4 — Source Data [file 41467_2024_46407_MOESM4_ESM.zip › Data_Sorted_by_Figures/Fig_4/4H/Field Characterization/x axis measurements/x5_y0_z0_B17_W49_RMFon.txt]

Block	B	Bx	By	Bz	Units	Temperature	Timestamp	Serial No.	Comment
0	5.138440	2.460270	4.508853	0.144496	MT	20941	2023.02.27 15:14:45.124525761	0001923
0	4.960081	0.005164	4.944604	0.391502	MT	20941	2023.02.27 15:14:45.125525761	0001923
0	4.784254	-2.370682	4.123123	0.518476	MT	20941	2023.02.27 15:14:45.126525761	0001923
0	4.701845	-4.074916	2.272169	0.582799	MT	20941	2023.02.27 15:14:45.127525761	0001923
0	4.724100	-4.700456	-0.144719	0.449327	MT	20941	2023.02.27 15:14:45.128525761	0001923
0	4.864615	-4.120102	-2.578600	0.200144	MT	20941	2023.02.27 15:14:45.129525761	0001923
0	4.990542	-2.387035	-4.381331	-0.107298	MT	20941	2023.02.27 15:14:45.130525761	0001923
0	5.132388	-0.042321	-5.121605	-0.329811	MT	20941	2023.02.27 15:14:45.131525761	0001923
0	5.187771	2.369491	-4.588559	-0.493566	MT	20941	2023.02.27 15:14:45.132525761	0001923
0	5.241934	4.271423	-2.975549	-0.615569	MT	20941	2023.02.27 15:14:45.133525761	0001923
0	5.301755	5.238909	-0.643062	-0.498914	MT	20941	2023.02.27 15:14:45.134525761	0001923
0	5.277155	4.939893	1.830050	-0.311043	MT	20941	2023.02.27 15:14:45.135525761	0001923
0	5.195502	3.499679	3.839982	0.004544	MT	20941	2023.02.27 15:14:45.136525761	0001923
0	5.016324	1.219253	4.857445	0.286636	MT	20941	2023.02.27 15:14:45.137525761	0001923
0	4.872283	-1.196748	4.699060	0.475159	MT	20941	2023.02.27 15:14:45.138525761	0001923
0	4.712351	-3.346300	3.270392	0.559523	MT	20941	2023.02.27 15:14:45.139525761	0001923
0	4.699121	-4.546136	1.068468	0.522270	MT	20941	2023.02.27 15:14:45.140525761	0001923
0	4.849386	-4.617302	-1.448711	0.313539	MT	20941	2023.02.27 15:14:45.141525761	0001923
0	4.954158	-3.386339	-3.615729	0.053721	MT	20941	2023.02.27 15:14:45.142525761	0001923
0	5.070160	-1.279381	-4.901734	-0.206679	MT	20941	2023.02.27 15:14:45.143525761	0001923
0	5.180300	1.210487	-5.017618	-0.440158	MT	20941	2023.02.27 15:14:45.144525761	0001923
0	5.205093	3.390589	-3.902731	-0.604641	MT	20941	2023.02.27 15:14:45.145525761	0001923
0	5.302116	4.913366	-1.901034	-0.597780	MT	20941	2023.02.27 15:14:45.146525761	0001923
0	5.255903	5.202422	0.632524	-0.399047	MT	20941	2023.02.27 15:14:45.147525761	0001923
0	5.240899	4.325443	2.956699	-0.124476	MT	20941	2023.02.27 15:14:45.148525761	0001923
0	5.114101	2.444291	4.489836	0.144370	MT	20941	2023.02.27 15:14:45.149525761	0001923
0	4.961363	-0.050668	4.944293	0.408075	MT	20941	2023.02.27 15:14:45.150525761	0001923
0	4.796415	-2.390434	4.122732	0.542678	MT	20941	2023.02.27 15:14:45.151525761	0001923
0	4.726923	-4.095131	2.292433	0.564314	MT	20941	2023.02.27 15:14:45.152525761	0001923
0	4.767005	-4.744635	-0.168463	0.429417	MT	20941	2023.02.27 15:14:45.153525761	0001923
0	4.875544	-4.119999	-2.598720	0.207837	MT	20941	2023.02.27 15:14:45.154525761	0001923
0	4.996199	-2.413681	-4.373898	-0.071904	MT	20941	2023.02.27 15:14:45.155525761	0001923
0	5.130450	-0.034738	-5.116985	-0.369825	MT	20941	2023.02.27 15:14:45.156525761	0001923
0	5.208843	2.329413	-4.631418	-0.505809	MT	20941	2023.02.27 15:14:45.157525761	0001923
0	5.297362	4.331474	-2.987537	-0.612371	MT	20941	2023.02.27 15:14:45.158525761	0001923
0	5.294998	5.230533	-0.627539	-0.533597	MT	20941	2023.02.27 15:14:45.159525761	0001923
0	5.282635	4.935703	1.854287	-0.326632	MT	20941	2023.02.27 15:14:45.160525761	0001923
0	5.184924	3.483360	3.840436	-0.026286	MT	20941	2023.02.27 15:14:45.161525761	0001923
0	4.995595	1.227401	4.833274	0.298185	MT	20941	2023.02.27 15:14:45.162525761	0001923
0	4.857871	-1.247384	4.667514	0.507205	MT	20941	2023.02.27 15:14:45.163525761	0001923
0	4.724577	-3.348865	3.277731	0.602669	MT	20941	2023.02.27 15:14:45.164525761	0001923
0	4.689353	-4.534574	1.093090	0.482520	MT	20941	2023.02.27 15:14:45.165525761	0001923
0	4.830895	-4.605085	-1.420067	0.337855	MT	20941	2023.02.27 15:14:45.166525761	0001923
0	4.937888	-3.362258	-3.615823	0.061472	MT	20941	2023.02.27 15:14:45.167525761	0001923
0	5.076173	-1.287418	-4.905681	-0.210657	MT	20941	2023.02.27 15:14:45.168525761	0001923
0	5.174253	1.227683	-5.008904	-0.420199	MT	20941	2023.02.27 15:14:45.169525761	0001923
0	5.239423	3.428060	-3.922356	-0.561320	MT	20941	2023.02.27 15:14:45.170525761	0001923
0	5.332429	4.961365	-1.862043	-0.593679	MT	20941	2023.02.27 15:14:45.171525761	0001923
0	5.323455	5.274607	0.608368	-0.384157	MT	20941	2023.02.27 15:14:45.172525761	0001923
0	5.246484	4.344061	2.937320	-0.163970	MT	20941	2023.02.27 15:14:45.173525761	0001923
0	5.104278	2.416288	4.493802	0.144720	MT	20941	2023.02.27 15:14:45.174525761	0001923
0	4.940162	-0.022814	4.924573	0.391484	MT	20941	2023.02.27 15:14:45.175525761	0001923
0	4.774398	-2.358345	4.114649	0.550225	MT	20941	2023.02.27 15:14:45.176525761	0001923
0	4.689380	-4.083327	2.241820	0.539415	MT	20941	2023.02.27 15:14:45.177525761	0001923
0	4.739349	-4.716629	-0.175429	0.429022	MT	20941	2023.02.27 15:14:45.178525761	0001923
0	4.897341	-4.144158	-2.602503	0.192026	MT	20941	2023.02.27 15:14:45.179525761	0001923
0	5.013306	-2.405533	-4.398069	-0.060355	MT	20941	2023.02.27 15:14:45.180525761	0001923
0	5.149891	-0.082509	-5.137345	-0.349640	MT	20941	2023.02.27 15:14:45.181525761	0001923
0	5.218444	2.389026	-4.607815	-0.541069	MT	20941	2023.02.27 15:14:45.182525761	0001923
0	5.275140	4.295698	-3.003883	-0.592248	MT	20941	2023.02.27 15:14:45.183525761	0001923
0	5.282650	5.218959	-0.651146	-0.494831	MT	20941	2023.02.27 15:14:45.184525761	0001923
0	5.297260	4.964386	1.829346	-0.263298	MT	20941	2023.02.27 15:14:45.185525761	0001923
0	5.209292	3.519276	3.840601	-0.034655	MT	20941	2023.02.27 15:14:45.186525761	0001923
0	5.021976	1.239417	4.857224	0.302428	MT	20941	2023.02.27 15:14:45.187525761	0001923
0	4.853724	-1.255668	4.663933	0.479231	MT	20941	2023.02.27 15:14:45.188525761	0001923
0	4.725423	-3.377285	3.257356	0.559644	MT	20941	2023.02.27 15:14:45.189525761	0001923
0	4.702142	-4.558483	1.046006	0.486049	MT	20941	2023.02.27 15:14:45.190525761	0001923
0	4.799140	-4.565226	-1.444772	0.321064	MT	20941	2023.02.27 15:14:45.191525761	0001923
0	5.006585	-3.430552	-3.646411	0.029704	MT	20941	2023.02.27 15:14:45.192525761	0001923
0	5.084485	-1.255681	-4.921229	-0.238226	MT	20941	2023.02.27 15:14:45.193525761	0001923
0	5.200703	1.202096	-5.037014	-0.480374	MT	20941	2023.02.27 15:14:45.194525761	0001923
0	5.257010	3.447564	-3.921600	-0.609517	MT	20941	2023.02.27 15:14:45.195525761	0001923
0	5.301600	4.925840	-1.881755	-0.549606	MT	20941	2023.02.27 15:14:45.196525761	0001923
0	5.272584	5.218413	0.639542	-0.399104	MT	20941	2023.02.27 15:14:45.197525761	0001923
0	5.215656	4.300972	2.945390	-0.171404	MT	20941	2023.02.27 15:14:45.198525761	0001923
0	5.114214	2.416400	4.504618	0.156886	MT	20941	2023.02.27 15:14:45.199525761	0001923
0	4.961971	0.016452	4.944189	0.419384	MT	20941	2023.02.27 15:14:45.200525761	0001923
0	4.768708	-2.354757	4.115265	0.510191	MT	20941	2023.02.27 15:14:45.201525761	0001923
0	4.681328	-4.067130	2.249532	0.559369	MT	20941	2023.02.27 15:14:45.202525761	0001923
0	4.703986	-4.681647	-0.160389	0.428891	MT	20941	2023.02.27 15:14:45.203525761	0001923
0	4.842436	-4.076750	-2.603035	0.231329	MT	20941	2023.02.27 15:14:45.204525761	0001923
0	5.032144	-2.422757	-4.409736	-0.083359	MT	20941	2023.02.27 15:14:45.205525761	0001923
0	5.149970	-0.034635	-5.137105	-0.362132	MT	20941	2023.02.27 15:14:45.206525761	0001923
0	5.229818	2.392745	-4.615382	-0.569228	MT	20941	2023.02.27 15:14:45.207525761	0001923
0	5.261945	4.283819	-3.000081	-0.580065	MT	20941	2023.02.27 15:14:45.208525761	0001923
0	5.307786	5.242849	-0.654949	-0.506137	MT	20941	2023.02.27 15:14:45.209525761	0001923
0	5.296632	4.960296	1.837462	-0.271133	MT	20941	2023.02.27 15:14:45.210525761	0001923
0	5.173706	3.475287	3.832550	-0.034324	MT	20941	2023.02.27 15:14:45.211525761	0001923
0	5.015210	1.231215	4.853521	0.282452	MT	20941	2023.02.27 15:14:45.212525761	0001923
0	4.859272	-1.299451	4.655576	0.499558	MT	20941	2023.02.27 15:14:45.213525761	0001923
0	4.719923	-3.377570	3.253784	0.531587	MT	20941	2023.02.27 15:14:45.214525761	0001923
0	4.712975	-4.558102	1.076392	0.526515	MT	20941	2023.02.27 15:14:45.215525761	0001923
0	4.790425	-4.548721	-1.456485	0.368723	MT	20941	2023.02.27 15:14:45.216525761	0001923
0	4.985068	-3.422092	-3.624122	0.076965	MT	20941	2023.02.27 15:14:45.217525761	0001923
0	5.106201	-1.315268	-4.929895	-0.198738	MT	20941	2023.02.27 15:14:45.218525761	0001923
0	5.190203	1.182381	-5.033466	-0.452112	MT	20941	2023.02.27 15:14:45.219525761	0001923
0	5.240488	3.431890	-3.918108	-0.577297	MT	20941	2023.02.27 15:14:45.220525761	0001923
0	5.268174	4.895409	-1.882631	-0.494296	MT	20941	2023.02.27 15:14:45.221525761	0001923
0	5.285211	5.234325	0.604749	-0.411802	MT	20941	2023.02.27 15:14:45.222525761	0001923
0	5.228403	4.309166	2.957093	-0.151307	MT	20941	2023.02.27 15:14:45.223525761	0001923
0	5.093198	2.415981	4.482277	0.113541	MT	20941	2023.02.27 15:14:45.224525761	0001923
0	4.920533	-0.062957	4.905772	0.375609	MT	20941	2023.02.27 15:14:45.225525761	0001923
0	4.797029	-2.405425	4.114716	0.542710	MT	20941	2023.02.27 15:14:45.226525761	0001923
0	4.749502	-4.141847	2.249031	0.587137	MT	20941	2023.02.27 15:14:45.227525761	0001923
0	4.768609	-4.744558	-0.203520	0.432882	MT	20941	2023.02.27 15:14:45.228525761	0001923
0	4.955393	-4.212072	-2.602706	0.200724	MT	20941	2023.02.27 15:14:45.229525761	0001923
0	5.060708	-2.454667	-4.424880	-0.076260	MT	20941	2023.02.27 15:14:45.230525761	0001923
0	5.169009	-0.078530	-5.156277	-0.353971	MT	20941	2023.02.27 15:14:45.231525761	0001923
0	5.217311	2.352920	-4.623673	-0.552941	MT	20941	2023.02.27 15:14:45.232525761	0001923
0	5.290917	4.308002	-3.019295	-0.564605	MT	20941	2023.02.27 15:14:45.233525761	0001923
0	5.310245	5.246836	-0.642946	-0.505995	MT	20941	2023.02.27 15:14:45.234525761	0001923
0	5.231901	4.904091	1.798767	-0.295148	MT	20941	2023.02.27 15:14:45.235525761	0001923
0	5.156508	3.479273	3.805619	-0.038777	MT	20941	2023.02.27 15:14:45.236525761	0001923
0	4.965952	1.202137	4.810674	0.270096	MT	20941	2023.02.27 15:14:45.237525761	0001923
0	4.845985	-1.236541	4.659773	0.490972	MT	20941	2023.02.27 15:14:45.238525761	0001923
0	4.738177	-3.385504	3.270651	0.539928	MT	20941	2023.02.27 15:14:45.239525761	0001923
0	4.729436	-4.582242	1.053610	0.510414	MT	20941	2023.02.27 15:14:45.240525761	0001923
0	4.844152	-4.613348	-1.444646	0.309560	MT	20941	2023.02.27 15:14:45.241525761	0001923
0	4.965599	-3.402060	-3.616160	0.080881	MT	20941	2023.02.27 15:14:45.242525761	0001923
0	5.108032	-1.319546	-4.929488	-0.225692	MT	20941	2023.02.27 15:14:45.243525761	0001923
0	5.173987	1.190029	-5.011970	-0.483868	MT	20941	2023.02.27 15:14:45.244525761	0001923
0	5.264833	3.451738	-3.930838	-0.593699	MT	20941	2023.02.27 15:14:45.245525761	0001923
0	5.254762	4.862538	-1.905338	-0.581319	MT	20941	2023.02.27 15:14:45.246525761	0001923
0	5.266268	5.213503	0.632415	-0.391161	MT	20941	2023.02.27 15:14:45.247525761	0001923
0	5.243865	4.325161	2.961111	-0.151410	MT	20941	2023.02.27 15:14:45.248525761	0001923
0	5.112370	2.389513	4.516401	0.169345	MT	20941	2023.02.27 15:14:45.249525761	0001923
0	4.960280	-0.046833	4.944542	0.392037	MT	20941	2023.02.27 15:14:45.250525761	0001923
0	4.796418	-2.390069	4.118199	0.577611	MT	20941	2023.02.27 15:14:45.251525761	0001923
0	4.698014	-4.090961	2.237276	0.574430	MT	20941	2023.02.27 15:14:45.252525761	0001923
0	4.740610	-4.720927	-0.156023	0.402358	MT	20941	2023.02.27 15:14:45.253525761	0001923
0	4.855350	-4.085187	-2.617371	0.187190	MT	20941	2023.02.27 15:14:45.254525761	0001923
0	5.024500	-2.442941	-4.389518	-0.098845	MT	20941	2023.02.27 15:14:45.255525761	0001923
0	5.144184	-0.006311	-5.133561	-0.330364	MT	20941	2023.02.27 15:14:45.256525761	0001923
0	5.185865	2.320819	-4.603591	-0.560305	MT	20941	2023.02.27 15:14:45.257525761	0001923
0	5.267231	4.303756	-2.979999	-0.583965	MT	20941	2023.02.27 15:14:45.258525761	0001923
0	5.320745	5.259077	-0.647282	-0.483184	MT	20941	2023.02.27 15:14:45.259525761	0001923
0	5.287190	4.943995	1.849869	-0.298780	MT	20941	2023.02.27 15:14:45.260525761	0001923
0	5.152888	3.440851	3.835668	0.021088	MT	20941	2023.02.27 15:14:45.261525761	0001923
0	5.036074	1.286039	4.861829	0.266011	MT	20941	2023.02.27 15:14:45.262525761	0001923
0	4.839761	-1.228579	4.655844	0.486829	MT	20941	2023.02.27 15:14:45.263525761	0001923
0	4.751560	-3.368925	3.296766	0.599166	MT	20941	2023.02.27 15:14:45.264525761	0001923
0	4.724462	-4.570015	1.072256	0.534576	MT	20941	2023.02.27 15:14:45.265525761	0001923
0	4.854019	-4.620976	-1.445205	0.345636	MT	20941	2023.02.27 15:14:45.266525761	0001923
0	4.929018	-3.358473	-3.607514	0.041557	MT	20941	2023.02.27 15:14:45.267525761	0001923
0	5.067758	-1.283539	-4.897510	-0.221574	MT	20941	2023.02.27 15:14:45.268525761	0001923
0	5.159598	1.190554	-5.001766	-0.431709	MT	20941	2023.02.27 15:14:45.269525761	0001923
0	5.222910	3.407764	-3.913954	-0.588987	MT	20941	2023.02.27 15:14:45.270525761	0001923
0	5.285974	4.917817	-1.858767	-0.549172	MT	20941	2023.02.27 15:14:45.271525761	0001923
0	5.276088	5.230829	0.585029	-0.365059	MT	20941	2023.02.27 15:14:45.272525761	0001923
0	5.239946	4.332455	2.944709	-0.124731	MT	20941	2023.02.27 15:14:45.273525761	0001923
0	5.121894	2.432441	4.504576	0.160720	MT	20941	2023.02.27 15:14:45.274525761	0001923
0	4.945811	-0.034570	4.928192	0.415665	MT	20941	2023.02.27 15:14:45.275525761	0001923
0	4.787686	-2.386134	4.111311	0.570464	MT	20941	2023.02.27 15:14:45.276525761	0001923
0	4.718384	-4.106721	2.244890	0.598713	MT	20941	2023.02.27 15:14:45.277525761	0001923
0	4.733667	-4.708374	-0.183785	0.452813	MT	20941	2023.02.27 15:14:45.278525761	0001923
0	4.869387	-4.116168	-2.594471	0.191860	MT	20941	2023.02.27 15:14:45.279525761	0001923
0	5.019657	-2.454674	-4.377946	-0.071543	MT	20941	2023.02.27 15:14:45.280525761	0001923
0	5.141628	-0.078476	-5.129403	-0.345559	MT	20941	2023.02.27 15:14:45.281525761	0001923
0	5.199028	2.381205	-4.592117	-0.521745	MT	20941	2023.02.27 15:14:45.282525761	0001923
0	5.293715	4.311791	-3.014985	-0.584582	MT	20941	2023.02.27 15:14:45.283525761	0001923
0	5.259612	5.195010	-0.659234	-0.490707	MT	20941	2023.02.27 15:14:45.284525761	0001923
0	5.279703	4.939926	1.837988	-0.306921	MT	20941	2023.02.27 15:14:45.285525761	0001923
0	5.173974	3.468052	3.839394	0.040868	MT	20941	2023.02.27 15:14:45.286525761	0001923
0	5.024153	1.194074	4.872658	0.271126	MT	20941	2023.02.27 15:14:45.287525761	0001923
0	4.858290	-1.275749	4.664031	0.471438	MT	20941	2023.02.27 15:14:45.288525761	0001923
0	4.759501	-3.397272	3.285268	0.564277	MT	20941	2023.02.27 15:14:45.289525761	0001923
0	4.737705	-4.590502	1.065966	0.486683	MT	20941	2023.02.27 15:14:45.290525761	0001923
0	4.779875	-4.545471	-1.448382	0.296801	MT	20941	2023.02.27 15:14:45.291525761	0001923
0	4.942190	-3.394364	-3.591742	0.054170	MT	20941	2023.02.27 15:14:45.292525761	0001923
0	5.095931	-1.303472	-4.921592	-0.217736	MT	20941	2023.02.27 15:14:45.293525761	0001923
0	5.191529	1.210001	-5.024884	-0.488272	MT	20941	2023.02.27 15:14:45.294525761	0001923
0	5.286392	3.490772	-3.925854	-0.590025	MT	20941	2023.02.27 15:14:45.295525761	0001923
0	5.294179	4.921322	-1.858030	-0.597205	MT	20941	2023.02.27 15:14:45.296525761	0001923
0	5.312156	5.258490	0.643467	-0.391456	MT	20941	2023.02.27 15:14:45.297525761	0001923
0	5.248416	4.352151	2.929208	-0.156176	MT	20941	2023.02.27 15:14:45.298525761	0001923
0	5.127435	2.452196	4.500966	0.136457	MT	20941	2023.02.27 15:14:45.299525761	0001923
0	4.951126	-0.018992	4.936820	0.375629	MT	20941	2023.02.27 15:14:45.300525761	0001923
0	4.787907	-2.417281	4.095520	0.554541	MT	20941	2023.02.27 15:14:45.301525761	0001923
0	4.691956	-4.095183	2.222625	0.551246	MT	20941	2023.02.27 15:14:45.302525761	0001923
0	4.712548	-4.688536	-0.187516	0.436549	MT	20941	2023.02.27 15:14:45.303525761	0001923
0	4.886113	-4.124189	-2.613417	0.187652	MT	20941	2023.02.27 15:14:45.304525761	0001923
0	5.032450	-2.423045	-4.409309	-0.111354	MT	20941	2023.02.27 15:14:45.305525761	0001923
0	5.166294	-0.082575	-5.153221	-0.357883	MT	20941	2023.02.27 15:14:45.306525761	0001923
0	5.256156	2.368998	-4.659711	-0.549656	MT	20941	2023.02.27 15:14:45.307525761	0001923
0	5.264162	4.311864	-2.965174	-0.571820	MT	20941	2023.02.27 15:14:45.308525761	0001923
0	5.234941	5.195308	-0.468990	-0.439797	MT	20941	2023.02.27 15:14:45.309525761	0001923
0	5.268269	4.931654	1.822408	-0.335078	MT	20941	2023.02.27 15:14:45.310525761	0001923
0	5.157949	3.452855	3.831683	0.020903	MT	20941	2023.02.27 15:14:45.311525761	0001923
0	5.000575	1.202266	4.845426	0.286628	MT	20941	2023.02.27 15:14:45.312525761	0001923
0	4.798817	-1.379399	4.569553	0.495068	MT	20941	2023.02.27 15:14:45.313525761	0001923
0	4.599766	-3.412686	3.026806	0.591494	MT	20941	2023.02.27 15:14:45.314525761	0001923
0	4.699438	-4.610112	0.768855	0.490350	MT	20941	2023.02.27 15:14:45.315525761	0001923
0	4.862074	-4.565784	-1.653603	0.242868	MT	20941	2023.02.27 15:14:45.316525761	0001923
0	5.035526	-3.315740	-3.789770	-0.005674	MT	20941	2023.02.27 15:14:45.317525761	0001923
0	5.092922	-1.073814	-4.971748	-0.257876	MT	20941	2023.02.27 15:14:45.318525761	0001923
0	5.185076	1.384938	-4.972683	-0.489279	MT	20941	2023.02.27 15:14:45.319525761	0001923
0	5.226941	3.510461	-3.824536	-0.608684	MT	20941	2023.02.27 15:14:45.320525761	0001923
0	5.304333	4.945877	-1.838858	-0.541156	MT	20941	2023.02.27 15:14:45.321525761	0001923
0	5.309839	5.254126	0.637013	-0.427516	MT	20941	2023.02.27 15:14:45.322525761	0001923
0	5.252253	4.340003	2.953374	-0.167684	MT	20941	2023.02.27 15:14:45.323525761	0001923
0	5.108234	2.416490	4.497496	0.164777	MT	20941	2023.02.27 15:14:45.324525761	0001923
0	4.951621	0.016089	4.936740	0.383268	MT	20941	2023.02.27 15:14:45.325525761	0001923
0	4.786700	-2.422693	4.096125	0.514600	MT	20941	2023.02.27 15:14:45.326525761	0001923
0	4.688796	-4.066608	2.252753	0.610422	MT	20941	2023.02.27 15:14:45.327525761	0001923
0	4.760173	-4.736570	-0.191512	0.432983	MT	20941	2023.02.27 15:14:45.328525761	0001923
0	4.842536	-4.065263	-2.625224	0.178863	MT	20941	2023.02.27 15:14:45.329525761	0001923
0	5.063346	-2.474035	-4.416369	-0.110936	MT	20941	2023.02.27 15:14:45.330525761	0001923
0	5.149700	-0.026594	-5.137157	-0.358215	MT	20941	2023.02.27 15:14:45.331525761	0001923
0	5.230362	2.381200	-4.627052	-0.526279	MT	20941	2023.02.27 15:14:45.332525761	0001923
0	5.261745	4.275830	-3.011089	-0.580151	MT	20941	2023.02.27 15:14:45.333525761	0001923
0	5.259428	5.194965	-0.655174	-0.494645	MT	20941	2023.02.27 15:14:45.334525761	0001923
0	5.258346	4.920178	1.833598	-0.282780	MT	20941	2023.02.27 15:14:45.335525761	0001923
0	5.138377	3.448477	3.809276	-0.018400	MT	20941	2023.02.27 15:14:45.336525761	0001923
0	5.037088	1.198144	4.884539	0.279266	MT	20941	2023.02.27 15:14:45.337525761	0001923
0	4.858229	-1.240137	4.667156	0.531128	MT	20941	2023.02.27 15:14:45.338525761	0001923
0	4.701858	-3.334214	3.266284	0.567337	MT	20941	2023.02.27 15:14:45.339525761	0001923
0	4.743308	-4.598320	1.049714	0.502519	MT	20941	2023.02.27 15:14:45.340525761	0001923
0	4.796593	-4.557533	-1.467272	0.288635	MT	20941	2023.02.27 15:14:45.341525761	0001923
0	4.918660	-3.343597	-3.607313	0.029404	MT	20941	2023.02.27 15:14:45.342525761	0001923
0	5.090434	-1.259976	-4.924791	-0.267241	MT	20941	2023.02.27 15:14:45.343525761	0001923
0	5.171747	1.206313	-5.008379	-0.455976	MT	20941	2023.02.27 15:14:45.344525761	0001923
0	5.245036	3.455874	-3.903081	-0.577315	MT	20941	2023.02.27 15:14:45.345525761	0001923
0	5.264214	4.894859	-1.858855	-0.544936	MT	20941	2023.02.27 15:14:45.346525761	0001923
0	5.334119	5.281496	0.636495	-0.391800	MT	20941	2023.02.27 15:14:45.347525761	0001923
0	5.212167	4.313160	2.922162	-0.155882	MT	20941	2023.02.27 15:14:45.348525761	0001923
0	5.115399	2.432283	4.497821	0.144616	MT	20941	2023.02.27 15:14:45.349525761	0001923
0	4.937178	-0.006646	4.920348	0.407256	MT	20941	2023.02.27 15:14:45.350525761	0001923
0	4.746715	-2.382296	4.068626	0.549769	MT	20941	2023.02.27 15:14:45.351525761	0001923
0	4.680532	-4.079273	2.229765	0.543190	MT	20941	2023.02.27 15:14:45.352525761	0001923
0	4.757980	-4.732426	-0.211688	0.444634	MT	20941	2023.02.27 15:14:45.353525761	0001923
0	4.911286	-4.151817	-2.614000	0.223935	MT	20941	2023.02.27 15:14:45.354525761	0001923
0	5.047295	-2.419108	-4.428180	-0.119684	MT	20941	2023.02.27 15:14:45.355525761	0001923
0	5.153343	-0.074422	-5.141458	-0.341785	MT	20941	2023.02.27 15:14:45.356525761	0001923
0	5.218802	2.360751	-4.619420	-0.568959	MT	20941	2023.02.27 15:14:45.357525761	0001923
0	5.288775	4.327548	-2.979665	-0.604209	MT	20941	2023.02.27 15:14:45.358525761	0001923
0	5.287575	5.222538	-0.631548	-0.533575	MT	20941	2023.02.27 15:14:45.359525761	0001923
0	5.269000	4.936231	1.821558	-0.279129	MT	20941	2023.02.27 15:14:45.360525761	0001923
0	5.173670	3.483613	3.825087	-0.003519	MT	20941	2023.02.27 15:14:45.361525761	0001923
0	5.053787	1.235134	4.892582	0.279008	MT	20941	2023.02.27 15:14:45.362525761	0001923
0	4.837945	-1.243322	4.647461	0.510857	MT	20941	2023.02.27 15:14:45.363525761	0001923
0	4.684042	-3.298604	3.282875	0.531217	MT	20941	2023.02.27 15:14:45.364525761	0001923
0	4.737826	-4.582237	1.088545	0.514948	MT	20941	2023.02.27 15:14:45.365525761	0001923
0	4.779250	-4.544988	-1.437116	0.344976	MT	20941	2023.02.27 15:14:45.366525761	0001923
0	4.943237	-3.382032	-3.604199	0.084857	MT	20941	2023.02.27 15:14:45.367525761	0001923
0	5.078776	-1.327424	-4.897730	-0.210123	MT	20941	2023.02.27 15:14:45.368525761	0001923
0	5.179916	1.206405	-5.017500	-0.448115	MT	20941	2023.02.27 15:14:45.369525761	0001923
0	5.265604	3.455944	-3.931139	-0.573743	MT	20941	2023.02.27 15:14:45.370525761	0001923
0	5.297349	4.933890	-1.850871	-0.541216	MT	20941	2023.02.27 15:14:45.371525761	0001923
0	5.290925	5.238193	0.612936	-0.423719	MT	20941	2023.02.27 15:14:45.372525761	0001923
0	5.239946	4.332455	2.944709	-0.124731	MT	20941	2023.02.27 15:14:45.373525761	0001923
0	5.113495	2.428283	4.497816	0.144657	MT	20941	2023.02.27 15:14:45.374525761	0001923
0	4.938845	-0.054437	4.919986	0.427747	MT	20941	2023.02.27 15:14:45.375525761	0001923
0	4.780321	-2.405446	4.095779	0.538421	MT	20941	2023.02.27 15:14:45.376525761	0001923
0	4.725683	-4.122498	2.250017	0.523942	MT	20941	2023.02.27 15:14:45.377525761	0001923
0	4.727451	-4.700297	-0.218832	0.456195	MT	20941	2023.02.27 15:14:45.378525761	0001923
0	4.886911	-4.123983	-2.613723	0.207649	MT	20941	2023.02.27 15:14:45.379525761	0001923
0	5.035128	-2.450613	-4.398000	-0.067890	MT	20941	2023.02.27 15:14:45.380525761	0001923
0	5.146701	-0.062720	-5.133017	-0.369781	MT	20941	2023.02.27 15:14:45.381525761	0001923
0	5.242495	2.385254	-4.639107	-0.522505	MT	20941	2023.02.27 15:14:45.382525761	0001923
0	5.274424	4.315541	-2.971680	-0.603963	MT	20941	2023.02.27 15:14:45.383525761	0001923
0	5.265085	5.202737	-0.623878	-0.513251	MT	20941	2023.02.27 15:14:45.384525761	0001923
0	5.282022	4.948144	1.825694	-0.287190	MT	20941	2023.02.27 15:14:45.385525761	0001923
0	5.154089	3.467513	3.813237	-0.014535	MT	20941	2023.02.27 15:14:45.386525761	0001923
0	5.022365	1.198118	4.869602	0.275038	MT	20941	2023.02.27 15:14:45.387525761	0001923
0	4.885554	-1.275612	4.690784	0.487848	MT	20941	2023.02.27 15:14:45.388525761	0001923
0	4.715947	-3.309895	3.304774	0.602680	MT	20941	2023.02.27 15:14:45.389525761	0001923
0	4.754860	-4.598071	1.088282	0.531110	MT	20941	2023.02.27 15:14:45.390525761	0001923
0	4.804996	-4.572950	-1.433211	0.349325	MT	20941	2023.02.27 15:14:45.391525761	0001923
0	4.979318	-3.429943	-3.608378	0.093289	MT	20941	2023.02.27 15:14:45.392525761	0001923
0	5.083772	-1.331450	-4.901688	-0.213143	MT	20941	2023.02.27 15:14:45.393525761	0001923
0	5.169754	1.178236	-5.012290	-0.463748	MT	20941	2023.02.27 15:14:45.394525761	0001923
0	5.246115	3.447758	-3.909907	-0.589338	MT	20941	2023.02.27 15:14:45.395525761	0001923
0	5.279569	4.909227	-1.845923	-0.604897	MT	20941	2023.02.27 15:14:45.396525761	0001923
0	5.280736	5.230601	0.616315	-0.383582	MT	20941	2023.02.27 15:14:45.397525761	0001923
0	5.197647	4.289470	2.932659	-0.124472	MT	20941	2023.02.27 15:14:45.398525761	0001923
0	5.140522	2.464353	4.508735	0.152453	MT	20941	2023.02.27 15:14:45.399525761	0001923
0	4.950700	-0.042450	4.931998	0.427806	MT	20941	2023.02.27 15:14:45.400525761	0001923
0	4.781300	-2.413400	4.091709	0.542441	MT	20941	2023.02.27 15:14:45.401525761	0001923
0	4.729676	-4.125667	2.232808	0.602725	MT	20941	2023.02.27 15:14:45.402525761	0001923
0	4.773494	-4.748372	-0.183832	0.453225	MT	20941	2023.02.27 15:14:45.403525761	0001923
0	4.874811	-4.100766	-2.625999	0.227226	MT	20941	2023.02.27 15:14:45.404525761	0001923
0	5.042332	-2.423199	-4.420063	-0.127520	MT	20941	2023.02.27 15:14:45.405525761	0001923
0	5.160869	-0.054374	-5.149494	-0.338113	MT	20941	2023.02.27 15:14:45.406525761	0001923
0	5.222674	2.388947	-4.611693	-0.549129	MT	20941	2023.02.27 15:14:45.407525761	0001923
0	5.291040	4.327552	-2.983665	-0.604270	MT	20941	2023.02.27 15:14:45.408525761	0001923
0	5.273289	5.210088	-0.655339	-0.482802	MT	20941	2023.02.27 15:14:45.409525761	0001923
0	5.220882	4.869070	1.861657	-0.289826	MT	20941	2023.02.27 15:14:45.410525761	0001923
0	5.156832	3.429042	3.851347	0.041453	MT	20941	2023.02.27 15:14:45.411525761	0001923
0	5.025621	1.198198	4.872479	0.283082	MT	20941	2023.02.27 15:14:45.412525761	0001923
0	4.854711	-1.287159	4.651164	0.527368	MT	20941	2023.02.27 15:14:45.413525761	0001923
0	4.729769	-3.353402	3.289503	0.551887	MT	20941	2023.02.27 15:14:45.414525761	0001923
0	4.763635	-4.610273	1.084573	0.511176	MT	20941	2023.02.27 15:14:45.415525761	0001923
0	4.815819	-4.581180	-1.448852	0.325167	MT	20941	2023.02.27 15:14:45.416525761	0001923
0	4.976384	-3.426026	-3.608251	0.085249	MT	20941	2023.02.27 15:14:45.417525761	0001923
0	5.090291	-1.283278	-4.921858	-0.198945	MT	20941	2023.02.27 15:14:45.418525761	0001923
0	5.164250	1.202722	-5.004995	-0.415881	MT	20941	2023.02.27 15:14:45.419525761	0001923
0	5.257791	3.456058	-3.922323	-0.561608	MT	20941	2023.02.27 15:14:45.420525761	0001923
0	5.313835	4.937885	-1.885801	-0.545791	MT	20941	2023.02.27 15:14:45.421525761	0001923
0	5.306117	5.254353	0.616710	-0.407825	MT	20941	2023.02.27 15:14:45.422525761	0001923
0	5.232377	4.336352	2.924899	-0.137076	MT	20941	2023.02.27 15:14:45.423525761	0001923
0	5.103502	2.436423	4.481644	0.156328	MT	20941	2023.02.27 15:14:45.424525761	0001923
0	4.928429	-0.018761	4.912518	0.395259	MT	20941	2023.02.27 15:14:45.425525761	0001923
0	4.776604	-2.350071	4.118246	0.577199	MT	20941	2023.02.27 15:14:45.426525761	0001923
0	4.711906	-4.107160	2.241547	0.555659	MT	20941	2023.02.27 15:14:45.427525761	0001923
0	4.754600	-4.732681	-0.164388	0.425355	MT	20941	2023.02.27 15:14:45.428525761	0001923
0	4.853148	-4.081472	-2.620938	0.159092	MT	20941	2023.02.27 15:14:45.429525761	0001923
0	5.026204	-2.397637	-4.416874	-0.072725	MT	20941	2023.02.27 15:14:45.430525761	0001923
0	5.167524	-0.074822	-5.152845	-0.381961	MT	20941	2023.02.27 15:14:45.431525761	0001923
0	5.223205	2.365659	-4.631742	-0.482183	MT	20941	2023.02.27 15:14:45.432525761	0001923
0	5.258044	4.295793	-2.976070	-0.579822	MT	20941	2023.02.27 15:14:45.433525761	0001923
0	5.298190	5.234747	-0.635839	-0.513763	MT	20941	2023.02.27 15:14:45.434525761	0001923
0	5.272560	4.932128	1.841673	-0.286781	MT	20941	2023.02.27 15:14:45.435525761	0001923
0	5.182846	3.467833	3.851698	0.021054	MT	20941	2023.02.27 15:14:45.436525761	0001923
0	5.030966	1.258494	4.861124	0.310292	MT	20941	2023.02.27 15:14:45.437525761	0001923
0	4.851552	-1.251334	4.659450	0.511123	MT	20941	2023.02.27 15:14:45.438525761	0001923
0	4.755901	-3.373052	3.300944	0.587270	MT	20941	2023.02.27 15:14:45.439525761	0001923
0	4.703194	-4.550651	1.089194	0.474625	MT	20941	2023.02.27 15:14:45.440525761	0001923
0	4.786867	-4.552988	-1.437125	0.345058	MT	20941	2023.02.27 15:14:45.441525761	0001923
0	4.963124	-3.390094	-3.624084	0.076636	MT	20941	2023.02.27 15:14:45.442525761	0001923
0	5.103265	-1.315591	-4.925422	-0.229671	MT	20941	2023.02.27 15:14:45.443525761	0001923
0	5.200942	1.198347	-5.040385	-0.456383	MT	20941	2023.02.27 15:14:45.444525761	0001923
0	5.239452	3.411657	-3.930764	-0.601286	MT	20941	2023.02.27 15:14:45.445525761	0001923
0	5.261806	4.886620	-1.866498	-0.568972	MT	20941	2023.02.27 15:14:45.446525761	0001923
0	5.278923	5.226272	0.616799	-0.415535	MT	20941	2023.02.27 15:14:45.447525761	0001923
0	5.212473	4.301296	2.940917	-0.140470	MT	20941	2023.02.27 15:14:45.448525761	0001923
0	5.098457	2.412055	4.490149	0.121704	MT	20941	2023.02.27 15:14:45.449525761	0001923
0	4.909170	-0.050822	4.893604	0.387300	MT	20941	2023.02.27 15:14:45.450525761	0001923
0	4.765445	-2.382068	4.087257	0.574056	MT	20941	2023.02.27 15:14:45.451525761	0001923
0	4.742430	-4.149943	2.222208	0.574809	MT	20941	2023.02.27 15:14:45.452525761	0001923
0	4.763862	-4.740578	-0.183517	0.433146	MT	20941	2023.02.27 15:14:45.453525761	0001923
0	4.869293	-4.113082	-2.598589	0.199766	MT	20941	2023.02.27 15:14:45.454525761	0001923
0	5.009501	-2.397616	-4.397937	-0.068436	MT	20941	2023.02.27 15:14:45.455525761	0001923
0	5.143395	-0.078806	-5.128914	-0.377554	MT	20941	2023.02.27 15:14:45.456525761	0001923
0	5.204564	2.356945	-4.607731	-0.548738	MT	20941	2023.02.27 15:14:45.457525761	0001923
0	5.288265	4.319643	-2.991795	-0.596311	MT	20941	2023.02.27 15:14:45.458525761	0001923
0	5.334817	5.270622	-0.635613	-0.526132	MT	20941	2023.02.27 15:14:45.459525761	0001923
0	5.282624	4.948305	1.829449	-0.271132	MT	20941	2023.02.27 15:14:45.460525761	0001923
0	5.170996	3.467726	3.835883	0.008812	MT	20941	2023.02.27 15:14:45.461525761	0001923
0	5.031326	1.226866	4.873002	0.250789	MT	20941	2023.02.27 15:14:45.462525761	0001923
0	4.865449	-1.256044	4.679466	0.444466	MT	20941	2023.02.27 15:14:45.463525761	0001923
0	4.715525	-3.334486	3.289648	0.543693	MT	20941	2023.02.27 15:14:45.464525761	0001923
0	4.736943	-4.585958	1.057177	0.538511	MT	20941	2023.02.27 15:14:45.465525761	0001923
0	4.807709	-4.573263	-1.448720	0.317086	MT	20941	2023.02.27 15:14:45.466525761	0001923
0	4.970156	-3.410792	-3.615086	0.009975	MT	20941	2023.02.27 15:14:45.467525761	0001923
0	5.079196	-1.263823	-4.913041	-0.251020	MT	20941	2023.02.27 15:14:45.468525761	0001923
0	5.187217	1.189960	-5.024847	-0.492065	MT	20941	2023.02.27 15:14:45.469525761	0001923
0	5.230095	3.451899	-3.887149	-0.573030	MT	20941	2023.02.27 15:14:45.470525761	0001923
0	5.292741	4.917709	-1.874582	-0.561415	MT	20941	2023.02.27 15:14:45.471525761	0001923
0	5.292590	5.238139	0.624995	-0.427535	MT	20941	2023.02.27 15:14:45.472525761	0001923
0	5.218970	4.321806	2.924210	-0.092929	MT	20941	2023.02.27 15:14:45.473525761	0001923
0	5.083522	2.401512	4.477481	0.164626	MT	20941	2023.02.27 15:14:45.474525761	0001923
0	4.928142	-0.002803	4.912598	0.391095	MT	20941	2023.02.27 15:14:45.475525761	0001923
0	4.787033	-2.434185	4.083379	0.562532	MT	20941	2023.02.27 15:14:45.476525761	0001923
0	4.686428	-4.074925	2.241234	0.578326	MT	20941	2023.02.27 15:14:45.477525761	0001923
0	4.771475	-4.748685	-0.199342	0.420986	MT	20941	2023.02.27 15:14:45.478525761	0001923
0	4.902079	-4.140102	-2.617558	0.195755	MT	20941	2023.02.27 15:14:45.479525761	0001923
0	5.011134	-2.422781	-4.385739	-0.082992	MT	20941	2023.02.27 15:14:45.480525761	0001923
0	5.141194	-0.062435	-5.129445	-0.341725	MT	20941	2023.02.27 15:14:45.481525761	0001923
0	5.226762	2.393106	-4.615917	-0.534234	MT	20941	2023.02.27 15:14:45.482525761	0001923
0	5.299906	4.347042	-2.980375	-0.556412	MT	20941	2023.02.27 15:14:45.483525761	0001923
0	5.307445	5.243098	-0.667299	-0.483325	MT	20941	2023.02.27 15:14:45.484525761	0001923
0	5.281882	4.936111	1.857676	-0.286578	MT	20941	2023.02.27 15:14:45.485525761	0001923
0	5.176130	3.480101	3.831349	0.044621	MT	20941	2023.02.27 15:14:45.486525761	0001923
0	5.034915	1.219275	4.876382	0.290926	MT	20941	2023.02.27 15:14:45.487525761	0001923
0	4.902963	-1.259470	4.711556	0.504001	MT	20941	2023.02.27 15:14:45.488525761	0001923
0	4.711860	-3.326280	3.289352	0.563607	MT	20941	2023.02.27 15:14:45.489525761	0001923
0	4.747189	-4.602320	1.049709	0.502560	MT	20941	2023.02.27 15:14:45.490525761	0001923
0	4.856943	-4.616792	-1.464442	0.361302	MT	20941	2023.02.27 15:14:45.491525761	0001923
0	4.936964	-3.378397	-3.599661	0.049883	MT	20941	2023.02.27 15:14:45.492525761	0001923
0	5.094706	-1.283469	-4.925568	-0.218003	MT	20941	2023.02.27 15:14:45.493525761	0001923
0	5.198548	1.190429	-5.040517	-0.448302	MT	20941	2023.02.27 15:14:45.494525761	0001923
0	5.282589	3.466539	-3.938514	-0.613972	MT	20941	2023.02.27 15:14:45.495525761	0001923
0	5.287942	4.913833	-1.874770	-0.549375	MT	20941	2023.02.27 15:14:45.496525761	0001923
0	5.296265	5.242180	0.624939	-0.423577	MT	20941	2023.02.27 15:14:45.497525761	0001923
0	5.244401	4.331709	2.949808	-0.196658	MT	20941	2023.02.27 15:14:45.498525761	0001923
0	5.111434	2.439765	4.490610	0.093420	MT	20941	2023.02.27 15:14:45.499525761	0001923
0	4.904963	-0.018819	4.889643	0.386909	MT	20941	2023.02.27 15:14:45.500525761	0001923
0	4.775207	-2.413310	4.083588	0.550318	MT	20941	2023.02.27 15:14:45.501525761	0001923
0	4.758063	-4.162153	2.237482	0.556164	MT	20941	2023.02.27 15:14:45.502525761	0001923
0	4.758254	-4.732290	-0.183935	0.461059	MT	20941	2023.02.27 15:14:45.503525761	0001923
0	4.875265	-4.104485	-2.618432	0.255384	MT	20941	2023.02.27 15:14:45.504525761	0001923
0	5.014977	-2.401694	-4.401819	-0.076454	MT	20941	2023.02.27 15:14:45.505525761	0001923
0	5.160095	-0.093871	-5.144808	-0.385643	MT	20941	2023.02.27 15:14:45.506525761	0001923
0	5.200797	2.353182	-4.608087	-0.525701	MT	20941	2023.02.27 15:14:45.507525761	0001923
0	5.279528	4.327615	-2.964789	-0.595981	MT	20941	2023.02.27 15:14:45.508525761	0001923
0	5.302176	5.238791	-0.638895	-0.509851	MT	20941	2023.02.27 15:14:45.509525761	0001923
0	5.258849	4.912236	1.857464	-0.274333	MT	20941	2023.02.27 15:14:45.510525761	0001923
0	5.195994	3.491836	3.847727	0.020746	MT	20941	2023.02.27 15:14:45.511525761	0001923
0	5.025396	1.194363	4.872230	0.299121	MT	20941	2023.02.27 15:14:45.512525761	0001923
0	4.858876	-1.271543	4.663731	0.491393	MT	20941	2023.02.27 15:14:45.513525761	0001923
0	4.734750	-3.373262	3.274298	0.563861	MT	20941	2023.02.27 15:14:45.514525761	0001923
0	4.752337	-4.606282	1.053643	0.506661	MT	20941	2023.02.27 15:14:45.515525761	0001923
0	4.837950	-4.605303	-1.448697	0.313416	MT	20941	2023.02.27 15:14:45.516525761	0001923
0	4.971011	-3.410101	-3.616109	0.076964	MT	20941	2023.02.27 15:14:45.517525761	0001923
0	5.108288	-1.339147	-4.926107	-0.186432	MT	20941	2023.02.27 15:14:45.518525761	0001923
0	5.203682	1.182562	-5.048709	-0.436344	MT	20941	2023.02.27 15:14:45.519525761	0001923
0	5.272589	3.479098	-3.922357	-0.557845	MT	20941	2023.02.27 15:14:45.520525761	0001923
0	5.309098	4.933544	-1.874319	-0.577577	MT	20941	2023.02.27 15:14:45.521525761	0001923
0	5.277948	5.230851	0.603965	-0.360769	MT	20941	2023.02.27 15:14:45.522525761	0001923
0	5.255949	4.348244	2.949033	-0.144831	MT	20941	2023.02.27 15:14:45.523525761	0001923
0	5.124529	2.401257	4.524781	0.145348	MT	20941	2023.02.27 15:14:45.524525761	0001923
0	4.925834	-0.030550	4.908199	0.415318	MT	20941	2023.02.27 15:14:45.525525761	0001923
0	4.756197	-2.361997	4.087174	0.580849	MT	20941	2023.02.27 15:14:45.526525761	0001923
0	4.753684	-4.162060	2.226361	0.563995	MT	20941	2023.02.27 15:14:45.527525761	0001923
0	4.757643	-4.732535	-0.226503	0.432407	MT	20941	2023.02.27 15:14:45.528525761	0001923
0	4.951631	-4.196095	-2.621624	0.196270	MT	20941	2023.02.27 15:14:45.529525761	0001923
0	5.020797	-2.413765	-4.401727	-0.083329	MT	20941	2023.02.27 15:14:45.530525761	0001923
0	5.131202	-0.034074	-5.121962	-0.305897	MT	20941	2023.02.27 15:14:45.531525761	0001923
0	5.237772	2.393410	-4.631342	-0.506467	MT	20941	2023.02.27 15:14:45.532525761	0001923
0	5.275684	4.311549	-2.979684	-0.604044	MT	20941	2023.02.27 15:14:45.533525761	0001923
0	5.263050	5.203192	-0.636533	-0.470441	MT	20941	2023.02.27 15:14:45.534525761	0001923
0	5.267721	4.923877	1.846029	-0.310634	MT	20941	2023.02.27 15:14:45.535525761	0001923
0	5.178808	3.444417	3.867265	-0.017473	MT	20941	2023.02.27 15:14:45.536525761	0001923
0	5.020148	1.202287	4.865363	0.290933	MT	20941	2023.02.27 15:14:45.537525761	0001923
0	4.864800	-1.287336	4.663406	0.511555	MT	20941	2023.02.27 15:14:45.538525761	0001923
0	4.717114	-3.348770	3.265610	0.610484	MT	20941	2023.02.27 15:14:45.539525761	0001923
0	4.712614	-4.566495	1.057995	0.486314	MT	20941	2023.02.27 15:14:45.540525761	0001923
0	4.854887	-4.625269	-1.440783	0.317743	MT	20941	2023.02.27 15:14:45.541525761	0001923
0	4.960874	-3.369873	-3.639364	0.096197	MT	20941	2023.02.27 15:14:45.542525761	0001923
0	5.091340	-1.267676	-4.925243	-0.238164	MT	20941	2023.02.27 15:14:45.543525761	0001923
0	5.196508	1.198009	-5.032897	-0.488271	MT	20941	2023.02.27 15:14:45.544525761	0001923
0	5.234548	3.420019	-3.922305	-0.565237	MT	20941	2023.02.27 15:14:45.545525761	0001923
0	5.314419	4.933897	-1.897805	-0.545933	MT	20941	2023.02.27 15:14:45.546525761	0001923
0	5.268713	5.218487	0.608485	-0.395579	MT	20941	2023.02.27 15:14:45.547525761	0001923
0	5.226468	4.329394	2.924830	-0.133005	MT	20941	2023.02.27 15:14:45.548525761	0001923
0	5.075774	2.356724	4.494572	0.090336	MT	20941	2023.02.27 15:14:45.549525761	0001923
0	4.902975	-0.042525	4.885187	0.415090	MT	20941	2023.02.27 15:14:45.550525761	0001923
0	4.771764	-2.394037	4.087197	0.577179	MT	20941	2023.02.27 15:14:45.551525761	0001923
0	4.712222	-4.107329	2.245791	0.539723	MT	20941	2023.02.27 15:14:45.552525761	0001923
0	4.754810	-4.728374	-0.222743	0.448424	MT	20941	2023.02.27 15:14:45.553525761	0001923
0	4.928179	-4.171489	-2.611513	0.256181	MT	20941	2023.02.27 15:14:45.554525761	0001923
0	5.062816	-2.458863	-4.424594	-0.095216	MT	20941	2023.02.27 15:14:45.555525761	0001923
0	5.150481	-0.042717	-5.136993	-0.370048	MT	20941	2023.02.27 15:14:45.556525761	0001923
0	5.213758	2.352916	-4.619673	-0.552880	MT	20941	2023.02.27 15:14:45.557525761	0001923
0	5.270760	4.311834	-2.976112	-0.575988	MT	20941	2023.02.27 15:14:45.558525761	0001923
0	5.299738	5.234672	-0.642716	-0.521869	MT	20941	2023.02.27 15:14:45.559525761	0001923
0	5.289367	4.944111	1.857685	-0.286660	MT	20941	2023.02.27 15:14:45.560525761	0001923
0	5.213038	3.507219	3.856646	-0.038286	MT	20941	2023.02.27 15:14:45.561525761	0001923
0	5.015069	1.202002	4.861791	0.262877	MT	20941	2023.02.27 15:14:45.562525761	0001923
0	4.867033	-1.279757	4.672026	0.471601	MT	20941	2023.02.27 15:14:45.563525761	0001923
0	4.766210	-3.388621	3.292300	0.628306	MT	20941	2023.02.27 15:14:45.564525761	0001923
0	4.724223	-4.577892	1.033129	0.542062	MT	20941	2023.02.27 15:14:45.565525761	0001923
0	4.819373	-4.580765	-1.452462	0.365114	MT	20941	2023.02.27 15:14:45.566525761	0001923
0	4.965088	-3.406260	-3.611876	0.061986	MT	20941	2023.02.27 15:14:45.567525761	0001923
0	5.102600	-1.287141	-4.934045	-0.187089	MT	20941	2023.02.27 15:14:45.568525761	0001923
0	5.175399	1.190529	-5.017703	-0.435953	MT	20941	2023.02.27 15:14:45.569525761	0001923
0	5.268587	3.447705	-3.938781	-0.597779	MT	20941	2023.02.27 15:14:45.570525761	0001923
0	5.269135	4.890546	-1.874370	-0.577134	MT	20941	2023.02.27 15:14:45.571525761	0001923
0	5.274051	5.222474	0.620488	-0.395437	MT	20941	2023.02.27 15:14:45.572525761	0001923
0	5.201912	4.301274	2.921980	-0.144760	MT	20941	2023.02.27 15:14:45.573525761	0001923
0	5.123422	2.428396	4.508631	0.156823	MT	20941	2023.02.27 15:14:45.574525761	0001923
0	4.934664	-0.062474	4.916038	0.423769	MT	20941	2023.02.27 15:14:45.575525761	0001923
0	4.764018	-2.405718	4.080208	0.510181	MT	20941	2023.02.27 15:14:45.576525761	0001923
0	4.726179	-4.126197	2.237586	0.551795	MT	20941	2023.02.27 15:14:45.577525761	0001923
0	4.759764	-4.732154	-0.196117	0.472873	MT	20941	2023.02.27 15:14:45.578525761	0001923
0	4.906116	-4.148271	-2.613324	0.179901	MT	20941	2023.02.27 15:14:45.579525761	0001923
0	5.058652	-2.450338	-4.425363	-0.044307	MT	20941	2023.02.27 15:14:45.580525761	0001923
0	5.153519	-0.085422	-5.141471	-0.341671	MT	20941	2023.02.27 15:14:45.581525761	0001923
0	5.228192	2.423933	-4.599653	-0.549306	MT	20941	2023.02.27 15:14:45.582525761	0001923
0	5.272662	4.311879	-2.980173	-0.572049	MT	20941	2023.02.27 15:14:45.583525761	0001923
0	5.260024	5.198937	-0.628172	-0.494274	MT	20941	2023.02.27 15:14:45.584525761	0001923
0	5.267941	4.923836	1.846090	-0.314633	MT	20941	2023.02.27 15:14:45.585525761	0001923
0	5.162306	3.475828	3.816773	0.016438	MT	20941	2023.02.27 15:14:45.586525761	0001923
0	5.037309	1.231150	4.876579	0.278805	MT	20941	2023.02.27 15:14:45.587525761	0001923
0	4.872400	-1.275806	4.679091	0.467668	MT	20941	2023.02.27 15:14:45.588525761	0001923
0	4.761129	-3.365310	3.320302	0.564482	MT	20941	2023.02.27 15:14:45.589525761	0001923
0	4.718329	-4.570288	1.057685	0.506352	MT	20941	2023.02.27 15:14:45.590525761	0001923
0	4.844689	-4.600702	-1.472545	0.369014	MT	20941	2023.02.27 15:14:45.591525761	0001923
0	4.963193	-3.366308	-3.646702	0.053041	MT	20941	2023.02.27 15:14:45.592525761	0001923
0	5.100030	-1.266933	-4.937326	-0.167344	MT	20941	2023.02.27 15:14:45.593525761	0001923
0	5.185070	1.174908	-5.034254	-0.401038	MT	20941	2023.02.27 15:14:45.594525761	0001923
0	5.251378	3.455757	-3.909897	-0.589420	MT	20941	2023.02.27 15:14:45.595525761	0001923
0	5.320491	4.949448	-1.862179	-0.585557	MT	20941	2023.02.27 15:14:45.596525761	0001923
0	5.253290	5.205705	0.597165	-0.375616	MT	20941	2023.02.27 15:14:45.597525761	0001923
0	5.253568	4.335954	2.961429	-0.171520	MT	20941	2023.02.27 15:14:45.598525761	0001923
0	5.123244	2.404632	4.520235	0.181249	MT	20941	2023.02.27 15:14:45.599525761	0001923
0	4.915164	-0.034497	4.897134	0.419191	MT	20941	2023.02.27 15:14:45.600525761	0001923
0	4.751232	-2.366354	4.083704	0.545835	MT	20941	2023.02.27 15:14:45.601525761	0001923
0	4.731729	-4.125840	2.241051	0.586850	MT	20941	2023.02.27 15:14:45.602525761	0001923
0	4.750694	-4.724344	-0.211800	0.452550	MT	20941	2023.02.27 15:14:45.603525761	0001923
0	4.906289	-4.143896	-2.617868	0.215792	MT	20941	2023.02.27 15:14:45.604525761	0001923
0	5.026251	-2.397709	-4.416767	-0.079724	MT	20941	2023.02.27 15:14:45.605525761	0001923
0	5.138058	-0.078562	-5.125281	-0.353497	MT	20941	2023.02.27 15:14:45.606525761	0001923
0	5.215334	2.345047	-4.626865	-0.540906	MT	20941	2023.02.27 15:14:45.607525761	0001923
0	5.315058	4.338369	-3.006343	-0.624731	MT	20941	2023.02.27 15:14:45.608525761	0001923
0	5.295798	5.234980	-0.632190	-0.490706	MT	20941	2023.02.27 15:14:45.609525761	0001923
0	5.285092	4.936021	1.865797	-0.294454	MT	20941	2023.02.27 15:14:45.610525761	0001923
0	5.171016	3.471287	3.832545	-0.034283	MT	20941	2023.02.27 15:14:45.611525761	0001923
0	5.019487	1.243503	4.853107	0.310324	MT	20941	2023.02.27 15:14:45.612525761	0001923
0	4.833638	-1.275556	4.636790	0.487023	MT	20941	2023.02.27 15:14:45.613525761	0001923
0	4.742836	-3.381024	3.273937	0.586940	MT	20941	2023.02.27 15:14:45.614525761	0001923
0	4.738845	-4.598127	1.022473	0.518103	MT	20941	2023.02.27 15:14:45.615525761	0001923
0	4.855600	-4.616998	-1.464137	0.341305	MT	20941	2023.02.27 15:14:45.616525761	0001923
0	4.979648	-3.394115	-3.643026	0.072387	MT	20941	2023.02.27 15:14:45.617525761	0001923
0	5.105596	-1.283540	-4.936444	-0.226169	MT	20941	2023.02.27 15:14:45.618525761	0001923
0	5.212799	1.206606	-5.052741	-0.432653	MT	20941	2023.02.27 15:14:45.619525761	0001923
0	5.255518	3.452017	-3.922267	-0.565566	MT	20941	2023.02.27 15:14:45.620525761	0001923
0	5.272873	4.901949	-1.866968	-0.537132	MT	20941	2023.02.27 15:14:45.621525761	0001923
0	5.284860	5.230565	0.651311	-0.383047	MT	20941	2023.02.27 15:14:45.622525761	0001923
0	5.210338	4.317211	2.913107	-0.152061	MT	20941	2023.02.27 15:14:45.623525761	0001923
0	5.094060	2.416465	4.481559	0.160533	MT	20941	2023.02.27 15:14:45.624525761	0001923
0	4.941990	-0.006526	4.924164	0.419315	MT	20941	2023.02.27 15:14:45.625525761	0001923
0	4.740034	-2.338442	4.087859	0.537609	MT	20941	2023.02.27 15:14:45.626525761	0001923
0	4.715578	-4.117652	2.217819	0.602413	MT	20941	2023.02.27 15:14:45.627525761	0001923
0	4.808670	-4.784452	-0.183753	0.445597	MT	20941	2023.02.27 15:14:45.628525761	0001923
0	4.877469	-4.104931	-2.625760	0.211270	MT	20941	2023.02.27 15:14:45.629525761	0001923
0	5.023022	-2.398002	-4.412340	-0.107658	MT	20941	2023.02.27 15:14:45.630525761	0001923
0	5.140883	-0.093269	-5.129726	-0.325408	MT	20941	2023.02.27 15:14:45.631525761	0001923
0	5.231351	2.389197	-4.624042	-0.526316	MT	20941	2023.02.27 15:14:45.632525761	0001923
0	5.272099	4.291867	-3.007132	-0.576255	MT	20941	2023.02.27 15:14:45.633525761	0001923
0	5.301594	5.238566	-0.619591	-0.529557	MT	20941	2023.02.27 15:14:45.634525761	0001923
0	5.300851	4.956354	1.861332	-0.262727	MT	20941	2023.02.27 15:14:45.635525761	0001923
0	5.147116	3.448784	3.820802	0.012778	MT	20941	2023.02.27 15:14:45.636525761	0001923
0	5.039218	1.250401	4.872236	0.302544	MT	20941	2023.02.27 15:14:45.637525761	0001923
0	4.867012	-1.303583	4.663754	0.487723	MT	20941	2023.02.27 15:14:45.638525761	0001923
0	4.733936	-3.373062	3.270008	0.582797	MT	20941	2023.02.27 15:14:45.639525761	0001923
0	4.722830	-4.574119	1.053436	0.522329	MT	20941	2023.02.27 15:14:45.640525761	0001923
0	4.829479	-4.585066	-1.479975	0.332733	MT	20941	2023.02.27 15:14:45.641525761	0001923
0	4.976345	-3.406049	-3.627164	0.080754	MT	20941	2023.02.27 15:14:45.642525761	0001923
0	5.084770	-1.287688	-4.913268	-0.237775	MT	20941	2023.02.27 15:14:45.643525761	0001923
0	5.196278	1.159311	-5.044370	-0.460042	MT	20941	2023.02.27 15:14:45.644525761	0001923
0	5.254115	3.459374	-3.918793	-0.530583	MT	20941	2023.02.27 15:14:45.645525761	0001923
0	5.304607	4.929753	-1.877628	-0.557585	MT	20941	2023.02.27 15:14:45.646525761	0001923
0	5.290370	5.238469	0.624507	-0.395540	MT	20941	2023.02.27 15:14:45.647525761	0001923
0	5.256704	4.344401	2.956783	-0.128671	MT	20941	2023.02.27 15:14:45.648525761	0001923
0	5.092423	2.369527	4.504379	0.169367	MT	20941	2023.02.27 15:14:45.649525761	0001923
0	4.939964	-0.078935	4.924689	0.380063	MT	20941	2023.02.27 15:14:45.650525761	0001923
0	4.761331	-2.361836	4.090930	0.596907	MT	20941	2023.02.27 15:14:45.651525761	0001923
0	4.730894	-4.130073	2.237398	0.563834	MT	20941	2023.02.27 15:14:45.652525761	0001923
0	4.758539	-4.736737	-0.179284	0.418168	MT	20941	2023.02.27 15:14:45.653525761	0001923
0	4.876588	-4.132180	-2.582491	0.192208	MT	20941	2023.02.27 15:14:45.654525761	0001923
0	5.016170	-2.418732	-4.393795	-0.079156	MT	20941	2023.02.27 15:14:45.655525761	0001923
0	5.131057	-0.018862	-5.116783	-0.381988	MT	20941	2023.02.27 15:14:45.656525761	0001923
0	5.202364	2.401156	-4.585033	-0.525844	MT	20941	2023.02.27 15:14:45.657525761	0001923
0	5.268455	4.319607	-2.956799	-0.595776	MT	20941	2023.02.27 15:14:45.658525761	0001923
0	5.296337	5.234599	-0.611658	-0.525395	MT	20941	2023.02.27 15:14:45.659525761	0001923
0	5.294926	4.956453	1.845212	-0.254972	MT	20941	2023.02.27 15:14:45.660525761	0001923
0	5.185573	3.471627	3.852008	0.001017	MT	20941	2023.02.27 15:14:45.661525761	0001923
0	5.023898	1.219204	4.865505	0.282759	MT	20941	2023.02.27 15:14:45.662525761	0001923
0	4.853812	-1.275828	4.660154	0.463378	MT	20941	2023.02.27 15:14:45.663525761	0001923
0	4.745981	-3.373488	3.293601	0.544155	MT	20941	2023.02.27 15:14:45.664525761	0001923
0	4.696117	-4.545789	1.040998	0.552853	MT	20941	2023.02.27 15:14:45.665525761	0001923
0	4.832216	-4.593284	-1.467681	0.313002	MT	20941	2023.02.27 15:14:45.666525761	0001923
0	4.969021	-3.370191	-3.650874	0.064019	MT	20941	2023.02.27 15:14:45.667525761	0001923
0	5.080625	-1.259365	-4.917708	-0.207129	MT	20941	2023.02.27 15:14:45.668525761	0001923
0	5.194358	1.206586	-5.033743	-0.432362	MT	20941	2023.02.27 15:14:45.669525761	0001923
0	5.234869	3.435879	-3.907104	-0.577170	MT	20941	2023.02.27 15:14:45.670525761	0001923
0	5.266562	4.890834	-1.874797	-0.549139	MT	20941	2023.02.27 15:14:45.671525761	0001923
0	5.268733	5.213249	0.639781	-0.415050	MT	20941	2023.02.27 15:14:45.672525761	0001923
0	5.199373	4.285256	2.940959	-0.144305	MT	20941	2023.02.27 15:14:45.673525761	0001923
0	5.126607	2.412467	4.520489	0.165170	MT	20941	2023.02.27 15:14:45.674525761	0001923
0	4.943742	-0.038900	4.928675	0.383712	MT	20941	2023.02.27 15:14:45.675525761	0001923
0	4.787363	-2.390016	4.107139	0.581442	MT	20941	2023.02.27 15:14:45.676525761	0001923
0	4.702519	-4.091297	2.253748	0.543680	MT	20941	2023.02.27 15:14:45.677525761	0001923
0	4.790857	-4.768723	-0.191321	0.418314	MT	20941	2023.02.27 15:14:45.678525761	0001923
0	4.913109	-4.144333	-2.633194	0.171555	MT	20941	2023.02.27 15:14:45.679525761	0001923
0	4.991291	-2.366776	-4.393672	-0.083691	MT	20941	2023.02.27 15:14:45.680525761	0001923
0	5.124918	-0.030246	-5.114714	-0.321828	MT	20941	2023.02.27 15:14:45.681525761	0001923
0	5.231365	2.400992	-4.615739	-0.545314	MT	20941	2023.02.27 15:14:45.682525761	0001923
0	5.279228	4.327405	-2.960484	-0.615916	MT	20941	2023.02.27 15:14:45.683525761	0001923
0	5.256653	5.194556	-0.607645	-0.528921	MT	20941	2023.02.27 15:14:45.684525761	0001923
0	5.295717	4.943686	1.870294	-0.326470	MT	20941	2023.02.27 15:14:45.685525761	0001923
0	5.162527	3.463456	3.828292	-0.018264	MT	20941	2023.02.27 15:14:45.686525761	0001923
0	5.000551	1.170219	4.853448	0.283080	MT	20941	2023.02.27 15:14:45.687525761	0001923
0	4.869687	-1.307875	4.668176	0.459830	MT	20941	2023.02.27 15:14:45.688525761	0001923
0	4.711047	-3.342146	3.270167	0.574479	MT	20941	2023.02.27 15:14:45.689525761	0001923
0	4.711989	-4.566148	1.041508	0.518064	MT	20941	2023.02.27 15:14:45.690525761	0001923
0	4.822924	-4.585169	-1.459855	0.325040	MT	20941	2023.02.27 15:14:45.691525761	0001923
0	4.948741	-3.358486	-3.634450	0.037145	MT	20941	2023.02.27 15:14:45.692525761	0001923
0	5.101408	-1.295392	-4.929688	-0.210942	MT	20941	2023.02.27 15:14:45.693525761	0001923
0	5.181609	1.219610	-5.017790	-0.428252	MT	20941	2023.02.27 15:14:45.694525761	0001923
0	5.253412	3.467365	-3.910785	-0.530543	MT	20941	2023.02.27 15:14:45.695525761	0001923
0	5.266255	4.906331	-1.847561	-0.497874	MT	20941	2023.02.27 15:14:45.696525761	0001923
0	5.260146	5.202113	0.651949	-0.426752	MT	20941	2023.02.27 15:14:45.697525761	0001923
0	5.235849	4.329212	2.941072	-0.148757	MT	20941	2023.02.27 15:14:45.698525761	0001923
0	5.137416	2.444026	4.517184	0.121787	MT	20941	2023.02.27 15:14:45.699525761	0001923
0	4.921808	-0.027210	4.909181	0.351288	MT	20941	2023.02.27 15:14:45.700525761	0001923
0	4.793036	-2.409052	4.103178	0.577577	MT	20941	2023.02.27 15:14:45.701525761	0001923
0	4.721673	-4.121910	2.229179	0.578627	MT	20941	2023.02.27 15:14:45.702525761	0001923
0	4.806186	-4.780284	-0.187992	0.461492	MT	20941	2023.02.27 15:14:45.703525761	0001923
0	4.888852	-4.120260	-2.625289	0.179429	MT	20941	2023.02.27 15:14:45.704525761	0001923
0	5.007987	-2.366715	-4.412731	-0.079982	MT	20941	2023.02.27 15:14:45.705525761	0001923
0	5.139344	-0.030895	-5.124735	-0.385986	MT	20941	2023.02.27 15:14:45.706525761	0001923
0	5.207917	2.408200	-4.588085	-0.521962	MT	20941	2023.02.27 15:14:45.707525761	0001923
0	5.304499	4.342428	-2.983464	-0.616422	MT	20941	2023.02.27 15:14:45.708525761	0001923
0	5.262795	5.206077	-0.604411	-0.477982	MT	20941	2023.02.27 15:14:45.709525761	0001923
0	5.287430	4.940025	1.861802	-0.294556	MT	20941	2023.02.27 15:14:45.710525761	0001923
0	5.138821	3.440665	3.816976	0.000801	MT	20941	2023.02.27 15:14:45.711525761	0001923
0	5.031510	1.247367	4.865294	0.298468	MT	20941	2023.02.27 15:14:45.712525761	0001923
0	4.835321	-1.303798	4.633124	0.463254	MT	20941	2023.02.27 15:14:45.713525761	0001923
0	4.699746	-3.330142	3.266182	0.574295	MT	20941	2023.02.27 15:14:45.714525761	0001923
0	4.736748	-4.589896	1.037114	0.542246	MT	20941	2023.02.27 15:14:45.715525761	0001923
0	4.807899	-4.561063	-1.483946	0.332425	MT	20941	2023.02.27 15:14:45.716525761	0001923
0	4.984684	-3.398554	-3.646373	0.029374	MT	20941	2023.02.27 15:14:45.717525761	0001923
0	5.087333	-1.267639	-4.921305	-0.234104	MT	20941	2023.02.27 15:14:45.718525761	0001923
0	5.184561	1.198038	-5.020960	-0.484088	MT	20941	2023.02.27 15:14:45.719525761	0001923
0	5.258066	3.475165	-3.907486	-0.549576	MT	20941	2023.02.27 15:14:45.720525761	0001923
0	5.323803	4.961847	-1.850777	-0.545504	MT	20941	2023.02.27 15:14:45.721525761	0001923
0	5.286872	5.234465	0.628502	-0.395438	MT	20941	2023.02.27 15:14:45.722525761	0001923
0	5.225905	4.325194	2.929115	-0.151899	MT	20941	2023.02.27 15:14:45.723525761	0001923
0	5.101089	2.389196	4.504891	0.137167	MT	20941	2023.02.27 15:14:45.724525761	0001923
0	4.937805	-0.031226	4.925174	0.351574	MT	20941	2023.02.27 15:14:45.725525761	0001923
0	4.781453	-2.382588	4.111987	0.526430	MT	20941	2023.02.27 15:14:45.726525761	0001923
0	4.727149	-4.133519	2.209618	0.614454	MT	20941	2023.02.27 15:14:45.727525761	0001923
0	4.744063	-4.720641	-0.203369	0.424636	MT	20941	2023.02.27 15:14:45.728525761	0001923
0	4.889782	-4.132031	-2.606672	0.203839	MT	20941	2023.02.27 15:14:45.729525761	0001923
0	4.984932	-2.382874	-4.377571	-0.091280	MT	20941	2023.02.27 15:14:45.730525761	0001923
0	5.135532	-0.109730	-5.121074	-0.369114	MT	20941	2023.02.27 15:14:45.731525761	0001923
0	5.213159	2.436397	-4.581358	-0.502147	MT	20941	2023.02.27 15:14:45.732525761	0001923
0	5.278976	4.327866	-2.968155	-0.572031	MT	20941	2023.02.27 15:14:45.733525761	0001923
0	5.310335	5.246958	-0.651113	-0.495119	MT	20941	2023.02.27 15:14:45.734525761	0001923
0	5.282322	4.936313	1.861370	-0.266520	MT	20941	2023.02.27 15:14:45.735525761	0001923
0	5.154511	3.459742	3.820876	0.008665	MT	20941	2023.02.27 15:14:45.736525761	0001923
0	5.014297	1.254470	4.845182	0.306089	MT	20941	2023.02.27 15:14:45.737525761	0001923
0	4.842887	-1.295923	4.644300	0.452341	MT	20941	2023.02.27 15:14:45.738525761	0001923
0	4.698938	-3.337881	3.252808	0.598174	MT	20941	2023.02.27 15:14:45.739525761	0001923
0	4.741696	-4.598613	1.054141	0.474584	MT	20941	2023.02.27 15:14:45.740525761	0001923
0	4.845249	-4.604834	-1.464367	0.357179	MT	20941	2023.02.27 15:14:45.741525761	0001923
0	4.957734	-3.382053	-3.624136	0.080553	MT	20941	2023.02.27 15:14:45.742525761	0001923
0	5.119221	-1.291528	-4.948452	-0.226270	MT	20941	2023.02.27 15:14:45.743525761	0001923
0	5.180661	1.190327	-5.021397	-0.456010	MT	20941	2023.02.27 15:14:45.744525761	0001923
0	5.276515	3.495172	-3.914461	-0.549889	MT	20941	2023.02.27 15:14:45.745525761	0001923
0	5.284387	4.913738	-1.862649	-0.557191	MT	20941	2023.02.27 15:14:45.746525761	0001923
0	5.300055	5.246453	0.639515	-0.395393	MT	20941	2023.02.27 15:14:45.747525761	0001923
0	5.206810	4.297342	2.936852	-0.136491	MT	20941	2023.02.27 15:14:45.748525761	0001923
0	5.089818	2.385372	4.493643	0.153037	MT	20941	2023.02.27 15:14:45.749525761	0001923
0	4.947725	-0.062944	4.932708	0.380020	MT	20941	2023.02.27 15:14:45.750525761	0001923
0	4.794044	-2.426115	4.095265	0.570631	MT	20941	2023.02.27 15:14:45.751525761	0001923
0	4.732628	-4.126337	2.253767	0.540041	MT	20941	2023.02.27 15:14:45.752525761	0001923
0	4.702051	-4.681984	-0.182852	0.393545	MT	20941	2023.02.27 15:14:45.753525761	0001923
0	4.858069	-4.097037	-2.602631	0.203540	MT	20941	2023.02.27 15:14:45.754525761	0001923
0	5.009523	-2.426713	-4.381851	-0.075891	MT	20941	2023.02.27 15:14:45.755525761	0001923
0	5.130780	-0.046778	-5.116939	-0.373701	MT	20941	2023.02.27 15:14:45.756525761	0001923
0	5.219405	2.407682	-4.595306	-0.573076	MT	20941	2023.02.27 15:14:45.757525761	0001923
0	5.298592	4.327734	-2.999907	-0.588517	MT	20941	2023.02.27 15:14:45.758525761	0001923
0	5.273745	5.213882	-0.616095	-0.498244	MT	20941	2023.02.27 15:14:45.759525761	0001923
0	5.236787	4.889361	1.857253	-0.262098	MT	20941	2023.02.27 15:14:45.760525761	0001923
0	5.130784	3.428665	3.816962	0.000925	MT	20941	2023.02.27 15:14:45.761525761	0001923
0	5.018831	1.227376	4.857271	0.298552	MT	20941	2023.02.27 15:14:45.762525761	0001923
0	4.842833	-1.255573	4.651812	0.487046	MT	20941	2023.02.27 15:14:45.763525761	0001923
0	4.755290	-3.412881	3.256718	0.599007	MT	20941	2023.02.27 15:14:45.764525761	0001923
0	4.746531	-4.602188	1.041527	0.514436	MT	20941	2023.02.27 15:14:45.765525761	0001923
0	4.832272	-4.592719	-1.456537	0.369176	MT	20941	2023.02.27 15:14:45.766525761	0001923
0	4.985108	-3.398224	-3.646862	0.061369	MT	20941	2023.02.27 15:14:45.767525761	0001923
0	5.073639	-1.255910	-4.908910	-0.259040	MT	20941	2023.02.27 15:14:45.768525761	0001923
0	5.199569	1.198553	-5.040690	-0.436386	MT	20941	2023.02.27 15:14:45.769525761	0001923
0	5.258465	3.447733	-3.925844	-0.593581	MT	20941	2023.02.27 15:14:45.770525761	0001923
0	5.301588	4.933733	-1.858626	-0.557335	MT	20941	2023.02.27 15:14:45.771525761	0001923
0	5.287584	5.234693	0.647133	-0.371152	MT	20941	2023.02.27 15:14:45.772525761	0001923
0	5.251673	4.348180	2.941141	-0.151952	MT	20941	2023.02.27 15:14:45.773525761	0001923
0	5.104412	2.381188	4.512881	0.137371	MT	20941	2023.02.27 15:14:45.774525761	0001923
0	4.941680	-0.050606	4.924234	0.411769	MT	20941	2023.02.27 15:14:45.775525761	0001923
0	4.788609	-2.442848	4.088347	0.498686	MT	20941	2023.02.27 15:14:45.776525761	0001923
0	4.730080	-4.134316	2.233760	0.539818	MT	20941	2023.02.27 15:14:45.777525761	0001923
0	4.819703	-4.795581	-0.218517	0.429178	MT	20941	2023.02.27 15:14:45.778525761	0001923
0	4.941492	-4.167866	-2.645893	0.215612	MT	20941	2023.02.27 15:14:45.779525761	0001923
0	5.004533	-2.394579	-4.393995	-0.064406	MT	20941	2023.02.27 15:14:45.780525761	0001923
0	5.144808	-0.046391	-5.133486	-0.337951	MT	20941	2023.02.27 15:14:45.781525761	0001923
0	5.231028	2.381118	-4.626929	-0.534278	MT	20941	2023.02.27 15:14:45.782525761	0001923
0	5.242861	4.291646	-2.952894	-0.591428	MT	20941	2023.02.27 15:14:45.783525761	0001923
0	5.244528	5.182896	-0.628130	-0.498108	MT	20941	2023.02.27 15:14:45.784525761	0001923
0	5.277696	4.936124	1.845677	-0.286761	MT	20941	2023.02.27 15:14:45.785525761	0001923
0	5.167974	3.471373	3.828423	-0.026345	MT	20941	2023.02.27 15:14:45.786525761	0001923
0	5.011398	1.210505	4.853068	0.310664	MT	20941	2023.02.27 15:14:45.787525761	0001923
0	4.847352	-1.251371	4.655511	0.507062	MT	20941	2023.02.27 15:14:45.788525761	0001923
0	4.749528	-3.397215	3.270209	0.568047	MT	20941	2023.02.27 15:14:45.789525761	0001923
0	4.680767	-4.537829	1.010118	0.545298	MT	20941	2023.02.27 15:14:45.790525761	0001923
0	4.845570	-4.605155	-1.471878	0.325062	MT	20941	2023.02.27 15:14:45.791525761	0001923
0	4.971597	-3.378153	-3.646945	0.068162	MT	20941	2023.02.27 15:14:45.792525761	0001923
0	5.098402	-1.295675	-4.925276	-0.237876	MT	20941	2023.02.27 15:14:45.793525761	0001923
0	5.205914	1.182232	-5.048220	-0.468338	MT	20941	2023.02.27 15:14:45.794525761	0001923
0	5.264221	3.466806	-3.917944	-0.585656	MT	20941	2023.02.27 15:14:45.795525761	0001923
0	5.285690	4.925751	-1.835699	-0.552902	MT	20941	2023.02.27 15:14:45.796525761	0001923
0	5.305507	5.250362	0.647640	-0.403311	MT	20941	2023.02.27 15:14:45.797525761	0001923
0	5.261501	4.352240	2.953037	-0.144811	MT	20941	2023.02.27 15:14:45.798525761	0001923
0	5.109404	2.420119	4.498051	0.128742	MT	20941	2023.02.27 15:14:45.799525761	0001923
0	4.970731	-0.066967	4.955700	0.380413	MT	20941	2023.02.27 15:14:45.800525761	0001923
0	4.768986	-2.409388	4.079715	0.542217	MT	20941	2023.02.27 15:14:45.801525761	0001923
0	4.743904	-4.138054	2.249341	0.567099	MT	20941	2023.02.27 15:14:45.802525761	0001923
0	4.751006	-4.728759	-0.199211	0.413781	MT	20941	2023.02.27 15:14:45.803525761	0001923
0	4.892374	-4.124218	-2.625355	0.183470	MT	20941	2023.02.27 15:14:45.804525761	0001923
0	5.011676	-2.401935	-4.397469	-0.099389	MT	20941	2023.02.27 15:14:45.805525761	0001923
0	5.153502	-0.030548	-5.141222	-0.354236	MT	20941	2023.02.27 15:14:45.806525761	0001923
0	5.239889	2.432265	-4.612115	-0.518577	MT	20941	2023.02.27 15:14:45.807525761	0001923
0	5.259452	4.319591	-2.940801	-0.595532	MT	20941	2023.02.27 15:14:45.808525761	0001923
0	5.253852	5.190787	-0.631952	-0.509250	MT	20941	2023.02.27 15:14:45.809525761	0001923
0	5.233234	4.885320	1.857310	-0.266056	MT	20941	2023.02.27 15:14:45.810525761	0001923
0	5.188239	3.475668	3.851952	0.004975	MT	20941	2023.02.27 15:14:45.811525761	0001923
0	4.992419	1.151265	4.849365	0.287214	MT	20941	2023.02.27 15:14:45.812525761	0001923
0	4.839279	-1.267440	4.643616	0.499045	MT	20941	2023.02.27 15:14:45.813525761	0001923
0	4.716188	-3.384896	3.229816	0.594307	MT	20941	2023.02.27 15:14:45.814525761	0001923
0	4.718828	-4.569569	1.028665	0.572913	MT	20941	2023.02.27 15:14:45.815525761	0001923
0	4.836368	-4.593391	-1.483496	0.300759	MT	20941	2023.02.27 15:14:45.816525761	0001923
0	4.949234	-3.354276	-3.638750	0.057039	MT	20941	2023.02.27 15:14:45.817525761	0001923
0	5.090080	-1.279556	-4.921441	-0.225981	MT	20941	2023.02.27 15:14:45.818525761	0001923
0	5.181297	1.197952	-5.016838	-0.492025	MT	20941	2023.02.27 15:14:45.819525761	0001923
0	5.257512	3.466880	-3.910067	-0.577535	MT	20941	2023.02.27 15:14:45.820525761	0001923
0	5.262958	4.901794	-1.835789	-0.548656	MT	20941	2023.02.27 15:14:45.821525761	0001923
0	5.303618	5.246189	0.655879	-0.419145	MT	20941	2023.02.27 15:14:45.822525761	0001923
0	5.216334	4.309506	2.936622	-0.120617	MT	20941	2023.02.27 15:14:45.823525761	0001923
0	5.136918	2.428060	4.525103	0.126073	MT	20941	2023.02.27 15:14:45.824525761	0001923
0	4.922279	-0.078709	4.905386	0.399769	MT	20941	2023.02.27 15:14:45.825525761	0001923
0	4.781168	-2.416907	4.082987	0.589352	MT	20941	2023.02.27 15:14:45.826525761	0001923
0	4.731213	-4.126081	2.245402	0.563915	MT	20941	2023.02.27 15:14:45.827525761	0001923
0	4.754069	-4.732849	-0.191095	0.405946	MT	20941	2023.02.27 15:14:45.828525761	0001923
0	4.864089	-4.093224	-2.621318	0.183212	MT	20941	2023.02.27 15:14:45.829525761	0001923
0	5.007625	-2.378846	-4.405563	-0.091749	MT	20941	2023.02.27 15:14:45.830525761	0001923
0	5.166745	-0.014784	-5.152835	-0.378579	MT	20941	2023.02.27 15:14:45.831525761	0001923
0	5.242123	2.397090	-4.630864	-0.537503	MT	20941	2023.02.27 15:14:45.832525761	0001923
0	5.299780	4.331226	-2.987171	-0.636367	MT	20941	2023.02.27 15:14:45.833525761	0001923
0	5.301925	5.238954	-0.647123	-0.494976	MT	20941	2023.02.27 15:14:45.834525761	0001923
0	5.269786	4.932136	1.833674	-0.286903	MT	20941	2023.02.27 15:14:45.835525761	0001923
0	5.152919	3.440686	3.835912	0.005091	MT	20941	2023.02.27 15:14:45.836525761	0001923
0	4.982013	1.186241	4.830470	0.282564	MT	20941	2023.02.27 15:14:45.837525761	0001923
0	4.836341	-1.315587	4.628805	0.483313	MT	20941	2023.02.27 15:14:45.838525761	0001923
0	4.723842	-3.377450	3.257601	0.543646	MT	20941	2023.02.27 15:14:45.839525761	0001923
0	4.713273	-4.566111	1.045447	0.522125	MT	20941	2023.02.27 15:14:45.840525761	0001923
0	4.826727	-4.577009	-1.495025	0.336421	MT	20941	2023.02.27 15:14:45.841525761	0001923
0	4.937703	-3.358543	-3.619390	0.033375	MT	20941	2023.02.27 15:14:45.842525761	0001923
0	5.059854	-1.251582	-4.897411	-0.225903	MT	20941	2023.02.27 15:14:45.843525761	0001923
0	5.172475	1.239345	-5.001402	-0.452210	MT	20941	2023.02.27 15:14:45.844525761	0001923
0	5.239684	3.470894	-3.883127	-0.573164	MT	20941	2023.02.27 15:14:45.845525761	0001923
0	5.272184	4.902032	-1.867090	-0.529133	MT	20941	2023.02.27 15:14:45.846525761	0001923
0	5.276230	5.222533	0.643363	-0.387087	MT	20941	2023.02.27 15:14:45.847525761	0001923
0	5.257582	4.329254	2.979946	-0.140163	MT	20941	2023.02.27 15:14:45.848525761	0001923
0	5.114698	2.373089	4.528991	0.129700	MT	20941	2023.02.27 15:14:45.849525761	0001923
0	4.980588	-0.050646	4.963230	0.412365	MT	20941	2023.02.27 15:14:45.850525761	0001923
0	4.799830	-2.386607	4.130981	0.526762	MT	20941	2023.02.27 15:14:45.851525761	0001923
0	4.710215	-4.110949	2.226254	0.574468	MT	20941	2023.02.27 15:14:45.852525761	0001923
0	4.785566	-4.760566	-0.234474	0.428573	MT	20941	2023.02.27 15:14:45.853525761	0001923
0	4.876122	-4.096675	-2.634116	0.235061	MT	20941	2023.02.27 15:14:45.854525761	0001923
0	5.028207	-2.394427	-4.421175	-0.052821	MT	20941	2023.02.27 15:14:45.855525761	0001923
0	5.151842	-0.022219	-5.141701	-0.322323	MT	20941	2023.02.27 15:14:45.856525761	0001923
0	5.234220	2.424065	-4.607835	-0.537430	MT	20941	2023.02.27 15:14:45.857525761	0001923
0	5.278362	4.303314	-2.991326	-0.628141	MT	20941	2023.02.27 15:14:45.858525761	0001923
0	5.291688	5.235252	-0.616619	-0.462466	MT	20941	2023.02.27 15:14:45.859525761	0001923
0	5.293734	4.948272	1.861445	-0.270643	MT	20941	2023.02.27 15:14:45.860525761	0001923
0	5.128174	3.424542	3.817140	-0.011032	MT	20941	2023.02.27 15:14:45.861525761	0001923
0	4.986478	1.219326	4.826387	0.290162	MT	20941	2023.02.27 15:14:45.862525761	0001923
0	4.824962	-1.287585	4.624838	0.482963	MT	20941	2023.02.27 15:14:45.863525761	0001923
0	4.686774	-3.348977	3.225981	0.585877	MT	20941	2023.02.27 15:14:45.864525761	0001923
0	4.697934	-4.554310	1.037767	0.501882	MT	20941	2023.02.27 15:14:45.865525761	0001923
0	4.811584	-4.569116	-1.471896	0.328691	MT	20941	2023.02.27 15:14:45.866525761	0001923
0	4.954585	-3.382181	-3.619953	0.068616	MT	20941	2023.02.27 15:14:45.867525761	0001923
0	5.090812	-1.295724	-4.917216	-0.241753	MT	20941	2023.02.27 15:14:45.868525761	0001923
0	5.164884	1.189812	-5.000666	-0.503697	MT	20941	2023.02.27 15:14:45.869525761	0001923
0	5.279660	3.511077	-3.903321	-0.557884	MT	20941	2023.02.27 15:14:45.870525761	0001923
0	5.280862	4.905792	-1.874718	-0.553292	MT	20941	2023.02.27 15:14:45.871525761	0001923
0	5.272386	5.218260	0.628788	-0.415270	MT	20941	2023.02.27 15:14:45.872525761	0001923
0	5.264819	4.340103	2.976188	-0.155335	MT	20941	2023.02.27 15:14:45.873525761	0001923
0	5.064918	2.361596	4.477311	0.173036	MT	20941	2023.02.27 15:14:45.874525761	0001923
0	4.928605	-0.046759	4.912485	0.395547	MT	20941	2023.02.27 15:14:45.875525761	0001923
0	4.730145	-2.390271	4.044619	0.549485	MT	20941	2023.02.27 15:14:45.876525761	0001923
0	4.700791	-4.115079	2.202481	0.559145	MT	20941	2023.02.27 15:14:45.877525761	0001923
0	4.755388	-4.728229	-0.203989	0.464711	MT	20941	2023.02.27 15:14:45.878525761	0001923
0	4.890898	-4.105192	-2.652329	0.182862	MT	20941	2023.02.27 15:14:45.879525761	0001923
0	5.053281	-2.402134	-4.444097	-0.124103	MT	20941	2023.02.27 15:14:45.880525761	0001923
0	5.153912	-0.026631	-5.141095	-0.362275	MT	20941	2023.02.27 15:14:45.881525761	0001923
0	5.215637	2.364911	-4.615660	-0.552942	MT	20941	2023.02.27 15:14:45.882525761	0001923
0	5.257905	4.299661	-2.967883	-0.591739	MT	20941	2023.02.27 15:14:45.883525761	0001923
0	5.302440	5.242881	-0.616060	-0.498543	MT	20941	2023.02.27 15:14:45.884525761	0001923
0	5.268766	4.920310	1.865350	-0.266294	MT	20941	2023.02.27 15:14:45.885525761	0001923
0	5.123406	3.400455	3.832217	-0.017555	MT	20941	2023.02.27 15:14:45.886525761	0001923
0	5.003646	1.210513	4.845069	0.310542	MT	20941	2023.02.27 15:14:45.887525761	0001923
0	4.845760	-1.287773	4.648080	0.467318	MT	20941	2023.02.27 15:14:45.888525761	0001923
0	4.738044	-3.409268	3.242320	0.559744	MT	20941	2023.02.27 15:14:45.889525761	0001923
0	4.699486	-4.558685	1.042312	0.465991	MT	20941	2023.02.27 15:14:45.890525761	0001923
0	4.824133	-4.585367	-1.467549	0.304921	MT	20941	2023.02.27 15:14:45.891525761	0001923
0	4.955355	-3.346425	-3.654494	0.040715	MT	20941	2023.02.27 15:14:45.892525761	0001923
0	5.095088	-1.283593	-4.925384	-0.230001	MT	20941	2023.02.27 15:14:45.893525761	0001923
0	5.189452	1.210289	-5.025312	-0.460277	MT	20941	2023.02.27 15:14:45.894525761	0001923
0	5.231900	3.443784	-3.894974	-0.585068	MT	20941	2023.02.27 15:14:45.895525761	0001923
0	5.277965	4.909095	-1.837741	-0.616773	MT	20941	2023.02.27 15:14:45.896525761	0001923
0	5.279568	5.222038	0.644096	-0.435078	MT	20941	2023.02.27 15:14:45.897525761	0001923
0	5.218553	4.293397	2.963722	-0.128039	MT	20941	2023.02.27 15:14:45.898525761	0001923
0	5.110941	2.401521	4.508416	0.169099	MT	20941	2023.02.27 15:14:45.899525761	0001923
0	4.910840	-0.058574	4.893228	0.411378	MT	20941	2023.02.27 15:14:45.900525761	0001923
0	4.789423	-2.426235	4.091449	0.558572	MT	20941	2023.02.27 15:14:45.901525761	0001923
0	4.710080	-4.111107	2.229483	0.559517	MT	20941	2023.02.27 15:14:45.902525761	0001923
0	4.736581	-4.712563	-0.199482	0.432613	MT	20941	2023.02.27 15:14:45.903525761	0001923
0	4.885327	-4.128320	-2.606240	0.175803	MT	20941	2023.02.27 15:14:45.904525761	0001923
0	5.039970	-2.418869	-4.420547	-0.095566	MT	20941	2023.02.27 15:14:45.905525761	0001923
0	5.143798	-0.006228	-5.133683	-0.322366	MT	20941	2023.02.27 15:14:45.906525761	0001923
0	5.239621	2.452127	-4.599909	-0.530597	MT	20941	2023.02.27 15:14:45.907525761	0001923
0	5.291497	4.334878	-2.980145	-0.572286	MT	20941	2023.02.27 15:14:45.908525761	0001923
0	5.287486	5.226547	-0.600608	-0.529144	MT	20941	2023.02.27 15:14:45.909525761	0001923
0	5.259535	4.908183	1.869519	-0.278108	MT	20941	2023.02.27 15:14:45.910525761	0001923
0	5.141466	3.444994	3.816492	0.032754	MT	20941	2023.02.27 15:14:45.911525761	0001923
0	5.029082	1.219488	4.869077	0.310816	MT	20941	2023.02.27 15:14:45.912525761	0001923
0	4.854755	-1.299529	4.651699	0.491498	MT	20941	2023.02.27 15:14:45.913525761	0001923
0	4.722267	-3.365095	3.262080	0.578593	MT	20941	2023.02.27 15:14:45.914525761	0001923
0	4.722737	-4.578144	1.037495	0.518127	MT	20941	2023.02.27 15:14:45.915525761	0001923
0	4.809721	-4.565190	-1.479768	0.320529	MT	20941	2023.02.27 15:14:45.916525761	0001923
0	4.974892	-3.374063	-3.655062	0.075997	MT	20941	2023.02.27 15:14:45.917525761	0001923
0	5.043621	-1.275605	-4.874442	-0.225305	MT	20941	2023.02.27 15:14:45.918525761	0001923
0	5.150156	1.210943	-4.990339	-0.392738	MT	20941	2023.02.27 15:14:45.919525761	0001923
0	5.256048	3.470749	-3.902880	-0.589467	MT	20941	2023.02.27 15:14:45.920525761	0001923
0	5.291491	4.925387	-1.842149	-0.589003	MT	20941	2023.02.27 15:14:45.921525761	0001923
0	5.250168	5.194638	0.663145	-0.374495	MT	20941	2023.02.27 15:14:45.922525761	0001923
0	5.249650	4.320939	2.976410	-0.171136	MT	20941	2023.02.27 15:14:45.923525761	0001923
0	5.113861	2.401228	4.512843	0.141165	MT	20941	2023.02.27 15:14:45.924525761	0001923
0	4.940287	-0.042813	4.924549	0.391690	MT	20941	2023.02.27 15:14:45.925525761	0001923
0	4.755524	-2.386221	4.075498	0.557916	MT	20941	2023.02.27 15:14:45.926525761	0001923
0	4.722298	-4.129643	2.209806	0.602415	MT	20941	2023.02.27 15:14:45.927525761	0001923
0	4.770774	-4.748762	-0.195235	0.414048	MT	20941	2023.02.27 15:14:45.928525761	0001923
0	4.909797	-4.152188	-2.613450	0.187941	MT	20941	2023.02.27 15:14:45.929525761	0001923
0	5.030182	-2.405833	-4.416593	-0.091640	MT	20941	2023.02.27 15:14:45.930525761	0001923
0	5.162091	-0.050622	-5.149123	-0.362151	MT	20941	2023.02.27 15:14:45.931525761	0001923
0	5.207528	2.405076	-4.587906	-0.533929	MT	20941	2023.02.27 15:14:45.932525761	0001923
0	5.286377	4.331663	-2.971844	-0.592130	MT	20941	2023.02.27 15:14:45.933525761	0001923
0	5.261583	5.202916	-0.608170	-0.494009	MT	20941	2023.02.27 15:14:45.934525761	0001923
0	5.238907	4.889518	1.865008	-0.245979	MT	20941	2023.02.27 15:14:45.935525761	0001923
0	5.172840	3.452669	3.851925	0.005212	MT	20941	2023.02.27 15:14:45.936525761	0001923
0	5.015333	1.190694	4.860753	0.329989	MT	20941	2023.02.27 15:14:45.937525761	0001923
0	4.849086	-1.287361	4.647469	0.507311	MT	20941	2023.02.27 15:14:45.938525761	0001923
0	4.714199	-3.369570	3.253794	0.531505	MT	20941	2023.02.27 15:14:45.939525761	0001923
0	4.736295	-4.590238	1.049601	0.510435	MT	20941	2023.02.27 15:14:45.940525761	0001923
0	4.857198	-4.621167	-1.459898	0.325410	MT	20941	2023.02.27 15:14:45.941525761	0001923
0	4.961559	-3.385599	-3.624812	0.124586	MT	20941	2023.02.27 15:14:45.942525761	0001923
0	5.077897	-1.279373	-4.909733	-0.206801	MT	20941	2023.02.27 15:14:45.943525761	0001923
0	5.173684	1.190071	-5.012031	-0.479869	MT	20941	2023.02.27 15:14:45.944525761	0001923
0	5.253080	3.462502	-3.902523	-0.613381	MT	20941	2023.02.27 15:14:45.945525761	0001923
0	5.309594	4.945935	-1.854918	-0.537401	MT	20941	2023.02.27 15:14:45.946525761	0001923
0	5.255843	5.202500	0.636402	-0.390987	MT	20941	2023.02.27 15:14:45.947525761	0001923
0	5.208342	4.269216	2.979936	-0.143545	MT	20941	2023.02.27 15:14:45.948525761	0001923
0	5.123378	2.412595	4.516306	0.177107	MT	20941	2023.02.27 15:14:45.949525761	0001923
0	4.955598	-0.014913	4.940702	0.383648	MT	20941	2023.02.27 15:14:45.950525761	0001923
0	4.801570	-2.417589	4.114946	0.526836	MT	20941	2023.02.27 15:14:45.951525761	0001923
0	4.679586	-4.086761	2.202041	0.589852	MT	20941	2023.02.27 15:14:45.952525761	0001923
0	4.763795	-4.740771	-0.226161	0.409493	MT	20941	2023.02.27 15:14:45.953525761	0001923
0	4.895724	-4.108820	-2.652883	0.218897	MT	20941	2023.02.27 15:14:45.954525761	0001923
0	5.027740	-2.378667	-4.428789	-0.077103	MT	20941	2023.02.27 15:14:45.955525761	0001923
0	5.143312	-0.026891	-5.128730	-0.386088	MT	20941	2023.02.27 15:14:45.956525761	0001923
0	5.223484	2.439793	-4.584452	-0.561239	MT	20941	2023.02.27 15:14:45.957525761	0001923
0	5.314071	4.362666	-2.975807	-0.592510	MT	20941	2023.02.27 15:14:45.958525761	0001923
0	5.261208	5.202791	-0.597003	-0.504839	MT	20941	2023.02.27 15:14:45.959525761	0001923
0	5.241101	4.892953	1.853869	-0.302194	MT	20941	2023.02.27 15:14:45.960525761	0001923
0	5.164863	3.440587	3.852033	-0.002664	MT	20941	2023.02.27 15:14:45.961525761	0001923
0	5.001891	1.151618	4.856830	0.322330	MT	20941	2023.02.27 15:14:45.962525761	0001923
0	4.861651	-1.279460	4.663599	0.499474	MT	20941	2023.02.27 15:14:45.963525761	0001923
0	4.735540	-3.389130	3.257113	0.574765	MT	20941	2023.02.27 15:14:45.964525761	0001923
0	4.697651	-4.550025	1.041344	0.529898	MT	20941	2023.02.27 15:14:45.965525761	0001923
0	4.838154	-4.601168	-1.459874	0.325204	MT	20941	2023.02.27 15:14:45.966525761	0001923
0	4.929647	-3.339949	-3.625756	-0.006921	MT	20941	2023.02.27 15:14:45.967525761	0001923
0	5.069265	-1.275422	-4.901668	-0.210720	MT	20941	2023.02.27 15:14:45.968525761	0001923
0	5.157200	1.206298	-4.993381	-0.455747	MT	20941	2023.02.27 15:14:45.969525761	0001923
0	5.256422	3.491189	-3.891530	-0.545497	MT	20941	2023.02.27 15:14:45.970525761	0001923
0	5.278421	4.913594	-1.842468	-0.568883	MT	20941	2023.02.27 15:14:45.971525761	0001923
0	5.281384	5.226562	0.655306	-0.382945	MT	20941	2023.02.27 15:14:45.972525761	0001923
0	5.231822	4.313124	2.957158	-0.155347	MT	20941	2023.02.27 15:14:45.973525761	0001923
0	5.097108	2.365271	4.512739	0.145535	MT	20941	2023.02.27 15:14:45.974525761	0001923
0	4.953142	-0.006662	4.936346	0.407500	MT	20941	2023.02.27 15:14:45.975525761	0001923
0	4.791506	-2.442143	4.083309	0.566613	MT	20941	2023.02.27 15:14:45.976525761	0001923
0	4.694045	-4.083052	2.245407	0.566472	MT	20941	2023.02.27 15:14:45.977525761	0001923
0	4.781894	-4.751969	-0.215383	0.488786	MT	20941	2023.02.27 15:14:45.978525761	0001923
0	4.905301	-4.123662	-2.646146	0.235155	MT	20941	2023.02.27 15:14:45.979525761	0001923
0	5.032648	-2.410245	-4.415987	-0.131592	MT	20941	2023.02.27 15:14:45.980525761	0001923
0	5.152334	-0.058258	-5.141683	-0.325952	MT	20941	2023.02.27 15:14:45.981525761	0001923
0	5.242810	2.452173	-4.603970	-0.526659	MT	20941	2023.02.27 15:14:45.982525761	0001923
0	5.279913	4.327574	-2.964728	-0.599980	MT	20941	2023.02.27 15:14:45.983525761	0001923
0	5.286134	5.226878	-0.612080	-0.498317	MT	20941	2023.02.27 15:14:45.984525761	0001923
0	5.281209	4.932347	1.869303	-0.262357	MT	20941	2023.02.27 15:14:45.985525761	0001923
0	5.173747	3.440905	3.863543	0.029514	MT	20941	2023.02.27 15:14:45.986525761	0001923
0	5.000729	1.170260	4.853387	0.287080	MT	20941	2023.02.27 15:14:45.987525761	0001923
0	4.879180	-1.335626	4.667776	0.484114	MT	20941	2023.02.27 15:14:45.988525761	0001923
0	4.732677	-3.385130	3.257118	0.574723	MT	20941	2023.02.27 15:14:45.989525761	0001923
0	4.699004	-4.554615	1.054193	0.474132	MT	20941	2023.02.27 15:14:45.990525761	0001923
0	4.814376	-4.568864	-1.476262	0.352626	MT	20941	2023.02.27 15:14:45.991525761	0001923
0	4.957240	-3.362560	-3.642331	0.029065	MT	20941	2023.02.27 15:14:45.992525761	0001923
0	5.083437	-1.247939	-4.920838	-0.263305	MT	20941	2023.02.27 15:14:45.993525761	0001923
0	5.171802	1.214020	-5.003943	-0.483993	MT	20941	2023.02.27 15:14:45.994525761	0001923
0	5.251548	3.463001	-3.907256	-0.565450	MT	20941	2023.02.27 15:14:45.995525761	0001923
0	5.259475	4.901699	-1.823668	-0.556471	MT	20941	2023.02.27 15:14:45.996525761	0001923
0	5.273951	5.218558	0.659296	-0.382802	MT	20941	2023.02.27 15:14:45.997525761	0001923
0	5.255646	4.332221	2.972011	-0.144315	MT	20941	2023.02.27 15:14:45.998525761	0001923
0	5.087646	2.360960	4.505209	0.114459	MT	20941	2023.02.27 15:14:45.999525761	0001923
0	4.921900	-0.063249	4.909199	0.347659	MT	20941	2023.02.27 15:14:46.000525761	0001923
0	4.772702	-2.405521	4.087902	0.530300	MT	20941	2023.02.27 15:14:46.001525761	0001923
0	4.698498	-4.115116	2.198543	0.555085	MT	20941	2023.02.27 15:14:46.002525761	0001923
0	4.763628	-4.736254	-0.218936	0.460565	MT	20941	2023.02.27 15:14:46.003525761	0001923
0	4.957097	-4.183411	-2.646584	0.259769	MT	20941	2023.02.27 15:14:46.004525761	0001923
0	5.051493	-2.406014	-4.440285	-0.112003	MT	20941	2023.02.27 15:14:46.005525761	0001923
0	5.150923	-0.062757	-5.136955	-0.373842	MT	20941	2023.02.27 15:14:46.006525761	0001923
0	5.253158	2.435747	-4.619331	-0.569731	MT	20941	2023.02.27 15:14:46.007525761	0001923
0	5.288368	4.338824	-2.968081	-0.576143	MT	20941	2023.02.27 15:14:46.008525761	0001923
0	5.291094	5.230632	-0.603725	-0.521232	MT	20941	2023.02.27 15:14:46.009525761	0001923
0	5.220170	4.873123	1.849602	-0.286052	MT	20941	2023.02.27 15:14:46.010525761	0001923
0	5.129674	3.396516	3.844104	-0.010332	MT	20941	2023.02.27 15:14:46.011525761	0001923
0	4.997259	1.174140	4.849576	0.274979	MT	20941	2023.02.27 15:14:46.012525761	0001923
0	4.868020	-1.303459	4.663571	0.499721	MT	20941	2023.02.27 15:14:46.013525761	0001923
0	4.699485	-3.349320	3.249452	0.555234	MT	20941	2023.02.27 15:14:46.014525761	0001923
0	4.688853	-4.538125	1.057479	0.522020	MT	20941	2023.02.27 15:14:46.015525761	0001923
0	4.781826	-4.544778	-1.441421	0.364911	MT	20941	2023.02.27 15:14:46.016525761	0001923
0	4.940085	-3.370509	-3.611466	0.037620	MT	20941	2023.02.27 15:14:46.017525761	0001923
0	5.083222	-1.239276	-4.925805	-0.199459	MT	20941	2023.02.27 15:14:46.018525761	0001923
0	5.165181	1.206721	-5.004991	-0.415922	MT	20941	2023.02.27 15:14:46.019525761	0001923
0	5.252256	3.458630	-3.906711	-0.601403	MT	20941	2023.02.27 15:14:46.020525761	0001923
0	5.317584	4.961617	-1.827474	-0.565149	MT	20941	2023.02.27 15:14:46.021525761	0001923
0	5.308411	5.254527	0.647401	-0.387355	MT	20941	2023.02.27 15:14:46.022525761	0001923
0	5.284333	4.372186	2.964121	-0.148849	MT	20941	2023.02.27 15:14:46.023525761	0001923
0	5.127226	2.404793	4.523990	0.197308	MT	20941	2023.02.27 15:14:46.024525761	0001923
0	4.915103	-0.078577	4.897204	0.411645	MT	20941	2023.02.27 15:14:46.025525761	0001923
0	4.751717	-2.394044	4.064246	0.573828	MT	20941	2023.02.27 15:14:46.026525761	0001923
0	4.713157	-4.118268	2.226719	0.543546	MT	20941	2023.02.27 15:14:46.027525761	0001923
0	4.780170	-4.756692	-0.222303	0.417717	MT	20941	2023.02.27 15:14:46.028525761	0001923
0	4.882656	-4.105248	-2.637270	0.179092	MT	20941	2023.02.27 15:14:46.029525761	0001923
0	5.071993	-2.469961	-4.429936	-0.008168	MT	20941	2023.02.27 15:14:46.030525761	0001923
0	5.140587	-0.006397	-5.129439	-0.338302	MT	20941	2023.02.27 15:14:46.031525761	0001923
0	5.221784	2.385271	-4.616170	-0.518154	MT	20941	2023.02.27 15:14:46.032525761	0001923
0	5.279881	4.342928	-2.949262	-0.563896	MT	20941	2023.02.27 15:14:46.033525761	0001923
0	5.283407	5.226986	-0.597265	-0.486090	MT	20941	2023.02.27 15:14:46.034525761	0001923
0	5.309679	4.964065	1.861769	-0.290804	MT	20941	2023.02.27 15:14:46.035525761	0001923
0	5.207343	3.503264	3.852581	-0.034307	MT	20941	2023.02.27 15:14:46.036525761	0001923
0	5.015132	1.185999	4.865771	0.263102	MT	20941	2023.02.27 15:14:46.037525761	0001923
0	4.840937	-1.264098	4.652581	0.436137	MT	20941	2023.02.27 15:14:46.038525761	0001923
0	4.720929	-3.369162	3.257183	0.571559	MT	20941	2023.02.27 15:14:46.039525761	0001923
0	4.732164	-4.581954	1.053183	0.538409	MT	20941	2023.02.27 15:14:46.040525761	0001923
0	4.792732	-4.553129	-1.459878	0.328710	MT	20941	2023.02.27 15:14:46.041525761	0001923
0	4.946413	-3.354208	-3.634857	0.064099	MT	20941	2023.02.27 15:14:46.042525761	0001923
0	5.092753	-1.328102	-4.908706	-0.277295	MT	20941	2023.02.27 15:14:46.043525761	0001923
0	5.173506	1.206066	-5.008013	-0.479972	MT	20941	2023.02.27 15:14:46.044525761	0001923
0	5.226030	3.452018	-3.883332	-0.560971	MT	20941	2023.02.27 15:14:46.045525761	0001923
0	5.314060	4.961861	-1.823841	-0.541092	MT	20941	2023.02.27 15:14:46.046525761	0001923
0	5.326948	5.270464	0.667479	-0.391213	MT	20941	2023.02.27 15:14:46.047525761	0001923
0	5.254829	4.325059	2.980231	-0.159118	MT	20941	2023.02.27 15:14:46.048525761	0001923
0	5.115634	2.420153	4.504989	0.132848	MT	20941	2023.02.27 15:14:46.049525761	0001923
0	4.932005	-0.062886	4.916648	0.383775	MT	20941	2023.02.27 15:14:46.050525761	0001923
0	4.782050	-2.434346	4.079624	0.546473	MT	20941	2023.02.27 15:14:46.051525761	0001923
0	4.660395	-4.071077	2.198534	0.558631	MT	20941	2023.02.27 15:14:46.052525761	0001923
0	4.808118	-4.784664	-0.218382	0.421066	MT	20941	2023.02.27 15:14:46.053525761	0001923
0	4.879292	-4.088739	-2.652982	0.226690	MT	20941	2023.02.27 15:14:46.054525761	0001923
0	5.024586	-2.386788	-4.420631	-0.087897	MT	20941	2023.02.27 15:14:46.055525761	0001923
0	5.157206	-0.014504	-5.145264	-0.350462	MT	20941	2023.02.27 15:14:46.056525761	0001923
0	5.206159	2.357186	-4.612082	-0.525803	MT	20941	2023.02.27 15:14:46.057525761	0001923
0	5.303480	4.358779	-2.964996	-0.580303	MT	20941	2023.02.27 15:14:46.058525761	0001923
0	5.263256	5.205783	-0.589001	-0.504748	MT	20941	2023.02.27 15:14:46.059525761	0001923
0	5.259625	4.899999	1.888751	-0.293732	MT	20941	2023.02.27 15:14:46.060525761	0001923
0	5.171679	3.459481	3.844224	-0.013979	MT	20941	2023.02.27 15:14:46.061525761	0001923
0	5.016894	1.186412	4.865160	0.303096	MT	20941	2023.02.27 15:14:46.062525761	0001923
0	4.849227	-1.307521	4.643690	0.491458	MT	20941	2023.02.27 15:14:46.063525761	0001923
0	4.740105	-3.381595	3.278777	0.532010	MT	20941	2023.02.27 15:14:46.064525761	0001923
0	4.683818	-4.534249	1.057667	0.509981	MT	20941	2023.02.27 15:14:46.065525761	0001923
0	4.806034	-4.569458	-1.459409	0.296880	MT	20941	2023.02.27 15:14:46.066525761	0001923
0	4.943873	-3.346235	-3.638801	0.060956	MT	20941	2023.02.27 15:14:46.067525761	0001923
0	5.067480	-1.255172	-4.906010	-0.186991	MT	20941	2023.02.27 15:14:46.068525761	0001923
0	5.179079	1.231687	-5.012899	-0.420301	MT	20941	2023.02.27 15:14:46.069525761	0001923
0	5.228193	3.447816	-3.887031	-0.580987	MT	20941	2023.02.27 15:14:46.070525761	0001923
0	5.292843	4.933623	-1.831507	-0.564922	MT	20941	2023.02.27 15:14:46.071525761	0001923
0	5.268654	5.213327	0.643658	-0.406990	MT	20941	2023.02.27 15:14:46.072525761	0001923
0	5.251346	4.325547	2.975514	-0.112188	MT	20941	2023.02.27 15:14:46.073525761	0001923
0	5.103371	2.393402	4.504590	0.157122	MT	20941	2023.02.27 15:14:46.074525761	0001923
0	4.933399	-0.070679	4.916334	0.403854	MT	20941	2023.02.27 15:14:46.075525761	0001923
0	4.771768	-2.437924	4.060026	0.585218	MT	20941	2023.02.27 15:14:46.076525761	0001923
0	4.711106	-4.122045	2.210411	0.563339	MT	20941	2023.02.27 15:14:46.077525761	0001923
0	4.749477	-4.724506	-0.214556	0.436507	MT	20941	2023.02.27 15:14:46.078525761	0001923
0	4.907269	-4.132325	-2.641179	0.171310	MT	20941	2023.02.27 15:14:46.079525761	0001923
0	5.032645	-2.366656	-4.440773	-0.077410	MT	20941	2023.02.27 15:14:46.080525761	0001923
0	5.169988	-0.018822	-5.155779	-0.382583	MT	20941	2023.02.27 15:14:46.081525761	0001923
0	5.213201	2.393017	-4.599812	-0.540988	MT	20941	2023.02.27 15:14:46.082525761	0001923
0	5.272654	4.323273	-2.952307	-0.627751	MT	20941	2023.02.27 15:14:46.083525761	0001923
0	5.284249	5.222686	-0.615794	-0.517334	MT	20941	2023.02.27 15:14:46.084525761	0001923
0	5.252589	4.904274	1.861393	-0.270190	MT	20941	2023.02.27 15:14:46.085525761	0001923
0	5.177952	3.455428	3.856279	-0.017754	MT	20941	2023.02.27 15:14:46.086525761	0001923
0	5.017832	1.197957	4.865846	0.258980	MT	20941	2023.02.27 15:14:46.087525761	0001923
0	4.842881	-1.287646	4.643897	0.479254	MT	20941	2023.02.27 15:14:46.088525761	0001923
0	4.709432	-3.373266	3.238363	0.559312	MT	20941	2023.02.27 15:14:46.089525761	0001923
0	4.721678	-4.570132	1.065440	0.522471	MT	20941	2023.02.27 15:14:46.090525761	0001923
0	4.819266	-4.577520	-1.479294	0.288658	MT	20941	2023.02.27 15:14:46.091525761	0001923
0	4.932352	-3.350461	-3.619503	0.041291	MT	20941	2023.02.27 15:14:46.092525761	0001923
0	5.074761	-1.247690	-4.913221	-0.238187	MT	20941	2023.02.27 15:14:46.093525761	0001923
0	5.155223	1.243160	-4.981155	-0.467943	MT	20941	2023.02.27 15:14:46.094525761	0001923
0	5.250557	3.466411	-3.894397	-0.621298	MT	20941	2023.02.27 15:14:46.095525761	0001923
0	5.276712	4.913504	-1.835347	-0.576775	MT	20941	2023.02.27 15:14:46.096525761	0001923
0	5.318999	5.262622	0.675224	-0.375011	MT	20941	2023.02.27 15:14:46.097525761	0001923
0	5.232356	4.309159	2.964092	-0.151200	MT	20941	2023.02.27 15:14:46.098525761	0001923
0	5.082600	2.369497	4.493441	0.165200	MT	20941	2023.02.27 15:14:46.099525761	0001923
0	4.923887	-0.050879	4.908664	0.383530	MT	20941	2023.02.27 15:14:46.100525761	0001923
0	4.756960	-2.409666	4.069144	0.514053	MT	20941	2023.02.27 15:14:46.101525761	0001923
0	4.700473	-4.114920	2.198252	0.574082	MT	20941	2023.02.27 15:14:46.102525761	0001923
0	4.749084	-4.724651	-0.234309	0.420204	MT	20941	2023.02.27 15:14:46.103525761	0001923
0	4.865292	-4.084841	-2.633857	0.218940	MT	20941	2023.02.27 15:14:46.104525761	0001923
0	5.061890	-2.442660	-4.432864	-0.076506	MT	20941	2023.02.27 15:14:46.105525761	0001923
0	5.138666	-0.034771	-5.124923	-0.373947	MT	20941	2023.02.27 15:14:46.106525761	0001923
0	5.229992	2.416595	-4.612623	-0.486417	MT	20941	2023.02.27 15:14:46.107525761	0001923
0	5.256939	4.295917	-2.976253	-0.567824	MT	20941	2023.02.27 15:14:46.108525761	0001923
0	5.273594	5.209218	-0.600139	-0.560963	MT	20941	2023.02.27 15:14:46.109525761	0001923
0	5.256566	4.900048	1.880691	-0.289855	MT	20941	2023.02.27 15:14:46.110525761	0001923
0	5.165546	3.432497	3.860144	-0.010458	MT	20941	2023.02.27 15:14:46.111525761	0001923
0	5.035016	1.190103	4.884590	0.275349	MT	20941	2023.02.27 15:14:46.112525761	0001923
0	4.850667	-1.291777	4.652075	0.467420	MT	20941	2023.02.27 15:14:46.113525761	0001923
0	4.727689	-3.368848	3.261709	0.602630	MT	20941	2023.02.27 15:14:46.114525761	0001923
0	4.699851	-4.549992	1.049282	0.534019	MT	20941	2023.02.27 15:14:46.115525761	0001923
0	4.824987	-4.577096	-1.490903	0.328483	MT	20941	2023.02.27 15:14:46.116525761	0001923
0	4.937432	-3.346738	-3.630069	0.013086	MT	20941	2023.02.27 15:14:46.117525761	0001923
0	5.096370	-1.287675	-4.925267	-0.237958	MT	20941	2023.02.27 15:14:46.118525761	0001923
0	5.200449	1.166981	-5.043872	-0.492119	MT	20941	2023.02.27 15:14:46.119525761	0001923
0	5.242624	3.466943	-3.891192	-0.569246	MT	20941	2023.02.27 15:14:46.120525761	0001923
0	5.270544	4.917983	-1.820077	-0.528580	MT	20941	2023.02.27 15:14:46.121525761	0001923
0	5.255473	5.198353	0.659577	-0.402592	MT	20941	2023.02.27 15:14:46.122525761	0001923
0	5.213187	4.293088	2.953196	-0.159202	MT	20941	2023.02.27 15:14:46.123525761	0001923
1	5.092381	2.340780	4.521428	0.098912	MT	20941	2023.02.27 15:14:47.124859094	0001923
1	4.925580	-0.062630	4.908283	0.407649	MT	20941	2023.02.27 15:14:47.125859094	0001923
1	4.745603	-2.409027	4.048230	0.573738	MT	20941	2023.02.27 15:14:47.126859094	0001923
1	4.726559	-4.142461	2.214997	0.523613	MT	20941	2023.02.27 15:14:47.127859094	0001923
1	4.770099	-4.744489	-0.230578	0.436468	MT	20941	2023.02.27 15:14:47.128859094	0001923
1	4.886648	-4.097105	-2.656441	0.190717	MT	20941	2023.02.27 15:14:47.129859094	0001923
1	5.038984	-2.394817	-4.432578	-0.091997	MT	20941	2023.02.27 15:14:47.130859094	0001923
1	5.161096	-0.034458	-5.149348	-0.346318	MT	20941	2023.02.27 15:14:47.131859094	0001923
1	5.237344	2.432137	-4.607932	-0.530513	MT	20941	2023.02.27 15:14:47.132859094	0001923
1	5.271279	4.327054	-2.939998	-0.647605	MT	20941	2023.02.27 15:14:47.133859094	0001923
1	5.301075	5.247010	-0.581304	-0.482052	MT	20941	2023.02.27 15:14:47.134859094	0001923
1	5.281745	4.920476	1.904040	-0.245702	MT	20941	2023.02.27 15:14:47.135859094	0001923
1	5.192972	3.453054	3.878311	0.045617	MT	20941	2023.02.27 15:14:47.136859094	0001923
1	5.031968	1.170475	4.884017	0.311549	MT	20941	2023.02.27 15:14:47.137859094	0001923
1	4.865082	-1.343733	4.651952	0.471954	MT	20941	2023.02.27 15:14:47.138859094	0001923
1	4.756920	-3.409338	3.270378	0.556172	MT	20941	2023.02.27 15:14:47.139859094	0001923
1	4.717989	-4.578465	1.029984	0.486010	MT	20941	2023.02.27 15:14:47.140859094	0001923
1	4.853143	-4.617208	-1.459832	0.321370	MT	20941	2023.02.27 15:14:47.141859094	0001923
1	4.978842	-3.398562	-3.638374	0.029497	MT	20941	2023.02.27 15:14:47.142859094	0001923
1	5.085745	-1.275725	-4.917193	-0.241959	MT	20941	2023.02.27 15:14:47.143859094	0001923
1	5.153773	1.178427	-4.997597	-0.443522	MT	20941	2023.02.27 15:14:47.144859094	0001923
1	5.253847	3.470997	-3.903247	-0.565471	MT	20941	2023.02.27 15:14:47.145859094	0001923
1	5.262054	4.897760	-1.842732	-0.552721	MT	20941	2023.02.27 15:14:47.146859094	0001923
1	5.264845	5.209443	0.651469	-0.394829	MT	20941	2023.02.27 15:14:47.147859094	0001923
1	5.229787	4.317452	2.948691	-0.124516	MT	20941	2023.02.27 15:14:47.148859094	0001923
1	5.114602	2.380897	4.525291	0.110559	MT	20941	2023.02.27 15:14:47.149859094	0001923
1	4.905450	-0.101897	4.889666	0.379765	MT	20941	2023.02.27 15:14:47.150859094	0001923
1	4.776654	-2.450412	4.064729	0.538410	MT	20941	2023.02.27 15:14:47.151859094	0001923
1	4.716229	-4.130041	2.206402	0.563360	MT	20941	2023.02.27 15:14:47.152859094	0001923
1	4.813148	-4.787619	-0.261381	0.420440	MT	20941	2023.02.27 15:14:47.153859094	0001923
1	4.914129	-4.128306	-2.660172	0.170978	MT	20941	2023.02.27 15:14:47.154859094	0001923
1	5.046797	-2.418624	-4.428897	-0.072692	MT	20941	2023.02.27 15:14:47.155859094	0001923
1	5.151259	-0.018883	-5.136720	-0.386293	MT	20941	2023.02.27 15:14:47.156859094	0001923
1	5.208790	2.415790	-4.580481	-0.560931	MT	20941	2023.02.27 15:14:47.157859094	0001923
1	5.274926	4.319409	-2.964493	-0.615895	MT	20941	2023.02.27 15:14:47.158859094	0001923
1	5.282963	5.227158	-0.604508	-0.470199	MT	20941	2023.02.27 15:14:47.159859094	0001923
1	5.280339	4.916266	1.908340	-0.265596	MT	20941	2023.02.27 15:14:47.160859094	0001923
1	5.167788	3.440748	3.855788	0.013395	MT	20941	2023.02.27 15:14:47.161859094	0001923
1	5.044135	1.243146	4.880593	0.278742	MT	20941	2023.02.27 15:14:47.162859094	0001923
1	4.849972	-1.296014	4.652421	0.444465	MT	20941	2023.02.27 15:14:47.163859094	0001923
1	4.762293	-3.436865	3.241691	0.599025	MT	20941	2023.02.27 15:14:47.164859094	0001923
1	4.734852	-4.586077	1.053361	0.526452	MT	20941	2023.02.27 15:14:47.165859094	0001923
1	4.833031	-4.589471	-1.486368	0.292674	MT	20941	2023.02.27 15:14:47.166859094	0001923
1	4.984275	-3.406603	-3.638323	0.025580	MT	20941	2023.02.27 15:14:47.167859094	0001923
1	5.078969	-1.251479	-4.917530	-0.218210	MT	20941	2023.02.27 15:14:47.168859094	0001923
1	5.187802	1.231115	-5.017043	-0.476368	MT	20941	2023.02.27 15:14:47.169859094	0001923
1	5.272620	3.487007	-3.914226	-0.565804	MT	20941	2023.02.27 15:14:47.170859094	0001923
1	5.257889	4.894629	-1.835553	-0.564581	MT	20941	2023.02.27 15:14:47.171859094	0001923
1	5.263500	5.202086	0.678946	-0.426339	MT	20941	2023.02.27 15:14:47.172859094	0001923
1	5.286068	4.364418	2.979743	-0.124526	MT	20941	2023.02.27 15:14:47.173859094	0001923
1	5.083162	2.364843	4.498398	0.102313	MT	20941	2023.02.27 15:14:47.174859094	0001923
1	4.942900	-0.026401	4.923957	0.431519	MT	20941	2023.02.27 15:14:47.175859094	0001923
1	4.772365	-2.449791	4.051830	0.597217	MT	20941	2023.02.27 15:14:47.176859094	0001923
1	4.716807	-4.126018	2.214360	0.566441	MT	20941	2023.02.27 15:14:47.177859094	0001923
1	4.757874	-4.728173	-0.257983	0.463886	MT	20941	2023.02.27 15:14:47.178859094	0001923
1	4.891636	-4.116330	-2.637161	0.171206	MT	20941	2023.02.27 15:14:47.179859094	0001923
1	5.033733	-2.405870	-4.420532	-0.095700	MT	20941	2023.02.27 15:14:47.180859094	0001923
1	5.146006	-0.038639	-5.133110	-0.362030	MT	20941	2023.02.27 15:14:47.181859094	0001923
1	5.226339	2.419933	-4.599657	-0.549264	MT	20941	2023.02.27 15:14:47.182859094	0001923
1	5.287274	4.351379	-2.957908	-0.521108	MT	20941	2023.02.27 15:14:47.183859094	0001923
1	5.277439	5.223056	-0.585393	-0.477867	MT	20941	2023.02.27 15:14:47.184859094	0001923
1	5.271025	4.911957	1.888827	-0.297855	MT	20941	2023.02.27 15:14:47.185859094	0001923
1	5.213373	3.452253	3.906453	-0.028957	MT	20941	2023.02.27 15:14:47.186859094	0001923
1	5.014874	1.167079	4.869626	0.271358	MT	20941	2023.02.27 15:14:47.187859094	0001923
1	4.838025	-1.315870	4.633217	0.456378	MT	20941	2023.02.27 15:14:47.188859094	0001923
1	4.768868	-3.456303	3.238326	0.556167	MT	20941	2023.02.27 15:14:47.189859094	0001923
1	4.714180	-4.574079	1.014441	0.521733	MT	20941	2023.02.27 15:14:47.190859094	0001923
1	4.838923	-4.597193	-1.475807	0.320919	MT	20941	2023.02.27 15:14:47.191859094	0001923
1	4.960537	-3.358429	-3.650509	0.040900	MT	20941	2023.02.27 15:14:47.192859094	0001923
1	5.098019	-1.259926	-4.932851	-0.263364	MT	20941	2023.02.27 15:14:47.193859094	0001923
1	5.172846	1.194318	-5.012393	-0.455914	MT	20941	2023.02.27 15:14:47.194859094	0001923
1	5.231952	3.471092	-3.875433	-0.553046	MT	20941	2023.02.27 15:14:47.195859094	0001923
1	5.274862	4.913711	-1.835652	-0.556778	MT	20941	2023.02.27 15:14:47.196859094	0001923
1	5.289619	5.234823	0.670901	-0.355787	MT	20941	2023.02.27 15:14:47.197859094	0001923
1	5.224795	4.305279	2.956920	-0.140267	MT	20941	2023.02.27 15:14:47.198859094	0001923
1	5.108741	2.389476	4.512463	0.165284	MT	20941	2023.02.27 15:14:47.199859094	0001923
1	4.933390	-0.046640	4.916301	0.407607	MT	20941	2023.02.27 15:14:47.200859094	0001923
1	4.778881	-2.438256	4.072498	0.554406	MT	20941	2023.02.27 15:14:47.201859094	0001923
1	4.685103	-4.107229	2.187737	0.542836	MT	20941	2023.02.27 15:14:47.202859094	0001923
1	4.774543	-4.748547	-0.253458	0.428159	MT	20941	2023.02.27 15:14:47.203859094	0001923
1	4.895724	-4.109393	-2.656028	0.162845	MT	20941	2023.02.27 15:14:47.204859094	0001923
1	5.035277	-2.394543	-4.428991	-0.064941	MT	20941	2023.02.27 15:14:47.205859094	0001923
1	5.158063	-0.010669	-5.145015	-0.366500	MT	20941	2023.02.27 15:14:47.206859094	0001923
1	5.221914	2.405062	-4.603858	-0.537173	MT	20941	2023.02.27 15:14:47.207859094	0001923
1	5.276516	4.342544	-2.936713	-0.599707	MT	20941	2023.02.27 15:14:47.208859094	0001923
1	5.329208	5.274835	-0.573027	-0.498215	MT	20941	2023.02.27 15:14:47.209859094	0001923
1	5.266458	4.895806	1.915988	-0.309276	MT	20941	2023.02.27 15:14:47.210859094	0001923
1	5.174331	3.424767	3.878705	0.017910	MT	20941	2023.02.27 15:14:47.211859094	0001923
1	5.005608	1.143125	4.865537	0.275543	MT	20941	2023.02.27 15:14:47.212859094	0001923
1	4.873824	-1.327540	4.663664	0.491970	MT	20941	2023.02.27 15:14:47.213859094	0001923
1	4.721584	-3.385480	3.246653	0.539561	MT	20941	2023.02.27 15:14:47.214859094	0001923
1	4.719064	-4.582194	1.006616	0.509696	MT	20941	2023.02.27 15:14:47.215859094	0001923
1	4.796185	-4.549267	-1.486626	0.312259	MT	20941	2023.02.27 15:14:47.216859094	0001923
1	4.965980	-3.362630	-3.654208	0.020883	MT	20941	2023.02.27 15:14:47.217859094	0001923
1	5.104081	-1.239999	-4.943704	-0.271737	MT	20941	2023.02.27 15:14:47.218859094	0001923
1	5.200334	1.231004	-5.028859	-0.488549	MT	20941	2023.02.27 15:14:47.219859094	0001923
1	5.267715	3.482921	-3.910109	-0.573701	MT	20941	2023.02.27 15:14:47.220859094	0001923
1	5.289651	4.933825	-1.827813	-0.544864	MT	20941	2023.02.27 15:14:47.221859094	0001923
1	5.264446	5.205258	0.671706	-0.410480	MT	20941	2023.02.27 15:14:47.222859094	0001923
1	5.190537	4.253267	2.971856	-0.139503	MT	20941	2023.02.27 15:14:47.223859094	0001923
1	5.117317	2.401183	4.516904	0.137227	MT	20941	2023.02.27 15:14:47.224859094	0001923
1	4.935791	-0.097389	4.915874	0.432127	MT	20941	2023.02.27 15:14:47.225859094	0001923
1	4.761345	-2.405340	4.072659	0.546068	MT	20941	2023.02.27 15:14:47.226859094	0001923
1	4.696862	-4.118359	2.194906	0.531059	MT	20941	2023.02.27 15:14:47.227859094	0001923
1	4.722799	-4.696413	-0.226643	0.444034	MT	20941	2023.02.27 15:14:47.228859094	0001923
1	4.858809	-4.065396	-2.655976	0.162392	MT	20941	2023.02.27 15:14:47.229859094	0001923
1	5.013689	-2.371000	-4.416308	-0.107997	MT	20941	2023.02.27 15:14:47.230859094	0001923
1	5.140786	-0.002439	-5.129374	-0.342342	MT	20941	2023.02.27 15:14:47.231859094	0001923
1	5.213298	2.412204	-4.592080	-0.522064	MT	20941	2023.02.27 15:14:47.232859094	0001923
1	5.274220	4.346911	-2.933259	-0.563693	MT	20941	2023.02.27 15:14:47.233859094	0001923
1	5.317794	5.262718	-0.568874	-0.509029	MT	20941	2023.02.27 15:14:47.234859094	0001923
1	5.224860	4.869343	1.876227	-0.261602	MT	20941	2023.02.27 15:14:47.235859094	0001923
1	5.189318	3.463337	3.864410	-0.025713	MT	20941	2023.02.27 15:14:47.236859094	0001923
1	5.032606	1.194231	4.880412	0.287245	MT	20941	2023.02.27 15:14:47.237859094	0001923
1	4.846888	-1.311964	4.644342	0.448507	MT	20941	2023.02.27 15:14:47.238859094	0001923
1	4.741196	-3.405152	3.249141	0.571807	MT	20941	2023.02.27 15:14:47.239859094	0001923
1	4.743868	-4.606329	1.018769	0.498128	MT	20941	2023.02.27 15:14:47.240859094	0001923
1	4.812913	-4.564696	-1.480501	0.368521	MT	20941	2023.02.27 15:14:47.241859094	0001923
1	4.960513	-3.346418	-3.661493	0.040608	MT	20941	2023.02.27 15:14:47.242859094	0001923
1	5.092876	-1.228801	-4.935997	-0.251731	MT	20941	2023.02.27 15:14:47.243859094	0001923
1	5.186167	1.258022	-5.007890	-0.484507	MT	20941	2023.02.27 15:14:47.244859094	0001923
1	5.261336	3.478749	-3.902871	-0.589550	MT	20941	2023.02.27 15:14:47.245859094	0001923
1	5.269178	4.905208	-1.826930	-0.604566	MT	20941	2023.02.27 15:14:47.246859094	0001923
1	5.316058	5.258457	0.675463	-0.390967	MT	20941	2023.02.27 15:14:47.247859094	0001923
1	5.248052	4.329477	2.963642	-0.120411	MT	20941	2023.02.27 15:14:47.248859094	0001923
1	5.113000	2.340921	4.544181	0.115261	MT	20941	2023.02.27 15:14:47.249859094	0001923
1	4.937921	-0.101682	4.920296	0.404234	MT	20941	2023.02.27 15:14:47.250859094	0001923
1	4.731777	-2.409385	4.036781	0.537560	MT	20941	2023.02.27 15:14:47.251859094	0001923
1	4.722669	-4.154218	2.179682	0.543198	MT	20941	2023.02.27 15:14:47.252859094	0001923
1	4.755264	-4.728432	-0.246618	0.440059	MT	20941	2023.02.27 15:14:47.253859094	0001923
1	4.872045	-4.085319	-2.649122	0.170704	MT	20941	2023.02.27 15:14:47.254859094	0001923
1	5.005488	-2.366883	-4.409487	-0.095933	MT	20941	2023.02.27 15:14:47.255859094	0001923
1	5.132751	-0.058361	-5.121563	-0.333645	MT	20941	2023.02.27 15:14:47.256859094	0001923
1	5.235510	2.472152	-4.584949	-0.526574	MT	20941	2023.02.27 15:14:47.257859094	0001923
1	5.278424	4.338722	-2.948961	-0.583852	MT	20941	2023.02.27 15:14:47.258859094	0001923
1	5.299655	5.242690	-0.580835	-0.513005	MT	20941	2023.02.27 15:14:47.259859094	0001923
1	5.236958	4.876963	1.884786	-0.297556	MT	20941	2023.02.27 15:14:47.260859094	0001923
1	5.173436	3.444744	3.859792	0.013415	MT	20941	2023.02.27 15:14:47.261859094	0001923
1	5.020565	1.219331	4.861322	0.294696	MT	20941	2023.02.27 15:14:47.262859094	0001923
1	4.864578	-1.307537	4.659689	0.491703	MT	20941	2023.02.27 15:14:47.263859094	0001923
1	4.732890	-3.393122	3.249109	0.574683	MT	20941	2023.02.27 15:14:47.264859094	0001923
1	4.698255	-4.558121	1.014521	0.517569	MT	20941	2023.02.27 15:14:47.265859094	0001923
1	4.810569	-4.560973	-1.491068	0.340316	MT	20941	2023.02.27 15:14:47.266859094	0001923
1	4.974672	-3.354488	-3.673379	0.032508	MT	20941	2023.02.27 15:14:47.267859094	0001923
1	5.103223	-1.217192	-4.947386	-0.291032	MT	20941	2023.02.27 15:14:47.268859094	0001923
1	5.190844	1.282185	-5.008106	-0.468757	MT	20941	2023.02.27 15:14:47.269859094	0001923
1	5.269658	3.490707	-3.902795	-0.593673	MT	20941	2023.02.27 15:14:47.270859094	0001923
1	5.297114	4.945602	-1.811495	-0.564740	MT	20941	2023.02.27 15:14:47.271859094	0001923
1	5.289796	5.234557	0.659315	-0.382966	MT	20941	2023.02.27 15:14:47.272859094	0001923
1	5.253069	4.336119	2.961185	-0.155523	MT	20941	2023.02.27 15:14:47.273859094	0001923
1	5.094745	2.353072	4.517015	0.126723	MT	20941	2023.02.27 15:14:47.274859094	0001923
1	4.943730	-0.109438	4.923920	0.428374	MT	20941	2023.02.27 15:14:47.275859094	0001923
1	4.772105	-2.466687	4.053139	0.510396	MT	20941	2023.02.27 15:14:47.276859094	0001923
1	4.713208	-4.137944	2.183288	0.570090	MT	20941	2023.02.27 15:14:47.277859094	0001923
1	4.764852	-4.740714	-0.242220	0.413248	MT	20941	2023.02.27 15:14:47.278859094	0001923
1	4.881099	-4.088817	-2.656859	0.218630	MT	20941	2023.02.27 15:14:47.279859094	0001923
1	5.008104	-2.387014	-4.401328	-0.107603	MT	20941	2023.02.27 15:14:47.280859094	0001923
1	5.118669	0.009372	-5.106118	-0.358112	MT	20941	2023.02.27 15:14:47.281859094	0001923
1	5.213308	2.427913	-4.580650	-0.549057	MT	20941	2023.02.27 15:14:47.282859094	0001923
1	5.243391	4.311448	-2.921630	-0.607157	MT	20941	2023.02.27 15:14:47.283859094	0001923
1	5.291461	5.239171	-0.577558	-0.465911	MT	20941	2023.02.27 15:14:47.284859094	0001923
1	5.277152	4.924134	1.876598	-0.282165	MT	20941	2023.02.27 15:14:47.285859094	0001923
1	5.146846	3.404829	3.859623	0.021825	MT	20941	2023.02.27 15:14:47.286859094	0001923
1	4.994831	1.143344	4.853233	0.295356	MT	20941	2023.02.27 15:14:47.287859094	0001923
1	4.853488	-1.307972	4.652346	0.448588	MT	20941	2023.02.27 15:14:47.288859094	0001923
1	4.734531	-3.421092	3.222079	0.574559	MT	20941	2023.02.27 15:14:47.289859094	0001923
1	4.695102	-4.557977	0.994340	0.529262	MT	20941	2023.02.27 15:14:47.290859094	0001923
1	4.775174	-4.524979	-1.487025	0.340007	MT	20941	2023.02.27 15:14:47.291859094	0001923
1	4.980394	-3.378141	-3.658944	0.067979	MT	20941	2023.02.27 15:14:47.292859094	0001923
1	5.091523	-1.239463	-4.933514	-0.218578	MT	20941	2023.02.27 15:14:47.293859094	0001923
1	5.200827	1.223214	-5.033173	-0.468531	MT	20941	2023.02.27 15:14:47.294859094	0001923
1	5.271007	3.474641	-3.917690	-0.601736	MT	20941	2023.02.27 15:14:47.295859094	0001923
1	5.303901	4.945325	-1.823066	-0.592918	MT	20941	2023.02.27 15:14:47.296859094	0001923
1	5.311055	5.254193	0.651889	-0.419288	MT	20941	2023.02.27 15:14:47.297859094	0001923
1	5.239869	4.313264	2.971928	-0.140120	MT	20941	2023.02.27 15:14:47.298859094	0001923
1	5.089142	2.341031	4.517062	0.122847	MT	20941	2023.02.27 15:14:47.299859094	0001923
1	4.935911	-0.089971	4.920738	0.376116	MT	20941	2023.02.27 15:14:47.300859094	0001923
1	4.797774	-2.438362	4.095618	0.546759	MT	20941	2023.02.27 15:14:47.301859094	0001923
1	4.717645	-4.125936	2.214238	0.574439	MT	20941	2023.02.27 15:14:47.302859094	0001923
1	4.809549	-4.788215	-0.272479	0.361267	MT	20941	2023.02.27 15:14:47.303859094	0001923
1	4.909405	-4.127987	-2.649662	0.203141	MT	20941	2023.02.27 15:14:47.304859094	0001923
1	5.038861	-2.394662	-4.432807	-0.077000	MT	20941	2023.02.27 15:14:47.305859094	0001923
1	5.166306	-0.050659	-5.153061	-0.366211	MT	20941	2023.02.27 15:14:47.306859094	0001923
1	5.231155	2.443841	-4.591508	-0.557388	MT	20941	2023.02.27 15:14:47.307859094	0001923
1	5.282090	4.342680	-2.948895	-0.587892	MT	20941	2023.02.27 15:14:47.308859094	0001923
1	5.260786	5.205971	-0.581292	-0.485629	MT	20941	2023.02.27 15:14:47.309859094	0001923
1	5.282019	4.911682	1.916190	-0.321439	MT	20941	2023.02.27 15:14:47.310859094	0001923
1	5.194011	3.467694	3.866880	0.009286	MT	20941	2023.02.27 15:14:47.311859094	0001923
1	4.984465	1.151232	4.841427	0.283093	MT	20941	2023.02.27 15:14:47.312859094	0001923
1	4.849152	-1.335636	4.636841	0.479642	MT	20941	2023.02.27 15:14:47.313859094	0001923
1	4.599098	-3.459669	2.972818	0.587154	MT	20941	2023.02.27 15:14:47.314859094	0001923
1	4.669792	-4.594066	0.682945	0.484872	MT	20941	2023.02.27 15:14:47.315859094	0001923
1	4.886642	-4.537118	-1.791332	0.291478	MT	20941	2023.02.27 15:14:47.316859094	0001923
1	5.057658	-3.263626	-3.863760	-0.003341	MT	20941	2023.02.27 15:14:47.317859094	0001923
1	5.154847	-1.148958	-5.017542	-0.276804	MT	20941	2023.02.27 15:14:47.318859094	0001923
1	5.153662	1.404814	-4.933541	-0.496887	MT	20941	2023.02.27 15:14:47.319859094	0001923
1	5.224150	3.518699	-3.816894	-0.584648	MT	20941	2023.02.27 15:14:47.320859094	0001923
1	5.279757	4.925776	-1.819762	-0.548659	MT	20941	2023.02.27 15:14:47.321859094	0001923
1	5.281527	5.218262	0.706657	-0.406079	MT	20941	2023.02.27 15:14:47.322859094	0001923
1	5.225980	4.293147	2.976071	-0.150852	MT	20941	2023.02.27 15:14:47.323859094	0001923
1	5.124963	2.401463	4.524475	0.165344	MT	20941	2023.02.27 15:14:47.324859094	0001923
1	4.905170	-0.122020	4.889826	0.367973	MT	20941	2023.02.27 15:14:47.325859094	0001923
1	4.756792	-2.426487	4.056881	0.530042	MT	20941	2023.02.27 15:14:47.326859094	0001923
1	4.717040	-4.142103	2.187512	0.555195	MT	20941	2023.02.27 15:14:47.327859094	0001923
1	4.756773	-4.732751	-0.246149	0.409105	MT	20941	2023.02.27 15:14:47.328859094	0001923
1	4.925530	-4.128120	-2.680414	0.186670	MT	20941	2023.02.27 15:14:47.329859094	0001923
1	5.011967	-2.374921	-4.412435	-0.099896	MT	20941	2023.02.27 15:14:47.330859094	0001923
1	5.161401	-0.010541	-5.149197	-0.354564	MT	20941	2023.02.27 15:14:47.331859094	0001923
1	5.211750	2.415460	-4.579993	-0.592926	MT	20941	2023.02.27 15:14:47.332859094	0001923
1	5.200542	4.279755	-2.898159	-0.574466	MT	20941	2023.02.27 15:14:47.333859094	0001923
1	5.304663	5.246910	-0.604118	-0.494401	MT	20941	2023.02.27 15:14:47.334859094	0001923
1	5.252789	4.893366	1.892193	-0.257605	MT	20941	2023.02.27 15:14:47.335859094	0001923
1	5.159496	3.432670	3.851901	0.005417	MT	20941	2023.02.27 15:14:47.336859094	0001923
1	5.015911	1.202209	4.861485	0.282873	MT	20941	2023.02.27 15:14:47.337859094	0001923
1	4.842444	-1.271193	4.643245	0.523082	MT	20941	2023.02.27 15:14:47.338859094	0001923
1	4.756659	-3.460154	3.214141	0.567840	MT	20941	2023.02.27 15:14:47.339859094	0001923
1	4.715304	-4.582047	0.983435	0.521342	MT	20941	2023.02.27 15:14:47.340859094	0001923
1	4.801746	-4.553382	-1.494447	0.300180	MT	20941	2023.02.27 15:14:47.341859094	0001923
1	4.966466	-3.346368	-3.669553	0.044485	MT	20941	2023.02.27 15:14:47.342859094	0001923
1	5.102700	-1.239617	-4.944269	-0.234743	MT	20941	2023.02.27 15:14:47.343859094	0001923
1	5.208750	1.210185	-5.044126	-0.472565	MT	20941	2023.02.27 15:14:47.344859094	0001923
1	5.244243	3.427858	-3.926051	-0.581377	MT	20941	2023.02.27 15:14:47.345859094	0001923
1	5.292026	4.925981	-1.859002	-0.533257	MT	20941	2023.02.27 15:14:47.346859094	0001923
1	5.258728	5.202320	0.651644	-0.406755	MT	20941	2023.02.27 15:14:47.347859094	0001923
1	5.258498	4.344603	2.960477	-0.108613	MT	20941	2023.02.27 15:14:47.348859094	0001923
1	5.081779	2.381752	4.485090	0.188950	MT	20941	2023.02.27 15:14:47.349859094	0001923
1	4.895065	-0.089597	4.877254	0.407453	MT	20941	2023.02.27 15:14:47.350859094	0001923
1	4.762816	-2.454267	4.044544	0.550144	MT	20941	2023.02.27 15:14:47.351859094	0001923
1	4.694931	-4.134239	2.158769	0.538672	MT	20941	2023.02.27 15:14:47.352859094	0001923
1	4.785729	-4.756172	-0.258016	0.464175	MT	20941	2023.02.27 15:14:47.353859094	0001923
1	4.918981	-4.116196	-2.687277	0.178441	MT	20941	2023.02.27 15:14:47.354859094	0001923
1	5.067413	-2.382293	-4.472277	-0.045725	MT	20941	2023.02.27 15:14:47.355859094	0001923
1	5.185960	-0.018806	-5.171777	-0.382828	MT	20941	2023.02.27 15:14:47.356859094	0001923
1	5.260362	2.440284	-4.631103	-0.518949	MT	20941	2023.02.27 15:14:47.357859094	0001923
1	5.302163	4.355285	-2.976733	-0.532438	MT	20941	2023.02.27 15:14:47.358859094	0001923
1	5.302157	5.242624	-0.596711	-0.521248	MT	20941	2023.02.27 15:14:47.359859094	0001923
1	5.273671	4.924063	1.865721	-0.290331	MT	20941	2023.02.27 15:14:47.360859094	0001923
1	5.159496	3.433041	3.851351	0.041411	MT	20941	2023.02.27 15:14:47.361859094	0001923
1	4.985195	1.190073	4.833719	0.266572	MT	20941	2023.02.27 15:14:47.362859094	0001923
1	4.822213	-1.323694	4.612980	0.471153	MT	20941	2023.02.27 15:14:47.363859094	0001923
1	4.737586	-3.436911	3.206818	0.590492	MT	20941	2023.02.27 15:14:47.364859094	0001923
1	4.743765	-4.618098	0.955518	0.513286	MT	20941	2023.02.27 15:14:47.365859094	0001923
1	4.824638	-4.573560	-1.510179	0.281144	MT	20941	2023.02.27 15:14:47.366859094	0001923
1	4.991344	-3.335046	-3.712947	0.070710	MT	20941	2023.02.27 15:14:47.367859094	0001923
1	5.122109	-1.236813	-4.963942	-0.256076	MT	20941	2023.02.27 15:14:47.368859094	0001923
1	5.202682	1.262163	-5.025067	-0.472810	MT	20941	2023.02.27 15:14:47.369859094	0001923
1	5.287808	3.514792	-3.906889	-0.585982	MT	20941	2023.02.27 15:14:47.370859094	0001923
1	5.283481	4.929945	-1.824001	-0.532764	MT	20941	2023.02.27 15:14:47.371859094	0001923
1	5.266816	5.205551	0.706214	-0.377950	MT	20941	2023.02.27 15:14:47.372859094	0001923
1	5.190170	4.273019	2.941296	-0.167178	MT	20941	2023.02.27 15:14:47.373859094	0001923
1	5.102966	2.361552	4.520306	0.173693	MT	20941	2023.02.27 15:14:47.374859094	0001923
1	4.920298	-0.094079	4.905918	0.363930	MT	20941	2023.02.27 15:14:47.375859094	0001923
1	4.756169	-2.458465	4.036845	0.530066	MT	20941	2023.02.27 15:14:47.376859094	0001923
1	4.726753	-4.150024	2.191380	0.563337	MT	20941	2023.02.27 15:14:47.377859094	0001923
1	4.802244	-4.772228	-0.281910	0.455974	MT	20941	2023.02.27 15:14:47.378859094	0001923
1	4.909915	-4.104746	-2.684936	0.222366	MT	20941	2023.02.27 15:14:47.379859094	0001923
1	5.019334	-2.382958	-4.416383	-0.103874	MT	20941	2023.02.27 15:14:47.380859094	0001923
1	5.162856	-0.034787	-5.148860	-0.378313	MT	20941	2023.02.27 15:14:47.381859094	0001923
1	5.235085	2.431978	-4.603704	-0.545450	MT	20941	2023.02.27 15:14:47.382859094	0001923
1	5.244512	4.287865	-2.965203	-0.571573	MT	20941	2023.02.27 15:14:47.383859094	0001923
1	5.263674	5.202846	-0.620046	-0.502191	MT	20941	2023.02.27 15:14:47.384859094	0001923
1	5.227899	4.881366	1.853244	-0.262077	MT	20941	2023.02.27 15:14:47.385859094	0001923
1	5.139771	3.420368	3.836362	-0.025698	MT	20941	2023.02.27 15:14:47.386859094	0001923
1	4.956143	1.107295	4.822316	0.287254	MT	20941	2023.02.27 15:14:47.387859094	0001923
1	4.850679	-1.379081	4.619997	0.531841	MT	20941	2023.02.27 15:14:47.388859094	0001923
1	4.707451	-3.425120	3.179186	0.566945	MT	20941	2023.02.27 15:14:47.389859094	0001923
1	4.762675	-4.638353	0.963860	0.489618	MT	20941	2023.02.27 15:14:47.390859094	0001923
1	4.861334	-4.596997	-1.545982	0.331848	MT	20941	2023.02.27 15:14:47.391859094	0001923
1	5.014127	-3.390176	-3.693847	0.060569	MT	20941	2023.02.27 15:14:47.392859094	0001923
1	5.135325	-1.259762	-4.972030	-0.251962	MT	20941	2023.02.27 15:14:47.393859094	0001923
1	5.204705	1.223218	-5.037173	-0.468592	MT	20941	2023.02.27 15:14:47.394859094	0001923
1	5.272482	3.432059	-3.962286	-0.565971	MT	20941	2023.02.27 15:14:47.395859094	0001923
1	5.259931	4.890435	-1.846251	-0.584705	MT	20941	2023.02.27 15:14:47.396859094	0001923
1	5.265632	5.213733	0.639063	-0.368058	MT	20941	2023.02.27 15:14:47.397859094	0001923
1	5.193484	4.273454	2.948639	-0.124063	MT	20941	2023.02.27 15:14:47.398859094	0001923
1	5.098196	2.345095	4.524959	0.129927	MT	20941	2023.02.27 15:14:47.399859094	0001923
1	4.908883	-0.110025	4.893840	0.367910	MT	20941	2023.02.27 15:14:47.400859094	0001923
1	4.763889	-2.422248	4.064518	0.554119	MT	20941	2023.02.27 15:14:47.401859094	0001923
1	4.704363	-4.134049	2.174462	0.558913	MT	20941	2023.02.27 15:14:47.402859094	0001923
1	4.778578	-4.752443	-0.234648	0.440489	MT	20941	2023.02.27 15:14:47.403859094	0001923
1	4.881084	-4.100795	-2.637937	0.223043	MT	20941	2023.02.27 15:14:47.404859094	0001923
1	5.036873	-2.362525	-4.447951	-0.065560	MT	20941	2023.02.27 15:14:47.405859094	0001923
1	5.150810	0.028197	-5.136786	-0.378778	MT	20941	2023.02.27 15:14:47.406859094	0001923
1	5.230704	2.408029	-4.611792	-0.541326	MT	20941	2023.02.27 15:14:47.407859094	0001923
1	5.284886	4.331577	-2.967723	-0.600067	MT	20941	2023.02.27 15:14:47.408859094	0001923
1	5.281400	5.227056	-0.585388	-0.477908	MT	20941	2023.02.27 15:14:47.409859094	0001923
1	5.253075	4.899977	1.869815	-0.298022	MT	20941	2023.02.27 15:14:47.410859094	0001923
1	5.170733	3.471689	3.831950	0.004710	MT	20941	2023.02.27 15:14:47.411859094	0001923
1	5.001864	1.155422	4.857125	0.303292	MT	20941	2023.02.27 15:14:47.412859094	0001923
1	4.825297	-1.327447	4.612609	0.495190	MT	20941	2023.02.27 15:14:47.413859094	0001923
1	4.718076	-3.409039	3.210034	0.578252	MT	20941	2023.02.27 15:14:47.414859094	0001923
1	4.716542	-4.582009	0.987374	0.525403	MT	20941	2023.02.27 15:14:47.415859094	0001923
1	4.843457	-4.581249	-1.541597	0.307748	MT	20941	2023.02.27 15:14:47.416859094	0001923
1	4.996927	-3.389964	-3.670201	0.083931	MT	20941	2023.02.27 15:14:47.417859094	0001923
1	5.125451	-1.303286	-4.952817	-0.203212	MT	20941	2023.02.27 15:14:47.418859094	0001923
1	5.199046	1.206467	-5.037559	-0.444422	MT	20941	2023.02.27 15:14:47.419859094	0001923
1	5.265744	3.466975	-3.922188	-0.569720	MT	20941	2023.02.27 15:14:47.420859094	0001923
1	5.245811	4.886828	-1.827869	-0.544380	MT	20941	2023.02.27 15:14:47.421859094	0001923
1	5.256142	5.198542	0.675270	-0.382351	MT	20941	2023.02.27 15:14:47.422859094	0001923
1	5.212950	4.285036	2.964246	-0.162951	MT	20941	2023.02.27 15:14:47.423859094	0001923
1	5.117379	2.377502	4.528385	0.169652	MT	20941	2023.02.27 15:14:47.424859094	0001923
1	4.935871	-0.101389	4.915869	0.432169	MT	20941	2023.02.27 15:14:47.425859094	0001923
1	4.777692	-2.461873	4.051938	0.589342	MT	20941	2023.02.27 15:14:47.426859094	0001923
1	4.721101	-4.153761	2.166027	0.585992	MT	20941	2023.02.27 15:14:47.427859094	0001923
1	4.768953	-4.744676	-0.238287	0.417349	MT	20941	2023.02.27 15:14:47.428859094	0001923
1	4.903550	-4.113344	-2.664093	0.166763	MT	20941	2023.02.27 15:14:47.429859094	0001923
1	5.036804	-2.382813	-4.436564	-0.092182	MT	20941	2023.02.27 15:14:47.430859094	0001923
1	5.162856	-0.034787	-5.148860	-0.378313	MT	20941	2023.02.27 15:14:47.431859094	0001923
1	5.225694	2.400819	-4.607496	-0.561189	MT	20941	2023.02.27 15:14:47.432859094	0001923
1	5.254701	4.299823	-2.965127	-0.575696	MT	20941	2023.02.27 15:14:47.433859094	0001923
1	5.276684	5.223357	-0.597819	-0.450055	MT	20941	2023.02.27 15:14:47.434859094	0001923
1	5.233606	4.868992	1.896714	-0.293291	MT	20941	2023.02.27 15:14:47.435859094	0001923
1	5.162130	3.436876	3.851601	0.025373	MT	20941	2023.02.27 15:14:47.436859094	0001923
1	4.994154	1.206357	4.837310	0.294463	MT	20941	2023.02.27 15:14:47.437859094	0001923
1	4.818835	-1.311237	4.608323	0.514961	MT	20941	2023.02.27 15:14:47.438859094	0001923
1	4.730886	-3.437027	3.199002	0.578372	MT	20941	2023.02.27 15:14:47.439859094	0001923
1	4.697425	-4.562141	0.994580	0.513306	MT	20941	2023.02.27 15:14:47.440859094	0001923
1	4.794809	-4.532818	-1.523214	0.351537	MT	20941	2023.02.27 15:14:47.441859094	0001923
1	4.970206	-3.343484	-3.677366	0.032334	MT	20941	2023.02.27 15:14:47.442859094	0001923
1	5.111407	-1.228523	-4.956376	-0.227041	MT	20941	2023.02.27 15:14:47.443859094	0001923
1	5.197155	1.239164	-5.025094	-0.472573	MT	20941	2023.02.27 15:14:47.444859094	0001923
1	5.263285	3.475173	-3.914485	-0.549683	MT	20941	2023.02.27 15:14:47.445859094	0001923
1	5.283856	4.930073	-1.828184	-0.520827	MT	20941	2023.02.27 15:14:47.446859094	0001923
1	5.262640	5.202209	0.678763	-0.414341	MT	20941	2023.02.27 15:14:47.447859094	0001923
1	5.203308	4.277565	2.960459	-0.111923	MT	20941	2023.02.27 15:14:47.448859094	0001923
1	5.069587	2.341498	4.493408	0.165488	MT	20941	2023.02.27 15:14:47.449859094	0001923
1	4.900845	-0.118057	4.885892	0.363871	MT	20941	2023.02.27 15:14:47.450859094	0001923
1	4.778192	-2.450247	4.064485	0.554407	MT	20941	2023.02.27 15:14:47.451859094	0001923
1	4.728542	-4.162341	2.179855	0.531282	MT	20941	2023.02.27 15:14:47.452859094	0001923
1	4.769030	-4.744709	-0.246225	0.413228	MT	20941	2023.02.27 15:14:47.453859094	0001923
1	4.924826	-4.143901	-2.652803	0.211258	MT	20941	2023.02.27 15:14:47.454859094	0001923
1	5.053605	-2.397801	-4.447580	-0.092196	MT	20941	2023.02.27 15:14:47.455859094	0001923
1	5.160597	-0.018376	-5.149451	-0.338484	MT	20941	2023.02.27 15:14:47.456859094	0001923
1	5.252138	2.451903	-4.611557	-0.553776	MT	20941	2023.02.27 15:14:47.457859094	0001923
1	5.284525	4.339068	-2.965448	-0.552101	MT	20941	2023.02.27 15:14:47.458859094	0001923
1	5.279032	5.223290	-0.612695	-0.458282	MT	20941	2023.02.27 15:14:47.459859094	0001923
1	5.300615	4.952506	1.873082	-0.246505	MT	20941	2023.02.27 15:14:47.460859094	0001923
1	5.174833	3.455710	3.851867	0.009180	MT	20941	2023.02.27 15:14:47.461859094	0001923
1	4.980779	1.139845	4.836513	0.342145	MT	20941	2023.02.27 15:14:47.462859094	0001923
1	4.841126	-1.303097	4.632086	0.531242	MT	20941	2023.02.27 15:14:47.463859094	0001923
1	4.723963	-3.409006	3.217972	0.582373	MT	20941	2023.02.27 15:14:47.464859094	0001923
1	4.707798	-4.565751	1.005978	0.552524	MT	20941	2023.02.27 15:14:47.465859094	0001923
1	4.866807	-4.613028	-1.515004	0.332486	MT	20941	2023.02.27 15:14:47.466859094	0001923
1	4.996158	-3.394287	-3.665733	0.053039	MT	20941	2023.02.27 15:14:47.467859094	0001923
1	5.129821	-1.283815	-4.959999	-0.255531	MT	20941	2023.02.27 15:14:47.468859094	0001923
1	5.198195	1.219462	-5.033544	-0.444494	MT	20941	2023.02.27 15:14:47.469859094	0001923
1	5.260829	3.494983	-3.891219	-0.565535	MT	20941	2023.02.27 15:14:47.470859094	0001923
1	5.258367	4.890938	-1.854983	-0.536835	MT	20941	2023.02.27 15:14:47.471859094	0001923
1	5.298429	5.237934	0.664235	-0.442936	MT	20941	2023.02.27 15:14:47.472859094	0001923
1	5.275620	4.348208	2.984029	-0.144297	MT	20941	2023.02.27 15:14:47.473859094	0001923
1	5.075283	2.345618	4.497229	0.177506	MT	20941	2023.02.27 15:14:47.474859094	0001923
1	4.924181	-0.089918	4.908678	0.379932	MT	20941	2023.02.27 15:14:47.475859094	0001923
1	4.787389	-2.492822	4.043841	0.593538	MT	20941	2023.02.27 15:14:47.476859094	0001923
1	4.750178	-4.169962	2.202248	0.570710	MT	20941	2023.02.27 15:14:47.477859094	0001923
1	4.782382	-4.752159	-0.270010	0.463950	MT	20941	2023.02.27 15:14:47.478859094	0001923
1	4.867000	-4.072983	-2.656596	0.202468	MT	20941	2023.02.27 15:14:47.479859094	0001923
1	5.082174	-2.405896	-4.475403	-0.104539	MT	20941	2023.02.27 15:14:47.480859094	0001923
1	5.175352	-0.010320	-5.164501	-0.334796	MT	20941	2023.02.27 15:14:47.481859094	0001923
1	5.228961	2.381042	-4.623823	-0.541231	MT	20941	2023.02.27 15:14:47.482859094	0001923
1	5.257866	4.304032	-2.968428	-0.555786	MT	20941	2023.02.27 15:14:47.483859094	0001923
1	5.308483	5.251260	-0.624600	-0.462753	MT	20941	2023.02.27 15:14:47.484859094	0001923
1	5.252922	4.904517	1.865026	-0.246133	MT	20941	2023.02.27 15:14:47.485859094	0001923
1	5.134210	3.412853	3.835635	0.021376	MT	20941	2023.02.27 15:14:47.486859094	0001923
1	4.962207	1.119167	4.826513	0.275194	MT	20941	2023.02.27 15:14:47.487859094	0001923
1	4.815621	-1.351677	4.597949	0.471212	MT	20941	2023.02.27 15:14:47.488859094	0001923
1	4.680521	-3.376894	3.186891	0.589569	MT	20941	2023.02.27 15:14:47.489859094	0001923
1	4.747859	-4.613717	0.974925	0.552544	MT	20941	2023.02.27 15:14:47.490859094	0001923
1	4.829434	-4.573352	-1.522467	0.299958	MT	20941	2023.02.27 15:14:47.491859094	0001923
1	4.999157	-3.386605	-3.677233	0.020779	MT	20941	2023.02.27 15:14:47.492859094	0001923
1	5.139162	-1.251457	-4.979462	-0.223156	MT	20941	2023.02.27 15:14:47.493859094	0001923
1	5.215642	1.210317	-5.052308	-0.460689	MT	20941	2023.02.27 15:14:47.494859094	0001923
1	5.253693	3.490810	-3.882981	-0.581369	MT	20941	2023.02.27 15:14:47.495859094	0001923
1	5.295382	4.929853	-1.854814	-0.545235	MT	20941	2023.02.27 15:14:47.496859094	0001923
1	5.302786	5.242125	0.678933	-0.422752	MT	20941	2023.02.27 15:14:47.497859094	0001923
1	5.197538	4.257629	2.979311	-0.103428	MT	20941	2023.02.27 15:14:47.498859094	0001923
1	5.113840	2.377506	4.524386	0.169591	MT	20941	2023.02.27 15:14:47.499859094	0001923
1	4.878155	-0.082871	4.862692	0.379157	MT	20941	2023.02.27 15:14:47.500859094	0001923
1	4.766555	-2.477131	4.033334	0.562210	MT	20941	2023.02.27 15:14:47.501859094	0001923
1	4.690315	-4.125992	2.158412	0.562586	MT	20941	2023.02.27 15:14:47.502859094	0001923
1	4.777196	-4.752846	-0.272987	0.396900	MT	20941	2023.02.27 15:14:47.503859094	0001923
1	4.950498	-4.147572	-2.692230	0.238699	MT	20941	2023.02.27 15:14:47.504859094	0001923
1	5.058351	-2.391453	-4.454594	-0.156379	MT	20941	2023.02.27 15:14:47.505859094	0001923
1	5.198545	-0.002130	-5.188733	-0.319248	MT	20941	2023.02.27 15:14:47.506859094	0001923
1	5.246466	2.405007	-4.630733	-0.545584	MT	20941	2023.02.27 15:14:47.507859094	0001923
1	5.252760	4.295867	-2.968193	-0.571701	MT	20941	2023.02.27 15:14:47.508859094	0001923
1	5.286714	5.226805	-0.611973	-0.505316	MT	20941	2023.02.27 15:14:47.509859094	0001923
1	5.242122	4.893316	1.861319	-0.266077	MT	20941	2023.02.27 15:14:47.510859094	0001923
1	5.129973	3.396196	3.844577	-0.041326	MT	20941	2023.02.27 15:14:47.511859094	0001923
1	4.984087	1.147356	4.841239	0.295132	MT	20941	2023.02.27 15:14:47.512859094	0001923
1	4.799786	-1.291598	4.597898	0.478593	MT	20941	2023.02.27 15:14:47.513859094	0001923
1	4.743291	-3.449732	3.215009	0.511736	MT	20941	2023.02.27 15:14:47.514859094	0001923
1	4.762108	-4.633895	0.959193	0.533509	MT	20941	2023.02.27 15:14:47.515859094	0001923
1	4.862507	-4.600642	-1.530538	0.368127	MT	20941	2023.02.27 15:14:47.516859094	0001923
1	4.985229	-3.370858	-3.672849	-0.003321	MT	20941	2023.02.27 15:14:47.517859094	0001923
1	5.096959	-1.307472	-4.921596	-0.217695	MT	20941	2023.02.27 15:14:47.518859094	0001923
1	5.182417	1.251311	-5.008326	-0.456440	MT	20941	2023.02.27 15:14:47.519859094	0001923
1	5.267600	3.498529	-3.890543	-0.609569	MT	20941	2023.02.27 15:14:47.520859094	0001923
1	5.302850	4.953638	-1.807547	-0.560761	MT	20941	2023.02.27 15:14:47.521859094	0001923
1	5.313375	5.254057	0.664071	-0.431103	MT	20941	2023.02.27 15:14:47.522859094	0001923
1	5.206874	4.257531	2.995431	-0.111182	MT	20941	2023.02.27 15:14:47.523859094	0001923
1	5.093096	2.341264	4.520710	0.145904	MT	20941	2023.02.27 15:14:47.524859094	0001923
1	4.938148	-0.066560	4.920155	0.415872	MT	20941	2023.02.27 15:14:47.525859094	0001923
1	4.761824	-2.438611	4.057050	0.518168	MT	20941	2023.02.27 15:14:47.526859094	0001923
1	4.694539	-4.121977	2.174369	0.565788	MT	20941	2023.02.27 15:14:47.527859094	0001923
1	4.742596	-4.712162	-0.269963	0.463538	MT	20941	2023.02.27 15:14:47.528859094	0001923
1	4.884709	-4.077201	-2.684231	0.178085	MT	20941	2023.02.27 15:14:47.529859094	0001923
1	5.034150	-2.413956	-4.416420	-0.103555	MT	20941	2023.02.27 15:14:47.530859094	0001923
1	5.189451	-0.002720	-5.175879	-0.375055	MT	20941	2023.02.27 15:14:47.531859094	0001923
1	5.193388	2.408349	-4.573331	-0.505736	MT	20941	2023.02.27 15:14:47.532859094	0001923
1	5.269199	4.319777	-2.961043	-0.579840	MT	20941	2023.02.27 15:14:47.533859094	0001923
1	5.260440	5.206276	-0.597717	-0.457878	MT	20941	2023.02.27 15:14:47.534859094	0001923
1	5.241179	4.889023	1.865741	-0.293970	MT	20941	2023.02.27 15:14:47.535859094	0001923
1	5.117627	3.397068	3.827312	0.041415	MT	20941	2023.02.27 15:14:47.536859094	0001923
1	4.972301	1.159371	4.826255	0.294779	MT	20941	2023.02.27 15:14:47.537859094	0001923
1	4.836119	-1.351408	4.616519	0.499497	MT	20941	2023.02.27 15:14:47.538859094	0001923
1	4.749260	-3.440798	3.217628	0.602699	MT	20941	2023.02.27 15:14:47.539859094	0001923
1	4.729367	-4.593798	0.983054	0.545462	MT	20941	2023.02.27 15:14:47.540859094	0001923
1	4.820299	-4.552715	-1.542357	0.359451	MT	20941	2023.02.27 15:14:47.541859094	0001923
1	4.931706	-3.311468	-3.654391	0.036355	MT	20941	2023.02.27 15:14:47.542859094	0001923
1	5.111007	-1.271739	-4.944124	-0.246412	MT	20941	2023.02.27 15:14:47.543859094	0001923
1	5.183426	1.254269	-5.008261	-0.460470	MT	20941	2023.02.27 15:14:47.544859094	0001923
1	5.271093	3.486838	-3.909982	-0.581740	MT	20941	2023.02.27 15:14:47.545859094	0001923
1	5.271233	4.917900	-1.819955	-0.536578	MT	20941	2023.02.27 15:14:47.546859094	0001923
1	5.245956	5.190679	0.663079	-0.370454	MT	20941	2023.02.27 15:14:47.547859094	0001923
1	5.207921	4.268643	2.976791	-0.199596	MT	20941	2023.02.27 15:14:47.548859094	0001923
1	5.107681	2.349375	4.532535	0.158003	MT	20941	2023.02.27 15:14:47.549859094	0001923
1	4.927405	-0.105463	4.907988	0.424089	MT	20941	2023.02.27 15:14:47.550859094	0001923
1	4.750149	-2.470033	4.017222	0.569893	MT	20941	2023.02.27 15:14:47.551859094	0001923
1	4.769124	-4.201982	2.183273	0.566749	MT	20941	2023.02.27 15:14:47.552859094	0001923
1	4.789145	-4.764845	-0.273001	0.397024	MT	20941	2023.02.27 15:14:47.553859094	0001923
1	4.898353	-4.088703	-2.687978	0.226155	MT	20941	2023.02.27 15:14:47.554859094	0001923
1	5.050002	-2.375000	-4.455247	-0.112551	MT	20941	2023.02.27 15:14:47.555859094	0001923
1	5.171552	-0.062280	-5.160624	-0.330201	MT	20941	2023.02.27 15:14:47.556859094	0001923
1	5.262779	2.468395	-4.620255	-0.507071	MT	20941	2023.02.27 15:14:47.557859094	0001923
1	5.284675	4.350379	-2.936460	-0.615786	MT	20941	2023.02.27 15:14:47.558859094	0001923
1	5.323821	5.262937	-0.632096	-0.494994	MT	20941	2023.02.27 15:14:47.559859094	0001923
1	5.257738	4.908270	1.865397	-0.270170	MT	20941	2023.02.27 15:14:47.560859094	0001923
1	5.143915	3.404585	3.855990	-0.002232	MT	20941	2023.02.27 15:14:47.561859094	0001923
1	4.990992	1.134849	4.853956	0.247447	MT	20941	2023.02.27 15:14:47.562859094	0001923
1	4.850243	-1.343301	4.632344	0.511657	MT	20941	2023.02.27 15:14:47.563859094	0001923
1	4.699222	-3.389274	3.207409	0.555004	MT	20941	2023.02.27 15:14:47.564859094	0001923
1	4.716848	-4.590446	0.972038	0.481248	MT	20941	2023.02.27 15:14:47.565859094	0001923
1	4.817671	-4.565680	-1.513986	0.269003	MT	20941	2023.02.27 15:14:47.566859094	0001923
1	4.974591	-3.354570	-3.673257	0.024510	MT	20941	2023.02.27 15:14:47.567859094	0001923
1	5.109615	-1.220565	-4.956306	-0.231123	MT	20941	2023.02.27 15:14:47.568859094	0001923
1	5.194180	1.239036	-5.020911	-0.484510	MT	20941	2023.02.27 15:14:47.569859094	0001923
1	5.271796	3.482801	-3.913926	-0.585760	MT	20941	2023.02.27 15:14:47.570859094	0001923
1	5.304087	4.950235	-1.836388	-0.506157	MT	20941	2023.02.27 15:14:47.571859094	0001923
1	5.293615	5.238901	0.674783	-0.347769	MT	20941	2023.02.27 15:14:47.572859094	0001923
1	5.217492	4.285028	2.972246	-0.162828	MT	20941	2023.02.27 15:14:47.573859094	0001923
1	5.066560	2.341709	4.489103	0.185424	MT	20941	2023.02.27 15:14:47.574859094	0001923
1	4.899830	-0.086478	4.881074	0.419481	MT	20941	2023.02.27 15:14:47.575859094	0001923
1	4.757448	-2.466128	4.029348	0.562036	MT	20941	2023.02.27 15:14:47.576859094	0001923
1	4.717286	-4.158114	2.158557	0.550917	MT	20941	2023.02.27 15:14:47.577859094	0001923
1	4.779074	-4.752669	-0.285230	0.412714	MT	20941	2023.02.27 15:14:47.578859094	0001923
1	4.861758	-4.061466	-2.667848	0.154169	MT	20941	2023.02.27 15:14:47.579859094	0001923
1	5.062777	-2.401999	-4.455279	-0.112273	MT	20941	2023.02.27 15:14:47.580859094	0001923
1	5.163769	0.005792	-5.153667	-0.322795	MT	20941	2023.02.27 15:14:47.581859094	0001923
1	5.228066	2.405183	-4.612025	-0.526297	MT	20941	2023.02.27 15:14:47.582859094	0001923
1	5.264486	4.307912	-2.972239	-0.567887	MT	20941	2023.02.27 15:14:47.583859094	0001923
1	5.292509	5.239224	-0.589618	-0.462095	MT	20941	2023.02.27 15:14:47.584859094	0001923
1	5.257905	4.908554	1.868969	-0.242114	MT	20941	2023.02.27 15:14:47.585859094	0001923
1	5.139854	3.420285	3.836484	-0.033697	MT	20941	2023.02.27 15:14:47.586859094	0001923
1	4.981538	1.126899	4.845887	0.251406	MT	20941	2023.02.27 15:14:47.587859094	0001923
1	4.828127	-1.351441	4.608581	0.495376	MT	20941	2023.02.27 15:14:47.588859094	0001923
1	4.729160	-3.413334	3.226439	0.551542	MT	20941	2023.02.27 15:14:47.589859094	0001923
1	4.710364	-4.573845	0.987139	0.541318	MT	20941	2023.02.27 15:14:47.590859094	0001923
1	4.823287	-4.581711	-1.483008	0.269641	MT	20941	2023.02.27 15:14:47.591859094	0001923
1	4.971680	-3.354533	-3.669319	0.028570	MT	20941	2023.02.27 15:14:47.592859094	0001923
1	5.135947	-1.251667	-4.975157	-0.243092	MT	20941	2023.02.27 15:14:47.593859094	0001923
1	5.196553	1.262488	-5.021556	-0.440754	MT	20941	2023.02.27 15:14:47.594859094	0001923
1	5.264334	3.475049	-3.914302	-0.561681	MT	20941	2023.02.27 15:14:47.595859094	0001923
1	5.270544	4.917983	-1.820077	-0.528580	MT	20941	2023.02.27 15:14:47.596859094	0001923
1	5.270717	5.209044	0.679016	-0.430410	MT	20941	2023.02.27 15:14:47.597859094	0001923
1	5.231489	4.301590	2.975424	-0.107941	MT	20941	2023.02.27 15:14:47.598859094	0001923
1	5.085363	2.361614	4.500248	0.177387	MT	20941	2023.02.27 15:14:47.599859094	0001923
1	4.900029	-0.102141	4.886033	0.355708	MT	20941	2023.02.27 15:14:47.600859094	0001923
1	4.771854	-2.462481	4.052838	0.530352	MT	20941	2023.02.27 15:14:47.601859094	0001923
1	4.699272	-4.150132	2.135631	0.546484	MT	20941	2023.02.27 15:14:47.602859094	0001923
1	4.753377	-4.728810	-0.269020	0.400714	MT	20941	2023.02.27 15:14:47.603859094	0001923
1	4.924797	-4.112730	-2.699944	0.222219	MT	20941	2023.02.27 15:14:47.604859094	0001923
1	5.034880	-2.335040	-4.459138	-0.117023	MT	20941	2023.02.27 15:14:47.605859094	0001923
1	5.168295	-0.034492	-5.156286	-0.350424	MT	20941	2023.02.27 15:14:47.606859094	0001923
1	5.249706	2.412454	-4.635380	-0.502725	MT	20941	2023.02.27 15:14:47.607859094	0001923
1	5.307550	4.367067	-2.965414	-0.552390	MT	20941	2023.02.27 15:14:47.608859094	0001923
1	5.248773	5.195181	-0.585610	-0.465580	MT	20941	2023.02.27 15:14:47.609859094	0001923
1	5.219990	4.861092	1.880584	-0.285454	MT	20941	2023.02.27 15:14:47.610859094	0001923
1	5.126381	3.391485	3.844143	-0.013280	MT	20941	2023.02.27 15:14:47.611859094	0001923
1	5.003739	1.182300	4.853340	0.290955	MT	20941	2023.02.27 15:14:47.612859094	0001923
1	4.842461	-1.355247	4.620270	0.515597	MT	20941	2023.02.27 15:14:47.613859094	0001923
1	4.719262	-3.409198	3.214262	0.563315	MT	20941	2023.02.27 15:14:47.614859094	0001923
1	4.700938	-4.566483	1.007062	0.481536	MT	20941	2023.02.27 15:14:47.615859094	0001923
1	4.813320	-4.552697	-1.519421	0.363802	MT	20941	2023.02.27 15:14:47.616859094	0001923
1	4.986749	-3.350467	-3.693372	0.032162	MT	20941	2023.02.27 15:14:47.617859094	0001923
1	5.115581	-1.243687	-4.956150	-0.242884	MT	20941	2023.02.27 15:14:47.618859094	0001923
1	5.179448	1.227481	-5.012598	-0.440256	MT	20941	2023.02.27 15:14:47.619859094	0001923
1	5.243354	3.466861	-3.891069	-0.577245	MT	20941	2023.02.27 15:14:47.620859094	0001923
1	5.259951	4.897712	-1.835671	-0.556614	MT	20941	2023.02.27 15:14:47.621859094	0001923
1	5.281806	5.226285	0.643735	-0.411124	MT	20941	2023.02.27 15:14:47.622859094	0001923
1	5.226600	4.292941	2.976377	-0.170848	MT	20941	2023.02.27 15:14:47.623859094	0001923
1	5.084891	2.337603	4.512218	0.177818	MT	20941	2023.02.27 15:14:47.624859094	0001923
1	4.884709	-0.070920	4.869766	0.375141	MT	20941	2023.02.27 15:14:47.625859094	0001923
1	4.745370	-2.450166	4.025428	0.557811	MT	20941	2023.02.27 15:14:47.626859094	0001923
1	4.659116	-4.091035	2.158515	0.558226	MT	20941	2023.02.27 15:14:47.627859094	0001923
1	4.758074	-4.728450	-0.308488	0.431113	MT	20941	2023.02.27 15:14:47.628859094	0001923
1	4.920429	-4.112739	-2.691945	0.222341	MT	20941	2023.02.27 15:14:47.629859094	0001923
1	5.083773	-2.409535	-4.475942	-0.069504	MT	20941	2023.02.27 15:14:47.630859094	0001923
1	5.148569	0.001611	-5.137429	-0.338507	MT	20941	2023.02.27 15:14:47.631859094	0001923
1	5.244292	2.401049	-4.630798	-0.541544	MT	20941	2023.02.27 15:14:47.632859094	0001923
1	5.256619	4.311682	-2.948932	-0.587573	MT	20941	2023.02.27 15:14:47.633859094	0001923
1	5.308949	5.250868	-0.604052	-0.498442	MT	20941	2023.02.27 15:14:47.634859094	0001923
1	5.252259	4.900142	1.869570	-0.282025	MT	20941	2023.02.27 15:14:47.635859094	0001923
1	5.162242	3.436505	3.852150	-0.010621	MT	20941	2023.02.27 15:14:47.636859094	0001923
1	5.000499	1.103123	4.869489	0.276016	MT	20941	2023.02.27 15:14:47.637859094	0001923
1	4.818194	-1.384032	4.594446	0.436486	MT	20941	2023.02.27 15:14:47.638859094	0001923
1	4.732659	-3.441140	3.199165	0.567415	MT	20941	2023.02.27 15:14:47.639859094	0001923
1	4.682925	-4.554625	0.984323	0.465063	MT	20941	2023.02.27 15:14:47.640859094	0001923
1	4.839112	-4.585438	-1.518360	0.292144	MT	20941	2023.02.27 15:14:47.641859094	0001923
1	4.999737	-3.378474	-3.685406	0.032572	MT	20941	2023.02.27 15:14:47.642859094	0001923
1	5.102700	-1.239617	-4.944269	-0.234743	MT	20941	2023.02.27 15:14:47.643859094	0001923
1	5.208863	1.219473	-5.044543	-0.444662	MT	20941	2023.02.27 15:14:47.644859094	0001923
1	5.247920	3.474943	-3.891182	-0.569329	MT	20941	2023.02.27 15:14:47.645859094	0001923
1	5.325421	4.969576	-1.827404	-0.569230	MT	20941	2023.02.27 15:14:47.646859094	0001923
1	5.233880	5.178486	0.651371	-0.390511	MT	20941	2023.02.27 15:14:47.647859094	0001923
1	5.229184	4.297178	2.976030	-0.147893	MT	20941	2023.02.27 15:14:47.648859094	0001923
1	5.077051	2.345202	4.500839	0.137559	MT	20941	2023.02.27 15:14:47.649859094	0001923
1	4.925633	-0.161498	4.904983	0.420620	MT	20941	2023.02.27 15:14:47.650859094	0001923
1	4.731769	-2.450149	4.009430	0.557566	MT	20941	2023.02.27 15:14:47.651859094	0001923
1	4.727874	-4.170113	2.158543	0.551040	MT	20941	2023.02.27 15:14:47.652859094	0001923
1	4.804499	-4.771944	-0.278338	0.484030	MT	20941	2023.02.27 15:14:47.653859094	0001923
1	4.942341	-4.143346	-2.681578	0.261822	MT	20941	2023.02.27 15:14:47.654859094	0001923
1	5.078736	-2.413697	-4.467719	-0.084338	MT	20941	2023.02.27 15:14:47.655859094	0001923
1	5.178731	-0.026937	-5.163604	-0.394621	MT	20941	2023.02.27 15:14:47.656859094	0001923
1	5.253703	2.419965	-4.630654	-0.549738	MT	20941	2023.02.27 15:14:47.657859094	0001923
1	5.269390	4.315406	-2.960498	-0.615793	MT	20941	2023.02.27 15:14:47.658859094	0001923
1	5.288822	5.235665	-0.617230	-0.422473	MT	20941	2023.02.27 15:14:47.659859094	0001923
1	5.257525	4.904341	1.876269	-0.261962	MT	20941	2023.02.27 15:14:47.660859094	0001923
1	5.152453	3.404213	3.867523	-0.037058	MT	20941	2023.02.27 15:14:47.661859094	0001923
1	5.007416	1.147331	4.865236	0.295498	MT	20941	2023.02.27 15:14:47.662859094	0001923
1	4.828451	-1.295419	4.624585	0.499043	MT	20941	2023.02.27 15:14:47.663859094	0001923
1	4.712530	-3.397285	3.218398	0.555254	MT	20941	2023.02.27 15:14:47.664859094	0001923
1	4.736299	-4.602440	1.006958	0.485906	MT	20941	2023.02.27 15:14:47.665859094	0001923
1	4.826190	-4.572878	-1.503203	0.348255	MT	20941	2023.02.27 15:14:47.666859094	0001923
1	4.903732	-3.287486	-3.638365	0.036353	MT	20941	2023.02.27 15:14:47.667859094	0001923
1	5.078740	-1.243985	-4.916773	-0.267284	MT	20941	2023.02.27 15:14:47.668859094	0001923
1	5.208321	1.246966	-5.032778	-0.492774	MT	20941	2023.02.27 15:14:47.669859094	0001923
1	5.279969	3.510702	-3.898772	-0.593817	MT	20941	2023.02.27 15:14:47.670859094	0001923
1	5.276358	4.921904	-1.823950	-0.536681	MT	20941	2023.02.27 15:14:47.671859094	0001923
1	5.276839	5.218456	0.678416	-0.390510	MT	20941	2023.02.27 15:14:47.672859094	0001923
1	5.244708	4.313142	2.980095	-0.150996	MT	20941	2023.02.27 15:14:47.673859094	0001923
1	5.095780	2.345635	4.520165	0.181857	MT	20941	2023.02.27 15:14:47.674859094	0001923
1	4.907708	-0.141689	4.889314	0.400173	MT	20941	2023.02.27 15:14:47.675859094	0001923
1	4.772491	-2.474724	4.049191	0.506418	MT	20941	2023.02.27 15:14:47.676859094	0001923
1	4.747769	-4.190075	2.162458	0.555307	MT	20941	2023.02.27 15:14:47.677859094	0001923
1	4.776142	-4.748481	-0.277516	0.431792	MT	20941	2023.02.27 15:14:47.678859094	0001923
1	4.937032	-4.148416	-2.672011	0.159003	MT	20941	2023.02.27 15:14:47.679859094	0001923
1	5.050412	-2.390925	-4.447389	-0.104266	MT	20941	2023.02.27 15:14:47.680859094	0001923
1	5.153424	-0.014549	-5.141203	-0.354400	MT	20941	2023.02.27 15:14:47.681859094	0001923
1	5.266132	2.492509	-4.612410	-0.495198	MT	20941	2023.02.27 15:14:47.682859094	0001923
1	5.275438	4.319536	-2.967676	-0.603943	MT	20941	2023.02.27 15:14:47.683859094	0001923
1	5.258286	5.198834	-0.608052	-0.501967	MT	20941	2023.02.27 15:14:47.684859094	0001923
1	5.256397	4.904060	1.869697	-0.290064	MT	20941	2023.02.27 15:14:47.685859094	0001923
1	5.126361	3.391516	3.844098	-0.010280	MT	20941	2023.02.27 15:14:47.686859094	0001923
1	4.999692	1.143546	4.856927	0.315414	MT	20941	2023.02.27 15:14:47.687859094	0001923
1	4.826457	-1.371058	4.597009	0.531407	MT	20941	2023.02.27 15:14:47.688859094	0001923
1	4.749110	-3.464765	3.208053	0.507784	MT	20941	2023.02.27 15:14:47.689859094	0001923
1	4.709671	-4.578512	0.995110	0.477477	MT	20941	2023.02.27 15:14:47.690859094	0001923
1	4.814495	-4.561122	-1.506821	0.324075	MT	20941	2023.02.27 15:14:47.691859094	0001923
1	4.977977	-3.365846	-3.666356	0.095743	MT	20941	2023.02.27 15:14:47.692859094	0001923
1	5.111245	-1.255829	-4.947967	-0.255636	MT	20941	2023.02.27 15:14:47.693859094	0001923
1	5.187046	1.262603	-5.012740	-0.428619	MT	20941	2023.02.27 15:14:47.694859094	0001923
1	5.265849	3.506978	-3.887206	-0.565597	MT	20941	2023.02.27 15:14:47.695859094	0001923
1	5.278453	4.921826	-1.827827	-0.544740	MT	20941	2023.02.27 15:14:47.696859094	0001923
1	5.226904	5.170635	0.667116	-0.374187	MT	20941	2023.02.27 15:14:47.697859094	0001923
1	5.188943	4.257399	2.963679	-0.127668	MT	20941	2023.02.27 15:14:47.698859094	0001923
1	5.085845	2.341190	4.512833	0.137783	MT	20941	2023.02.27 15:14:47.699859094	0001923
1	4.923308	-0.117666	4.905279	0.404170	MT	20941	2023.02.27 15:14:47.700859094	0001923
1	4.765119	-2.485749	4.034241	0.502303	MT	20941	2023.02.27 15:14:47.701859094	0001923
1	4.722093	-4.165823	2.147137	0.577827	MT	20941	2023.02.27 15:14:47.702859094	0001923
1	4.782350	-4.752230	-0.281886	0.455768	MT	20941	2023.02.27 15:14:47.703859094	0001923
1	4.894684	-4.068720	-2.711890	0.221583	MT	20941	2023.02.27 15:14:47.704859094	0001923
1	5.069797	-2.409706	-4.459715	-0.084257	MT	20941	2023.02.27 15:14:47.705859094	0001923
1	5.168268	-0.030492	-5.156281	-0.350465	MT	20941	2023.02.27 15:14:47.706859094	0001923
1	5.230291	2.432128	-4.599933	-0.530391	MT	20941	2023.02.27 15:14:47.707859094	0001923
1	5.296007	4.367087	-2.945478	-0.548085	MT	20941	2023.02.27 15:14:47.708859094	0001923
1	5.266836	5.214218	-0.581649	-0.461716	MT	20941	2023.02.27 15:14:47.709859094	0001923
1	5.240478	4.881004	1.884729	-0.293598	MT	20941	2023.02.27 15:14:47.710859094	0001923
1	5.165199	3.436542	3.856089	-0.006561	MT	20941	2023.02.27 15:14:47.711859094	0001923
1	5.029448	1.167063	4.884624	0.271587	MT	20941	2023.02.27 15:14:47.712859094	0001923
1	4.826496	-1.335570	4.612783	0.483274	MT	20941	2023.02.27 15:14:47.713859094	0001923
1	4.708853	-3.393368	3.218525	0.547214	MT	20941	2023.02.27 15:14:47.714859094	0001923
1	4.724910	-4.594079	0.975483	0.517344	MT	20941	2023.02.27 15:14:47.715859094	0001923
1	4.842684	-4.577159	-1.549713	0.315584	MT	20941	2023.02.27 15:14:47.716859094	0001923
1	4.963358	-3.319184	-3.689763	0.059899	MT	20941	2023.02.27 15:14:47.717859094	0001923
1	5.108001	-1.255998	-4.943723	-0.271572	MT	20941	2023.02.27 15:14:47.718859094	0001923
1	5.211432	1.282166	-5.029042	-0.473077	MT	20941	2023.02.27 15:14:47.719859094	0001923
1	5.253185	3.478988	-3.895238	-0.565432	MT	20941	2023.02.27 15:14:47.720859094	0001923
1	5.262844	4.905740	-1.823724	-0.552513	MT	20941	2023.02.27 15:14:47.721859094	0001923
1	5.313866	5.258739	0.671052	-0.364033	MT	20941	2023.02.27 15:14:47.722859094	0001923
1	5.231025	4.297339	2.979786	-0.131835	MT	20941	2023.02.27 15:14:47.723859094	0001923
1	5.081057	2.381463	4.485517	0.160955	MT	20941	2023.02.27 15:14:47.724859094	0001923
1	4.900033	-0.097477	4.881061	0.419595	MT	20941	2023.02.27 15:14:47.725859094	0001923
1	4.743349	-2.457751	4.012825	0.596703	MT	20941	2023.02.27 15:14:47.726859094	0001923
1	4.728601	-4.174064	2.151478	0.554974	MT	20941	2023.02.27 15:14:47.727859094	0001923
1	4.795671	-4.768801	-0.316001	0.396408	MT	20941	2023.02.27 15:14:47.728859094	0001923
1	4.867591	-4.052870	-2.687691	0.209787	MT	20941	2023.02.27 15:14:47.729859094	0001923
1	5.061197	-2.391078	-4.459143	-0.120446	MT	20941	2023.02.27 15:14:47.730859094	0001923
1	5.155252	-0.018879	-5.140719	-0.386354	MT	20941	2023.02.27 15:14:47.731859094	0001923
1	5.235489	2.412105	-4.615894	-0.534429	MT	20941	2023.02.27 15:14:47.732859094	0001923
1	5.277703	4.338553	-2.944717	-0.599788	MT	20941	2023.02.27 15:14:47.733859094	0001923
1	5.250346	5.194975	-0.585304	-0.485577	MT	20941	2023.02.27 15:14:47.734859094	0001923
1	5.248179	4.889247	1.888372	-0.269623	MT	20941	2023.02.27 15:14:47.735859094	0001923
1	5.141616	3.396582	3.859980	-0.002088	MT	20941	2023.02.27 15:14:47.736859094	0001923
1	4.985990	1.143105	4.845600	0.271238	MT	20941	2023.02.27 15:14:47.737859094	0001923
1	4.836224	-1.355532	4.616698	0.487540	MT	20941	2023.02.27 15:14:47.738859094	0001923
1	4.717435	-3.413400	3.210563	0.543299	MT	20941	2023.02.27 15:14:47.739859094	0001923
1	4.738877	-4.614137	0.952584	0.509200	MT	20941	2023.02.27 15:14:47.740859094	0001923
1	4.868421	-4.604877	-1.542175	0.343989	MT	20941	2023.02.27 15:14:47.741859094	0001923
1	4.999273	-3.386482	-3.677417	0.032777	MT	20941	2023.02.27 15:14:47.742859094	0001923
1	5.108888	-1.236331	-4.952677	-0.207901	MT	20941	2023.02.27 15:14:47.743859094	0001923
1	5.199750	1.274447	-5.021480	-0.444877	MT	20941	2023.02.27 15:14:47.744859094	0001923
1	5.227749	3.419759	-3.909940	-0.589049	MT	20941	2023.02.27 15:14:47.745859094	0001923
1	5.280626	4.921578	-1.827461	-0.568736	MT	20941	2023.02.27 15:14:47.746859094	0001923
1	5.230311	5.174288	0.643673	-0.410588	MT	20941	2023.02.27 15:14:47.747859094	0001923
1	5.181502	4.240989	2.972254	-0.166375	MT	20941	2023.02.27 15:14:47.748859094	0001923
1	5.079493	2.349491	4.500417	0.165513	MT	20941	2023.02.27 15:14:47.749859094	0001923
1	4.886194	-0.121835	4.869584	0.383664	MT	20941	2023.02.27 15:14:47.750859094	0001923
1	4.762603	-2.466217	4.036469	0.554144	MT	20941	2023.02.27 15:14:47.751859094	0001923
1	4.725307	-4.170233	2.155727	0.538997	MT	20941	2023.02.27 15:14:47.752859094	0001923
1	4.785204	-4.756320	-0.273770	0.447933	MT	20941	2023.02.27 15:14:47.753859094	0001923
1	4.903999	-4.096950	-2.687621	0.202241	MT	20941	2023.02.27 15:14:47.754859094	0001923
1	5.071351	-2.390694	-4.471691	-0.084636	MT	20941	2023.02.27 15:14:47.755859094	0001923
1	5.167428	0.005091	-5.152628	-0.390783	MT	20941	2023.02.27 15:14:47.756859094	0001923
1	5.242643	2.451767	-4.599375	-0.565591	MT	20941	2023.02.27 15:14:47.757859094	0001923
1	5.288352	4.350973	-2.953313	-0.560040	MT	20941	2023.02.27 15:14:47.758859094	0001923
1	5.246278	5.191370	-0.608856	-0.449893	MT	20941	2023.02.27 15:14:47.759859094	0001923
1	5.252834	4.896049	1.880686	-0.289814	MT	20941	2023.02.27 15:14:47.760859094	0001923
1	5.138879	3.387300	3.864381	-0.028930	MT	20941	2023.02.27 15:14:47.761859094	0001923
1	5.003127	1.134961	4.865772	0.259628	MT	20941	2023.02.27 15:14:47.762859094	0001923
1	4.808477	-1.279445	4.608667	0.494635	MT	20941	2023.02.27 15:14:47.763859094	0001923
1	4.711920	-3.413182	3.199259	0.563127	MT	20941	2023.02.27 15:14:47.764859094	0001923
1	4.742155	-4.610086	0.983463	0.517631	MT	20941	2023.02.27 15:14:47.765859094	0001923
1	4.874794	-4.613285	-1.545573	0.304017	MT	20941	2023.02.27 15:14:47.766859094	0001923
1	4.983771	-3.365879	-3.674294	0.091622	MT	20941	2023.02.27 15:14:47.767859094	0001923
1	5.128021	-1.232547	-4.972318	-0.231244	MT	20941	2023.02.27 15:14:47.768859094	0001923
1	5.180681	1.198034	-5.016960	-0.484027	MT	20941	2023.02.27 15:14:47.769859094	0001923
1	5.260302	3.475169	-3.910485	-0.549622	MT	20941	2023.02.27 15:14:47.770859094	0001923
1	5.268284	4.901640	-1.846543	-0.564821	MT	20941	2023.02.27 15:14:47.771859094	0001923
1	5.240084	5.186764	0.650969	-0.363598	MT	20941	2023.02.27 15:14:47.772859094	0001923
1	5.186081	4.253234	2.963918	-0.143624	MT	20941	2023.02.27 15:14:47.773859094	0001923
1	5.053701	2.293452	4.500411	0.162090	MT	20941	2023.02.27 15:14:47.774859094	0001923
1	4.902736	-0.113728	4.885408	0.395825	MT	20941	2023.02.27 15:14:47.775859094	0001923
1	4.734984	-2.470181	4.001469	0.553651	MT	20941	2023.02.27 15:14:47.776859094	0001923
1	4.718581	-4.169965	2.135363	0.562687	MT	20941	2023.02.27 15:14:47.777859094	0001923
1	4.788214	-4.760514	-0.285468	0.427794	MT	20941	2023.02.27 15:14:47.778859094	0001923
1	4.916379	-4.097131	-2.711313	0.181878	MT	20941	2023.02.27 15:14:47.779859094	0001923
1	5.069618	-2.386860	-4.471442	-0.100674	MT	20941	2023.02.27 15:14:47.780859094	0001923
1	5.180594	0.017436	-5.168101	-0.359141	MT	20941	2023.02.27 15:14:47.781859094	0001923
1	5.201869	2.397324	-4.588281	-0.509851	MT	20941	2023.02.27 15:14:47.782859094	0001923
1	5.260882	4.323545	-2.936736	-0.599511	MT	20941	2023.02.27 15:14:47.783859094	0001923
1	5.290845	5.235113	-0.601438	-0.474235	MT	20941	2023.02.27 15:14:47.784859094	0001923
1	5.296673	4.944252	1.880438	-0.270311	MT	20941	2023.02.27 15:14:47.785859094	0001923
1	5.172191	3.416402	3.883230	-0.016940	MT	20941	2023.02.27 15:14:47.786859094	0001923
1	5.003785	1.143583	4.860866	0.319474	MT	20941	2023.02.27 15:14:47.787859094	0001923
1	4.844166	-1.347709	4.628950	0.471644	MT	20941	2023.02.27 15:14:47.788859094	0001923
1	4.734554	-3.429115	3.214116	0.571520	MT	20941	2023.02.27 15:14:47.789859094	0001923
1	4.710347	-4.582108	0.963560	0.513038	MT	20941	2023.02.27 15:14:47.790859094	0001923
1	4.852459	-4.597471	-1.525312	0.288161	MT	20941	2023.02.27 15:14:47.791859094	0001923
1	4.997412	-3.366590	-3.693208	0.020328	MT	20941	2023.02.27 15:14:47.792859094	0001923
1	5.112767	-1.236327	-4.956676	-0.207962	MT	20941	2023.02.27 15:14:47.793859094	0001923
1	5.211101	1.239262	-5.040214	-0.464804	MT	20941	2023.02.27 15:14:47.794859094	0001923
1	5.217059	3.451755	-3.867968	-0.584738	MT	20941	2023.02.27 15:14:47.795859094	0001923
1	5.277518	4.917834	-1.835831	-0.544821	MT	20941	2023.02.27 15:14:47.796859094	0001923
1	5.265808	5.201834	0.683312	-0.450274	MT	20941	2023.02.27 15:14:47.797859094	0001923
1	5.148165	4.223080	2.943663	-0.063609	MT	20941	2023.02.27 15:14:47.798859094	0001923
1	5.073070	2.365217	4.485865	0.137124	MT	20941	2023.02.27 15:14:47.799859094	0001923
1	4.862322	-0.145434	4.842009	0.419493	MT	20941	2023.02.27 15:14:47.800859094	0001923
1	4.772808	-2.497208	4.029433	0.554356	MT	20941	2023.02.27 15:14:47.801859094	0001923
1	4.698109	-4.141734	2.139044	0.585456	MT	20941	2023.02.27 15:14:47.802859094	0001923
1	4.783156	-4.756703	-0.292172	0.408649	MT	20941	2023.02.27 15:14:47.803859094	0001923
1	4.906020	-4.093268	-2.699126	0.170022	MT	20941	2023.02.27 15:14:47.804859094	0001923
1	5.091163	-2.409929	-4.483346	-0.108619	MT	20941	2023.02.27 15:14:47.805859094	0001923
1	5.153832	0.005367	-5.141057	-0.362605	MT	20941	2023.02.27 15:14:47.806859094	0001923
1	5.229876	2.396951	-4.615683	-0.549272	MT	20941	2023.02.27 15:14:47.807859094	0001923
1	5.265520	4.351056	-2.914500	-0.547446	MT	20941	2023.02.27 15:14:47.808859094	0001923
1	5.272116	5.223094	-0.542520	-0.469211	MT	20941	2023.02.27 15:14:47.809859094	0001923
1	5.197747	4.835887	1.880860	-0.305194	MT	20941	2023.02.27 15:14:47.810859094	0001923
1	5.138570	3.396709	3.855797	0.009848	MT	20941	2023.02.27 15:14:47.811859094	0001923
1	5.008186	1.147496	4.864992	0.311496	MT	20941	2023.02.27 15:14:47.812859094	0001923
1	4.833423	-1.371481	4.608619	0.491582	MT	20941	2023.02.27 15:14:47.813859094	0001923
1	4.740179	-3.433118	3.218111	0.571622	MT	20941	2023.02.27 15:14:47.814859094	0001923
1	4.703844	-4.574158	0.971629	0.509079	MT	20941	2023.02.27 15:14:47.815859094	0001923
1	4.860588	-4.597121	-1.545798	0.319850	MT	20941	2023.02.27 15:14:47.816859094	0001923
1	5.014632	-3.386018	-3.698071	0.075464	MT	20941	2023.02.27 15:14:47.817859094	0001923
1	5.126350	-1.271681	-4.960183	-0.242657	MT	20941	2023.02.27 15:14:47.818859094	0001923
1	5.193463	1.246867	-5.016658	-0.500528	MT	20941	2023.02.27 15:14:47.819859094	0001923
1	5.243329	3.490712	-3.867861	-0.589138	MT	20941	2023.02.27 15:14:47.820859094	0001923
1	5.292469	4.938107	-1.832220	-0.517971	MT	20941	2023.02.27 15:14:47.821859094	0001923
1	5.269187	5.209212	0.675772	-0.414459	MT	20941	2023.02.27 15:14:47.822859094	0001923
1	5.193812	4.249378	2.983667	-0.127280	MT	20941	2023.02.27 15:14:47.823859094	0001923
1	5.063508	2.345063	4.486070	0.122332	MT	20941	2023.02.27 15:14:47.824859094	0001923
1	4.872366	-0.125654	4.854337	0.399474	MT	20941	2023.02.27 15:14:47.825859094	0001923
1	4.773804	-2.509410	4.025725	0.534422	MT	20941	2023.02.27 15:14:47.826859094	0001923
1	4.694202	-4.150078	2.123571	0.550300	MT	20941	2023.02.27 15:14:47.827859094	0001923
1	4.770501	-4.744752	-0.285098	0.404633	MT	20941	2023.02.27 15:14:47.828859094	0001923
1	4.921463	-4.124327	-2.680104	0.166632	MT	20941	2023.02.27 15:14:47.829859094	0001923
1	5.074932	-2.405698	-4.467710	-0.084420	MT	20941	2023.02.27 15:14:47.830859094	0001923
1	5.164918	-0.019149	-5.148306	-0.413471	MT	20941	2023.02.27 15:14:47.831859094	0001923
1	5.241581	2.451890	-4.599558	-0.553593	MT	20941	2023.02.27 15:14:47.832859094	0001923
1	5.319829	4.386765	-2.952965	-0.580407	MT	20941	2023.02.27 15:14:47.833859094	0001923
1	5.277411	5.222713	-0.561923	-0.508510	MT	20941	2023.02.27 15:14:47.834859094	0001923
1	5.229296	4.864832	1.892954	-0.309308	MT	20941	2023.02.27 15:14:47.835859094	0001923
1	5.123763	3.387444	3.844200	-0.017238	MT	20941	2023.02.27 15:14:47.836859094	0001923
1	4.988834	1.119221	4.853388	0.283605	MT	20941	2023.02.27 15:14:47.837859094	0001923
1	4.822721	-1.364086	4.605529	0.432449	MT	20941	2023.02.27 15:14:47.838859094	0001923
1	4.753771	-3.448922	3.217802	0.590784	MT	20941	2023.02.27 15:14:47.839859094	0001923
1	4.766981	-4.646292	0.944791	0.493410	MT	20941	2023.02.27 15:14:47.840859094	0001923
1	4.843660	-4.581006	-1.537964	0.331805	MT	20941	2023.02.27 15:14:47.841859094	0001923
1	5.014078	-3.386379	-3.697536	0.040470	MT	20941	2023.02.27 15:14:47.842859094	0001923
1	5.098308	-1.204656	-4.948166	-0.239164	MT	20941	2023.02.27 15:14:47.843859094	0001923
1	5.195333	1.235288	-5.025282	-0.460534	MT	20941	2023.02.27 15:14:47.844859094	0001923
1	5.259115	3.475042	-3.907302	-0.561574	MT	20941	2023.02.27 15:14:47.845859094	0001923
1	5.278496	4.921657	-1.823583	-0.560677	MT	20941	2023.02.27 15:14:47.846859094	0001923
1	5.266331	5.213425	0.628538	-0.399221	MT	20941	2023.02.27 15:14:47.847859094	0001923
1	5.202396	4.277044	2.957238	-0.162975	MT	20941	2023.02.27 15:14:47.848859094	0001923
1	5.064565	2.329705	4.493088	0.185608	MT	20941	2023.02.27 15:14:47.849859094	0001923
1	4.881057	-0.121539	4.862157	0.411553	MT	20941	2023.02.27 15:14:47.850859094	0001923
1	4.774892	-2.481472	4.044817	0.530425	MT	20941	2023.02.27 15:14:47.851859094	0001923
1	4.701910	-4.150053	2.139508	0.554544	MT	20941	2023.02.27 15:14:47.852859094	0001923
1	4.822116	-4.791175	-0.292993	0.460001	MT	20941	2023.02.27 15:14:47.853859094	0001923
1	4.921059	-4.109428	-2.702900	0.154128	MT	20941	2023.02.27 15:14:47.854859094	0001923
1	5.029206	-2.322958	-4.459246	-0.109148	MT	20941	2023.02.27 15:14:47.855859094	0001923
1	5.149635	-0.046552	-5.137242	-0.354010	MT	20941	2023.02.27 15:14:47.856859094	0001923
1	5.242483	2.431945	-4.611642	-0.549571	MT	20941	2023.02.27 15:14:47.857859094	0001923
1	5.267195	4.327467	-2.940609	-0.607612	MT	20941	2023.02.27 15:14:47.858859094	0001923
1	5.243285	5.186807	-0.581070	-0.501431	MT	20941	2023.02.27 15:14:47.859859094	0001923
1	5.263412	4.904283	1.892328	-0.265717	MT	20941	2023.02.27 15:14:47.860859094	0001923
1	5.154833	3.416663	3.859881	0.005704	MT	20941	2023.02.27 15:14:47.861859094	0001923
1	4.971234	1.159123	4.826622	0.270783	MT	20941	2023.02.27 15:14:47.862859094	0001923
1	4.848122	-1.359168	4.624142	0.523698	MT	20941	2023.02.27 15:14:47.863859094	0001923
1	4.720412	-3.421479	3.207676	0.535337	MT	20941	2023.02.27 15:14:47.864859094	0001923
1	4.725975	-4.602648	0.968329	0.461314	MT	20941	2023.02.27 15:14:47.865859094	0001923
1	4.873229	-4.612926	-1.534124	0.340195	MT	20941	2023.02.27 15:14:47.866859094	0001923
1	4.977992	-3.346641	-3.685124	0.016245	MT	20941	2023.02.27 15:14:47.867859094	0001923
1	5.110883	-1.212324	-4.960647	-0.208270	MT	20941	2023.02.27 15:14:47.868859094	0001923
1	5.212627	1.235472	-5.044524	-0.444827	MT	20941	2023.02.27 15:14:47.869859094	0001923
1	5.220266	3.427908	-3.895176	-0.572905	MT	20941	2023.02.27 15:14:47.870859094	0001923
1	5.270065	4.909961	-1.839023	-0.532787	MT	20941	2023.02.27 15:14:47.871859094	0001923
1	5.222177	5.162219	0.671716	-0.414036	MT	20941	2023.02.27 15:14:47.872859094	0001923
1	5.205745	4.272909	2.968415	-0.174764	MT	20941	2023.02.27 15:14:47.873859094	0001923
1	5.059287	2.309826	4.496881	0.197873	MT	20941	2023.02.27 15:14:47.874859094	0001923
1	4.885986	-0.125419	4.865969	0.423653	MT	20941	2023.02.27 15:14:47.875859094	0001923
1	4.737839	-2.442162	4.021438	0.557667	MT	20941	2023.02.27 15:14:47.876859094	0001923
1	4.700846	-4.154337	2.135931	0.526528	MT	20941	2023.02.27 15:14:47.877859094	0001923
1	4.786772	-4.760781	-0.296055	0.400631	MT	20941	2023.02.27 15:14:47.878859094	0001923
1	4.901529	-4.088983	-2.695549	0.198037	MT	20941	2023.02.27 15:14:47.879859094	0001923
1	5.066498	-2.394991	-4.463269	-0.112467	MT	20941	2023.02.27 15:14:47.880859094	0001923
1	5.159417	-0.010129	-5.149808	-0.314570	MT	20941	2023.02.27 15:14:47.881859094	0001923
1	5.223341	2.411851	-4.599545	-0.557181	MT	20941	2023.02.27 15:14:47.882859094	0001923
1	5.246666	4.307418	-2.932572	-0.611283	MT	20941	2023.02.27 15:14:47.883859094	0001923
1	5.310616	5.254803	-0.580989	-0.502131	MT	20941	2023.02.27 15:14:47.884859094	0001923
1	5.221850	4.865504	1.879978	-0.245502	MT	20941	2023.02.27 15:14:47.885859094	0001923
1	5.132646	3.387627	3.855908	0.001942	MT	20941	2023.02.27 15:14:47.886859094	0001923
1	4.985963	1.146857	4.845972	0.247201	MT	20941	2023.02.27 15:14:47.887859094	0001923
1	4.840324	-1.383526	4.612665	0.487768	MT	20941	2023.02.27 15:14:47.888859094	0001923
1	4.715291	-3.424891	3.186834	0.590063	MT	20941	2023.02.27 15:14:47.889859094	0001923
1	4.777762	-4.653875	0.940172	0.533424	MT	20941	2023.02.27 15:14:47.890859094	0001923
1	4.884352	-4.608878	-1.581114	0.339435	MT	20941	2023.02.27 15:14:47.891859094	0001923
1	4.966976	-3.314980	-3.698048	0.078732	MT	20941	2023.02.27 15:14:47.892859094	0001923
1	5.148291	-1.236785	-4.990939	-0.256489	MT	20941	2023.02.27 15:14:47.893859094	0001923
1	5.167424	1.258625	-4.993808	-0.424288	MT	20941	2023.02.27 15:14:47.894859094	0001923
1	5.288435	3.506717	-3.913775	-0.594005	MT	20941	2023.02.27 15:14:47.895859094	0001923
1	5.265908	4.909653	-1.819598	-0.560492	MT	20941	2023.02.27 15:14:47.896859094	0001923
1	5.270947	5.213191	0.655840	-0.418805	MT	20941	2023.02.27 15:14:47.897859094	0001923
1	5.147093	4.214536	2.952446	-0.115396	MT	20941	2023.02.27 15:14:47.898859094	0001923
1	5.062498	2.341507	4.485409	0.165366	MT	20941	2023.02.27 15:14:47.899859094	0001923
1	4.904918	-0.145520	4.885065	0.416151	MT	20941	2023.02.27 15:14:47.900859094	0001923
1	4.767882	-2.497369	4.025678	0.538298	MT	20941	2023.02.27 15:14:47.901859094	0001923
1	4.719299	-4.166102	2.147549	0.550831	MT	20941	2023.02.27 15:14:47.902859094	0001923
1	4.801206	-4.772531	-0.308419	0.423567	MT	20941	2023.02.27 15:14:47.903859094	0001923
1	4.961277	-4.144405	-2.722940	0.154183	MT	20941	2023.02.27 15:14:47.904859094	0001923
1	5.047018	-2.346340	-4.468174	-0.050033	MT	20941	2023.02.27 15:14:47.905859094	0001923
1	5.163018	-0.022829	-5.148784	-0.382435	MT	20941	2023.02.27 15:14:47.906859094	0001923
1	5.248900	2.448068	-4.611806	-0.537738	MT	20941	2023.02.27 15:14:47.907859094	0001923
1	5.276223	4.319454	-2.967554	-0.611942	MT	20941	2023.02.27 15:14:47.908859094	0001923
1	5.252707	5.194864	-0.597120	-0.497758	MT	20941	2023.02.27 15:14:47.909859094	0001923
1	5.217355	4.865029	1.861713	-0.293785	MT	20941	2023.02.27 15:14:47.910859094	0001923
1	5.080998	3.337150	3.831118	0.050093	MT	20941	2023.02.27 15:14:47.911859094	0001923
1	4.962047	1.074869	4.837887	0.247820	MT	20941	2023.02.27 15:14:47.912859094	0001923
1	4.824377	-1.383717	4.597972	0.467542	MT	20941	2023.02.27 15:14:47.913859094	0001923
1	4.712842	-3.412566	3.190359	0.621995	MT	20941	2023.02.27 15:14:47.914859094	0001923
1	4.738340	-4.609938	0.959283	0.529262	MT	20941	2023.02.27 15:14:47.915859094	0001923
1	4.902511	-4.641077	-1.545912	0.324302	MT	20941	2023.02.27 15:14:47.916859094	0001923
1	5.005484	-3.339308	-3.728538	0.043512	MT	20941	2023.02.27 15:14:47.917859094	0001923
1	5.100936	-1.228875	-4.943874	-0.259852	MT	20941	2023.02.27 15:14:47.918859094	0001923
1	5.200156	1.262534	-5.025616	-0.436816	MT	20941	2023.02.27 15:14:47.919859094	0001923
1	5.277166	3.518940	-3.891130	-0.569781	MT	20941	2023.02.27 15:14:47.920859094	0001923
1	5.299689	4.937717	-1.842623	-0.557132	MT	20941	2023.02.27 15:14:47.921859094	0001923
1	5.259592	5.202625	0.675153	-0.374394	MT	20941	2023.02.27 15:14:47.922859094	0001923
1	5.241280	4.293150	3.003022	-0.147440	MT	20941	2023.02.27 15:14:47.923859094	0001923
1	5.090984	2.329178	4.524817	0.138090	MT	20941	2023.02.27 15:14:47.924859094	0001923
1	4.926732	-0.129211	4.904593	0.448286	MT	20941	2023.02.27 15:14:47.925859094	0001923
1	4.774191	-2.469947	4.044051	0.581303	MT	20941	2023.02.27 15:14:47.926859094	0001923
1	4.685257	-4.129772	2.135120	0.581272	MT	20941	2023.02.27 15:14:47.927859094	0001923
1	4.760325	-4.732445	-0.273558	0.435688	MT	20941	2023.02.27 15:14:47.928859094	0001923
1	4.894472	-4.097336	-2.672073	0.166477	MT	20941	2023.02.27 15:14:47.929859094	0001923
1	5.036956	-2.375140	-4.440065	-0.124320	MT	20941	2023.02.27 15:14:47.930859094	0001923
1	5.148984	0.009528	-5.137297	-0.346587	MT	20941	2023.02.27 15:14:47.931859094	0001923
1	5.230943	2.456115	-4.587906	-0.530455	MT	20941	2023.02.27 15:14:47.932859094	0001923
1	5.276559	4.354945	-2.926311	-0.559669	MT	20941	2023.02.27 15:14:47.933859094	0001923
1	5.354243	5.301994	-0.569240	-0.482435	MT	20941	2023.02.27 15:14:47.934859094	0001923
1	5.251828	4.889074	1.896615	-0.285498	MT	20941	2023.02.27 15:14:47.935859094	0001923
1	5.141088	3.404352	3.852341	-0.025289	MT	20941	2023.02.27 15:14:47.936859094	0001923
1	4.969710	1.083359	4.841163	0.295790	MT	20941	2023.02.27 15:14:47.937859094	0001923
1	4.843349	-1.347334	4.624401	0.507577	MT	20941	2023.02.27 15:14:47.938859094	0001923
1	4.708267	-3.408983	3.194974	0.582022	MT	20941	2023.02.27 15:14:47.939859094	0001923
1	4.731604	-4.610421	0.949017	0.481102	MT	20941	2023.02.27 15:14:47.940859094	0001923
1	4.854331	-4.585267	-1.564538	0.303439	MT	20941	2023.02.27 15:14:47.941859094	0001923
1	5.005791	-3.335304	-3.732533	0.043409	MT	20941	2023.02.27 15:14:47.942859094	0001923
1	5.142561	-1.259879	-4.978846	-0.264067	MT	20941	2023.02.27 15:14:47.943859094	0001923
1	5.197143	1.231457	-5.029530	-0.444557	MT	20941	2023.02.27 15:14:47.944859094	0001923
1	5.272689	3.494665	-3.902730	-0.597713	MT	20941	2023.02.27 15:14:47.945859094	0001923
1	5.319573	4.965654	-1.823531	-0.561129	MT	20941	2023.02.27 15:14:47.946859094	0001923
1	5.247740	5.190469	0.667384	-0.390390	MT	20941	2023.02.27 15:14:47.947859094	0001923
1	5.196641	4.269607	2.960388	-0.107841	MT	20941	2023.02.27 15:14:47.948859094	0001923
1	5.082522	2.349239	4.504783	0.141578	MT	20941	2023.02.27 15:14:47.949859094	0001923
1	4.888453	-0.185333	4.865775	0.432269	MT	20941	2023.02.27 15:14:47.950859094	0001923
1	4.751726	-2.474449	4.021828	0.530002	MT	20941	2023.02.27 15:14:47.951859094	0001923
1	4.722955	-4.169902	2.143255	0.569808	MT	20941	2023.02.27 15:14:47.952859094	0001923
1	4.779481	-4.752662	-0.292229	0.412607	MT	20941	2023.02.27 15:14:47.953859094	0001923
1	4.903724	-4.088979	-2.699549	0.197976	MT	20941	2023.02.27 15:14:47.954859094	0001923
1	5.058766	-2.371030	-4.467179	-0.116775	MT	20941	2023.02.27 15:14:47.955859094	0001923
1	5.149404	-0.002554	-5.137189	-0.354463	MT	20941	2023.02.27 15:14:47.956859094	0001923
1	5.234230	2.448123	-4.595915	-0.530495	MT	20941	2023.02.27 15:14:47.957859094	0001923
1	5.263931	4.334702	-2.928968	-0.583505	MT	20941	2023.02.27 15:14:47.958859094	0001923
1	5.275343	5.218642	-0.572804	-0.516635	MT	20941	2023.02.27 15:14:47.959859094	0001923
1	5.215011	4.853166	1.888451	-0.277251	MT	20941	2023.02.27 15:14:47.960859094	0001923
1	5.147249	3.383810	3.878596	0.022332	MT	20941	2023.02.27 15:14:47.961859094	0001923
1	4.980882	1.107756	4.844596	0.334598	MT	20941	2023.02.27 15:14:47.962859094	0001923
1	4.844703	-1.375658	4.620857	0.475809	MT	20941	2023.02.27 15:14:47.963859094	0001923
1	4.703332	-3.429067	3.168122	0.570817	MT	20941	2023.02.27 15:14:47.964859094	0001923
1	4.717760	-4.594130	0.944609	0.508872	MT	20941	2023.02.27 15:14:47.965859094	0001923
1	4.818516	-4.548789	-1.550230	0.351289	MT	20941	2023.02.27 15:14:47.966859094	0001923
1	4.997508	-3.358295	-3.700625	0.048134	MT	20941	2023.02.27 15:14:47.967859094	0001923
1	5.115490	-1.224859	-4.959867	-0.260138	MT	20941	2023.02.27 15:14:47.968859094	0001923
1	5.195723	1.254324	-5.021321	-0.456669	MT	20941	2023.02.27 15:14:47.969859094	0001923
1	5.243570	3.482678	-3.874808	-0.593162	MT	20941	2023.02.27 15:14:47.970859094	0001923
1	5.300601	4.941877	-1.838863	-0.541115	MT	20941	2023.02.27 15:14:47.971859094	0001923
1	5.310595	5.250281	0.686697	-0.406714	MT	20941	2023.02.27 15:14:47.972859094	0001923
1	5.181233	4.237589	2.979348	-0.107221	MT	20941	2023.02.27 15:14:47.973859094	0001923
1	5.058173	2.317335	4.493624	0.149738	MT	20941	2023.02.27 15:14:47.974859094	0001923
1	4.920814	-0.133496	4.901016	0.420271	MT	20941	2023.02.27 15:14:47.975859094	0001923
1	4.768288	-2.481839	4.041367	0.494370	MT	20941	2023.02.27 15:14:47.976859094	0001923
1	4.689891	-4.138008	2.135462	0.558358	MT	20941	2023.02.27 15:14:47.977859094	0001923
1	4.788086	-4.760411	-0.265654	0.440098	MT	20941	2023.02.27 15:14:47.978859094	0001923
1	4.931507	-4.120056	-2.703463	0.190236	MT	20941	2023.02.27 15:14:47.979859094	0001923
1	5.052199	-2.387045	-4.451200	-0.116366	MT	20941	2023.02.27 15:14:47.980859094	0001923
1	5.169296	-0.018699	-5.155962	-0.370586	MT	20941	2023.02.27 15:14:47.981859094	0001923
1	5.217712	2.420579	-4.596620	-0.486214	MT	20941	2023.02.27 15:14:47.982859094	0001923
1	5.234637	4.296170	-2.941685	-0.539294	MT	20941	2023.02.27 15:14:47.983859094	0001923
1	5.288850	5.235183	-0.589562	-0.466053	MT	20941	2023.02.27 15:14:47.984859094	0001923
1	5.260850	4.900036	1.892690	-0.289672	MT	20941	2023.02.27 15:14:47.985859094	0001923
1	5.129232	3.400767	3.839742	0.013562	MT	20941	2023.02.27 15:14:47.986859094	0001923
1	4.992529	1.099297	4.861241	0.291932	MT	20941	2023.02.27 15:14:47.987859094	0001923
1	4.782481	-1.351600	4.562892	0.474676	MT	20941	2023.02.27 15:14:47.988859094	0001923
1	4.731082	-3.441022	3.194998	0.578352	MT	20941	2023.02.27 15:14:47.989859094	0001923
1	4.709212	-4.589933	0.913373	0.524354	MT	20941	2023.02.27 15:14:47.990859094	0001923
1	4.865205	-4.588920	-1.581029	0.335230	MT	20941	2023.02.27 15:14:47.991859094	0001923
1	5.014057	-3.343341	-3.736481	0.039431	MT	20941	2023.02.27 15:14:47.992859094	0001923
1	5.136971	-1.243375	-4.979575	-0.215240	MT	20941	2023.02.27 15:14:47.993859094	0001923
1	5.212691	1.214313	-5.048304	-0.460669	MT	20941	2023.02.27 15:14:47.994859094	0001923
1	5.271194	3.490542	-3.902551	-0.609670	MT	20941	2023.02.27 15:14:47.995859094	0001923
1	5.286413	4.925669	-1.835577	-0.560901	MT	20941	2023.02.27 15:14:47.996859094	0001923
1	5.226225	5.170445	0.651423	-0.394428	MT	20941	2023.02.27 15:14:47.997859094	0001923
1	5.191399	4.241577	2.991351	-0.107079	MT	20941	2023.02.27 15:14:47.998859094	0001923
1	5.090497	2.341681	4.516100	0.185836	MT	20941	2023.02.27 15:14:47.999859094	0001923
1	4.910373	-0.181481	4.888961	0.420582	MT	20941	2023.02.27 15:14:48.000859094	0001923
1	4.754583	-2.462210	4.029475	0.553996	MT	20941	2023.02.27 15:14:48.001859094	0001923
1	4.718777	-4.166353	2.151915	0.526896	MT	20941	2023.02.27 15:14:48.002859094	0001923
1	4.786329	-4.756229	-0.281891	0.455809	MT	20941	2023.02.27 15:14:48.003859094	0001923
1	4.892490	-4.084912	-2.684668	0.206163	MT	20941	2023.02.27 15:14:48.004859094	0001923
1	5.068375	-2.406118	-4.459100	-0.124291	MT	20941	2023.02.27 15:14:48.005859094	0001923
1	5.162728	0.009210	-5.148807	-0.378765	MT	20941	2023.02.27 15:14:48.006859094	0001923
1	5.224142	2.415975	-4.599723	-0.545224	MT	20941	2023.02.27 15:14:48.007859094	0001923
1	5.247226	4.327975	-2.914406	-0.555208	MT	20941	2023.02.27 15:14:48.008859094	0001923
1	5.309727	5.254795	-0.572990	-0.502009	MT	20941	2023.02.27 15:14:48.009859094	0001923
1	5.222915	4.860799	1.885011	-0.313389	MT	20941	2023.02.27 15:14:48.010859094	0001923
1	5.134372	3.368815	3.874578	0.022425	MT	20941	2023.02.27 15:14:48.011859094	0001923
1	4.999272	1.147257	4.857359	0.287378	MT	20941	2023.02.27 15:14:48.012859094	0001923
1	4.848519	-1.415190	4.608139	0.520030	MT	20941	2023.02.27 15:14:48.013859094	0001923
1	4.716219	-3.452186	3.164278	0.558995	MT	20941	2023.02.27 15:14:48.014859094	0001923
1	4.719293	-4.598204	0.936727	0.500792	MT	20941	2023.02.27 15:14:48.015859094	0001923
1	4.861946	-4.597319	-1.553492	0.299731	MT	20941	2023.02.27 15:14:48.016859094	0001923
1	5.017046	-3.374364	-3.712520	0.040117	MT	20941	2023.02.27 15:14:48.017859094	0001923
1	5.128823	-1.267554	-4.964361	-0.230761	MT	20941	2023.02.27 15:14:48.018859094	0001923
1	5.209137	1.266501	-5.033550	-0.440979	MT	20941	2023.02.27 15:14:48.019859094	0001923
1	5.280729	3.510619	-3.898650	-0.601816	MT	20941	2023.02.27 15:14:48.020859094	0001923
1	5.240118	4.890926	-1.804050	-0.532057	MT	20941	2023.02.27 15:14:48.021859094	0001923
1	5.262261	5.205735	0.677988	-0.363381	MT	20941	2023.02.27 15:14:48.022859094	0001923
1	5.175275	4.221932	2.988291	-0.169934	MT	20941	2023.02.27 15:14:48.023859094	0001923
1	5.069821	2.329286	4.500698	0.145722	MT	20941	2023.02.27 15:14:48.024859094	0001923
1	4.905715	-0.133356	4.884835	0.432024	MT	20941	2023.02.27 15:14:48.025859094	0001923
1	4.782147	-2.505298	4.036545	0.546547	MT	20941	2023.02.27 15:14:48.026859094	0001923
1	4.723529	-4.174011	2.139418	0.558790	MT	20941	2023.02.27 15:14:48.027859094	0001923
1	4.812192	-4.784475	-0.281558	0.432102	MT	20941	2023.02.27 15:14:48.028859094	0001923
1	4.906673	-4.085049	-2.711421	0.189753	MT	20941	2023.02.27 15:14:48.029859094	0001923
1	5.076170	-2.378487	-4.483966	-0.065946	MT	20941	2023.02.27 15:14:48.030859094	0001923
1	5.161173	0.005499	-5.149240	-0.350729	MT	20941	2023.02.27 15:14:48.031859094	0001923
1	5.221193	2.420125	-4.595948	-0.530207	MT	20941	2023.02.27 15:14:48.032859094	0001923
1	5.275825	4.350656	-2.925888	-0.587623	MT	20941	2023.02.27 15:14:48.033859094	0001923
1	5.244213	5.191132	-0.577554	-0.469416	MT	20941	2023.02.27 15:14:48.034859094	0001923
1	5.227254	4.873102	1.869599	-0.285746	MT	20941	2023.02.27 15:14:48.035859094	0001923
1	5.140453	3.368601	3.882883	0.002550	MT	20941	2023.02.27 15:14:48.036859094	0001923
1	4.982297	1.130858	4.845953	0.247366	MT	20941	2023.02.27 15:14:48.037859094	0001923
1	4.814824	-1.351302	4.593400	0.507144	MT	20941	2023.02.27 15:14:48.038859094	0001923
1	4.671476	-3.405130	3.148275	0.562266	MT	20941	2023.02.27 15:14:48.039859094	0001923
1	4.705146	-4.586105	0.920621	0.508423	MT	20941	2023.02.27 15:14:48.040859094	0001923
1	4.842522	-4.556898	-1.603988	0.334549	MT	20941	2023.02.27 15:14:48.041859094	0001923
1	4.969820	-3.318898	-3.698175	0.086772	MT	20941	2023.02.27 15:14:48.042859094	0001923
1	5.128511	-1.247767	-4.968016	-0.252025	MT	20941	2023.02.27 15:14:48.043859094	0001923
1	5.217783	1.278672	-5.040779	-0.425212	MT	20941	2023.02.27 15:14:48.044859094	0001923
1	5.270511	3.518681	-3.878765	-0.593594	MT	20941	2023.02.27 15:14:48.045859094	0001923
1	5.268556	4.913777	-1.819776	-0.548535	MT	20941	2023.02.27 15:14:48.046859094	0001923
1	5.224379	5.162162	0.686776	-0.417807	MT	20941	2023.02.27 15:14:48.047859094	0001923
1	5.222077	4.277090	2.992112	-0.154442	MT	20941	2023.02.27 15:14:48.048859094	0001923
1	5.065391	2.289034	4.517000	0.123382	MT	20941	2023.02.27 15:14:48.049859094	0001923
1	4.904100	-0.145644	4.885248	0.404153	MT	20941	2023.02.27 15:14:48.050859094	0001923
1	4.767892	-2.500876	4.016957	0.585209	MT	20941	2023.02.27 15:14:48.051859094	0001923
1	4.727308	-4.170027	2.155421	0.558993	MT	20941	2023.02.27 15:14:48.052859094	0001923
1	4.777564	-4.748421	-0.296575	0.435501	MT	20941	2023.02.27 15:14:48.053859094	0001923
1	4.913753	-4.097259	-2.707130	0.169941	MT	20941	2023.02.27 15:14:48.054859094	0001923
1	5.084938	-2.418982	-4.471297	-0.112343	MT	20941	2023.02.27 15:14:48.055859094	0001923
1	5.173483	-0.006736	-5.159886	-0.374769	MT	20941	2023.02.27 15:14:48.056859094	0001923
1	5.258006	2.468098	-4.611828	-0.534944	MT	20941	2023.02.27 15:14:48.057859094	0001923
1	5.293407	4.382638	-2.909852	-0.587708	MT	20941	2023.02.27 15:14:48.058859094	0001923
1	5.279572	5.218547	-0.600617	-0.529061	MT	20941	2023.02.27 15:14:48.059859094	0001923
1	5.209145	4.847845	1.880935	-0.309317	MT	20941	2023.02.27 15:14:48.060859094	0001923
1	5.132290	3.391631	3.851914	0.001840	MT	20941	2023.02.27 15:14:48.061859094	0001923
1	4.992370	1.103049	4.861612	0.267895	MT	20941	2023.02.27 15:14:48.062859094	0001923
1	4.785154	-1.339690	4.570028	0.466661	MT	20941	2023.02.27 15:14:48.063859094	0001923
1	4.715532	-3.420854	3.190777	0.594082	MT	20941	2023.02.27 15:14:48.064859094	0001923
1	4.700094	-4.577990	0.928446	0.520461	MT	20941	2023.02.27 15:14:48.065859094	0001923
1	4.856376	-4.584775	-1.562271	0.351477	MT	20941	2023.02.27 15:14:48.066859094	0001923
1	4.984922	-3.335374	-3.704475	0.039838	MT	20941	2023.02.27 15:14:48.067859094	0001923
1	5.157276	-1.263326	-4.995642	-0.212279	MT	20941	2023.02.27 15:14:48.068859094	0001923
1	5.181973	1.218863	-5.011692	-0.500164	MT	20941	2023.02.27 15:14:48.069859094	0001923
1	5.276705	3.522309	-3.878211	-0.629629	MT	20941	2023.02.27 15:14:48.070859094	0001923
1	5.267600	4.913562	-1.811472	-0.568410	MT	20941	2023.02.27 15:14:48.071859094	0001923
1	5.316070	5.254503	0.710333	-0.382393	MT	20941	2023.02.27 15:14:48.072859094	0001923
1	5.201944	4.248923	2.996322	-0.170090	MT	20941	2023.02.27 15:14:48.073859094	0001923
1	5.104811	2.329410	4.539449	0.162315	MT	20941	2023.02.27 15:14:48.074859094	0001923
1	4.916857	-0.097993	4.901792	0.371908	MT	20941	2023.02.27 15:14:48.075859094	0001923
1	4.797781	-2.493158	4.060312	0.562788	MT	20941	2023.02.27 15:14:48.076859094	0001923
1	4.746732	-4.193653	2.142860	0.594051	MT	20941	2023.02.27 15:14:48.077859094	0001923
1	4.751480	-4.724737	-0.300072	0.404198	MT	20941	2023.02.27 15:14:48.078859094	0001923
1	4.873603	-4.061034	-2.687456	0.193872	MT	20941	2023.02.27 15:14:48.079859094	0001923
1	5.019820	-2.338977	-4.440267	-0.108693	MT	20941	2023.02.27 15:14:48.080859094	0001923
1	5.180814	0.052434	-5.168059	-0.359502	MT	20941	2023.02.27 15:14:48.081859094	0001923
1	5.230383	2.476144	-4.576945	-0.526493	MT	20941	2023.02.27 15:14:48.082859094	0001923
1	5.272758	4.342705	-2.932958	-0.583648	MT	20941	2023.02.27 15:14:48.083859094	0001923
1	5.254312	5.198676	-0.564890	-0.512308	MT	20941	2023.02.27 15:14:48.084859094	0001923
1	5.283198	4.920146	1.904529	-0.277696	MT	20941	2023.02.27 15:14:48.085859094	0001923
1	5.126084	3.368868	3.863518	0.026256	MT	20941	2023.02.27 15:14:48.086859094	0001923
1	5.003906	1.147418	4.861115	0.303436	MT	20941	2023.02.27 15:14:48.087859094	0001923
1	4.845136	-1.347128	4.624096	0.527574	MT	20941	2023.02.27 15:14:48.088859094	0001923
1	4.748439	-3.468551	3.199744	0.527699	MT	20941	2023.02.27 15:14:48.089859094	0001923
1	4.747632	-4.617696	0.954922	0.552280	MT	20941	2023.02.27 15:14:48.090859094	0001923
1	4.835337	-4.573130	-1.537771	0.319725	MT	20941	2023.02.27 15:14:48.091859094	0001923
1	4.965186	-3.331398	-3.681473	0.040148	MT	20941	2023.02.27 15:14:48.092859094	0001923
1	5.156070	-1.259244	-4.995760	-0.204322	MT	20941	2023.02.27 15:14:48.093859094	0001923
1	5.204846	1.269622	-5.020264	-0.524822	MT	20941	2023.02.27 15:14:48.094859094	0001923
1	5.289699	3.514586	-3.906583	-0.605979	MT	20941	2023.02.27 15:14:48.095859094	0001923
1	5.281140	4.925949	-1.828005	-0.532784	MT	20941	2023.02.27 15:14:48.096859094	0001923
1	5.267858	5.205386	0.706458	-0.393948	MT	20941	2023.02.27 15:14:48.097859094	0001923
1	5.194515	4.253506	2.979489	-0.115385	MT	20941	2023.02.27 15:14:48.098859094	0001923
1	5.058829	2.309661	4.497125	0.181876	MT	20941	2023.02.27 15:14:48.099859094	0001923
1	4.904032	-0.133603	4.885201	0.408028	MT	20941	2023.02.27 15:14:48.100859094	0001923
1	4.774927	-2.489550	4.040930	0.522448	MT	20941	2023.02.27 15:14:48.101859094	0001923
1	4.679122	-4.134372	2.128017	0.522201	MT	20941	2023.02.27 15:14:48.102859094	0001923
1	4.773032	-4.744573	-0.308324	0.419279	MT	20941	2023.02.27 15:14:48.103859094	0001923
1	4.891225	-4.065335	-2.714969	0.161491	MT	20941	2023.02.27 15:14:48.104859094	0001923
1	5.063623	-2.351055	-4.483093	-0.121225	MT	20941	2023.02.27 15:14:48.105859094	0001923
1	5.143649	0.024812	-5.133707	-0.318686	MT	20941	2023.02.27 15:14:48.106859094	0001923
1	5.267295	2.463622	-4.619114	-0.582017	MT	20941	2023.02.27 15:14:48.107859094	0001923
1	5.272959	4.338334	-2.932413	-0.619601	MT	20941	2023.02.27 15:14:48.108859094	0001923
1	5.284608	5.226654	-0.584793	-0.516901	MT	20941	2023.02.27 15:14:48.109859094	0001923
1	5.278902	4.916270	1.904341	-0.265657	MT	20941	2023.02.27 15:14:48.110859094	0001923
1	5.100123	3.356934	3.839446	0.030012	MT	20941	2023.02.27 15:14:48.111859094	0001923
1	4.972240	1.091524	4.840928	0.311705	MT	20941	2023.02.27 15:14:48.112859094	0001923
1	4.796174	-1.351698	4.578012	0.466907	MT	20941	2023.02.27 15:14:48.113859094	0001923
1	4.731783	-3.460242	3.179328	0.555307	MT	20941	2023.02.27 15:14:48.114859094	0001923
1	4.691604	-4.566266	0.955824	0.496754	MT	20941	2023.02.27 15:14:48.115859094	0001923
1	4.870214	-4.605195	-1.553685	0.311811	MT	20941	2023.02.27 15:14:48.116859094	0001923
1	4.989287	-3.346419	-3.700428	0.036013	MT	20941	2023.02.27 15:14:48.117859094	0001923
1	5.109189	-1.204396	-4.960531	-0.215351	MT	20941	2023.02.27 15:14:48.118859094	0001923
1	5.231509	1.313969	-5.039698	-0.493571	MT	20941	2023.02.27 15:14:48.119859094	0001923
1	5.263236	3.531524	-3.869019	-0.510564	MT	20941	2023.02.27 15:14:48.120859094	0001923
1	5.296362	4.958062	-1.789201	-0.517520	MT	20941	2023.02.27 15:14:48.121859094	0001923
1	5.251965	5.194427	0.667450	-0.394430	MT	20941	2023.02.27 15:14:48.122859094	0001923
[truncated: 1 more rows]
