# Supplementary material for: Spatially selective delivery of living magnetic microrobots through torque-focusing
Source: Nat Commun. 2024 Mar 9;15:2160. doi: 10.1038/s41467-024-46407-4 (PMC10924878; doi:10.1038/s41467-024-46407-4)
Supplement: Supplementary file 4 — Source Data [file 41467_2024_46407_MOESM4_ESM.zip › Data_Sorted_by_Figures/Fig_4/4H/Field Characterization/x axis measurements/x-5_y0_z0_no_offset_RMFoff.txt]

Block	B	Bx	By	Bz	Units	Temperature	Timestamp	Serial No.	Comment
0	6.091829	0.170957	-6.048804	-0.702228	MT	21228	2023.02.27 15:24:37.223192427	0001923
0	6.047084	0.110405	-6.010599	-0.654012	MT	21228	2023.02.27 15:24:37.224192427	0001923
0	6.070500	0.190589	-6.033746	-0.639190	MT	21228	2023.02.27 15:24:37.225192427	0001923
0	6.069150	0.206347	-6.029376	-0.662289	MT	21228	2023.02.27 15:24:37.226192427	0001923
0	6.078361	0.198191	-6.037140	-0.678327	MT	21228	2023.02.27 15:24:37.227192427	0001923
0	6.055589	0.151338	-6.017443	-0.661540	MT	21228	2023.02.27 15:24:37.228192427	0001923
0	6.061036	0.163665	-6.025901	-0.630791	MT	21228	2023.02.27 15:24:37.229192427	0001923
0	6.058364	0.138009	-6.016970	-0.693401	MT	21228	2023.02.27 15:24:37.230192427	0001923
0	6.073110	0.194311	-6.033329	-0.666226	MT	21228	2023.02.27 15:24:37.231192427	0001923
0	6.049440	0.190359	-6.010443	-0.658835	MT	21228	2023.02.27 15:24:37.232192427	0001923
0	6.067722	0.202055	-6.024954	-0.690182	MT	21228	2023.02.27 15:24:37.233192427	0001923
0	6.033388	0.163272	-5.994370	-0.665311	MT	21228	2023.02.27 15:24:37.234192427	0001923
0	6.024502	0.167377	-5.986534	-0.654232	MT	21228	2023.02.27 15:24:37.235192427	0001923
0	6.054689	0.182532	-6.017696	-0.642862	MT	21228	2023.02.27 15:24:37.236192427	0001923
0	6.062123	0.175134	-6.021108	-0.681845	MT	21228	2023.02.27 15:24:37.237192427	0001923
0	6.042152	0.178238	-6.002290	-0.669587	MT	21228	2023.02.27 15:24:37.238192427	0001923
0	6.054372	0.174793	-6.009621	-0.713671	MT	21228	2023.02.27 15:24:37.239192427	0001923
0	6.065683	0.210302	-6.025311	-0.666269	MT	21228	2023.02.27 15:24:37.240192427	0001923
0	6.025473	0.178304	-5.986414	-0.661344	MT	21228	2023.02.27 15:24:37.241192427	0001923
0	6.040195	0.166987	-5.997937	-0.693409	MT	21228	2023.02.27 15:24:37.242192427	0001923
0	6.038205	0.151153	-5.998201	-0.677247	MT	21228	2023.02.27 15:24:37.243192427	0001923
0	6.040574	0.150906	-5.997834	-0.701243	MT	21228	2023.02.27 15:24:37.244192427	0001923
0	6.031901	0.205726	-5.985526	-0.717623	MT	21228	2023.02.27 15:24:37.245192427	0001923
0	6.058471	0.186130	-6.017096	-0.681897	MT	21228	2023.02.27 15:24:37.246192427	0001923
0	6.075447	0.186470	-6.037567	-0.651208	MT	21228	2023.02.27 15:24:37.247192427	0001923
0	6.075694	0.182429	-6.037510	-0.655166	MT	21228	2023.02.27 15:24:37.248192427	0001923
0	6.052527	0.159365	-6.014479	-0.658577	MT	21228	2023.02.27 15:24:37.249192427	0001923
0	6.077478	0.182233	-6.037220	-0.674163	MT	21228	2023.02.27 15:24:37.250192427	0001923
0	6.058549	0.151455	-6.021610	-0.650603	MT	21228	2023.02.27 15:24:37.251192427	0001923
0	6.059293	0.122302	-6.021415	-0.665302	MT	21228	2023.02.27 15:24:37.252192427	0001923
0	6.058860	0.163455	-6.021596	-0.650727	MT	21228	2023.02.27 15:24:37.253192427	0001923
0	6.064346	0.167304	-6.025362	-0.665826	MT	21228	2023.02.27 15:24:37.254192427	0001923
0	6.050903	0.138490	-6.014687	-0.646363	MT	21228	2023.02.27 15:24:37.255192427	0001923
0	6.054584	0.194250	-6.014270	-0.669935	MT	21228	2023.02.27 15:24:37.256192427	0001923
0	6.048873	0.171360	-6.010466	-0.658639	MT	21228	2023.02.27 15:24:37.257192427	0001923
0	6.077687	0.147111	-6.037079	-0.685800	MT	21228	2023.02.27 15:24:37.258192427	0001923
0	6.049100	0.155289	-6.010378	-0.665474	MT	21228	2023.02.27 15:24:37.259192427	0001923
0	6.053173	0.234120	-6.010040	-0.682284	MT	21228	2023.02.27 15:24:37.260192427	0001923
0	6.055434	0.171086	-6.014053	-0.685696	MT	21228	2023.02.27 15:24:37.261192427	0001923
0	6.040972	0.163322	-6.002430	-0.661434	MT	21228	2023.02.27 15:24:37.262192427	0001923
0	6.013233	0.155367	-5.975550	-0.653941	MT	21228	2023.02.27 15:24:37.263192427	0001923
0	6.020304	0.159374	-5.982544	-0.654089	MT	21228	2023.02.27 15:24:37.264192427	0001923
0	6.033877	0.181855	-5.989737	-0.705439	MT	21228	2023.02.27 15:24:37.265192427	0001923
0	6.040612	0.186434	-6.002571	-0.650673	MT	21228	2023.02.27 15:24:37.266192427	0001923
0	6.016019	0.178576	-5.979827	-0.634242	MT	21228	2023.02.27 15:24:37.267192427	0001923
0	6.072998	0.178270	-6.033287	-0.670061	MT	21228	2023.02.27 15:24:37.268192427	0001923
0	6.048825	0.194442	-6.010560	-0.650878	MT	21228	2023.02.27 15:24:37.269192427	0001923
0	6.075525	0.163389	-6.037472	-0.658970	MT	21228	2023.02.27 15:24:37.270192427	0001923
0	6.063355	0.190051	-6.020968	-0.689998	MT	21228	2023.02.27 15:24:37.271192427	0001923
0	6.049283	0.246156	-6.006087	-0.678347	MT	21228	2023.02.27 15:24:37.272192427	0001923
0	6.071040	0.143386	-6.033496	-0.658703	MT	21228	2023.02.27 15:24:37.273192427	0001923
0	6.089212	0.175246	-6.049227	-0.674274	MT	21228	2023.02.27 15:24:37.274192427	0001923
0	6.063184	0.171011	-6.020930	-0.693802	MT	21228	2023.02.27 15:24:37.275192427	0001923
0	6.049872	0.170831	-6.005687	-0.709570	MT	21228	2023.02.27 15:24:37.276192427	0001923
0	6.064665	0.134629	-6.029874	-0.634553	MT	21228	2023.02.27 15:24:37.277192427	0001923
0	6.074197	0.151066	-6.033013	-0.689780	MT	21228	2023.02.27 15:24:37.278192427	0001923
0	6.065490	0.167180	-6.025178	-0.677824	MT	21228	2023.02.27 15:24:37.279192427	0001923
0	6.047937	0.158996	-6.005946	-0.693449	MT	21228	2023.02.27 15:24:37.280192427	0001923
0	6.043161	0.186156	-6.002159	-0.677668	MT	21228	2023.02.27 15:24:37.281192427	0001923
0	6.064997	0.163222	-6.025244	-0.673784	MT	21228	2023.02.27 15:24:37.282192427	0001923
0	6.038916	0.178599	-6.002825	-0.634593	MT	21228	2023.02.27 15:24:37.283192427	0001923
0	6.025265	0.171763	-5.991094	-0.617341	MT	21228	2023.02.27 15:24:37.284192427	0001923
0	6.071109	0.154979	-6.028887	-0.697758	MT	21228	2023.02.27 15:24:37.285192427	0001923
0	6.037735	0.177859	-5.993742	-0.705459	MT	21228	2023.02.27 15:24:37.286192427	0001923
0	6.056393	0.190044	-6.013969	-0.689891	MT	21228	2023.02.27 15:24:37.287192427	0001923
0	6.023808	0.214175	-5.982189	-0.673652	MT	21228	2023.02.27 15:24:37.288192427	0001923
0	6.040539	0.171393	-6.002528	-0.654518	MT	21228	2023.02.27 15:24:37.289192427	0001923
0	6.038921	0.190192	-5.998215	-0.673649	MT	21228	2023.02.27 15:24:37.290192427	0001923
0	6.030066	0.158769	-5.985643	-0.713140	MT	21228	2023.02.27 15:24:37.291192427	0001923
0	6.044038	0.167439	-6.006593	-0.650539	MT	21228	2023.02.27 15:24:37.292192427	0001923
0	6.042328	0.143564	-6.006805	-0.638294	MT	21228	2023.02.27 15:24:37.293192427	0001923
0	6.054570	0.178532	-6.017701	-0.642821	MT	21228	2023.02.27 15:24:37.294192427	0001923
0	6.064891	0.159222	-6.025249	-0.673743	MT	21228	2023.02.27 15:24:37.295192427	0001923
0	6.062575	0.202174	-6.021137	-0.678123	MT	21228	2023.02.27 15:24:37.296192427	0001923
0	6.059212	0.189755	-6.013542	-0.717886	MT	21228	2023.02.27 15:24:37.297192427	0001923
0	6.077220	0.198315	-6.037323	-0.666329	MT	21228	2023.02.27 15:24:37.298192427	0001923
0	6.062584	0.167500	-6.025652	-0.646829	MT	21228	2023.02.27 15:24:37.299192427	0001923
0	6.053321	0.159616	-6.017845	-0.634627	MT	21228	2023.02.27 15:24:37.300192427	0001923
0	6.049910	0.171247	-6.010298	-0.669638	MT	21228	2023.02.27 15:24:37.301192427	0001923
0	6.051179	0.175123	-6.010110	-0.681677	MT	21228	2023.02.27 15:24:37.302192427	0001923
0	6.049194	0.182360	-6.010452	-0.658753	MT	21228	2023.02.27 15:24:37.303192427	0001923
0	6.052596	0.175406	-6.014521	-0.654742	MT	21228	2023.02.27 15:24:37.304192427	0001923
0	6.048588	0.198483	-6.010617	-0.646919	MT	21228	2023.02.27 15:24:37.305192427	0001923
0	6.052326	0.122295	-6.014416	-0.665195	MT	21228	2023.02.27 15:24:37.306192427	0001923
0	6.043496	0.171074	-6.002054	-0.685513	MT	21228	2023.02.27 15:24:37.307192427	0001923
0	6.033281	0.159272	-5.994375	-0.665270	MT	21228	2023.02.27 15:24:37.308192427	0001923
0	6.029815	0.163674	-5.994965	-0.626318	MT	21228	2023.02.27 15:24:37.309192427	0001923
0	6.049757	0.193912	-6.005782	-0.701808	MT	21228	2023.02.27 15:24:37.310192427	0001923
0	6.026038	0.143589	-5.990867	-0.634050	MT	21228	2023.02.27 15:24:37.311192427	0001923
0	6.039015	0.167111	-5.998121	-0.681411	MT	21228	2023.02.27 15:24:37.312192427	0001923
0	6.035934	0.175472	-5.998645	-0.646499	MT	21228	2023.02.27 15:24:37.313192427	0001923
0	6.037704	0.175276	-5.998355	-0.665496	MT	21228	2023.02.27 15:24:37.314192427	0001923
0	6.048761	0.167361	-6.010470	-0.658598	MT	21228	2023.02.27 15:24:37.315192427	0001923
0	6.046542	0.134080	-6.006098	-0.685193	MT	21228	2023.02.27 15:24:37.316192427	0001923
0	6.058387	0.159496	-6.021662	-0.646686	MT	21228	2023.02.27 15:24:37.317192427	0001923
0	6.051860	0.175488	-6.014644	-0.646744	MT	21228	2023.02.27 15:24:37.318192427	0001923
0	6.053526	0.138534	-6.017748	-0.642409	MT	21228	2023.02.27 15:24:37.319192427	0001923
0	6.060513	0.194371	-6.021437	-0.659044	MT	21228	2023.02.27 15:24:37.320192427	0001923
0	6.083558	0.155366	-6.045435	-0.662009	MT	21228	2023.02.27 15:24:37.321192427	0001923
0	6.093642	0.190249	-6.053209	-0.674489	MT	21228	2023.02.27 15:24:37.322192427	0001923
0	6.077485	0.206314	-6.037314	-0.666411	MT	21228	2023.02.27 15:24:37.323192427	0001923
0	6.061380	0.130096	-6.021101	-0.685381	MT	21228	2023.02.27 15:24:37.324192427	0001923
0	6.064563	0.175761	-6.030023	-0.621977	MT	21228	2023.02.27 15:24:37.325192427	0001923
0	6.063150	0.193676	-6.016415	-0.725972	MT	21228	2023.02.27 15:24:37.326192427	0001923
0	6.063271	0.151377	-6.025487	-0.658663	MT	21228	2023.02.27 15:24:37.327192427	0001923
0	6.045157	0.182824	-6.011139	-0.613760	MT	21228	2023.02.27 15:24:37.328192427	0001923
0	6.035080	0.182148	-5.994164	-0.677505	MT	21228	2023.02.27 15:24:37.329192427	0001923
0	6.043669	0.163033	-6.002003	-0.689430	MT	21228	2023.02.27 15:24:37.330192427	0001923
0	6.036151	0.174608	-5.989379	-0.729363	MT	21228	2023.02.27 15:24:37.331192427	0001923
0	6.049268	0.175329	-6.010415	-0.661680	MT	21228	2023.02.27 15:24:37.332192427	0001923
0	6.017830	0.170922	-5.974874	-0.697098	MT	21228	2023.02.27 15:24:37.333192427	0001923
0	6.050824	0.147083	-6.010082	-0.685388	MT	21228	2023.02.27 15:24:37.334192427	0001923
0	6.045119	0.155285	-6.006378	-0.665412	MT	21228	2023.02.27 15:24:37.335192427	0001923
0	6.023923	0.117891	-5.981875	-0.700659	MT	21228	2023.02.27 15:24:37.336192427	0001923
0	6.020276	0.198172	-5.979208	-0.673441	MT	21228	2023.02.27 15:24:37.337192427	0001923
0	6.032320	0.175426	-5.994585	-0.650438	MT	21228	2023.02.27 15:24:37.338192427	0001923
0	6.030578	0.190225	-5.990277	-0.669528	MT	21228	2023.02.27 15:24:37.339192427	0001923
0	6.056799	0.162922	-6.013818	-0.701611	MT	21228	2023.02.27 15:24:37.340192427	0001923
0	6.062450	0.186134	-6.021095	-0.681958	MT	21228	2023.02.27 15:24:37.341192427	0001923
0	6.063033	0.143845	-6.030184	-0.613649	MT	21228	2023.02.27 15:24:37.342192427	0001923
0	6.054838	0.147410	-6.017554	-0.654500	MT	21228	2023.02.27 15:24:37.343192427	0001923
0	6.074010	0.159106	-6.033065	-0.685863	MT	21228	2023.02.27 15:24:37.344192427	0001923
0	6.088142	0.193993	-6.044839	-0.698404	MT	21228	2023.02.27 15:24:37.345192427	0001923
0	6.055174	0.186491	-6.017630	-0.646903	MT	21228	2023.02.27 15:24:37.346192427	0001923
0	6.083125	0.186072	-6.040971	-0.690262	MT	21228	2023.02.27 15:24:37.347192427	0001923
0	6.062459	0.143012	-6.020963	-0.693513	MT	21228	2023.02.27 15:24:37.348192427	0001923
0	6.073349	0.134555	-6.037751	-0.642674	MT	21228	2023.02.27 15:24:37.349192427	0001923
0	6.054934	0.190532	-6.017686	-0.642945	MT	21228	2023.02.27 15:24:37.350192427	0001923
0	6.078380	0.159069	-6.037003	-0.689923	MT	21228	2023.02.27 15:24:37.351192427	0001923
0	6.053292	0.171656	-6.017892	-0.630751	MT	21228	2023.02.27 15:24:37.352192427	0001923
0	6.023397	0.138420	-5.986630	-0.649934	MT	21228	2023.02.27 15:24:37.353192427	0001923
0	6.032951	0.177937	-5.989864	-0.697399	MT	21228	2023.02.27 15:24:37.354192427	0001923
0	6.027188	0.171099	-5.986117	-0.681269	MT	21228	2023.02.27 15:24:37.355192427	0001923
0	6.044173	0.166992	-6.001937	-0.693470	MT	21228	2023.02.27 15:24:37.356192427	0001923
0	6.045223	0.159285	-6.006373	-0.665454	MT	21228	2023.02.27 15:24:37.357192427	0001923
0	6.046935	0.134039	-6.006037	-0.689192	MT	21228	2023.02.27 15:24:37.358192427	0001923
0	6.036397	0.151349	-5.998491	-0.658250	MT	21228	2023.02.27 15:24:37.359192427	0001923
0	6.045849	0.202355	-6.006429	-0.658897	MT	21228	2023.02.27 15:24:37.360192427	0001923
0	6.044780	0.167357	-6.006471	-0.658537	MT	21228	2023.02.27 15:24:37.361192427	0001923
0	6.067984	0.178380	-6.029455	-0.659002	MT	21228	2023.02.27 15:24:37.362192427	0001923
0	6.058648	0.209878	-6.013701	-0.706094	MT	21228	2023.02.27 15:24:37.363192427	0001923
0	6.022628	0.202258	-5.982325	-0.665530	MT	21228	2023.02.27 15:24:37.364192427	0001923
0	6.069456	0.138551	-6.033746	-0.642654	MT	21228	2023.02.27 15:24:37.365192427	0001923
0	6.050505	0.114044	-6.010060	-0.689047	MT	21228	2023.02.27 15:24:37.366192427	0001923
0	6.053337	0.178333	-6.014411	-0.661772	MT	21228	2023.02.27 15:24:37.367192427	0001923
0	6.068383	0.182348	-6.029404	-0.662042	MT	21228	2023.02.27 15:24:37.368192427	0001923
0	6.069366	0.134551	-6.033751	-0.642613	MT	21228	2023.02.27 15:24:37.369192427	0001923
0	6.068874	0.186765	-6.034010	-0.622152	MT	21228	2023.02.27 15:24:37.370192427	0001923
0	6.066061	0.126017	-6.024983	-0.693400	MT	21228	2023.02.27 15:24:37.371192427	0001923
0	6.079419	0.182027	-6.036915	-0.694159	MT	21228	2023.02.27 15:24:37.372192427	0001923
0	6.066942	0.190096	-6.025029	-0.686060	MT	21228	2023.02.27 15:24:37.373192427	0001923
0	6.057989	0.171578	-6.021770	-0.638811	MT	21228	2023.02.27 15:24:37.374192427	0001923
0	6.068439	0.171308	-6.029356	-0.665929	MT	21228	2023.02.27 15:24:37.375192427	0001923
0	6.052313	0.158959	-6.009884	-0.697509	MT	21228	2023.02.27 15:24:37.376192427	0001923
0	6.060608	0.147218	-6.021264	-0.673558	MT	21228	2023.02.27 15:24:37.377192427	0001923
0	6.043385	0.167074	-6.002059	-0.685471	MT	21228	2023.02.27 15:24:37.378192427	0001923
0	6.017875	0.185963	-5.974917	-0.693253	MT	21228	2023.02.27 15:24:37.379192427	0001923
0	6.054226	0.155170	-6.014194	-0.677533	MT	21228	2023.02.27 15:24:37.380192427	0001923
0	6.036709	0.163349	-5.998476	-0.658374	MT	21228	2023.02.27 15:24:37.381192427	0001923
0	6.038708	0.143519	-6.002744	-0.642232	MT	21228	2023.02.27 15:24:37.382192427	0001923
0	6.051569	0.175082	-6.010049	-0.685676	MT	21228	2023.02.27 15:24:37.383192427	0001923
0	6.047940	0.134362	-6.010509	-0.658259	MT	21228	2023.02.27 15:24:37.384192427	0001923
0	6.059774	0.159341	-6.021433	-0.661683	MT	21228	2023.02.27 15:24:37.385192427	0001923
0	6.069357	0.163632	-6.033839	-0.634913	MT	21228	2023.02.27 15:24:37.386192427	0001923
0	6.072228	0.166896	-6.028750	-0.705881	MT	21228	2023.02.27 15:24:37.387192427	0001923
0	6.077831	0.155558	-6.041725	-0.642951	MT	21228	2023.02.27 15:24:37.388192427	0001923
0	6.058380	0.155049	-6.017010	-0.689576	MT	21228	2023.02.27 15:24:37.389192427	0001923
0	6.071932	0.167353	-6.033422	-0.661949	MT	21228	2023.02.27 15:24:37.390192427	0001923
0	6.074512	0.190146	-6.033089	-0.682183	MT	21228	2023.02.27 15:24:37.391192427	0001923
0	6.067434	0.147350	-6.029446	-0.661682	MT	21228	2023.02.27 15:24:37.392192427	0001923
0	6.100020	0.122136	-6.060106	-0.685894	MT	21228	2023.02.27 15:24:37.393192427	0001923
0	6.070470	0.175101	-6.029046	-0.685966	MT	21228	2023.02.27 15:24:37.394192427	0001923
0	6.108659	0.167183	-6.068112	-0.682481	MT	21228	2023.02.27 15:24:37.395192427	0001923
0	6.058596	0.202170	-6.017138	-0.678062	MT	21228	2023.02.27 15:24:37.396192427	0001923
0	6.052243	0.171000	-6.009931	-0.693634	MT	21228	2023.02.27 15:24:37.397192427	0001923
0	6.075006	0.171471	-6.037584	-0.651053	MT	21228	2023.02.27 15:24:37.398192427	0001923
0	6.064131	0.159304	-6.025371	-0.665744	MT	21228	2023.02.27 15:24:37.399192427	0001923
0	6.046165	0.151162	-6.006200	-0.677369	MT	21228	2023.02.27 15:24:37.400192427	0001923
0	6.043496	0.171074	-6.002054	-0.685513	MT	21228	2023.02.27 15:24:37.401192427	0001923
0	6.037101	0.154860	-5.993769	-0.705222	MT	21228	2023.02.27 15:24:37.402192427	0001923
0	6.040085	0.190069	-5.998032	-0.685647	MT	21228	2023.02.27 15:24:37.403192427	0001923
0	6.030982	0.178144	-5.990169	-0.677403	MT	21228	2023.02.27 15:24:37.404192427	0001923
0	6.012447	0.190123	-5.971157	-0.677236	MT	21228	2023.02.27 15:24:37.405192427	0001923
0	6.006745	0.185868	-5.962797	-0.701068	MT	21228	2023.02.27 15:24:37.406192427	0001923
0	6.021007	0.171332	-5.982469	-0.658212	MT	21228	2023.02.27 15:24:37.407192427	0001923
0	6.061134	0.118096	-6.021115	-0.685257	MT	21228	2023.02.27 15:24:37.408192427	0001923
0	6.045106	0.202437	-6.006551	-0.650899	MT	21228	2023.02.27 15:24:37.409192427	0001923
0	6.059054	0.209837	-6.013640	-0.710093	MT	21228	2023.02.27 15:24:37.410192427	0001923
0	6.046542	0.214323	-6.006369	-0.662020	MT	21228	2023.02.27 15:24:37.411192427	0001923
0	6.062858	0.159012	-6.020944	-0.693678	MT	21228	2023.02.27 15:24:37.412192427	0001923
0	6.080005	0.171361	-6.041416	-0.662113	MT	21228	2023.02.27 15:24:37.413192427	0001923
0	6.052481	0.226162	-6.010110	-0.678202	MT	21228	2023.02.27 15:24:37.414192427	0001923
0	6.085667	0.163160	-6.045120	-0.682088	MT	21228	2023.02.27 15:24:37.415192427	0001923
0	6.077215	0.159193	-6.037187	-0.677925	MT	21228	2023.02.27 15:24:37.416192427	0001923
0	6.055365	0.182127	-6.014101	-0.681810	MT	21228	2023.02.27 15:24:37.417192427	0001923
0	6.066036	0.186627	-6.029812	-0.635088	MT	21228	2023.02.27 15:24:37.418192427	0001923
0	6.092519	0.210444	-6.053475	-0.655699	MT	21228	2023.02.27 15:24:37.419192427	0001923
0	6.086054	0.163119	-6.045059	-0.686087	MT	21228	2023.02.27 15:24:37.420192427	0001923
0	6.044151	0.150951	-6.001895	-0.697305	MT	21228	2023.02.27 15:24:37.421192427	0001923
0	6.051612	0.147001	-6.009960	-0.693386	MT	21228	2023.02.27 15:24:37.422192427	0001923
0	6.055247	0.163409	-6.017535	-0.654665	MT	21228	2023.02.27 15:24:37.423192427	0001923
0	6.038799	0.159112	-5.998130	-0.681329	MT	21228	2023.02.27 15:24:37.424192427	0001923
0	6.031678	0.190549	-5.994750	-0.638594	MT	21228	2023.02.27 15:24:37.425192427	0001923
0	6.058590	0.163048	-6.017001	-0.689659	MT	21228	2023.02.27 15:24:37.426192427	0001923
0	6.035653	0.175065	-5.994050	-0.685432	MT	21228	2023.02.27 15:24:37.427192427	0001923
0	6.024942	0.159305	-5.986437	-0.661149	MT	21228	2023.02.27 15:24:37.428192427	0001923
0	6.027381	0.213804	-5.981639	-0.709646	MT	21228	2023.02.27 15:24:37.429192427	0001923
0	6.029681	0.159227	-5.990314	-0.669208	MT	21228	2023.02.27 15:24:37.430192427	0001923
0	6.014179	0.218039	-5.971002	-0.685523	MT	21228	2023.02.27 15:24:37.431192427	0001923
0	6.037704	0.175276	-5.998355	-0.665496	MT	21228	2023.02.27 15:24:37.432192427	0001923
0	6.054333	0.186250	-6.014279	-0.669853	MT	21228	2023.02.27 15:24:37.433192427	0001923
0	6.075192	0.142942	-6.032840	-0.701695	MT	21228	2023.02.27 15:24:37.434192427	0001923
0	6.058080	0.198212	-6.017204	-0.674022	MT	21228	2023.02.27 15:24:37.435192427	0001923
0	6.071700	0.202059	-6.028953	-0.690244	MT	21228	2023.02.27 15:24:37.436192427	0001923
0	6.065172	0.155181	-6.025193	-0.677701	MT	21228	2023.02.27 15:24:37.437192427	0001923
0	6.068233	0.198420	-6.029492	-0.655208	MT	21228	2023.02.27 15:24:37.438192427	0001923
0	6.055480	0.198167	-6.014143	-0.677975	MT	21228	2023.02.27 15:24:37.439192427	0001923
0	6.095065	0.210165	-6.053063	-0.682694	MT	21228	2023.02.27 15:24:37.440192427	0001923
0	6.049100	0.155289	-6.010378	-0.665474	MT	21228	2023.02.27 15:24:37.441192427	0001923
0	6.068218	0.163308	-6.029366	-0.665846	MT	21228	2023.02.27 15:24:37.442192427	0001923
0	6.068504	0.186348	-6.029400	-0.662084	MT	21228	2023.02.27 15:24:37.443192427	0001923
0	6.042013	0.186279	-6.002342	-0.665670	MT	21228	2023.02.27 15:24:37.444192427	0001923
0	6.039448	0.182110	-5.998103	-0.681565	MT	21228	2023.02.27 15:24:37.445192427	0001923
0	6.028798	0.178381	-5.990521	-0.654407	MT	21228	2023.02.27 15:24:37.446192427	0001923
0	6.073379	0.178229	-6.033226	-0.674060	MT	21228	2023.02.27 15:24:37.447192427	0001923
0	6.057110	0.151173	-6.017198	-0.677537	MT	21228	2023.02.27 15:24:37.448192427	0001923
0	6.025688	0.142766	-5.981662	-0.712914	MT	21228	2023.02.27 15:24:37.449192427	0001923
0	6.020304	0.159374	-5.982544	-0.654089	MT	21228	2023.02.27 15:24:37.450192427	0001923
0	6.050350	0.159165	-6.010190	-0.677513	MT	21228	2023.02.27 15:24:37.451192427	0001923
0	6.024353	0.158638	-5.978461	-0.725031	MT	21228	2023.02.27 15:24:37.452192427	0001923
0	6.061191	0.155177	-6.021193	-0.677640	MT	21228	2023.02.27 15:24:37.453192427	0001923
0	6.060027	0.198005	-6.016898	-0.694018	MT	21228	2023.02.27 15:24:37.454192427	0001923
0	6.045287	0.177909	-6.001802	-0.701582	MT	21228	2023.02.27 15:24:37.455192427	0001923
0	6.054052	0.177834	-6.009679	-0.709703	MT	21228	2023.02.27 15:24:37.456192427	0001923
0	6.022352	0.155584	-5.986854	-0.634112	MT	21228	2023.02.27 15:24:37.457192427	0001923
0	6.072245	0.178353	-6.033409	-0.662062	MT	21228	2023.02.27 15:24:37.458192427	0001923
0	6.059671	0.155342	-6.021437	-0.661642	MT	21228	2023.02.27 15:24:37.459192427	0001923
0	6.060679	0.178299	-6.021349	-0.665878	MT	21228	2023.02.27 15:24:37.460192427	0001923
0	6.068264	0.178349	-6.029409	-0.662001	MT	21228	2023.02.27 15:24:37.461192427	0001923
0	6.068112	0.159308	-6.029371	-0.665805	MT	21228	2023.02.27 15:24:37.462192427	0001923
0	6.072073	0.143272	-6.033328	-0.669701	MT	21228	2023.02.27 15:24:37.463192427	0001923
0	6.045288	0.175325	-6.006415	-0.661619	MT	21228	2023.02.27 15:24:37.464192427	0001923
0	6.055589	0.151338	-6.017443	-0.661540	MT	21228	2023.02.27 15:24:37.465192427	0001923
0	6.047599	0.151444	-6.010611	-0.650435	MT	21228	2023.02.27 15:24:37.466192427	0001923
0	6.065803	0.178180	-6.025165	-0.677937	MT	21228	2023.02.27 15:24:37.467192427	0001923
0	6.069583	0.170768	-6.024563	-0.717859	MT	21228	2023.02.27 15:24:37.468192427	0001923
0	6.083845	0.154909	-6.040763	-0.705940	MT	21228	2023.02.27 15:24:37.469192427	0001923
0	6.055636	0.178086	-6.014045	-0.685768	MT	21228	2023.02.27 15:24:37.470192427	0001923
0	6.045499	0.155244	-6.006317	-0.669412	MT	21228	2023.02.27 15:24:37.471192427	0001923
0	6.017851	0.178369	-5.979522	-0.654239	MT	21228	2023.02.27 15:24:37.472192427	0001923
0	6.036509	0.182430	-5.998576	-0.650571	MT	21228	2023.02.27 15:24:37.473192427	0001923
0	6.014102	0.163294	-5.975433	-0.661022	MT	21228	2023.02.27 15:24:37.474192427	0001923
0	6.032422	0.142898	-5.989845	-0.701038	MT	21228	2023.02.27 15:24:37.475192427	0001923
0	6.057421	0.163172	-6.017184	-0.677661	MT	21228	2023.02.27 15:24:37.476192427	0001923
0	6.040349	0.138323	-6.002460	-0.661177	MT	21228	2023.02.27 15:24:37.477192427	0001923
0	6.054125	0.151170	-6.014199	-0.677491	MT	21228	2023.02.27 15:24:37.478192427	0001923
0	6.053117	0.158877	-6.009762	-0.705508	MT	21228	2023.02.27 15:24:37.479192427	0001923
0	6.032698	0.151772	-5.999117	-0.617257	MT	21228	2023.02.27 15:24:37.480192427	0001923
0	6.040766	0.155780	-6.007111	-0.617421	MT	21228	2023.02.27 15:24:37.481192427	0001923
0	6.062172	0.201799	-6.016588	-0.714056	MT	21228	2023.02.27 15:24:37.482192427	0001923
0	6.063482	0.194051	-6.020964	-0.690039	MT	21228	2023.02.27 15:24:37.483192427	0001923
0	6.047140	0.186160	-6.006158	-0.677729	MT	21228	2023.02.27 15:24:37.484192427	0001923
0	6.068793	0.155674	-6.033909	-0.630831	MT	21228	2023.02.27 15:24:37.485192427	0001923
0	6.058394	0.189838	-6.013664	-0.709887	MT	21228	2023.02.27 15:24:37.486192427	0001923
0	6.072648	0.151231	-6.033258	-0.673782	MT	21228	2023.02.27 15:24:37.487192427	0001923
0	6.086458	0.234321	-6.045280	-0.666821	MT	21228	2023.02.27 15:24:37.488192427	0001923
0	6.050290	0.197870	-6.005716	-0.705848	MT	21228	2023.02.27 15:24:37.489192427	0001923
0	6.062398	0.171093	-6.021052	-0.685803	MT	21228	2023.02.27 15:24:37.490192427	0001923
0	6.062053	0.230338	-6.021348	-0.662414	MT	21228	2023.02.27 15:24:37.491192427	0001923
0	6.061549	0.194257	-6.021269	-0.670042	MT	21228	2023.02.27 15:24:37.492192427	0001923
0	6.020857	0.155302	-5.982442	-0.661046	MT	21228	2023.02.27 15:24:37.493192427	0001923
0	6.049280	0.147248	-6.010326	-0.669391	MT	21228	2023.02.27 15:24:37.494192427	0001923
0	6.026191	0.134548	-5.990817	-0.637956	MT	21228	2023.02.27 15:24:37.495192427	0001923
0	6.043308	0.178115	-6.002107	-0.681585	MT	21228	2023.02.27 15:24:37.496192427	0001923
0	6.034212	0.134109	-5.994160	-0.681010	MT	21228	2023.02.27 15:24:37.497192427	0001923
0	6.032918	0.189978	-5.989911	-0.693524	MT	21228	2023.02.27 15:24:37.498192427	0001923
0	6.027211	0.186586	-5.990816	-0.634492	MT	21228	2023.02.27 15:24:37.499192427	0001923
0	6.029681	0.159227	-5.990314	-0.669208	MT	21228	2023.02.27 15:24:37.500192427	0001923
0	6.017478	0.186004	-5.974979	-0.689254	MT	21228	2023.02.27 15:24:37.501192427	0001923
0	6.067484	0.186462	-6.029568	-0.651085	MT	21228	2023.02.27 15:24:37.502192427	0001923
0	6.036443	0.174983	-5.993928	-0.693430	MT	21228	2023.02.27 15:24:37.503192427	0001923
0	6.041171	0.214474	-6.002599	-0.646962	MT	21228	2023.02.27 15:24:37.504192427	0001923
0	6.082549	0.151033	-6.040951	-0.693901	MT	21228	2023.02.27 15:24:37.505192427	0001923
0	6.049367	0.178787	-6.015083	-0.617780	MT	21228	2023.02.27 15:24:37.506192427	0001923
0	6.055213	0.175450	-6.017582	-0.650789	MT	21228	2023.02.27 15:24:37.507192427	0001923
0	6.061622	0.171176	-6.021174	-0.677804	MT	21228	2023.02.27 15:24:37.508192427	0001923
0	6.086914	0.194564	-6.049678	-0.643475	MT	21228	2023.02.27 15:24:37.509192427	0001923
0	6.090525	0.182569	-6.053692	-0.643412	MT	21228	2023.02.27 15:24:37.510192427	0001923
0	6.067732	0.182421	-6.029511	-0.655044	MT	21228	2023.02.27 15:24:37.511192427	0001923
0	6.055728	0.167368	-6.017469	-0.658705	MT	21228	2023.02.27 15:24:37.512192427	0001923
0	6.059118	0.206129	-6.017072	-0.682103	MT	21228	2023.02.27 15:24:37.513192427	0001923
0	6.046643	0.182649	-6.010880	-0.630757	MT	21228	2023.02.27 15:24:37.514192427	0001923
0	6.073743	0.190228	-6.033211	-0.674184	MT	21228	2023.02.27 15:24:37.515192427	0001923
0	6.049100	0.155289	-6.010378	-0.665474	MT	21228	2023.02.27 15:24:37.516192427	0001923
0	6.041696	0.162823	-5.997698	-0.709365	MT	21228	2023.02.27 15:24:37.517192427	0001923
0	6.027468	0.167058	-5.986061	-0.685227	MT	21228	2023.02.27 15:24:37.518192427	0001923
0	6.037756	0.198347	-5.998435	-0.658734	MT	21228	2023.02.27 15:24:37.519192427	0001923
0	6.038205	0.151153	-5.998201	-0.677247	MT	21228	2023.02.27 15:24:37.520192427	0001923
0	6.063883	0.198457	-6.025554	-0.651148	MT	21228	2023.02.27 15:24:37.521192427	0001923
0	6.027508	0.206179	-5.986198	-0.673630	MT	21228	2023.02.27 15:24:37.522192427	0001923
0	6.028059	0.190504	-5.990690	-0.642532	MT	21228	2023.02.27 15:24:37.523192427	0001923
0	6.034961	0.178148	-5.994169	-0.677464	MT	21228	2023.02.27 15:24:37.524192427	0001923
0	6.043532	0.175521	-6.006706	-0.642622	MT	21228	2023.02.27 15:24:37.525192427	0001923
0	6.036755	0.190430	-5.998567	-0.650653	MT	21228	2023.02.27 15:24:37.526192427	0001923
0	6.061682	0.159135	-6.021127	-0.681680	MT	21228	2023.02.27 15:24:37.527192427	0001923
0	6.056829	0.194793	-6.022063	-0.618051	MT	21228	2023.02.27 15:24:37.528192427	0001923
0	6.059976	0.178839	-6.026142	-0.613948	MT	21228	2023.02.27 15:24:37.529192427	0001923
0	6.067069	0.194096	-6.025024	-0.686101	MT	21228	2023.02.27 15:24:37.530192427	0001923
0	6.044823	0.143286	-6.006392	-0.665289	MT	21228	2023.02.27 15:24:37.531192427	0001923
0	6.039638	0.178517	-6.002702	-0.642592	MT	21228	2023.02.27 15:24:37.532192427	0001923
0	6.058731	0.206170	-6.017133	-0.678103	MT	21228	2023.02.27 15:24:37.533192427	0001923
0	6.062017	0.110420	-6.025597	-0.654241	MT	21228	2023.02.27 15:24:37.534192427	0001923
0	6.043286	0.190155	-6.002154	-0.677710	MT	21228	2023.02.27 15:24:37.535192427	0001923
0	6.094298	0.159086	-6.053001	-0.690168	MT	21228	2023.02.27 15:24:37.536192427	0001923
0	6.061346	0.186705	-6.025935	-0.627028	MT	21228	2023.02.27 15:24:37.537192427	0001923
0	6.054689	0.182532	-6.017696	-0.642862	MT	21228	2023.02.27 15:24:37.538192427	0001923
0	6.052010	0.146960	-6.009899	-0.697386	MT	21228	2023.02.27 15:24:37.539192427	0001923
0	6.042152	0.178238	-6.002290	-0.669587	MT	21228	2023.02.27 15:24:37.540192427	0001923
0	6.036500	0.190023	-5.993972	-0.689585	MT	21228	2023.02.27 15:24:37.541192427	0001923
0	6.018000	0.189963	-5.974913	-0.693294	MT	21228	2023.02.27 15:24:37.542192427	0001923
0	6.026417	0.170765	-5.981629	-0.713202	MT	21228	2023.02.27 15:24:37.543192427	0001923
0	6.059671	0.155342	-6.021437	-0.661642	MT	21228	2023.02.27 15:24:37.544192427	0001923
0	6.051180	0.134449	-6.014631	-0.650321	MT	21228	2023.02.27 15:24:37.545192427	0001923
0	6.051569	0.175082	-6.010049	-0.685676	MT	21228	2023.02.27 15:24:37.546192427	0001923
0	6.036155	0.213729	-5.989516	-0.717766	MT	21228	2023.02.27 15:24:37.547192427	0001923
0	6.046358	0.143121	-6.006148	-0.681286	MT	21228	2023.02.27 15:24:37.548192427	0001923
0	6.050045	0.130126	-6.010163	-0.681214	MT	21228	2023.02.27 15:24:37.549192427	0001923
0	6.062028	0.154678	-6.016461	-0.725570	MT	21228	2023.02.27 15:24:37.550192427	0001923
0	6.030781	0.159551	-5.994787	-0.638275	MT	21228	2023.02.27 15:24:37.551192427	0001923
0	6.077730	0.151558	-6.041730	-0.642910	MT	21228	2023.02.27 15:24:37.552192427	0001923
0	6.067613	0.178421	-6.029516	-0.655002	MT	21228	2023.02.27 15:24:37.553192427	0001923
0	6.074287	0.229892	-6.028676	-0.706529	MT	21228	2023.02.27 15:24:37.554192427	0001923
0	6.083538	0.178437	-6.045514	-0.655247	MT	21228	2023.02.27 15:24:37.555192427	0001923
0	6.055771	0.143297	-6.017391	-0.665457	MT	21228	2023.02.27 15:24:37.556192427	0001923
0	6.089921	0.186204	-6.049153	-0.678386	MT	21228	2023.02.27 15:24:37.557192427	0001923
0	6.060970	0.175258	-6.021292	-0.669847	MT	21228	2023.02.27 15:24:37.558192427	0001923
0	6.039488	0.130864	-6.007263	-0.609165	MT	21228	2023.02.27 15:24:37.559192427	0001923
0	6.074417	0.125984	-6.032921	-0.697521	MT	21228	2023.02.27 15:24:37.560192427	0001923
0	6.084054	0.162908	-6.040754	-0.706023	MT	21228	2023.02.27 15:24:37.561192427	0001923
0	6.046045	0.175243	-6.006293	-0.669618	MT	21228	2023.02.27 15:24:37.562192427	0001923
0	6.038007	0.186733	-6.003014	-0.621678	MT	21228	2023.02.27 15:24:37.563192427	0001923
0	6.074197	0.151066	-6.033013	-0.689780	MT	21228	2023.02.27 15:24:37.564192427	0001923
0	6.044064	0.162992	-6.001942	-0.693429	MT	21228	2023.02.27 15:24:37.565192427	0001923
0	6.018142	0.210450	-5.979606	-0.646569	MT	21228	2023.02.27 15:24:37.566192427	0001923
0	6.026800	0.171140	-5.986178	-0.677270	MT	21228	2023.02.27 15:24:37.567192427	0001923
0	6.018749	0.186297	-5.979406	-0.661320	MT	21228	2023.02.27 15:24:37.568192427	0001923
0	6.046998	0.193784	-6.001599	-0.713745	MT	21228	2023.02.27 15:24:37.569192427	0001923
0	6.057642	0.171172	-6.017175	-0.677743	MT	21228	2023.02.27 15:24:37.570192427	0001923
0	6.040172	0.150947	-5.997895	-0.697244	MT	21228	2023.02.27 15:24:37.571192427	0001923
0	6.052596	0.175406	-6.014521	-0.654742	MT	21228	2023.02.27 15:24:37.572192427	0001923
0	6.045495	0.182325	-6.006407	-0.661691	MT	21228	2023.02.27 15:24:37.573192427	0001923
0	6.045242	0.201990	-6.001895	-0.693830	MT	21228	2023.02.27 15:24:37.574192427	0001923
0	6.059491	0.166966	-6.016874	-0.697699	MT	21228	2023.02.27 15:24:37.575192427	0001923
0	6.059664	0.101804	-6.016707	-0.713027	MT	21228	2023.02.27 15:24:37.576192427	0001923
0	6.080677	0.202391	-6.041425	-0.659432	MT	21228	2023.02.27 15:24:37.577192427	0001923
0	6.065602	0.171180	-6.025174	-0.677865	MT	21228	2023.02.27 15:24:37.578192427	0001923
0	6.066339	0.155057	-6.025009	-0.689699	MT	21228	2023.02.27 15:24:37.579192427	0001923
0	6.068387	0.155267	-6.029314	-0.669763	MT	21228	2023.02.27 15:24:37.580192427	0001923
0	6.066512	0.151464	-6.029609	-0.650725	MT	21228	2023.02.27 15:24:37.581192427	0001923
0	6.075120	0.175470	-6.037580	-0.651094	MT	21228	2023.02.27 15:24:37.582192427	0001923
0	6.062963	0.190092	-6.021029	-0.685998	MT	21228	2023.02.27 15:24:37.583192427	0001923
0	6.069779	0.178631	-6.033821	-0.635067	MT	21228	2023.02.27 15:24:37.584192427	0001923
0	6.073341	0.162772	-6.028572	-0.717837	MT	21228	2023.02.27 15:24:37.585192427	0001923
0	6.051711	0.151001	-6.009955	-0.693428	MT	21228	2023.02.27 15:24:37.586192427	0001923
0	6.036046	0.175024	-5.993989	-0.689431	MT	21228	2023.02.27 15:24:37.587192427	0001923
0	6.059174	0.174715	-6.013498	-0.721731	MT	21228	2023.02.27 15:24:37.588192427	0001923
0	6.056385	0.167296	-6.017363	-0.665704	MT	21228	2023.02.27 15:24:37.589192427	0001923
0	6.050315	0.185830	-6.005670	-0.709724	MT	21228	2023.02.27 15:24:37.590192427	0001923
0	6.019608	0.186537	-5.982756	-0.638369	MT	21228	2023.02.27 15:24:37.591192427	0001923
0	6.040539	0.171393	-6.002528	-0.654518	MT	21228	2023.02.27 15:24:37.592192427	0001923
0	6.028483	0.167381	-5.990534	-0.654293	MT	21228	2023.02.27 15:24:37.593192427	0001923
0	6.032728	0.163344	-5.994477	-0.658313	MT	21228	2023.02.27 15:24:37.594192427	0001923
0	6.039737	0.155436	-6.002608	-0.650354	MT	21228	2023.02.27 15:24:37.595192427	0001923
0	6.044780	0.167357	-6.006471	-0.658537	MT	21228	2023.02.27 15:24:37.596192427	0001923
0	6.069516	0.138103	-6.029090	-0.685585	MT	21228	2023.02.27 15:24:37.597192427	0001923
0	6.045872	0.182284	-6.006346	-0.665690	MT	21228	2023.02.27 15:24:37.598192427	0001923
0	6.057053	0.210043	-6.013946	-0.690097	MT	21228	2023.02.27 15:24:37.599192427	0001923
0	6.073362	0.190270	-6.033272	-0.670185	MT	21228	2023.02.27 15:24:37.600192427	0001923
0	6.064082	0.171345	-6.025418	-0.661868	MT	21228	2023.02.27 15:24:37.601192427	0001923
0	6.070987	0.194548	-6.033680	-0.643230	MT	21228	2023.02.27 15:24:37.602192427	0001923
0	6.065490	0.167180	-6.025178	-0.677824	MT	21228	2023.02.27 15:24:37.603192427	0001923
0	6.071040	0.143386	-6.033496	-0.658703	MT	21228	2023.02.27 15:24:37.604192427	0001923
0	6.036819	0.167348	-5.998472	-0.658415	MT	21228	2023.02.27 15:24:37.605192427	0001923
0	6.087885	0.210075	-6.044942	-0.690570	MT	21228	2023.02.27 15:24:37.606192427	0001923
0	6.041081	0.167321	-6.002425	-0.661476	MT	21228	2023.02.27 15:24:37.607192427	0001923
0	6.077112	0.155193	-6.037191	-0.677884	MT	21228	2023.02.27 15:24:37.608192427	0001923
0	6.057508	0.138538	-6.021748	-0.642471	MT	21228	2023.02.27 15:24:37.609192427	0001923
0	6.053217	0.155616	-6.017850	-0.634586	MT	21228	2023.02.27 15:24:37.610192427	0001923
0	6.035829	0.143391	-5.998561	-0.654169	MT	21228	2023.02.27 15:24:37.611192427	0001923
0	6.054093	0.178251	-6.014289	-0.669771	MT	21228	2023.02.27 15:24:37.612192427	0001923
0	6.029370	0.130187	-5.990287	-0.672909	MT	21228	2023.02.27 15:24:37.613192427	0001923
0	6.033231	0.171313	-5.994422	-0.661394	MT	21228	2023.02.27 15:24:37.614192427	0001923
0	6.032128	0.162979	-5.989943	-0.693246	MT	21228	2023.02.27 15:24:37.615192427	0001923
0	6.034974	0.138474	-5.998689	-0.646118	MT	21228	2023.02.27 15:24:37.616192427	0001923
0	6.048842	0.162913	-6.005819	-0.701489	MT	21228	2023.02.27 15:24:37.617192427	0001923
0	6.069182	0.197890	-6.024714	-0.706139	MT	21228	2023.02.27 15:24:37.618192427	0001923
0	6.038446	0.186681	-6.002937	-0.626677	MT	21228	2023.02.27 15:24:37.619192427	0001923
0	6.046313	0.171202	-6.006237	-0.673576	MT	21228	2023.02.27 15:24:37.620192427	0001923
0	6.048546	0.159361	-6.010480	-0.658516	MT	21228	2023.02.27 15:24:37.621192427	0001923
0	6.052527	0.159365	-6.014479	-0.658577	MT	21228	2023.02.27 15:24:37.622192427	0001923
0	6.050899	0.214286	-6.010308	-0.666081	MT	21228	2023.02.27 15:24:37.623192427	0001923
0	6.057187	0.138132	-6.017153	-0.681403	MT	21228	2023.02.27 15:24:37.624192427	0001923
0	6.070030	0.147509	-6.033674	-0.646746	MT	21228	2023.02.27 15:24:37.625192427	0001923
0	6.081198	0.234024	-6.036853	-0.694694	MT	21228	2023.02.27 15:24:37.626192427	0001923
0	6.074793	0.197729	-6.028469	-0.722197	MT	21228	2023.02.27 15:24:37.627192427	0001923
0	6.095663	0.194833	-6.061058	-0.618647	MT	21228	2023.02.27 15:24:37.628192427	0001923
0	6.041106	0.190392	-6.002505	-0.654713	MT	21228	2023.02.27 15:24:37.629192427	0001923
0	6.072044	0.171353	-6.033417	-0.661990	MT	21228	2023.02.27 15:24:37.630192427	0001923
0	6.044593	0.186438	-6.006570	-0.650734	MT	21228	2023.02.27 15:24:37.631192427	0001923
0	6.043258	0.147034	-6.002022	-0.689265	MT	21228	2023.02.27 15:24:37.632192427	0001923
0	6.058029	0.171131	-6.017114	-0.681742	MT	21228	2023.02.27 15:24:37.633192427	0001923
0	6.059752	0.143301	-6.021391	-0.665518	MT	21228	2023.02.27 15:24:37.634192427	0001923
0	6.053946	0.159211	-6.014250	-0.673574	MT	21228	2023.02.27 15:24:37.635192427	0001923
0	6.035731	0.174649	-5.989440	-0.725364	MT	21228	2023.02.27 15:24:37.636192427	0001923
0	6.043169	0.159074	-6.002068	-0.685389	MT	21228	2023.02.27 15:24:37.637192427	0001923
0	6.030369	0.122064	-5.990114	-0.684825	MT	21228	2023.02.27 15:24:37.638192427	0001923
0	6.029744	0.175267	-5.990356	-0.665374	MT	21228	2023.02.27 15:24:37.639192427	0001923
0	6.086826	0.146996	-6.044894	-0.697921	MT	21228	2023.02.27 15:24:37.640192427	0001923
0	6.035262	0.175107	-5.994112	-0.681432	MT	21228	2023.02.27 15:24:37.641192427	0001923
0	6.041625	0.174863	-5.997745	-0.705489	MT	21228	2023.02.27 15:24:37.642192427	0001923
0	6.028996	0.147269	-5.990389	-0.665086	MT	21228	2023.02.27 15:24:37.643192427	0001923
0	6.050439	0.189830	-6.005665	-0.709765	MT	21228	2023.02.27 15:24:37.644192427	0001923
0	6.044671	0.163357	-6.006475	-0.658496	MT	21228	2023.02.27 15:24:37.645192427	0001923
0	6.050181	0.167206	-6.010241	-0.673596	MT	21228	2023.02.27 15:24:37.646192427	0001923
0	6.095440	0.198084	-6.052955	-0.690569	MT	21228	2023.02.27 15:24:37.647192427	0001923
0	6.051435	0.098921	-6.009894	-0.700891	MT	21228	2023.02.27 15:24:37.648192427	0001923
0	6.065038	0.178262	-6.025288	-0.669939	MT	21228	2023.02.27 15:24:37.649192427	0001923
0	6.089736	0.167611	-6.053771	-0.639259	MT	21228	2023.02.27 15:24:37.650192427	0001923
0	6.067977	0.138268	-6.029335	-0.669588	MT	21228	2023.02.27 15:24:37.651192427	0001923
0	6.072510	0.186810	-6.038070	-0.618213	MT	21228	2023.02.27 15:24:37.652192427	0001923
0	6.050181	0.167206	-6.010241	-0.673596	MT	21228	2023.02.27 15:24:37.653192427	0001923
0	6.060227	0.147260	-6.021325	-0.669559	MT	21228	2023.02.27 15:24:37.654192427	0001923
0	6.054460	0.177793	-6.009618	-0.713702	MT	21228	2023.02.27 15:24:37.655192427	0001923
0	6.056543	0.106134	-6.017191	-0.681073	MT	21228	2023.02.27 15:24:37.656192427	0001923
0	6.044408	0.167398	-6.006532	-0.654538	MT	21228	2023.02.27 15:24:37.657192427	0001923
0	6.050879	0.178164	-6.010167	-0.677708	MT	21228	2023.02.27 15:24:37.658192427	0001923
0	6.055876	0.186085	-6.014035	-0.685850	MT	21228	2023.02.27 15:24:37.659192427	0001923
0	6.047652	0.167484	-6.010653	-0.646600	MT	21228	2023.02.27 15:24:37.660192427	0001923
0	6.019248	0.186578	-5.982817	-0.634370	MT	21228	2023.02.27 15:24:37.661192427	0001923
0	6.041307	0.175321	-6.002416	-0.661558	MT	21228	2023.02.27 15:24:37.662192427	0001923
0	6.031447	0.167062	-5.990060	-0.685288	MT	21228	2023.02.27 15:24:37.663192427	0001923
0	6.029832	0.178267	-5.990353	-0.665405	MT	21228	2023.02.27 15:24:37.664192427	0001923
0	6.034841	0.210270	-5.994314	-0.665795	MT	21228	2023.02.27 15:24:37.665192427	0001923
0	6.038456	0.114479	-6.002717	-0.645933	MT	21228	2023.02.27 15:24:37.666192427	0001923
0	6.043320	0.214236	-6.002248	-0.669958	MT	21228	2023.02.27 15:24:37.667192427	0001923
0	6.048432	0.202076	-6.006017	-0.685893	MT	21228	2023.02.27 15:24:37.668192427	0001923
0	6.073621	0.159148	-6.033126	-0.681863	MT	21228	2023.02.27 15:24:37.669192427	0001923
0	6.047732	0.150997	-6.005955	-0.693367	MT	21228	2023.02.27 15:24:37.670192427	0001923
0	6.051892	0.163447	-6.014597	-0.650620	MT	21228	2023.02.27 15:24:37.671192427	0001923
0	6.048331	0.190483	-6.010626	-0.646837	MT	21228	2023.02.27 15:24:37.672192427	0001923
0	6.074388	0.186146	-6.033094	-0.682141	MT	21228	2023.02.27 15:24:37.673192427	0001923
0	6.087530	0.142913	-6.044777	-0.705878	MT	21228	2023.02.27 15:24:37.674192427	0001923
0	6.085561	0.159160	-6.045125	-0.682047	MT	21228	2023.02.27 15:24:37.675192427	0001923
0	6.054878	0.163451	-6.017596	-0.650665	MT	21228	2023.02.27 15:24:37.676192427	0001923
0	6.056393	0.190044	-6.013969	-0.689891	MT	21228	2023.02.27 15:24:37.677192427	0001923
0	6.058208	0.190171	-6.017152	-0.677939	MT	21228	2023.02.27 15:24:37.678192427	0001923
0	6.020280	0.186132	-5.979161	-0.677317	MT	21228	2023.02.27 15:24:37.679192427	0001923
0	6.040612	0.186434	-6.002571	-0.650673	MT	21228	2023.02.27 15:24:37.680192427	0001923
0	6.052388	0.214568	-6.014719	-0.639147	MT	21228	2023.02.27 15:24:37.681192427	0001923
0	6.037718	0.162819	-5.993698	-0.709304	MT	21228	2023.02.27 15:24:37.682192427	0001923
0	6.036884	0.159318	-5.998435	-0.661332	MT	21228	2023.02.27 15:24:37.683192427	0001923
0	6.030347	0.155145	-5.990197	-0.677166	MT	21228	2023.02.27 15:24:37.684192427	0001923
0	6.021734	0.186300	-5.982405	-0.661366	MT	21228	2023.02.27 15:24:37.685192427	0001923
0	6.043027	0.194196	-6.002210	-0.673751	MT	21228	2023.02.27 15:24:37.686192427	0001923
0	6.047966	0.178484	-6.010640	-0.646714	MT	21228	2023.02.27 15:24:37.687192427	0001923
0	6.030596	0.178185	-5.990231	-0.673403	MT	21228	2023.02.27 15:24:37.688192427	0001923
0	6.033151	0.170897	-5.989811	-0.701327	MT	21228	2023.02.27 15:24:37.689192427	0001923
0	6.074401	0.210227	-6.033188	-0.674390	MT	21228	2023.02.27 15:24:37.690192427	0001923
0	6.054936	0.151410	-6.017549	-0.654541	MT	21228	2023.02.27 15:24:37.691192427	0001923
0	6.082470	0.190154	-6.041088	-0.682305	MT	21228	2023.02.27 15:24:37.692192427	0001923
0	6.063876	0.194010	-6.020903	-0.694038	MT	21228	2023.02.27 15:24:37.693192427	0001923
0	6.056041	0.178367	-6.017456	-0.658818	MT	21228	2023.02.27 15:24:37.694192427	0001923
0	6.079680	0.159362	-6.041430	-0.661989	MT	21228	2023.02.27 15:24:37.695192427	0001923
0	6.056010	0.118663	-6.021955	-0.630267	MT	21228	2023.02.27 15:24:37.696192427	0001923
0	6.063372	0.155377	-6.025483	-0.658704	MT	21228	2023.02.27 15:24:37.697192427	0001923
0	6.065332	0.175221	-6.025230	-0.673907	MT	21228	2023.02.27 15:24:37.698192427	0001923
0	6.077158	0.171234	-6.037233	-0.674049	MT	21228	2023.02.27 15:24:37.699192427	0001923
0	6.077097	0.182274	-6.037281	-0.670163	MT	21228	2023.02.27 15:24:37.700192427	0001923
0	6.070979	0.182507	-6.033633	-0.647106	MT	21228	2023.02.27 15:24:37.701192427	0001923
0	6.055690	0.151005	-6.013954	-0.693489	MT	21228	2023.02.27 15:24:37.702192427	0001923
0	6.053931	0.143170	-6.014208	-0.677409	MT	21228	2023.02.27 15:24:37.703192427	0001923
0	6.064057	0.158888	-6.020761	-0.705676	MT	21228	2023.02.27 15:24:37.704192427	0001923
0	6.054466	0.202291	-6.014321	-0.666018	MT	21228	2023.02.27 15:24:37.705192427	0001923
0	6.052228	0.109463	-6.005210	-0.744936	MT	21228	2023.02.27 15:24:37.706192427	0001923
0	6.015800	0.206250	-5.975321	-0.665464	MT	21228	2023.02.27 15:24:37.707192427	0001923
0	6.039632	0.175070	-5.998050	-0.685493	MT	21228	2023.02.27 15:24:37.708192427	0001923
0	6.048043	0.162996	-6.005941	-0.693490	MT	21228	2023.02.27 15:24:37.709192427	0001923
0	6.034192	0.178230	-5.994291	-0.669465	MT	21228	2023.02.27 15:24:37.710192427	0001923
0	6.050231	0.182246	-6.010285	-0.669751	MT	21228	2023.02.27 15:24:37.711192427	0001923
0	6.063862	0.163345	-6.025427	-0.661786	MT	21228	2023.02.27 15:24:37.712192427	0001923
0	6.081702	0.190237	-6.041210	-0.674306	MT	21228	2023.02.27 15:24:37.713192427	0001923
0	6.069776	0.162727	-6.024511	-0.721776	MT	21228	2023.02.27 15:24:37.714192427	0001923
0	6.039441	0.143436	-6.002622	-0.650230	MT	21228	2023.02.27 15:24:37.715192427	0001923
0	6.043684	0.106329	-6.006497	-0.660909	MT	21228	2023.02.27 15:24:37.716192427	0001923
0	6.059494	0.159372	-6.021478	-0.658684	MT	21228	2023.02.27 15:24:37.717192427	0001923
0	6.073947	0.171147	-6.033112	-0.681987	MT	21228	2023.02.27 15:24:37.718192427	0001923
0	6.080872	0.175279	-6.041289	-0.670152	MT	21228	2023.02.27 15:24:37.719192427	0001923
0	6.066630	0.133976	-6.024912	-0.697481	MT	21228	2023.02.27 15:24:37.720192427	0001923
0	6.063783	0.206498	-6.025605	-0.647231	MT	21228	2023.02.27 15:24:37.721192427	0001923
0	6.045007	0.175356	-6.006461	-0.658620	MT	21228	2023.02.27 15:24:37.722192427	0001923
0	6.060215	0.175341	-6.021414	-0.661848	MT	21228	2023.02.27 15:24:37.723192427	0001923
0	6.046673	0.143527	-6.010743	-0.642354	MT	21228	2023.02.27 15:24:37.724192427	0001923
0	6.067026	0.110311	-6.029429	-0.665301	MT	21228	2023.02.27 15:24:37.725192427	0001923
0	6.058021	0.122009	-6.016988	-0.693236	MT	21228	2023.02.27 15:24:37.726192427	0001923
0	6.069382	0.190266	-6.029273	-0.670123	MT	21228	2023.02.27 15:24:37.727192427	0001923
0	6.056943	0.198335	-6.017387	-0.662024	MT	21228	2023.02.27 15:24:37.728192427	0001923
0	6.056939	0.181962	-6.013857	-0.697807	MT	21228	2023.02.27 15:24:37.729192427	0001923
0	6.029224	0.182807	-5.995141	-0.613516	MT	21228	2023.02.27 15:24:37.730192427	0001923
0	6.044866	0.214072	-6.002003	-0.685955	MT	21228	2023.02.27 15:24:37.731192427	0001923
0	6.052370	0.167406	-6.014531	-0.654660	MT	21228	2023.02.27 15:24:37.732192427	0001923
0	6.044453	0.202072	-6.002017	-0.685832	MT	21228	2023.02.27 15:24:37.733192427	0001923
0	6.033064	0.175344	-5.994463	-0.658436	MT	21228	2023.02.27 15:24:37.734192427	0001923
0	6.050245	0.206328	-6.010378	-0.661999	MT	21228	2023.02.27 15:24:37.735192427	0001923
0	6.024614	0.171377	-5.986529	-0.654273	MT	21228	2023.02.27 15:24:37.736192427	0001923
0	6.061702	0.147542	-6.025736	-0.642624	MT	21228	2023.02.27 15:24:37.737192427	0001923
0	6.054603	0.202613	-6.017794	-0.635070	MT	21228	2023.02.27 15:24:37.738192427	0001923
0	6.047853	0.130363	-6.010514	-0.658217	MT	21228	2023.02.27 15:24:37.739192427	0001923
0	6.071718	0.159354	-6.033431	-0.661867	MT	21228	2023.02.27 15:24:37.740192427	0001923
0	6.047652	0.167484	-6.010653	-0.646600	MT	21228	2023.02.27 15:24:37.741192427	0001923
0	6.106230	0.171461	-6.068520	-0.655526	MT	21228	2023.02.27 15:24:37.742192427	0001923
0	6.092754	0.159251	-6.053246	-0.674170	MT	21228	2023.02.27 15:24:37.743192427	0001923
0	6.085752	0.202729	-6.049913	-0.627560	MT	21228	2023.02.27 15:24:37.744192427	0001923
0	6.080609	0.151239	-6.041257	-0.673905	MT	21228	2023.02.27 15:24:37.745192427	0001923
0	6.036760	0.178389	-5.998520	-0.654529	MT	21228	2023.02.27 15:24:37.746192427	0001923
0	6.072776	0.155678	-6.037909	-0.630892	MT	21228	2023.02.27 15:24:37.747192427	0001923
0	6.054742	0.143410	-6.017559	-0.654459	MT	21228	2023.02.27 15:24:37.748192427	0001923
0	6.072339	0.170895	-6.028746	-0.705922	MT	21228	2023.02.27 15:24:37.749192427	0001923
0	6.034614	0.151108	-5.994140	-0.681185	MT	21228	2023.02.27 15:24:37.750192427	0001923
0	6.042395	0.198279	-6.002328	-0.665794	MT	21228	2023.02.27 15:24:37.751192427	0001923
0	6.027856	0.171464	-5.990651	-0.646336	MT	21228	2023.02.27 15:24:37.752192427	0001923
0	6.054717	0.159128	-6.014128	-0.681573	MT	21228	2023.02.27 15:24:37.753192427	0001923
0	6.030840	0.147510	-5.994740	-0.642151	MT	21228	2023.02.27 15:24:37.754192427	0001923
0	6.052188	0.186487	-6.014630	-0.646857	MT	21228	2023.02.27 15:24:37.755192427	0001923
0	6.049630	0.189912	-6.005787	-0.701767	MT	21228	2023.02.27 15:24:37.756192427	0001923
0	6.040274	0.154947	-5.997890	-0.697285	MT	21228	2023.02.27 15:24:37.757192427	0001923
0	6.040690	0.163353	-6.002476	-0.658435	MT	21228	2023.02.27 15:24:37.758192427	0001923
0	6.043170	0.175562	-6.006767	-0.638623	MT	21228	2023.02.27 15:24:37.759192427	0001923
0	6.049280	0.147248	-6.010326	-0.669391	MT	21228	2023.02.27 15:24:37.760192427	0001923
0	6.051569	0.175082	-6.010049	-0.685676	MT	21228	2023.02.27 15:24:37.761192427	0001923
0	6.059375	0.126302	-6.021411	-0.665343	MT	21228	2023.02.27 15:24:37.762192427	0001923
0	6.054936	0.151410	-6.017549	-0.654541	MT	21228	2023.02.27 15:24:37.763192427	0001923
0	6.058979	0.138374	-6.021503	-0.658468	MT	21228	2023.02.27 15:24:37.764192427	0001923
0	6.077321	0.163193	-6.037182	-0.677966	MT	21228	2023.02.27 15:24:37.765192427	0001923
0	6.069518	0.182225	-6.029221	-0.674040	MT	21228	2023.02.27 15:24:37.766192427	0001923
0	6.054933	0.167128	-6.014119	-0.681655	MT	21228	2023.02.27 15:24:37.767192427	0001923
0	6.088759	0.143206	-6.049204	-0.677944	MT	21228	2023.02.27 15:24:37.768192427	0001923
0	6.065595	0.171627	-6.029830	-0.634934	MT	21228	2023.02.27 15:24:37.769192427	0001923
0	6.059498	0.218575	-6.021714	-0.639295	MT	21228	2023.02.27 15:24:37.770192427	0001923
0	6.053116	0.151616	-6.017855	-0.634545	MT	21228	2023.02.27 15:24:37.771192427	0001923
0	6.076065	0.194428	-6.037496	-0.655289	MT	21228	2023.02.27 15:24:37.772192427	0001923
0	6.041072	0.118648	-6.006956	-0.630038	MT	21228	2023.02.27 15:24:37.773192427	0001923
0	6.053546	0.143211	-6.014269	-0.673410	MT	21228	2023.02.27 15:24:37.774192427	0001923
0	6.020755	0.151302	-5.982447	-0.661005	MT	21228	2023.02.27 15:24:37.775192427	0001923
0	6.042865	0.147075	-6.002083	-0.685266	MT	21228	2023.02.27 15:24:37.776192427	0001923
0	6.036253	0.182024	-5.993981	-0.689503	MT	21228	2023.02.27 15:24:37.777192427	0001923
0	6.051024	0.155083	-6.010072	-0.685470	MT	21228	2023.02.27 15:24:37.778192427	0001923
0	6.031428	0.146605	-5.985413	-0.729014	MT	21228	2023.02.27 15:24:37.779192427	0001923
0	6.021203	0.190372	-5.982507	-0.654408	MT	21228	2023.02.27 15:24:37.780192427	0001923
0	6.030345	0.206307	-5.990381	-0.661694	MT	21228	2023.02.27 15:24:37.781192427	0001923
0	6.056800	0.138174	-6.017214	-0.677404	MT	21228	2023.02.27 15:24:37.782192427	0001923
0	6.068650	0.163714	-6.033961	-0.626914	MT	21228	2023.02.27 15:24:37.783192427	0001923
0	6.043888	0.147399	-6.006556	-0.654332	MT	21228	2023.02.27 15:24:37.784192427	0001923
0	6.041891	0.182279	-6.002347	-0.665629	MT	21228	2023.02.27 15:24:37.785192427	0001923
0	6.056290	0.198407	-6.017494	-0.655025	MT	21228	2023.02.27 15:24:37.786192427	0001923
0	6.065172	0.155181	-6.025193	-0.677701	MT	21228	2023.02.27 15:24:37.787192427	0001923
0	6.062291	0.182581	-6.025756	-0.638985	MT	21228	2023.02.27 15:24:37.788192427	0001923
0	6.063862	0.163345	-6.025427	-0.661786	MT	21228	2023.02.27 15:24:37.789192427	0001923
0	6.063981	0.170928	-6.020808	-0.701800	MT	21228	2023.02.27 15:24:37.790192427	0001923
0	6.051048	0.126793	-6.018144	-0.617290	MT	21228	2023.02.27 15:24:37.791192427	0001923
0	6.077061	0.138600	-6.041806	-0.638777	MT	21228	2023.02.27 15:24:37.792192427	0001923
0	6.055099	0.171450	-6.017587	-0.650748	MT	21228	2023.02.27 15:24:37.793192427	0001923
0	6.057626	0.122051	-6.017050	-0.689237	MT	21228	2023.02.27 15:24:37.794192427	0001923
0	6.057879	0.134050	-6.017035	-0.689360	MT	21228	2023.02.27 15:24:37.795192427	0001923
0	6.046880	0.190201	-6.006214	-0.673771	MT	21228	2023.02.27 15:24:37.796192427	0001923
0	6.066932	0.167463	-6.029590	-0.650890	MT	21228	2023.02.27 15:24:37.797192427	0001923
0	6.077091	0.194315	-6.037328	-0.666288	MT	21228	2023.02.27 15:24:37.798192427	0001923
0	6.028844	0.158893	-5.985826	-0.701142	MT	21228	2023.02.27 15:24:37.799192427	0001923
0	6.052128	0.143366	-6.014498	-0.658412	MT	21228	2023.02.27 15:24:37.800192427	0001923
0	6.056549	0.159255	-6.017311	-0.669621	MT	21228	2023.02.27 15:24:37.801192427	0001923
0	6.049872	0.170831	-6.005687	-0.709570	MT	21228	2023.02.27 15:24:37.802192427	0001923
0	6.042885	0.163116	-6.002125	-0.681431	MT	21228	2023.02.27 15:24:37.803192427	0001923
0	6.058699	0.167048	-6.016996	-0.689700	MT	21228	2023.02.27 15:24:37.804192427	0001923
0	6.026767	0.171587	-5.990834	-0.634338	MT	21228	2023.02.27 15:24:37.805192427	0001923
0	6.026413	0.171181	-5.986239	-0.673270	MT	21228	2023.02.27 15:24:37.806192427	0001923
0	6.053779	0.167251	-6.014302	-0.669658	MT	21228	2023.02.27 15:24:37.807192427	0001923
0	6.052423	0.155365	-6.014484	-0.658536	MT	21228	2023.02.27 15:24:37.808192427	0001923
0	6.064112	0.143264	-6.025329	-0.669579	MT	21228	2023.02.27 15:24:37.809192427	0001923
0	6.069663	0.210306	-6.029310	-0.666330	MT	21228	2023.02.27 15:24:37.810192427	0001923
0	6.064377	0.138223	-6.025274	-0.673526	MT	21228	2023.02.27 15:24:37.811192427	0001923
0	6.068125	0.189973	-6.024846	-0.698058	MT	21228	2023.02.27 15:24:37.812192427	0001923
0	6.059034	0.182495	-6.021634	-0.646923	MT	21228	2023.02.27 15:24:37.813192427	0001923
0	6.059646	0.190453	-6.021564	-0.651004	MT	21228	2023.02.27 15:24:37.814192427	0001923
0	6.057872	0.138497	-6.021687	-0.646470	MT	21228	2023.02.27 15:24:37.815192427	0001923
0	6.047148	0.159079	-6.006068	-0.685450	MT	21228	2023.02.27 15:24:37.816192427	0001923
0	6.064222	0.130671	-6.029939	-0.630512	MT	21228	2023.02.27 15:24:37.817192427	0001923
0	6.067509	0.134310	-6.029400	-0.665548	MT	21228	2023.02.27 15:24:37.818192427	0001923
0	6.068978	0.163226	-6.029244	-0.673845	MT	21228	2023.02.27 15:24:37.819192427	0001923
0	6.075301	0.143359	-6.037450	-0.661763	MT	21228	2023.02.27 15:24:37.820192427	0001923
0	6.061788	0.163135	-6.021123	-0.681721	MT	21228	2023.02.27 15:24:37.821192427	0001923
0	6.032282	0.186467	-5.994633	-0.646551	MT	21228	2023.02.27 15:24:37.822192427	0001923
0	6.057756	0.175172	-6.017170	-0.677784	MT	21228	2023.02.27 15:24:37.823192427	0001923
0	6.027902	0.182057	-5.986043	-0.685381	MT	21228	2023.02.27 15:24:37.824192427	0001923
0	6.052787	0.126254	-6.014350	-0.669236	MT	21228	2023.02.27 15:24:37.825192427	0001923
0	6.052569	0.198487	-6.014616	-0.646980	MT	21228	2023.02.27 15:24:37.826192427	0001923
0	6.057442	0.190253	-6.017274	-0.669940	MT	21228	2023.02.27 15:24:37.827192427	0001923
0	6.062512	0.175093	-6.021047	-0.685844	MT	21228	2023.02.27 15:24:37.828192427	0001923
0	6.031178	0.155968	-5.999402	-0.598302	MT	21228	2023.02.27 15:24:37.829192427	0001923
0	6.056001	0.163004	-6.013940	-0.693612	MT	21228	2023.02.27 15:24:37.830192427	0001923
0	6.084287	0.202436	-6.045486	-0.655494	MT	21228	2023.02.27 15:24:37.831192427	0001923
0	6.067154	0.147381	-6.029492	-0.658683	MT	21228	2023.02.27 15:24:37.832192427	0001923
0	6.053858	0.190655	-6.017870	-0.630947	MT	21228	2023.02.27 15:24:37.833192427	0001923
0	6.061352	0.175217	-6.021230	-0.673846	MT	21228	2023.02.27 15:24:37.834192427	0001923
0	6.076558	0.163275	-6.037304	-0.669968	MT	21228	2023.02.27 15:24:37.835192427	0001923
0	6.070022	0.186183	-6.029155	-0.678081	MT	21228	2023.02.27 15:24:37.836192427	0001923
0	6.058182	0.151497	-6.021671	-0.646604	MT	21228	2023.02.27 15:24:37.837192427	0001923
0	6.076326	0.202428	-6.037487	-0.655372	MT	21228	2023.02.27 15:24:37.838192427	0001923
0	6.070076	0.163549	-6.033717	-0.642911	MT	21228	2023.02.27 15:24:37.839192427	0001923
0	6.071025	0.171467	-6.033585	-0.650992	MT	21228	2023.02.27 15:24:37.840192427	0001923
0	6.071652	0.167384	-6.033468	-0.658950	MT	21228	2023.02.27 15:24:37.841192427	0001923
0	6.064997	0.163222	-6.025244	-0.673784	MT	21228	2023.02.27 15:24:37.842192427	0001923
0	6.050389	0.147572	-6.014799	-0.638457	MT	21228	2023.02.27 15:24:37.843192427	0001923
0	6.033775	0.198343	-5.994435	-0.658673	MT	21228	2023.02.27 15:24:37.844192427	0001923
0	6.038829	0.175599	-6.002828	-0.634562	MT	21228	2023.02.27 15:24:37.845192427	0001923
0	6.022250	0.151584	-5.986858	-0.634071	MT	21228	2023.02.27 15:24:37.846192427	0001923
0	6.038106	0.147153	-5.998205	-0.677206	MT	21228	2023.02.27 15:24:37.847192427	0001923
0	6.062314	0.194175	-6.021147	-0.678041	MT	21228	2023.02.27 15:24:37.848192427	0001923
0	6.026233	0.151588	-5.990858	-0.634132	MT	21228	2023.02.27 15:24:37.849192427	0001923
0	6.045665	0.175284	-6.006354	-0.665618	MT	21228	2023.02.27 15:24:37.850192427	0001923
0	6.049729	0.210400	-6.010480	-0.655042	MT	21228	2023.02.27 15:24:37.851192427	0001923
0	6.036295	0.154943	-5.993891	-0.697224	MT	21228	2023.02.27 15:24:37.852192427	0001923
0	6.032296	0.134315	-5.994465	-0.661014	MT	21228	2023.02.27 15:24:37.853192427	0001923
0	6.040319	0.151821	-6.007177	-0.613380	MT	21228	2023.02.27 15:24:37.854192427	0001923
0	6.051341	0.182570	-6.014757	-0.638817	MT	21228	2023.02.27 15:24:37.855192427	0001923
0	6.095697	0.166962	-6.052809	-0.702248	MT	21228	2023.02.27 15:24:37.856192427	0001923
0	6.039947	0.163435	-6.002598	-0.650436	MT	21228	2023.02.27 15:24:37.857192427	0001923
0	6.060909	0.206370	-6.021423	-0.659168	MT	21228	2023.02.27 15:24:37.858192427	0001923
0	6.053526	0.138534	-6.017748	-0.642409	MT	21228	2023.02.27 15:24:37.859192427	0001923
0	6.088403	0.201993	-6.044829	-0.698487	MT	21228	2023.02.27 15:24:37.860192427	0001923
0	6.033064	0.175344	-5.994463	-0.658436	MT	21228	2023.02.27 15:24:37.861192427	0001923
0	6.069935	0.171590	-6.033768	-0.638994	MT	21228	2023.02.27 15:24:37.862192427	0001923
0	6.054208	0.178573	-6.017762	-0.638822	MT	21228	2023.02.27 15:24:37.863192427	0001923
0	6.080057	0.159779	-6.046041	-0.622057	MT	21228	2023.02.27 15:24:37.864192427	0001923
0	6.061329	0.218369	-6.021408	-0.659291	MT	21228	2023.02.27 15:24:37.865192427	0001923
0	6.058674	0.151008	-6.016954	-0.693535	MT	21228	2023.02.27 15:24:37.866192427	0001923
0	6.039448	0.182110	-5.998103	-0.681565	MT	21228	2023.02.27 15:24:37.867192427	0001923
0	6.047121	0.186607	-6.010814	-0.634798	MT	21228	2023.02.27 15:24:37.868192427	0001923
0	6.044963	0.186397	-6.006509	-0.654733	MT	21228	2023.02.27 15:24:37.869192427	0001923
0	6.067176	0.118311	-6.029419	-0.665383	MT	21228	2023.02.27 15:24:37.870192427	0001923
0	6.046242	0.138121	-6.006154	-0.681235	MT	21228	2023.02.27 15:24:37.871192427	0001923
0	6.044684	0.170950	-6.001871	-0.697511	MT	21228	2023.02.27 15:24:37.872192427	0001923
0	6.028917	0.182381	-5.990516	-0.654448	MT	21228	2023.02.27 15:24:37.873192427	0001923
0	6.029629	0.171268	-5.990361	-0.665333	MT	21228	2023.02.27 15:24:37.874192427	0001923
0	6.025863	0.134142	-5.986222	-0.676889	MT	21228	2023.02.27 15:24:37.875192427	0001923
0	6.037368	0.163276	-5.998370	-0.665373	MT	21228	2023.02.27 15:24:37.876192427	0001923
0	6.038023	0.206346	-5.998425	-0.658816	MT	21228	2023.02.27 15:24:37.877192427	0001923
0	6.057962	0.182171	-6.017162	-0.677856	MT	21228	2023.02.27 15:24:37.878192427	0001923
0	6.055499	0.159046	-6.014006	-0.689572	MT	21228	2023.02.27 15:24:37.879192427	0001923
0	6.054211	0.182251	-6.014284	-0.669812	MT	21228	2023.02.27 15:24:37.880192427	0001923
0	6.047481	0.130404	-6.010575	-0.654218	MT	21228	2023.02.27 15:24:37.881192427	0001923
0	6.076465	0.186356	-6.037399	-0.662206	MT	21228	2023.02.27 15:24:37.882192427	0001923
0	6.058596	0.202170	-6.017138	-0.678062	MT	21228	2023.02.27 15:24:37.883192427	0001923
0	6.073674	0.175635	-6.037824	-0.635097	MT	21228	2023.02.27 15:24:37.884192427	0001923
0	6.068286	0.151268	-6.029319	-0.669722	MT	21228	2023.02.27 15:24:37.885192427	0001923
0	6.067252	0.151381	-6.029487	-0.658724	MT	21228	2023.02.27 15:24:37.886192427	0001923
0	6.082279	0.159521	-6.045659	-0.647053	MT	21228	2023.02.27 15:24:37.887192427	0001923
0	6.072533	0.175312	-6.033351	-0.666031	MT	21228	2023.02.27 15:24:37.888192427	0001923
0	6.066102	0.175139	-6.025108	-0.681906	MT	21228	2023.02.27 15:24:37.889192427	0001923
0	6.064510	0.159263	-6.025310	-0.669743	MT	21228	2023.02.27 15:24:37.890192427	0001923
0	6.052603	0.151335	-6.014443	-0.661494	MT	21228	2023.02.27 15:24:37.891192427	0001923
0	6.055690	0.155338	-6.017438	-0.661581	MT	21228	2023.02.27 15:24:37.892192427	0001923
0	6.061644	0.159583	-6.025783	-0.638748	MT	21228	2023.02.27 15:24:37.893192427	0001923
0	6.042467	0.201862	-5.997713	-0.705767	MT	21228	2023.02.27 15:24:37.894192427	0001923
0	6.059709	0.167372	-6.021469	-0.658766	MT	21228	2023.02.27 15:24:37.895192427	0001923
0	6.048692	0.198035	-6.005961	-0.689851	MT	21228	2023.02.27 15:24:37.896192427	0001923
0	6.061678	0.198257	-6.021264	-0.670084	MT	21228	2023.02.27 15:24:37.897192427	0001923
0	6.054114	0.198655	-6.017860	-0.631029	MT	21228	2023.02.27 15:24:37.898192427	0001923
0	6.060387	0.190371	-6.021442	-0.659003	MT	21228	2023.02.27 15:24:37.899192427	0001923
0	6.050621	0.206286	-6.010317	-0.665999	MT	21228	2023.02.27 15:24:37.900192427	0001923
0	6.051758	0.194122	-6.010087	-0.681872	MT	21228	2023.02.27 15:24:37.901192427	0001923
0	6.047129	0.170703	-6.001505	-0.721507	MT	21228	2023.02.27 15:24:37.902192427	0001923
0	6.058678	0.226251	-6.017232	-0.670311	MT	21228	2023.02.27 15:24:37.903192427	0001923
0	6.057211	0.155173	-6.017194	-0.677578	MT	21228	2023.02.27 15:24:37.904192427	0001923
0	6.072904	0.189894	-6.028723	-0.706117	MT	21228	2023.02.27 15:24:37.905192427	0001923
0	6.074597	0.182553	-6.037694	-0.643168	MT	21228	2023.02.27 15:24:37.906192427	0001923
0	6.087099	0.163442	-6.049532	-0.655154	MT	21228	2023.02.27 15:24:37.907192427	0001923
0	6.048698	0.190442	-6.010565	-0.650836	MT	21228	2023.02.27 15:24:37.908192427	0001923
0	6.090844	0.178081	-6.048979	-0.690302	MT	21228	2023.02.27 15:24:37.909192427	0001923
0	6.059773	0.194453	-6.021559	-0.651046	MT	21228	2023.02.27 15:24:37.910192427	0001923
0	6.040427	0.167394	-6.002532	-0.654477	MT	21228	2023.02.27 15:24:37.911192427	0001923
0	6.055589	0.151338	-6.017443	-0.661540	MT	21228	2023.02.27 15:24:37.912192427	0001923
0	6.056827	0.155214	-6.017255	-0.673579	MT	21228	2023.02.27 15:24:37.913192427	0001923
0	6.061295	0.126096	-6.021105	-0.685340	MT	21228	2023.02.27 15:24:37.914192427	0001923
0	6.051520	0.159041	-6.010006	-0.689511	MT	21228	2023.02.27 15:24:37.915192427	0001923
0	6.052749	0.214527	-6.014658	-0.643146	MT	21228	2023.02.27 15:24:37.916192427	0001923
0	6.059683	0.222128	-6.017053	-0.682267	MT	21228	2023.02.27 15:24:37.917192427	0001923
0	6.062653	0.151012	-6.020954	-0.693596	MT	21228	2023.02.27 15:24:37.918192427	0001923
0	6.040972	0.163322	-6.002430	-0.661434	MT	21228	2023.02.27 15:24:37.919192427	0001923
0	6.045980	0.126122	-6.006168	-0.681111	MT	21228	2023.02.27 15:24:37.920192427	0001923
0	6.036991	0.163318	-5.998431	-0.661373	MT	21228	2023.02.27 15:24:37.921192427	0001923
0	6.047255	0.163078	-6.006063	-0.685491	MT	21228	2023.02.27 15:24:37.922192427	0001923
0	6.032637	0.166938	-5.989877	-0.697286	MT	21228	2023.02.27 15:24:37.923192427	0001923
0	6.043822	0.159439	-6.006602	-0.650456	MT	21228	2023.02.27 15:24:37.924192427	0001923
0	6.041605	0.143199	-6.002271	-0.673226	MT	21228	2023.02.27 15:24:37.925192427	0001923
0	6.039432	0.126396	-6.002581	-0.654055	MT	21228	2023.02.27 15:24:37.926192427	0001923
0	6.056322	0.178336	-6.017411	-0.661818	MT	21228	2023.02.27 15:24:37.927192427	0001923
0	6.059229	0.163413	-6.021535	-0.654726	MT	21228	2023.02.27 15:24:37.928192427	0001923
0	6.042333	0.171198	-6.002237	-0.673515	MT	21228	2023.02.27 15:24:37.929192427	0001923
0	6.053511	0.171292	-6.014358	-0.665699	MT	21228	2023.02.27 15:24:37.930192427	0001923
0	6.041125	0.202433	-6.002552	-0.650838	MT	21228	2023.02.27 15:24:37.931192427	0001923
0	6.055468	0.171409	-6.017526	-0.654747	MT	21228	2023.02.27 15:24:37.932192427	0001923
0	6.080271	0.154863	-6.036703	-0.709879	MT	21228	2023.02.27 15:24:37.933192427	0001923
0	6.074216	0.214716	-6.037900	-0.627500	MT	21228	2023.02.27 15:24:37.934192427	0001923
0	6.066515	0.178545	-6.029699	-0.643004	MT	21228	2023.02.27 15:24:37.935192427	0001923
0	6.072267	0.151272	-6.033319	-0.669783	MT	21228	2023.02.27 15:24:37.936192427	0001923
0	6.040317	0.163394	-6.002537	-0.654436	MT	21228	2023.02.27 15:24:37.937192427	0001923
0	6.068279	0.181932	-6.024794	-0.701975	MT	21228	2023.02.27 15:24:37.938192427	0001923
0	6.071427	0.166978	-6.028873	-0.697882	MT	21228	2023.02.27 15:24:37.939192427	0001923
0	6.062314	0.194175	-6.021147	-0.678041	MT	21228	2023.02.27 15:24:37.940192427	0001923
0	6.072716	0.202382	-6.033426	-0.659310	MT	21228	2023.02.27 15:24:37.941192427	0001923
0	6.041026	0.175352	-6.002462	-0.658558	MT	21228	2023.02.27 15:24:37.942192427	0001923
0	6.020961	0.159301	-5.982437	-0.661088	MT	21228	2023.02.27 15:24:37.943192427	0001923
0	6.042152	0.178238	-6.002290	-0.669587	MT	21228	2023.02.27 15:24:37.944192427	0001923
0	6.052603	0.151335	-6.014443	-0.661494	MT	21228	2023.02.27 15:24:37.945192427	0001923
0	6.050866	0.202245	-6.010261	-0.669957	MT	21228	2023.02.27 15:24:37.946192427	0001923
0	6.046133	0.118528	-6.010773	-0.642097	MT	21228	2023.02.27 15:24:37.947192427	0001923
0	6.035197	0.197771	-5.989596	-0.713602	MT	21228	2023.02.27 15:24:37.948192427	0001923
0	6.054771	0.175168	-6.014170	-0.677739	MT	21228	2023.02.27 15:24:37.949192427	0001923
0	6.076610	0.166859	-6.032689	-0.709941	MT	21228	2023.02.27 15:24:37.950192427	0001923
0	6.052113	0.171447	-6.014587	-0.650702	MT	21228	2023.02.27 15:24:37.951192427	0001923
0	6.052836	0.206486	-6.014607	-0.647063	MT	21228	2023.02.27 15:24:37.952192427	0001923
0	6.057558	0.155579	-6.021789	-0.638646	MT	21228	2023.02.27 15:24:37.953192427	0001923
0	6.082614	0.182113	-6.041037	-0.686222	MT	21228	2023.02.27 15:24:37.954192427	0001923
0	6.067783	0.171380	-6.029463	-0.658930	MT	21228	2023.02.27 15:24:37.955192427	0001923
0	6.073947	0.171147	-6.033112	-0.681987	MT	21228	2023.02.27 15:24:37.956192427	0001923
0	6.068358	0.138227	-6.029273	-0.673588	MT	21228	2023.02.27 15:24:37.957192427	0001923
0	6.090305	0.186163	-6.049092	-0.682386	MT	21228	2023.02.27 15:24:37.958192427	0001923
0	6.062191	0.202215	-6.021198	-0.674124	MT	21228	2023.02.27 15:24:37.959192427	0001923
0	6.075939	0.138277	-6.037334	-0.669710	MT	21228	2023.02.27 15:24:37.960192427	0001923
0	6.067864	0.198461	-6.029553	-0.651209	MT	21228	2023.02.27 15:24:37.961192427	0001923
0	6.042624	0.155563	-6.006790	-0.638417	MT	21228	2023.02.27 15:24:37.962192427	0001923
0	6.072257	0.181936	-6.028794	-0.702036	MT	21228	2023.02.27 15:24:37.963192427	0001923
0	6.051632	0.190122	-6.010092	-0.681831	MT	21228	2023.02.27 15:24:37.964192427	0001923
0	6.063927	0.151305	-6.025381	-0.665662	MT	21228	2023.02.27 15:24:37.965192427	0001923
0	6.057875	0.202700	-6.021916	-0.627132	MT	21228	2023.02.27 15:24:37.966192427	0001923
0	6.058819	0.147414	-6.021554	-0.654561	MT	21228	2023.02.27 15:24:37.967192427	0001923
0	6.045587	0.194355	-6.006439	-0.658815	MT	21228	2023.02.27 15:24:37.968192427	0001923
0	6.052504	0.147335	-6.014448	-0.661453	MT	21228	2023.02.27 15:24:37.969192427	0001923
0	6.053400	0.167293	-6.014363	-0.665658	MT	21228	2023.02.27 15:24:37.970192427	0001923
0	6.040085	0.190069	-5.998032	-0.685647	MT	21228	2023.02.27 15:24:37.971192427	0001923
0	6.045460	0.190355	-6.006443	-0.658774	MT	21228	2023.02.27 15:24:37.972192427	0001923
0	6.034986	0.177731	-5.989559	-0.717396	MT	21228	2023.02.27 15:24:37.973192427	0001923
0	6.042046	0.125701	-5.997558	-0.720982	MT	21228	2023.02.27 15:24:37.974192427	0001923
0	6.063870	0.166929	-6.020812	-0.701759	MT	21228	2023.02.27 15:24:37.975192427	0001923
0	6.053296	0.186364	-6.014447	-0.658855	MT	21228	2023.02.27 15:24:37.976192427	0001923
0	6.064346	0.167304	-6.025362	-0.665826	MT	21228	2023.02.27 15:24:37.977192427	0001923
0	6.058354	0.143456	-6.021620	-0.650521	MT	21228	2023.02.27 15:24:37.978192427	0001923
0	6.066048	0.147505	-6.029675	-0.646685	MT	21228	2023.02.27 15:24:37.979192427	0001923
0	6.060706	0.151218	-6.021259	-0.673599	MT	21228	2023.02.27 15:24:37.980192427	0001923
0	6.078059	0.134477	-6.041628	-0.650734	MT	21228	2023.02.27 15:24:37.981192427	0001923
0	6.065685	0.147546	-6.029736	-0.642685	MT	21228	2023.02.27 15:24:37.982192427	0001923
0	6.067633	0.155350	-6.029436	-0.661765	MT	21228	2023.02.27 15:24:37.983192427	0001923
0	6.050775	0.175612	-6.014827	-0.634746	MT	21228	2023.02.27 15:24:37.984192427	0001923
0	6.073625	0.130514	-6.037694	-0.646632	MT	21228	2023.02.27 15:24:37.985192427	0001923
0	6.065662	0.159139	-6.025127	-0.681741	MT	21228	2023.02.27 15:24:37.986192427	0001923
0	6.045927	0.206822	-6.011111	-0.614007	MT	21228	2023.02.27 15:24:37.987192427	0001923
0	6.029377	0.147228	-5.990328	-0.669085	MT	21228	2023.02.27 15:24:37.988192427	0001923
0	6.049531	0.171288	-6.010359	-0.665638	MT	21228	2023.02.27 15:24:37.989192427	0001923
0	6.033020	0.186384	-5.994511	-0.654550	MT	21228	2023.02.27 15:24:37.990192427	0001923
0	6.057919	0.155538	-6.021727	-0.642646	MT	21228	2023.02.27 15:24:37.991192427	0001923
0	6.060151	0.159300	-6.021372	-0.665683	MT	21228	2023.02.27 15:24:37.992192427	0001923
0	6.016621	0.218656	-5.979902	-0.626655	MT	21228	2023.02.27 15:24:37.993192427	0001923
0	6.054161	0.167210	-6.014241	-0.673657	MT	21228	2023.02.27 15:24:37.994192427	0001923
0	6.061510	0.167176	-6.021179	-0.677763	MT	21228	2023.02.27 15:24:37.995192427	0001923
0	6.052545	0.206080	-6.010012	-0.685995	MT	21228	2023.02.27 15:24:37.996192427	0001923
0	6.038492	0.110032	-5.998066	-0.688823	MT	21228	2023.02.27 15:24:37.997192427	0001923
0	6.060923	0.198339	-6.021386	-0.662085	MT	21228	2023.02.27 15:24:37.998192427	0001923
0	6.063386	0.178011	-6.020922	-0.693874	MT	21228	2023.02.27 15:24:37.999192427	0001923
0	6.044477	0.194479	-6.006622	-0.646817	MT	21228	2023.02.27 15:24:38.000192427	0001923
0	6.062446	0.175541	-6.025703	-0.642913	MT	21228	2023.02.27 15:24:38.001192427	0001923
0	6.076185	0.186387	-6.037445	-0.659206	MT	21228	2023.02.27 15:24:38.002192427	0001923
0	6.062265	0.155500	-6.025666	-0.646706	MT	21228	2023.02.27 15:24:38.003192427	0001923
0	6.083656	0.182437	-6.045509	-0.655288	MT	21228	2023.02.27 15:24:38.004192427	0001923
0	6.066351	0.159504	-6.029661	-0.646808	MT	21228	2023.02.27 15:24:38.005192427	0001923
0	6.052803	0.182405	-6.014513	-0.654814	MT	21228	2023.02.27 15:24:38.006192427	0001923
0	6.061682	0.159135	-6.021127	-0.681680	MT	21228	2023.02.27 15:24:38.007192427	0001923
0	6.050334	0.159613	-6.014846	-0.634581	MT	21228	2023.02.27 15:24:38.008192427	0001923
0	6.090962	0.182080	-6.048975	-0.690343	MT	21228	2023.02.27 15:24:38.009192427	0001923
0	6.075517	0.170982	-6.032867	-0.697984	MT	21228	2023.02.27 15:24:38.010192427	0001923
0	6.053608	0.189916	-6.009786	-0.701828	MT	21228	2023.02.27 15:24:38.011192427	0001923
0	6.058753	0.159455	-6.021601	-0.650685	MT	21228	2023.02.27 15:24:38.012192427	0001923
0	6.066377	0.171098	-6.025052	-0.685864	MT	21228	2023.02.27 15:24:38.013192427	0001923
0	6.054859	0.178168	-6.014167	-0.677769	MT	21228	2023.02.27 15:24:38.014192427	0001923
0	6.052545	0.206080	-6.010012	-0.685995	MT	21228	2023.02.27 15:24:38.015192427	0001923
0	6.046886	0.202241	-6.006261	-0.669896	MT	21228	2023.02.27 15:24:38.016192427	0001923
0	6.039979	0.158988	-5.997947	-0.693327	MT	21228	2023.02.27 15:24:38.017192427	0001923
0	6.052292	0.138335	-6.014458	-0.661360	MT	21228	2023.02.27 15:24:38.018192427	0001923
0	6.049848	0.194328	-6.010392	-0.661876	MT	21228	2023.02.27 15:24:38.019192427	0001923
0	6.054039	0.146753	-6.009593	-0.717382	MT	21228	2023.02.27 15:24:38.020192427	0001923
0	6.049068	0.138249	-6.010337	-0.669298	MT	21228	2023.02.27 15:24:38.021192427	0001923
0	6.062446	0.175541	-6.025703	-0.642913	MT	21228	2023.02.27 15:24:38.022192427	0001923
0	6.099233	0.182380	-6.060401	-0.662516	MT	21228	2023.02.27 15:24:38.023192427	0001923
0	6.055894	0.159004	-6.013945	-0.693571	MT	21228	2023.02.27 15:24:38.024192427	0001923
0	6.050440	0.163612	-6.014841	-0.634622	MT	21228	2023.02.27 15:24:38.025192427	0001923
0	6.042118	0.163645	-6.006903	-0.630501	MT	21228	2023.02.27 15:24:38.026192427	0001923
0	6.056542	0.182003	-6.013918	-0.693808	MT	21228	2023.02.27 15:24:38.027192427	0001923
0	6.063611	0.198051	-6.020959	-0.690080	MT	21228	2023.02.27 15:24:38.028192427	0001923
0	6.058354	0.143456	-6.021620	-0.650521	MT	21228	2023.02.27 15:24:38.029192427	0001923
0	6.086988	0.205741	-6.040459	-0.722463	MT	21228	2023.02.27 15:24:38.030192427	0001923
0	6.052633	0.163365	-6.014475	-0.658618	MT	21228	2023.02.27 15:24:38.031192427	0001923
0	6.075207	0.178470	-6.037576	-0.651125	MT	21228	2023.02.27 15:24:38.032192427	0001923
0	6.063754	0.146888	-6.020775	-0.705553	MT	21228	2023.02.27 15:24:38.033192427	0001923
0	6.036627	0.194023	-5.993967	-0.689626	MT	21228	2023.02.27 15:24:38.034192427	0001923
0	6.061352	0.175217	-6.021230	-0.673846	MT	21228	2023.02.27 15:24:38.035192427	0001923
0	6.060667	0.190340	-6.021396	-0.662003	MT	21228	2023.02.27 15:24:38.036192427	0001923
0	6.051234	0.163083	-6.010063	-0.685553	MT	21228	2023.02.27 15:24:38.037192427	0001923
0	6.040726	0.138282	-6.002399	-0.665176	MT	21228	2023.02.27 15:24:38.038192427	0001923
0	6.044780	0.167357	-6.006471	-0.658537	MT	21228	2023.02.27 15:24:38.039192427	0001923
0	6.049852	0.182288	-6.010346	-0.665751	MT	21228	2023.02.27 15:24:38.040192427	0001923
0	6.019642	0.175496	-5.982708	-0.642256	MT	21228	2023.02.27 15:24:38.041192427	0001923
0	6.036627	0.194023	-5.993967	-0.689626	MT	21228	2023.02.27 15:24:38.042192427	0001923
0	6.054895	0.134047	-6.014036	-0.689314	MT	21228	2023.02.27 15:24:38.043192427	0001923
0	6.029681	0.159227	-5.990314	-0.669208	MT	21228	2023.02.27 15:24:38.044192427	0001923
0	6.056066	0.155296	-6.017377	-0.665581	MT	21228	2023.02.27 15:24:38.045192427	0001923
0	6.069901	0.182184	-6.029160	-0.678040	MT	21228	2023.02.27 15:24:38.046192427	0001923
0	6.064207	0.147264	-6.025324	-0.669620	MT	21228	2023.02.27 15:24:38.047192427	0001923
0	6.056726	0.151214	-6.017259	-0.673538	MT	21228	2023.02.27 15:24:38.048192427	0001923
0	6.067242	0.190503	-6.029624	-0.647127	MT	21228	2023.02.27 15:24:38.049192427	0001923
0	6.050693	0.159571	-6.014785	-0.638580	MT	21228	2023.02.27 15:24:38.050192427	0001923
0	6.036105	0.202105	-5.994079	-0.681710	MT	21228	2023.02.27 15:24:38.051192427	0001923
0	6.057035	0.175701	-6.021948	-0.626854	MT	21228	2023.02.27 15:24:38.052192427	0001923
0	6.056662	0.198366	-6.017433	-0.659024	MT	21228	2023.02.27 15:24:38.053192427	0001923
0	6.081092	0.155197	-6.041191	-0.677945	MT	21228	2023.02.27 15:24:38.054192427	0001923
0	6.049475	0.182329	-6.010407	-0.661752	MT	21228	2023.02.27 15:24:38.055192427	0001923
0	6.056611	0.175295	-6.017353	-0.665786	MT	21228	2023.02.27 15:24:38.056192427	0001923
0	6.069259	0.198306	-6.029324	-0.666206	MT	21228	2023.02.27 15:24:38.057192427	0001923
0	6.070804	0.163467	-6.033594	-0.650910	MT	21228	2023.02.27 15:24:38.058192427	0001923
0	6.072904	0.189894	-6.028723	-0.706117	MT	21228	2023.02.27 15:24:38.059192427	0001923
0	6.051486	0.230285	-6.010289	-0.666246	MT	21228	2023.02.27 15:24:38.060192427	0001923
0	6.041711	0.114566	-6.006839	-0.637995	MT	21228	2023.02.27 15:24:38.061192427	0001923
0	6.046242	0.138121	-6.006154	-0.681235	MT	21228	2023.02.27 15:24:38.062192427	0001923
0	6.050338	0.143125	-6.010148	-0.681347	MT	21228	2023.02.27 15:24:38.063192427	0001923
0	6.040865	0.159322	-6.002435	-0.661393	MT	21228	2023.02.27 15:24:38.064192427	0001923
0	6.037334	0.218469	-5.998594	-0.646942	MT	21228	2023.02.27 15:24:38.065192427	0001923
0	6.033644	0.143191	-5.994272	-0.673104	MT	21228	2023.02.27 15:24:38.066192427	0001923
0	6.050604	0.194246	-6.010270	-0.669874	MT	21228	2023.02.27 15:24:38.067192427	0001923
0	6.053827	0.154794	-6.009645	-0.713465	MT	21228	2023.02.27 15:24:38.068192427	0001923
0	6.032464	0.174979	-5.989929	-0.693369	MT	21228	2023.02.27 15:24:38.069192427	0001923
0	6.082360	0.159073	-6.041003	-0.689984	MT	21228	2023.02.27 15:24:38.070192427	0001923
0	6.021515	0.151219	-5.982325	-0.669004	MT	21228	2023.02.27 15:24:38.071192427	0001923
0	6.056692	0.158922	-6.013823	-0.701570	MT	21228	2023.02.27 15:24:38.072192427	0001923
0	6.058143	0.175130	-6.017109	-0.681784	MT	21228	2023.02.27 15:24:38.073192427	0001923
0	6.090816	0.190121	-6.049026	-0.686426	MT	21228	2023.02.27 15:24:38.074192427	0001923
0	6.054739	0.210290	-6.014312	-0.666101	MT	21228	2023.02.27 15:24:38.075192427	0001923
0	6.061379	0.147136	-6.021142	-0.681557	MT	21228	2023.02.27 15:24:38.076192427	0001923
0	6.049245	0.162872	-6.005758	-0.705488	MT	21228	2023.02.27 15:24:38.077192427	0001923
0	6.068754	0.194348	-6.029390	-0.662166	MT	21228	2023.02.27 15:24:38.078192427	0001923
0	6.079708	0.206514	-6.041604	-0.647475	MT	21228	2023.02.27 15:24:38.079192427	0001923
0	6.062160	0.147053	-6.021019	-0.689555	MT	21228	2023.02.27 15:24:38.080192427	0001923
0	6.062008	0.171135	-6.021113	-0.681804	MT	21228	2023.02.27 15:24:38.081192427	0001923
0	6.048720	0.202482	-6.010612	-0.646961	MT	21228	2023.02.27 15:24:38.082192427	0001923
0	6.043442	0.137993	-6.001971	-0.693172	MT	21228	2023.02.27 15:24:38.083192427	0001923
0	6.062446	0.175541	-6.025703	-0.642913	MT	21228	2023.02.27 15:24:38.084192427	0001923
0	6.047521	0.198159	-6.006144	-0.677853	MT	21228	2023.02.27 15:24:38.085192427	0001923
0	6.038726	0.218315	-5.998365	-0.661939	MT	21228	2023.02.27 15:24:38.086192427	0001923
0	6.018348	0.174881	-5.974808	-0.701139	MT	21228	2023.02.27 15:24:38.087192427	0001923
0	6.063050	0.150971	-6.020893	-0.697595	MT	21228	2023.02.27 15:24:38.088192427	0001923
0	6.064623	0.198374	-6.025432	-0.659147	MT	21228	2023.02.27 15:24:38.089192427	0001923
0	6.047337	0.214688	-6.010903	-0.627087	MT	21228	2023.02.27 15:24:38.090192427	0001923
0	6.056876	0.171254	-6.017297	-0.669745	MT	21228	2023.02.27 15:24:38.091192427	0001923
0	6.071589	0.190466	-6.033562	-0.651188	MT	21228	2023.02.27 15:24:38.092192427	0001923
0	6.056009	0.167337	-6.017424	-0.661705	MT	21228	2023.02.27 15:24:38.093192427	0001923
0	6.028061	0.151382	-5.990553	-0.654129	MT	21228	2023.02.27 15:24:38.094192427	0001923
0	6.039324	0.167517	-6.002715	-0.642479	MT	21228	2023.02.27 15:24:38.095192427	0001923
0	6.051785	0.159448	-6.014601	-0.650578	MT	21228	2023.02.27 15:24:38.096192427	0001923
0	6.064306	0.151264	-6.025320	-0.669661	MT	21228	2023.02.27 15:24:38.097192427	0001923
0	6.053280	0.143575	-6.017803	-0.638462	MT	21228	2023.02.27 15:24:38.098192427	0001923
0	6.069518	0.182225	-6.029221	-0.674040	MT	21228	2023.02.27 15:24:38.099192427	0001923
0	6.090816	0.190121	-6.049026	-0.686426	MT	21228	2023.02.27 15:24:38.100192427	0001923
0	6.060325	0.151259	-6.021320	-0.669600	MT	21228	2023.02.27 15:24:38.101192427	0001923
0	6.079861	0.137864	-6.036723	-0.709704	MT	21228	2023.02.27 15:24:38.102192427	0001923
0	6.054742	0.143410	-6.017559	-0.654459	MT	21228	2023.02.27 15:24:38.103192427	0001923
0	6.067853	0.186420	-6.029507	-0.655085	MT	21228	2023.02.27 15:24:38.104192427	0001923
0	6.063430	0.171417	-6.025525	-0.654869	MT	21228	2023.02.27 15:24:38.105192427	0001923
0	6.059304	0.202535	-6.021672	-0.643129	MT	21228	2023.02.27 15:24:38.106192427	0001923
0	6.042833	0.175156	-6.002172	-0.677555	MT	21228	2023.02.27 15:24:38.107192427	0001923
0	6.088342	0.171328	-6.049354	-0.666234	MT	21228	2023.02.27 15:24:38.108192427	0001923
0	6.070747	0.130386	-6.033511	-0.658569	MT	21228	2023.02.27 15:24:38.109192427	0001923
0	6.027244	0.186139	-5.986160	-0.677424	MT	21228	2023.02.27 15:24:38.110192427	0001923
0	6.058080	0.198212	-6.017204	-0.674022	MT	21228	2023.02.27 15:24:38.111192427	0001923
0	6.050661	0.171612	-6.014831	-0.634705	MT	21228	2023.02.27 15:24:38.112192427	0001923
0	6.064616	0.163263	-6.025305	-0.669784	MT	21228	2023.02.27 15:24:38.113192427	0001923
0	6.028177	0.178016	-5.985987	-0.689340	MT	21228	2023.02.27 15:24:38.114192427	0001923
0	6.013073	0.163407	-5.975601	-0.650024	MT	21228	2023.02.27 15:24:38.115192427	0001923
0	6.052227	0.175447	-6.014582	-0.650743	MT	21228	2023.02.27 15:24:38.116192427	0001923
0	6.061679	0.186216	-6.021217	-0.673959	MT	21228	2023.02.27 15:24:38.117192427	0001923
0	6.061058	0.178258	-6.021288	-0.669878	MT	21228	2023.02.27 15:24:38.118192427	0001923
0	6.039127	0.171111	-5.998116	-0.681452	MT	21228	2023.02.27 15:24:38.119192427	0001923
0	6.025158	0.167305	-5.986427	-0.661231	MT	21228	2023.02.27 15:24:38.120192427	0001923
0	6.029503	0.151675	-5.994980	-0.626195	MT	21228	2023.02.27 15:24:38.121192427	0001923
0	6.050953	0.167124	-6.010119	-0.681594	MT	21228	2023.02.27 15:24:38.122192427	0001923
0	6.076452	0.159275	-6.037309	-0.669927	MT	21228	2023.02.27 15:24:38.123192427	0001923
0	6.041917	0.170822	-5.997688	-0.709447	MT	21228	2023.02.27 15:24:38.124192427	0001923
0	6.061091	0.205922	-6.016767	-0.702099	MT	21228	2023.02.27 15:24:38.125192427	0001923
0	6.054846	0.175491	-6.017643	-0.646790	MT	21228	2023.02.27 15:24:38.126192427	0001923
0	6.060892	0.158801	-6.016639	-0.713614	MT	21228	2023.02.27 15:24:38.127192427	0001923
0	6.049749	0.150790	-6.005650	-0.713363	MT	21228	2023.02.27 15:24:38.128192427	0001923
0	6.046710	0.159567	-6.010785	-0.638519	MT	21228	2023.02.27 15:24:38.129192427	0001923
0	6.060142	0.194412	-6.021498	-0.655045	MT	21228	2023.02.27 15:24:38.130192427	0001923
0	6.073223	0.143148	-6.033145	-0.681699	MT	21228	2023.02.27 15:24:38.131192427	0001923
0	6.034819	0.159107	-5.994130	-0.681268	MT	21228	2023.02.27 15:24:38.132192427	0001923
0	6.069361	0.163185	-6.029183	-0.677844	MT	21228	2023.02.27 15:24:38.133192427	0001923
0	6.057201	0.162880	-6.013757	-0.705610	MT	21228	2023.02.27 15:24:38.134192427	0001923
0	6.055396	0.155046	-6.014011	-0.689531	MT	21228	2023.02.27 15:24:38.135192427	0001923
0	6.046498	0.190242	-6.006276	-0.669772	MT	21228	2023.02.27 15:24:38.136192427	0001923
0	6.054161	0.167210	-6.014241	-0.673657	MT	21228	2023.02.27 15:24:38.137192427	0001923
0	6.052808	0.159334	-6.014433	-0.661577	MT	21228	2023.02.27 15:24:38.138192427	0001923
0	6.075678	0.202063	-6.032953	-0.690305	MT	21228	2023.02.27 15:24:38.139192427	0001923
0	6.031984	0.163427	-5.994599	-0.650314	MT	21228	2023.02.27 15:24:38.140192427	0001923
0	6.056110	0.167004	-6.013935	-0.693653	MT	21228	2023.02.27 15:24:38.141192427	0001923
0	6.052022	0.163000	-6.009941	-0.693551	MT	21228	2023.02.27 15:24:38.142192427	0001923
0	6.063883	0.198457	-6.025554	-0.651148	MT	21228	2023.02.27 15:24:38.143192427	0001923
0	6.056792	0.146881	-6.013776	-0.705446	MT	21228	2023.02.27 15:24:38.144192427	0001923
0	6.055867	0.198126	-6.014082	-0.681975	MT	21228	2023.02.27 15:24:38.145192427	0001923
0	6.069007	0.210378	-6.029417	-0.659331	MT	21228	2023.02.27 15:24:38.146192427	0001923
0	6.045741	0.190324	-6.006398	-0.661773	MT	21228	2023.02.27 15:24:38.147192427	0001923
0	6.058143	0.175130	-6.017109	-0.681784	MT	21228	2023.02.27 15:24:38.148192427	0001923
0	6.067732	0.182421	-6.029511	-0.655044	MT	21228	2023.02.27 15:24:38.149192427	0001923
0	6.033824	0.134150	-5.994221	-0.677011	MT	21228	2023.02.27 15:24:38.150192427	0001923
0	6.047910	0.163443	-6.010597	-0.650558	MT	21228	2023.02.27 15:24:38.151192427	0001923
0	6.055747	0.206167	-6.014133	-0.678058	MT	21228	2023.02.27 15:24:38.152192427	0001923
0	6.068264	0.178349	-6.029409	-0.662001	MT	21228	2023.02.27 15:24:38.153192427	0001923
0	6.036498	0.155349	-5.998486	-0.658291	MT	21228	2023.02.27 15:24:38.154192427	0001923
0	6.066423	0.198179	-6.025142	-0.678143	MT	21228	2023.02.27 15:24:38.155192427	0001923
0	6.057457	0.151579	-6.021793	-0.638605	MT	21228	2023.02.27 15:24:38.156192427	0001923
0	6.050824	0.147083	-6.010082	-0.685388	MT	21228	2023.02.27 15:24:38.157192427	0001923
0	6.045587	0.194355	-6.006439	-0.658815	MT	21228	2023.02.27 15:24:38.158192427	0001923
0	6.041395	0.178321	-6.002412	-0.661589	MT	21228	2023.02.27 15:24:38.159192427	0001923
0	6.032296	0.134773	-5.999137	-0.617082	MT	21228	2023.02.27 15:24:38.160192427	0001923
0	6.033555	0.170855	-5.989750	-0.705326	MT	21228	2023.02.27 15:24:38.161192427	0001923
0	6.066238	0.151057	-6.025014	-0.689658	MT	21228	2023.02.27 15:24:38.162192427	0001923
0	6.045881	0.155203	-6.006256	-0.673411	MT	21228	2023.02.27 15:24:38.163192427	0001923
0	6.045119	0.155285	-6.006378	-0.665412	MT	21228	2023.02.27 15:24:38.164192427	0001923
0	6.050477	0.190246	-6.010275	-0.669833	MT	21228	2023.02.27 15:24:38.165192427	0001923
0	6.072368	0.155272	-6.033314	-0.669824	MT	21228	2023.02.27 15:24:38.166192427	0001923
0	6.056699	0.222125	-6.014053	-0.682222	MT	21228	2023.02.27 15:24:38.167192427	0001923
0	6.041489	0.138199	-6.002277	-0.673175	MT	21228	2023.02.27 15:24:38.168192427	0001923
0	6.057414	0.156078	-6.026521	-0.590715	MT	21228	2023.02.27 15:24:38.169192427	0001923
0	6.056800	0.138174	-6.017214	-0.677404	MT	21228	2023.02.27 15:24:38.170192427	0001923
0	6.048333	0.178443	-6.010579	-0.650713	MT	21228	2023.02.27 15:24:38.171192427	0001923
0	6.060015	0.138260	-6.021335	-0.669466	MT	21228	2023.02.27 15:24:38.172192427	0001923
0	6.073881	0.182188	-6.033160	-0.678101	MT	21228	2023.02.27 15:24:38.173192427	0001923
0	6.075595	0.155358	-6.037436	-0.661887	MT	21228	2023.02.27 15:24:38.174192427	0001923
0	6.046567	0.167608	-6.010837	-0.634602	MT	21228	2023.02.27 15:24:38.175192427	0001923
0	6.046201	0.167202	-6.006242	-0.673535	MT	21228	2023.02.27 15:24:38.176192427	0001923
0	6.066555	0.202178	-6.025137	-0.678184	MT	21228	2023.02.27 15:24:38.177192427	0001923
0	6.057558	0.155579	-6.021789	-0.638646	MT	21228	2023.02.27 15:24:38.178192427	0001923
0	6.081301	0.163197	-6.041181	-0.678028	MT	21228	2023.02.27 15:24:38.179192427	0001923
0	6.050728	0.143084	-6.010087	-0.685347	MT	21228	2023.02.27 15:24:38.180192427	0001923
0	6.050305	0.171653	-6.014893	-0.630705	MT	21228	2023.02.27 15:24:38.181192427	0001923
0	6.045287	0.177909	-6.001802	-0.701582	MT	21228	2023.02.27 15:24:38.182192427	0001923
0	6.042000	0.126117	-6.002169	-0.681050	MT	21228	2023.02.27 15:24:38.183192427	0001923
0	6.045818	0.167243	-6.006303	-0.669535	MT	21228	2023.02.27 15:24:38.184192427	0001923
0	6.049229	0.189953	-6.005848	-0.697767	MT	21228	2023.02.27 15:24:38.185192427	0001923
0	6.044061	0.106288	-6.006436	-0.664908	MT	21228	2023.02.27 15:24:38.186192427	0001923
0	6.046698	0.171160	-6.006176	-0.677575	MT	21228	2023.02.27 15:24:38.187192427	0001923
0	6.036336	0.163390	-5.998537	-0.654374	MT	21228	2023.02.27 15:24:38.188192427	0001923
0	6.053891	0.171251	-6.014297	-0.669699	MT	21228	2023.02.27 15:24:38.189192427	0001923
0	6.022000	0.155178	-5.982259	-0.673044	MT	21228	2023.02.27 15:24:38.190192427	0001923
0	6.076979	0.178274	-6.037286	-0.670122	MT	21228	2023.02.27 15:24:38.191192427	0001923
0	6.047331	0.133997	-6.005976	-0.693192	MT	21228	2023.02.27 15:24:38.192192427	0001923
0	6.055728	0.167368	-6.017469	-0.658705	MT	21228	2023.02.27 15:24:38.193192427	0001923
0	6.043151	0.147481	-6.006678	-0.646333	MT	21228	2023.02.27 15:24:38.194192427	0001923
0	6.073108	0.138149	-6.033151	-0.681647	MT	21228	2023.02.27 15:24:38.195192427	0001923
0	6.055174	0.186491	-6.017630	-0.646903	MT	21228	2023.02.27 15:24:38.196192427	0001923
0	6.052199	0.137919	-6.009848	-0.701292	MT	21228	2023.02.27 15:24:38.197192427	0001923
0	6.074445	0.134431	-6.037567	-0.654672	MT	21228	2023.02.27 15:24:38.198192427	0001923
0	6.041222	0.143240	-6.002332	-0.669227	MT	21228	2023.02.27 15:24:38.199192427	0001923
0	6.049583	0.159248	-6.010312	-0.669514	MT	21228	2023.02.27 15:24:38.200192427	0001923
0	6.086220	0.126444	-6.049575	-0.654773	MT	21228	2023.02.27 15:24:38.201192427	0001923
0	6.057720	0.147538	-6.021737	-0.642563	MT	21228	2023.02.27 15:24:38.202192427	0001923
0	6.041772	0.178280	-6.002351	-0.665588	MT	21228	2023.02.27 15:24:38.203192427	0001923
0	6.085121	0.182730	-6.049936	-0.627354	MT	21228	2023.02.27 15:24:38.204192427	0001923
0	6.036862	0.143277	-5.998393	-0.665167	MT	21228	2023.02.27 15:24:38.205192427	0001923
0	6.048855	0.206482	-6.010607	-0.647002	MT	21228	2023.02.27 15:24:38.206192427	0001923
0	6.037780	0.190316	-5.998399	-0.661651	MT	21228	2023.02.27 15:24:38.207192427	0001923
0	6.064788	0.155222	-6.025254	-0.673701	MT	21228	2023.02.27 15:24:38.208192427	0001923
0	6.055044	0.171127	-6.014114	-0.681697	MT	21228	2023.02.27 15:24:38.209192427	0001923
0	6.043985	0.178480	-6.006641	-0.646652	MT	21228	2023.02.27 15:24:38.210192427	0001923
0	6.055993	0.118216	-6.017299	-0.673198	MT	21228	2023.02.27 15:24:38.211192427	0001923
0	6.062123	0.175134	-6.021108	-0.681845	MT	21228	2023.02.27 15:24:38.212192427	0001923
0	6.036202	0.143350	-5.998500	-0.658168	MT	21228	2023.02.27 15:24:38.213192427	0001923
0	6.035653	0.175065	-5.994050	-0.685432	MT	21228	2023.02.27 15:24:38.214192427	0001923
0	6.079753	0.147321	-6.041383	-0.665865	MT	21228	2023.02.27 15:24:38.215192427	0001923
0	6.059773	0.194453	-6.021559	-0.651046	MT	21228	2023.02.27 15:24:38.216192427	0001923
0	6.073924	0.218309	-6.033300	-0.666473	MT	21228	2023.02.27 15:24:38.217192427	0001923
0	6.071707	0.190018	-6.028906	-0.694119	MT	21228	2023.02.27 15:24:38.218192427	0001923
0	6.075048	0.159430	-6.037538	-0.654929	MT	21228	2023.02.27 15:24:38.219192427	0001923
0	6.083382	0.159397	-6.045476	-0.659051	MT	21228	2023.02.27 15:24:38.220192427	0001923
0	6.071320	0.143355	-6.033450	-0.661702	MT	21228	2023.02.27 15:24:38.221192427	0001923
0	6.047038	0.171567	-6.010771	-0.638643	MT	21228	2023.02.27 15:24:38.222192427	0001923
1	6.074924	0.214186	-6.033122	-0.678430	MT	21230	2023.02.27 15:24:39.223525761	0001923
1	6.072550	0.147231	-6.033262	-0.673741	MT	21230	2023.02.27 15:24:39.224525761	0001923
1	6.038382	0.110479	-6.002722	-0.645891	MT	21230	2023.02.27 15:24:39.225525761	0001923
1	6.046864	0.163120	-6.006124	-0.681492	MT	21230	2023.02.27 15:24:39.226525761	0001923
1	6.034404	0.159596	-5.998848	-0.634337	MT	21230	2023.02.27 15:24:39.227525761	0001923
1	6.065823	0.214301	-6.025306	-0.666310	MT	21230	2023.02.27 15:24:39.228525761	0001923
1	6.025701	0.159223	-5.986315	-0.669147	MT	21230	2023.02.27 15:24:39.229525761	0001923
1	6.028483	0.167381	-5.990534	-0.654293	MT	21230	2023.02.27 15:24:39.230525761	0001923
1	6.035908	0.130350	-5.998516	-0.658034	MT	21230	2023.02.27 15:24:39.231525761	0001923
1	6.021616	0.155219	-5.982320	-0.669045	MT	21230	2023.02.27 15:24:39.232525761	0001923
1	6.035717	0.202146	-5.994141	-0.677711	MT	21230	2023.02.27 15:24:39.233525761	0001923
1	6.036631	0.186430	-5.998571	-0.650612	MT	21230	2023.02.27 15:24:39.234525761	0001923
1	6.060015	0.190412	-6.021503	-0.655004	MT	21230	2023.02.27 15:24:39.235525761	0001923
1	6.073235	0.159189	-6.033187	-0.677864	MT	21230	2023.02.27 15:24:39.236525761	0001923
1	6.055356	0.167409	-6.017531	-0.654706	MT	21230	2023.02.27 15:24:39.237525761	0001923
1	6.085142	0.143608	-6.049799	-0.638950	MT	21230	2023.02.27 15:24:39.238525761	0001923
1	6.056160	0.182367	-6.017452	-0.658860	MT	21230	2023.02.27 15:24:39.239525761	0001923
1	6.085358	0.205906	-6.040703	-0.706465	MT	21230	2023.02.27 15:24:39.240525761	0001923
1	6.053332	0.166876	-6.009753	-0.705590	MT	21230	2023.02.27 15:24:39.241525761	0001923
1	6.053243	0.177917	-6.009801	-0.701704	MT	21230	2023.02.27 15:24:39.242525761	0001923
1	6.057303	0.143132	-6.017147	-0.681454	MT	21230	2023.02.27 15:24:39.243525761	0001923
1	6.028793	0.190421	-5.990567	-0.650531	MT	21230	2023.02.27 15:24:39.244525761	0001923
1	6.040982	0.186393	-6.002510	-0.654672	MT	21230	2023.02.27 15:24:39.245525761	0001923
1	6.052980	0.151293	-6.014382	-0.665494	MT	21230	2023.02.27 15:24:39.246525761	0001923
1	6.048501	0.171402	-6.010527	-0.654640	MT	21230	2023.02.27 15:24:39.247525761	0001923
1	6.042138	0.190279	-6.002337	-0.665712	MT	21230	2023.02.27 15:24:39.248525761	0001923
1	6.045930	0.171243	-6.006298	-0.669576	MT	21230	2023.02.27 15:24:39.249525761	0001923
1	6.047678	0.178078	-6.006045	-0.685646	MT	21230	2023.02.27 15:24:39.250525761	0001923
1	6.044453	0.146910	-6.001838	-0.701263	MT	21230	2023.02.27 15:24:39.251525761	0001923
1	6.046242	0.138121	-6.006154	-0.681235	MT	21230	2023.02.27 15:24:39.252525761	0001923
1	6.051914	0.142960	-6.009903	-0.697345	MT	21230	2023.02.27 15:24:39.253525761	0001923
1	6.040480	0.155353	-6.002485	-0.658353	MT	21230	2023.02.27 15:24:39.254525761	0001923
1	6.032215	0.150939	-5.989896	-0.697121	MT	21230	2023.02.27 15:24:39.255525761	0001923
1	6.068001	0.185973	-6.024851	-0.698016	MT	21230	2023.02.27 15:24:39.256525761	0001923
1	6.063627	0.190457	-6.025563	-0.651066	MT	21230	2023.02.27 15:24:39.257525761	0001923
1	6.049965	0.159206	-6.010251	-0.673513	MT	21230	2023.02.27 15:24:39.258525761	0001923
1	6.053296	0.186364	-6.014447	-0.658855	MT	21230	2023.02.27 15:24:39.259525761	0001923
1	6.064572	0.175303	-6.025352	-0.665909	MT	21230	2023.02.27 15:24:39.260525761	0001923
1	6.052633	0.163365	-6.014475	-0.658618	MT	21230	2023.02.27 15:24:39.261525761	0001923
1	6.030576	0.151551	-5.994796	-0.638193	MT	21230	2023.02.27 15:24:39.262525761	0001923
1	6.041026	0.175352	-6.002462	-0.658558	MT	21230	2023.02.27 15:24:39.263525761	0001923
1	6.078627	0.206190	-6.037131	-0.678409	MT	21230	2023.02.27 15:24:39.264525761	0001923
1	6.045009	0.218071	-6.001998	-0.685996	MT	21230	2023.02.27 15:24:39.265525761	0001923
1	6.070285	0.206223	-6.029193	-0.674287	MT	21230	2023.02.27 15:24:39.266525761	0001923
1	6.049360	0.134208	-6.010280	-0.673256	MT	21230	2023.02.27 15:24:39.267525761	0001923
1	6.054273	0.171210	-6.014236	-0.673698	MT	21230	2023.02.27 15:24:39.268525761	0001923
1	6.051812	0.155000	-6.009950	-0.693469	MT	21230	2023.02.27 15:24:39.269525761	0001923
1	6.053738	0.147534	-6.017737	-0.642502	MT	21230	2023.02.27 15:24:39.270525761	0001923
1	6.043157	0.198196	-6.002205	-0.673793	MT	21230	2023.02.27 15:24:39.271525761	0001923
1	6.053713	0.178292	-6.014350	-0.665771	MT	21230	2023.02.27 15:24:39.272525761	0001923
1	6.023397	0.167501	-5.986717	-0.642234	MT	21230	2023.02.27 15:24:39.273525761	0001923
1	6.054466	0.202291	-6.014321	-0.666018	MT	21230	2023.02.27 15:24:39.274525761	0001923
1	6.060998	0.162801	-6.016635	-0.713655	MT	21230	2023.02.27 15:24:39.275525761	0001923
1	6.061058	0.178258	-6.021288	-0.669878	MT	21230	2023.02.27 15:24:39.276525761	0001923
1	6.039215	0.163518	-6.002720	-0.642438	MT	21230	2023.02.27 15:24:39.277525761	0001923
1	6.053203	0.206445	-6.014546	-0.651062	MT	21230	2023.02.27 15:24:39.278525761	0001923
1	6.058646	0.170756	-6.013564	-0.717691	MT	21230	2023.02.27 15:24:39.279525761	0001923
1	6.050859	0.190205	-6.010214	-0.673832	MT	21230	2023.02.27 15:24:39.280525761	0001923
1	6.046201	0.167202	-6.006242	-0.673535	MT	21230	2023.02.27 15:24:39.281525761	0001923
1	6.042535	0.178197	-6.002229	-0.673587	MT	21230	2023.02.27 15:24:39.282525761	0001923
1	6.053475	0.151575	-6.017794	-0.638544	MT	21230	2023.02.27 15:24:39.283525761	0001923
1	6.042441	0.174781	-5.997622	-0.713488	MT	21230	2023.02.27 15:24:39.284525761	0001923
1	6.046065	0.130121	-6.006163	-0.681152	MT	21230	2023.02.27 15:24:39.285525761	0001923
1	6.047373	0.194607	-6.010805	-0.634880	MT	21230	2023.02.27 15:24:39.286525761	0001923
1	6.040820	0.174946	-5.997867	-0.697491	MT	21230	2023.02.27 15:24:39.287525761	0001923
1	6.065359	0.147140	-6.025141	-0.681618	MT	21230	2023.02.27 15:24:39.288525761	0001923
1	6.070704	0.218223	-6.029179	-0.674411	MT	21230	2023.02.27 15:24:39.289525761	0001923
1	6.061352	0.175217	-6.021230	-0.673846	MT	21230	2023.02.27 15:24:39.290525761	0001923
1	6.070030	0.159102	-6.029065	-0.685802	MT	21230	2023.02.27 15:24:39.291525761	0001923
1	6.074513	0.202187	-6.033136	-0.678307	MT	21230	2023.02.27 15:24:39.292525761	0001923
1	6.061949	0.194663	-6.025864	-0.631110	MT	21230	2023.02.27 15:24:39.293525761	0001923
1	6.056788	0.138621	-6.021870	-0.634472	MT	21230	2023.02.27 15:24:39.294525761	0001923
1	6.048761	0.167361	-6.010470	-0.658598	MT	21230	2023.02.27 15:24:39.295525761	0001923
1	6.061295	0.126096	-6.021105	-0.685340	MT	21230	2023.02.27 15:24:39.296525761	0001923
1	6.066578	0.178097	-6.025043	-0.685936	MT	21230	2023.02.27 15:24:39.297525761	0001923
1	6.051381	0.171530	-6.014709	-0.642703	MT	21230	2023.02.27 15:24:39.298525761	0001923
1	6.052803	0.182405	-6.014513	-0.654814	MT	21230	2023.02.27 15:24:39.299525761	0001923
1	6.057887	0.151090	-6.017076	-0.685536	MT	21230	2023.02.27 15:24:39.300525761	0001923
1	6.043474	0.181698	-5.997492	-0.721559	MT	21230	2023.02.27 15:24:39.301525761	0001923
1	6.046864	0.163120	-6.006124	-0.681492	MT	21230	2023.02.27 15:24:39.302525761	0001923
1	6.052897	0.206830	-6.018110	-0.614114	MT	21230	2023.02.27 15:24:39.303525761	0001923
1	6.049974	0.186287	-6.010341	-0.665793	MT	21230	2023.02.27 15:24:39.304525761	0001923
1	6.040576	0.133866	-5.997793	-0.705067	MT	21230	2023.02.27 15:24:39.305525761	0001923
1	6.047819	0.137956	-6.005910	-0.697232	MT	21230	2023.02.27 15:24:39.306525761	0001923
1	6.075322	0.178023	-6.032920	-0.694057	MT	21230	2023.02.27 15:24:39.307525761	0001923
1	6.078246	0.182151	-6.037098	-0.682161	MT	21230	2023.02.27 15:24:39.308525761	0001923
1	6.048043	0.162996	-6.005941	-0.693490	MT	21230	2023.02.27 15:24:39.309525761	0001923
1	6.049184	0.143249	-6.010331	-0.669349	MT	21230	2023.02.27 15:24:39.310525761	0001923
1	6.064946	0.213967	-6.020818	-0.698243	MT	21230	2023.02.27 15:24:39.311525761	0001923
1	6.067634	0.122269	-6.029353	-0.669424	MT	21230	2023.02.27 15:24:39.312525761	0001923
1	6.086335	0.143037	-6.044960	-0.693880	MT	21230	2023.02.27 15:24:39.313525761	0001923
1	6.029641	0.126594	-5.994887	-0.633936	MT	21230	2023.02.27 15:24:39.314525761	0001923
1	6.058418	0.171089	-6.017052	-0.685742	MT	21230	2023.02.27 15:24:39.315525761	0001923
1	6.059384	0.133593	-6.013364	-0.733307	MT	21230	2023.02.27 15:24:39.316525761	0001923
1	6.053946	0.159211	-6.014250	-0.673574	MT	21230	2023.02.27 15:24:39.317525761	0001923
1	6.037986	0.143601	-6.002866	-0.634233	MT	21230	2023.02.27 15:24:39.318525761	0001923
1	6.053895	0.167574	-6.017775	-0.638709	MT	21230	2023.02.27 15:24:39.319525761	0001923
1	6.046552	0.237988	-6.001853	-0.694201	MT	21230	2023.02.27 15:24:39.320525761	0001923
1	6.040171	0.130323	-6.002469	-0.661095	MT	21230	2023.02.27 15:24:39.321525761	0001923
1	6.054700	0.185793	-6.009608	-0.713785	MT	21230	2023.02.27 15:24:39.322525761	0001923
1	6.026655	0.167588	-5.990839	-0.634297	MT	21230	2023.02.27 15:24:39.323525761	0001923
1	6.056549	0.159255	-6.017311	-0.669621	MT	21230	2023.02.27 15:24:39.324525761	0001923
1	6.061578	0.155135	-6.021132	-0.681639	MT	21230	2023.02.27 15:24:39.325525761	0001923
1	6.037133	0.178348	-5.998459	-0.658528	MT	21230	2023.02.27 15:24:39.326525761	0001923
1	6.032068	0.175020	-5.989990	-0.689370	MT	21230	2023.02.27 15:24:39.327525761	0001923
1	6.039947	0.163435	-6.002598	-0.650436	MT	21230	2023.02.27 15:24:39.328525761	0001923
1	6.038291	0.182234	-5.998286	-0.669567	MT	21230	2023.02.27 15:24:39.329525761	0001923
1	6.049194	0.182360	-6.010452	-0.658753	MT	21230	2023.02.27 15:24:39.330525761	0001923
1	6.069399	0.178225	-6.029226	-0.673999	MT	21230	2023.02.27 15:24:39.331525761	0001923
1	6.066438	0.143017	-6.024963	-0.693574	MT	21230	2023.02.27 15:24:39.332525761	0001923
1	6.067198	0.198096	-6.025020	-0.686142	MT	21230	2023.02.27 15:24:39.333525761	0001923
1	6.069638	0.198265	-6.029263	-0.670206	MT	21230	2023.02.27 15:24:39.334525761	0001923
1	6.066566	0.167504	-6.029651	-0.646891	MT	21230	2023.02.27 15:24:39.335525761	0001923
1	6.058029	0.171131	-6.017114	-0.681742	MT	21230	2023.02.27 15:24:39.336525761	0001923
1	6.058595	0.190129	-6.017091	-0.681938	MT	21230	2023.02.27 15:24:39.337525761	0001923
1	6.053337	0.178333	-6.014411	-0.661772	MT	21230	2023.02.27 15:24:39.338525761	0001923
1	6.057451	0.202294	-6.017321	-0.666064	MT	21230	2023.02.27 15:24:39.339525761	0001923
1	6.051750	0.126367	-6.014518	-0.658237	MT	21230	2023.02.27 15:24:39.340525761	0001923
1	6.064795	0.214415	-6.025474	-0.655312	MT	21230	2023.02.27 15:24:39.341525761	0001923
1	6.057258	0.171213	-6.017236	-0.673744	MT	21230	2023.02.27 15:24:39.342525761	0001923
1	6.091886	0.175737	-6.056944	-0.627389	MT	21230	2023.02.27 15:24:39.343525761	0001923
1	6.074482	0.190593	-6.037745	-0.639251	MT	21230	2023.02.27 15:24:39.344525761	0001923
1	6.049878	0.122126	-6.010173	-0.681131	MT	21230	2023.02.27 15:24:39.345525761	0001923
1	6.072577	0.163271	-6.033304	-0.669907	MT	21230	2023.02.27 15:24:39.346525761	0001923
1	6.058182	0.151497	-6.021671	-0.646604	MT	21230	2023.02.27 15:24:39.347525761	0001923
1	6.059131	0.182047	-6.016978	-0.689854	MT	21230	2023.02.27 15:24:39.348525761	0001923
1	6.065947	0.155098	-6.025071	-0.685699	MT	21230	2023.02.27 15:24:39.349525761	0001923
1	6.061238	0.171217	-6.021235	-0.673805	MT	21230	2023.02.27 15:24:39.350525761	0001923
1	6.041701	0.147199	-6.002266	-0.673268	MT	21230	2023.02.27 15:24:39.351525761	0001923
1	6.066491	0.175097	-6.025047	-0.685905	MT	21230	2023.02.27 15:24:39.352525761	0001923
1	6.044471	0.182438	-6.006575	-0.650693	MT	21230	2023.02.27 15:24:39.353525761	0001923
1	6.049105	0.185953	-6.005853	-0.697726	MT	21230	2023.02.27 15:24:39.354525761	0001923
1	6.046968	0.155526	-6.010729	-0.642477	MT	21230	2023.02.27 15:24:39.355525761	0001923
1	6.057842	0.197920	-6.013777	-0.701971	MT	21230	2023.02.27 15:24:39.356525761	0001923
1	6.067529	0.154933	-6.024826	-0.701697	MT	21230	2023.02.27 15:24:39.357525761	0001923
1	6.081709	0.202277	-6.041257	-0.670430	MT	21230	2023.02.27 15:24:39.358525761	0001923
1	6.054460	0.177793	-6.009618	-0.713702	MT	21230	2023.02.27 15:24:39.359525761	0001923
1	6.078826	0.151435	-6.041547	-0.654908	MT	21230	2023.02.27 15:24:39.360525761	0001923
1	6.054878	0.163451	-6.017596	-0.650665	MT	21230	2023.02.27 15:24:39.361525761	0001923
1	6.044572	0.166950	-6.001876	-0.697469	MT	21230	2023.02.27 15:24:39.362525761	0001923
1	6.051343	0.167082	-6.010058	-0.685594	MT	21230	2023.02.27 15:24:39.363525761	0001923
1	6.032534	0.194466	-5.994623	-0.646634	MT	21230	2023.02.27 15:24:39.364525761	0001923
1	6.051244	0.190164	-6.010153	-0.677832	MT	21230	2023.02.27 15:24:39.365525761	0001923
1	6.049951	0.171694	-6.014954	-0.626706	MT	21230	2023.02.27 15:24:39.366525761	0001923
1	6.058029	0.171131	-6.017114	-0.681742	MT	21230	2023.02.27 15:24:39.367525761	0001923
1	6.061510	0.167176	-6.021179	-0.677763	MT	21230	2023.02.27 15:24:39.368525761	0001923
1	6.047514	0.175525	-6.010705	-0.642683	MT	21230	2023.02.27 15:24:39.369525761	0001923
1	6.058714	0.171495	-6.021647	-0.646810	MT	21230	2023.02.27 15:24:39.370525761	0001923
1	6.062950	0.167459	-6.025591	-0.650829	MT	21230	2023.02.27 15:24:39.371525761	0001923
1	6.059671	0.155342	-6.021437	-0.661642	MT	21230	2023.02.27 15:24:39.372525761	0001923
1	6.058851	0.198129	-6.017082	-0.682020	MT	21230	2023.02.27 15:24:39.373525761	0001923
1	6.053886	0.185875	-6.009730	-0.705786	MT	21230	2023.02.27 15:24:39.374525761	0001923
1	6.046802	0.158703	-6.001519	-0.721383	MT	21230	2023.02.27 15:24:39.375525761	0001923
1	6.039580	0.163476	-6.002659	-0.646437	MT	21230	2023.02.27 15:24:39.376525761	0001923
1	6.074297	0.155065	-6.033009	-0.689821	MT	21230	2023.02.27 15:24:39.377525761	0001923
1	6.058129	0.163537	-6.021718	-0.642728	MT	21230	2023.02.27 15:24:39.378525761	0001923
1	6.039550	0.175517	-6.002706	-0.642561	MT	21230	2023.02.27 15:24:39.379525761	0001923
1	6.048442	0.155361	-6.010484	-0.658475	MT	21230	2023.02.27 15:24:39.380525761	0001923
1	6.056533	0.194366	-6.017437	-0.658983	MT	21230	2023.02.27 15:24:39.381525761	0001923
1	6.087772	0.181994	-6.044853	-0.698281	MT	21230	2023.02.27 15:24:39.382525761	0001923
1	6.059881	0.163341	-6.021428	-0.661725	MT	21230	2023.02.27 15:24:39.383525761	0001923
1	6.062063	0.186175	-6.021156	-0.677959	MT	21230	2023.02.27 15:24:39.384525761	0001923
1	6.044919	0.147285	-6.006388	-0.665330	MT	21230	2023.02.27 15:24:39.385525761	0001923
1	6.062574	0.190134	-6.021091	-0.681999	MT	21230	2023.02.27 15:24:39.386525761	0001923
1	6.065172	0.155181	-6.025193	-0.677701	MT	21230	2023.02.27 15:24:39.387525761	0001923
1	6.076399	0.171774	-6.042027	-0.622119	MT	21230	2023.02.27 15:24:39.388525761	0001923
1	6.050549	0.167612	-6.014836	-0.634663	MT	21230	2023.02.27 15:24:39.389525761	0001923
1	6.082470	0.190154	-6.041088	-0.682305	MT	21230	2023.02.27 15:24:39.390525761	0001923
1	6.038905	0.163111	-5.998125	-0.681370	MT	21230	2023.02.27 15:24:39.391525761	0001923
1	6.068513	0.201972	-6.024832	-0.698181	MT	21230	2023.02.27 15:24:39.392525761	0001923
1	6.054125	0.151170	-6.014199	-0.677491	MT	21230	2023.02.27 15:24:39.393525761	0001923
1	6.003935	0.130442	-5.967702	-0.645563	MT	21230	2023.02.27 15:24:39.394525761	0001923
1	6.042286	0.155157	-6.002195	-0.677349	MT	21230	2023.02.27 15:24:39.395525761	0001923
1	6.049690	0.163247	-6.010307	-0.669555	MT	21230	2023.02.27 15:24:39.396525761	0001923
1	6.062964	0.163011	-6.020939	-0.693719	MT	21230	2023.02.27 15:24:39.397525761	0001923
1	6.041026	0.175352	-6.002462	-0.658558	MT	21230	2023.02.27 15:24:39.398525761	0001923
1	6.038131	0.190733	-6.003009	-0.621719	MT	21230	2023.02.27 15:24:39.399525761	0001923
1	6.063176	0.175458	-6.025581	-0.650911	MT	21230	2023.02.27 15:24:39.400525761	0001923
1	6.045214	0.194396	-6.006500	-0.654816	MT	21230	2023.02.27 15:24:39.401525761	0001923
1	6.053460	0.155252	-6.014316	-0.669534	MT	21230	2023.02.27 15:24:39.402525761	0001923
1	6.043611	0.175074	-6.002050	-0.685554	MT	21230	2023.02.27 15:24:39.403525761	0001923
1	6.061058	0.178258	-6.021288	-0.669878	MT	21230	2023.02.27 15:24:39.404525761	0001923
1	6.053954	0.186292	-6.014340	-0.665854	MT	21230	2023.02.27 15:24:39.405525761	0001923
1	6.064755	0.202374	-6.025427	-0.659188	MT	21230	2023.02.27 15:24:39.406525761	0001923
1	6.048070	0.178036	-6.005984	-0.689645	MT	21230	2023.02.27 15:24:39.407525761	0001923
1	6.052425	0.129878	-6.009797	-0.705209	MT	21230	2023.02.27 15:24:39.408525761	0001923
1	6.052670	0.198039	-6.009960	-0.689912	MT	21230	2023.02.27 15:24:39.409525761	0001923
1	6.048852	0.129833	-6.005736	-0.709148	MT	21230	2023.02.27 15:24:39.410525761	0001923
1	6.069198	0.171225	-6.029234	-0.673927	MT	21230	2023.02.27 15:24:39.411525761	0001923
1	6.055876	0.186085	-6.014035	-0.685850	MT	21230	2023.02.27 15:24:39.412525761	0001923
1	6.033812	0.178271	-5.994352	-0.665466	MT	21230	2023.02.27 15:24:39.413525761	0001923
1	6.071791	0.147313	-6.033384	-0.665743	MT	21230	2023.02.27 15:24:39.414525761	0001923
1	6.046831	0.134486	-6.010693	-0.646261	MT	21230	2023.02.27 15:24:39.415525761	0001923
1	6.050557	0.205870	-6.005707	-0.705931	MT	21230	2023.02.27 15:24:39.416525761	0001923
1	6.023875	0.171459	-5.986652	-0.646275	MT	21230	2023.02.27 15:24:39.417525761	0001923
1	6.068640	0.178307	-6.029348	-0.666001	MT	21230	2023.02.27 15:24:39.418525761	0001923
1	6.031283	0.175103	-5.990112	-0.681371	MT	21230	2023.02.27 15:24:39.419525761	0001923
1	6.038443	0.210315	-5.998375	-0.661857	MT	21230	2023.02.27 15:24:39.420525761	0001923
1	6.054005	0.175251	-6.014292	-0.669740	MT	21230	2023.02.27 15:24:39.421525761	0001923
1	6.059406	0.194494	-6.021620	-0.647046	MT	21230	2023.02.27 15:24:39.422525761	0001923
1	6.044192	0.159398	-6.006541	-0.654455	MT	21230	2023.02.27 15:24:39.423525761	0001923
1	6.052168	0.182040	-6.009979	-0.689747	MT	21230	2023.02.27 15:24:39.424525761	0001923
1	6.044841	0.182397	-6.006514	-0.654692	MT	21230	2023.02.27 15:24:39.425525761	0001923
1	6.038467	0.175193	-5.998233	-0.673495	MT	21230	2023.02.27 15:24:39.426525761	0001923
1	6.058148	0.181838	-6.013673	-0.709805	MT	21230	2023.02.27 15:24:39.427525761	0001923
1	6.084271	0.190395	-6.045439	-0.659370	MT	21230	2023.02.27 15:24:39.428525761	0001923
1	6.042152	0.178238	-6.002290	-0.669587	MT	21230	2023.02.27 15:24:39.429525761	0001923
1	6.085072	0.155201	-6.045190	-0.678006	MT	21230	2023.02.27 15:24:39.430525761	0001923
1	6.062555	0.147012	-6.020958	-0.693555	MT	21230	2023.02.27 15:24:39.431525761	0001923
1	6.049220	0.201994	-6.005895	-0.693891	MT	21230	2023.02.27 15:24:39.432525761	0001923
1	6.035996	0.134350	-5.998511	-0.658075	MT	21230	2023.02.27 15:24:39.433525761	0001923
1	6.055900	0.163337	-6.017428	-0.661664	MT	21230	2023.02.27 15:24:39.434525761	0001923
1	6.072363	0.182353	-6.033404	-0.662104	MT	21230	2023.02.27 15:24:39.435525761	0001923
1	6.041349	0.163280	-6.002369	-0.665434	MT	21230	2023.02.27 15:24:39.436525761	0001923
1	6.038799	0.159112	-5.998130	-0.681329	MT	21230	2023.02.27 15:24:39.437525761	0001923
1	6.058182	0.151497	-6.021671	-0.646604	MT	21230	2023.02.27 15:24:39.438525761	0001923
1	6.045741	0.190324	-6.006398	-0.661773	MT	21230	2023.02.27 15:24:39.439525761	0001923
1	6.025158	0.167305	-5.986427	-0.661231	MT	21230	2023.02.27 15:24:39.440525761	0001923
1	6.048873	0.171360	-6.010466	-0.658639	MT	21230	2023.02.27 15:24:39.441525761	0001923
1	6.046165	0.151162	-6.006200	-0.677369	MT	21230	2023.02.27 15:24:39.442525761	0001923
1	6.042085	0.130117	-6.002164	-0.681091	MT	21230	2023.02.27 15:24:39.443525761	0001923
1	6.046625	0.194242	-6.006271	-0.669813	MT	21230	2023.02.27 15:24:39.444525761	0001923
1	6.029095	0.151269	-5.990385	-0.665127	MT	21230	2023.02.27 15:24:39.445525761	0001923
1	6.041221	0.174905	-5.997806	-0.701490	MT	21230	2023.02.27 15:24:39.446525761	0001923
1	6.035364	0.225852	-5.989685	-0.705892	MT	21230	2023.02.27 15:24:39.447525761	0001923
1	6.057624	0.143538	-6.021742	-0.642522	MT	21230	2023.02.27 15:24:39.448525761	0001923
1	6.054573	0.190573	-6.017747	-0.638945	MT	21230	2023.02.27 15:24:39.449525761	0001923
1	6.053444	0.170876	-6.009748	-0.705631	MT	21230	2023.02.27 15:24:39.450525761	0001923
1	6.083793	0.181990	-6.040853	-0.698220	MT	21230	2023.02.27 15:24:39.451525761	0001923
1	6.068161	0.177932	-6.024799	-0.701933	MT	21230	2023.02.27 15:24:39.452525761	0001923
1	6.035202	0.186147	-5.994160	-0.677546	MT	21230	2023.02.27 15:24:39.453525761	0001923
1	6.071544	0.163385	-6.033472	-0.658909	MT	21230	2023.02.27 15:24:39.454525761	0001923
1	6.075495	0.151358	-6.037440	-0.661846	MT	21230	2023.02.27 15:24:39.455525761	0001923
1	6.071990	0.155313	-6.033375	-0.665825	MT	21230	2023.02.27 15:24:39.456525761	0001923
1	6.054934	0.190532	-6.017686	-0.642945	MT	21230	2023.02.27 15:24:39.457525761	0001923
1	6.067340	0.162974	-6.024878	-0.697780	MT	21230	2023.02.27 15:24:39.458525761	0001923
1	6.061170	0.194298	-6.021330	-0.666043	MT	21230	2023.02.27 15:24:39.459525761	0001923
1	6.038626	0.167152	-5.998182	-0.677412	MT	21230	2023.02.27 15:24:39.460525761	0001923
1	6.047853	0.130363	-6.010514	-0.658217	MT	21230	2023.02.27 15:24:39.461525761	0001923
1	6.032674	0.134274	-5.994404	-0.665013	MT	21230	2023.02.27 15:24:39.462525761	0001923
1	6.041868	0.202351	-6.002430	-0.658836	MT	21230	2023.02.27 15:24:39.463525761	0001923
1	6.042647	0.181780	-5.997614	-0.713560	MT	21230	2023.02.27 15:24:39.464525761	0001923
1	6.036509	0.182430	-5.998576	-0.650571	MT	21230	2023.02.27 15:24:39.465525761	0001923
1	6.065751	0.130058	-6.025039	-0.689441	MT	21230	2023.02.27 15:24:39.466525761	0001923
1	6.045267	0.162868	-6.001758	-0.705427	MT	21230	2023.02.27 15:24:39.467525761	0001923
1	6.031469	0.126388	-5.994582	-0.653932	MT	21230	2023.02.27 15:24:39.468525761	0001923
1	6.041395	0.178321	-6.002412	-0.661589	MT	21230	2023.02.27 15:24:39.469525761	0001923
1	6.061578	0.155135	-6.021132	-0.681639	MT	21230	2023.02.27 15:24:39.470525761	0001923
1	6.068439	0.171308	-6.029356	-0.665929	MT	21230	2023.02.27 15:24:39.471525761	0001923
1	6.056710	0.134174	-6.017219	-0.677362	MT	21230	2023.02.27 15:24:39.472525761	0001923
1	6.040741	0.178393	-6.002519	-0.654590	MT	21230	2023.02.27 15:24:39.473525761	0001923
1	6.081353	0.151604	-6.045790	-0.638972	MT	21230	2023.02.27 15:24:39.474525761	0001923
1	6.059717	0.174965	-6.016865	-0.697781	MT	21230	2023.02.27 15:24:39.475525761	0001923
1	6.060380	0.154843	-6.016705	-0.709573	MT	21230	2023.02.27 15:24:39.476525761	0001923
1	6.048776	0.174954	-6.005866	-0.697613	MT	21230	2023.02.27 15:24:39.477525761	0001923
1	6.059647	0.186006	-6.016913	-0.693895	MT	21230	2023.02.27 15:24:39.478525761	0001923
1	6.067908	0.151309	-6.029380	-0.665723	MT	21230	2023.02.27 15:24:39.479525761	0001923
1	6.075836	0.181981	-6.032854	-0.698097	MT	21230	2023.02.27 15:24:39.480525761	0001923
1	6.054966	0.194209	-6.014209	-0.673935	MT	21230	2023.02.27 15:24:39.481525761	0001923
1	6.072945	0.177854	-6.028676	-0.709993	MT	21230	2023.02.27 15:24:39.482525761	0001923
1	6.047287	0.178119	-6.006107	-0.681646	MT	21230	2023.02.27 15:24:39.483525761	0001923
1	6.050393	0.210785	-6.015045	-0.618109	MT	21230	2023.02.27 15:24:39.484525761	0001923
1	6.064666	0.163710	-6.029961	-0.626853	MT	21230	2023.02.27 15:24:39.485525761	0001923
1	6.039689	0.163029	-5.998003	-0.689369	MT	21230	2023.02.27 15:24:39.486525761	0001923
1	6.053460	0.155252	-6.014316	-0.669534	MT	21230	2023.02.27 15:24:39.487525761	0001923
1	6.056619	0.170962	-6.013870	-0.697694	MT	21230	2023.02.27 15:24:39.488525761	0001923
1	6.058181	0.147049	-6.017020	-0.689494	MT	21230	2023.02.27 15:24:39.489525761	0001923
1	6.028536	0.155341	-5.990487	-0.658169	MT	21230	2023.02.27 15:24:39.490525761	0001923
1	6.039689	0.163029	-5.998003	-0.689369	MT	21230	2023.02.27 15:24:39.491525761	0001923
1	6.069382	0.190266	-6.029273	-0.670123	MT	21230	2023.02.27 15:24:39.492525761	0001923
1	6.056416	0.138215	-6.017275	-0.673404	MT	21230	2023.02.27 15:24:39.493525761	0001923
1	6.037101	0.154860	-5.993769	-0.705222	MT	21230	2023.02.27 15:24:39.494525761	0001923
1	6.043718	0.155440	-6.006607	-0.650415	MT	21230	2023.02.27 15:24:39.495525761	0001923
1	6.065922	0.182179	-6.025161	-0.677979	MT	21230	2023.02.27 15:24:39.496525761	0001923
1	6.039801	0.171476	-6.002650	-0.646519	MT	21230	2023.02.27 15:24:39.497525761	0001923
1	6.063184	0.171011	-6.020930	-0.693802	MT	21230	2023.02.27 15:24:39.498525761	0001923
1	6.061439	0.178217	-6.021227	-0.673877	MT	21230	2023.02.27 15:24:39.499525761	0001923
1	6.048523	0.147331	-6.010448	-0.661392	MT	21230	2023.02.27 15:24:39.500525761	0001923
1	6.074507	0.163065	-6.032999	-0.689903	MT	21230	2023.02.27 15:24:39.501525761	0001923
1	6.045709	0.163243	-6.006308	-0.669494	MT	21230	2023.02.27 15:24:39.502525761	0001923
1	6.058549	0.151455	-6.021610	-0.650603	MT	21230	2023.02.27 15:24:39.503525761	0001923
1	6.066835	0.142975	-6.024902	-0.697574	MT	21230	2023.02.27 15:24:39.504525761	0001923
1	6.037780	0.190316	-5.998399	-0.661651	MT	21230	2023.02.27 15:24:39.505525761	0001923
1	6.057146	0.167213	-6.017240	-0.673703	MT	21230	2023.02.27 15:24:39.506525761	0001923
1	6.089291	0.202327	-6.049317	-0.666553	MT	21230	2023.02.27 15:24:39.507525761	0001923
1	6.069804	0.114022	-6.028997	-0.693337	MT	21230	2023.02.27 15:24:39.508525761	0001923
1	6.044454	0.143785	-6.011125	-0.617358	MT	21230	2023.02.27 15:24:39.509525761	0001923
1	6.059643	0.222575	-6.021709	-0.639336	MT	21230	2023.02.27 15:24:39.510525761	0001923
1	6.055224	0.190168	-6.014152	-0.677893	MT	21230	2023.02.27 15:24:39.511525761	0001923
1	6.057742	0.181879	-6.013734	-0.705806	MT	21230	2023.02.27 15:24:39.512525761	0001923
1	6.045819	0.118122	-6.006178	-0.681029	MT	21230	2023.02.27 15:24:39.513525761	0001923
1	6.062059	0.130929	-6.030321	-0.605517	MT	21230	2023.02.27 15:24:39.514525761	0001923
1	6.056053	0.202448	-6.017550	-0.651067	MT	21230	2023.02.27 15:24:39.515525761	0001923
1	6.045868	0.194324	-6.006393	-0.661815	MT	21230	2023.02.27 15:24:39.516525761	0001923
1	6.033707	0.201936	-5.989836	-0.697646	MT	21230	2023.02.27 15:24:39.517525761	0001923
1	6.061098	0.150760	-6.016588	-0.717531	MT	21230	2023.02.27 15:24:39.518525761	0001923
1	6.040995	0.166905	-5.997815	-0.701408	MT	21230	2023.02.27 15:24:39.519525761	0001923
1	6.059471	0.147342	-6.021447	-0.661560	MT	21230	2023.02.27 15:24:39.520525761	0001923
1	6.062574	0.190134	-6.021091	-0.681999	MT	21230	2023.02.27 15:24:39.521525761	0001923
1	6.090023	0.130042	-6.048975	-0.693807	MT	21230	2023.02.27 15:24:39.522525761	0001923
1	6.052563	0.181999	-6.009918	-0.693747	MT	21230	2023.02.27 15:24:39.523525761	0001923
1	6.041349	0.163280	-6.002369	-0.665434	MT	21230	2023.02.27 15:24:39.524525761	0001923
1	6.090925	0.167040	-6.048931	-0.694188	MT	21230	2023.02.27 15:24:39.525525761	0001923
1	6.056943	0.198335	-6.017387	-0.662024	MT	21230	2023.02.27 15:24:39.526525761	0001923
1	6.098590	0.159382	-6.060428	-0.662279	MT	21230	2023.02.27 15:24:39.527525761	0001923
1	6.063210	0.163418	-6.025534	-0.654787	MT	21230	2023.02.27 15:24:39.528525761	0001923
1	6.060636	0.163259	-6.021306	-0.669723	MT	21230	2023.02.27 15:24:39.529525761	0001923
1	6.066220	0.177722	-6.020494	-0.721869	MT	21230	2023.02.27 15:24:39.530525761	0001923
1	6.056764	0.167254	-6.017302	-0.669703	MT	21230	2023.02.27 15:24:39.531525761	0001923
1	6.079525	0.198067	-6.036957	-0.690325	MT	21230	2023.02.27 15:24:39.532525761	0001923
1	6.084352	0.158867	-6.040698	-0.709981	MT	21230	2023.02.27 15:24:39.533525761	0001923
1	6.054330	0.159169	-6.014189	-0.677574	MT	21230	2023.02.27 15:24:39.534525761	0001923
1	6.058590	0.163048	-6.017001	-0.689659	MT	21230	2023.02.27 15:24:39.535525761	0001923
1	6.059161	0.137926	-6.016847	-0.701399	MT	21230	2023.02.27 15:24:39.536525761	0001923
1	6.055670	0.178409	-6.017517	-0.654819	MT	21230	2023.02.27 15:24:39.537525761	0001923
1	6.071025	0.171467	-6.033585	-0.650992	MT	21230	2023.02.27 15:24:39.538525761	0001923
1	6.044131	0.190978	-6.011359	-0.598845	MT	21230	2023.02.27 15:24:39.539525761	0001923
1	6.015848	0.159535	-5.979789	-0.638046	MT	21230	2023.02.27 15:24:39.540525761	0001923
1	6.050738	0.159124	-6.010129	-0.681512	MT	21230	2023.02.27 15:24:39.541525761	0001923
1	6.057988	0.155090	-6.017071	-0.685577	MT	21230	2023.02.27 15:24:39.542525761	0001923
1	6.025114	0.151265	-5.986385	-0.665066	MT	21230	2023.02.27 15:24:39.543525761	0001923
1	6.055541	0.186449	-6.017569	-0.650902	MT	21230	2023.02.27 15:24:39.544525761	0001923
1	6.041748	0.178737	-6.007023	-0.621657	MT	21230	2023.02.27 15:24:39.545525761	0001923
1	6.075517	0.118278	-6.037357	-0.669505	MT	21230	2023.02.27 15:24:39.546525761	0001923
1	6.054466	0.202291	-6.014321	-0.666018	MT	21230	2023.02.27 15:24:39.547525761	0001923
1	6.045616	0.186325	-6.006402	-0.661732	MT	21230	2023.02.27 15:24:39.548525761	0001923
1	6.050112	0.178247	-6.010289	-0.669710	MT	21230	2023.02.27 15:24:39.549525761	0001923
1	6.088815	0.189911	-6.044721	-0.706362	MT	21230	2023.02.27 15:24:39.550525761	0001923
1	6.044892	0.171356	-6.006466	-0.658578	MT	21230	2023.02.27 15:24:39.551525761	0001923
1	6.062210	0.178134	-6.021105	-0.681876	MT	21230	2023.02.27 15:24:39.552525761	0001923
1	6.054512	0.151129	-6.014138	-0.681491	MT	21230	2023.02.27 15:24:39.553525761	0001923
1	6.068387	0.155267	-6.029314	-0.669763	MT	21230	2023.02.27 15:24:39.554525761	0001923
1	6.058551	0.178536	-6.021700	-0.642882	MT	21230	2023.02.27 15:24:39.555525761	0001923
1	6.022779	0.143502	-5.986746	-0.641987	MT	21230	2023.02.27 15:24:39.556525761	0001923
1	6.068953	0.162809	-6.024634	-0.713777	MT	21230	2023.02.27 15:24:39.557525761	0001923
1	6.049567	0.194359	-6.010438	-0.658876	MT	21230	2023.02.27 15:24:39.558525761	0001923
1	6.090975	0.159447	-6.053536	-0.655174	MT	21230	2023.02.27 15:24:39.559525761	0001923
1	6.046553	0.151120	-6.006139	-0.681369	MT	21230	2023.02.27 15:24:39.560525761	0001923
1	6.040735	0.198027	-5.997962	-0.689729	MT	21230	2023.02.27 15:24:39.561525761	0001923
1	6.055159	0.175127	-6.014109	-0.681738	MT	21230	2023.02.27 15:24:39.562525761	0001923
1	6.055290	0.134006	-6.013975	-0.693314	MT	21230	2023.02.27 15:24:39.563525761	0001923
1	6.063319	0.167417	-6.025530	-0.654828	MT	21230	2023.02.27 15:24:39.564525761	0001923
1	6.046132	0.178243	-6.006290	-0.669649	MT	21230	2023.02.27 15:24:39.565525761	0001923
1	6.047797	0.182077	-6.006041	-0.685687	MT	21230	2023.02.27 15:24:39.566525761	0001923
1	6.055308	0.151369	-6.017488	-0.658541	MT	21230	2023.02.27 15:24:39.567525761	0001923
1	6.075009	0.167023	-6.032933	-0.693944	MT	21230	2023.02.27 15:24:39.568525761	0001923
1	6.047530	0.114363	-6.010533	-0.658053	MT	21230	2023.02.27 15:24:39.569525761	0001923
1	6.064510	0.159263	-6.025310	-0.669743	MT	21230	2023.02.27 15:24:39.570525761	0001923
1	6.068737	0.138633	-6.033868	-0.634655	MT	21230	2023.02.27 15:24:39.571525761	0001923
1	6.071958	0.138272	-6.033334	-0.669649	MT	21230	2023.02.27 15:24:39.572525761	0001923
1	6.062964	0.163011	-6.020939	-0.693719	MT	21230	2023.02.27 15:24:39.573525761	0001923
1	6.052942	0.186748	-6.018012	-0.621907	MT	21230	2023.02.27 15:24:39.574525761	0001923
1	6.066717	0.159463	-6.029600	-0.650808	MT	21230	2023.02.27 15:24:39.575525761	0001923
1	6.058602	0.167496	-6.021652	-0.646768	MT	21230	2023.02.27 15:24:39.576525761	0001923
1	6.063863	0.189593	-6.016297	-0.733929	MT	21230	2023.02.27 15:24:39.577525761	0001923
1	6.060745	0.167259	-6.021301	-0.669764	MT	21230	2023.02.27 15:24:39.578525761	0001923
1	6.075316	0.155389	-6.037481	-0.658887	MT	21230	2023.02.27 15:24:39.579525761	0001923
1	6.058102	0.126009	-6.016984	-0.693277	MT	21230	2023.02.27 15:24:39.580525761	0001923
1	6.058650	0.155455	-6.021605	-0.650644	MT	21230	2023.02.27 15:24:39.581525761	0001923
1	6.043822	0.159439	-6.006602	-0.650456	MT	21230	2023.02.27 15:24:39.582525761	0001923
1	6.089156	0.159205	-6.049185	-0.678109	MT	21230	2023.02.27 15:24:39.583525761	0001923
1	6.075815	0.186429	-6.037506	-0.655207	MT	21230	2023.02.27 15:24:39.584525761	0001923
1	6.045731	0.178742	-6.011022	-0.621718	MT	21230	2023.02.27 15:24:39.585525761	0001923
1	6.048436	0.190036	-6.005970	-0.689769	MT	21230	2023.02.27 15:24:39.586525761	0001923
1	6.037701	0.218428	-5.998533	-0.650941	MT	21230	2023.02.27 15:24:39.587525761	0001923
1	6.075815	0.186429	-6.037506	-0.655207	MT	21230	2023.02.27 15:24:39.588525761	0001923
1	6.059503	0.194047	-6.016964	-0.689978	MT	21230	2023.02.27 15:24:39.589525761	0001923
1	6.074002	0.186187	-6.033155	-0.678142	MT	21230	2023.02.27 15:24:39.590525761	0001923
1	6.070670	0.205766	-6.024521	-0.718219	MT	21230	2023.02.27 15:24:39.591525761	0001923
1	6.079753	0.147321	-6.041383	-0.665865	MT	21230	2023.02.27 15:24:39.592525761	0001923
1	6.052406	0.151699	-6.017977	-0.626546	MT	21230	2023.02.27 15:24:39.593525761	0001923
1	6.061768	0.147095	-6.021080	-0.685556	MT	21230	2023.02.27 15:24:39.594525761	0001923
1	6.038507	0.189817	-5.993666	-0.709582	MT	21230	2023.02.27 15:24:39.595525761	0001923
1	6.097780	0.129967	-6.055852	-0.701913	MT	21230	2023.02.27 15:24:39.596525761	0001923
1	6.042900	0.190197	-6.002215	-0.673710	MT	21230	2023.02.27 15:24:39.597525761	0001923
1	6.058576	0.147008	-6.016959	-0.693493	MT	21230	2023.02.27 15:24:39.598525761	0001923
1	6.047970	0.222199	-6.006176	-0.674101	MT	21230	2023.02.27 15:24:39.599525761	0001923
1	6.062065	0.143054	-6.021024	-0.689514	MT	21230	2023.02.27 15:24:39.600525761	0001923
1	6.049690	0.163247	-6.010307	-0.669555	MT	21230	2023.02.27 15:24:39.601525761	0001923
1	6.055867	0.147297	-6.017386	-0.665498	MT	21230	2023.02.27 15:24:39.602525761	0001923
1	6.054457	0.190250	-6.014275	-0.669894	MT	21230	2023.02.27 15:24:39.603525761	0001923
1	6.057053	0.210043	-6.013946	-0.690097	MT	21230	2023.02.27 15:24:39.604525761	0001923
1	6.044844	0.194438	-6.006561	-0.650816	MT	21230	2023.02.27 15:24:39.605525761	0001923
1	6.060142	0.194412	-6.021498	-0.655045	MT	21230	2023.02.27 15:24:39.606525761	0001923
1	6.047652	0.167484	-6.010653	-0.646600	MT	21230	2023.02.27 15:24:39.607525761	0001923
1	6.047878	0.175484	-6.010644	-0.646683	MT	21230	2023.02.27 15:24:39.608525761	0001923
1	6.036295	0.154943	-5.993891	-0.697224	MT	21230	2023.02.27 15:24:39.609525761	0001923
1	6.018914	0.151175	-5.979264	-0.672957	MT	21230	2023.02.27 15:24:39.610525761	0001923
1	6.063653	0.122265	-6.025354	-0.669362	MT	21230	2023.02.27 15:24:39.611525761	0001923
1	6.064997	0.163222	-6.025244	-0.673784	MT	21230	2023.02.27 15:24:39.612525761	0001923
1	6.040561	0.147323	-6.002449	-0.661270	MT	21230	2023.02.27 15:24:39.613525761	0001923
1	6.039537	0.147436	-6.002617	-0.650272	MT	21230	2023.02.27 15:24:39.614525761	0001923
1	6.059935	0.151758	-6.026052	-0.621669	MT	21230	2023.02.27 15:24:39.615525761	0001923
1	6.055611	0.190126	-6.014091	-0.681892	MT	21230	2023.02.27 15:24:39.616525761	0001923
1	6.075592	0.202510	-6.037609	-0.647373	MT	21230	2023.02.27 15:24:39.617525761	0001923
1	6.071393	0.171425	-6.033524	-0.654992	MT	21230	2023.02.27 15:24:39.618525761	0001923
1	6.070860	0.178507	-6.033638	-0.647065	MT	21230	2023.02.27 15:24:39.619525761	0001923
1	6.066444	0.114383	-6.029531	-0.658343	MT	21230	2023.02.27 15:24:39.620525761	0001923
1	6.056052	0.155754	-6.022048	-0.621649	MT	21230	2023.02.27 15:24:39.621525761	0001923
1	6.051024	0.155083	-6.010072	-0.685470	MT	21230	2023.02.27 15:24:39.622525761	0001923
1	6.055053	0.182491	-6.017635	-0.646862	MT	21230	2023.02.27 15:24:39.623525761	0001923
1	6.067984	0.178380	-6.029455	-0.659002	MT	21230	2023.02.27 15:24:39.624525761	0001923
1	6.066146	0.151505	-6.029670	-0.646726	MT	21230	2023.02.27 15:24:39.625525761	0001923
1	6.067532	0.151350	-6.029441	-0.661723	MT	21230	2023.02.27 15:24:39.626525761	0001923
1	6.050338	0.143125	-6.010148	-0.681347	MT	21230	2023.02.27 15:24:39.627525761	0001923
1	6.057744	0.175619	-6.021826	-0.634853	MT	21230	2023.02.27 15:24:39.628525761	0001923
1	6.033644	0.143191	-5.994272	-0.673104	MT	21230	2023.02.27 15:24:39.629525761	0001923
1	6.034261	0.167190	-5.994243	-0.673351	MT	21230	2023.02.27 15:24:39.630525761	0001923
1	6.058739	0.182089	-6.017039	-0.685855	MT	21230	2023.02.27 15:24:39.631525761	0001923
1	6.045460	0.190355	-6.006443	-0.658774	MT	21230	2023.02.27 15:24:39.632525761	0001923
1	6.063750	0.182417	-6.025512	-0.654983	MT	21230	2023.02.27 15:24:39.633525761	0001923
1	6.051750	0.126367	-6.014518	-0.658237	MT	21230	2023.02.27 15:24:39.634525761	0001923
1	6.049910	0.171247	-6.010298	-0.669638	MT	21230	2023.02.27 15:24:39.635525761	0001923
1	6.046634	0.182201	-6.006224	-0.673689	MT	21230	2023.02.27 15:24:39.636525761	0001923
1	6.042286	0.155157	-6.002195	-0.677349	MT	21230	2023.02.27 15:24:39.637525761	0001923
1	6.052359	0.134658	-6.017936	-0.630370	MT	21230	2023.02.27 15:24:39.638525761	0001923
1	6.075396	0.147359	-6.037445	-0.661804	MT	21230	2023.02.27 15:24:39.639525761	0001923
1	6.057702	0.159131	-6.017128	-0.681619	MT	21230	2023.02.27 15:24:39.640525761	0001923
1	6.062765	0.166636	-6.016385	-0.729693	MT	21230	2023.02.27 15:24:39.641525761	0001923
1	6.064015	0.210050	-6.020945	-0.690204	MT	21230	2023.02.27 15:24:39.642525761	0001923
1	6.091599	0.190039	-6.048904	-0.694425	MT	21230	2023.02.27 15:24:39.643525761	0001923
1	6.086914	0.194564	-6.049678	-0.643475	MT	21230	2023.02.27 15:24:39.644525761	0001923
1	6.042835	0.163563	-6.006781	-0.638499	MT	21230	2023.02.27 15:24:39.645525761	0001923
1	6.072911	0.175270	-6.033290	-0.670030	MT	21230	2023.02.27 15:24:39.646525761	0001923
1	6.059191	0.147373	-6.021493	-0.658560	MT	21230	2023.02.27 15:24:39.647525761	0001923
1	6.046130	0.202324	-6.006383	-0.661897	MT	21230	2023.02.27 15:24:39.648525761	0001923
1	6.059600	0.201755	-6.013528	-0.718010	MT	21230	2023.02.27 15:24:39.649525761	0001923
1	6.033281	0.159272	-5.994375	-0.665270	MT	21230	2023.02.27 15:24:39.650525761	0001923
1	6.053107	0.202789	-6.018054	-0.618072	MT	21230	2023.02.27 15:24:39.651525761	0001923
1	6.068491	0.159267	-6.029310	-0.669804	MT	21230	2023.02.27 15:24:39.652525761	0001923
1	6.048341	0.151362	-6.010489	-0.658434	MT	21230	2023.02.27 15:24:39.653525761	0001923
1	6.068358	0.138227	-6.029273	-0.673588	MT	21230	2023.02.27 15:24:39.654525761	0001923
1	6.056188	0.154963	-6.013889	-0.697529	MT	21230	2023.02.27 15:24:39.655525761	0001923
1	6.036801	0.158901	-5.993825	-0.701264	MT	21230	2023.02.27 15:24:39.656525761	0001923
1	6.050495	0.178205	-6.010228	-0.673709	MT	21230	2023.02.27 15:24:39.657525761	0001923
1	6.061971	0.171582	-6.025769	-0.638872	MT	21230	2023.02.27 15:24:39.658525761	0001923
1	6.060257	0.163300	-6.021367	-0.665724	MT	21230	2023.02.27 15:24:39.659525761	0001923
1	6.038285	0.194275	-5.998333	-0.665692	MT	21230	2023.02.27 15:24:39.660525761	0001923
1	6.060513	0.194371	-6.021437	-0.659044	MT	21230	2023.02.27 15:24:39.661525761	0001923
1	6.059280	0.190494	-6.021625	-0.647005	MT	21230	2023.02.27 15:24:39.662525761	0001923
1	6.085042	0.167689	-6.049893	-0.631199	MT	21230	2023.02.27 15:24:39.663525761	0001923
1	6.081377	0.151156	-6.041134	-0.681903	MT	21230	2023.02.27 15:24:39.664525761	0001923
1	6.059071	0.150967	-6.016893	-0.697534	MT	21230	2023.02.27 15:24:39.665525761	0001923
1	6.066879	0.190544	-6.029685	-0.643128	MT	21230	2023.02.27 15:24:39.666525761	0001923
1	6.060513	0.194371	-6.021437	-0.659044	MT	21230	2023.02.27 15:24:39.667525761	0001923
1	6.061968	0.155094	-6.021071	-0.685638	MT	21230	2023.02.27 15:24:39.668525761	0001923
1	6.021515	0.151219	-5.982325	-0.669004	MT	21230	2023.02.27 15:24:39.669525761	0001923
1	6.052224	0.147366	-6.014494	-0.658454	MT	21230	2023.02.27 15:24:39.670525761	0001923
1	6.039839	0.182069	-5.998042	-0.685565	MT	21230	2023.02.27 15:24:39.671525761	0001923
1	6.034715	0.155108	-5.994135	-0.681226	MT	21230	2023.02.27 15:24:39.672525761	0001923
1	6.051634	0.167488	-6.014653	-0.646661	MT	21230	2023.02.27 15:24:39.673525761	0001923
1	6.067532	0.151350	-6.029441	-0.661723	MT	21230	2023.02.27 15:24:39.674525761	0001923
1	6.065279	0.198302	-6.025325	-0.666145	MT	21230	2023.02.27 15:24:39.675525761	0001923
1	6.045330	0.163285	-6.006369	-0.665495	MT	21230	2023.02.27 15:24:39.676525761	0001923
1	6.049378	0.151248	-6.010321	-0.669432	MT	21230	2023.02.27 15:24:39.677525761	0001923
1	6.048170	0.194077	-6.006026	-0.685810	MT	21230	2023.02.27 15:24:39.678525761	0001923
1	6.062871	0.134378	-6.025508	-0.658488	MT	21230	2023.02.27 15:24:39.679525761	0001923
1	6.031352	0.202184	-5.990202	-0.673650	MT	21230	2023.02.27 15:24:39.680525761	0001923
1	6.043888	0.147399	-6.006556	-0.654332	MT	21230	2023.02.27 15:24:39.681525761	0001923
1	6.053815	0.138170	-6.014214	-0.677358	MT	21230	2023.02.27 15:24:39.682525761	0001923
1	6.078907	0.178068	-6.036981	-0.690119	MT	21230	2023.02.27 15:24:39.683525761	0001923
1	6.024285	0.147805	-5.991183	-0.613094	MT	21230	2023.02.27 15:24:39.684525761	0001923
1	6.077166	0.221979	-6.032807	-0.698509	MT	21230	2023.02.27 15:24:39.685525761	0001923
1	6.066318	0.143464	-6.029619	-0.650643	MT	21230	2023.02.27 15:24:39.686525761	0001923
1	6.048955	0.198441	-6.010556	-0.650919	MT	21230	2023.02.27 15:24:39.687525761	0001923
1	6.071791	0.147313	-6.033384	-0.665743	MT	21230	2023.02.27 15:24:39.688525761	0001923
1	6.055350	0.194167	-6.014148	-0.677934	MT	21230	2023.02.27 15:24:39.689525761	0001923
1	6.040667	0.137865	-5.997789	-0.705108	MT	21230	2023.02.27 15:24:39.690525761	0001923
1	6.054387	0.175210	-6.014231	-0.673739	MT	21230	2023.02.27 15:24:39.691525761	0001923
1	6.030743	0.143510	-5.994745	-0.642110	MT	21230	2023.02.27 15:24:39.692525761	0001923
1	6.052961	0.181958	-6.009857	-0.697746	MT	21230	2023.02.27 15:24:39.693525761	0001923
1	6.060824	0.122137	-6.021171	-0.681299	MT	21230	2023.02.27 15:24:39.694525761	0001923
1	6.029172	0.178339	-5.990460	-0.658406	MT	21230	2023.02.27 15:24:39.695525761	0001923
1	6.048831	0.189994	-6.005909	-0.693768	MT	21230	2023.02.27 15:24:39.696525761	0001923
1	6.054978	0.182168	-6.014162	-0.677811	MT	21230	2023.02.27 15:24:39.697525761	0001923
1	6.024817	0.178377	-5.986521	-0.654345	MT	21230	2023.02.27 15:24:39.698525761	0001923
1	6.039176	0.170694	-5.993506	-0.721384	MT	21230	2023.02.27 15:24:39.699525761	0001923
1	6.046121	0.210354	-6.006420	-0.658980	MT	21230	2023.02.27 15:24:39.700525761	0001923
1	6.100000	0.170841	-6.055620	-0.714333	MT	21230	2023.02.27 15:24:39.701525761	0001923
1	6.070497	0.178549	-6.033699	-0.643066	MT	21230	2023.02.27 15:24:39.702525761	0001923
1	6.029589	0.122147	-5.990236	-0.676826	MT	21230	2023.02.27 15:24:39.703525761	0001923
1	6.058860	0.186088	-6.017035	-0.685896	MT	21230	2023.02.27 15:24:39.704525761	0001923
1	6.055636	0.178086	-6.014045	-0.685768	MT	21230	2023.02.27 15:24:39.705525761	0001923
1	6.051962	0.175041	-6.009987	-0.689675	MT	21230	2023.02.27 15:24:39.706525761	0001923
1	6.034673	0.206728	-5.998990	-0.621823	MT	21230	2023.02.27 15:24:39.707525761	0001923
1	6.052530	0.218568	-6.014715	-0.639188	MT	21230	2023.02.27 15:24:39.708525761	0001923
1	6.028061	0.151382	-5.990553	-0.654129	MT	21230	2023.02.27 15:24:39.709525761	0001923
1	6.052968	0.175364	-6.014460	-0.658742	MT	21230	2023.02.27 15:24:39.710525761	0001923
1	6.061897	0.167135	-6.021118	-0.681762	MT	21230	2023.02.27 15:24:39.711525761	0001923
1	6.073621	0.159148	-6.033126	-0.681863	MT	21230	2023.02.27 15:24:39.712525761	0001923
1	6.062210	0.178134	-6.021105	-0.681876	MT	21230	2023.02.27 15:24:39.713525761	0001923
1	6.068667	0.151226	-6.029258	-0.673721	MT	21230	2023.02.27 15:24:39.714525761	0001923
1	6.061017	0.163218	-6.021245	-0.673723	MT	21230	2023.02.27 15:24:39.715525761	0001923
1	6.074595	0.226268	-6.033230	-0.670555	MT	21230	2023.02.27 15:24:39.716525761	0001923
1	6.052530	0.218568	-6.014715	-0.639188	MT	21230	2023.02.27 15:24:39.717525761	0001923
1	6.050522	0.134084	-6.010097	-0.685254	MT	21230	2023.02.27 15:24:39.718525761	0001923
1	6.020150	0.167414	-5.982596	-0.650172	MT	21230	2023.02.27 15:24:39.719525761	0001923
1	6.065585	0.122059	-6.025049	-0.689359	MT	21230	2023.02.27 15:24:39.720525761	0001923
1	6.062533	0.178540	-6.025700	-0.642943	MT	21230	2023.02.27 15:24:39.721525761	0001923
1	6.036401	0.122279	-5.998418	-0.664951	MT	21230	2023.02.27 15:24:39.722525761	0001923
1	6.054987	0.167450	-6.017592	-0.650707	MT	21230	2023.02.27 15:24:39.723525761	0001923
1	6.037446	0.218022	-5.993938	-0.689873	MT	21230	2023.02.27 15:24:39.724525761	0001923
1	6.053941	0.126130	-6.014167	-0.681233	MT	21230	2023.02.27 15:24:39.725525761	0001923
1	6.043822	0.159439	-6.006602	-0.650456	MT	21230	2023.02.27 15:24:39.726525761	0001923
1	6.069632	0.143103	-6.029084	-0.685637	MT	21230	2023.02.27 15:24:39.727525761	0001923
1	6.071025	0.171467	-6.033585	-0.650992	MT	21230	2023.02.27 15:24:39.728525761	0001923
1	6.063016	0.182499	-6.025634	-0.646984	MT	21230	2023.02.27 15:24:39.729525761	0001923
1	6.064673	0.193927	-6.020780	-0.702037	MT	21230	2023.02.27 15:24:39.730525761	0001923
1	6.054257	0.138452	-6.017626	-0.650408	MT	21230	2023.02.27 15:24:39.731525761	0001923
1	6.055246	0.178127	-6.014106	-0.681769	MT	21230	2023.02.27 15:24:39.732525761	0001923
1	6.056457	0.122174	-6.017233	-0.677239	MT	21230	2023.02.27 15:24:39.733525761	0001923
1	6.059043	0.194535	-6.021681	-0.643047	MT	21230	2023.02.27 15:24:39.734525761	0001923
1	6.038674	0.182193	-5.998225	-0.673567	MT	21230	2023.02.27 15:24:39.735525761	0001923
1	6.059647	0.186006	-6.016913	-0.693895	MT	21230	2023.02.27 15:24:39.736525761	0001923
1	6.040874	0.189986	-5.997910	-0.693646	MT	21230	2023.02.27 15:24:39.737525761	0001923
1	6.064934	0.201927	-6.020771	-0.702119	MT	21230	2023.02.27 15:24:39.738525761	0001923
1	6.054987	0.167450	-6.017592	-0.650707	MT	21230	2023.02.27 15:24:39.739525761	0001923
1	6.058968	0.167454	-6.021591	-0.650768	MT	21230	2023.02.27 15:24:39.740525761	0001923
1	6.045876	0.194782	-6.011064	-0.617883	MT	21230	2023.02.27 15:24:39.741525761	0001923
1	6.039689	0.163029	-5.998003	-0.689369	MT	21230	2023.02.27 15:24:39.742525761	0001923
1	6.065279	0.198302	-6.025325	-0.666145	MT	21230	2023.02.27 15:24:39.743525761	0001923
1	6.032898	0.182385	-5.994515	-0.654509	MT	21230	2023.02.27 15:24:39.744525761	0001923
1	6.063104	0.159418	-6.025539	-0.654746	MT	21230	2023.02.27 15:24:39.745525761	0001923
1	6.051271	0.225869	-6.005683	-0.706136	MT	21230	2023.02.27 15:24:39.746525761	0001923
1	6.060340	0.190839	-6.026128	-0.614072	MT	21230	2023.02.27 15:24:39.747525761	0001923
1	6.050626	0.182653	-6.014879	-0.630819	MT	21230	2023.02.27 15:24:39.748525761	0001923
1	6.066703	0.217802	-6.020569	-0.714282	MT	21230	2023.02.27 15:24:39.749525761	0001923
1	6.062653	0.151012	-6.020954	-0.693596	MT	21230	2023.02.27 15:24:39.750525761	0001923
1	6.033598	0.242099	-5.990032	-0.682061	MT	21230	2023.02.27 15:24:39.751525761	0001923
1	6.057720	0.147538	-6.021737	-0.642563	MT	21230	2023.02.27 15:24:39.752525761	0001923
1	6.049075	0.178360	-6.010457	-0.658711	MT	21230	2023.02.27 15:24:39.753525761	0001923
1	6.055490	0.147338	-6.017447	-0.661499	MT	21230	2023.02.27 15:24:39.754525761	0001923
1	6.068705	0.167267	-6.029300	-0.669887	MT	21230	2023.02.27 15:24:39.755525761	0001923
1	6.051484	0.198611	-6.014799	-0.634983	MT	21230	2023.02.27 15:24:39.756525761	0001923
1	6.050998	0.182164	-6.010162	-0.677749	MT	21230	2023.02.27 15:24:39.757525761	0001923
1	6.071868	0.134273	-6.033339	-0.669608	MT	21230	2023.02.27 15:24:39.758525761	0001923
1	6.071579	0.138314	-6.033395	-0.665650	MT	21230	2023.02.27 15:24:39.759525761	0001923
1	6.079615	0.167393	-6.041467	-0.659072	MT	21230	2023.02.27 15:24:39.760525761	0001923
1	6.075992	0.158900	-6.032760	-0.705859	MT	21230	2023.02.27 15:24:39.761525761	0001923
1	6.070553	0.138427	-6.033563	-0.654652	MT	21230	2023.02.27 15:24:39.762525761	0001923
1	6.057196	0.182254	-6.017284	-0.669858	MT	21230	2023.02.27 15:24:39.763525761	0001923
1	6.054502	0.214331	-6.014368	-0.662143	MT	21230	2023.02.27 15:24:39.764525761	0001923
1	6.033948	0.214383	-5.994477	-0.654838	MT	21230	2023.02.27 15:24:39.765525761	0001923
1	6.052022	0.163000	-6.009941	-0.693551	MT	21230	2023.02.27 15:24:39.766525761	0001923
1	6.045780	0.151203	-6.006261	-0.673370	MT	21230	2023.02.27 15:24:39.767525761	0001923
1	6.050395	0.174789	-6.005622	-0.713610	MT	21230	2023.02.27 15:24:39.768525761	0001923
1	6.060856	0.171258	-6.021296	-0.669806	MT	21230	2023.02.27 15:24:39.769525761	0001923
1	6.033941	0.155190	-5.994257	-0.673228	MT	21230	2023.02.27 15:24:39.770525761	0001923
1	6.041931	0.197903	-5.997778	-0.701727	MT	21230	2023.02.27 15:24:39.771525761	0001923
1	6.067130	0.154975	-6.024887	-0.697697	MT	21230	2023.02.27 15:24:39.772525761	0001923
1	6.028644	0.218544	-5.990717	-0.638821	MT	21230	2023.02.27 15:24:39.773525761	0001923
1	6.069769	0.202265	-6.029259	-0.670247	MT	21230	2023.02.27 15:24:39.774525761	0001923
1	6.066947	0.158599	-6.020333	-0.733671	MT	21230	2023.02.27 15:24:39.775525761	0001923
1	6.044997	0.151743	-6.011054	-0.621440	MT	21230	2023.02.27 15:24:39.776525761	0001923
1	6.047026	0.126445	-6.010641	-0.650178	MT	21230	2023.02.27 15:24:39.777525761	0001923
1	6.055295	0.151046	-6.014016	-0.689489	MT	21230	2023.02.27 15:24:39.778525761	0001923
1	6.073761	0.178635	-6.037820	-0.635128	MT	21230	2023.02.27 15:24:39.779525761	0001923
1	6.069331	0.189849	-6.024663	-0.710056	MT	21230	2023.02.27 15:24:39.780525761	0001923
1	6.048622	0.151331	-6.010443	-0.661433	MT	21230	2023.02.27 15:24:39.781525761	0001923
1	6.070212	0.134021	-6.028973	-0.693543	MT	21230	2023.02.27 15:24:39.782525761	0001923
1	6.054457	0.190250	-6.014275	-0.669894	MT	21230	2023.02.27 15:24:39.783525761	0001923
1	6.078622	0.171516	-6.041645	-0.647115	MT	21230	2023.02.27 15:24:39.784525761	0001923
1	6.041349	0.163280	-6.002369	-0.665434	MT	21230	2023.02.27 15:24:39.785525761	0001923
1	6.048389	0.167402	-6.010531	-0.654599	MT	21230	2023.02.27 15:24:39.786525761	0001923
1	6.054226	0.155170	-6.014194	-0.677533	MT	21230	2023.02.27 15:24:39.787525761	0001923
1	6.047265	0.190159	-6.006153	-0.677771	MT	21230	2023.02.27 15:24:39.788525761	0001923
1	6.054593	0.182209	-6.014223	-0.673811	MT	21230	2023.02.27 15:24:39.789525761	0001923
1	6.043623	0.190561	-6.006749	-0.638777	MT	21230	2023.02.27 15:24:39.790525761	0001923
1	6.028276	0.194056	-5.986029	-0.685505	MT	21230	2023.02.27 15:24:39.791525761	0001923
1	6.061295	0.159177	-6.021188	-0.677681	MT	21230	2023.02.27 15:24:39.792525761	0001923
1	6.065546	0.206302	-6.025315	-0.666228	MT	21230	2023.02.27 15:24:39.793525761	0001923
1	6.036603	0.159349	-5.998481	-0.658333	MT	21230	2023.02.27 15:24:39.794525761	0001923
1	6.068188	0.147268	-6.029324	-0.669681	MT	21230	2023.02.27 15:24:39.795525761	0001923
1	6.038984	0.151071	-5.998078	-0.685246	MT	21230	2023.02.27 15:24:39.796525761	0001923
1	6.075547	0.198063	-6.032958	-0.690263	MT	21230	2023.02.27 15:24:39.797525761	0001923
1	6.050145	0.151166	-6.010199	-0.677430	MT	21230	2023.02.27 15:24:39.798525761	0001923
1	6.053260	0.147252	-6.014326	-0.669452	MT	21230	2023.02.27 15:24:39.799525761	0001923
1	6.040811	0.125825	-5.997742	-0.708984	MT	21230	2023.02.27 15:24:39.800525761	0001923
1	6.059439	0.206535	-6.021667	-0.643170	MT	21230	2023.02.27 15:24:39.801525761	0001923
1	6.051657	0.178082	-6.010045	-0.685707	MT	21230	2023.02.27 15:24:39.802525761	0001923
1	6.047994	0.202565	-6.010734	-0.638962	MT	21230	2023.02.27 15:24:39.803525761	0001923
1	6.051736	0.167041	-6.009997	-0.689593	MT	21230	2023.02.27 15:24:39.804525761	0001923
1	6.058670	0.182536	-6.021695	-0.642923	MT	21230	2023.02.27 15:24:39.805525761	0001923
1	6.072686	0.167271	-6.033300	-0.669948	MT	21230	2023.02.27 15:24:39.806525761	0001923
1	6.064258	0.147711	-6.029980	-0.626688	MT	21230	2023.02.27 15:24:39.807525761	0001923
1	6.046165	0.151162	-6.006200	-0.677369	MT	21230	2023.02.27 15:24:39.808525761	0001923
1	6.071479	0.198506	-6.033614	-0.647271	MT	21230	2023.02.27 15:24:39.809525761	0001923
1	6.056028	0.178045	-6.013983	-0.689767	MT	21230	2023.02.27 15:24:39.810525761	0001923
1	6.052482	0.171406	-6.014526	-0.654701	MT	21230	2023.02.27 15:24:39.811525761	0001923
1	6.042811	0.175604	-6.006828	-0.634624	MT	21230	2023.02.27 15:24:39.812525761	0001923
1	6.043611	0.175074	-6.002050	-0.685554	MT	21230	2023.02.27 15:24:39.813525761	0001923
1	6.049195	0.234116	-6.006040	-0.682223	MT	21230	2023.02.27 15:24:39.814525761	0001923
1	6.057598	0.155131	-6.017133	-0.681578	MT	21230	2023.02.27 15:24:39.815525761	0001923
1	6.033353	0.177896	-5.989803	-0.701399	MT	21230	2023.02.27 15:24:39.816525761	0001923
1	6.056788	0.190003	-6.013908	-0.693890	MT	21230	2023.02.27 15:24:39.817525761	0001923
1	6.031732	0.163021	-5.990004	-0.689246	MT	21230	2023.02.27 15:24:39.818525761	0001923
1	6.053135	0.171334	-6.014419	-0.661700	MT	21230	2023.02.27 15:24:39.819525761	0001923
1	6.054862	0.162711	-6.009513	-0.721546	MT	21230	2023.02.27 15:24:39.820525761	0001923
1	6.048232	0.134789	-6.015135	-0.617327	MT	21230	2023.02.27 15:24:39.821525761	0001923
1	6.061467	0.214339	-6.021367	-0.662250	MT	21230	2023.02.27 15:24:39.822525761	0001923
1	6.062904	0.175052	-6.020986	-0.689843	MT	21230	2023.02.27 15:24:39.823525761	0001923
1	6.071258	0.137522	-6.024236	-0.741515	MT	21230	2023.02.27 15:24:39.824525761	0001923
1	6.058860	0.163455	-6.021596	-0.650727	MT	21230	2023.02.27 15:24:39.825525761	0001923
1	6.068063	0.171349	-6.029417	-0.661929	MT	21230	2023.02.27 15:24:39.826525761	0001923
1	6.056904	0.143621	-6.021864	-0.634523	MT	21230	2023.02.27 15:24:39.827525761	0001923
1	6.058218	0.137717	-6.013542	-0.721350	MT	21230	2023.02.27 15:24:39.828525761	0001923
1	6.072945	0.177854	-6.028676	-0.709993	MT	21230	2023.02.27 15:24:39.829525761	0001923
1	6.055308	0.151369	-6.017488	-0.658541	MT	21230	2023.02.27 15:24:39.830525761	0001923
1	6.074738	0.198593	-6.037736	-0.639333	MT	21230	2023.02.27 15:24:39.831525761	0001923
1	6.052243	0.171000	-6.009931	-0.693634	MT	21230	2023.02.27 15:24:39.832525761	0001923
1	6.059282	0.178454	-6.021578	-0.650881	MT	21230	2023.02.27 15:24:39.833525761	0001923
1	6.036907	0.162901	-5.993820	-0.701305	MT	21230	2023.02.27 15:24:39.834525761	0001923
1	6.037145	0.202429	-5.998552	-0.650777	MT	21230	2023.02.27 15:24:39.835525761	0001923
1	6.061557	0.138095	-6.021091	-0.685463	MT	21230	2023.02.27 15:24:39.836525761	0001923
1	6.050986	0.194205	-6.010209	-0.673874	MT	21230	2023.02.27 15:24:39.837525761	0001923
1	6.041496	0.202392	-6.002491	-0.654837	MT	21230	2023.02.27 15:24:39.838525761	0001923
1	6.058699	0.167048	-6.016996	-0.689700	MT	21230	2023.02.27 15:24:39.839525761	0001923
1	6.042661	0.182644	-6.006880	-0.630696	MT	21230	2023.02.27 15:24:39.840525761	0001923
1	6.041273	0.189945	-5.997849	-0.697645	MT	21230	2023.02.27 15:24:39.841525761	0001923
1	6.049862	0.155207	-6.010255	-0.673472	MT	21230	2023.02.27 15:24:39.842525761	0001923
1	6.046769	0.147527	-6.010738	-0.642395	MT	21230	2023.02.27 15:24:39.843525761	0001923
1	6.051267	0.178123	-6.010106	-0.681708	MT	21230	2023.02.27 15:24:39.844525761	0001923
1	6.054742	0.143410	-6.017559	-0.654459	MT	21230	2023.02.27 15:24:39.845525761	0001923
1	6.054202	0.138129	-6.014153	-0.681357	MT	21230	2023.02.27 15:24:39.846525761	0001923
1	6.066632	0.151016	-6.024953	-0.693657	MT	21230	2023.02.27 15:24:39.847525761	0001923
1	6.057630	0.171619	-6.021831	-0.634812	MT	21230	2023.02.27 15:24:39.848525761	0001923
1	6.058148	0.181838	-6.013673	-0.709805	MT	21230	2023.02.27 15:24:39.849525761	0001923
1	6.049512	0.171746	-6.015030	-0.621707	MT	21230	2023.02.27 15:24:39.850525761	0001923
1	6.070128	0.151509	-6.033670	-0.646787	MT	21230	2023.02.27 15:24:39.851525761	0001923
1	6.045709	0.163243	-6.006308	-0.669494	MT	21230	2023.02.27 15:24:39.852525761	0001923
1	6.048299	0.198077	-6.006022	-0.685852	MT	21230	2023.02.27 15:24:39.853525761	0001923
1	6.056764	0.167254	-6.017302	-0.669703	MT	21230	2023.02.27 15:24:39.854525761	0001923
1	6.090142	0.167122	-6.049053	-0.686190	MT	21230	2023.02.27 15:24:39.855525761	0001923
1	6.054373	0.143452	-6.017620	-0.650460	MT	21230	2023.02.27 15:24:39.856525761	0001923
1	6.043427	0.182114	-6.002102	-0.681627	MT	21230	2023.02.27 15:24:39.857525761	0001923
1	6.048574	0.186442	-6.010570	-0.650795	MT	21230	2023.02.27 15:24:39.858525761	0001923
1	6.044607	0.181991	-6.001919	-0.693624	MT	21230	2023.02.27 15:24:39.859525761	0001923
1	6.054838	0.147410	-6.017554	-0.654500	MT	21230	2023.02.27 15:24:39.860525761	0001923
1	6.032522	0.190019	-5.989972	-0.689524	MT	21230	2023.02.27 15:24:39.861525761	0001923
1	6.039189	0.159070	-5.998069	-0.685328	MT	21230	2023.02.27 15:24:39.862525761	0001923
1	6.037642	0.159235	-5.998313	-0.669331	MT	21230	2023.02.27 15:24:39.863525761	0001923
1	6.047768	0.126363	-6.010519	-0.658176	MT	21230	2023.02.27 15:24:39.864525761	0001923
1	6.035925	0.147391	-5.998556	-0.654210	MT	21230	2023.02.27 15:24:39.865525761	0001923
1	6.028300	0.186463	-5.990633	-0.646490	MT	21230	2023.02.27 15:24:39.866525761	0001923
1	6.068474	0.194379	-6.029436	-0.659166	MT	21230	2023.02.27 15:24:39.867525761	0001923
1	6.047359	0.182566	-6.010758	-0.638756	MT	21230	2023.02.27 15:24:39.868525761	0001923
1	6.060181	0.146843	-6.016715	-0.709491	MT	21230	2023.02.27 15:24:39.869525761	0001923
1	6.044356	0.158951	-6.001885	-0.697387	MT	21230	2023.02.27 15:24:39.870525761	0001923
1	6.068218	0.163308	-6.029366	-0.665846	MT	21230	2023.02.27 15:24:39.871525761	0001923
1	6.047400	0.171525	-6.010710	-0.642642	MT	21230	2023.02.27 15:24:39.872525761	0001923
1	6.046900	0.178160	-6.006168	-0.677647	MT	21230	2023.02.27 15:24:39.873525761	0001923
1	6.050735	0.186205	-6.010219	-0.673791	MT	21230	2023.02.27 15:24:39.874525761	0001923
1	6.040212	0.194068	-5.998027	-0.685688	MT	21230	2023.02.27 15:24:39.875525761	0001923
1	6.067412	0.171421	-6.029524	-0.654930	MT	21230	2023.02.27 15:24:39.876525761	0001923
1	6.063652	0.155346	-6.025437	-0.661703	MT	21230	2023.02.27 15:24:39.877525761	0001923
1	6.045508	0.197949	-6.001839	-0.697789	MT	21230	2023.02.27 15:24:39.878525761	0001923
1	6.084146	0.163782	-6.050035	-0.622159	MT	21230	2023.02.27 15:24:39.879525761	0001923
1	6.077995	0.147517	-6.041674	-0.646868	MT	21230	2023.02.27 15:24:39.880525761	0001923
1	6.043578	0.125953	-6.001924	-0.697047	MT	21230	2023.02.27 15:24:39.881525761	0001923
1	6.044798	0.174950	-6.001866	-0.697552	MT	21230	2023.02.27 15:24:39.882525761	0001923
1	6.046921	0.138486	-6.010688	-0.646302	MT	21230	2023.02.27 15:24:39.883525761	0001923
1	6.035092	0.171554	-5.998772	-0.638459	MT	21230	2023.02.27 15:24:39.884525761	0001923
1	6.067608	0.190461	-6.029563	-0.651127	MT	21230	2023.02.27 15:24:39.885525761	0001923
1	6.047400	0.171525	-6.010710	-0.642642	MT	21230	2023.02.27 15:24:39.886525761	0001923
1	6.035202	0.186147	-5.994160	-0.677546	MT	21230	2023.02.27 15:24:39.887525761	0001923
1	6.075121	0.171023	-6.032928	-0.693985	MT	21230	2023.02.27 15:24:39.888525761	0001923
1	6.065106	0.167221	-6.025239	-0.673825	MT	21230	2023.02.27 15:24:39.889525761	0001923
1	6.074282	0.143472	-6.037618	-0.650765	MT	21230	2023.02.27 15:24:39.890525761	0001923
1	6.050084	0.163654	-6.014902	-0.630623	MT	21230	2023.02.27 15:24:39.891525761	0001923
1	6.065263	0.143140	-6.025146	-0.681577	MT	21230	2023.02.27 15:24:39.892525761	0001923
1	6.054668	0.155451	-6.017606	-0.650583	MT	21230	2023.02.27 15:24:39.893525761	0001923
1	6.075301	0.143359	-6.037450	-0.661763	MT	21230	2023.02.27 15:24:39.894525761	0001923
1	6.048322	0.138789	-6.015130	-0.617368	MT	21230	2023.02.27 15:24:39.895525761	0001923
1	6.068440	0.155715	-6.033970	-0.626832	MT	21230	2023.02.27 15:24:39.896525761	0001923
1	6.061968	0.155094	-6.021071	-0.685638	MT	21230	2023.02.27 15:24:39.897525761	0001923
1	6.066203	0.138464	-6.029625	-0.650591	MT	21230	2023.02.27 15:24:39.898525761	0001923
1	6.057879	0.134050	-6.017035	-0.689360	MT	21230	2023.02.27 15:24:39.899525761	0001923
1	6.055921	0.198449	-6.017555	-0.651026	MT	21230	2023.02.27 15:24:39.900525761	0001923
1	6.060139	0.159758	-6.026043	-0.621751	MT	21230	2023.02.27 15:24:39.901525761	0001923
1	6.072044	0.171353	-6.033417	-0.661990	MT	21230	2023.02.27 15:24:39.902525761	0001923
1	6.048615	0.175401	-6.010522	-0.654681	MT	21230	2023.02.27 15:24:39.903525761	0001923
1	6.063632	0.178417	-6.025517	-0.654941	MT	21230	2023.02.27 15:24:39.904525761	0001923
1	6.068235	0.150851	-6.024709	-0.709654	MT	21230	2023.02.27 15:24:39.905525761	0001923
1	6.062961	0.138378	-6.025503	-0.658529	MT	21230	2023.02.27 15:24:39.906525761	0001923
1	6.040460	0.106242	-6.002376	-0.668846	MT	21230	2023.02.27 15:24:39.907525761	0001923
1	6.064159	0.146847	-6.020714	-0.709552	MT	21230	2023.02.27 15:24:39.908525761	0001923
1	6.043417	0.117953	-6.001934	-0.696965	MT	21230	2023.02.27 15:24:39.909525761	0001923
1	6.040166	0.206557	-6.002730	-0.638881	MT	21230	2023.02.27 15:24:39.910525761	0001923
1	6.027792	0.155423	-5.990609	-0.650171	MT	21230	2023.02.27 15:24:39.911525761	0001923
1	6.029366	0.175309	-5.990417	-0.661375	MT	21230	2023.02.27 15:24:39.912525761	0001923
1	6.056312	0.222166	-6.014114	-0.678222	MT	21230	2023.02.27 15:24:39.913525761	0001923
1	6.060923	0.198339	-6.021386	-0.662085	MT	21230	2023.02.27 15:24:39.914525761	0001923
1	6.054875	0.210613	-6.017785	-0.635152	MT	21230	2023.02.27 15:24:39.915525761	0001923
1	6.064283	0.178345	-6.025410	-0.661940	MT	21230	2023.02.27 15:24:39.916525761	0001923
1	6.075916	0.170941	-6.032806	-0.701984	MT	21230	2023.02.27 15:24:39.917525761	0001923
1	6.056393	0.190044	-6.013969	-0.689891	MT	21230	2023.02.27 15:24:39.918525761	0001923
1	6.075207	0.178470	-6.037576	-0.651125	MT	21230	2023.02.27 15:24:39.919525761	0001923
1	6.059459	0.130302	-6.021406	-0.665384	MT	21230	2023.02.27 15:24:39.920525761	0001923
1	6.074786	0.163471	-6.037594	-0.650971	MT	21230	2023.02.27 15:24:39.921525761	0001923
1	6.060512	0.143219	-6.021268	-0.673517	MT	21230	2023.02.27 15:24:39.922525761	0001923
1	6.049760	0.151207	-6.010260	-0.673431	MT	21230	2023.02.27 15:24:39.923525761	0001923
1	6.045589	0.226477	-6.006584	-0.647146	MT	21230	2023.02.27 15:24:39.924525761	0001923
1	6.066140	0.147058	-6.025019	-0.689616	MT	21230	2023.02.27 15:24:39.925525761	0001923
1	6.067334	0.190055	-6.024968	-0.690059	MT	21230	2023.02.27 15:24:39.926525761	0001923
1	6.055591	0.147005	-6.013959	-0.693448	MT	21230	2023.02.27 15:24:39.927525761	0001923
1	6.040280	0.147353	-6.002495	-0.658270	MT	21230	2023.02.27 15:24:39.928525761	0001923
1	6.045510	0.122163	-6.006234	-0.677071	MT	21230	2023.02.27 15:24:39.929525761	0001923
1	6.036397	0.151349	-5.998491	-0.658250	MT	21230	2023.02.27 15:24:39.930525761	0001923
1	6.041658	0.159687	-6.006969	-0.626460	MT	21230	2023.02.27 15:24:39.931525761	0001923
1	6.066051	0.159098	-6.025066	-0.685741	MT	21230	2023.02.27 15:24:39.932525761	0001923
1	6.051507	0.186123	-6.010097	-0.681790	MT	21230	2023.02.27 15:24:39.933525761	0001923
1	6.049964	0.206359	-6.010424	-0.659000	MT	21230	2023.02.27 15:24:39.934525761	0001923
1	6.082774	0.125951	-6.040859	-0.701643	MT	21230	2023.02.27 15:24:39.935525761	0001923
1	6.043890	0.171033	-6.001993	-0.689512	MT	21230	2023.02.27 15:24:39.936525761	0001923
1	6.043377	0.182562	-6.006758	-0.638695	MT	21230	2023.02.27 15:24:39.937525761	0001923
1	6.050231	0.182246	-6.010285	-0.669751	MT	21230	2023.02.27 15:24:39.938525761	0001923
1	6.076248	0.151276	-6.037318	-0.669844	MT	21230	2023.02.27 15:24:39.939525761	0001923
1	6.061105	0.178705	-6.025944	-0.626946	MT	21230	2023.02.27 15:24:39.940525761	0001923
1	6.062413	0.186581	-6.025751	-0.639026	MT	21230	2023.02.27 15:24:39.941525761	0001923
1	6.070285	0.206223	-6.029193	-0.674287	MT	21230	2023.02.27 15:24:39.942525761	0001923
1	6.065332	0.175221	-6.025230	-0.673907	MT	21230	2023.02.27 15:24:39.943525761	0001923
1	6.078632	0.143435	-6.041556	-0.654826	MT	21230	2023.02.27 15:24:39.944525761	0001923
1	6.050025	0.175247	-6.010293	-0.669679	MT	21230	2023.02.27 15:24:39.945525761	0001923
1	6.067252	0.151381	-6.029487	-0.658724	MT	21230	2023.02.27 15:24:39.946525761	0001923
1	6.049839	0.167695	-6.014958	-0.626665	MT	21230	2023.02.27 15:24:39.947525761	0001923
1	6.074401	0.159065	-6.033004	-0.689862	MT	21230	2023.02.27 15:24:39.948525761	0001923
1	6.090424	0.163081	-6.048997	-0.690148	MT	21230	2023.02.27 15:24:39.949525761	0001923
1	6.024940	0.194417	-5.986563	-0.650511	MT	21230	2023.02.27 15:24:39.950525761	0001923
1	6.039004	0.155518	-6.002730	-0.642355	MT	21230	2023.02.27 15:24:39.951525761	0001923
1	6.052980	0.151293	-6.014382	-0.665494	MT	21230	2023.02.27 15:24:39.952525761	0001923
1	6.052803	0.182405	-6.014513	-0.654814	MT	21230	2023.02.27 15:24:39.953525761	0001923
1	6.071399	0.159853	-6.038164	-0.613936	MT	21230	2023.02.27 15:24:39.954525761	0001923
1	6.045677	0.130163	-6.006225	-0.677153	MT	21230	2023.02.27 15:24:39.955525761	0001923
1	6.046926	0.167567	-6.010776	-0.638602	MT	21230	2023.02.27 15:24:39.956525761	0001923
1	6.033388	0.163272	-5.994370	-0.665311	MT	21230	2023.02.27 15:24:39.957525761	0001923
1	6.039567	0.114355	-6.002534	-0.657931	MT	21230	2023.02.27 15:24:39.958525761	0001923
1	6.073235	0.126108	-6.033104	-0.685523	MT	21230	2023.02.27 15:24:39.959525761	0001923
1	6.038905	0.163111	-5.998125	-0.681370	MT	21230	2023.02.27 15:24:39.960525761	0001923
1	6.065128	0.167669	-6.029896	-0.630893	MT	21230	2023.02.27 15:24:39.961525761	0001923
1	6.054387	0.175210	-6.014231	-0.673739	MT	21230	2023.02.27 15:24:39.962525761	0001923
1	6.061081	0.151624	-6.025854	-0.634667	MT	21230	2023.02.27 15:24:39.963525761	0001923
1	6.054502	0.134088	-6.014097	-0.685315	MT	21230	2023.02.27 15:24:39.964525761	0001923
1	6.039157	0.186599	-6.002815	-0.634676	MT	21230	2023.02.27 15:24:39.965525761	0001923
1	6.035866	0.114320	-5.998489	-0.660869	MT	21230	2023.02.27 15:24:39.966525761	0001923
1	6.074211	0.155513	-6.037665	-0.646889	MT	21230	2023.02.27 15:24:39.967525761	0001923
1	6.082574	0.167073	-6.040993	-0.690067	MT	21230	2023.02.27 15:24:39.968525761	0001923
1	6.063319	0.167417	-6.025530	-0.654828	MT	21230	2023.02.27 15:24:39.969525761	0001923
1	6.043377	0.182562	-6.006758	-0.638695	MT	21230	2023.02.27 15:24:39.970525761	0001923
1	6.059439	0.206535	-6.021667	-0.643170	MT	21230	2023.02.27 15:24:39.971525761	0001923
1	6.063690	0.167376	-6.025469	-0.658827	MT	21230	2023.02.27 15:24:39.972525761	0001923
1	6.049075	0.178360	-6.010457	-0.658711	MT	21230	2023.02.27 15:24:39.973525761	0001923
1	6.033530	0.154815	-5.989708	-0.709161	MT	21230	2023.02.27 15:24:39.974525761	0001923
1	6.046515	0.178201	-6.006229	-0.673648	MT	21230	2023.02.27 15:24:39.975525761	0001923
1	6.054878	0.163451	-6.017596	-0.650665	MT	21230	2023.02.27 15:24:39.976525761	0001923
1	6.059774	0.159341	-6.021433	-0.661683	MT	21230	2023.02.27 15:24:39.977525761	0001923
1	6.063655	0.158929	-6.020822	-0.701677	MT	21230	2023.02.27 15:24:39.978525761	0001923
1	6.042568	0.214777	-6.007041	-0.618028	MT	21230	2023.02.27 15:24:39.979525761	0001923
1	6.060745	0.167259	-6.021301	-0.669764	MT	21230	2023.02.27 15:24:39.980525761	0001923
1	6.058350	0.174797	-6.013621	-0.713732	MT	21230	2023.02.27 15:24:39.981525761	0001923
1	6.067843	0.163349	-6.029427	-0.661847	MT	21230	2023.02.27 15:24:39.982525761	0001923
1	6.036234	0.194064	-5.994028	-0.685627	MT	21230	2023.02.27 15:24:39.983525761	0001923
1	6.036879	0.182389	-5.998515	-0.654570	MT	21230	2023.02.27 15:24:39.984525761	0001923
1	6.061622	0.226369	-6.021399	-0.659374	MT	21230	2023.02.27 15:24:39.985525761	0001923
1	6.053359	0.151252	-6.014321	-0.669493	MT	21230	2023.02.27 15:24:39.986525761	0001923
1	6.059990	0.167341	-6.021423	-0.661766	MT	21230	2023.02.27 15:24:39.987525761	0001923
1	6.058718	0.126374	-6.021518	-0.658344	MT	21230	2023.02.27 15:24:39.988525761	0001923
1	6.055876	0.186085	-6.014035	-0.685850	MT	21230	2023.02.27 15:24:39.989525761	0001923
1	6.058198	0.163090	-6.017062	-0.685659	MT	21230	2023.02.27 15:24:39.990525761	0001923
1	6.059373	0.146926	-6.016837	-0.701492	MT	21230	2023.02.27 15:24:39.991525761	0001923
1	6.059522	0.186453	-6.021569	-0.650963	MT	21230	2023.02.27 15:24:39.992525761	0001923
1	6.040171	0.130323	-6.002469	-0.661095	MT	21230	2023.02.27 15:24:39.993525761	0001923
1	6.053741	0.151211	-6.014260	-0.673492	MT	21230	2023.02.27 15:24:39.994525761	0001923
1	6.046817	0.163567	-6.010780	-0.638560	MT	21230	2023.02.27 15:24:39.995525761	0001923
1	6.044761	0.142869	-6.001782	-0.705221	MT	21230	2023.02.27 15:24:39.996525761	0001923
1	6.058555	0.190577	-6.021747	-0.639006	MT	21230	2023.02.27 15:24:39.997525761	0001923
1	6.060169	0.206452	-6.021545	-0.651169	MT	21230	2023.02.27 15:24:39.998525761	0001923
1	6.050759	0.210286	-6.010312	-0.666040	MT	21230	2023.02.27 15:24:39.999525761	0001923
1	6.036515	0.194471	-5.998623	-0.646695	MT	21230	2023.02.27 15:24:40.000525761	0001923
1	6.047543	0.163485	-6.010658	-0.646559	MT	21230	2023.02.27 15:24:40.001525761	0001923
1	6.046880	0.190201	-6.006214	-0.673771	MT	21230	2023.02.27 15:24:40.002525761	0001923
1	6.023879	0.185761	-5.978612	-0.713311	MT	21230	2023.02.27 15:24:40.003525761	0001923
1	6.047044	0.155079	-6.006073	-0.685409	MT	21230	2023.02.27 15:24:40.004525761	0001923
1	6.055095	0.198208	-6.014204	-0.673976	MT	21230	2023.02.27 15:24:40.005525761	0001923
1	6.046755	0.186201	-6.006219	-0.673730	MT	21230	2023.02.27 15:24:40.006525761	0001923
1	6.073561	0.171188	-6.033173	-0.677988	MT	21230	2023.02.27 15:24:40.007525761	0001923
1	6.044714	0.198031	-6.001961	-0.689790	MT	21230	2023.02.27 15:24:40.008525761	0001923
1	6.056406	0.190367	-6.017442	-0.658942	MT	21230	2023.02.27 15:24:40.009525761	0001923
1	6.054387	0.175210	-6.014231	-0.673739	MT	21230	2023.02.27 15:24:40.010525761	0001923
1	6.079845	0.210514	-6.041599	-0.647517	MT	21230	2023.02.27 15:24:40.011525761	0001923
1	6.048378	0.174995	-6.005927	-0.693614	MT	21230	2023.02.27 15:24:40.012525761	0001923
1	6.055224	0.190168	-6.014152	-0.677893	MT	21230	2023.02.27 15:24:40.013525761	0001923
1	6.072492	0.197560	-6.024226	-0.738133	MT	21230	2023.02.27 15:24:40.014525761	0001923
1	6.044707	0.138286	-6.006398	-0.665237	MT	21230	2023.02.27 15:24:40.015525761	0001923
1	6.056257	0.198085	-6.014021	-0.685974	MT	21230	2023.02.27 15:24:40.016525761	0001923
1	6.052155	0.159406	-6.014540	-0.654578	MT	21230	2023.02.27 15:24:40.017525761	0001923
1	6.041374	0.114159	-6.002244	-0.676927	MT	21230	2023.02.27 15:24:40.018525761	0001923
1	6.067532	0.151350	-6.029441	-0.661723	MT	21230	2023.02.27 15:24:40.019525761	0001923
1	6.056611	0.175295	-6.017353	-0.665786	MT	21230	2023.02.27 15:24:40.020525761	0001923
1	6.056403	0.129882	-6.013796	-0.705271	MT	21230	2023.02.27 15:24:40.021525761	0001923
1	6.065987	0.159546	-6.029722	-0.642809	MT	21230	2023.02.27 15:24:40.022525761	0001923
1	6.060227	0.147260	-6.021325	-0.669559	MT	21230	2023.02.27 15:24:40.023525761	0001923
1	6.031168	0.171103	-5.990117	-0.681330	MT	21230	2023.02.27 15:24:40.024525761	0001923
1	6.066202	0.167545	-6.029712	-0.642891	MT	21230	2023.02.27 15:24:40.025525761	0001923
1	6.072860	0.186311	-6.033338	-0.666144	MT	21230	2023.02.27 15:24:40.026525761	0001923
1	6.039372	0.162654	-5.993454	-0.725301	MT	21230	2023.02.27 15:24:40.027525761	0001923
1	6.041219	0.159738	-6.007045	-0.621461	MT	21230	2023.02.27 15:24:40.028525761	0001923
1	6.046083	0.175690	-6.010949	-0.626686	MT	21230	2023.02.27 15:24:40.029525761	0001923
1	6.043956	0.142952	-6.001904	-0.697222	MT	21230	2023.02.27 15:24:40.030525761	0001923
1	6.052433	0.182446	-6.014574	-0.650815	MT	21230	2023.02.27 15:24:40.031525761	0001923
1	6.063617	0.138305	-6.025396	-0.665528	MT	21230	2023.02.27 15:24:40.032525761	0001923
1	6.036557	0.171389	-5.998528	-0.654457	MT	21230	2023.02.27 15:24:40.033525761	0001923
1	6.054208	0.178573	-6.017762	-0.638822	MT	21230	2023.02.27 15:24:40.034525761	0001923
1	6.052433	0.182446	-6.014574	-0.650815	MT	21230	2023.02.27 15:24:40.035525761	0001923
1	6.065106	0.167221	-6.025239	-0.673825	MT	21230	2023.02.27 15:24:40.036525761	0001923
1	6.072864	0.198352	-6.033385	-0.662268	MT	21230	2023.02.27 15:24:40.037525761	0001923
1	6.056507	0.166963	-6.013874	-0.697653	MT	21230	2023.02.27 15:24:40.038525761	0001923
1	6.075772	0.147317	-6.037384	-0.665804	MT	21230	2023.02.27 15:24:40.039525761	0001923
1	6.067233	0.158974	-6.024883	-0.697738	MT	21230	2023.02.27 15:24:40.040525761	0001923
1	6.049184	0.143249	-6.010331	-0.669349	MT	21230	2023.02.27 15:24:40.041525761	0001923
1	6.044049	0.138358	-6.006505	-0.658239	MT	21230	2023.02.27 15:24:40.042525761	0001923
1	6.026475	0.198262	-5.986329	-0.665549	MT	21230	2023.02.27 15:24:40.043525761	0001923
1	6.055461	0.110258	-6.017369	-0.669117	MT	21230	2023.02.27 15:24:40.044525761	0001923
1	6.047599	0.151444	-6.010611	-0.650435	MT	21230	2023.02.27 15:24:40.045525761	0001923
1	6.045119	0.155285	-6.006378	-0.665412	MT	21230	2023.02.27 15:24:40.046525761	0001923
1	6.037590	0.171276	-5.998360	-0.665455	MT	21230	2023.02.27 15:24:40.047525761	0001923
1	6.050923	0.151083	-6.010077	-0.685429	MT	21230	2023.02.27 15:24:40.048525761	0001923
1	6.040860	0.182393	-6.002514	-0.654631	MT	21230	2023.02.27 15:24:40.049525761	0001923
1	6.045567	0.158827	-6.001702	-0.709385	MT	21230	2023.02.27 15:24:40.050525761	0001923
1	6.051711	0.151001	-6.009955	-0.693428	MT	21230	2023.02.27 15:24:40.051525761	0001923
1	6.045241	0.206437	-6.006547	-0.650940	MT	21230	2023.02.27 15:24:40.052525761	0001923
1	6.060477	0.171300	-6.021357	-0.665806	MT	21230	2023.02.27 15:24:40.053525761	0001923
1	6.059946	0.151301	-6.021381	-0.665600	MT	21230	2023.02.27 15:24:40.054525761	0001923
1	6.035584	0.198147	-5.994145	-0.677670	MT	21230	2023.02.27 15:24:40.055525761	0001923
1	6.054804	0.147087	-6.014081	-0.685449	MT	21230	2023.02.27 15:24:40.056525761	0001923
1	6.088039	0.126696	-6.053941	-0.630838	MT	21230	2023.02.27 15:24:40.057525761	0001923
1	6.067908	0.151309	-6.029380	-0.665723	MT	21230	2023.02.27 15:24:40.058525761	0001923
1	6.053253	0.109755	-6.009637	-0.717002	MT	21230	2023.02.27 15:24:40.059525761	0001923
1	6.057844	0.178171	-6.017166	-0.677815	MT	21230	2023.02.27 15:24:40.060525761	0001923
1	6.028483	0.167381	-5.990534	-0.654293	MT	21230	2023.02.27 15:24:40.061525761	0001923
1	6.049578	0.143655	-6.014926	-0.630417	MT	21230	2023.02.27 15:24:40.062525761	0001923
1	6.062871	0.134378	-6.025508	-0.658488	MT	21230	2023.02.27 15:24:40.063525761	0001923
1	6.049491	0.122167	-6.010234	-0.677132	MT	21230	2023.02.27 15:24:40.064525761	0001923
1	6.022628	0.202258	-5.982325	-0.665530	MT	21230	2023.02.27 15:24:40.065525761	0001923
1	6.039095	0.206680	-6.002913	-0.626883	MT	21230	2023.02.27 15:24:40.066525761	0001923
1	6.040232	0.182028	-5.997981	-0.689564	MT	21230	2023.02.27 15:24:40.067525761	0001923
1	6.062458	0.170677	-6.016442	-0.725735	MT	21230	2023.02.27 15:24:40.068525761	0001923
1	6.017588	0.155329	-5.979488	-0.658001	MT	21230	2023.02.27 15:24:40.069525761	0001923
1	6.048827	0.159330	-6.010434	-0.661515	MT	21230	2023.02.27 15:24:40.070525761	0001923
1	6.048703	0.178401	-6.010518	-0.654712	MT	21230	2023.02.27 15:24:40.071525761	0001923
1	6.052541	0.194040	-6.009965	-0.689871	MT	21230	2023.02.27 15:24:40.072525761	0001923
1	6.058555	0.190577	-6.021747	-0.639006	MT	21230	2023.02.27 15:24:40.073525761	0001923
1	6.046556	0.138527	-6.010749	-0.642302	MT	21230	2023.02.27 15:24:40.074525761	0001923
1	6.055356	0.167409	-6.017531	-0.654706	MT	21230	2023.02.27 15:24:40.075525761	0001923
1	6.072632	0.134190	-6.033217	-0.677607	MT	21230	2023.02.27 15:24:40.076525761	0001923
1	6.052633	0.163365	-6.014475	-0.658618	MT	21230	2023.02.27 15:24:40.077525761	0001923
1	6.068705	0.167267	-6.029300	-0.669887	MT	21230	2023.02.27 15:24:40.078525761	0001923
1	6.062332	0.171541	-6.025708	-0.642871	MT	21230	2023.02.27 15:24:40.079525761	0001923
1	6.051640	0.138408	-6.014565	-0.654362	MT	21230	2023.02.27 15:24:40.080525761	0001923
1	6.079136	0.163434	-6.041532	-0.655031	MT	21230	2023.02.27 15:24:40.081525761	0001923
1	6.058602	0.167496	-6.021652	-0.646768	MT	21230	2023.02.27 15:24:40.082525761	0001923
1	6.060151	0.159300	-6.021372	-0.665683	MT	21230	2023.02.27 15:24:40.083525761	0001923
1	6.021697	0.143626	-5.986929	-0.629989	MT	21230	2023.02.27 15:24:40.084525761	0001923
1	6.081771	0.167603	-6.045771	-0.639136	MT	21230	2023.02.27 15:24:40.085525761	0001923
1	6.057864	0.185879	-6.013730	-0.705847	MT	21230	2023.02.27 15:24:40.086525761	0001923
1	6.063617	0.138305	-6.025396	-0.665528	MT	21230	2023.02.27 15:24:40.087525761	0001923
1	6.038346	0.143560	-6.002805	-0.638232	MT	21230	2023.02.27 15:24:40.088525761	0001923
1	6.047842	0.186525	-6.010692	-0.642797	MT	21230	2023.02.27 15:24:40.089525761	0001923
1	6.061682	0.159135	-6.021127	-0.681680	MT	21230	2023.02.27 15:24:40.090525761	0001923
1	6.024446	0.178418	-5.986582	-0.650346	MT	21230	2023.02.27 15:24:40.091525761	0001923
1	6.055213	0.163087	-6.014062	-0.685614	MT	21230	2023.02.27 15:24:40.092525761	0001923
1	6.075088	0.154983	-6.032886	-0.697820	MT	21230	2023.02.27 15:24:40.093525761	0001923
1	6.028848	0.142853	-5.985784	-0.704977	MT	21230	2023.02.27 15:24:40.094525761	0001923
1	6.050033	0.189871	-6.005726	-0.705766	MT	21230	2023.02.27 15:24:40.095525761	0001923
1	6.075440	0.182023	-6.032915	-0.694098	MT	21230	2023.02.27 15:24:40.096525761	0001923
1	6.051640	0.138408	-6.014565	-0.654362	MT	21230	2023.02.27 15:24:40.097525761	0001923
1	6.041969	0.143605	-6.006866	-0.634294	MT	21230	2023.02.27 15:24:40.098525761	0001923
1	6.041622	0.159239	-6.002313	-0.669392	MT	21230	2023.02.27 15:24:40.099525761	0001923
1	6.030779	0.171144	-5.990178	-0.677331	MT	21230	2023.02.27 15:24:40.100525761	0001923
1	6.057211	0.155173	-6.017194	-0.677578	MT	21230	2023.02.27 15:24:40.101525761	0001923
1	6.059848	0.147301	-6.021386	-0.665559	MT	21230	2023.02.27 15:24:40.102525761	0001923
1	6.037212	0.171317	-5.998421	-0.661456	MT	21230	2023.02.27 15:24:40.103525761	0001923
1	6.079951	0.155321	-6.041374	-0.665947	MT	21230	2023.02.27 15:24:40.104525761	0001923
1	6.051583	0.178529	-6.014701	-0.642775	MT	21230	2023.02.27 15:24:40.105525761	0001923
1	6.070530	0.202630	-6.033792	-0.635314	MT	21230	2023.02.27 15:24:40.106525761	0001923
1	6.064709	0.151670	-6.029914	-0.630729	MT	21230	2023.02.27 15:24:40.107525761	0001923
1	6.077156	0.102072	-6.037071	-0.689336	MT	21230	2023.02.27 15:24:40.108525761	0001923
1	6.048988	0.175360	-6.010461	-0.658681	MT	21230	2023.02.27 15:24:40.109525761	0001923
1	6.033295	0.206893	-5.999235	-0.605825	MT	21230	2023.02.27 15:24:40.110525761	0001923
1	6.055499	0.159046	-6.014006	-0.689572	MT	21230	2023.02.27 15:24:40.111525761	0001923
1	6.052602	0.137878	-6.009787	-0.705292	MT	21230	2023.02.27 15:24:40.112525761	0001923
1	6.033878	0.167231	-5.994304	-0.669352	MT	21230	2023.02.27 15:24:40.113525761	0001923
1	6.033388	0.163272	-5.994370	-0.665311	MT	21230	2023.02.27 15:24:40.114525761	0001923
1	5.995889	0.194637	-5.959933	-0.626102	MT	21230	2023.02.27 15:24:40.115525761	0001923
1	6.054934	0.190532	-6.017686	-0.642945	MT	21230	2023.02.27 15:24:40.116525761	0001923
1	6.033558	0.155231	-5.994318	-0.669228	MT	21230	2023.02.27 15:24:40.117525761	0001923
1	6.051950	0.151407	-6.014550	-0.654495	MT	21230	2023.02.27 15:24:40.118525761	0001923
1	6.034322	0.214342	-5.994416	-0.658838	MT	21230	2023.02.27 15:24:40.119525761	0001923
1	6.066578	0.178097	-6.025043	-0.685936	MT	21230	2023.02.27 15:24:40.120525761	0001923
1	6.057594	0.106458	-6.021663	-0.650140	MT	21230	2023.02.27 15:24:40.121525761	0001923
1	6.024358	0.175418	-5.986586	-0.650315	MT	21230	2023.02.27 15:24:40.122525761	0001923
1	6.072758	0.197935	-6.028775	-0.702200	MT	21230	2023.02.27 15:24:40.123525761	0001923
1	6.031109	0.143469	-5.994684	-0.646109	MT	21230	2023.02.27 15:24:40.124525761	0001923
1	6.062897	0.178499	-6.025639	-0.646943	MT	21230	2023.02.27 15:24:40.125525761	0001923
1	6.066512	0.151464	-6.029609	-0.650725	MT	21230	2023.02.27 15:24:40.126525761	0001923
1	6.064131	0.159304	-6.025371	-0.665744	MT	21230	2023.02.27 15:24:40.127525761	0001923
1	6.065796	0.178627	-6.029821	-0.635006	MT	21230	2023.02.27 15:24:40.128525761	0001923
1	6.046092	0.163202	-6.006246	-0.673493	MT	21230	2023.02.27 15:24:40.129525761	0001923
1	6.051851	0.147407	-6.014555	-0.654454	MT	21230	2023.02.27 15:24:40.130525761	0001923
1	6.063153	0.198539	-6.025676	-0.643149	MT	21230	2023.02.27 15:24:40.131525761	0001923
1	6.082735	0.186113	-6.041032	-0.686263	MT	21230	2023.02.27 15:24:40.132525761	0001923
1	6.047652	0.167484	-6.010653	-0.646600	MT	21230	2023.02.27 15:24:40.133525761	0001923
1	6.045551	0.171284	-6.006359	-0.665577	MT	21230	2023.02.27 15:24:40.134525761	0001923
1	6.037418	0.210428	-5.998543	-0.650859	MT	21230	2023.02.27 15:24:40.135525761	0001923
1	6.072139	0.177936	-6.028799	-0.701994	MT	21230	2023.02.27 15:24:40.136525761	0001923
1	6.041242	0.159281	-6.002374	-0.665393	MT	21230	2023.02.27 15:24:40.137525761	0001923
1	6.024624	0.130266	-5.986410	-0.664850	MT	21230	2023.02.27 15:24:40.138525761	0001923
1	6.048988	0.175360	-6.010461	-0.658681	MT	21230	2023.02.27 15:24:40.139525761	0001923
1	6.073762	0.178188	-6.033164	-0.678060	MT	21230	2023.02.27 15:24:40.140525761	0001923
1	6.042150	0.202320	-6.002384	-0.661836	MT	21230	2023.02.27 15:24:40.141525761	0001923
1	6.047910	0.163443	-6.010597	-0.650558	MT	21230	2023.02.27 15:24:40.142525761	0001923
1	6.060798	0.182299	-6.021344	-0.665920	MT	21230	2023.02.27 15:24:40.143525761	0001923
1	6.072230	0.193977	-6.028841	-0.698160	MT	21230	2023.02.27 15:24:40.144525761	0001923
1	6.055910	0.186408	-6.017508	-0.654901	MT	21230	2023.02.27 15:24:40.145525761	0001923
1	6.057146	0.167213	-6.017240	-0.673703	MT	21230	2023.02.27 15:24:40.146525761	0001923
1	6.056360	0.185628	-6.009364	-0.729782	MT	21230	2023.02.27 15:24:40.147525761	0001923
1	6.072721	0.154814	-6.028643	-0.713756	MT	21230	2023.02.27 15:24:40.148525761	0001923
1	6.035982	0.186065	-5.994037	-0.685545	MT	21230	2023.02.27 15:24:40.149525761	0001923
1	6.053786	0.163574	-6.017780	-0.638667	MT	21230	2023.02.27 15:24:40.150525761	0001923
1	6.062963	0.190092	-6.021029	-0.685998	MT	21230	2023.02.27 15:24:40.151525761	0001923
1	6.067006	0.194544	-6.029680	-0.643169	MT	21230	2023.02.27 15:24:40.152525761	0001923
1	6.067253	0.222177	-6.025113	-0.678390	MT	21230	2023.02.27 15:24:40.153525761	0001923
1	6.084413	0.159284	-6.045308	-0.670049	MT	21230	2023.02.27 15:24:40.154525761	0001923
1	6.060815	0.214411	-6.021474	-0.655251	MT	21230	2023.02.27 15:24:40.155525761	0001923
1	6.051640	0.138408	-6.014565	-0.654362	MT	21230	2023.02.27 15:24:40.156525761	0001923
1	6.036130	0.214146	-5.994126	-0.677834	MT	21230	2023.02.27 15:24:40.157525761	0001923
1	6.056916	0.143173	-6.017208	-0.677455	MT	21230	2023.02.27 15:24:40.158525761	0001923
1	6.047652	0.190118	-6.006092	-0.681770	MT	21230	2023.02.27 15:24:40.159525761	0001923
1	6.039015	0.167111	-5.998121	-0.681411	MT	21230	2023.02.27 15:24:40.160525761	0001923
1	6.037246	0.126196	-5.998291	-0.672990	MT	21230	2023.02.27 15:24:40.161525761	0001923
1	6.037133	0.178348	-5.998459	-0.658528	MT	21230	2023.02.27 15:24:40.162525761	0001923
1	6.016212	0.159494	-5.979728	-0.642045	MT	21230	2023.02.27 15:24:40.163525761	0001923
1	6.062220	0.167541	-6.025713	-0.642830	MT	21230	2023.02.27 15:24:40.164525761	0001923
1	6.048827	0.159330	-6.010434	-0.661515	MT	21230	2023.02.27 15:24:40.165525761	0001923
1	6.054998	0.138369	-6.017504	-0.658407	MT	21230	2023.02.27 15:24:40.166525761	0001923
1	6.082020	0.175155	-6.041106	-0.682150	MT	21230	2023.02.27 15:24:40.167525761	0001923
1	6.060608	0.147218	-6.021264	-0.673558	MT	21230	2023.02.27 15:24:40.168525761	0001923
1	6.052785	0.143294	-6.014391	-0.665411	MT	21230	2023.02.27 15:24:40.169525761	0001923
1	6.071544	0.163385	-6.033472	-0.658909	MT	21230	2023.02.27 15:24:40.170525761	0001923
1	6.058190	0.178578	-6.021761	-0.638883	MT	21230	2023.02.27 15:24:40.171525761	0001923
1	6.061581	0.099015	-6.021015	-0.693060	MT	21230	2023.02.27 15:24:40.172525761	0001923
1	6.071938	0.170937	-6.028807	-0.701922	MT	21230	2023.02.27 15:24:40.173525761	0001923
1	6.045087	0.190397	-6.006505	-0.654775	MT	21230	2023.02.27 15:24:40.174525761	0001923
1	6.049268	0.175329	-6.010415	-0.661680	MT	21230	2023.02.27 15:24:40.175525761	0001923
1	6.049479	0.155248	-6.010317	-0.669473	MT	21230	2023.02.27 15:24:40.176525761	0001923
1	6.071135	0.147385	-6.033491	-0.658744	MT	21230	2023.02.27 15:24:40.177525761	0001923
1	6.060325	0.151259	-6.021320	-0.669600	MT	21230	2023.02.27 15:24:40.178525761	0001923
1	6.040484	0.162946	-5.997881	-0.697367	MT	21230	2023.02.27 15:24:40.179525761	0001923
1	6.071883	0.210506	-6.033600	-0.647394	MT	21230	2023.02.27 15:24:40.180525761	0001923
1	6.056692	0.158922	-6.013823	-0.701570	MT	21230	2023.02.27 15:24:40.181525761	0001923
1	6.036389	0.178430	-5.998581	-0.650530	MT	21230	2023.02.27 15:24:40.182525761	0001923
1	6.054846	0.175491	-6.017643	-0.646790	MT	21230	2023.02.27 15:24:40.183525761	0001923
1	6.035187	0.147473	-5.998679	-0.646211	MT	21230	2023.02.27 15:24:40.184525761	0001923
1	6.058556	0.181797	-6.013612	-0.713804	MT	21230	2023.02.27 15:24:40.185525761	0001923
1	6.027496	0.194139	-5.986151	-0.677506	MT	21230	2023.02.27 15:24:40.186525761	0001923
1	6.019564	0.175174	-5.979235	-0.673204	MT	21230	2023.02.27 15:24:40.187525761	0001923
1	6.082433	0.158657	-6.036393	-0.729916	MT	21230	2023.02.27 15:24:40.188525761	0001923
1	6.027223	0.147465	-5.990680	-0.646089	MT	21230	2023.02.27 15:24:40.189525761	0001923
1	6.043880	0.198561	-6.006739	-0.638860	MT	21230	2023.02.27 15:24:40.190525761	0001923
1	6.052717	0.163698	-6.017963	-0.626669	MT	21230	2023.02.27 15:24:40.191525761	0001923
1	6.077351	0.202314	-6.037319	-0.666370	MT	21230	2023.02.27 15:24:40.192525761	0001923
1	6.063062	0.171458	-6.025586	-0.650870	MT	21230	2023.02.27 15:24:40.193525761	0001923
1	6.071098	0.137938	-6.028846	-0.701583	MT	21230	2023.02.27 15:24:40.194525761	0001923
1	6.082107	0.178155	-6.041102	-0.682181	MT	21230	2023.02.27 15:24:40.195525761	0001923
1	6.060607	0.177883	-6.016739	-0.705810	MT	21230	2023.02.27 15:24:40.196525761	0001923
1	6.086068	0.202240	-6.045196	-0.674491	MT	21230	2023.02.27 15:24:40.197525761	0001923
1	6.064138	0.126671	-6.029944	-0.630471	MT	21230	2023.02.27 15:24:40.198525761	0001923
1	6.086450	0.190158	-6.045088	-0.682366	MT	21230	2023.02.27 15:24:40.199525761	0001923
1	6.079846	0.230595	-6.041697	-0.639724	MT	21230	2023.02.27 15:24:40.200525761	0001923
1	6.053102	0.166501	-6.005204	-0.741523	MT	21230	2023.02.27 15:24:40.201525761	0001923
1	6.061578	0.155135	-6.021132	-0.681639	MT	21230	2023.02.27 15:24:40.202525761	0001923
1	6.048933	0.163330	-6.010429	-0.661557	MT	21230	2023.02.27 15:24:40.203525761	0001923
1	6.056943	0.198335	-6.017387	-0.662024	MT	21230	2023.02.27 15:24:40.204525761	0001923
1	6.032144	0.155386	-5.994547	-0.654231	MT	21230	2023.02.27 15:24:40.205525761	0001923
1	6.075745	0.171388	-6.037462	-0.659052	MT	21230	2023.02.27 15:24:40.206525761	0001923
1	6.061557	0.138095	-6.021091	-0.685463	MT	21230	2023.02.27 15:24:40.207525761	0001923
1	6.043290	0.202196	-6.002201	-0.673834	MT	21230	2023.02.27 15:24:40.208525761	0001923
1	6.061949	0.138054	-6.021030	-0.689463	MT	21230	2023.02.27 15:24:40.209525761	0001923
1	6.024469	0.202499	-5.986676	-0.642595	MT	21230	2023.02.27 15:24:40.210525761	0001923
1	6.035387	0.155473	-5.998669	-0.646293	MT	21230	2023.02.27 15:24:40.211525761	0001923
1	6.044225	0.186479	-6.006631	-0.646735	MT	21230	2023.02.27 15:24:40.212525761	0001923
1	6.053416	0.137795	-6.009665	-0.713290	MT	21230	2023.02.27 15:24:40.213525761	0001923
1	6.068103	0.182379	-6.029450	-0.659043	MT	21230	2023.02.27 15:24:40.214525761	0001923
1	6.046370	0.159161	-6.006190	-0.677452	MT	21230	2023.02.27 15:24:40.215525761	0001923
1	6.050580	0.166748	-6.005570	-0.717527	MT	21230	2023.02.27 15:24:40.216525761	0001923
1	6.057989	0.171578	-6.021770	-0.638811	MT	21230	2023.02.27 15:24:40.217525761	0001923
1	6.086054	0.163119	-6.045059	-0.686087	MT	21230	2023.02.27 15:24:40.218525761	0001923
1	6.060403	0.202411	-6.021489	-0.655127	MT	21230	2023.02.27 15:24:40.219525761	0001923
1	6.091050	0.143739	-6.056982	-0.627059	MT	21230	2023.02.27 15:24:40.220525761	0001923
1	6.038136	0.163641	-6.002903	-0.630440	MT	21230	2023.02.27 15:24:40.221525761	0001923
[truncated: 1,001 more rows]
