# Supplementary material for: Spatially selective delivery of living magnetic microrobots through torque-focusing
Source: Nat Commun. 2024 Mar 9;15:2160. doi: 10.1038/s41467-024-46407-4 (PMC10924878; doi:10.1038/s41467-024-46407-4)
Supplement: Supplementary file 4 — Source Data [file 41467_2024_46407_MOESM4_ESM.zip › Data_Sorted_by_Figures/Fig_4/4H/Field Characterization/x axis measurements/x0_y0_z0_no_offset_RMFoff.txt]

Block	B	Bx	By	Bz	Units	Temperature	Timestamp	Serial No.	Comment
0	0.061082	0.029542	-0.017742	0.050433	MT	20918	2023.02.27 15:01:02.987525761	0001923
0	0.088380	0.081362	-0.005438	0.034084	MT	20918	2023.02.27 15:01:02.988525761	0001923
0	0.057767	0.045076	-0.036003	0.002986	MT	20918	2023.02.27 15:01:02.989525761	0001923
0	0.099534	0.085530	-0.009677	0.049979	MT	20918	2023.02.27 15:01:02.990525761	0001923
0	0.054562	0.041035	-0.035947	-0.000972	MT	20918	2023.02.27 15:01:02.991525761	0001923
0	0.053610	0.053081	-0.001059	0.007438	MT	20918	2023.02.27 15:01:02.992525761	0001923
0	0.050458	0.049089	-0.009063	0.007357	MT	20918	2023.02.27 15:01:02.993525761	0001923
0	0.046925	0.036702	0.007471	-0.028269	MT	20918	2023.02.27 15:01:02.994525761	0001923
0	0.047265	0.037263	-0.017321	0.023355	MT	20918	2023.02.27 15:01:02.995525761	0001923
0	0.064389	0.060796	-0.004622	-0.020701	MT	20918	2023.02.27 15:01:02.996525761	0001923
0	0.069635	0.057277	-0.032295	0.022920	MT	20918	2023.02.27 15:01:02.997525761	0001923
0	0.058318	0.053063	-0.023995	0.003087	MT	20918	2023.02.27 15:01:02.998525761	0001923
0	0.050210	0.021325	-0.036398	0.027229	MT	20918	2023.02.27 15:01:02.999525761	0001923
0	0.074471	0.069286	-0.001345	0.027270	MT	20918	2023.02.27 15:01:03.000525761	0001923
0	0.026325	0.006256	-0.009358	0.023797	MT	20918	2023.02.27 15:01:03.001525761	0001923
0	0.070668	0.057345	-0.028402	0.029980	MT	20918	2023.02.27 15:01:03.002525761	0001923
0	0.087092	0.081029	-0.031900	-0.001323	MT	20918	2023.02.27 15:01:03.003525761	0001923
0	0.082030	0.077223	-0.020212	0.018898	MT	20918	2023.02.27 15:01:03.004525761	0001923
0	0.064459	0.029583	-0.017803	0.054432	MT	20918	2023.02.27 15:01:03.005525761	0001923
0	0.046336	0.025402	-0.001566	0.038721	MT	20918	2023.02.27 15:01:03.006525761	0001923
0	0.079259	0.049626	-0.020840	0.058180	MT	20918	2023.02.27 15:01:03.007525761	0001923
0	0.031305	0.002268	-0.020362	0.023670	MT	20918	2023.02.27 15:01:03.008525761	0001923
0	0.070328	0.068968	-0.012856	-0.004908	MT	20918	2023.02.27 15:01:03.009525761	0001923
0	0.055803	0.037346	-0.028426	0.030186	MT	20918	2023.02.27 15:01:03.010525761	0001923
0	0.099045	0.077625	-0.020807	0.057892	MT	20918	2023.02.27 15:01:03.011525761	0001923
0	0.043370	0.029192	-0.028207	0.015271	MT	20918	2023.02.27 15:01:03.012525761	0001923
0	0.075113	0.061419	-0.020521	0.038060	MT	20918	2023.02.27 15:01:03.013525761	0001923
0	0.085855	0.065552	0.010236	0.054490	MT	20918	2023.02.27 15:01:03.014525761	0001923
0	0.057000	0.049109	-0.028061	0.007067	MT	20918	2023.02.27 15:01:03.015525761	0001923
0	0.082450	0.010553	-0.067698	0.045865	MT	20918	2023.02.27 15:01:03.016525761	0001923
0	0.049406	0.029040	-0.039961	-0.000910	MT	20918	2023.02.27 15:01:03.017525761	0001923
0	0.064140	0.057295	-0.009359	0.027271	MT	20918	2023.02.27 15:01:03.018525761	0001923
0	0.062753	0.041354	-0.036420	0.030023	MT	20918	2023.02.27 15:01:03.019525761	0001923
0	0.066408	0.065051	-0.012982	0.003132	MT	20918	2023.02.27 15:01:03.020525761	0001923
0	0.057393	0.010580	-0.013826	0.054689	MT	20918	2023.02.27 15:01:03.021525761	0001923
0	0.057628	0.045035	-0.035942	-0.001013	MT	20918	2023.02.27 15:01:03.022525761	0001923
0	0.067963	0.053417	-0.017531	0.038188	MT	20918	2023.02.27 15:01:03.023525761	0001923
0	0.041976	0.041007	-0.008950	-0.000560	MT	20918	2023.02.27 15:01:03.024525761	0001923
0	0.063451	0.049379	-0.020474	0.034184	MT	20918	2023.02.27 15:01:03.025525761	0001923
0	0.031639	0.013189	-0.024226	0.015497	MT	20918	2023.02.27 15:01:03.026525761	0001923
0	0.042450	0.037139	-0.017137	0.011357	MT	20918	2023.02.27 15:01:03.027525761	0001923
0	0.058669	0.025438	-0.036562	0.038186	MT	20918	2023.02.27 15:01:03.028525761	0001923
0	0.067772	0.049208	-0.044181	0.014821	MT	20918	2023.02.27 15:01:03.029525761	0001923
0	0.091055	0.061697	-0.009949	0.066223	MT	20918	2023.02.27 15:01:03.030525761	0001923
0	0.048343	0.040853	-0.019705	-0.016725	MT	20918	2023.02.27 15:01:03.031525761	0001923
0	0.045000	0.029308	-0.020391	0.027391	MT	20918	2023.02.27 15:01:03.032525761	0001923
0	0.034191	0.025143	-0.020151	0.011435	MT	20918	2023.02.27 15:01:03.033525761	0001923
0	0.068081	0.045520	0.002274	0.050574	MT	20918	2023.02.27 15:01:03.034525761	0001923
0	0.066888	0.033553	-0.028736	0.050224	MT	20918	2023.02.27 15:01:03.035525761	0001923
0	0.014036	0.009967	-0.008926	-0.004240	MT	20918	2023.02.27 15:01:03.036525761	0001923
0	0.080703	0.073231	-0.028215	0.018817	MT	20918	2023.02.27 15:01:03.037525761	0001923
0	0.050458	0.025421	-0.020563	0.038430	MT	20918	2023.02.27 15:01:03.038525761	0001923
0	0.073722	0.053528	-0.005715	0.050369	MT	20918	2023.02.27 15:01:03.039525761	0001923
0	0.084729	0.077362	-0.005442	0.034125	MT	20918	2023.02.27 15:01:03.040525761	0001923
0	0.068600	0.065212	-0.009227	0.019190	MT	20918	2023.02.27 15:01:03.041525761	0001923
0	0.044204	0.033296	-0.009387	0.027518	MT	20918	2023.02.27 15:01:03.042525761	0001923
0	0.071127	0.045562	0.002213	0.054573	MT	20918	2023.02.27 15:01:03.043525761	0001923
0	0.038601	0.025264	-0.017335	0.023479	MT	20918	2023.02.27 15:01:03.044525761	0001923
0	0.060424	0.049363	-0.005476	0.034413	MT	20918	2023.02.27 15:01:03.045525761	0001923
0	0.057079	0.052784	0.007367	-0.020435	MT	20918	2023.02.27 15:01:03.046525761	0001923
0	0.032280	0.021251	-0.005341	0.023703	MT	20918	2023.02.27 15:01:03.047525761	0001923
0	0.074148	0.057461	-0.020587	0.042100	MT	20918	2023.02.27 15:01:03.048525761	0001923
0	0.060216	0.037355	-0.036425	0.030064	MT	20918	2023.02.27 15:01:03.049525761	0001923
0	0.060083	0.033396	-0.036491	0.034104	MT	20918	2023.02.27 15:01:03.050525761	0001923
0	0.026721	0.017177	-0.013223	0.015624	MT	20918	2023.02.27 15:01:03.051525761	0001923
0	0.087195	0.081325	-0.009376	0.030024	MT	20918	2023.02.27 15:01:03.052525761	0001923
0	0.061465	0.048635	-0.008391	-0.036636	MT	20918	2023.02.27 15:01:03.053525761	0001923
0	0.041773	0.033184	-0.020203	0.015352	MT	20918	2023.02.27 15:01:03.054525761	0001923
0	0.070043	0.069088	-0.009039	0.007151	MT	20918	2023.02.27 15:01:03.055525761	0001923
0	0.035833	0.010234	-0.028290	0.019466	MT	20918	2023.02.27 15:01:03.056525761	0001923
0	0.060473	0.053108	-0.028056	0.007025	MT	20918	2023.02.27 15:01:03.057525761	0001923
0	0.060539	0.057059	-0.019991	0.003107	MT	20918	2023.02.27 15:01:03.058525761	0001923
0	0.079259	0.076931	-0.016785	-0.009051	MT	20918	2023.02.27 15:01:03.059525761	0001923
0	0.033630	0.013320	-0.001458	0.030846	MT	20918	2023.02.27 15:01:03.060525761	0001923
0	0.058395	0.053250	-0.005303	0.023374	MT	20918	2023.02.27 15:01:03.061525761	0001923
0	0.055154	0.052928	-0.012813	-0.008743	MT	20918	2023.02.27 15:01:03.062525761	0001923
0	0.057280	0.040783	-0.031581	-0.024907	MT	20918	2023.02.27 15:01:03.063525761	0001923
0	0.058881	0.033496	-0.013677	0.046454	MT	20918	2023.02.27 15:01:03.064525761	0001923
0	0.077266	0.061390	-0.032458	0.033877	MT	20918	2023.02.27 15:01:03.065525761	0001923
0	0.051088	0.025351	-0.032440	0.030249	MT	20918	2023.02.27 15:01:03.066525761	0001923
0	0.065008	0.025590	-0.024807	0.054367	MT	20918	2023.02.27 15:01:03.067525761	0001923
0	0.051468	0.037196	-0.032197	0.015128	MT	20918	2023.02.27 15:01:03.068525761	0001923
0	0.097417	0.045878	-0.025211	0.082156	MT	20918	2023.02.27 15:01:03.069525761	0001923
0	0.073007	0.053395	-0.036467	0.033899	MT	20918	2023.02.27 15:01:03.070525761	0001923
0	0.055145	0.041311	-0.024376	0.027207	MT	20918	2023.02.27 15:01:03.071525761	0001923
0	0.045552	0.033323	-0.005434	0.030579	MT	20918	2023.02.27 15:01:03.072525761	0001923
0	0.042825	0.033259	-0.013326	0.023458	MT	20918	2023.02.27 15:01:03.073525761	0001923
0	0.033496	0.013301	-0.013411	0.027663	MT	20918	2023.02.27 15:01:03.074525761	0001923
0	0.039026	0.017357	0.002485	0.034865	MT	20918	2023.02.27 15:01:03.075525761	0001923
0	0.059034	0.010554	-0.028763	0.050461	MT	20918	2023.02.27 15:01:03.076525761	0001923
0	0.076381	0.045593	-0.028783	0.054100	MT	20918	2023.02.27 15:01:03.077525761	0001923
0	0.047508	0.041022	-0.023949	-0.000789	MT	20918	2023.02.27 15:01:03.078525761	0001923
0	0.046765	0.013456	-0.013640	0.042660	MT	20918	2023.02.27 15:01:03.079525761	0001923
0	0.065131	0.064956	-0.000862	-0.004684	MT	20918	2023.02.27 15:01:03.080525761	0001923
0	0.058864	0.045158	-0.036126	0.010985	MT	20918	2023.02.27 15:01:03.081525761	0001923
0	0.062306	0.053303	-0.017363	0.027190	MT	20918	2023.02.27 15:01:03.082525761	0001923
0	0.035014	0.021289	-0.001402	0.027764	MT	20918	2023.02.27 15:01:03.083525761	0001923
0	0.068666	0.041562	0.002209	0.054614	MT	20918	2023.02.27 15:01:03.084525761	0001923
0	0.025338	0.017099	-0.017100	0.007564	MT	20918	2023.02.27 15:01:03.085525761	0001923
0	0.085153	0.061598	0.006171	0.058469	MT	20918	2023.02.27 15:01:03.086525761	0001923
0	0.068374	0.025657	-0.009931	0.062594	MT	20918	2023.02.27 15:01:03.087525761	0001923
0	0.061847	0.057022	-0.023930	-0.000953	MT	20918	2023.02.27 15:01:03.088525761	0001923
0	0.036742	0.010337	-0.017459	0.030632	MT	20918	2023.02.27 15:01:03.089525761	0001923
0	0.057149	0.048767	-0.016573	-0.024760	MT	20918	2023.02.27 15:01:03.090525761	0001923
0	0.056089	0.049258	-0.013307	0.023293	MT	20918	2023.02.27 15:01:03.091525761	0001923
0	0.052326	0.049172	-0.009185	0.015355	MT	20918	2023.02.27 15:01:03.092525761	0001923
0	0.047613	0.025389	0.010433	0.038904	MT	20918	2023.02.27 15:01:03.093525761	0001923
0	0.043749	0.041094	-0.013072	0.007378	MT	20918	2023.02.27 15:01:03.094525761	0001923
0	0.098051	0.049835	0.016789	0.082757	MT	20918	2023.02.27 15:01:03.095525761	0001923
0	0.072787	0.065303	-0.017348	0.027066	MT	20918	2023.02.27 15:01:03.096525761	0001923
0	0.081111	0.073333	-0.017385	0.029984	MT	20918	2023.02.27 15:01:03.097525761	0001923
0	0.065750	0.053375	-0.017469	0.034189	MT	20918	2023.02.27 15:01:03.098525761	0001923
0	0.037336	0.021301	-0.013401	0.027580	MT	20918	2023.02.27 15:01:03.099525761	0001923
0	0.068600	0.065146	0.014831	0.015557	MT	20918	2023.02.27 15:01:03.100525761	0001923
0	0.032140	0.021065	-0.024033	0.003416	MT	20918	2023.02.27 15:01:03.101525761	0001923
0	0.061976	0.057063	-0.023991	0.003046	MT	20918	2023.02.27 15:01:03.102525761	0001923
0	0.017493	0.017041	-0.001041	0.003809	MT	20918	2023.02.27 15:01:03.103525761	0001923
0	0.053151	0.045068	-0.028004	0.003108	MT	20918	2023.02.27 15:01:03.104525761	0001923
0	0.084493	0.073416	-0.017507	0.037982	MT	20918	2023.02.27 15:01:03.105525761	0001923
0	0.110426	0.109131	-0.013052	0.010677	MT	20918	2023.02.27 15:01:03.106525761	0001923
0	0.027946	0.006260	-0.013358	0.023736	MT	20918	2023.02.27 15:01:03.107525761	0001923
0	0.038000	-0.001839	-0.036181	0.011469	MT	20918	2023.02.27 15:01:03.108525761	0001923
0	0.059883	0.057171	-0.009176	0.015273	MT	20918	2023.02.27 15:01:03.109525761	0001923
0	0.055588	0.053167	-0.005181	0.015375	MT	20918	2023.02.27 15:01:03.110525761	0001923
0	0.065077	0.045483	-0.001664	0.046514	MT	20918	2023.02.27 15:01:03.111525761	0001923
0	0.058258	0.057122	-0.001115	0.011396	MT	20918	2023.02.27 15:01:03.112525761	0001923
0	0.062490	0.057182	-0.020174	0.015105	MT	20918	2023.02.27 15:01:03.113525761	0001923
0	0.031385	0.021143	-0.020156	0.011476	MT	20918	2023.02.27 15:01:03.114525761	0001923
0	0.094499	0.073588	-0.024750	0.053873	MT	20918	2023.02.27 15:01:03.115525761	0001923
0	0.057775	0.033392	-0.032491	0.034165	MT	20918	2023.02.27 15:01:03.116525761	0001923
0	0.069814	0.069072	0.006959	0.007395	MT	20918	2023.02.27 15:01:03.117525761	0001923
0	0.078804	0.065349	-0.032392	0.029837	MT	20918	2023.02.27 15:01:03.118525761	0001923
0	0.090122	0.065559	-0.036697	0.049772	MT	20918	2023.02.27 15:01:03.119525761	0001923
0	0.053759	0.045263	-0.017311	0.023273	MT	20918	2023.02.27 15:01:03.120525761	0001923
0	0.109595	0.105319	-0.005348	0.029838	MT	20918	2023.02.27 15:01:03.121525761	0001923
0	0.071965	0.057450	-0.009588	0.042269	MT	20918	2023.02.27 15:01:03.122525761	0001923
0	0.037000	0.020904	-0.027789	-0.012642	MT	20918	2023.02.27 15:01:03.123525761	0001923
0	0.042732	0.041090	-0.009072	0.007439	MT	20918	2023.02.27 15:01:03.124525761	0001923
0	0.068476	0.064935	-0.019798	-0.008973	MT	20918	2023.02.27 15:01:03.125525761	0001923
0	0.062634	0.045434	0.006396	0.042636	MT	20918	2023.02.27 15:01:03.126525761	0001923
0	0.030594	-0.013944	0.025858	0.008540	MT	20918	2023.02.27 15:01:03.127525761	0001923
0	0.080660	0.061506	-0.024642	0.045997	MT	20918	2023.02.27 15:01:03.128525761	0001923
0	0.073546	0.064819	-0.027614	-0.021093	MT	20918	2023.02.27 15:01:03.129525761	0001923
0	0.051010	0.045246	-0.001313	0.023517	MT	20918	2023.02.27 15:01:03.130525761	0001923
0	0.054139	0.041335	-0.017423	0.030313	MT	20918	2023.02.27 15:01:03.131525761	0001923
0	0.057775	0.033392	-0.032491	0.034165	MT	20918	2023.02.27 15:01:03.132525761	0001923
0	0.047011	0.044904	0.011174	-0.008294	MT	20918	2023.02.27 15:01:03.133525761	0001923
0	0.065192	0.065035	0.003016	0.003376	MT	20918	2023.02.27 15:01:03.134525761	0001923
0	0.051245	0.048883	-0.008758	-0.012640	MT	20918	2023.02.27 15:01:03.135525761	0001923
0	0.020494	-0.002021	-0.019939	-0.004284	MT	20918	2023.02.27 15:01:03.136525761	0001923
0	0.040423	0.037160	0.002799	0.015662	MT	20918	2023.02.27 15:01:03.137525761	0001923
0	0.077259	0.065161	-0.040101	0.010718	MT	20918	2023.02.27 15:01:03.138525761	0001923
0	0.048031	0.017456	-0.013635	0.042619	MT	20918	2023.02.27 15:01:03.139525761	0001923
0	0.043370	0.028990	-0.031901	-0.004787	MT	20918	2023.02.27 15:01:03.140525761	0001923
0	0.055154	0.053093	-0.013058	0.007255	MT	20918	2023.02.27 15:01:03.141525761	0001923
0	0.073116	0.072956	-0.000852	-0.004766	MT	20918	2023.02.27 15:01:03.142525761	0001923
0	0.049406	0.045059	-0.020005	0.003231	MT	20918	2023.02.27 15:01:03.143525761	0001923
0	0.079259	0.073298	-0.013339	0.027045	MT	20918	2023.02.27 15:01:03.144525761	0001923
0	0.063632	0.056811	-0.019625	-0.020889	MT	20918	2023.02.27 15:01:03.145525761	0001923
0	0.053235	0.048891	-0.016757	-0.012762	MT	20918	2023.02.27 15:01:03.146525761	0001923
0	0.058327	0.057118	0.002884	0.011457	MT	20918	2023.02.27 15:01:03.147525761	0001923
0	0.069699	0.041548	-0.024727	0.050203	MT	20918	2023.02.27 15:01:03.148525761	0001923
0	0.029816	0.013148	-0.024165	0.011497	MT	20918	2023.02.27 15:01:03.149525761	0001923
0	0.047434	0.045131	-0.009129	0.011397	MT	20918	2023.02.27 15:01:03.150525761	0001923
0	0.081994	0.073370	-0.013446	0.034044	MT	20918	2023.02.27 15:01:03.151525761	0001923
0	0.081062	0.069416	-0.017512	0.038023	MT	20918	2023.02.27 15:01:03.152525761	0001923
0	0.052621	0.041113	-0.032070	0.007088	MT	20918	2023.02.27 15:01:03.153525761	0001923
0	0.045442	0.024912	-0.035783	-0.012805	MT	20918	2023.02.27 15:01:03.154525761	0001923
0	0.061335	0.049338	-0.020413	0.030185	MT	20918	2023.02.27 15:01:03.155525761	0001923
0	0.057280	0.032879	-0.043711	-0.017009	MT	20918	2023.02.27 15:01:03.156525761	0001923
0	0.078345	0.073290	-0.005340	0.027167	MT	20918	2023.02.27 15:01:03.157525761	0001923
0	0.032772	0.024785	0.007334	-0.020147	MT	20918	2023.02.27 15:01:03.158525761	0001923
0	0.046065	0.045048	-0.009007	0.003399	MT	20918	2023.02.27 15:01:03.159525761	0001923
0	0.041581	0.033105	-0.024080	0.007292	MT	20918	2023.02.27 15:01:03.160525761	0001923
0	0.066476	0.049454	-0.013597	0.042290	MT	20918	2023.02.27 15:01:03.161525761	0001923
0	0.054268	0.033204	-0.040200	0.015046	MT	20918	2023.02.27 15:01:03.162525761	0001923
0	0.045727	0.029364	-0.005499	0.034619	MT	20918	2023.02.27 15:01:03.163525761	0001923
0	0.030887	0.013289	-0.001412	0.027846	MT	20918	2023.02.27 15:01:03.164525761	0001923
0	0.079259	0.072721	-0.012484	-0.028945	MT	20918	2023.02.27 15:01:03.165525761	0001923
0	0.067631	0.002700	-0.010019	0.066831	MT	20918	2023.02.27 15:01:03.166525761	0001923
0	0.042450	0.021339	-0.020446	0.030473	MT	20918	2023.02.27 15:01:03.167525761	0001923
0	0.058737	0.017405	-0.044509	0.034147	MT	20918	2023.02.27 15:01:03.168525761	0001923
0	0.042166	0.036789	0.003349	-0.020332	MT	20918	2023.02.27 15:01:03.169525761	0001923
0	0.068015	0.065204	-0.001228	0.019312	MT	20918	2023.02.27 15:01:03.170525761	0001923
0	0.042356	0.029300	-0.013392	0.027498	MT	20918	2023.02.27 15:01:03.171525761	0001923
0	0.074686	0.049548	-0.024718	0.050120	MT	20918	2023.02.27 15:01:03.172525761	0001923
0	0.041400	0.033238	0.006672	0.023763	MT	20918	2023.02.27 15:01:03.173525761	0001923
0	0.060614	0.056796	-0.004626	-0.020660	MT	20918	2023.02.27 15:01:03.174525761	0001923
0	0.050458	0.040718	-0.008523	-0.028555	MT	20918	2023.02.27 15:01:03.175525761	0001923
0	0.048187	0.037300	-0.013382	0.027416	MT	20918	2023.02.27 15:01:03.176525761	0001923
0	0.073498	0.060594	-0.008316	-0.040759	MT	20918	2023.02.27 15:01:03.177525761	0001923
0	0.058318	0.053063	-0.023995	0.003087	MT	20918	2023.02.27 15:01:03.178525761	0001923
0	0.086816	0.081227	-0.024206	0.018796	MT	20918	2023.02.27 15:01:03.179525761	0001923
0	0.077531	0.069362	-0.005452	0.034207	MT	20918	2023.02.27 15:01:03.180525761	0001923
0	0.075967	0.065404	-0.005518	0.038248	MT	20918	2023.02.27 15:01:03.181525761	0001923
0	0.064521	0.045458	-0.017601	0.042270	MT	20918	2023.02.27 15:01:03.182525761	0001923
0	0.064101	0.061061	0.017948	0.007646	MT	20918	2023.02.27 15:01:03.183525761	0001923
0	0.073607	0.037598	-0.032792	0.054121	MT	20918	2023.02.27 15:01:03.184525761	0001923
0	0.061213	0.037496	-0.013672	0.046413	MT	20918	2023.02.27 15:01:03.185525761	0001923
0	0.055227	0.021504	-0.020690	0.046470	MT	20918	2023.02.27 15:01:03.186525761	0001923
0	0.056666	0.041397	0.002453	0.038617	MT	20918	2023.02.27 15:01:03.187525761	0001923
0	0.055588	0.053167	-0.005181	0.015375	MT	20918	2023.02.27 15:01:03.188525761	0001923
0	0.053991	0.037405	-0.005551	0.038536	MT	20918	2023.02.27 15:01:03.189525761	0001923
0	0.073171	0.017715	-0.025000	0.066447	MT	20918	2023.02.27 15:01:03.190525761	0001923
0	0.064140	0.057295	-0.009359	0.027271	MT	20918	2023.02.27 15:01:03.191525761	0001923
0	0.076896	0.061207	-0.044167	0.014697	MT	20918	2023.02.27 15:01:03.192525761	0001923
0	0.036946	-0.001660	-0.020473	0.030710	MT	20918	2023.02.27 15:01:03.193525761	0001923
0	0.063945	0.053195	-0.032178	0.014963	MT	20918	2023.02.27 15:01:03.194525761	0001923
0	0.076381	0.069302	-0.017344	0.027025	MT	20918	2023.02.27 15:01:03.195525761	0001923
0	0.082716	0.081166	-0.005148	0.015087	MT	20918	2023.02.27 15:01:03.196525761	0001923
0	0.027166	0.025074	0.006907	0.007848	MT	20918	2023.02.27 15:01:03.197525761	0001923
0	0.053842	0.033418	-0.017554	0.038394	MT	20918	2023.02.27 15:01:03.198525761	0001923
0	0.089588	0.080638	-0.012353	-0.037026	MT	20918	2023.02.27 15:01:03.199525761	0001923
0	0.068367	0.041511	-0.028666	0.046142	MT	20918	2023.02.27 15:01:03.200525761	0001923
0	0.040755	0.006381	-0.020525	0.034627	MT	20918	2023.02.27 15:01:03.201525761	0001923
0	0.076485	0.065378	-0.020455	0.034019	MT	20918	2023.02.27 15:01:03.202525761	0001923
0	0.061798	0.041459	-0.017606	0.042311	MT	20918	2023.02.27 15:01:03.203525761	0001923
0	0.057245	0.010550	-0.024764	0.050522	MT	20918	2023.02.27 15:01:03.204525761	0001923
0	0.058112	0.049265	-0.020306	0.023186	MT	20918	2023.02.27 15:01:03.205525761	0001923
0	0.075598	0.049582	-0.017780	0.054227	MT	20918	2023.02.27 15:01:03.206525761	0001923
0	0.042059	0.012785	-0.031614	-0.024619	MT	20918	2023.02.27 15:01:03.207525761	0001923
0	0.034322	0.029173	-0.009209	0.015561	MT	20918	2023.02.27 15:01:03.208525761	0001923
0	0.062048	0.057250	-0.005298	0.023333	MT	20918	2023.02.27 15:01:03.209525761	0001923
0	0.031401	0.021181	-0.017217	0.015521	MT	20918	2023.02.27 15:01:03.210525761	0001923
0	0.054727	0.045314	0.002580	0.030577	MT	20918	2023.02.27 15:01:03.211525761	0001923
0	0.071519	0.061371	-0.013460	0.034168	MT	20918	2023.02.27 15:01:03.212525761	0001923
0	0.032031	0.028971	-0.012903	-0.004496	MT	20918	2023.02.27 15:01:03.213525761	0001923
0	0.104929	0.101288	-0.005307	0.026879	MT	20918	2023.02.27 15:01:03.214525761	0001923
0	0.034088	0.032913	0.003161	-0.008292	MT	20918	2023.02.27 15:01:03.215525761	0001923
0	0.063585	0.053355	0.002528	0.034494	MT	20918	2023.02.27 15:01:03.216525761	0001923
0	0.065383	0.049446	-0.005598	0.042412	MT	20918	2023.02.27 15:01:03.217525761	0001923
0	0.075651	0.069317	-0.001391	0.030269	MT	20918	2023.02.27 15:01:03.218525761	0001923
0	0.041122	0.021336	-0.017446	0.030519	MT	20918	2023.02.27 15:01:03.219525761	0001923
0	0.065559	0.061245	-0.001294	0.023353	MT	20918	2023.02.27 15:01:03.220525761	0001923
0	0.059540	0.021259	-0.052274	0.018986	MT	20918	2023.02.27 15:01:03.221525761	0001923
0	0.061587	0.057141	-0.020113	0.011106	MT	20918	2023.02.27 15:01:03.222525761	0001923
0	0.084953	0.081181	-0.020146	0.014858	MT	20918	2023.02.27 15:01:03.223525761	0001923
0	0.090918	0.061671	-0.024887	0.061995	MT	20918	2023.02.27 15:01:03.224525761	0001923
0	0.117856	0.109384	-0.028402	0.033444	MT	20918	2023.02.27 15:01:03.225525761	0001923
0	0.078243	0.057473	-0.032585	0.041917	MT	20918	2023.02.27 15:01:03.226525761	0001923
0	0.035693	0.032970	-0.012898	-0.004538	MT	20918	2023.02.27 15:01:03.227525761	0001923
0	0.053122	-0.013468	-0.005795	0.051059	MT	20918	2023.02.27 15:01:03.228525761	0001923
0	0.050695	0.049011	-0.012940	-0.000703	MT	20918	2023.02.27 15:01:03.229525761	0001923
0	0.075743	0.069264	-0.020282	0.022980	MT	20918	2023.02.27 15:01:03.230525761	0001923
0	0.083917	0.065436	-0.036514	0.037774	MT	20918	2023.02.27 15:01:03.231525761	0001923
0	0.048611	0.033352	0.006504	0.034761	MT	20918	2023.02.27 15:01:03.232525761	0001923
0	0.077117	0.069300	0.014607	0.030514	MT	20918	2023.02.27 15:01:03.233525761	0001923
0	0.055145	0.041311	-0.024376	0.027207	MT	20918	2023.02.27 15:01:03.234525761	0001923
0	0.053151	0.045224	-0.020250	0.019228	MT	20918	2023.02.27 15:01:03.235525761	0001923
0	0.057498	0.041379	-0.020483	0.034266	MT	20918	2023.02.27 15:01:03.236525761	0001923
0	0.068491	0.049491	-0.009658	0.046350	MT	20918	2023.02.27 15:01:03.237525761	0001923
0	0.049173	0.048957	-0.000881	-0.004519	MT	20918	2023.02.27 15:01:03.238525761	0001923
0	0.033853	0.029057	-0.017025	0.003441	MT	20918	2023.02.27 15:01:03.239525761	0001923
0	0.053085	0.052994	0.003063	-0.000500	MT	20918	2023.02.27 15:01:03.240525761	0001923
0	0.061522	0.053265	-0.020301	0.023145	MT	20918	2023.02.27 15:01:03.241525761	0001923
0	0.098316	0.089344	-0.028364	0.029651	MT	20918	2023.02.27 15:01:03.242525761	0001923
0	0.066768	0.065092	-0.013043	0.007131	MT	20918	2023.02.27 15:01:03.243525761	0001923
0	0.078956	0.053585	-0.020774	0.054140	MT	20918	2023.02.27 15:01:03.244525761	0001923
0	0.068184	0.061149	-0.028108	0.010942	MT	20918	2023.02.27 15:01:03.245525761	0001923
0	0.020712	0.002178	-0.013240	0.015778	MT	20918	2023.02.27 15:01:03.246525761	0001923
0	0.071127	0.057417	-0.017526	0.038147	MT	20918	2023.02.27 15:01:03.247525761	0001923
0	0.052010	0.033081	-0.040017	0.003049	MT	20918	2023.02.27 15:01:03.248525761	0001923
0	0.057393	0.010580	-0.013826	0.054689	MT	20918	2023.02.27 15:01:03.249525761	0001923
0	0.027441	0.017102	-0.020100	0.007518	MT	20918	2023.02.27 15:01:03.250525761	0001923
0	0.092623	0.077514	0.006312	0.050306	MT	20918	2023.02.27 15:01:03.251525761	0001923
0	0.068659	0.033557	-0.032736	0.050163	MT	20918	2023.02.27 15:01:03.252525761	0001923
0	0.049254	0.045205	-0.001252	0.019518	MT	20918	2023.02.27 15:01:03.253525761	0001923
0	0.059085	0.041417	-0.017545	0.038312	MT	20918	2023.02.27 15:01:03.254525761	0001923
0	0.068022	0.045524	-0.001725	0.050513	MT	20918	2023.02.27 15:01:03.255525761	0001923
0	0.102971	0.089530	-0.009672	0.049938	MT	20918	2023.02.27 15:01:03.256525761	0001923
0	0.041304	0.029296	-0.009392	0.027559	MT	20918	2023.02.27 15:01:03.257525761	0001923
0	0.054277	0.048850	-0.016696	-0.016761	MT	20918	2023.02.27 15:01:03.258525761	0001923
0	0.049346	0.025418	-0.017564	0.038476	MT	20918	2023.02.27 15:01:03.259525761	0001923
0	0.054571	0.053126	-0.005120	0.011376	MT	20918	2023.02.27 15:01:03.260525761	0001923
0	0.075013	0.037665	-0.017916	0.062349	MT	20918	2023.02.27 15:01:03.261525761	0001923
0	0.067238	0.061224	-0.020231	0.019063	MT	20918	2023.02.27 15:01:03.262525761	0001923
0	0.063000	0.049315	-0.028366	0.027063	MT	20918	2023.02.27 15:01:03.263525761	0001923
0	0.089566	0.073458	0.021366	0.046577	MT	20918	2023.02.27 15:01:03.264525761	0001923
0	0.062944	0.033474	-0.032614	0.042164	MT	20918	2023.02.27 15:01:03.265525761	0001923
0	0.073396	0.057458	-0.017587	0.042146	MT	20918	2023.02.27 15:01:03.266525761	0001923
0	0.047339	0.033270	-0.024324	0.023290	MT	20918	2023.02.27 15:01:03.267525761	0001923
0	0.039724	0.024723	-0.012541	-0.028451	MT	20918	2023.02.27 15:01:03.268525761	0001923
0	0.031385	0.021143	-0.020156	0.011476	MT	20918	2023.02.27 15:01:03.269525761	0001923
0	0.089364	0.061634	-0.028825	0.057934	MT	20918	2023.02.27 15:01:03.270525761	0001923
0	0.057210	0.052935	-0.019813	-0.008850	MT	20918	2023.02.27 15:01:03.271525761	0001923
0	0.099207	0.089418	-0.020487	0.037772	MT	20918	2023.02.27 15:01:03.272525761	0001923
0	0.048528	0.029377	-0.017498	0.034436	MT	20918	2023.02.27 15:01:03.273525761	0001923
0	0.069871	0.065253	-0.009288	0.023189	MT	20918	2023.02.27 15:01:03.274525761	0001923
0	0.079404	0.073264	-0.020277	0.022939	MT	20918	2023.02.27 15:01:03.275525761	0001923
0	0.047560	0.025292	0.025553	0.031135	MT	20918	2023.02.27 15:01:03.276525761	0001923
0	0.098924	0.085356	-0.040368	0.029509	MT	20918	2023.02.27 15:01:03.277525761	0001923
0	0.050853	0.048970	-0.012879	-0.004702	MT	20918	2023.02.27 15:01:03.278525761	0001923
0	0.087287	0.033830	-0.018165	0.078387	MT	20918	2023.02.27 15:01:03.279525761	0001923
0	0.035128	0.033090	-0.009082	0.007521	MT	20918	2023.02.27 15:01:03.280525761	0001923
0	0.033121	0.021184	-0.020217	0.015476	MT	20918	2023.02.27 15:01:03.281525761	0001923
0	0.046915	0.029312	-0.024390	0.027330	MT	20918	2023.02.27 15:01:03.282525761	0001923
0	0.051430	-0.005495	-0.020722	0.046748	MT	20918	2023.02.27 15:01:03.283525761	0001923
0	0.052096	0.048887	-0.012757	-0.012701	MT	20918	2023.02.27 15:01:03.284525761	0001923
0	0.083060	0.057619	-0.013832	0.058205	MT	20918	2023.02.27 15:01:03.285525761	0001923
0	0.097499	0.061654	-0.048823	0.057629	MT	20918	2023.02.27 15:01:03.286525761	0001923
0	0.064815	0.045286	-0.040308	0.022922	MT	20918	2023.02.27 15:01:03.287525761	0001923
0	0.104623	0.069658	-0.052813	0.057485	MT	20918	2023.02.27 15:01:03.288525761	0001923
0	0.039837	0.025319	-0.001443	0.030722	MT	20918	2023.02.27 15:01:03.289525761	0001923
0	0.081792	0.073336	-0.020384	0.029938	MT	20918	2023.02.27 15:01:03.290525761	0001923
0	0.069750	0.064939	-0.023798	-0.009034	MT	20918	2023.02.27 15:01:03.291525761	0001923
0	0.093734	0.073443	-0.044504	0.037570	MT	20918	2023.02.27 15:01:03.292525761	0001923
0	0.040804	0.025192	-0.028211	0.015312	MT	20918	2023.02.27 15:01:03.293525761	0001923
0	0.095126	0.093016	-0.019887	-0.001263	MT	20918	2023.02.27 15:01:03.294525761	0001923
0	0.053113	-0.001561	-0.036594	0.038464	MT	20918	2023.02.27 15:01:03.295525761	0001923
0	0.090432	0.077460	-0.020563	0.041895	MT	20918	2023.02.27 15:01:03.296525761	0001923
0	0.039837	0.025319	-0.001443	0.030722	MT	20918	2023.02.27 15:01:03.297525761	0001923
0	0.072739	0.049541	-0.017718	0.050227	MT	20918	2023.02.27 15:01:03.298525761	0001923
0	0.064070	0.053034	-0.035933	-0.001096	MT	20918	2023.02.27 15:01:03.299525761	0001923
0	0.052096	0.045221	-0.017250	0.019274	MT	20918	2023.02.27 15:01:03.300525761	0001923
0	0.053160	0.049176	-0.013185	0.015294	MT	20918	2023.02.27 15:01:03.301525761	0001923
0	0.087824	0.081268	-0.024267	0.022796	MT	20918	2023.02.27 15:01:03.302525761	0001923
0	0.071120	0.013711	-0.021005	0.066549	MT	20918	2023.02.27 15:01:03.303525761	0001923
0	0.045354	0.020999	-0.039909	-0.004827	MT	20918	2023.02.27 15:01:03.304525761	0001923
0	0.053610	0.052916	-0.000815	-0.008559	MT	20918	2023.02.27 15:01:03.305525761	0001923
0	0.057210	0.053100	-0.020057	0.007148	MT	20918	2023.02.27 15:01:03.306525761	0001923
0	0.040410	0.033143	-0.020142	0.011353	MT	20918	2023.02.27 15:01:03.307525761	0001923
0	0.052010	0.025324	-0.036394	0.027188	MT	20918	2023.02.27 15:01:03.308525761	0001923
0	0.073559	0.061412	-0.013522	0.038167	MT	20918	2023.02.27 15:01:03.309525761	0001923
0	0.045442	0.025159	-0.036149	0.011191	MT	20918	2023.02.27 15:01:03.310525761	0001923
0	0.062634	0.049400	-0.001537	0.038474	MT	20918	2023.02.27 15:01:03.311525761	0001923
0	0.047308	0.010460	-0.017643	0.042630	MT	20918	2023.02.27 15:01:03.312525761	0001923
0	0.065200	0.049442	-0.001598	0.042473	MT	20918	2023.02.27 15:01:03.313525761	0001923
0	0.057359	0.037421	-0.020549	0.038307	MT	20918	2023.02.27 15:01:03.314525761	0001923
0	0.060614	0.037429	-0.028548	0.038185	MT	20918	2023.02.27 15:01:03.315525761	0001923
0	0.076851	0.045626	-0.020845	0.058221	MT	20918	2023.02.27 15:01:03.316525761	0001923
0	0.079265	0.045665	-0.017906	0.062266	MT	20918	2023.02.27 15:01:03.317525761	0001923
0	0.075273	0.073170	-0.009157	0.015108	MT	20918	2023.02.27 15:01:03.318525761	0001923
0	0.053160	0.029351	-0.032435	0.030207	MT	20918	2023.02.27 15:01:03.319525761	0001923
0	0.060869	0.037249	-0.044256	0.018944	MT	20918	2023.02.27 15:01:03.320525761	0001923
0	0.073885	0.057483	-0.001650	0.046390	MT	20918	2023.02.27 15:01:03.321525761	0001923
0	0.071344	0.065261	-0.017287	0.023067	MT	20918	2023.02.27 15:01:03.322525761	0001923
0	0.060415	0.045379	-0.020479	0.034225	MT	20918	2023.02.27 15:01:03.323525761	0001923
0	0.045826	0.009834	-0.039678	-0.020711	MT	20918	2023.02.27 15:01:03.324525761	0001923
0	0.009220	0.002009	-0.008997	-0.000158	MT	20918	2023.02.27 15:01:03.325525761	0001923
0	0.058489	0.006554	-0.028768	0.050502	MT	20918	2023.02.27 15:01:03.326525761	0001923
0	0.067298	0.057195	-0.032173	0.014922	MT	20918	2023.02.27 15:01:03.327525761	0001923
0	0.042379	0.010243	-0.036289	0.019344	MT	20918	2023.02.27 15:01:03.328525761	0001923
0	0.054653	0.041368	-0.009485	0.034435	MT	20918	2023.02.27 15:01:03.329525761	0001923
0	0.083774	0.045680	-0.032905	0.062037	MT	20918	2023.02.27 15:01:03.330525761	0001923
0	0.066408	0.025487	-0.044622	0.042063	MT	20918	2023.02.27 15:01:03.331525761	0001923
0	0.058112	0.048816	-0.023634	-0.020868	MT	20918	2023.02.27 15:01:03.332525761	0001923
0	0.101242	0.065790	-0.021066	0.074013	MT	20918	2023.02.27 15:01:03.333525761	0001923
0	0.058464	0.057010	-0.012931	-0.000785	MT	20918	2023.02.27 15:01:03.334525761	0001923
0	0.058112	0.040829	-0.035642	-0.020969	MT	20918	2023.02.27 15:01:03.335525761	0001923
0	0.071680	0.069150	0.010836	0.015455	MT	20918	2023.02.27 15:01:03.336525761	0001923
0	0.062442	0.041479	0.002331	0.046616	MT	20918	2023.02.27 15:01:03.337525761	0001923
0	0.086174	0.073423	-0.024506	0.037875	MT	20918	2023.02.27 15:01:03.338525761	0001923
0	0.065376	0.045391	-0.032477	0.034042	MT	20918	2023.02.27 15:01:03.339525761	0001923
0	0.074766	0.010466	-0.063576	0.037928	MT	20918	2023.02.27 15:01:03.340525761	0001923
0	0.044385	0.041015	-0.016949	-0.000682	MT	20918	2023.02.27 15:01:03.341525761	0001923
0	0.053385	0.049196	0.006752	0.019599	MT	20918	2023.02.27 15:01:03.342525761	0001923
0	0.056383	0.017542	-0.017756	0.050557	MT	20918	2023.02.27 15:01:03.343525761	0001923
0	0.047191	0.025410	-0.009565	0.038599	MT	20918	2023.02.27 15:01:03.344525761	0001923
0	0.048600	0.045172	-0.009190	0.015397	MT	20918	2023.02.27 15:01:03.345525761	0001923
0	0.062698	0.049396	0.002462	0.038535	MT	20918	2023.02.27 15:01:03.346525761	0001923
0	0.065192	0.065002	-0.004922	-0.000745	MT	20918	2023.02.27 15:01:03.347525761	0001923
0	0.079366	0.057569	-0.005771	0.054328	MT	20918	2023.02.27 15:01:03.348525761	0001923
0	0.055299	0.049254	-0.009307	0.023354	MT	20918	2023.02.27 15:01:03.349525761	0001923
0	0.068250	0.064890	-0.016738	-0.012927	MT	20918	2023.02.27 15:01:03.350525761	0001923
0	0.060407	0.057018	-0.019930	-0.000892	MT	20918	2023.02.27 15:01:03.351525761	0001923
0	0.058728	0.045237	-0.032248	0.019045	MT	20918	2023.02.27 15:01:03.352525761	0001923
0	0.044294	0.040838	-0.004707	-0.016496	MT	20918	2023.02.27 15:01:03.353525761	0001923
0	0.071113	0.065186	-0.024164	0.014962	MT	20918	2023.02.27 15:01:03.354525761	0001923
0	0.054139	0.041335	-0.017423	0.030313	MT	20918	2023.02.27 15:01:03.355525761	0001923
0	0.074740	0.065337	-0.020394	0.030020	MT	20918	2023.02.27 15:01:03.356525761	0001923
0	0.077421	0.077030	0.007029	0.003314	MT	20918	2023.02.27 15:01:03.357525761	0001923
0	0.077724	0.060659	-0.031374	-0.037111	MT	20918	2023.02.27 15:01:03.358525761	0001923
0	0.069123	0.069039	-0.000979	0.003274	MT	20918	2023.02.27 15:01:03.359525761	0001923
0	0.072118	0.065265	-0.020287	0.023021	MT	20918	2023.02.27 15:01:03.360525761	0001923
0	0.020125	-0.009842	0.006743	0.016207	MT	20918	2023.02.27 15:01:03.361525761	0001923
0	0.049810	0.041225	-0.020254	0.019269	MT	20918	2023.02.27 15:01:03.362525761	0001923
0	0.083493	0.077325	-0.009381	0.030065	MT	20918	2023.02.27 15:01:03.363525761	0001923
0	0.078396	0.061465	-0.024581	0.041998	MT	20918	2023.02.27 15:01:03.364525761	0001923
0	0.069405	0.057314	-0.028357	0.026981	MT	20918	2023.02.27 15:01:03.365525761	0001923
0	0.076282	0.041661	-0.013912	0.062369	MT	20918	2023.02.27 15:01:03.366525761	0001923
0	0.065315	0.029586	-0.020803	0.054387	MT	20918	2023.02.27 15:01:03.367525761	0001923
0	0.032265	0.024978	-0.019907	-0.004562	MT	20918	2023.02.27 15:01:03.368525761	0001923
0	0.040804	0.033023	-0.023958	-0.000706	MT	20918	2023.02.27 15:01:03.369525761	0001923
0	0.059085	0.041417	-0.017545	0.038312	MT	20918	2023.02.27 15:01:03.370525761	0001923
0	0.059615	0.056973	-0.016869	-0.004846	MT	20918	2023.02.27 15:01:03.371525761	0001923
0	0.051323	0.041300	-0.013377	0.027375	MT	20918	2023.02.27 15:01:03.372525761	0001923
0	0.063710	0.053363	-0.005471	0.034372	MT	20918	2023.02.27 15:01:03.373525761	0001923
0	0.062873	0.049199	-0.036182	0.014943	MT	20918	2023.02.27 15:01:03.374525761	0001923
0	0.082710	0.069165	-0.044096	0.010616	MT	20918	2023.02.27 15:01:03.375525761	0001923
0	0.078861	0.061499	-0.017643	0.046104	MT	20918	2023.02.27 15:01:03.376525761	0001923
0	0.053526	0.049100	-0.020062	0.007189	MT	20918	2023.02.27 15:01:03.377525761	0001923
0	0.068840	0.033620	-0.013860	0.058452	MT	20918	2023.02.27 15:01:03.378525761	0001923
0	0.018248	0.009930	-0.012864	-0.008300	MT	20918	2023.02.27 15:01:03.379525761	0001923
0	0.075690	0.073017	-0.019911	-0.001057	MT	20918	2023.02.27 15:01:03.380525761	0001923
0	0.069065	0.065179	-0.017165	0.015069	MT	20918	2023.02.27 15:01:03.381525761	0001923
0	0.072021	0.053495	-0.013653	0.046248	MT	20918	2023.02.27 15:01:03.382525761	0001923
0	0.031048	0.006152	-0.028173	0.011508	MT	20918	2023.02.27 15:01:03.383525761	0001923
0	0.063253	0.040705	-0.035459	-0.032967	MT	20918	2023.02.27 15:01:03.384525761	0001923
0	0.048600	0.044842	-0.008701	-0.016598	MT	20918	2023.02.27 15:01:03.385525761	0001923
0	0.057645	0.017563	0.002180	0.054862	MT	20918	2023.02.27 15:01:03.386525761	0001923
0	0.041122	0.021365	-0.005509	0.034702	MT	20918	2023.02.27 15:01:03.387525761	0001923
0	0.088148	0.061597	-0.032764	0.053874	MT	20918	2023.02.27 15:01:03.388525761	0001923
0	0.030232	0.013260	-0.013349	0.023664	MT	20918	2023.02.27 15:01:03.389525761	0001923
0	0.025377	-0.009855	-0.020193	0.011795	MT	20918	2023.02.27 15:01:03.390525761	0001923
0	0.065871	0.053396	0.002467	0.038494	MT	20918	2023.02.27 15:01:03.391525761	0001923
0	0.074733	0.065310	-0.024348	0.026960	MT	20918	2023.02.27 15:01:03.392525761	0001923
0	0.058198	0.049322	-0.005415	0.030414	MT	20918	2023.02.27 15:01:03.393525761	0001923
0	0.065992	0.053404	-0.005532	0.038371	MT	20918	2023.02.27 15:01:03.394525761	0001923
0	0.037762	0.024736	0.015394	-0.024024	MT	20918	2023.02.27 15:01:03.395525761	0001923
0	0.013153	0.002013	-0.012996	-0.000219	MT	20918	2023.02.27 15:01:03.396525761	0001923
0	0.049244	0.045018	-0.019944	-0.000769	MT	20918	2023.02.27 15:01:03.397525761	0001923
0	0.039013	0.033139	-0.017142	0.011399	MT	20918	2023.02.27 15:01:03.398525761	0001923
0	0.086412	0.073457	-0.017568	0.041982	MT	20918	2023.02.27 15:01:03.399525761	0001923
0	0.042379	0.010243	-0.036289	0.019344	MT	20918	2023.02.27 15:01:03.400525761	0001923
0	0.035581	0.029177	-0.013208	0.015500	MT	20918	2023.02.27 15:01:03.401525761	0001923
0	0.056365	0.045270	-0.024310	0.023166	MT	20918	2023.02.27 15:01:03.402525761	0001923
0	0.097257	0.085485	-0.005616	0.046041	MT	20918	2023.02.27 15:01:03.403525761	0001923
0	0.040410	0.032895	-0.019775	-0.012643	MT	20918	2023.02.27 15:01:03.404525761	0001923
0	0.012845	-0.009916	-0.001134	0.008086	MT	20918	2023.02.27 15:01:03.405525761	0001923
0	0.080716	0.065490	-0.009639	0.046185	MT	20918	2023.02.27 15:01:03.406525761	0001923
0	0.051323	0.041300	-0.013377	0.027375	MT	20918	2023.02.27 15:01:03.407525761	0001923
0	0.046626	0.006460	-0.017647	0.042671	MT	20918	2023.02.27 15:01:03.408525761	0001923
0	0.054056	0.053072	0.006940	0.007560	MT	20918	2023.02.27 15:01:03.409525761	0001923
0	0.036932	0.001736	-0.023567	-0.028383	MT	20918	2023.02.27 15:01:03.410525761	0001923
0	0.083060	0.077312	0.002618	0.030248	MT	20918	2023.02.27 15:01:03.411525761	0001923
0	0.067594	0.060943	-0.027802	-0.009054	MT	20918	2023.02.27 15:01:03.412525761	0001923
0	0.095551	0.065572	-0.048696	0.049589	MT	20918	2023.02.27 15:01:03.413525761	0001923
0	0.113503	0.101530	-0.009658	0.049814	MT	20918	2023.02.27 15:01:03.414525761	0001923
0	0.070221	0.037616	-0.009856	0.058472	MT	20918	2023.02.27 15:01:03.415525761	0001923
0	0.089816	0.077457	-0.017563	0.041940	MT	20918	2023.02.27 15:01:03.416525761	0001923
0	0.061131	0.053150	-0.028117	0.011025	MT	20918	2023.02.27 15:01:03.417525761	0001923
0	0.115213	0.105458	-0.020530	0.041606	MT	20918	2023.02.27 15:01:03.418525761	0001923
0	0.055803	0.052973	-0.016874	-0.004805	MT	20918	2023.02.27 15:01:03.419525761	0001923
0	0.054708	0.041076	-0.036008	0.003027	MT	20918	2023.02.27 15:01:03.420525761	0001923
0	0.050050	0.028957	-0.039839	-0.008908	MT	20918	2023.02.27 15:01:03.421525761	0001923
0	0.041497	0.037098	-0.017076	0.007358	MT	20918	2023.02.27 15:01:03.422525761	0001923
0	0.051546	0.041266	-0.020315	0.023268	MT	20918	2023.02.27 15:01:03.423525761	0001923
0	0.055453	0.041372	-0.013484	0.034373	MT	20918	2023.02.27 15:01:03.424525761	0001923
0	0.099975	0.085535	-0.013676	0.049918	MT	20918	2023.02.27 15:01:03.425525761	0001923
0	0.054277	0.049180	-0.017184	0.015233	MT	20918	2023.02.27 15:01:03.426525761	0001923
0	0.059034	0.010554	-0.028763	0.050461	MT	20918	2023.02.27 15:01:03.427525761	0001923
0	0.080716	0.045689	-0.001969	0.066510	MT	20918	2023.02.27 15:01:03.428525761	0001923
0	0.059883	0.057171	-0.009176	0.015273	MT	20918	2023.02.27 15:01:03.429525761	0001923
0	0.045978	0.037259	-0.013321	0.023416	MT	20918	2023.02.27 15:01:03.430525761	0001923
0	0.055453	0.029488	-0.005683	0.046617	MT	20918	2023.02.27 15:01:03.431525761	0001923
0	0.041388	0.017238	-0.032281	0.019333	MT	20918	2023.02.27 15:01:03.432525761	0001923
0	0.055803	0.053056	-0.016996	0.003194	MT	20918	2023.02.27 15:01:03.433525761	0001923
0	0.049900	0.041292	-0.005378	0.027497	MT	20918	2023.02.27 15:01:03.434525761	0001923
0	0.041097	0.028945	-0.027840	-0.008725	MT	20918	2023.02.27 15:01:03.435525761	0001923
0	0.072512	0.057387	-0.028463	0.033980	MT	20918	2023.02.27 15:01:03.436525761	0001923
0	0.064265	0.052631	-0.004387	-0.036616	MT	20918	2023.02.27 15:01:03.437525761	0001923
0	0.031890	0.013111	-0.028103	0.007437	MT	20918	2023.02.27 15:01:03.438525761	0001923
0	0.024597	-0.017829	-0.005265	0.016106	MT	20918	2023.02.27 15:01:03.439525761	0001923
0	0.071365	0.010682	-0.032946	0.062397	MT	20918	2023.02.27 15:01:03.440525761	0001923
0	0.045891	0.045007	-0.008946	-0.000601	MT	20918	2023.02.27 15:01:03.441525761	0001923
0	0.095718	0.077513	-0.032622	0.045711	MT	20918	2023.02.27 15:01:03.442525761	0001923
0	0.053684	0.052912	0.003185	-0.008498	MT	20918	2023.02.27 15:01:03.443525761	0001923
0	0.060539	0.056976	-0.019869	-0.004892	MT	20918	2023.02.27 15:01:03.444525761	0001923
0	0.038601	0.025297	-0.009397	0.027600	MT	20918	2023.02.27 15:01:03.445525761	0001923
0	0.061790	0.057217	-0.013236	0.019211	MT	20918	2023.02.27 15:01:03.446525761	0001923
0	0.089275	0.085256	-0.013264	0.022922	MT	20918	2023.02.27 15:01:03.447525761	0001923
0	0.095137	0.061746	-0.018010	0.070100	MT	20918	2023.02.27 15:01:03.448525761	0001923
0	0.062817	0.021520	-0.036688	0.046226	MT	20918	2023.02.27 15:01:03.449525761	0001923
0	0.088380	0.081362	-0.005438	0.034084	MT	20918	2023.02.27 15:01:03.450525761	0001923
0	0.072512	0.057387	-0.028463	0.033980	MT	20918	2023.02.27 15:01:03.451525761	0001923
0	0.045989	0.029352	0.006499	0.034803	MT	20918	2023.02.27 15:01:03.452525761	0001923
0	0.097949	0.049742	-0.052959	0.065690	MT	20918	2023.02.27 15:01:03.453525761	0001923
0	0.040620	0.017339	-0.020451	0.030514	MT	20918	2023.02.27 15:01:03.454525761	0001923
0	0.020322	0.010137	-0.013170	0.011696	MT	20918	2023.02.27 15:01:03.455525761	0001923
0	0.074371	0.065367	-0.009456	0.034188	MT	20918	2023.02.27 15:01:03.456525761	0001923
0	0.048672	0.033196	-0.032201	0.015169	MT	20918	2023.02.27 15:01:03.457525761	0001923
0	0.058881	0.033496	-0.013677	0.046454	MT	20918	2023.02.27 15:01:03.458525761	0001923
0	0.017578	0.002158	0.006757	0.016084	MT	20918	2023.02.27 15:01:03.459525761	0001923
0	0.082626	0.061573	-0.009766	0.054225	MT	20918	2023.02.27 15:01:03.460525761	0001923
0	0.088961	0.084807	-0.016592	-0.021131	MT	20918	2023.02.27 15:01:03.461525761	0001923
0	0.021284	-0.001801	0.006691	0.020124	MT	20918	2023.02.27 15:01:03.462525761	0001923
0	0.043186	0.029031	-0.031962	-0.000787	MT	20918	2023.02.27 15:01:03.463525761	0001923
0	0.064195	0.061017	-0.019925	-0.000933	MT	20918	2023.02.27 15:01:03.464525761	0001923
0	0.035679	0.021189	-0.024217	0.015414	MT	20918	2023.02.27 15:01:03.465525761	0001923
0	0.098321	0.081572	-0.009743	0.054019	MT	20918	2023.02.27 15:01:03.466525761	0001923
0	0.045727	0.029364	-0.005499	0.034619	MT	20918	2023.02.27 15:01:03.467525761	0001923
0	0.067424	0.037549	-0.024732	0.050244	MT	20918	2023.02.27 15:01:03.468525761	0001923
0	0.053235	0.045291	-0.005374	0.027456	MT	20918	2023.02.27 15:01:03.469525761	0001923
0	0.058464	0.057126	-0.005115	0.011335	MT	20918	2023.02.27 15:01:03.470525761	0001923
0	0.035071	-0.009666	-0.013484	0.030899	MT	20918	2023.02.27 15:01:03.471525761	0001923
0	0.031321	-0.017742	-0.009387	0.024044	MT	20918	2023.02.27 15:01:03.472525761	0001923
0	0.061522	0.053265	-0.020301	0.023145	MT	20918	2023.02.27 15:01:03.473525761	0001923
0	0.071239	0.045570	-0.005786	0.054451	MT	20918	2023.02.27 15:01:03.474525761	0001923
0	0.067365	0.065134	-0.013105	0.011130	MT	20918	2023.02.27 15:01:03.475525761	0001923
0	0.031812	-0.005732	-0.020371	0.023752	MT	20918	2023.02.27 15:01:03.476525761	0001923
0	0.046583	0.044924	-0.008823	-0.008599	MT	20918	2023.02.27 15:01:03.477525761	0001923
0	0.044553	0.025312	-0.024395	0.027371	MT	20918	2023.02.27 15:01:03.478525761	0001923
0	0.081994	0.073370	-0.013446	0.034044	MT	20918	2023.02.27 15:01:03.479525761	0001923
0	0.113890	0.097612	-0.009785	0.057854	MT	20918	2023.02.27 15:01:03.480525761	0001923
0	0.044011	0.033110	-0.028080	0.007231	MT	20918	2023.02.27 15:01:03.481525761	0001923
0	0.062944	0.029442	-0.040556	0.038084	MT	20918	2023.02.27 15:01:03.482525761	0001923
0	0.046184	0.006426	-0.024585	0.038565	MT	20918	2023.02.27 15:01:03.483525761	0001923
0	0.073233	0.037653	-0.005917	0.062532	MT	20918	2023.02.27 15:01:03.484525761	0001923
0	0.095420	0.089230	-0.028196	0.018653	MT	20918	2023.02.27 15:01:03.485525761	0001923
0	0.061335	0.061043	-0.004988	0.003295	MT	20918	2023.02.27 15:01:03.486525761	0001923
0	0.079768	0.069408	-0.009512	0.038146	MT	20918	2023.02.27 15:01:03.487525761	0001923
0	0.085569	0.053531	-0.048649	0.045713	MT	20918	2023.02.27 15:01:03.488525761	0001923
0	0.085855	0.061618	-0.013827	0.058164	MT	20918	2023.02.27 15:01:03.489525761	0001923
0	0.085200	0.069498	-0.017634	0.046022	MT	20918	2023.02.27 15:01:03.490525761	0001923
0	0.080901	0.065087	-0.047978	0.002597	MT	20918	2023.02.27 15:01:03.491525761	0001923
0	0.050210	0.037270	-0.024320	0.023248	MT	20918	2023.02.27 15:01:03.492525761	0001923
0	0.065750	0.029608	-0.001866	0.058676	MT	20918	2023.02.27 15:01:03.493525761	0001923
0	0.078556	0.049623	-0.017841	0.058226	MT	20918	2023.02.27 15:01:03.494525761	0001923
0	0.066174	0.057330	-0.013404	0.030209	MT	20918	2023.02.27 15:01:03.495525761	0001923
0	0.094329	0.053729	-0.040955	0.065832	MT	20918	2023.02.27 15:01:03.496525761	0001923
0	0.059414	0.057167	-0.005176	0.015334	MT	20918	2023.02.27 15:01:03.497525761	0001923
0	0.077524	0.021690	-0.040932	0.062162	MT	20918	2023.02.27 15:01:03.498525761	0001923
0	0.046497	0.037284	0.002616	0.027660	MT	20918	2023.02.27 15:01:03.499525761	0001923
0	0.046411	0.037288	-0.001383	0.027599	MT	20918	2023.02.27 15:01:03.500525761	0001923
0	0.029833	0.025161	0.002785	0.015786	MT	20918	2023.02.27 15:01:03.501525761	0001923
0	0.079265	0.045665	-0.017906	0.062266	MT	20918	2023.02.27 15:01:03.502525761	0001923
0	0.042532	0.025308	-0.020395	0.027432	MT	20918	2023.02.27 15:01:03.503525761	0001923
0	0.053759	0.033384	-0.024492	0.034288	MT	20918	2023.02.27 15:01:03.504525761	0001923
0	0.066227	0.017376	-0.056447	0.029964	MT	20918	2023.02.27 15:01:03.505525761	0001923
0	0.060017	0.041420	-0.020544	0.038266	MT	20918	2023.02.27 15:01:03.506525761	0001923
0	0.068015	0.065204	-0.001228	0.019312	MT	20918	2023.02.27 15:01:03.507525761	0001923
0	0.043301	0.025336	-0.017442	0.030478	MT	20918	2023.02.27 15:01:03.508525761	0001923
0	0.059825	0.041434	0.006391	0.042678	MT	20918	2023.02.27 15:01:03.509525761	0001923
0	0.059144	0.053221	-0.017240	0.019191	MT	20918	2023.02.27 15:01:03.510525761	0001923
0	0.046411	0.037288	-0.001383	0.027599	MT	20918	2023.02.27 15:01:03.511525761	0001923
0	0.075796	0.073058	-0.019972	0.002942	MT	20918	2023.02.27 15:01:03.512525761	0001923
0	0.052182	0.041327	-0.009424	0.030435	MT	20918	2023.02.27 15:01:03.513525761	0001923
0	0.078702	0.053552	-0.028712	0.050018	MT	20918	2023.02.27 15:01:03.514525761	0001923
0	0.050458	0.041296	-0.009378	0.027436	MT	20918	2023.02.27 15:01:03.515525761	0001923
0	0.071344	0.065261	-0.017287	0.023067	MT	20918	2023.02.27 15:01:03.516525761	0001923
0	0.065620	0.061241	0.002706	0.023414	MT	20918	2023.02.27 15:01:03.517525761	0001923
0	0.030100	0.029082	-0.001088	0.007685	MT	20918	2023.02.27 15:01:03.518525761	0001923
0	0.072842	0.069179	-0.017160	0.015027	MT	20918	2023.02.27 15:01:03.519525761	0001923
0	0.059489	0.045376	-0.017479	0.034271	MT	20918	2023.02.27 15:01:03.520525761	0001923
0	0.048425	0.037229	-0.024259	0.019249	MT	20918	2023.02.27 15:01:03.521525761	0001923
0	0.073993	0.065334	-0.017394	0.030066	MT	20918	2023.02.27 15:01:03.522525761	0001923
0	0.091449	0.065659	-0.013883	0.062122	MT	20918	2023.02.27 15:01:03.523525761	0001923
0	0.026325	0.006256	-0.009358	0.023797	MT	20918	2023.02.27 15:01:03.524525761	0001923
0	0.081111	0.037743	-0.014039	0.070408	MT	20918	2023.02.27 15:01:03.525525761	0001923
0	0.068622	0.064974	0.022075	-0.000333	MT	20918	2023.02.27 15:01:03.526525761	0001923
0	0.061213	0.037496	-0.013672	0.046413	MT	20918	2023.02.27 15:01:03.527525761	0001923
0	0.053694	0.037376	-0.017488	0.034353	MT	20918	2023.02.27 15:01:03.528525761	0001923
0	0.045552	0.033323	-0.005434	0.030579	MT	20918	2023.02.27 15:01:03.529525761	0001923
0	0.071204	0.002737	-0.006081	0.070891	MT	20918	2023.02.27 15:01:03.530525761	0001923
0	0.064823	0.049383	-0.024473	0.034123	MT	20918	2023.02.27 15:01:03.531525761	0001923
0	0.035791	0.025184	-0.020212	0.015434	MT	20918	2023.02.27 15:01:03.532525761	0001923
0	0.041773	0.033184	-0.020203	0.015352	MT	20918	2023.02.27 15:01:03.533525761	0001923
0	0.062426	0.052948	-0.031811	-0.009033	MT	20918	2023.02.27 15:01:03.534525761	0001923
0	0.060424	0.049363	-0.005476	0.034413	MT	20918	2023.02.27 15:01:03.535525761	0001923
0	0.070100	0.069117	0.002898	0.011334	MT	20918	2023.02.27 15:01:03.536525761	0001923
0	0.029428	0.021210	-0.005280	0.019704	MT	20918	2023.02.27 15:01:03.537525761	0001923
0	0.061465	0.041425	-0.024544	0.038205	MT	20918	2023.02.27 15:01:03.538525761	0001923
0	0.065742	0.033516	-0.032675	0.046163	MT	20918	2023.02.27 15:01:03.539525761	0001923
0	0.054277	0.049180	-0.017184	0.015233	MT	20918	2023.02.27 15:01:03.540525761	0001923
0	0.021772	0.013058	-0.017044	0.003606	MT	20918	2023.02.27 15:01:03.541525761	0001923
0	0.033121	0.013152	-0.028164	0.011436	MT	20918	2023.02.27 15:01:03.542525761	0001923
0	0.055669	0.029476	0.006316	0.046800	MT	20918	2023.02.27 15:01:03.543525761	0001923
0	0.112796	0.097579	-0.017723	0.053733	MT	20918	2023.02.27 15:01:03.544525761	0001923
0	0.066948	0.065162	-0.001167	0.015313	MT	20918	2023.02.27 15:01:03.545525761	0001923
0	0.061879	0.002451	-0.048587	0.038239	MT	20918	2023.02.27 15:01:03.546525761	0001923
0	0.096639	0.053829	-0.018141	0.078181	MT	20918	2023.02.27 15:01:03.547525761	0001923
0	0.028636	0.006028	-0.027990	-0.000490	MT	20918	2023.02.27 15:01:03.548525761	0001923
0	0.080660	0.033652	-0.044856	0.057978	MT	20918	2023.02.27 15:01:03.549525761	0001923
0	0.029698	0.029045	-0.005026	0.003624	MT	20918	2023.02.27 15:01:03.550525761	0001923
0	0.068367	0.013641	-0.032882	0.058367	MT	20918	2023.02.27 15:01:03.551525761	0001923
0	0.058941	0.049304	-0.017367	0.027231	MT	20918	2023.02.27 15:01:03.552525761	0001923
0	0.037229	0.028851	-0.016719	-0.016556	MT	20918	2023.02.27 15:01:03.553525761	0001923
0	0.090078	0.073505	-0.024628	0.045874	MT	20918	2023.02.27 15:01:03.554525761	0001923
0	0.062753	0.049342	-0.024412	0.030124	MT	20918	2023.02.27 15:01:03.555525761	0001923
0	0.032802	0.006193	-0.028234	0.015508	MT	20918	2023.02.27 15:01:03.556525761	0001923
0	0.058532	0.041346	-0.028421	0.030145	MT	20918	2023.02.27 15:01:03.557525761	0001923
0	0.061790	0.060965	-0.008866	-0.004765	MT	20918	2023.02.27 15:01:03.558525761	0001923
0	0.063261	0.037470	-0.028609	0.042184	MT	20918	2023.02.27 15:01:03.559525761	0001923
0	0.058198	0.037455	-0.013611	0.042413	MT	20918	2023.02.27 15:01:03.560525761	0001923
0	0.055109	0.006546	-0.020769	0.050624	MT	20918	2023.02.27 15:01:03.561525761	0001923
0	0.053610	0.025463	-0.020624	0.042430	MT	20918	2023.02.27 15:01:03.562525761	0001923
0	0.031765	0.017148	-0.024160	0.011456	MT	20918	2023.02.27 15:01:03.563525761	0001923
0	0.058258	0.057122	-0.001115	0.011396	MT	20918	2023.02.27 15:01:03.564525761	0001923
0	0.090526	0.065647	-0.001885	0.062305	MT	20918	2023.02.27 15:01:03.565525761	0001923
0	0.081548	0.025792	-0.021113	0.074424	MT	20918	2023.02.27 15:01:03.566525761	0001923
0	0.070335	0.053458	-0.017592	0.042187	MT	20918	2023.02.27 15:01:03.567525761	0001923
0	0.092526	0.080831	-0.039594	-0.021441	MT	20918	2023.02.27 15:01:03.568525761	0001923
0	0.065490	0.056861	-0.027685	-0.017012	MT	20918	2023.02.27 15:01:03.569525761	0001923
0	0.110426	0.109131	-0.013052	0.010677	MT	20918	2023.02.27 15:01:03.570525761	0001923
0	0.065000	0.057265	-0.020296	0.023104	MT	20918	2023.02.27 15:01:03.571525761	0001923
0	0.125901	0.101773	-0.006025	0.073871	MT	20918	2023.02.27 15:01:03.572525761	0001923
0	0.065131	0.061192	0.010766	0.019537	MT	20918	2023.02.27 15:01:03.573525761	0001923
0	0.060017	0.041420	-0.020544	0.038266	MT	20918	2023.02.27 15:01:03.574525761	0001923
0	0.055145	0.049105	-0.024061	0.007128	MT	20918	2023.02.27 15:01:03.575525761	0001923
0	0.074693	0.053536	-0.013714	0.050247	MT	20918	2023.02.27 15:01:03.576525761	0001923
0	0.085153	0.061598	0.006171	0.058469	MT	20918	2023.02.27 15:01:03.577525761	0001923
0	0.041545	-0.005584	-0.013601	0.038857	MT	20918	2023.02.27 15:01:03.578525761	0001923
0	0.051875	0.029443	-0.001622	0.042679	MT	20918	2023.02.27 15:01:03.579525761	0001923
0	0.067075	0.053413	-0.013531	0.038249	MT	20918	2023.02.27 15:01:03.580525761	0001923
0	0.036042	0.013332	-0.013456	0.030662	MT	20918	2023.02.27 15:01:03.581525761	0001923
0	0.074148	0.057461	-0.020587	0.042100	MT	20918	2023.02.27 15:01:03.582525761	0001923
0	0.045826	0.010247	-0.040289	0.019283	MT	20918	2023.02.27 15:01:03.583525761	0001923
0	0.073993	0.065334	-0.017394	0.030066	MT	20918	2023.02.27 15:01:03.584525761	0001923
0	0.092919	0.053758	-0.029018	0.070015	MT	20918	2023.02.27 15:01:03.585525761	0001923
0	0.069239	0.037586	-0.020793	0.054304	MT	20918	2023.02.27 15:01:03.586525761	0001923
0	0.046925	0.029339	-0.020437	0.030391	MT	20918	2023.02.27 15:01:03.587525761	0001923
0	0.089761	0.085185	-0.024141	0.014756	MT	20918	2023.02.27 15:01:03.588525761	0001923
0	0.075060	0.073055	-0.016972	0.002988	MT	20918	2023.02.27 15:01:03.589525761	0001923
0	0.071127	0.057417	-0.017526	0.038147	MT	20918	2023.02.27 15:01:03.590525761	0001923
0	0.110322	0.061948	-0.014315	0.090158	MT	20918	2023.02.27 15:01:03.591525761	0001923
0	0.038184	0.037086	-0.005078	0.007541	MT	20918	2023.02.27 15:01:03.592525761	0001923
0	0.112965	0.101209	-0.048119	0.014224	MT	20918	2023.02.27 15:01:03.593525761	0001923
0	0.075591	0.033606	-0.040796	0.054040	MT	20918	2023.02.27 15:01:03.594525761	0001923
0	0.068184	0.061149	-0.028108	0.010942	MT	20918	2023.02.27 15:01:03.595525761	0001923
0	0.061408	0.033533	-0.009738	0.050514	MT	20918	2023.02.27 15:01:03.596525761	0001923
0	0.079404	0.072815	-0.023605	-0.021115	MT	20918	2023.02.27 15:01:03.597525761	0001923
0	0.045815	0.013452	-0.009640	0.042721	MT	20918	2023.02.27 15:01:03.598525761	0001923
0	0.085340	0.037789	-0.018099	0.074347	MT	20918	2023.02.27 15:01:03.599525761	0001923
0	0.077730	0.053515	-0.032651	0.045958	MT	20918	2023.02.27 15:01:03.600525761	0001923
0	0.082134	0.065394	-0.036453	0.033775	MT	20918	2023.02.27 15:01:03.601525761	0001923
0	0.049890	0.045101	-0.020066	0.007230	MT	20918	2023.02.27 15:01:03.602525761	0001923
0	0.064892	0.057318	-0.001406	0.030393	MT	20918	2023.02.27 15:01:03.603525761	0001923
0	0.040025	0.037094	-0.013077	0.007419	MT	20918	2023.02.27 15:01:03.604525761	0001923
0	0.061919	0.029512	-0.028680	0.046266	MT	20918	2023.02.27 15:01:03.605525761	0001923
0	0.054653	0.033434	0.006382	0.042760	MT	20918	2023.02.27 15:01:03.606525761	0001923
0	0.064761	0.037400	-0.040486	0.034002	MT	20918	2023.02.27 15:01:03.607525761	0001923
0	0.073668	0.049565	-0.001781	0.054471	MT	20918	2023.02.27 15:01:03.608525761	0001923
0	0.106668	0.105094	-0.016996	0.006658	MT	20918	2023.02.27 15:01:03.609525761	0001923
0	0.065750	0.053375	-0.017469	0.034189	MT	20918	2023.02.27 15:01:03.610525761	0001923
0	0.137354	0.093978	-0.045274	0.089355	MT	20918	2023.02.27 15:01:03.611525761	0001923
0	0.036125	0.028937	-0.019841	-0.008603	MT	20918	2023.02.27 15:01:03.612525761	0001923
0	0.079404	0.073227	-0.024216	0.018879	MT	20918	2023.02.27 15:01:03.613525761	0001923
0	0.057000	0.049109	-0.028061	0.007067	MT	20918	2023.02.27 15:01:03.614525761	0001923
0	0.056833	0.006580	-0.013831	0.054730	MT	20918	2023.02.27 15:01:03.615525761	0001923
0	0.067424	0.045395	-0.036477	0.033981	MT	20918	2023.02.27 15:01:03.616525761	0001923
0	0.068775	0.053420	-0.020530	0.038142	MT	20918	2023.02.27 15:01:03.617525761	0001923
0	0.053842	0.033418	-0.017554	0.038394	MT	20918	2023.02.27 15:01:03.618525761	0001923
0	0.018166	0.017045	-0.005040	0.003748	MT	20918	2023.02.27 15:01:03.619525761	0001923
0	0.077582	0.057536	-0.013709	0.050206	MT	20918	2023.02.27 15:01:03.620525761	0001923
0	0.066476	0.021645	0.002063	0.062819	MT	20918	2023.02.27 15:01:03.621525761	0001923
0	0.067127	0.065167	-0.005167	0.015252	MT	20918	2023.02.27 15:01:03.622525761	0001923
0	0.062690	0.041462	-0.020605	0.042265	MT	20918	2023.02.27 15:01:03.623525761	0001923
0	0.029698	0.025165	-0.001214	0.015725	MT	20918	2023.02.27 15:01:03.624525761	0001923
0	0.066581	0.057306	-0.020358	0.027103	MT	20918	2023.02.27 15:01:03.625525761	0001923
0	0.031890	0.021024	-0.023972	-0.000583	MT	20918	2023.02.27 15:01:03.626525761	0001923
0	0.058404	0.049310	0.006584	0.030597	MT	20918	2023.02.27 15:01:03.627525761	0001923
0	0.090918	0.061671	-0.024887	0.061995	MT	20918	2023.02.27 15:01:03.628525761	0001923
0	0.055154	0.041338	-0.020422	0.030267	MT	20918	2023.02.27 15:01:03.629525761	0001923
0	0.083012	0.049689	-0.001965	0.066469	MT	20918	2023.02.27 15:01:03.630525761	0001923
0	0.072243	0.045578	-0.013785	0.054329	MT	20918	2023.02.27 15:01:03.631525761	0001923
0	0.070718	0.061195	-0.032168	0.014881	MT	20918	2023.02.27 15:01:03.632525761	0001923
0	0.093386	0.089065	-0.027952	0.002655	MT	20918	2023.02.27 15:01:03.633525761	0001923
0	0.068250	0.045470	-0.028600	0.042102	MT	20918	2023.02.27 15:01:03.634525761	0001923
0	0.057079	0.025471	-0.028624	0.042308	MT	20918	2023.02.27 15:01:03.635525761	0001923
0	0.037550	0.029218	-0.013269	0.019499	MT	20918	2023.02.27 15:01:03.636525761	0001923
0	0.068367	0.041511	-0.028666	0.046142	MT	20918	2023.02.27 15:01:03.637525761	0001923
0	0.073116	0.061378	-0.020460	0.034061	MT	20918	2023.02.27 15:01:03.638525761	0001923
0	0.068484	0.033590	-0.024798	0.054284	MT	20918	2023.02.27 15:01:03.639525761	0001923
0	0.081750	0.045702	-0.013968	0.066327	MT	20918	2023.02.27 15:01:03.640525761	0001923
0	0.059068	0.048948	-0.031816	-0.008992	MT	20918	2023.02.27 15:01:03.641525761	0001923
0	0.051546	0.041266	-0.020315	0.023268	MT	20918	2023.02.27 15:01:03.642525761	0001923
0	0.042825	0.033259	-0.013326	0.023458	MT	20918	2023.02.27 15:01:03.643525761	0001923
0	0.081548	0.065465	-0.024577	0.041957	MT	20918	2023.02.27 15:01:03.644525761	0001923
0	0.077266	0.053403	-0.044466	0.033776	MT	20918	2023.02.27 15:01:03.645525761	0001923
0	0.067602	0.045433	-0.032538	0.038041	MT	20918	2023.02.27 15:01:03.646525761	0001923
0	0.043658	0.041131	-0.009134	0.011438	MT	20918	2023.02.27 15:01:03.647525761	0001923
0	0.047508	0.033155	-0.032140	0.011169	MT	20918	2023.02.27 15:01:03.648525761	0001923
0	0.063585	0.045454	-0.013602	0.042331	MT	20918	2023.02.27 15:01:03.649525761	0001923
0	0.021954	0.020963	-0.004913	-0.004292	MT	20918	2023.02.27 15:01:03.650525761	0001923
0	0.051546	0.041266	-0.020315	0.023268	MT	20918	2023.02.27 15:01:03.651525761	0001923
0	0.042438	0.021312	-0.024400	0.027412	MT	20918	2023.02.27 15:01:03.652525761	0001923
0	0.062753	0.041354	-0.036420	0.030023	MT	20918	2023.02.27 15:01:03.653525761	0001923
0	0.092315	0.057717	-0.028952	0.065974	MT	20918	2023.02.27 15:01:03.654525761	0001923
0	0.056507	0.045154	-0.032126	0.011046	MT	20918	2023.02.27 15:01:03.655525761	0001923
0	0.086781	0.069535	-0.013695	0.050083	MT	20918	2023.02.27 15:01:03.656525761	0001923
0	0.061074	0.057212	-0.009237	0.019272	MT	20918	2023.02.27 15:01:03.657525761	0001923
0	0.071344	0.065261	-0.017287	0.023067	MT	20918	2023.02.27 15:01:03.658525761	0001923
0	0.061530	0.061080	-0.001050	0.007356	MT	20918	2023.02.27 15:01:03.659525761	0001923
0	0.036346	0.013271	-0.024348	0.023495	MT	20918	2023.02.27 15:01:03.660525761	0001923
0	0.073116	0.029640	-0.032863	0.058203	MT	20918	2023.02.27 15:01:03.661525761	0001923
0	0.039825	0.029259	-0.013330	0.023499	MT	20918	2023.02.27 15:01:03.662525761	0001923
0	0.034191	0.025143	-0.020151	0.011435	MT	20918	2023.02.27 15:01:03.663525761	0001923
0	0.045464	0.029360	-0.001500	0.034680	MT	20918	2023.02.27 15:01:03.664525761	0001923
0	0.033000	0.017069	-0.028038	0.003397	MT	20918	2023.02.27 15:01:03.665525761	0001923
0	0.090874	0.089169	-0.009138	0.014944	MT	20918	2023.02.27 15:01:03.666525761	0001923
0	0.042356	0.029300	-0.013392	0.027498	MT	20918	2023.02.27 15:01:03.667525761	0001923
0	0.053759	0.045263	-0.017311	0.023273	MT	20918	2023.02.27 15:01:03.668525761	0001923
0	0.097622	0.077588	-0.024746	0.053831	MT	20918	2023.02.27 15:01:03.669525761	0001923
0	0.081548	0.065465	-0.024577	0.041957	MT	20918	2023.02.27 15:01:03.670525761	0001923
0	0.037216	0.029143	-0.020146	0.011394	MT	20918	2023.02.27 15:01:03.671525761	0001923
0	0.056648	0.045307	-0.020372	0.027227	MT	20918	2023.02.27 15:01:03.672525761	0001923
0	0.086458	0.077403	-0.005503	0.038124	MT	20918	2023.02.27 15:01:03.673525761	0001923
0	0.081111	0.073333	-0.017385	0.029984	MT	20918	2023.02.27 15:01:03.674525761	0001923
0	0.022847	0.021008	-0.008974	-0.000354	MT	20918	2023.02.27 15:01:03.675525761	0001923
0	0.105038	0.093325	-0.040312	0.026427	MT	20918	2023.02.27 15:01:03.676525761	0001923
0	0.098924	0.085356	-0.040368	0.029509	MT	20918	2023.02.27 15:01:03.677525761	0001923
0	0.094202	0.089297	-0.013320	0.026881	MT	20918	2023.02.27 15:01:03.678525761	0001923
0	0.075961	0.057395	-0.036462	0.033857	MT	20918	2023.02.27 15:01:03.679525761	0001923
0	0.061082	0.025575	-0.009809	0.054596	MT	20918	2023.02.27 15:01:03.680525761	0001923
0	0.038691	0.029184	-0.020208	0.015393	MT	20918	2023.02.27 15:01:03.681525761	0001923
0	0.076125	0.013774	-0.002129	0.074838	MT	20918	2023.02.27 15:01:03.682525761	0001923
0	0.114026	0.073881	-0.029177	0.081807	MT	20918	2023.02.27 15:01:03.683525761	0001923
0	0.056169	0.045331	-0.013418	0.030333	MT	20918	2023.02.27 15:01:03.684525761	0001923
0	0.092266	0.088979	-0.023831	-0.005282	MT	20918	2023.02.27 15:01:03.685525761	0001923
0	0.039522	0.037115	0.006860	0.011724	MT	20918	2023.02.27 15:01:03.686525761	0001923
0	0.046065	0.044966	-0.008884	-0.004600	MT	20918	2023.02.27 15:01:03.687525761	0001923
0	0.106137	0.097201	-0.040125	0.014388	MT	20918	2023.02.27 15:01:03.688525761	0001923
0	0.058189	0.045338	-0.020418	0.030226	MT	20918	2023.02.27 15:01:03.689525761	0001923
0	0.059942	0.045315	-0.028371	0.027104	MT	20918	2023.02.27 15:01:03.690525761	0001923
0	0.089543	0.089046	-0.008954	0.002946	MT	20918	2023.02.27 15:01:03.691525761	0001923
0	0.091712	0.081440	-0.001560	0.042144	MT	20918	2023.02.27 15:01:03.692525761	0001923
0	0.067845	0.025645	0.002067	0.062778	MT	20918	2023.02.27 15:01:03.693525761	0001923
0	0.020322	-0.001797	0.002692	0.020063	MT	20918	2023.02.27 15:01:03.694525761	0001923
0	0.042638	0.037197	0.006738	0.019723	MT	20918	2023.02.27 15:01:03.695525761	0001923
0	0.074209	0.037661	-0.013916	0.062410	MT	20918	2023.02.27 15:01:03.696525761	0001923
0	0.080963	0.073358	-0.001448	0.034227	MT	20918	2023.02.27 15:01:03.697525761	0001923
0	0.055803	0.052973	-0.016874	-0.004805	MT	20918	2023.02.27 15:01:03.698525761	0001923
0	0.050130	0.041187	-0.024193	0.015209	MT	20918	2023.02.27 15:01:03.699525761	0001923
0	0.053235	0.045291	-0.005374	0.027456	MT	20918	2023.02.27 15:01:03.700525761	0001923
0	0.018466	-0.001826	-0.009246	0.015880	MT	20918	2023.02.27 15:01:03.701525761	0001923
0	0.079819	0.073325	-0.009386	0.030106	MT	20918	2023.02.27 15:01:03.702525761	0001923
0	0.032031	0.028971	-0.012903	-0.004496	MT	20918	2023.02.27 15:01:03.703525761	0001923
0	0.102660	0.073741	-0.013996	0.070038	MT	20918	2023.02.27 15:01:03.704525761	0001923
0	0.095509	0.081356	-0.040372	0.029550	MT	20918	2023.02.27 15:01:03.705525761	0001923
0	0.070605	0.053286	-0.040299	0.022839	MT	20918	2023.02.27 15:01:03.706525761	0001923
0	0.041677	0.021036	-0.035971	-0.000766	MT	20918	2023.02.27 15:01:03.707525761	0001923
0	0.024104	0.010215	-0.009292	0.019756	MT	20918	2023.02.27 15:01:03.708525761	0001923
0	0.044011	0.032945	-0.027835	-0.008766	MT	20918	2023.02.27 15:01:03.709525761	0001923
0	0.042732	0.040875	-0.000768	-0.012435	MT	20918	2023.02.27 15:01:03.710525761	0001923
0	0.076961	0.017769	0.001875	0.074858	MT	20918	2023.02.27 15:01:03.711525761	0001923
0	0.047508	0.033155	-0.032140	0.011169	MT	20918	2023.02.27 15:01:03.712525761	0001923
0	0.101597	0.073679	-0.032871	0.061749	MT	20918	2023.02.27 15:01:03.713525761	0001923
0	0.036674	0.025147	-0.024151	0.011374	MT	20918	2023.02.27 15:01:03.714525761	0001923
0	0.100489	0.053873	-0.021202	0.082135	MT	20918	2023.02.27 15:01:03.715525761	0001923
0	0.050020	0.002502	-0.017713	0.046712	MT	20918	2023.02.27 15:01:03.716525761	0001923
0	0.079962	0.045668	-0.020906	0.062221	MT	20918	2023.02.27 15:01:03.717525761	0001923
0	0.045011	0.044999	-0.000946	-0.000478	MT	20918	2023.02.27 15:01:03.718525761	0001923
0	0.050537	0.049118	0.002875	0.011539	MT	20918	2023.02.27 15:01:03.719525761	0001923
0	0.041012	0.040999	-0.000951	-0.000437	MT	20918	2023.02.27 15:01:03.720525761	0001923
0	0.055453	0.041372	-0.013484	0.034373	MT	20918	2023.02.27 15:01:03.721525761	0001923
0	0.008307	-0.001916	-0.001124	0.008004	MT	20918	2023.02.27 15:01:03.722525761	0001923
0	0.049990	0.037331	-0.013428	0.030415	MT	20918	2023.02.27 15:01:03.723525761	0001923
0	0.064831	0.053371	-0.013470	0.034250	MT	20918	2023.02.27 15:01:03.724525761	0001923
0	0.019723	0.010017	-0.016986	-0.000363	MT	20918	2023.02.27 15:01:03.725525761	0001923
0	0.046573	0.037068	-0.028014	0.003191	MT	20918	2023.02.27 15:01:03.726525761	0001923
0	0.070107	0.045541	-0.017723	0.050268	MT	20918	2023.02.27 15:01:03.727525761	0001923
0	0.066828	0.029557	-0.032740	0.050204	MT	20918	2023.02.27 15:01:03.728525761	0001923
0	0.062753	0.049342	-0.024412	0.030124	MT	20918	2023.02.27 15:01:03.729525761	0001923
0	0.040755	0.006381	-0.020525	0.034627	MT	20918	2023.02.27 15:01:03.730525761	0001923
0	0.067654	0.048791	-0.039571	-0.025111	MT	20918	2023.02.27 15:01:03.731525761	0001923
0	0.050931	0.045217	-0.013250	0.019335	MT	20918	2023.02.27 15:01:03.732525761	0001923
0	0.061595	0.037466	-0.024610	0.042245	MT	20918	2023.02.27 15:01:03.733525761	0001923
0	0.065750	0.053375	-0.017469	0.034189	MT	20918	2023.02.27 15:01:03.734525761	0001923
0	0.042732	0.017343	-0.024450	0.030453	MT	20918	2023.02.27 15:01:03.735525761	0001923
0	0.072512	0.045515	-0.032660	0.046040	MT	20918	2023.02.27 15:01:03.736525761	0001923
0	0.089900	0.053717	-0.028957	0.066015	MT	20918	2023.02.27 15:01:03.737525761	0001923
0	0.089588	0.077423	-0.024501	0.037834	MT	20918	2023.02.27 15:01:03.738525761	0001923
0	0.077724	0.061087	-0.047983	0.002638	MT	20918	2023.02.27 15:01:03.739525761	0001923
0	0.053075	0.048977	-0.019878	-0.004809	MT	20918	2023.02.27 15:01:03.740525761	0001923
0	0.068840	0.053450	-0.009593	0.042310	MT	20918	2023.02.27 15:01:03.741525761	0001923
0	0.064568	0.052779	-0.027567	-0.024969	MT	20918	2023.02.27 15:01:03.742525761	0001923
0	0.060216	0.029508	-0.024680	0.046327	MT	20918	2023.02.27 15:01:03.743525761	0001923
0	0.086585	0.077313	-0.028333	0.026775	MT	20918	2023.02.27 15:01:03.744525761	0001923
0	0.053160	0.048846	-0.012696	-0.016700	MT	20918	2023.02.27 15:01:03.745525761	0001923
0	0.053019	0.041331	-0.013423	0.030374	MT	20918	2023.02.27 15:01:03.746525761	0001923
0	0.052716	0.033414	-0.013555	0.038455	MT	20918	2023.02.27 15:01:03.747525761	0001923
0	0.072512	0.061341	-0.024398	0.030000	MT	20918	2023.02.27 15:01:03.748525761	0001923
0	0.097216	0.081539	-0.017681	0.049898	MT	20918	2023.02.27 15:01:03.749525761	0001923
0	0.039230	0.017336	-0.017451	0.030560	MT	20918	2023.02.27 15:01:03.750525761	0001923
0	0.071007	0.069166	-0.005162	0.015211	MT	20918	2023.02.27 15:01:03.751525761	0001923
0	0.071463	0.057437	0.002411	0.042452	MT	20918	2023.02.27 15:01:03.752525761	0001923
0	0.077266	0.065345	-0.028393	0.029898	MT	20918	2023.02.27 15:01:03.753525761	0001923
0	0.049427	0.029410	-0.009560	0.038557	MT	20918	2023.02.27 15:01:03.754525761	0001923
0	0.058728	0.053104	-0.024056	0.007086	MT	20918	2023.02.27 15:01:03.755525761	0001923
0	0.021656	-0.005858	-0.017188	0.011800	MT	20918	2023.02.27 15:01:03.756525761	0001923
0	0.045717	0.017385	-0.024511	0.034452	MT	20918	2023.02.27 15:01:03.757525761	0001923
0	0.048343	0.041183	-0.020193	0.015270	MT	20918	2023.02.27 15:01:03.758525761	0001923
0	0.046840	0.044879	-0.004763	-0.012538	MT	20918	2023.02.27 15:01:03.759525761	0001923
0	0.069239	0.065216	-0.013227	0.019129	MT	20918	2023.02.27 15:01:03.760525761	0001923
0	0.019442	0.016922	-0.004857	-0.008250	MT	20918	2023.02.27 15:01:03.761525761	0001923
0	0.059741	0.017300	-0.052340	0.023026	MT	20918	2023.02.27 15:01:03.762525761	0001923
0	0.075697	0.061386	-0.028459	0.033938	MT	20918	2023.02.27 15:01:03.763525761	0001923
0	0.020322	-0.001797	0.002692	0.020063	MT	20918	2023.02.27 15:01:03.764525761	0001923
0	0.037974	0.029251	-0.005331	0.023621	MT	20918	2023.02.27 15:01:03.765525761	0001923
0	0.049487	0.033274	-0.028324	0.023228	MT	20918	2023.02.27 15:01:03.766525761	0001923
0	0.037868	0.025292	-0.005397	0.027662	MT	20918	2023.02.27 15:01:03.767525761	0001923
0	0.054717	0.037379	-0.020488	0.034308	MT	20918	2023.02.27 15:01:03.768525761	0001923
0	0.089146	0.077453	-0.013564	0.042002	MT	20918	2023.02.27 15:01:03.769525761	0001923
0	0.048198	0.033356	0.002504	0.034700	MT	20918	2023.02.27 15:01:03.770525761	0001923
0	0.066588	0.053379	-0.020469	0.034143	MT	20918	2023.02.27 15:01:03.771525761	0001923
0	0.060481	0.057200	0.002762	0.019456	MT	20918	2023.02.27 15:01:03.772525761	0001923
0	0.022361	0.006103	-0.020113	0.007631	MT	20918	2023.02.27 15:01:03.773525761	0001923
0	0.038910	0.037090	-0.009077	0.007480	MT	20918	2023.02.27 15:01:03.774525761	0001923
0	0.080517	0.065474	0.006359	0.046430	MT	20918	2023.02.27 15:01:03.775525761	0001923
0	0.057149	0.049262	-0.017306	0.023232	MT	20918	2023.02.27 15:01:03.776525761	0001923
0	0.062048	0.057250	-0.005298	0.023333	MT	20918	2023.02.27 15:01:03.777525761	0001923
0	0.064203	0.045424	-0.024539	0.038164	MT	20918	2023.02.27 15:01:03.778525761	0001923
0	0.073553	0.045552	-0.028722	0.050100	MT	20918	2023.02.27 15:01:03.779525761	0001923
0	0.081792	0.053626	-0.020836	0.058139	MT	20918	2023.02.27 15:01:03.780525761	0001923
0	0.067149	-0.001359	-0.032899	0.058522	MT	20918	2023.02.27 15:01:03.781525761	0001923
0	0.044654	0.041135	-0.013133	0.011377	MT	20918	2023.02.27 15:01:03.782525761	0001923
0	0.062056	0.053326	-0.009409	0.030312	MT	20918	2023.02.27 15:01:03.783525761	0001923
0	0.059414	0.057167	-0.005176	0.015334	MT	20918	2023.02.27 15:01:03.784525761	0001923
0	0.046497	0.041213	-0.009256	0.019437	MT	20918	2023.02.27 15:01:03.785525761	0001923
0	0.081259	0.065494	-0.013639	0.046124	MT	20918	2023.02.27 15:01:03.786525761	0001923
0	0.089504	0.073531	-0.009691	0.050102	MT	20918	2023.02.27 15:01:03.787525761	0001923
0	0.064452	0.037507	-0.024671	0.046245	MT	20918	2023.02.27 15:01:03.788525761	0001923
0	0.089135	0.085144	-0.024080	0.010756	MT	20918	2023.02.27 15:01:03.789525761	0001923
0	0.060291	0.021579	-0.013813	0.054576	MT	20918	2023.02.27 15:01:03.790525761	0001923
0	0.034467	0.002309	-0.020423	0.027669	MT	20918	2023.02.27 15:01:03.791525761	0001923
0	0.037229	0.029181	-0.017208	0.015439	MT	20918	2023.02.27 15:01:03.792525761	0001923
0	0.092141	0.065634	-0.028820	0.057893	MT	20918	2023.02.27 15:01:03.793525761	0001923
0	0.068315	0.053437	0.002406	0.042493	MT	20918	2023.02.27 15:01:03.794525761	0001923
0	0.099614	0.069717	0.009997	0.070446	MT	20918	2023.02.27 15:01:03.795525761	0001923
0	0.066581	0.057306	-0.020358	0.027103	MT	20918	2023.02.27 15:01:03.796525761	0001923
0	0.073689	0.010749	-0.018070	0.070625	MT	20918	2023.02.27 15:01:03.797525761	0001923
0	0.056789	0.037204	-0.040196	0.015005	MT	20918	2023.02.27 15:01:03.798525761	0001923
0	0.067075	0.057334	-0.017404	0.030148	MT	20918	2023.02.27 15:01:03.799525761	0001923
0	0.069072	0.057400	-0.001528	0.038391	MT	20918	2023.02.27 15:01:03.800525761	0001923
0	0.059220	0.037459	-0.017611	0.042352	MT	20918	2023.02.27 15:01:03.801525761	0001923
0	0.076335	0.065408	-0.009517	0.038187	MT	20918	2023.02.27 15:01:03.802525761	0001923
0	0.096597	0.081535	-0.013681	0.049959	MT	20918	2023.02.27 15:01:03.803525761	0001923
0	0.055371	0.013364	-0.044453	0.030189	MT	20918	2023.02.27 15:01:03.804525761	0001923
0	0.054854	0.017333	-0.044402	0.027148	MT	20918	2023.02.27 15:01:03.805525761	0001923
0	0.060885	0.049367	-0.009475	0.034352	MT	20918	2023.02.27 15:01:03.806525761	0001923
0	0.038704	0.029255	-0.009331	0.023560	MT	20918	2023.02.27 15:01:03.807525761	0001923
0	0.048775	0.013485	-0.001702	0.046843	MT	20918	2023.02.27 15:01:03.808525761	0001923
0	0.077936	0.073257	-0.013278	0.023046	MT	20918	2023.02.27 15:01:03.809525761	0001923
0	0.061530	0.061031	0.007010	0.003478	MT	20918	2023.02.27 15:01:03.810525761	0001923
0	0.067298	0.057195	-0.032173	0.014922	MT	20918	2023.02.27 15:01:03.811525761	0001923
0	0.070335	0.053458	-0.017592	0.042187	MT	20918	2023.02.27 15:01:03.812525761	0001923
0	0.056666	0.021538	-0.013752	0.050577	MT	20918	2023.02.27 15:01:03.813525761	0001923
0	0.038210	0.010313	-0.024413	0.027526	MT	20918	2023.02.27 15:01:03.814525761	0001923
0	0.056232	0.052932	-0.016813	-0.008804	MT	20918	2023.02.27 15:01:03.815525761	0001923
0	0.071512	0.053428	-0.028529	0.038020	MT	20918	2023.02.27 15:01:03.816525761	0001923
0	0.069986	0.045474	-0.032599	0.042041	MT	20918	2023.02.27 15:01:03.817525761	0001923
0	0.041581	0.032940	-0.023836	-0.008705	MT	20918	2023.02.27 15:01:03.818525761	0001923
0	0.063961	0.049413	-0.013536	0.038290	MT	20918	2023.02.27 15:01:03.819525761	0001923
0	0.026870	0.025049	-0.009030	0.003604	MT	20918	2023.02.27 15:01:03.820525761	0001923
0	0.055381	0.045326	-0.009419	0.030394	MT	20918	2023.02.27 15:01:03.821525761	0001923
0	0.049588	0.013493	-0.009701	0.046721	MT	20918	2023.02.27 15:01:03.822525761	0001923
0	0.042532	0.024821	-0.027662	-0.020682	MT	20918	2023.02.27 15:01:03.823525761	0001923
0	0.063451	0.049379	-0.020474	0.034184	MT	20918	2023.02.27 15:01:03.824525761	0001923
0	0.073885	0.065354	0.002542	0.034371	MT	20918	2023.02.27 15:01:03.825525761	0001923
0	0.078549	0.033648	-0.040857	0.058039	MT	20918	2023.02.27 15:01:03.826525761	0001923
0	0.069814	0.057378	-0.020464	0.034102	MT	20918	2023.02.27 15:01:03.827525761	0001923
0	0.074786	0.069186	-0.024160	0.014920	MT	20918	2023.02.27 15:01:03.828525761	0001923
0	0.053000	0.037159	-0.036135	0.011067	MT	20918	2023.02.27 15:01:03.829525761	0001923
0	0.052924	0.024611	-0.023357	-0.040617	MT	20918	2023.02.27 15:01:03.830525761	0001923
0	0.072353	0.061375	-0.017460	0.034106	MT	20918	2023.02.27 15:01:03.831525761	0001923
0	0.065315	0.061179	-0.017170	0.015110	MT	20918	2023.02.27 15:01:03.832525761	0001923
0	0.042012	-0.030228	-0.016667	-0.023947	MT	20918	2023.02.27 15:01:03.833525761	0001923
0	0.072021	0.065317	-0.001396	0.030310	MT	20918	2023.02.27 15:01:03.834525761	0001923
0	0.091712	0.081440	-0.001560	0.042144	MT	20918	2023.02.27 15:01:03.835525761	0001923
0	0.071344	0.065261	-0.017287	0.023067	MT	20918	2023.02.27 15:01:03.836525761	0001923
0	0.094710	0.085344	-0.028369	0.029692	MT	20918	2023.02.27 15:01:03.837525761	0001923
0	0.071007	0.029565	-0.040740	0.050082	MT	20918	2023.02.27 15:01:03.838525761	0001923
0	0.052393	0.044899	-0.023761	-0.012828	MT	20918	2023.02.27 15:01:03.839525761	0001923
0	0.118903	0.050063	-0.045448	0.097807	MT	20918	2023.02.27 15:01:03.840525761	0001923
0	0.048177	0.041105	-0.024071	0.007210	MT	20918	2023.02.27 15:01:03.841525761	0001923
0	0.121136	0.097681	-0.036843	0.061441	MT	20918	2023.02.27 15:01:03.842525761	0001923
0	0.067904	0.029624	-0.017864	0.058432	MT	20918	2023.02.27 15:01:03.843525761	0001923
0	0.045000	0.037184	-0.020198	0.015311	MT	20918	2023.02.27 15:01:03.844525761	0001923
0	0.069419	0.029645	0.002072	0.062737	MT	20918	2023.02.27 15:01:03.845525761	0001923
0	0.100005	0.096978	-0.023821	-0.005364	MT	20918	2023.02.27 15:01:03.846525761	0001923
0	0.040012	0.025267	-0.020334	0.023433	MT	20918	2023.02.27 15:01:03.847525761	0001923
0	0.059950	0.053287	-0.001364	0.027434	MT	20918	2023.02.27 15:01:03.848525761	0001923
0	0.047518	0.045093	-0.013067	0.007337	MT	20918	2023.02.27 15:01:03.849525761	0001923
0	0.077169	0.061486	-0.005645	0.046288	MT	20918	2023.02.27 15:01:03.850525761	0001923
0	0.091225	0.053721	-0.032956	0.065954	MT	20918	2023.02.27 15:01:03.851525761	0001923
0	0.055308	0.037413	-0.013550	0.038414	MT	20918	2023.02.27 15:01:03.852525761	0001923
0	0.081012	0.057581	-0.017770	0.054144	MT	20918	2023.02.27 15:01:03.853525761	0001923
0	0.024042	0.017017	-0.016978	-0.000435	MT	20918	2023.02.27 15:01:03.854525761	0001923
0	0.046915	0.037188	-0.024198	0.015250	MT	20918	2023.02.27 15:01:03.855525761	0001923
0	0.077582	0.057536	-0.013709	0.050206	MT	20918	2023.02.27 15:01:03.856525761	0001923
0	0.046239	0.044908	0.007175	-0.008355	MT	20918	2023.02.27 15:01:03.857525761	0001923
0	0.066166	0.061253	-0.009293	0.023231	MT	20918	2023.02.27 15:01:03.858525761	0001923
0	0.043463	0.033225	-0.020264	0.019351	MT	20918	2023.02.27 15:01:03.859525761	0001923
0	0.045222	0.006389	-0.028524	0.034505	MT	20918	2023.02.27 15:01:03.860525761	0001923
0	0.056736	0.013571	-0.005824	0.054780	MT	20918	2023.02.27 15:01:03.861525761	0001923
0	0.033136	0.017293	-0.005407	0.027744	MT	20918	2023.02.27 15:01:03.862525761	0001923
0	0.079561	0.061502	-0.020643	0.046059	MT	20918	2023.02.27 15:01:03.863525761	0001923
0	0.058258	0.033429	-0.028553	0.038226	MT	20918	2023.02.27 15:01:03.864525761	0001923
0	0.058600	0.056969	-0.012870	-0.004785	MT	20918	2023.02.27 15:01:03.865525761	0001923
0	0.125996	0.081993	-0.018352	0.093890	MT	20918	2023.02.27 15:01:03.866525761	0001923
0	0.076066	0.049552	-0.028717	0.050059	MT	20918	2023.02.27 15:01:03.867525761	0001923
0	0.070951	0.065290	-0.005350	0.027250	MT	20918	2023.02.27 15:01:03.868525761	0001923
0	0.029833	0.017252	-0.005346	0.023745	MT	20918	2023.02.27 15:01:03.869525761	0001923
0	0.064769	0.033575	-0.009799	0.054513	MT	20918	2023.02.27 15:01:03.870525761	0001923
0	0.058318	0.053063	-0.023995	0.003087	MT	20918	2023.02.27 15:01:03.871525761	0001923
0	0.028740	0.013256	-0.009350	0.023725	MT	20918	2023.02.27 15:01:03.872525761	0001923
0	0.070951	0.049470	-0.028595	0.042061	MT	20918	2023.02.27 15:01:03.873525761	0001923
0	0.042356	0.037209	-0.005261	0.019539	MT	20918	2023.02.27 15:01:03.874525761	0001923
0	0.087601	0.065481	-0.040575	0.041713	MT	20918	2023.02.27 15:01:03.875525761	0001923
0	0.096509	0.077550	-0.028684	0.049771	MT	20918	2023.02.27 15:01:03.876525761	0001923
0	0.076276	0.061424	-0.024520	0.037999	MT	20918	2023.02.27 15:01:03.877525761	0001923
0	0.049000	0.033077	-0.036018	0.003110	MT	20918	2023.02.27 15:01:03.878525761	0001923
0	0.049649	0.041027	-0.027948	-0.000850	MT	20918	2023.02.27 15:01:03.879525761	0001923
0	0.030496	0.029086	-0.005087	0.007624	MT	20918	2023.02.27 15:01:03.880525761	0001923
0	0.081786	0.073309	-0.024338	0.026877	MT	20918	2023.02.27 15:01:03.881525761	0001923
0	0.083636	0.065536	-0.013700	0.050124	MT	20918	2023.02.27 15:01:03.882525761	0001923
0	0.035693	0.021280	0.006597	0.027886	MT	20918	2023.02.27 15:01:03.883525761	0001923
0	0.065000	0.056815	-0.023624	-0.020950	MT	20918	2023.02.27 15:01:03.884525761	0001923
0	0.057914	0.053180	-0.017179	0.015192	MT	20918	2023.02.27 15:01:03.885525761	0001923
0	0.058737	0.017405	-0.044509	0.034147	MT	20918	2023.02.27 15:01:03.886525761	0001923
0	0.093354	0.065688	-0.001946	0.066304	MT	20918	2023.02.27 15:01:03.887525761	0001923
0	0.056169	0.045331	-0.013418	0.030333	MT	20918	2023.02.27 15:01:03.888525761	0001923
0	0.078237	0.069116	-0.036036	0.006738	MT	20918	2023.02.27 15:01:03.889525761	0001923
0	0.082426	0.077261	-0.017273	0.022944	MT	20918	2023.02.27 15:01:03.890525761	0001923
0	0.075425	0.069149	-0.028098	0.010860	MT	20918	2023.02.27 15:01:03.891525761	0001923
0	0.047927	0.036903	-0.027770	-0.012807	MT	20918	2023.02.27 15:01:03.892525761	0001923
0	0.089588	0.077423	-0.024501	0.037834	MT	20918	2023.02.27 15:01:03.893525761	0001923
0	0.073491	0.069103	-0.024037	0.006922	MT	20918	2023.02.27 15:01:03.894525761	0001923
0	0.066581	0.057306	-0.020358	0.027103	MT	20918	2023.02.27 15:01:03.895525761	0001923
0	0.053759	0.045296	-0.009373	0.027395	MT	20918	2023.02.27 15:01:03.896525761	0001923
0	0.050527	0.037307	-0.020381	0.027309	MT	20918	2023.02.27 15:01:03.897525761	0001923
0	0.094673	0.077560	0.002251	0.054244	MT	20918	2023.02.27 15:01:03.898525761	0001923
0	0.044430	0.010448	-0.005644	0.042813	MT	20918	2023.02.27 15:01:03.899525761	0001923
0	0.075697	0.061386	-0.028459	0.033938	MT	20918	2023.02.27 15:01:03.900525761	0001923
0	0.038066	0.013197	-0.032225	0.015375	MT	20918	2023.02.27 15:01:03.901525761	0001923
0	0.057149	0.049295	-0.009368	0.027353	MT	20918	2023.02.27 15:01:03.902525761	0001923
0	0.075060	0.072972	-0.016850	-0.005010	MT	20918	2023.02.27 15:01:03.903525761	0001923
0	0.062442	0.045446	-0.005603	0.042453	MT	20918	2023.02.27 15:01:03.904525761	0001923
0	0.026702	0.012896	-0.019799	-0.012437	MT	20918	2023.02.27 15:01:03.905525761	0001923
0	0.061604	0.049372	-0.013475	0.034291	MT	20918	2023.02.27 15:01:03.906525761	0001923
0	0.052163	0.041192	-0.028192	0.015147	MT	20918	2023.02.27 15:01:03.907525761	0001923
0	0.077775	0.073144	-0.024094	0.010880	MT	20918	2023.02.27 15:01:03.908525761	0001923
0	0.060951	0.045413	-0.013540	0.038332	MT	20918	2023.02.27 15:01:03.909525761	0001923
0	0.083295	0.049568	-0.044715	0.049815	MT	20918	2023.02.27 15:01:03.910525761	0001923
0	0.107159	0.085662	-0.017859	0.061855	MT	20918	2023.02.27 15:01:03.911525761	0001923
0	0.057697	0.049150	-0.028122	0.011066	MT	20918	2023.02.27 15:01:03.912525761	0001923
0	0.061205	0.017446	-0.044570	0.038146	MT	20918	2023.02.27 15:01:03.913525761	0001923
0	0.051546	0.040771	-0.019583	-0.024723	MT	20918	2023.02.27 15:01:03.914525761	0001923
0	0.058660	0.048861	-0.027694	-0.016929	MT	20918	2023.02.27 15:01:03.915525761	0001923
0	0.099529	0.089348	-0.032364	0.029590	MT	20918	2023.02.27 15:01:03.916525761	0001923
0	0.039421	0.037053	-0.013016	0.003420	MT	20918	2023.02.27 15:01:03.917525761	0001923
0	0.060671	0.041245	-0.040252	0.018963	MT	20918	2023.02.27 15:01:03.918525761	0001923
0	0.057219	0.056953	0.003128	-0.004540	MT	20918	2023.02.27 15:01:03.919525761	0001923
0	0.035903	0.021110	-0.028094	0.007355	MT	20918	2023.02.27 15:01:03.920525761	0001923
0	0.072890	0.064947	-0.031797	-0.009157	MT	20918	2023.02.27 15:01:03.921525761	0001923
0	0.065506	0.057326	-0.009405	0.030271	MT	20918	2023.02.27 15:01:03.922525761	0001923
0	0.119407	0.105512	-0.032589	0.045422	MT	20918	2023.02.27 15:01:03.923525761	0001923
0	0.029428	0.021210	-0.005280	0.019704	MT	20918	2023.02.27 15:01:03.924525761	0001923
0	0.049990	0.037331	-0.013428	0.030415	MT	20918	2023.02.27 15:01:03.925525761	0001923
0	0.064148	0.053367	-0.009470	0.034311	MT	20918	2023.02.27 15:01:03.926525761	0001923
0	0.056868	0.053175	-0.013180	0.015253	MT	20918	2023.02.27 15:01:03.927525761	0001923
0	0.081988	0.049601	-0.036777	0.053936	MT	20918	2023.02.27 15:01:03.928525761	0001923
0	0.041304	0.037172	-0.009199	0.015479	MT	20918	2023.02.27 15:01:03.929525761	0001923
0	0.073068	0.037649	-0.001918	0.062593	MT	20918	2023.02.27 15:01:03.930525761	0001923
0	0.110793	0.085724	0.002017	0.070159	MT	20918	2023.02.27 15:01:03.931525761	0001923
0	0.036249	0.025222	-0.017274	0.019480	MT	20918	2023.02.27 15:01:03.932525761	0001923
0	0.017720	0.017004	-0.004979	-0.000251	MT	20918	2023.02.27 15:01:03.933525761	0001923
0	0.065620	0.061241	0.002706	0.023414	MT	20918	2023.02.27 15:01:03.934525761	0001923
0	0.085475	0.049573	-0.048715	0.049754	MT	20918	2023.02.27 15:01:03.935525761	0001923
0	0.074953	0.073014	-0.016911	-0.001011	MT	20918	2023.02.27 15:01:03.936525761	0001923
0	0.068250	0.045470	-0.028600	0.042102	MT	20918	2023.02.27 15:01:03.937525761	0001923
0	0.040608	0.025032	-0.031967	-0.000746	MT	20918	2023.02.27 15:01:03.938525761	0001923
0	0.059355	0.033467	0.014320	0.046882	MT	20918	2023.02.27 15:01:03.939525761	0001923
0	0.054781	0.045266	-0.020311	0.023227	MT	20918	2023.02.27 15:01:03.940525761	0001923
0	0.044023	0.040834	-0.000707	-0.016435	MT	20918	2023.02.27 15:01:03.941525761	0001923
0	0.064568	0.053311	-0.024362	0.027083	MT	20918	2023.02.27 15:01:03.942525761	0001923
0	0.088549	0.081194	-0.032144	0.014675	MT	20918	2023.02.27 15:01:03.943525761	0001923
0	0.106447	0.093530	-0.009667	0.049897	MT	20918	2023.02.27 15:01:03.944525761	0001923
0	0.103242	0.097332	-0.017356	0.029737	MT	20918	2023.02.27 15:01:03.945525761	0001923
0	0.048104	0.045015	-0.016945	-0.000723	MT	20918	2023.02.27 15:01:03.946525761	0001923
0	0.062498	0.057254	-0.009298	0.023272	MT	20918	2023.02.27 15:01:03.947525761	0001923
0	0.074960	0.061433	0.006415	0.042472	MT	20918	2023.02.27 15:01:03.948525761	0001923
0	0.061984	0.029545	-0.020742	0.050387	MT	20918	2023.02.27 15:01:03.949525761	0001923
0	0.086637	0.041759	-0.029032	0.070138	MT	20918	2023.02.27 15:01:03.950525761	0001923
0	0.052240	0.037311	-0.024381	0.027248	MT	20918	2023.02.27 15:01:03.951525761	0001923
0	0.077627	0.061428	-0.028520	0.037938	MT	20918	2023.02.27 15:01:03.952525761	0001923
0	0.045891	0.041176	-0.013194	0.015377	MT	20918	2023.02.27 15:01:03.953525761	0001923
0	0.058873	0.037425	-0.024549	0.038246	MT	20918	2023.02.27 15:01:03.954525761	0001923
0	0.049254	0.040764	-0.012583	-0.024617	MT	20918	2023.02.27 15:01:03.955525761	0001923
0	0.029292	0.025095	-0.013091	0.007543	MT	20918	2023.02.27 15:01:03.956525761	0001923
0	0.020905	0.001894	-0.016812	-0.012278	MT	20918	2023.02.27 15:01:03.957525761	0001923
0	0.042356	0.037176	-0.013199	0.015418	MT	20918	2023.02.27 15:01:03.958525761	0001923
0	0.083289	0.069285	-0.040280	0.022675	MT	20918	2023.02.27 15:01:03.959525761	0001923
0	0.088470	0.073498	-0.017629	0.045981	MT	20918	2023.02.27 15:01:03.960525761	0001923
0	0.066295	0.025624	-0.017869	0.058473	MT	20918	2023.02.27 15:01:03.961525761	0001923
0	0.074793	0.069278	0.006654	0.027392	MT	20918	2023.02.27 15:01:03.962525761	0001923
0	0.053991	0.041356	0.002514	0.034618	MT	20918	2023.02.27 15:01:03.963525761	0001923
0	0.083096	0.077227	-0.024211	0.018837	MT	20918	2023.02.27 15:01:03.964525761	0001923
0	0.075697	0.061386	-0.028459	0.033938	MT	20918	2023.02.27 15:01:03.965525761	0001923
0	0.051020	0.033377	-0.017493	0.034395	MT	20918	2023.02.27 15:01:03.966525761	0001923
0	0.095300	0.069600	-0.036754	0.053730	MT	20918	2023.02.27 15:01:03.967525761	0001923
0	0.073178	0.065329	-0.013395	0.030127	MT	20918	2023.02.27 15:01:03.968525761	0001923
0	0.064823	0.057299	-0.013358	0.027210	MT	20918	2023.02.27 15:01:03.969525761	0001923
0	0.065742	0.057303	-0.017358	0.027149	MT	20918	2023.02.27 15:01:03.970525761	0001923
0	0.031812	-0.005732	-0.020371	0.023752	MT	20918	2023.02.27 15:01:03.971525761	0001923
0	0.063961	0.049413	-0.013536	0.038290	MT	20918	2023.02.27 15:01:03.972525761	0001923
0	0.069469	0.049465	-0.024596	0.042122	MT	20918	2023.02.27 15:01:03.973525761	0001923
0	0.055803	0.053155	0.006818	0.015559	MT	20918	2023.02.27 15:01:03.974525761	0001923
0	0.036139	0.020719	-0.008547	-0.028349	MT	20918	2023.02.27 15:01:03.975525761	0001923
0	0.061205	0.025442	-0.040561	0.038125	MT	20918	2023.02.27 15:01:03.976525761	0001923
0	0.060150	0.053291	-0.005364	0.027373	MT	20918	2023.02.27 15:01:03.977525761	0001923
0	0.067075	0.057334	-0.017404	0.030148	MT	20918	2023.02.27 15:01:03.978525761	0001923
0	0.093707	0.010958	-0.021375	0.090576	MT	20918	2023.02.27 15:01:03.979525761	0001923
0	0.036249	0.033131	-0.009143	0.011521	MT	20918	2023.02.27 15:01:03.980525761	0001923
0	0.066408	0.065051	-0.012982	0.003132	MT	20918	2023.02.27 15:01:03.981525761	0001923
0	0.061855	0.045383	-0.024478	0.034164	MT	20918	2023.02.27 15:01:03.982525761	0001923
0	0.045891	0.041209	-0.005256	0.019498	MT	20918	2023.02.27 15:01:03.983525761	0001923
0	0.087184	0.081189	-0.028145	0.014736	MT	20918	2023.02.27 15:01:03.984525761	0001923
0	0.056089	0.025397	-0.036500	0.034187	MT	20918	2023.02.27 15:01:03.985525761	0001923
0	0.069014	0.057375	-0.017465	0.034148	MT	20918	2023.02.27 15:01:03.986525761	0001923
1	0.055299	0.049254	-0.009307	0.023354	MT	20919	2023.02.27 15:01:04.987859094	0001923
1	0.071729	0.052836	-0.043627	-0.021214	MT	20919	2023.02.27 15:01:04.988859094	0001923
1	0.080012	0.073302	-0.017339	0.026984	MT	20919	2023.02.27 15:01:04.989859094	0001923
1	0.013748	-0.005879	0.002809	0.012106	MT	20919	2023.02.27 15:01:04.990859094	0001923
1	0.061620	0.026442	-0.040560	0.038115	MT	20919	2023.02.27 15:01:04.991859094	0001923
1	0.081456	0.073366	-0.009447	0.034105	MT	20919	2023.02.27 15:01:04.992859094	0001923
1	0.094074	0.085377	-0.020431	0.033814	MT	20919	2023.02.27 15:01:04.993859094	0001923
1	0.066174	0.053392	0.006467	0.038555	MT	20919	2023.02.27 15:01:04.994859094	0001923
1	0.079706	0.073029	-0.031910	-0.001240	MT	20919	2023.02.27 15:01:04.995859094	0001923
1	0.052621	0.040948	-0.031825	-0.008910	MT	20919	2023.02.27 15:01:04.996859094	0001923
1	0.058189	0.057027	0.011005	0.003581	MT	20919	2023.02.27 15:01:04.997859094	0001923
1	0.048343	0.041183	-0.020193	0.015270	MT	20919	2023.02.27 15:01:04.998859094	0001923
1	0.061855	0.045383	-0.024478	0.034164	MT	20919	2023.02.27 15:01:04.999859094	0001923
1	0.077259	0.057009	-0.051865	-0.005380	MT	20919	2023.02.27 15:01:05.000859094	0001923
1	0.097216	0.081539	-0.017681	0.049898	MT	20919	2023.02.27 15:01:05.001859094	0001923
1	0.072187	0.065321	-0.005396	0.030249	MT	20919	2023.02.27 15:01:05.002859094	0001923
1	0.053759	0.033384	-0.024492	0.034288	MT	20919	2023.02.27 15:01:05.003859094	0001923
1	0.080355	0.069240	-0.036219	0.018736	MT	20919	2023.02.27 15:01:05.004859094	0001923
1	0.028792	0.026119	0.002847	0.011776	MT	20919	2023.02.27 15:01:05.005859094	0001923
1	0.050498	0.026447	-0.005625	0.042649	MT	20919	2023.02.27 15:01:05.006859094	0001923
1	0.052631	0.045258	-0.013311	0.023334	MT	20919	2023.02.27 15:01:05.007859094	0001923
1	0.030282	0.021893	-0.016789	-0.012484	MT	20919	2023.02.27 15:01:05.008859094	0001923
1	0.069087	0.065056	0.021952	0.007666	MT	20919	2023.02.27 15:01:05.009859094	0001923
1	0.057663	0.018545	-0.020755	0.050501	MT	20919	2023.02.27 15:01:05.010859094	0001923
1	0.051323	0.048928	-0.012818	-0.008702	MT	20919	2023.02.27 15:01:05.011859094	0001923
1	0.046314	0.041101	-0.020071	0.007271	MT	20919	2023.02.27 15:01:05.012859094	0001923
1	0.066828	0.061258	-0.013293	0.023169	MT	20919	2023.02.27 15:01:05.013859094	0001923
1	0.049980	0.048965	-0.008880	-0.004641	MT	20919	2023.02.27 15:01:05.014859094	0001923
1	0.094795	0.069452	-0.052507	0.037489	MT	20919	2023.02.27 15:01:05.015859094	0001923
1	0.049900	0.041292	-0.005378	0.027497	MT	20919	2023.02.27 15:01:05.016859094	0001923
1	0.068862	0.022666	-0.017934	0.062503	MT	20919	2023.02.27 15:01:05.017859094	0001923
1	0.057845	0.056965	-0.008870	-0.004724	MT	20919	2023.02.27 15:01:05.018859094	0001923
1	0.074148	0.057461	-0.020587	0.042100	MT	20919	2023.02.27 15:01:05.019859094	0001923
1	0.056648	0.045307	-0.020372	0.027227	MT	20919	2023.02.27 15:01:05.020859094	0001923
1	0.059102	0.026438	-0.036560	0.038176	MT	20919	2023.02.27 15:01:05.021859094	0001923
1	0.063710	0.053363	-0.005471	0.034372	MT	20919	2023.02.27 15:01:05.022859094	0001923
1	0.104886	0.100982	-0.027816	-0.005467	MT	20919	2023.02.27 15:01:05.023859094	0001923
1	0.068840	0.053450	-0.009593	0.042310	MT	20919	2023.02.27 15:01:05.024859094	0001923
1	0.062753	0.057221	-0.017236	0.019150	MT	20919	2023.02.27 15:01:05.025859094	0001923
1	0.059279	0.056829	0.003312	-0.016538	MT	20919	2023.02.27 15:01:05.026859094	0001923
1	0.040841	0.022308	-0.020399	0.027463	MT	20919	2023.02.27 15:01:05.027859094	0001923
1	0.078096	0.061495	-0.013644	0.046166	MT	20919	2023.02.27 15:01:05.028859094	0001923
1	0.079467	0.073321	-0.005386	0.030167	MT	20919	2023.02.27 15:01:05.029859094	0001923
1	0.052326	0.048842	-0.008697	-0.016639	MT	20919	2023.02.27 15:01:05.030859094	0001923
1	0.048425	0.036771	-0.019587	-0.024682	MT	20919	2023.02.27 15:01:05.031859094	0001923
1	0.065000	0.057265	-0.020296	0.023104	MT	20919	2023.02.27 15:01:05.032859094	0001923
1	0.067690	0.018666	-0.017938	0.062544	MT	20919	2023.02.27 15:01:05.033859094	0001923
1	0.042202	0.006348	-0.028463	0.030505	MT	20919	2023.02.27 15:01:05.034859094	0001923
1	0.067897	0.057337	-0.020403	0.030102	MT	20919	2023.02.27 15:01:05.035859094	0001923
1	0.031828	0.018223	-0.017282	0.019552	MT	20919	2023.02.27 15:01:05.036859094	0001923
1	0.051875	0.029443	-0.001622	0.042679	MT	20919	2023.02.27 15:01:05.037859094	0001923
1	0.024920	0.014211	-0.005288	0.019776	MT	20919	2023.02.27 15:01:05.038859094	0001923
1	0.065376	0.045461	-0.020601	0.042224	MT	20919	2023.02.27 15:01:05.039859094	0001923
1	0.047371	0.026316	-0.028393	0.027300	MT	20919	2023.02.27 15:01:05.040859094	0001923
1	0.054781	0.044771	-0.019578	-0.024765	MT	20919	2023.02.27 15:01:05.041859094	0001923
1	0.071344	0.065261	-0.017287	0.023067	MT	20919	2023.02.27 15:01:05.042859094	0001923
1	0.063632	0.056811	-0.019625	-0.020889	MT	20919	2023.02.27 15:01:05.043859094	0001923
1	0.065383	0.049446	-0.005598	0.042412	MT	20919	2023.02.27 15:01:05.044859094	0001923
1	0.045365	0.036809	-0.016649	-0.020637	MT	20919	2023.02.27 15:01:05.045859094	0001923
1	0.063000	0.056898	-0.023746	-0.012951	MT	20919	2023.02.27 15:01:05.046859094	0001923
1	0.060951	0.045413	-0.013540	0.038332	MT	20919	2023.02.27 15:01:05.047859094	0001923
1	0.047138	0.026406	-0.005564	0.038649	MT	20919	2023.02.27 15:01:05.048859094	0001923
1	0.090477	0.081377	-0.020436	0.033855	MT	20919	2023.02.27 15:01:05.049859094	0001923
1	0.073444	0.073080	-0.001035	0.007232	MT	20919	2023.02.27 15:01:05.050859094	0001923
1	0.052134	0.022489	-0.005691	0.046689	MT	20919	2023.02.27 15:01:05.051859094	0001923
1	0.010050	0.005918	-0.000871	-0.008076	MT	20919	2023.02.27 15:01:05.052859094	0001923
1	0.054277	0.049180	-0.017184	0.015233	MT	20919	2023.02.27 15:01:05.053859094	0001923
1	0.051176	0.037335	-0.017427	0.030354	MT	20919	2023.02.27 15:01:05.054859094	0001923
1	0.054351	0.053089	-0.009058	0.007316	MT	20919	2023.02.27 15:01:05.055859094	0001923
1	0.085059	0.077366	-0.009442	0.034064	MT	20919	2023.02.27 15:01:05.056859094	0001923
1	0.083391	0.041717	-0.028971	0.066139	MT	20919	2023.02.27 15:01:05.057859094	0001923
1	0.074209	0.049574	-0.009780	0.054349	MT	20919	2023.02.27 15:01:05.058859094	0001923
1	0.058112	0.049228	-0.024244	0.019126	MT	20919	2023.02.27 15:01:05.059859094	0001923
1	0.047308	0.010460	-0.017643	0.042630	MT	20919	2023.02.27 15:01:05.060859094	0001923
1	0.093048	0.069559	-0.036693	0.049731	MT	20919	2023.02.27 15:01:05.061859094	0001923
1	0.061335	0.049338	-0.020413	0.030185	MT	20919	2023.02.27 15:01:05.062859094	0001923
1	0.065498	0.061216	-0.013231	0.019170	MT	20919	2023.02.27 15:01:05.063859094	0001923
1	0.094335	0.069659	-0.013878	0.062080	MT	20919	2023.02.27 15:01:05.064859094	0001923
1	0.063253	0.040705	-0.035459	-0.032967	MT	20919	2023.02.27 15:01:05.065859094	0001923
1	0.049810	0.041225	-0.020254	0.019269	MT	20919	2023.02.27 15:01:05.066859094	0001923
1	0.061327	0.049274	-0.028305	0.023064	MT	20919	2023.02.27 15:01:05.067859094	0001923
1	0.067661	0.064932	-0.016799	-0.008927	MT	20919	2023.02.27 15:01:05.068859094	0001923
1	0.053554	0.026209	-0.044208	0.015057	MT	20919	2023.02.27 15:01:05.069859094	0001923
1	0.048343	0.041183	-0.020193	0.015270	MT	20919	2023.02.27 15:01:05.070859094	0001923
1	0.083156	0.061577	-0.013766	0.054164	MT	20919	2023.02.27 15:01:05.071859094	0001923
1	0.097417	0.097004	-0.008884	-0.001136	MT	20919	2023.02.27 15:01:05.072859094	0001923
1	0.052326	0.049172	-0.009185	0.015355	MT	20919	2023.02.27 15:01:05.073859094	0001923
1	0.052240	0.037274	-0.028319	0.023187	MT	20919	2023.02.27 15:01:05.074859094	0001923
1	0.050941	0.037360	-0.001490	0.034598	MT	20919	2023.02.27 15:01:05.075859094	0001923
1	0.056789	0.053059	-0.019996	0.003148	MT	20919	2023.02.27 15:01:05.076859094	0001923
1	0.065490	0.056989	-0.031868	-0.005075	MT	20919	2023.02.27 15:01:05.077859094	0001923
1	0.063585	0.049388	0.010461	0.038657	MT	20919	2023.02.27 15:01:05.078859094	0001923
1	0.041425	0.025990	-0.031904	-0.004756	MT	20919	2023.02.27 15:01:05.079859094	0001923
1	0.038794	0.033060	-0.020020	0.003354	MT	20919	2023.02.27 15:01:05.080859094	0001923
1	0.059624	0.041446	-0.005607	0.042494	MT	20919	2023.02.27 15:01:05.081859094	0001923
1	0.029462	0.017896	-0.019793	-0.012489	MT	20919	2023.02.27 15:01:05.082859094	0001923
1	0.057567	0.057080	-0.001054	0.007397	MT	20919	2023.02.27 15:01:05.083859094	0001923
1	0.055145	0.049105	-0.024061	0.007128	MT	20919	2023.02.27 15:01:05.084859094	0001923
1	0.079404	0.073227	-0.024216	0.018879	MT	20919	2023.02.27 15:01:05.085859094	0001923
1	0.057845	0.033355	-0.036430	0.030105	MT	20919	2023.02.27 15:01:05.086859094	0001923
1	0.049497	0.045176	-0.013189	0.015335	MT	20919	2023.02.27 15:01:05.087859094	0001923
1	0.059068	0.041319	-0.032375	0.027084	MT	20919	2023.02.27 15:01:05.088859094	0001923
1	0.028071	0.018102	-0.020098	0.007508	MT	20919	2023.02.27 15:01:05.089859094	0001923
1	0.070043	0.068923	-0.008795	-0.008846	MT	20919	2023.02.27 15:01:05.090859094	0001923
1	0.051400	0.029384	-0.024497	0.034329	MT	20919	2023.02.27 15:01:05.091859094	0001923
1	0.052669	0.022493	-0.009690	0.046628	MT	20919	2023.02.27 15:01:05.092859094	0001923
1	0.061041	0.026571	-0.005808	0.054647	MT	20919	2023.02.27 15:01:05.093859094	0001923
1	0.069181	0.069034	0.003020	0.003335	MT	20919	2023.02.27 15:01:05.094859094	0001923
1	0.080012	0.073302	-0.017339	0.026984	MT	20919	2023.02.27 15:01:05.095859094	0001923
1	0.040025	0.037094	-0.013077	0.007419	MT	20919	2023.02.27 15:01:05.096859094	0001923
1	0.052393	0.044899	-0.023761	-0.012828	MT	20919	2023.02.27 15:01:05.097859094	0001923
1	0.045837	-0.001573	-0.024595	0.038647	MT	20919	2023.02.27 15:01:05.098859094	0001923
1	0.090741	0.077427	-0.028501	0.037773	MT	20919	2023.02.27 15:01:05.099859094	0001923
1	0.107382	0.042011	0.005536	0.098668	MT	20919	2023.02.27 15:01:05.100859094	0001923
1	0.053526	0.041233	-0.028253	0.019147	MT	20919	2023.02.27 15:01:05.101859094	0001923
1	0.065498	0.041503	-0.020667	0.046264	MT	20919	2023.02.27 15:01:05.102859094	0001923
1	0.080006	0.065285	-0.040285	0.022716	MT	20919	2023.02.27 15:01:05.103859094	0001923
1	0.069239	0.037586	-0.020793	0.054304	MT	20919	2023.02.27 15:01:05.104859094	0001923
1	0.067007	0.065158	0.002832	0.015374	MT	20919	2023.02.27 15:01:05.105859094	0001923
1	0.039013	0.036871	0.003227	-0.012333	MT	20919	2023.02.27 15:01:05.106859094	0001923
1	0.021095	0.017988	0.011020	-1.720975E-5	MT	20919	2023.02.27 15:01:05.107859094	0001923
1	0.041821	0.026305	-0.017395	0.027468	MT	20919	2023.02.27 15:01:05.108859094	0001923
1	0.054415	0.040866	-0.031703	-0.016908	MT	20919	2023.02.27 15:01:05.109859094	0001923
1	0.077363	0.072852	-0.019667	-0.017054	MT	20919	2023.02.27 15:01:05.110859094	0001923
1	0.009220	-0.001991	-0.009001	-0.000117	MT	20919	2023.02.27 15:01:05.111859094	0001923
1	0.061911	0.045319	-0.032370	0.027043	MT	20919	2023.02.27 15:01:05.112859094	0001923
1	0.093910	0.077539	-0.017685	0.049939	MT	20919	2023.02.27 15:01:05.113859094	0001923
1	0.053000	0.045026	-0.027943	-0.000891	MT	20919	2023.02.27 15:01:05.114859094	0001923
1	0.062490	0.057182	-0.020174	0.015105	MT	20919	2023.02.27 15:01:05.115859094	0001923
1	0.024739	0.014061	-0.020042	0.003550	MT	20919	2023.02.27 15:01:05.116859094	0001923
1	0.066106	0.037544	-0.020732	0.050305	MT	20919	2023.02.27 15:01:05.117859094	0001923
1	0.045442	0.033229	-0.024263	0.019290	MT	20919	2023.02.27 15:01:05.118859094	0001923
1	0.056939	0.052891	-0.016752	-0.012803	MT	20919	2023.02.27 15:01:05.119859094	0001923
1	0.065810	0.049450	-0.009597	0.042351	MT	20919	2023.02.27 15:01:05.120859094	0001923
1	0.025865	0.022070	0.010903	0.007940	MT	20919	2023.02.27 15:01:05.121859094	0001923
1	0.016155	0.014083	-0.001105	0.007839	MT	20919	2023.02.27 15:01:05.122859094	0001923
1	0.056089	0.049258	-0.013307	0.023293	MT	20919	2023.02.27 15:01:05.123859094	0001923
1	0.064203	0.061204	-0.001233	0.019353	MT	20919	2023.02.27 15:01:05.124859094	0001923
1	0.093819	0.077472	-0.032561	0.041711	MT	20919	2023.02.27 15:01:05.125859094	0001923
1	0.073068	0.045582	-0.017784	0.054268	MT	20919	2023.02.27 15:01:05.126859094	0001923
1	0.043370	0.029073	-0.032023	0.003212	MT	20919	2023.02.27 15:01:05.127859094	0001923
1	0.082722	0.073374	-0.017446	0.033983	MT	20919	2023.02.27 15:01:05.128859094	0001923
1	0.066166	0.061253	-0.009293	0.023231	MT	20919	2023.02.27 15:01:05.129859094	0001923
1	0.051981	0.018497	-0.013695	0.046608	MT	20919	2023.02.27 15:01:05.130859094	0001923
1	0.031401	0.029090	-0.009087	0.007563	MT	20919	2023.02.27 15:01:05.131859094	0001923
1	0.044294	0.041168	-0.005195	0.015499	MT	20919	2023.02.27 15:01:05.132859094	0001923
1	0.074793	0.029677	-0.028924	0.062263	MT	20919	2023.02.27 15:01:05.133859094	0001923
1	0.027514	0.018140	-0.017160	0.011553	MT	20919	2023.02.27 15:01:05.134859094	0001923
1	0.088199	0.077440	-0.001565	0.042185	MT	20919	2023.02.27 15:01:05.135859094	0001923
1	0.063828	0.061097	-0.017048	0.007111	MT	20919	2023.02.27 15:01:05.136859094	0001923
1	0.060638	0.026545	-0.020745	0.050418	MT	20919	2023.02.27 15:01:05.137859094	0001923
1	0.052163	0.041192	-0.028192	0.015147	MT	20919	2023.02.27 15:01:05.138859094	0001923
1	0.067483	0.053346	-0.028407	0.030021	MT	20919	2023.02.27 15:01:05.139859094	0001923
1	0.053917	0.041360	-0.001486	0.034557	MT	20919	2023.02.27 15:01:05.140859094	0001923
1	0.075160	0.065236	-0.032224	0.018839	MT	20919	2023.02.27 15:01:05.141859094	0001923
1	0.077981	0.065203	-0.040162	0.014717	MT	20919	2023.02.27 15:01:05.142859094	0001923
1	0.020125	-0.009842	0.006743	0.016207	MT	20919	2023.02.27 15:01:05.143859094	0001923
1	0.084339	0.077305	-0.020334	0.026897	MT	20919	2023.02.27 15:01:05.144859094	0001923
1	0.054351	0.052924	-0.008814	-0.008682	MT	20919	2023.02.27 15:01:05.145859094	0001923
1	0.091662	0.089211	-0.009199	0.018943	MT	20919	2023.02.27 15:01:05.146859094	0001923
1	0.028914	0.006226	-0.020296	0.019629	MT	20919	2023.02.27 15:01:05.147859094	0001923
1	0.058830	0.026508	-0.024684	0.046358	MT	20919	2023.02.27 15:01:05.148859094	0001923
1	0.023087	0.021992	0.007025	-0.000119	MT	20919	2023.02.27 15:01:05.149859094	0001923
1	0.067238	0.061224	-0.020231	0.019063	MT	20919	2023.02.27 15:01:05.150859094	0001923
1	0.042356	0.029300	-0.013392	0.027498	MT	20919	2023.02.27 15:01:05.151859094	0001923
1	0.044204	0.037242	0.002677	0.023661	MT	20919	2023.02.27 15:01:05.152859094	0001923
1	0.042814	0.037101	-0.020076	0.007312	MT	20919	2023.02.27 15:01:05.153859094	0001923
1	0.040645	0.026267	-0.020333	0.023423	MT	20919	2023.02.27 15:01:05.154859094	0001923
1	0.057593	0.014442	-0.040574	0.038238	MT	20919	2023.02.27 15:01:05.155859094	0001923
1	0.050050	0.029122	-0.040083	0.007089	MT	20919	2023.02.27 15:01:05.156859094	0001923
1	0.052326	0.049172	-0.009185	0.015355	MT	20919	2023.02.27 15:01:05.157859094	0001923
1	0.055669	0.029476	0.006316	0.046800	MT	20919	2023.02.27 15:01:05.158859094	0001923
1	0.065383	0.049446	-0.005598	0.042412	MT	20919	2023.02.27 15:01:05.159859094	0001923
1	0.055875	0.052887	-0.012752	-0.012742	MT	20919	2023.02.27 15:01:05.160859094	0001923
1	0.078956	0.065386	-0.028454	0.033897	MT	20919	2023.02.27 15:01:05.161859094	0001923
1	0.037908	0.022301	-0.013400	0.027570	MT	20919	2023.02.27 15:01:05.162859094	0001923
1	0.064320	0.060976	-0.019864	-0.004933	MT	20919	2023.02.27 15:01:05.163859094	0001923
1	0.062682	0.029337	-0.048387	0.026963	MT	20919	2023.02.27 15:01:05.164859094	0001923
1	0.039038	0.022073	-0.032031	0.003284	MT	20919	2023.02.27 15:01:05.165859094	0001923
1	0.042953	0.022339	-0.020445	0.030463	MT	20919	2023.02.27 15:01:05.166859094	0001923
1	0.073993	0.065334	-0.017394	0.030066	MT	20919	2023.02.27 15:01:05.167859094	0001923
1	0.042942	0.022275	-0.028337	0.023342	MT	20919	2023.02.27 15:01:05.168859094	0001923
1	0.069469	0.037445	-0.044546	0.037940	MT	20919	2023.02.27 15:01:05.169859094	0001923
1	0.064070	0.053034	-0.035933	-0.001096	MT	20919	2023.02.27 15:01:05.170859094	0001923
1	0.045651	0.022040	-0.039969	-0.000838	MT	20919	2023.02.27 15:01:05.171859094	0001923
1	0.045618	0.041018	-0.019949	-0.000728	MT	20919	2023.02.27 15:01:05.172859094	0001923
1	0.060745	0.041387	-0.028482	0.034144	MT	20919	2023.02.27 15:01:05.173859094	0001923
1	0.077891	0.069366	-0.009451	0.034146	MT	20919	2023.02.27 15:01:05.174859094	0001923
1	0.054571	0.049246	-0.001308	0.023476	MT	20919	2023.02.27 15:01:05.175859094	0001923
1	0.055082	0.053130	-0.009119	0.011315	MT	20919	2023.02.27 15:01:05.176859094	0001923
1	0.055154	0.041338	-0.020422	0.030267	MT	20919	2023.02.27 15:01:05.177859094	0001923
1	0.070668	0.068927	-0.012794	-0.008907	MT	20919	2023.02.27 15:01:05.178859094	0001923
1	0.067305	0.065055	-0.016982	0.003071	MT	20919	2023.02.27 15:01:05.179859094	0001923
1	0.051788	0.049167	-0.005186	0.015417	MT	20919	2023.02.27 15:01:05.180859094	0001923
1	0.072180	0.069195	0.006776	0.019393	MT	20919	2023.02.27 15:01:05.181859094	0001923
1	0.058600	0.056969	-0.012870	-0.004785	MT	20919	2023.02.27 15:01:05.182859094	0001923
1	0.066106	0.065088	-0.009044	0.007192	MT	20919	2023.02.27 15:01:05.183859094	0001923
1	0.073171	0.053432	-0.032529	0.037959	MT	20919	2023.02.27 15:01:05.184859094	0001923
1	0.051556	0.049163	-0.001186	0.015478	MT	20919	2023.02.27 15:01:05.185859094	0001923
1	0.043012	0.037213	-0.009260	0.019478	MT	20919	2023.02.27 15:01:05.186859094	0001923
1	0.103937	0.097369	-0.013418	0.033797	MT	20919	2023.02.27 15:01:05.187859094	0001923
1	0.063198	0.057258	-0.013297	0.023211	MT	20919	2023.02.27 15:01:05.188859094	0001923
1	0.070505	0.061334	-0.017399	0.030107	MT	20919	2023.02.27 15:01:05.189859094	0001923
1	0.069469	0.069080	-0.001040	0.007273	MT	20919	2023.02.27 15:01:05.190859094	0001923
1	0.081253	0.080960	-0.004842	-0.004909	MT	20919	2023.02.27 15:01:05.191859094	0001923
1	0.031064	0.021818	0.015269	-0.015995	MT	20919	2023.02.27 15:01:05.192859094	0001923
1	0.061303	0.014617	-0.009883	0.058708	MT	20919	2023.02.27 15:01:05.193859094	0001923
1	0.044699	0.022377	-0.017506	0.034508	MT	20919	2023.02.27 15:01:05.194859094	0001923
1	0.060614	0.037429	-0.028548	0.038185	MT	20919	2023.02.27 15:01:05.195859094	0001923
1	0.061522	0.052816	-0.023629	-0.020909	MT	20919	2023.02.27 15:01:05.196859094	0001923
1	0.079718	0.057573	-0.009771	0.054266	MT	20919	2023.02.27 15:01:05.197859094	0001923
1	0.080355	0.069240	-0.036219	0.018736	MT	20919	2023.02.27 15:01:05.198859094	0001923
1	0.017117	0.005836	-0.000748	-0.016074	MT	20919	2023.02.27 15:01:05.199859094	0001923
1	0.070562	0.029661	-0.013926	0.062492	MT	20919	2023.02.27 15:01:05.200859094	0001923
1	0.035861	0.018320	-0.001452	0.030794	MT	20919	2023.02.27 15:01:05.201859094	0001923
1	0.016401	0.010013	-0.012987	-0.000302	MT	20919	2023.02.27 15:01:05.202859094	0001923
1	0.058258	0.057089	-0.009053	0.007274	MT	20919	2023.02.27 15:01:05.203859094	0001923
1	0.127574	0.113607	-0.005766	0.057751	MT	20919	2023.02.27 15:01:05.204859094	0001923
1	0.053385	0.049196	0.006752	0.019599	MT	20919	2023.02.27 15:01:05.205859094	0001923
1	0.052479	0.049097	-0.017062	0.007235	MT	20919	2023.02.27 15:01:05.206859094	0001923
1	0.088781	0.041796	-0.025094	0.074199	MT	20919	2023.02.27 15:01:05.207859094	0001923
1	0.054046	0.037200	-0.036196	0.015066	MT	20919	2023.02.27 15:01:05.208859094	0001923
1	0.074525	0.057428	-0.028525	0.037979	MT	20919	2023.02.27 15:01:05.209859094	0001923
1	0.050527	0.036730	-0.019526	-0.028682	MT	20919	2023.02.27 15:01:05.210859094	0001923
1	0.038328	0.026284	0.002603	0.027773	MT	20919	2023.02.27 15:01:05.211859094	0001923
1	0.072284	0.069099	-0.020038	0.006983	MT	20919	2023.02.27 15:01:05.212859094	0001923
1	0.021840	0.014169	-0.005227	0.015777	MT	20919	2023.02.27 15:01:05.213859094	0001923
1	0.013153	0.005947	0.011067	-0.003893	MT	20919	2023.02.27 15:01:05.214859094	0001923
1	0.061131	0.053150	-0.028117	0.011025	MT	20919	2023.02.27 15:01:05.215859094	0001923
1	0.036932	0.018193	-0.028220	0.015384	MT	20919	2023.02.27 15:01:05.216859094	0001923
1	0.043738	0.037142	-0.020137	0.011312	MT	20919	2023.02.27 15:01:05.217859094	0001923
1	0.069921	0.053323	-0.036360	0.026900	MT	20919	2023.02.27 15:01:05.218859094	0001923
1	0.087441	0.026864	-0.010235	0.082581	MT	20919	2023.02.27 15:01:05.219859094	0001923
1	0.049000	0.041146	-0.024132	0.011209	MT	20919	2023.02.27 15:01:05.220859094	0001923
1	0.056089	0.029429	-0.028558	0.038267	MT	20919	2023.02.27 15:01:05.221859094	0001923
1	0.068432	0.037583	-0.017794	0.054350	MT	20919	2023.02.27 15:01:05.222859094	0001923
1	0.008307	-0.001916	-0.001124	0.008004	MT	20919	2023.02.27 15:01:05.223859094	0001923
1	0.029292	0.029041	-0.001027	0.003686	MT	20919	2023.02.27 15:01:05.224859094	0001923
1	0.047371	0.026316	-0.028393	0.027300	MT	20919	2023.02.27 15:01:05.225859094	0001923
1	0.075743	0.069264	-0.020282	0.022980	MT	20919	2023.02.27 15:01:05.226859094	0001923
1	0.049204	0.026347	-0.028439	0.030299	MT	20919	2023.02.27 15:01:05.227859094	0001923
1	0.048343	0.041183	-0.020193	0.015270	MT	20919	2023.02.27 15:01:05.228859094	0001923
1	0.048353	0.045135	-0.013128	0.011336	MT	20919	2023.02.27 15:01:05.229859094	0001923
1	0.071687	0.053470	0.010344	0.046615	MT	20919	2023.02.27 15:01:05.230859094	0001923
1	0.086585	0.077313	-0.028333	0.026775	MT	20919	2023.02.27 15:01:05.231859094	0001923
1	0.094451	0.085239	-0.036200	0.018572	MT	20919	2023.02.27 15:01:05.232859094	0001923
1	0.075379	0.073096	-0.017034	0.006988	MT	20919	2023.02.27 15:01:05.233859094	0001923
1	0.016882	0.014087	-0.005105	0.007778	MT	20919	2023.02.27 15:01:05.234859094	0001923
1	0.064203	0.061204	-0.001233	0.019353	MT	20919	2023.02.27 15:01:05.235859094	0001923
1	0.070668	0.057345	-0.028402	0.029980	MT	20919	2023.02.27 15:01:05.236859094	0001923
1	0.066166	0.061253	-0.009293	0.023231	MT	20919	2023.02.27 15:01:05.237859094	0001923
1	0.055588	0.049221	-0.017245	0.019233	MT	20919	2023.02.27 15:01:05.238859094	0001923
1	0.046411	0.037288	-0.001383	0.027599	MT	20919	2023.02.27 15:01:05.239859094	0001923
1	0.056727	0.041342	-0.024422	0.030206	MT	20919	2023.02.27 15:01:05.240859094	0001923
1	0.060638	0.026545	-0.020745	0.050418	MT	20919	2023.02.27 15:01:05.241859094	0001923
1	0.067491	0.057367	-0.009466	0.034270	MT	20919	2023.02.27 15:01:05.242859094	0001923
1	0.048703	0.014288	-0.040345	0.023241	MT	20919	2023.02.27 15:01:05.243859094	0001923
1	0.102922	0.097304	-0.020310	0.026691	MT	20919	2023.02.27 15:01:05.244859094	0001923
1	0.055362	0.045191	-0.028188	0.015106	MT	20919	2023.02.27 15:01:05.245859094	0001923
1	0.079662	0.045602	-0.036782	0.053977	MT	20919	2023.02.27 15:01:05.246859094	0001923
1	0.051546	0.033316	-0.028385	0.027228	MT	20919	2023.02.27 15:01:05.247859094	0001923
1	0.063253	0.048692	-0.023451	-0.032866	MT	20919	2023.02.27 15:01:05.248859094	0001923
1	0.076492	0.057524	-0.001711	0.050389	MT	20919	2023.02.27 15:01:05.249859094	0001923
1	0.082183	0.057519	-0.036646	0.045855	MT	20919	2023.02.27 15:01:05.250859094	0001923
1	0.062249	0.045442	-0.001603	0.042514	MT	20919	2023.02.27 15:01:05.251859094	0001923
1	0.091537	0.061701	-0.013949	0.066162	MT	20919	2023.02.27 15:01:05.252859094	0001923
1	0.070668	0.029491	-0.048616	0.041961	MT	20919	2023.02.27 15:01:05.253859094	0001923
1	0.062522	0.010595	-0.028825	0.054460	MT	20919	2023.02.27 15:01:05.254859094	0001923
1	0.042814	0.036936	-0.019832	-0.008685	MT	20919	2023.02.27 15:01:05.255859094	0001923
1	0.042059	0.029151	-0.028146	0.011272	MT	20919	2023.02.27 15:01:05.256859094	0001923
1	0.095760	0.081501	-0.020619	0.045853	MT	20919	2023.02.27 15:01:05.257859094	0001923
1	0.091799	0.077498	-0.017624	0.045940	MT	20919	2023.02.27 15:01:05.258859094	0001923
1	0.058523	0.049030	-0.031938	-0.000993	MT	20919	2023.02.27 15:01:05.259859094	0001923
1	0.058830	0.006587	-0.020830	0.054623	MT	20919	2023.02.27 15:01:05.260859094	0001923
1	0.093734	0.089260	-0.017259	0.022820	MT	20919	2023.02.27 15:01:05.261859094	0001923
1	0.062881	0.061093	-0.013048	0.007172	MT	20919	2023.02.27 15:01:05.262859094	0001923
1	0.095210	0.092974	-0.019826	-0.005262	MT	20919	2023.02.27 15:01:05.263859094	0001923
1	0.048353	0.045135	-0.013128	0.011336	MT	20919	2023.02.27 15:01:05.264859094	0001923
1	0.050725	0.018463	-0.020633	0.042502	MT	20919	2023.02.27 15:01:05.265859094	0001923
1	0.044294	0.041168	-0.005195	0.015499	MT	20919	2023.02.27 15:01:05.266859094	0001923
1	0.099448	0.057832	-0.021136	0.078094	MT	20919	2023.02.27 15:01:05.267859094	0001923
1	0.071729	0.061236	-0.032229	0.018880	MT	20919	2023.02.27 15:01:05.268859094	0001923
1	0.036932	-0.001880	-0.036120	0.007469	MT	20919	2023.02.27 15:01:05.269859094	0001923
1	0.097417	0.045878	-0.025211	0.082156	MT	20919	2023.02.27 15:01:05.270859094	0001923
1	0.066159	0.053315	-0.028361	0.027022	MT	20919	2023.02.27 15:01:05.271859094	0001923
1	0.081425	0.010831	-0.018192	0.078624	MT	20919	2023.02.27 15:01:05.272859094	0001923
1	0.044643	0.029271	-0.024329	0.023331	MT	20919	2023.02.27 15:01:05.273859094	0001923
1	0.053526	0.049100	-0.020062	0.007189	MT	20919	2023.02.27 15:01:05.274859094	0001923
1	0.037577	0.017949	-0.031853	-0.008673	MT	20919	2023.02.27 15:01:05.275859094	0001923
1	0.054599	0.014509	-0.024698	0.046481	MT	20919	2023.02.27 15:01:05.276859094	0001923
1	0.068250	0.065138	-0.017104	0.011069	MT	20919	2023.02.27 15:01:05.277859094	0001923
1	0.077627	0.077046	-0.008969	0.003069	MT	20919	2023.02.27 15:01:05.278859094	0001923
1	0.044822	0.037105	-0.024075	0.007251	MT	20919	2023.02.27 15:01:05.279859094	0001923
1	0.062873	0.049199	-0.036182	0.014943	MT	20919	2023.02.27 15:01:05.280859094	0001923
1	0.079259	0.073298	-0.013339	0.027045	MT	20919	2023.02.27 15:01:05.281859094	0001923
1	0.048857	0.029406	-0.005560	0.038618	MT	20919	2023.02.27 15:01:05.282859094	0001923
1	0.049082	0.037072	-0.032013	0.003130	MT	20919	2023.02.27 15:01:05.283859094	0001923
1	0.056648	0.053018	-0.019935	-0.000851	MT	20919	2023.02.27 15:01:05.284859094	0001923
1	0.066045	0.037511	-0.028670	0.046183	MT	20919	2023.02.27 15:01:05.285859094	0001923
1	0.105162	0.081683	0.002073	0.066201	MT	20919	2023.02.27 15:01:05.286859094	0001923
1	0.076426	0.065079	-0.039979	0.002719	MT	20919	2023.02.27 15:01:05.287859094	0001923
1	0.068257	0.053442	-0.001593	0.042432	MT	20919	2023.02.27 15:01:05.288859094	0001923
1	0.057498	0.041379	-0.020483	0.034266	MT	20919	2023.02.27 15:01:05.289859094	0001923
1	0.073661	0.073047	-0.008973	0.003110	MT	20919	2023.02.27 15:01:05.290859094	0001923
1	0.040915	0.036974	-0.016893	-0.004640	MT	20919	2023.02.27 15:01:05.291859094	0001923
1	0.092266	0.088979	-0.023831	-0.005282	MT	20919	2023.02.27 15:01:05.292859094	0001923
1	0.059624	0.045397	0.002458	0.038576	MT	20919	2023.02.27 15:01:05.293859094	0001923
1	0.047466	-0.001536	-0.020657	0.042708	MT	20919	2023.02.27 15:01:05.294859094	0001923
1	0.048765	0.045098	-0.017067	0.007276	MT	20919	2023.02.27 15:01:05.295859094	0001923
1	0.024759	0.018017	-0.016977	-0.000445	MT	20919	2023.02.27 15:01:05.296859094	0001923
1	0.070328	0.049432	-0.032534	0.038000	MT	20919	2023.02.27 15:01:05.297859094	0001923
1	0.045673	0.022410	-0.009568	0.038629	MT	20919	2023.02.27 15:01:05.298859094	0001923
1	0.075432	0.037602	-0.036792	0.054060	MT	20919	2023.02.27 15:01:05.299859094	0001923
1	0.023087	0.010141	-0.017169	0.011635	MT	20919	2023.02.27 15:01:05.300859094	0001923
1	0.083060	0.077312	0.002618	0.030248	MT	20919	2023.02.27 15:01:05.301859094	0001923
1	0.054203	0.029425	-0.024558	0.038328	MT	20919	2023.02.27 15:01:05.302859094	0001923
1	0.085475	0.081256	-0.013269	0.022964	MT	20919	2023.02.27 15:01:05.303859094	0001923
1	0.030150	0.022210	-0.005279	0.019694	MT	20919	2023.02.27 15:01:05.304859094	0001923
1	0.043243	0.018406	-0.005573	0.038732	MT	20919	2023.02.27 15:01:05.305859094	0001923
1	0.073396	0.057458	-0.017587	0.042146	MT	20919	2023.02.27 15:01:05.306859094	0001923
1	0.032802	0.006074	-0.032050	0.003449	MT	20919	2023.02.27 15:01:05.307859094	0001923
1	0.082668	0.065502	-0.020638	0.046017	MT	20919	2023.02.27 15:01:05.308859094	0001923
1	0.067491	0.057367	-0.009466	0.034270	MT	20919	2023.02.27 15:01:05.309859094	0001923
1	0.062040	0.053191	-0.028178	0.015024	MT	20919	2023.02.27 15:01:05.310859094	0001923
1	0.053151	0.045224	-0.020250	0.019228	MT	20919	2023.02.27 15:01:05.311859094	0001923
1	0.086499	0.049647	-0.040838	0.057875	MT	20919	2023.02.27 15:01:05.312859094	0001923
1	0.108826	0.101385	0.010523	0.038122	MT	20919	2023.02.27 15:01:05.313859094	0001923
1	0.067890	0.057310	-0.024357	0.027042	MT	20919	2023.02.27 15:01:05.314859094	0001923
1	0.057297	0.041409	-0.009546	0.038434	MT	20919	2023.02.27 15:01:05.315859094	0001923
1	0.058600	0.056969	-0.012870	-0.004785	MT	20919	2023.02.27 15:01:05.316859094	0001923
1	0.097108	0.018988	-0.010428	0.094661	MT	20919	2023.02.27 15:01:05.317859094	0001923
1	0.030676	0.026160	0.002786	0.015776	MT	20919	2023.02.27 15:01:05.318859094	0001923
1	0.034699	0.005909	-0.031806	-0.012549	MT	20919	2023.02.27 15:01:05.319859094	0001923
1	0.048765	0.029343	-0.024436	0.030330	MT	20919	2023.02.27 15:01:05.320859094	0001923
1	0.044766	-0.013678	-0.032440	0.027650	MT	20919	2023.02.27 15:01:05.321859094	0001923
1	0.095969	0.073625	-0.020812	0.057933	MT	20919	2023.02.27 15:01:05.322859094	0001923
1	0.077013	0.057532	-0.009710	0.050267	MT	20919	2023.02.27 15:01:05.323859094	0001923
1	0.043612	0.026360	-0.001503	0.034711	MT	20919	2023.02.27 15:01:05.324859094	0001923
1	0.054268	0.033204	-0.040200	0.015046	MT	20919	2023.02.27 15:01:05.325859094	0001923
1	0.042814	0.037101	-0.020076	0.007312	MT	20919	2023.02.27 15:01:05.326859094	0001923
1	0.074800	0.061445	-0.005584	0.042288	MT	20919	2023.02.27 15:01:05.327859094	0001923
1	0.037336	0.033156	0.006794	0.015765	MT	20919	2023.02.27 15:01:05.328859094	0001923
1	0.049619	0.018460	-0.017633	0.042548	MT	20919	2023.02.27 15:01:05.329859094	0001923
1	0.056542	0.014546	-0.020760	0.050542	MT	20919	2023.02.27 15:01:05.330859094	0001923
1	0.072622	0.049474	-0.032595	0.041999	MT	20919	2023.02.27 15:01:05.331859094	0001923
1	0.039648	-0.021883	-0.032144	0.007736	MT	20919	2023.02.27 15:01:05.332859094	0001923
1	0.057940	0.022475	-0.032627	0.042277	MT	20919	2023.02.27 15:01:05.333859094	0001923
1	0.049406	0.045059	-0.020005	0.003231	MT	20919	2023.02.27 15:01:05.334859094	0001923
1	0.062249	0.045442	-0.001603	0.042514	MT	20919	2023.02.27 15:01:05.335859094	0001923
1	0.045552	0.033323	-0.005434	0.030579	MT	20919	2023.02.27 15:01:05.336859094	0001923
1	0.065192	0.064952	0.003138	-0.004623	MT	20919	2023.02.27 15:01:05.337859094	0001923
1	0.062817	0.045420	-0.020540	0.038225	MT	20919	2023.02.27 15:01:05.338859094	0001923
1	0.029883	0.018219	-0.013282	0.019613	MT	20919	2023.02.27 15:01:05.339859094	0001923
1	0.073000	0.057323	-0.036356	0.026859	MT	20919	2023.02.27 15:01:05.340859094	0001923
1	0.081994	0.065499	-0.017638	0.046063	MT	20919	2023.02.27 15:01:05.341859094	0001923
1	0.042965	0.006419	-0.017586	0.038672	MT	20919	2023.02.27 15:01:05.342859094	0001923
1	0.105461	0.105045	-0.008935	0.002781	MT	20919	2023.02.27 15:01:05.343859094	0001923
1	0.093739	0.061734	-0.006011	0.070284	MT	20919	2023.02.27 15:01:05.344859094	0001923
1	0.070951	0.065290	-0.005350	0.027250	MT	20919	2023.02.27 15:01:05.345859094	0001923
1	0.058669	0.057113	0.006884	0.011518	MT	20919	2023.02.27 15:01:05.346859094	0001923
1	0.046797	0.026377	-0.017502	0.034467	MT	20919	2023.02.27 15:01:05.347859094	0001923
1	0.052773	0.033241	-0.036262	0.019107	MT	20919	2023.02.27 15:01:05.348859094	0001923
1	0.047770	0.041250	-0.005317	0.023498	MT	20919	2023.02.27 15:01:05.349859094	0001923
1	0.030150	0.022210	-0.005279	0.019694	MT	20919	2023.02.27 15:01:05.350859094	0001923
1	0.068418	0.053282	-0.036299	0.022900	MT	20919	2023.02.27 15:01:05.351859094	0001923
1	0.049082	0.037072	-0.032013	0.003130	MT	20919	2023.02.27 15:01:05.352859094	0001923
1	0.068073	0.065200	0.002771	0.019373	MT	20919	2023.02.27 15:01:05.353859094	0001923
1	0.077724	0.069194	-0.032159	0.014798	MT	20919	2023.02.27 15:01:05.354859094	0001923
1	0.039509	0.029147	-0.024146	0.011333	MT	20919	2023.02.27 15:01:05.355859094	0001923
1	0.045299	0.014205	-0.040223	0.015242	MT	20919	2023.02.27 15:01:05.356859094	0001923
1	0.029069	0.026127	-0.005152	0.011654	MT	20919	2023.02.27 15:01:05.357859094	0001923
1	0.095258	0.093173	-0.013132	0.014841	MT	20919	2023.02.27 15:01:05.358859094	0001923
1	0.077421	0.037606	-0.040791	0.053999	MT	20919	2023.02.27 15:01:05.359859094	0001923
1	0.058189	0.029433	-0.032557	0.038206	MT	20919	2023.02.27 15:01:05.360859094	0001923
1	0.048363	0.033335	-0.017432	0.030395	MT	20919	2023.02.27 15:01:05.361859094	0001923
1	0.079404	0.073264	-0.020277	0.022939	MT	20919	2023.02.27 15:01:05.362859094	0001923
1	0.041037	0.018312	-0.024403	0.027443	MT	20919	2023.02.27 15:01:05.363859094	0001923
1	0.022383	0.021959	-0.000913	-0.004241	MT	20919	2023.02.27 15:01:05.364859094	0001923
1	0.080218	0.065482	-0.001640	0.046308	MT	20919	2023.02.27 15:01:05.365859094	0001923
1	0.051643	0.041323	-0.005424	0.030496	MT	20919	2023.02.27 15:01:05.366859094	0001923
1	0.046915	0.037188	-0.024198	0.015250	MT	20919	2023.02.27 15:01:05.367859094	0001923
1	0.030282	0.022140	-0.017155	0.011512	MT	20919	2023.02.27 15:01:05.368859094	0001923
1	0.075967	0.065404	-0.005518	0.038248	MT	20919	2023.02.27 15:01:05.369859094	0001923
1	0.063063	0.053154	-0.032117	0.010964	MT	20919	2023.02.27 15:01:05.370859094	0001923
1	0.079259	0.073298	-0.013339	0.027045	MT	20919	2023.02.27 15:01:05.371859094	0001923
1	0.091662	0.089211	-0.009199	0.018943	MT	20919	2023.02.27 15:01:05.372859094	0001923
1	0.060075	0.053224	-0.020240	0.019146	MT	20919	2023.02.27 15:01:05.373859094	0001923
1	0.024104	0.010215	-0.009292	0.019756	MT	20919	2023.02.27 15:01:05.374859094	0001923
1	0.035693	0.029140	-0.017147	0.011440	MT	20919	2023.02.27 15:01:05.375859094	0001923
1	0.073498	0.049544	-0.020718	0.050181	MT	20919	2023.02.27 15:01:05.376859094	0001923
1	0.063945	0.037332	-0.044378	0.026942	MT	20919	2023.02.27 15:01:05.377859094	0001923
1	0.051323	0.041300	-0.013377	0.027375	MT	20919	2023.02.27 15:01:05.378859094	0001923
1	0.058086	0.022542	-0.017751	0.050505	MT	20919	2023.02.27 15:01:05.379859094	0001923
1	0.058532	0.041346	-0.028421	0.030145	MT	20919	2023.02.27 15:01:05.380859094	0001923
1	0.056868	0.053175	-0.013180	0.015253	MT	20919	2023.02.27 15:01:05.381859094	0001923
1	0.085715	0.073453	-0.013568	0.042043	MT	20919	2023.02.27 15:01:05.382859094	0001923
1	0.097134	0.077609	-0.005809	0.058121	MT	20919	2023.02.27 15:01:05.383859094	0001923
1	0.081847	0.037747	-0.018038	0.070347	MT	20919	2023.02.27 15:01:05.384859094	0001923
1	0.072014	0.069175	-0.013161	0.015088	MT	20919	2023.02.27 15:01:05.385859094	0001923
1	0.069491	0.026491	-0.048620	0.041992	MT	20919	2023.02.27 15:01:05.386859094	0001923
1	0.077782	0.033611	-0.044795	0.053979	MT	20919	2023.02.27 15:01:05.387859094	0001923
1	0.059716	0.002617	-0.009897	0.058832	MT	20919	2023.02.27 15:01:05.388859094	0001923
1	0.055803	0.053155	0.006818	0.015559	MT	20919	2023.02.27 15:01:05.389859094	0001923
1	0.058198	0.037455	-0.013611	0.042413	MT	20919	2023.02.27 15:01:05.390859094	0001923
1	0.051468	0.029320	-0.032389	0.027208	MT	20919	2023.02.27 15:01:05.391859094	0001923
1	0.057775	0.033392	-0.032491	0.034165	MT	20919	2023.02.27 15:01:05.392859094	0001923
1	0.053944	0.026488	-0.005686	0.046648	MT	20919	2023.02.27 15:01:05.393859094	0001923
1	0.047043	0.026343	-0.024440	0.030360	MT	20919	2023.02.27 15:01:05.394859094	0001923
1	0.116392	0.077886	0.005762	0.086300	MT	20919	2023.02.27 15:01:05.395859094	0001923
1	0.032558	0.022024	-0.023971	-0.000593	MT	20919	2023.02.27 15:01:05.396859094	0001923
1	0.058941	0.029471	-0.028619	0.042266	MT	20919	2023.02.27 15:01:05.397859094	0001923
1	0.071281	0.061310	-0.024352	0.027001	MT	20919	2023.02.27 15:01:05.398859094	0001923
1	0.027659	0.021839	-0.004729	-0.016300	MT	20919	2023.02.27 15:01:05.399859094	0001923
1	0.086081	0.085050	-0.012959	0.002926	MT	20919	2023.02.27 15:01:05.400859094	0001923
1	0.069145	-0.001355	-0.036899	0.058461	MT	20919	2023.02.27 15:01:05.401859094	0001923
1	0.088600	0.073394	-0.036444	0.033693	MT	20919	2023.02.27 15:01:05.402859094	0001923
1	0.073553	0.045552	-0.028722	0.050100	MT	20919	2023.02.27 15:01:05.403859094	0001923
1	0.063632	0.056985	-0.027868	-0.005014	MT	20919	2023.02.27 15:01:05.404859094	0001923
1	0.036932	0.017863	-0.027731	-0.016610	MT	20919	2023.02.27 15:01:05.405859094	0001923
1	0.080660	0.069345	-0.028388	0.029857	MT	20919	2023.02.27 15:01:05.406859094	0001923
1	0.102811	0.101103	0.014935	0.011188	MT	20919	2023.02.27 15:01:05.407859094	0001923
1	0.052249	0.037338	-0.020427	0.030308	MT	20919	2023.02.27 15:01:05.408859094	0001923
1	0.063016	0.037525	-0.001735	0.050595	MT	20919	2023.02.27 15:01:05.409859094	0001923
1	0.042450	0.037139	-0.017137	0.011357	MT	20919	2023.02.27 15:01:05.410859094	0001923
1	0.055218	0.045031	-0.031943	-0.000952	MT	20919	2023.02.27 15:01:05.411859094	0001923
1	0.040915	0.037057	-0.017015	0.003359	MT	20919	2023.02.27 15:01:05.412859094	0001923
1	0.074572	0.069223	-0.020221	0.018981	MT	20919	2023.02.27 15:01:05.413859094	0001923
1	0.072787	0.065303	-0.017348	0.027066	MT	20919	2023.02.27 15:01:05.414859094	0001923
1	0.058189	0.045338	-0.020418	0.030226	MT	20919	2023.02.27 15:01:05.415859094	0001923
1	0.119608	0.109462	-0.024524	0.041504	MT	20919	2023.02.27 15:01:05.416859094	0001923
1	0.078575	0.057504	0.017287	0.050680	MT	20919	2023.02.27 15:01:05.417859094	0001923
1	0.035735	0.018301	-0.013405	0.027611	MT	20919	2023.02.27 15:01:05.418859094	0001923
1	0.072014	0.069208	-0.005223	0.019210	MT	20919	2023.02.27 15:01:05.419859094	0001923
1	0.053009	0.049200	0.002752	0.019538	MT	20919	2023.02.27 15:01:05.420859094	0001923
1	0.070036	0.060729	-0.019498	-0.028929	MT	20919	2023.02.27 15:01:05.421859094	0001923
1	0.086781	0.069535	-0.013695	0.050083	MT	20919	2023.02.27 15:01:05.422859094	0001923
1	0.050010	0.014430	-0.028576	0.038421	MT	20919	2023.02.27 15:01:05.423859094	0001923
1	0.050140	0.041279	0.006620	0.027680	MT	20919	2023.02.27 15:01:05.424859094	0001923
1	0.072021	0.065317	-0.001396	0.030310	MT	20919	2023.02.27 15:01:05.425859094	0001923
1	0.116799	0.093677	-0.032848	0.061543	MT	20919	2023.02.27 15:01:05.426859094	0001923
1	0.052326	0.048842	-0.008697	-0.016639	MT	20919	2023.02.27 15:01:05.427859094	0001923
1	0.090962	0.088930	-0.016770	-0.009174	MT	20919	2023.02.27 15:01:05.428859094	0001923
1	0.086493	0.069330	-0.044340	0.026613	MT	20919	2023.02.27 15:01:05.429859094	0001923
1	0.052849	0.037237	-0.032258	0.019127	MT	20919	2023.02.27 15:01:05.430859094	0001923
1	0.078243	0.057473	-0.032585	0.041917	MT	20919	2023.02.27 15:01:05.431859094	0001923
1	0.059414	0.057167	-0.005176	0.015334	MT	20919	2023.02.27 15:01:05.432859094	0001923
1	0.088380	0.081362	-0.005438	0.034084	MT	20919	2023.02.27 15:01:05.433859094	0001923
1	0.047927	0.037151	-0.028136	0.011189	MT	20919	2023.02.27 15:01:05.434859094	0001923
1	0.026325	0.002224	-0.017301	0.019716	MT	20919	2023.02.27 15:01:05.435859094	0001923
1	0.085849	0.069501	-0.020633	0.045976	MT	20919	2023.02.27 15:01:05.436859094	0001923
1	0.054599	0.026429	-0.028561	0.038298	MT	20919	2023.02.27 15:01:05.437859094	0001923
1	0.058198	0.049322	-0.005415	0.030414	MT	20919	2023.02.27 15:01:05.438859094	0001923
1	0.056089	0.049258	-0.013307	0.023293	MT	20919	2023.02.27 15:01:05.439859094	0001923
1	0.106485	0.081704	-0.017925	0.065895	MT	20919	2023.02.27 15:01:05.440859094	0001923
1	0.063702	0.061171	-0.009171	0.015232	MT	20919	2023.02.27 15:01:05.441859094	0001923
1	0.069174	0.040482	-0.019155	-0.052719	MT	20919	2023.02.27 15:01:05.442859094	0001923
1	0.101361	0.069720	-0.032937	0.065790	MT	20919	2023.02.27 15:01:05.443859094	0001923
1	0.052564	0.041306	0.010574	0.030741	MT	20919	2023.02.27 15:01:05.444859094	0001923
1	0.045000	0.029308	-0.020391	0.027391	MT	20919	2023.02.27 15:01:05.445859094	0001923
1	0.081939	0.081116	0.002913	0.011210	MT	20919	2023.02.27 15:01:05.446859094	0001923
1	0.042953	0.022339	-0.020445	0.030463	MT	20919	2023.02.27 15:01:05.447859094	0001923
1	0.038626	0.018156	-0.032158	0.011324	MT	20919	2023.02.27 15:01:05.448859094	0001923
1	0.071624	0.065274	0.010648	0.027494	MT	20919	2023.02.27 15:01:05.449859094	0001923
1	0.048353	0.041254	-0.009317	0.023436	MT	20919	2023.02.27 15:01:05.450859094	0001923
1	0.059245	-0.001386	-0.005903	0.058934	MT	20919	2023.02.27 15:01:05.451859094	0001923
1	0.068432	0.053446	-0.005593	0.042371	MT	20919	2023.02.27 15:01:05.452859094	0001923
1	0.081786	0.073272	-0.028277	0.022817	MT	20919	2023.02.27 15:01:05.453859094	0001923
1	0.029479	-0.001735	-0.017367	0.023757	MT	20919	2023.02.27 15:01:05.454859094	0001923
1	0.048353	0.041254	-0.009317	0.023436	MT	20919	2023.02.27 15:01:05.455859094	0001923
1	0.044654	0.040887	-0.012767	-0.012619	MT	20919	2023.02.27 15:01:05.456859094	0001923
1	0.109376	0.093580	-0.017727	0.053774	MT	20919	2023.02.27 15:01:05.457859094	0001923
1	0.047676	0.041064	-0.024010	0.003211	MT	20919	2023.02.27 15:01:05.458859094	0001923
1	0.075166	0.045556	-0.032721	0.050039	MT	20919	2023.02.27 15:01:05.459859094	0001923
1	0.055579	0.033246	-0.040261	0.019046	MT	20919	2023.02.27 15:01:05.460859094	0001923
1	0.049406	0.029040	-0.039961	-0.000910	MT	20919	2023.02.27 15:01:05.461859094	0001923
1	0.035157	0.013991	-0.031919	-0.004632	MT	20919	2023.02.27 15:01:05.462859094	0001923
1	0.046163	0.033327	-0.009433	0.030518	MT	20919	2023.02.27 15:01:05.463859094	0001923
1	0.049990	0.037331	-0.013428	0.030415	MT	20919	2023.02.27 15:01:05.464859094	0001923
1	0.082765	0.081013	-0.016902	-0.001093	MT	20919	2023.02.27 15:01:05.465859094	0001923
1	0.061400	0.045346	-0.028417	0.030104	MT	20919	2023.02.27 15:01:05.466859094	0001923
1	0.073171	0.033635	-0.028858	0.058223	MT	20919	2023.02.27 15:01:05.467859094	0001923
1	0.054653	0.045318	-0.001420	0.030516	MT	20919	2023.02.27 15:01:05.468859094	0001923
1	0.087915	0.081152	-0.032083	0.010675	MT	20919	2023.02.27 15:01:05.469859094	0001923
1	0.056666	0.041397	0.002453	0.038617	MT	20919	2023.02.27 15:01:05.470859094	0001923
1	0.046314	0.040936	-0.019827	-0.008726	MT	20919	2023.02.27 15:01:05.471859094	0001923
1	0.036932	0.018193	-0.028220	0.015384	MT	20919	2023.02.27 15:01:05.472859094	0001923
1	0.086781	0.077407	-0.009503	0.038063	MT	20919	2023.02.27 15:01:05.473859094	0001923
1	0.094795	0.081464	-0.024558	0.041792	MT	20919	2023.02.27 15:01:05.474859094	0001923
1	0.082861	0.053630	-0.024835	0.058078	MT	20919	2023.02.27 15:01:05.475859094	0001923
1	0.080926	0.022764	-0.033054	0.070273	MT	20919	2023.02.27 15:01:05.476859094	0001923
1	0.069699	0.041548	-0.024727	0.050203	MT	20919	2023.02.27 15:01:05.477859094	0001923
1	0.108563	0.069840	-0.029121	0.077849	MT	20919	2023.02.27 15:01:05.478859094	0001923
1	0.078454	0.069371	-0.013451	0.034085	MT	20919	2023.02.27 15:01:05.479859094	0001923
1	0.084959	0.065510	-0.028637	0.045895	MT	20919	2023.02.27 15:01:05.480859094	0001923
1	0.076250	0.022748	-0.018056	0.070502	MT	20919	2023.02.27 15:01:05.481859094	0001923
1	0.079215	0.069375	-0.017450	0.034024	MT	20919	2023.02.27 15:01:05.482859094	0001923
1	0.067890	0.057116	-0.036050	0.006862	MT	20919	2023.02.27 15:01:05.483859094	0001923
1	0.058129	0.033492	-0.009677	0.046515	MT	20919	2023.02.27 15:01:05.484859094	0001923
1	0.059489	0.041438	0.002392	0.042617	MT	20919	2023.02.27 15:01:05.485859094	0001923
1	0.025710	0.018173	-0.009222	0.015675	MT	20919	2023.02.27 15:01:05.486859094	0001923
1	0.047760	0.029159	-0.036145	0.011149	MT	20919	2023.02.27 15:01:05.487859094	0001923
1	0.053019	0.029430	0.010377	0.042862	MT	20919	2023.02.27 15:01:05.488859094	0001923
1	0.056445	0.033425	-0.024553	0.038287	MT	20919	2023.02.27 15:01:05.489859094	0001923
1	0.078237	0.069116	-0.036036	0.006738	MT	20919	2023.02.27 15:01:05.490859094	0001923
1	0.051468	0.029320	-0.032389	0.027208	MT	20919	2023.02.27 15:01:05.491859094	0001923
1	0.045978	0.041139	-0.017133	0.011316	MT	20919	2023.02.27 15:01:05.492859094	0001923
1	0.053245	0.033385	0.014442	0.038883	MT	20919	2023.02.27 15:01:05.493859094	0001923
1	0.091488	0.065526	-0.044635	0.045651	MT	20919	2023.02.27 15:01:05.494859094	0001923
1	0.082280	0.065432	-0.032515	0.037835	MT	20919	2023.02.27 15:01:05.495859094	0001923
1	0.055444	0.033351	-0.032430	0.030166	MT	20919	2023.02.27 15:01:05.496859094	0001923
1	0.053235	0.048891	-0.016757	-0.012762	MT	20919	2023.02.27 15:01:05.497859094	0001923
1	0.032650	0.029131	-0.009148	0.011562	MT	20919	2023.02.27 15:01:05.498859094	0001923
1	0.060811	0.033503	-0.020676	0.046347	MT	20919	2023.02.27 15:01:05.499859094	0001923
1	0.072409	0.041615	-0.009851	0.058430	MT	20919	2023.02.27 15:01:05.500859094	0001923
1	0.049659	0.049081	-0.001064	0.007479	MT	20919	2023.02.27 15:01:05.501859094	0001923
1	0.080212	0.053556	-0.032712	0.049957	MT	20919	2023.02.27 15:01:05.502859094	0001923
1	0.061595	0.060911	0.003194	-0.008581	MT	20919	2023.02.27 15:01:05.503859094	0001923
1	0.072014	0.069175	-0.013161	0.015088	MT	20919	2023.02.27 15:01:05.504859094	0001923
1	0.037974	0.036912	0.003166	-0.008334	MT	20919	2023.02.27 15:01:05.505859094	0001923
1	0.042626	0.029266	-0.020330	0.023392	MT	20919	2023.02.27 15:01:05.506859094	0001923
1	0.091488	0.065526	-0.044635	0.045651	MT	20919	2023.02.27 15:01:05.507859094	0001923
1	0.047676	0.033307	-0.020386	0.027350	MT	20919	2023.02.27 15:01:05.508859094	0001923
1	0.063269	0.049409	-0.009536	0.038352	MT	20919	2023.02.27 15:01:05.509859094	0001923
1	0.070100	0.069117	0.002898	0.011334	MT	20919	2023.02.27 15:01:05.510859094	0001923
1	0.046669	0.044871	0.003236	-0.012415	MT	20919	2023.02.27 15:01:05.511859094	0001923
1	0.058532	0.041346	-0.028421	0.030145	MT	20919	2023.02.27 15:01:05.512859094	0001923
1	0.053160	0.049176	-0.013185	0.015294	MT	20919	2023.02.27 15:01:05.513859094	0001923
1	0.082861	0.080972	-0.016841	-0.005093	MT	20919	2023.02.27 15:01:05.514859094	0001923
1	0.023601	0.018095	-0.013099	0.007615	MT	20919	2023.02.27 15:01:05.515859094	0001923
1	0.066159	0.053315	-0.028361	0.027022	MT	20919	2023.02.27 15:01:05.516859094	0001923
1	0.084065	0.053664	-0.017897	0.062184	MT	20919	2023.02.27 15:01:05.517859094	0001923
1	0.040817	0.033247	-0.001327	0.023641	MT	20919	2023.02.27 15:01:05.518859094	0001923
1	0.080368	0.065486	-0.005640	0.046247	MT	20919	2023.02.27 15:01:05.519859094	0001923
1	0.065315	0.029586	-0.020803	0.054387	MT	20919	2023.02.27 15:01:05.520859094	0001923
1	0.032955	0.010324	-0.005461	0.030815	MT	20919	2023.02.27 15:01:05.521859094	0001923
1	0.043566	0.033292	-0.005388	0.027579	MT	20919	2023.02.27 15:01:05.522859094	0001923
1	0.058224	0.014580	-0.013822	0.054648	MT	20919	2023.02.27 15:01:05.523859094	0001923
1	0.042626	0.029229	-0.024268	0.019331	MT	20919	2023.02.27 15:01:05.524859094	0001923
1	0.058112	0.049228	-0.024244	0.019126	MT	20919	2023.02.27 15:01:05.525859094	0001923
1	0.059405	0.053146	-0.024118	0.011086	MT	20919	2023.02.27 15:01:05.526859094	0001923
1	0.081695	0.076762	-0.012541	-0.024987	MT	20919	2023.02.27 15:01:05.527859094	0001923
1	0.044294	0.041168	-0.005195	0.015499	MT	20919	2023.02.27 15:01:05.528859094	0001923
1	0.099730	0.081550	-0.028679	0.049730	MT	20919	2023.02.27 15:01:05.529859094	0001923
1	0.035833	0.021986	-0.027910	-0.004654	MT	20919	2023.02.27 15:01:05.530859094	0001923
1	0.063632	0.057224	-0.020235	0.019104	MT	20919	2023.02.27 15:01:05.531859094	0001923
1	0.084481	0.081020	-0.023901	-0.001200	MT	20919	2023.02.27 15:01:05.532859094	0001923
1	0.062849	0.049340	0.017522	0.034765	MT	20919	2023.02.27 15:01:05.533859094	0001923
1	0.063135	0.041429	-0.028543	0.038144	MT	20919	2023.02.27 15:01:05.534859094	0001923
1	0.049254	0.041259	-0.013316	0.023375	MT	20919	2023.02.27 15:01:05.535859094	0001923
1	0.053009	0.049200	0.002752	0.019538	MT	20919	2023.02.27 15:01:05.536859094	0001923
1	0.018466	0.009943	0.015071	-0.003873	MT	20919	2023.02.27 15:01:05.537859094	0001923
1	0.056089	0.029429	-0.028558	0.038267	MT	20919	2023.02.27 15:01:05.538859094	0001923
1	0.048301	0.018389	-0.028510	0.034381	MT	20919	2023.02.27 15:01:05.539859094	0001923
1	0.044045	0.017999	-0.039913	-0.004796	MT	20919	2023.02.27 15:01:05.540859094	0001923
1	0.052326	0.049172	-0.009185	0.015355	MT	20919	2023.02.27 15:01:05.541859094	0001923
1	0.049000	0.041146	-0.024132	0.011209	MT	20919	2023.02.27 15:01:05.542859094	0001923
1	0.066476	0.037570	-0.005795	0.054533	MT	20919	2023.02.27 15:01:05.543859094	0001923
1	0.071456	0.041585	-0.020789	0.054263	MT	20919	2023.02.27 15:01:05.544859094	0001923
1	0.024104	0.006182	-0.017235	0.015676	MT	20919	2023.02.27 15:01:05.545859094	0001923
1	0.105726	0.038006	-0.029403	0.094175	MT	20919	2023.02.27 15:01:05.546859094	0001923
1	0.083481	0.076988	-0.031844	-0.005281	MT	20919	2023.02.27 15:01:05.547859094	0001923
1	0.087098	0.053642	-0.036834	0.057894	MT	20919	2023.02.27 15:01:05.548859094	0001923
1	0.111441	0.093621	-0.017788	0.057773	MT	20919	2023.02.27 15:01:05.549859094	0001923
1	0.120706	0.089801	-0.033036	0.073582	MT	20919	2023.02.27 15:01:05.550859094	0001923
1	0.067186	0.037478	-0.036608	0.042062	MT	20919	2023.02.27 15:01:05.551859094	0001923
1	0.039674	0.018336	-0.017450	0.030550	MT	20919	2023.02.27 15:01:05.552859094	0001923
1	0.050853	0.049052	-0.013001	0.003296	MT	20919	2023.02.27 15:01:05.553859094	0001923
1	0.069246	0.057404	-0.005527	0.038330	MT	20919	2023.02.27 15:01:05.554859094	0001923
1	0.053235	0.033347	-0.028431	0.030227	MT	20919	2023.02.27 15:01:05.555859094	0001923
1	0.094372	0.093161	-0.001134	0.015025	MT	20919	2023.02.27 15:01:05.556859094	0001923
1	0.067890	0.057273	-0.028296	0.022981	MT	20919	2023.02.27 15:01:05.557859094	0001923
1	0.069986	0.045474	-0.032599	0.042041	MT	20919	2023.02.27 15:01:05.558859094	0001923
1	0.061335	0.053299	-0.013363	0.027251	MT	20919	2023.02.27 15:01:05.559859094	0001923
1	0.037376	0.018305	-0.017404	0.027550	MT	20919	2023.02.27 15:01:05.560859094	0001923
1	0.054745	0.010364	-0.044456	0.030220	MT	20919	2023.02.27 15:01:05.561859094	0001923
1	0.064823	0.049383	-0.024473	0.034123	MT	20919	2023.02.27 15:01:05.562859094	0001923
1	0.048600	0.044842	-0.008701	-0.016598	MT	20919	2023.02.27 15:01:05.563859094	0001923
1	0.045122	0.026275	-0.028332	0.023301	MT	20919	2023.02.27 15:01:05.564859094	0001923
1	0.076400	0.018723	-0.032998	0.066314	MT	20919	2023.02.27 15:01:05.565859094	0001923
1	0.048208	0.018246	-0.040279	0.019200	MT	20919	2023.02.27 15:01:05.566859094	0001923
1	0.063253	0.049278	-0.032305	0.023003	MT	20919	2023.02.27 15:01:05.567859094	0001923
1	0.075756	0.065375	-0.017455	0.034065	MT	20919	2023.02.27 15:01:05.568859094	0001923
1	0.033526	0.021941	-0.023849	-0.008592	MT	20919	2023.02.27 15:01:05.569859094	0001923
1	0.112543	0.085748	-0.020981	0.069807	MT	20919	2023.02.27 15:01:05.570859094	0001923
1	0.072945	0.061277	-0.032290	0.022879	MT	20919	2023.02.27 15:01:05.571859094	0001923
1	0.042356	0.037209	-0.005261	0.019539	MT	20919	2023.02.27 15:01:05.572859094	0001923
1	0.079806	0.073190	-0.028154	0.014818	MT	20919	2023.02.27 15:01:05.573859094	0001923
1	0.081351	0.053593	-0.028774	0.054017	MT	20919	2023.02.27 15:01:05.574859094	0001923
1	0.095765	0.089332	-0.017366	0.029819	MT	20919	2023.02.27 15:01:05.575859094	0001923
1	0.063883	0.056857	-0.023685	-0.016951	MT	20919	2023.02.27 15:01:05.576859094	0001923
1	0.057905	0.052894	-0.019752	-0.012849	MT	20919	2023.02.27 15:01:05.577859094	0001923
1	0.024104	0.006182	-0.017235	0.015676	MT	20919	2023.02.27 15:01:05.578859094	0001923
1	0.026019	0.018099	-0.017099	0.007554	MT	20919	2023.02.27 15:01:05.579859094	0001923
1	0.061587	0.057141	-0.020113	0.011106	MT	20919	2023.02.27 15:01:05.580859094	0001923
1	0.073668	0.049565	-0.001781	0.054471	MT	20919	2023.02.27 15:01:05.581859094	0001923
1	0.052249	0.037338	-0.020427	0.030308	MT	20919	2023.02.27 15:01:05.582859094	0001923
1	0.058121	0.037388	-0.028487	0.034185	MT	20919	2023.02.27 15:01:05.583859094	0001923
1	0.087784	0.085211	-0.009203	0.018984	MT	20919	2023.02.27 15:01:05.584859094	0001923
1	0.087784	0.085145	0.014855	0.015352	MT	20919	2023.02.27 15:01:05.585859094	0001923
1	0.060638	0.026545	-0.020745	0.050418	MT	20919	2023.02.27 15:01:05.586859094	0001923
1	0.067119	0.061026	-0.027924	-0.001056	MT	20919	2023.02.27 15:01:05.587859094	0001923
1	0.063710	0.053334	-0.017408	0.030189	MT	20919	2023.02.27 15:01:05.588859094	0001923
1	0.091755	0.065631	0.014114	0.062549	MT	20919	2023.02.27 15:01:05.589859094	0001923
1	0.062753	0.049342	-0.024412	0.030124	MT	20919	2023.02.27 15:01:05.590859094	0001923
1	0.100812	0.093373	-0.017422	0.033777	MT	20919	2023.02.27 15:01:05.591859094	0001923
1	0.049840	0.025743	-0.031538	-0.028752	MT	20919	2023.02.27 15:01:05.592859094	0001923
1	0.065062	0.029221	-0.056203	0.014843	MT	20919	2023.02.27 15:01:05.593859094	0001923
1	0.060308	-0.005408	-0.024844	0.054686	MT	20919	2023.02.27 15:01:05.594859094	0001923
1	0.085335	0.069394	-0.036448	0.033734	MT	20919	2023.02.27 15:01:05.595859094	0001923
1	0.055740	0.033455	-0.013616	0.042454	MT	20919	2023.02.27 15:01:05.596859094	0001923
1	0.079618	0.053598	0.006161	0.058551	MT	20919	2023.02.27 15:01:05.597859094	0001923
1	0.064320	0.061059	-0.019986	0.003066	MT	20919	2023.02.27 15:01:05.598859094	0001923
1	0.055866	0.040911	-0.035764	-0.012970	MT	20919	2023.02.27 15:01:05.599859094	0001923
1	0.097376	0.053700	-0.052893	0.061649	MT	20919	2023.02.27 15:01:05.600859094	0001923
1	0.075273	0.073170	-0.009157	0.015108	MT	20919	2023.02.27 15:01:05.601859094	0001923
1	0.075060	0.033672	-0.024920	0.062283	MT	20919	2023.02.27 15:01:05.602859094	0001923
1	0.096338	0.089309	-0.024319	0.026713	MT	20919	2023.02.27 15:01:05.603859094	0001923
1	0.034670	0.032909	0.007160	-0.008231	MT	20919	2023.02.27 15:01:05.604859094	0001923
1	0.029292	0.029041	-0.001027	0.003686	MT	20919	2023.02.27 15:01:05.605859094	0001923
1	0.062378	0.041483	-0.001669	0.046555	MT	20919	2023.02.27 15:01:05.606859094	0001923
1	0.026325	0.026041	-0.001030	0.003716	MT	20919	2023.02.27 15:01:05.607859094	0001923
1	0.079259	0.077096	-0.017029	0.006946	MT	20919	2023.02.27 15:01:05.608859094	0001923
1	0.038210	0.022230	-0.024276	0.019403	MT	20919	2023.02.27 15:01:05.609859094	0001923
1	0.053759	0.045263	-0.017311	0.023273	MT	20919	2023.02.27 15:01:05.610859094	0001923
1	0.057210	0.053100	-0.020057	0.007148	MT	20919	2023.02.27 15:01:05.611859094	0001923
1	0.086873	0.073478	0.002369	0.046286	MT	20919	2023.02.27 15:01:05.612859094	0001923
1	0.057836	0.041121	-0.040069	0.006966	MT	20919	2023.02.27 15:01:05.613859094	0001923
1	0.043704	0.010419	-0.017582	0.038631	MT	20919	2023.02.27 15:01:05.614859094	0001923
1	0.080012	0.073302	-0.017339	0.026984	MT	20919	2023.02.27 15:01:05.615859094	0001923
1	0.090559	0.085263	-0.020263	0.022815	MT	20919	2023.02.27 15:01:05.616859094	0001923
1	0.037974	0.029251	-0.005331	0.023621	MT	20919	2023.02.27 15:01:05.617859094	0001923
1	0.110027	0.093442	-0.044480	0.037364	MT	20919	2023.02.27 15:01:05.618859094	0001923
1	0.038910	0.037123	-0.001139	0.011602	MT	20919	2023.02.27 15:01:05.619859094	0001923
1	0.103508	0.081488	-0.048555	0.041426	MT	20919	2023.02.27 15:01:05.620859094	0001923
1	0.075750	0.041631	-0.024849	0.058201	MT	20919	2023.02.27 15:01:05.621859094	0001923
1	0.047770	0.041250	-0.005317	0.023498	MT	20919	2023.02.27 15:01:05.622859094	0001923
1	0.068600	0.049428	-0.028534	0.038061	MT	20919	2023.02.27 15:01:05.623859094	0001923
1	0.039875	0.014373	-0.013516	0.034651	MT	20919	2023.02.27 15:01:05.624859094	0001923
1	0.087327	0.085203	-0.001204	0.019106	MT	20919	2023.02.27 15:01:05.625859094	0001923
1	0.046336	0.029369	-0.009499	0.034558	MT	20919	2023.02.27 15:01:05.626859094	0001923
1	0.043290	0.033288	-0.001388	0.027640	MT	20919	2023.02.27 15:01:05.627859094	0001923
1	0.053009	0.048788	0.003363	-0.020455	MT	20919	2023.02.27 15:01:05.628859094	0001923
1	0.064521	0.045458	-0.017601	0.042270	MT	20919	2023.02.27 15:01:05.629859094	0001923
1	0.049102	0.037327	-0.009428	0.030476	MT	20919	2023.02.27 15:01:05.630859094	0001923
1	0.081351	0.061362	-0.044396	0.029695	MT	20919	2023.02.27 15:01:05.631859094	0001923
1	0.045924	0.022380	-0.020506	0.034462	MT	20919	2023.02.27 15:01:05.632859094	0001923
1	0.079417	0.069404	-0.005513	0.038207	MT	20919	2023.02.27 15:01:05.633859094	0001923
1	0.069246	0.057404	-0.005527	0.038330	MT	20919	2023.02.27 15:01:05.634859094	0001923
1	0.095682	0.085448	-0.009555	0.041980	MT	20919	2023.02.27 15:01:05.635859094	0001923
1	0.039825	0.029259	-0.013330	0.023499	MT	20919	2023.02.27 15:01:05.636859094	0001923
1	0.094159	0.081427	-0.028496	0.037732	MT	20919	2023.02.27 15:01:05.637859094	0001923
1	0.055145	0.041311	-0.024376	0.027207	MT	20919	2023.02.27 15:01:05.638859094	0001923
1	0.074371	0.061416	-0.017521	0.038106	MT	20919	2023.02.27 15:01:05.639859094	0001923
1	0.053944	0.026488	-0.005686	0.046648	MT	20919	2023.02.27 15:01:05.640859094	0001923
1	0.064389	0.061208	-0.005232	0.019292	MT	20919	2023.02.27 15:01:05.641859094	0001923
1	0.067075	0.053413	-0.013531	0.038249	MT	20919	2023.02.27 15:01:05.642859094	0001923
1	0.088921	0.057701	-0.013954	0.066203	MT	20919	2023.02.27 15:01:05.643859094	0001923
1	0.047434	0.041217	-0.013255	0.019376	MT	20919	2023.02.27 15:01:05.644859094	0001923
1	0.004583	0.001960	-0.000936	-0.004035	MT	20919	2023.02.27 15:01:05.645859094	0001923
1	0.089095	0.069547	-0.024694	0.049914	MT	20919	2023.02.27 15:01:05.646859094	0001923
1	0.059008	0.057093	-0.013053	0.007213	MT	20919	2023.02.27 15:01:05.647859094	0001923
1	0.025865	0.010219	-0.013292	0.019695	MT	20919	2023.02.27 15:01:05.648859094	0001923
1	0.070214	0.069010	-0.012917	-0.000909	MT	20919	2023.02.27 15:01:05.649859094	0001923
1	0.062690	0.041392	-0.032482	0.034083	MT	20919	2023.02.27 15:01:05.650859094	0001923
1	0.056577	0.049224	-0.020245	0.019187	MT	20919	2023.02.27 15:01:05.651859094	0001923
1	0.057853	0.033476	0.006321	0.046759	MT	20919	2023.02.27 15:01:05.652859094	0001923
1	0.083493	0.049697	-0.009964	0.066347	MT	20919	2023.02.27 15:01:05.653859094	0001923
1	0.071958	0.065299	-0.013349	0.027128	MT	20919	2023.02.27 15:01:05.654859094	0001923
1	0.022383	0.010207	-0.001293	0.019878	MT	20919	2023.02.27 15:01:05.655859094	0001923
1	0.085381	0.077336	-0.020380	0.029897	MT	20919	2023.02.27 15:01:05.656859094	0001923
1	0.088153	0.061656	-0.009888	0.062224	MT	20919	2023.02.27 15:01:05.657859094	0001923
1	0.058464	0.057126	-0.005115	0.011335	MT	20919	2023.02.27 15:01:05.658859094	0001923
1	0.074579	0.041627	-0.020850	0.058262	MT	20919	2023.02.27 15:01:05.659859094	0001923
1	0.098808	0.045908	-0.014273	0.086323	MT	20919	2023.02.27 15:01:05.660859094	0001923
1	0.045100	0.041098	-0.017072	0.007317	MT	20919	2023.02.27 15:01:05.661859094	0001923
1	0.071958	0.065299	-0.013349	0.027128	MT	20919	2023.02.27 15:01:05.662859094	0001923
1	0.050853	0.049052	-0.013001	0.003296	MT	20919	2023.02.27 15:01:05.663859094	0001923
1	0.068191	0.049461	-0.020596	0.042183	MT	20919	2023.02.27 15:01:05.664859094	0001923
1	0.056859	0.041200	-0.036191	0.015025	MT	20919	2023.02.27 15:01:05.665859094	0001923
1	0.054882	0.026250	-0.044269	0.019057	MT	20919	2023.02.27 15:01:05.666859094	0001923
1	0.048353	0.045135	-0.013128	0.011336	MT	20919	2023.02.27 15:01:05.667859094	0001923
1	0.049295	0.014489	-0.005700	0.046772	MT	20919	2023.02.27 15:01:05.668859094	0001923
1	0.063710	0.053334	-0.017408	0.030189	MT	20919	2023.02.27 15:01:05.669859094	0001923
1	0.113287	0.109296	-0.013297	0.026675	MT	20919	2023.02.27 15:01:05.670859094	0001923
1	0.029069	0.026012	-0.012968	-0.000466	MT	20919	2023.02.27 15:01:05.671859094	0001923
1	0.044956	0.010422	-0.020581	0.038585	MT	20919	2023.02.27 15:01:05.672859094	0001923
1	0.066581	0.057306	-0.020358	0.027103	MT	20919	2023.02.27 15:01:05.673859094	0001923
1	0.077266	0.061390	-0.032458	0.033877	MT	20919	2023.02.27 15:01:05.674859094	0001923
1	0.035861	-0.005634	-0.005541	0.034979	MT	20919	2023.02.27 15:01:05.675859094	0001923
1	0.063166	0.026583	-0.017807	0.054463	MT	20919	2023.02.27 15:01:05.676859094	0001923
1	0.087926	0.065610	-0.005823	0.058245	MT	20919	2023.02.27 15:01:05.677859094	0001923
1	0.074740	0.065337	-0.020394	0.030020	MT	20919	2023.02.27 15:01:05.678859094	0001923
1	0.080660	0.069345	-0.028388	0.029857	MT	20919	2023.02.27 15:01:05.679859094	0001923
1	0.105347	0.089546	-0.024670	0.049709	MT	20919	2023.02.27 15:01:05.680859094	0001923
1	0.068191	0.049461	-0.020596	0.042183	MT	20919	2023.02.27 15:01:05.681859094	0001923
1	0.103889	0.101061	-0.023938	0.002593	MT	20919	2023.02.27 15:01:05.682859094	0001923
1	0.039256	0.026264	-0.017334	0.023469	MT	20919	2023.02.27 15:01:05.683859094	0001923
1	0.061911	0.045319	-0.032370	0.027043	MT	20919	2023.02.27 15:01:05.684859094	0001923
1	0.063710	0.053334	-0.017408	0.030189	MT	20919	2023.02.27 15:01:05.685859094	0001923
1	0.092363	0.045625	-0.059779	0.053626	MT	20919	2023.02.27 15:01:05.686859094	0001923
1	0.074733	0.065310	-0.024348	0.026960	MT	20919	2023.02.27 15:01:05.687859094	0001923
1	0.070944	0.060993	-0.035862	-0.005177	MT	20919	2023.02.27 15:01:05.688859094	0001923
1	0.094250	0.061717	0.009987	0.070528	MT	20919	2023.02.27 15:01:05.689859094	0001923
1	0.063079	0.033542	-0.017737	0.050392	MT	20919	2023.02.27 15:01:05.690859094	0001923
1	0.065000	0.057265	-0.020296	0.023104	MT	20919	2023.02.27 15:01:05.691859094	0001923
1	0.039064	0.022328	-0.009446	0.030631	MT	20919	2023.02.27 15:01:05.692859094	0001923
1	0.058181	0.045274	-0.028310	0.023105	MT	20919	2023.02.27 15:01:05.693859094	0001923
1	0.045552	0.033323	-0.005434	0.030579	MT	20919	2023.02.27 15:01:05.694859094	0001923
1	0.070328	0.049432	-0.032534	0.038000	MT	20919	2023.02.27 15:01:05.695859094	0001923
1	0.074148	0.057461	-0.020587	0.042100	MT	20919	2023.02.27 15:01:05.696859094	0001923
1	0.061725	0.060919	-0.004805	-0.008703	MT	20919	2023.02.27 15:01:05.697859094	0001923
1	0.036497	0.021945	-0.027848	-0.008653	MT	20919	2023.02.27 15:01:05.698859094	0001923
1	0.060150	0.053291	-0.005364	0.027373	MT	20919	2023.02.27 15:01:05.699859094	0001923
1	0.034234	0.018110	-0.028097	0.007386	MT	20919	2023.02.27 15:01:05.700859094	0001923
1	0.071575	0.057445	-0.005588	0.042330	MT	20919	2023.02.27 15:01:05.701859094	0001923
1	0.074786	0.061281	-0.036290	0.022818	MT	20919	2023.02.27 15:01:05.702859094	0001923
1	0.068768	0.045253	-0.048246	0.018800	MT	20919	2023.02.27 15:01:05.703859094	0001923
1	0.080461	0.077178	-0.017151	0.014945	MT	20919	2023.02.27 15:01:05.704859094	0001923
1	0.043829	0.033188	-0.024202	0.015291	MT	20919	2023.02.27 15:01:05.705859094	0001923
1	0.065315	0.065043	-0.004983	0.003254	MT	20919	2023.02.27 15:01:05.706859094	0001923
1	0.086735	0.081316	-0.001377	0.030146	MT	20919	2023.02.27 15:01:05.707859094	0001923
1	0.030017	0.006265	-0.017357	0.023674	MT	20919	2023.02.27 15:01:05.708859094	0001923
1	0.081012	0.045681	0.006030	0.066632	MT	20919	2023.02.27 15:01:05.709859094	0001923
1	0.095640	0.029942	-0.006354	0.090610	MT	20919	2023.02.27 15:01:05.710859094	0001923
1	0.034943	0.026181	-0.017211	0.015470	MT	20919	2023.02.27 15:01:05.711859094	0001923
1	0.040324	0.037164	-0.001200	0.015601	MT	20919	2023.02.27 15:01:05.712859094	0001923
1	0.057149	0.048767	-0.016573	-0.024760	MT	20919	2023.02.27 15:01:05.713859094	0001923
1	0.054653	0.041368	-0.009485	0.034435	MT	20919	2023.02.27 15:01:05.714859094	0001923
1	0.088651	0.061660	-0.013888	0.062163	MT	20919	2023.02.27 15:01:05.715859094	0001923
1	0.031401	0.029090	-0.009087	0.007563	MT	20919	2023.02.27 15:01:05.716859094	0001923
1	0.043749	0.040929	-0.012828	-0.008619	MT	20919	2023.02.27 15:01:05.717859094	0001923
1	0.093483	0.065692	-0.005945	0.066243	MT	20919	2023.02.27 15:01:05.718859094	0001923
1	0.053235	0.053002	-0.004937	-0.000622	MT	20919	2023.02.27 15:01:05.719859094	0001923
1	0.053600	0.044944	-0.027821	-0.008890	MT	20919	2023.02.27 15:01:05.720859094	0001923
1	0.061855	0.057245	-0.001299	0.023394	MT	20919	2023.02.27 15:01:05.721859094	0001923
1	0.047434	0.041217	-0.013255	0.019376	MT	20919	2023.02.27 15:01:05.722859094	0001923
1	0.074693	0.061437	0.002416	0.042411	MT	20919	2023.02.27 15:01:05.723859094	0001923
1	0.072021	0.065317	-0.001396	0.030310	MT	20919	2023.02.27 15:01:05.724859094	0001923
1	0.051788	0.049167	-0.005186	0.015417	MT	20919	2023.02.27 15:01:05.725859094	0001923
1	0.054046	0.029324	-0.036389	0.027147	MT	20919	2023.02.27 15:01:05.726859094	0001923
1	0.053526	0.049100	-0.020062	0.007189	MT	20919	2023.02.27 15:01:05.727859094	0001923
1	0.050695	0.049011	-0.012940	-0.000703	MT	20919	2023.02.27 15:01:05.728859094	0001923
1	0.074371	0.065367	-0.009456	0.034188	MT	20919	2023.02.27 15:01:05.729859094	0001923
1	0.071120	0.053461	-0.020591	0.042142	MT	20919	2023.02.27 15:01:05.730859094	0001923
1	0.051157	0.044981	-0.023883	-0.004829	MT	20919	2023.02.27 15:01:05.731859094	0001923
1	0.070036	0.061306	-0.020353	0.027062	MT	20919	2023.02.27 15:01:05.732859094	0001923
1	0.097206	0.093065	-0.027947	0.002614	MT	20919	2023.02.27 15:01:05.733859094	0001923
1	0.062944	0.033474	-0.032614	0.042164	MT	20919	2023.02.27 15:01:05.734859094	0001923
1	0.050458	0.041263	-0.017316	0.023314	MT	20919	2023.02.27 15:01:05.735859094	0001923
1	0.078543	0.061170	-0.048105	0.010637	MT	20919	2023.02.27 15:01:05.736859094	0001923
1	0.083391	0.061514	-0.032641	0.045875	MT	20919	2023.02.27 15:01:05.737859094	0001923
1	0.062121	0.033537	-0.013738	0.050453	MT	20919	2023.02.27 15:01:05.738859094	0001923
1	0.062753	0.041354	-0.036420	0.030023	MT	20919	2023.02.27 15:01:05.739859094	0001923
1	0.042261	0.033234	0.010671	0.023824	MT	20919	2023.02.27 15:01:05.740859094	0001923
1	0.074418	0.064684	-0.016432	-0.032923	MT	20919	2023.02.27 15:01:05.741859094	0001923
1	0.062889	0.045450	-0.009602	0.042392	MT	20919	2023.02.27 15:01:05.742859094	0001923
1	0.047265	0.037296	-0.009383	0.027477	MT	20919	2023.02.27 15:01:05.743859094	0001923
1	0.075060	0.037635	-0.028854	0.058181	MT	20919	2023.02.27 15:01:05.744859094	0001923
1	0.058703	0.026538	-0.013746	0.050525	MT	20919	2023.02.27 15:01:05.745859094	0001923
1	0.048177	0.041105	-0.024071	0.007210	MT	20919	2023.02.27 15:01:05.746859094	0001923
1	0.081259	0.073350	0.006551	0.034350	MT	20919	2023.02.27 15:01:05.747859094	0001923
1	0.061628	0.022583	-0.017812	0.054504	MT	20919	2023.02.27 15:01:05.748859094	0001923
1	0.046669	0.045118	0.002870	0.011581	MT	20919	2023.02.27 15:01:05.749859094	0001923
1	0.113150	0.046073	-0.014518	0.102321	MT	20919	2023.02.27 15:01:05.750859094	0001923
1	0.069289	0.065021	-0.023920	-0.001036	MT	20919	2023.02.27 15:01:05.751859094	0001923
1	0.058941	0.057130	-0.009115	0.011274	MT	20919	2023.02.27 15:01:05.752859094	0001923
1	0.031064	0.010264	-0.017353	0.023633	MT	20919	2023.02.27 15:01:05.753859094	0001923
1	0.089006	0.081336	-0.020375	0.029855	MT	20919	2023.02.27 15:01:05.754859094	0001923
1	0.098560	0.096971	-0.016822	-0.005257	MT	20919	2023.02.27 15:01:05.755859094	0001923
1	0.057507	0.033480	0.002321	0.046698	MT	20919	2023.02.27 15:01:05.756859094	0001923
1	0.057498	0.041379	-0.020483	0.034266	MT	20919	2023.02.27 15:01:05.757859094	0001923
1	0.067897	0.057337	-0.020403	0.030102	MT	20919	2023.02.27 15:01:05.758859094	0001923
1	0.086406	0.081273	0.010667	0.027330	MT	20919	2023.02.27 15:01:05.759859094	0001923
1	0.051127	0.002523	0.002223	0.051017	MT	20919	2023.02.27 15:01:05.760859094	0001923
1	0.069072	0.057400	-0.001528	0.038391	MT	20919	2023.02.27 15:01:05.761859094	0001923
1	0.027495	-0.005851	-0.024188	0.011693	MT	20919	2023.02.27 15:01:05.762859094	0001923
1	0.044565	0.041057	-0.017010	0.003318	MT	20919	2023.02.27 15:01:05.763859094	0001923
1	0.013748	0.002071	0.010879	0.008146	MT	20919	2023.02.27 15:01:05.764859094	0001923
1	0.059405	0.053146	-0.024118	0.011086	MT	20919	2023.02.27 15:01:05.765859094	0001923
1	0.059682	0.045342	-0.024417	0.030165	MT	20919	2023.02.27 15:01:05.766859094	0001923
1	0.058189	0.053246	-0.001303	0.023435	MT	20919	2023.02.27 15:01:05.767859094	0001923
1	0.043463	0.033068	-0.028019	0.003232	MT	20919	2023.02.27 15:01:05.768859094	0001923
1	0.074256	0.073051	-0.012973	0.003049	MT	20919	2023.02.27 15:01:05.769859094	0001923
1	0.016643	0.005943	0.015066	-0.003832	MT	20919	2023.02.27 15:01:05.770859094	0001923
1	0.049810	0.041068	-0.028009	0.003150	MT	20919	2023.02.27 15:01:05.771859094	0001923
1	0.083970	0.069490	-0.009635	0.046144	MT	20919	2023.02.27 15:01:05.772859094	0001923
1	0.031064	0.021802	-0.008668	-0.020361	MT	20919	2023.02.27 15:01:05.773859094	0001923
1	0.075743	0.069264	-0.020282	0.022980	MT	20919	2023.02.27 15:01:05.774859094	0001923
1	0.078899	0.065244	-0.040224	0.018716	MT	20919	2023.02.27 15:01:05.775859094	0001923
1	0.096468	0.069671	-0.024877	0.061912	MT	20919	2023.02.27 15:01:05.776859094	0001923
1	0.058258	0.057122	-0.001115	0.011396	MT	20919	2023.02.27 15:01:05.777859094	0001923
1	0.026476	0.010252	-0.005354	0.023817	MT	20919	2023.02.27 15:01:05.778859094	0001923
1	0.042626	0.029229	-0.024268	0.019331	MT	20919	2023.02.27 15:01:05.779859094	0001923
1	0.069000	0.053001	-0.043871	-0.005217	MT	20919	2023.02.27 15:01:05.780859094	0001923
1	0.074471	0.049478	-0.036594	0.041938	MT	20919	2023.02.27 15:01:05.781859094	0001923
1	0.069469	0.065249	-0.005289	0.023251	MT	20919	2023.02.27 15:01:05.782859094	0001923
1	0.103706	0.081630	0.014133	0.062385	MT	20919	2023.02.27 15:01:05.783859094	0001923
1	0.058796	0.032965	-0.047833	-0.009072	MT	20919	2023.02.27 15:01:05.784859094	0001923
1	0.045651	0.021784	-0.031604	-0.024711	MT	20919	2023.02.27 15:01:05.785859094	0001923
1	0.108305	0.042010	-0.033398	0.094073	MT	20919	2023.02.27 15:01:05.786859094	0001923
1	0.057324	0.026521	0.002252	0.050770	MT	20919	2023.02.27 15:01:05.787859094	0001923
1	0.061335	0.049338	-0.020413	0.030185	MT	20919	2023.02.27 15:01:05.788859094	0001923
1	0.078556	0.049623	-0.017841	0.058226	MT	20919	2023.02.27 15:01:05.789859094	0001923
1	0.063063	0.053154	-0.032117	0.010964	MT	20919	2023.02.27 15:01:05.790859094	0001923
1	0.074733	0.065310	-0.024348	0.026960	MT	20919	2023.02.27 15:01:05.791859094	0001923
1	0.065810	0.053400	-0.001532	0.038433	MT	20919	2023.02.27 15:01:05.792859094	0001923
1	0.059607	0.041282	-0.036314	0.023024	MT	20919	2023.02.27 15:01:05.793859094	0001923
1	0.042059	0.028904	-0.027779	-0.012724	MT	20919	2023.02.27 15:01:05.794859094	0001923
1	0.063522	0.029579	-0.013804	0.054494	MT	20919	2023.02.27 15:01:05.795859094	0001923
1	0.076694	0.057469	-0.028586	0.041978	MT	20919	2023.02.27 15:01:05.796859094	0001923
1	0.054708	0.048981	-0.023878	-0.004870	MT	20919	2023.02.27 15:01:05.797859094	0001923
1	0.051323	0.048928	-0.012818	-0.008702	MT	20919	2023.02.27 15:01:05.798859094	0001923
1	0.056930	0.037282	-0.036318	0.023065	MT	20919	2023.02.27 15:01:05.799859094	0001923
1	0.059414	0.057167	-0.005176	0.015334	MT	20919	2023.02.27 15:01:05.800859094	0001923
1	0.052096	0.033380	-0.020493	0.034349	MT	20919	2023.02.27 15:01:05.801859094	0001923
1	0.052479	0.041304	-0.017377	0.027314	MT	20919	2023.02.27 15:01:05.802859094	0001923
1	0.089045	0.076959	-0.043781	-0.009463	MT	20919	2023.02.27 15:01:05.803859094	0001923
1	0.059624	0.045397	0.002458	0.038576	MT	20919	2023.02.27 15:01:05.804859094	0001923
1	0.033526	0.018069	-0.028036	0.003386	MT	20919	2023.02.27 15:01:05.805859094	0001923
1	0.016401	-0.005904	-0.013128	0.007862	MT	20919	2023.02.27 15:01:05.806859094	0001923
1	0.088470	0.073498	-0.017629	0.045981	MT	20919	2023.02.27 15:01:05.807859094	0001923
1	0.046583	0.044875	-0.000763	-0.012476	MT	20919	2023.02.27 15:01:05.808859094	0001923
1	0.032650	0.029131	-0.009148	0.011562	MT	20919	2023.02.27 15:01:05.809859094	0001923
1	0.051284	0.014468	0.014297	0.047077	MT	20919	2023.02.27 15:01:05.810859094	0001923
1	0.057219	0.057035	0.003006	0.003458	MT	20919	2023.02.27 15:01:05.811859094	0001923
1	0.069469	0.037445	-0.044546	0.037940	MT	20919	2023.02.27 15:01:05.812859094	0001923
1	0.074471	0.049478	-0.036594	0.041938	MT	20919	2023.02.27 15:01:05.813859094	0001923
1	0.077531	0.069333	-0.017389	0.030025	MT	20919	2023.02.27 15:01:05.814859094	0001923
1	0.042497	0.026332	-0.013441	0.030529	MT	20919	2023.02.27 15:01:05.815859094	0001923
1	0.057784	0.029500	-0.017681	0.046434	MT	20919	2023.02.27 15:01:05.816859094	0001923
1	0.062426	0.045282	-0.036309	0.022983	MT	20919	2023.02.27 15:01:05.817859094	0001923
1	0.052086	0.029283	-0.036328	0.023147	MT	20919	2023.02.27 15:01:05.818859094	0001923
1	0.042450	0.037139	-0.017137	0.011357	MT	20919	2023.02.27 15:01:05.819859094	0001923
1	0.054351	0.053122	-0.001120	0.011437	MT	20919	2023.02.27 15:01:05.820859094	0001923
1	0.045122	0.026312	-0.024394	0.027361	MT	20919	2023.02.27 15:01:05.821859094	0001923
1	0.064148	0.033566	-0.001800	0.054636	MT	20919	2023.02.27 15:01:05.822859094	0001923
1	0.087915	0.081152	-0.032083	0.010675	MT	20919	2023.02.27 15:01:05.823859094	0001923
1	0.050060	0.045213	-0.009251	0.019396	MT	20919	2023.02.27 15:01:05.824859094	0001923
1	0.043738	0.037142	-0.020137	0.011312	MT	20919	2023.02.27 15:01:05.825859094	0001923
1	0.059008	0.057093	-0.013053	0.007213	MT	20919	2023.02.27 15:01:05.826859094	0001923
1	0.085329	0.081144	-0.024084	0.010798	MT	20919	2023.02.27 15:01:05.827859094	0001923
1	0.061139	0.029363	-0.044434	0.030024	MT	20919	2023.02.27 15:01:05.828859094	0001923
1	0.073491	0.068939	-0.023793	-0.009076	MT	20919	2023.02.27 15:01:05.829859094	0001923
1	0.080858	0.045532	-0.048659	0.045795	MT	20919	2023.02.27 15:01:05.830859094	0001923
1	0.073831	0.041624	-0.017850	0.058308	MT	20919	2023.02.27 15:01:05.831859094	0001923
1	0.056169	0.045331	-0.013418	0.030333	MT	20919	2023.02.27 15:01:05.832859094	0001923
1	0.054781	0.045228	-0.024249	0.019167	MT	20919	2023.02.27 15:01:05.833859094	0001923
1	0.089543	0.049754	-0.025023	0.070117	MT	20919	2023.02.27 15:01:05.834859094	0001923
1	0.065681	0.065084	-0.005044	0.007253	MT	20919	2023.02.27 15:01:05.835859094	0001923
1	0.058966	0.022512	-0.028688	0.046338	MT	20919	2023.02.27 15:01:05.836859094	0001923
1	0.053160	0.053039	-0.000998	0.003439	MT	20919	2023.02.27 15:01:05.837859094	0001923
1	0.027803	0.025967	-0.008907	-0.004404	MT	20919	2023.02.27 15:01:05.838859094	0001923
1	0.095336	0.089152	-0.032074	0.010593	MT	20919	2023.02.27 15:01:05.839859094	0001923
1	0.099373	0.085514	0.006321	0.050223	MT	20919	2023.02.27 15:01:05.840859094	0001923
1	0.048353	0.041254	-0.009317	0.023436	MT	20919	2023.02.27 15:01:05.841859094	0001923
1	0.032939	0.022251	-0.005340	0.023693	MT	20919	2023.02.27 15:01:05.842859094	0001923
1	0.071847	0.069204	-0.001223	0.019271	MT	20919	2023.02.27 15:01:05.843859094	0001923
1	0.055263	0.002572	-0.005837	0.054894	MT	20919	2023.02.27 15:01:05.844859094	0001923
1	0.079310	0.045635	-0.028844	0.058099	MT	20919	2023.02.27 15:01:05.845859094	0001923
1	0.099252	0.085526	-0.005677	0.050040	MT	20919	2023.02.27 15:01:05.846859094	0001923
1	0.053759	0.045296	-0.009373	0.027395	MT	20919	2023.02.27 15:01:05.847859094	0001923
1	0.064226	-0.025514	-0.040683	0.042649	MT	20919	2023.02.27 15:01:05.848859094	0001923
1	0.087052	0.085095	-0.017019	0.006864	MT	20919	2023.02.27 15:01:05.849859094	0001923
1	0.049000	0.041146	-0.024132	0.011209	MT	20919	2023.02.27 15:01:05.850859094	0001923
1	0.054213	0.037393	0.006448	0.038719	MT	20919	2023.02.27 15:01:05.851859094	0001923
1	0.082201	0.022698	-0.048930	0.062030	MT	20919	2023.02.27 15:01:05.852859094	0001923
1	0.077627	0.049556	-0.032717	0.049998	MT	20919	2023.02.27 15:01:05.853859094	0001923
1	0.047212	0.022347	-0.028444	0.030341	MT	20919	2023.02.27 15:01:05.854859094	0001923
1	0.101316	0.093077	-0.039946	0.002431	MT	20919	2023.02.27 15:01:05.855859094	0001923
1	0.079404	0.064918	-0.043735	-0.013339	MT	20919	2023.02.27 15:01:05.856859094	0001923
1	0.059615	0.057056	-0.016991	0.003153	MT	20919	2023.02.27 15:01:05.857859094	0001923
1	0.070335	0.061359	-0.001462	0.034351	MT	20919	2023.02.27 15:01:05.858859094	0001923
1	0.047550	0.002357	-0.036467	0.030424	MT	20919	2023.02.27 15:01:05.859859094	0001923
1	0.075809	0.069321	-0.005391	0.030208	MT	20919	2023.02.27 15:01:05.860859094	0001923
1	0.074095	0.041524	-0.040664	0.045959	MT	20919	2023.02.27 15:01:05.861859094	0001923
1	0.077724	0.060704	-0.035435	-0.033172	MT	20919	2023.02.27 15:01:05.862859094	0001923
1	0.078651	0.077162	-0.001153	0.015189	MT	20919	2023.02.27 15:01:05.863859094	0001923
1	0.075809	0.057499	-0.017648	0.046146	MT	20919	2023.02.27 15:01:05.864859094	0001923
1	0.092790	0.089219	-0.017198	0.018821	MT	20919	2023.02.27 15:01:05.865859094	0001923
1	0.084953	0.080851	-0.019657	-0.017137	MT	20919	2023.02.27 15:01:05.866859094	0001923
1	0.082910	0.057556	-0.032707	0.049916	MT	20919	2023.02.27 15:01:05.867859094	0001923
1	0.050458	0.045192	0.010747	0.019701	MT	20919	2023.02.27 15:01:05.868859094	0001923
1	0.085200	0.073449	-0.009569	0.042104	MT	20919	2023.02.27 15:01:05.869859094	0001923
1	0.058472	0.045372	-0.013479	0.034332	MT	20919	2023.02.27 15:01:05.870859094	0001923
1	0.057645	0.041389	0.010452	0.038739	MT	20919	2023.02.27 15:01:05.871859094	0001923
1	0.035285	0.026218	-0.013273	0.019530	MT	20919	2023.02.27 15:01:05.872859094	0001923
1	0.064692	0.061100	-0.020047	0.007065	MT	20919	2023.02.27 15:01:05.873859094	0001923
1	0.049487	0.033274	-0.028324	0.023228	MT	20919	2023.02.27 15:01:05.874859094	0001923
1	0.051778	0.045183	-0.020189	0.015229	MT	20919	2023.02.27 15:01:05.875859094	0001923
1	0.093819	0.077472	-0.032561	0.041711	MT	20919	2023.02.27 15:01:05.876859094	0001923
1	0.053759	0.045263	-0.017311	0.023273	MT	20919	2023.02.27 15:01:05.877859094	0001923
1	0.036290	0.022280	0.006598	0.027876	MT	20919	2023.02.27 15:01:05.878859094	0001923
1	0.043012	0.041127	-0.005134	0.011500	MT	20919	2023.02.27 15:01:05.879859094	0001923
1	0.069986	0.033594	-0.028797	0.054223	MT	20919	2023.02.27 15:01:05.880859094	0001923
1	0.085235	0.073041	-0.043908	-0.001424	MT	20919	2023.02.27 15:01:05.881859094	0001923
1	0.061976	0.049158	-0.036121	0.010944	MT	20919	2023.02.27 15:01:05.882859094	0001923
1	0.099131	0.069733	-0.006002	0.070201	MT	20919	2023.02.27 15:01:05.883859094	0001923
1	0.042166	0.041048	-0.009011	0.003440	MT	20919	2023.02.27 15:01:05.884859094	0001923
1	0.063514	0.045387	-0.028478	0.034103	MT	20919	2023.02.27 15:01:05.885859094	0001923
1	0.035185	0.002358	0.002468	0.035019	MT	20919	2023.02.27 15:01:05.886859094	0001923
1	0.051245	0.049130	-0.009124	0.011356	MT	20919	2023.02.27 15:01:05.887859094	0001923
1	0.061919	0.057241	0.002701	0.023455	MT	20919	2023.02.27 15:01:05.888859094	0001923
1	0.062936	0.053269	-0.024301	0.023084	MT	20919	2023.02.27 15:01:05.889859094	0001923
1	0.061522	0.053228	-0.024240	0.019084	MT	20919	2023.02.27 15:01:05.890859094	0001923
1	0.056515	0.049283	0.002630	0.027537	MT	20919	2023.02.27 15:01:05.891859094	0001923
1	0.046883	0.026402	-0.001564	0.038710	MT	20919	2023.02.27 15:01:05.892859094	0001923
1	0.060407	0.057018	-0.019930	-0.000892	MT	20919	2023.02.27 15:01:05.893859094	0001923
1	0.060679	0.057138	-0.017114	0.011152	MT	20919	2023.02.27 15:01:05.894859094	0001923
1	0.070043	0.069088	-0.009039	0.007151	MT	20919	2023.02.27 15:01:05.895859094	0001923
1	0.077013	0.061482	-0.001645	0.046349	MT	20919	2023.02.27 15:01:05.896859094	0001923
1	0.063945	0.053195	-0.032178	0.014963	MT	20919	2023.02.27 15:01:05.897859094	0001923
1	0.093000	0.085235	-0.032201	0.018633	MT	20919	2023.02.27 15:01:05.898859094	0001923
1	0.028355	-0.002012	-0.027938	-0.004407	MT	20919	2023.02.27 15:01:05.899859094	0001923
1	0.070100	0.065220	-0.017226	0.019068	MT	20919	2023.02.27 15:01:05.900859094	0001923
1	0.039408	0.033101	-0.020081	0.007353	MT	20919	2023.02.27 15:01:05.901859094	0001923
1	0.060299	0.010263	-0.056287	0.019038	MT	20919	2023.02.27 15:01:05.902859094	0001923
1	0.076596	0.065387	0.010480	0.038492	MT	20919	2023.02.27 15:01:05.903859094	0001923
1	0.031064	0.010264	-0.017353	0.023633	MT	20919	2023.02.27 15:01:05.904859094	0001923
1	0.065338	0.022487	-0.044625	0.042094	MT	20919	2023.02.27 15:01:05.905859094	0001923
1	0.051817	0.026388	-0.028500	0.034299	MT	20919	2023.02.27 15:01:05.906859094	0001923
1	0.054083	0.010401	-0.040518	0.034280	MT	20919	2023.02.27 15:01:05.907859094	0001923
1	0.060092	0.029538	-0.013743	0.050494	MT	20919	2023.02.27 15:01:05.908859094	0001923
1	0.039115	0.029222	-0.017269	0.019438	MT	20919	2023.02.27 15:01:05.909859094	0001923
1	0.080019	0.061532	-0.009705	0.050226	MT	20919	2023.02.27 15:01:05.910859094	0001923
1	0.092962	0.069625	-0.020817	0.057974	MT	20919	2023.02.27 15:01:05.911859094	0001923
1	0.041641	0.022336	-0.017445	0.030509	MT	20919	2023.02.27 15:01:05.912859094	0001923
1	0.057567	0.056915	-0.000810	-0.008601	MT	20919	2023.02.27 15:01:05.913859094	0001923
1	0.090879	0.077469	0.010373	0.046368	MT	20919	2023.02.27 15:01:05.914859094	0001923
1	0.071344	0.065294	-0.009349	0.027189	MT	20919	2023.02.27 15:01:05.915859094	0001923
1	0.026019	0.010248	-0.001354	0.023878	MT	20919	2023.02.27 15:01:05.916859094	0001923
1	0.039623	0.033214	-0.009265	0.019519	MT	20919	2023.02.27 15:01:05.917859094	0001923
1	0.044822	0.037105	-0.024075	0.007251	MT	20919	2023.02.27 15:01:05.918859094	0001923
1	0.096141	0.077580	-0.017746	0.053938	MT	20919	2023.02.27 15:01:05.919859094	0001923
1	0.044654	0.041135	-0.013133	0.011377	MT	20919	2023.02.27 15:01:05.920859094	0001923
1	0.075987	0.057414	0.025408	0.042803	MT	20919	2023.02.27 15:01:05.921859094	0001923
1	0.044654	0.041135	-0.013133	0.011377	MT	20919	2023.02.27 15:01:05.922859094	0001923
1	0.043852	0.029307	0.010560	0.030864	MT	20919	2023.02.27 15:01:05.923859094	0001923
1	0.102147	0.100925	-0.012757	-0.009237	MT	20919	2023.02.27 15:01:05.924859094	0001923
1	0.044654	0.041135	-0.013133	0.011377	MT	20919	2023.02.27 15:01:05.925859094	0001923
1	0.053075	0.049059	-0.020001	0.003189	MT	20919	2023.02.27 15:01:05.926859094	0001923
1	0.066355	0.037562	0.002204	0.054656	MT	20919	2023.02.27 15:01:05.927859094	0001923
1	0.074202	0.068762	-0.012550	-0.024905	MT	20919	2023.02.27 15:01:05.928859094	0001923
1	0.024759	-0.005751	-0.001373	0.024042	MT	20919	2023.02.27 15:01:05.929859094	0001923
1	0.085428	0.084910	0.003223	-0.008828	MT	20919	2023.02.27 15:01:05.930859094	0001923
1	0.046573	0.037068	-0.028014	0.003191	MT	20919	2023.02.27 15:01:05.931859094	0001923
1	0.106179	0.101301	-0.017306	0.026696	MT	20919	2023.02.27 15:01:05.932859094	0001923
1	0.045793	0.040977	-0.019888	-0.004727	MT	20919	2023.02.27 15:01:05.933859094	0001923
1	0.058189	0.029433	-0.032557	0.038206	MT	20919	2023.02.27 15:01:05.934859094	0001923
1	0.053944	0.026488	-0.005686	0.046648	MT	20919	2023.02.27 15:01:05.935859094	0001923
1	0.080716	0.065490	-0.009639	0.046185	MT	20919	2023.02.27 15:01:05.936859094	0001923
1	0.060885	0.049367	-0.009475	0.034352	MT	20919	2023.02.27 15:01:05.937859094	0001923
1	0.072021	0.053495	-0.013653	0.046248	MT	20919	2023.02.27 15:01:05.938859094	0001923
1	0.082134	0.069349	-0.032388	0.029796	MT	20919	2023.02.27 15:01:05.939859094	0001923
1	0.063632	0.057224	-0.020235	0.019104	MT	20919	2023.02.27 15:01:05.940859094	0001923
1	0.052621	0.040948	-0.031825	-0.008910	MT	20919	2023.02.27 15:01:05.941859094	0001923
1	0.043749	0.029305	-0.017391	0.027437	MT	20919	2023.02.27 15:01:05.942859094	0001923
1	0.043290	0.041114	0.006865	0.011683	MT	20919	2023.02.27 15:01:05.943859094	0001923
1	0.064761	0.037400	-0.040486	0.034002	MT	20919	2023.02.27 15:01:05.944859094	0001923
1	0.097913	0.073663	-0.017873	0.061978	MT	20919	2023.02.27 15:01:05.945859094	0001923
1	0.034249	0.010306	-0.017414	0.027633	MT	20919	2023.02.27 15:01:05.946859094	0001923
1	0.102269	0.093415	-0.017483	0.037776	MT	20919	2023.02.27 15:01:05.947859094	0001923
1	0.077582	0.045652	-0.005908	0.062450	MT	20919	2023.02.27 15:01:05.948859094	0001923
1	0.049659	0.049081	-0.001064	0.007479	MT	20919	2023.02.27 15:01:05.949859094	0001923
1	0.081548	0.045606	-0.040782	0.053916	MT	20919	2023.02.27 15:01:05.950859094	0001923
1	0.053768	0.037401	-0.001551	0.038597	MT	20919	2023.02.27 15:01:05.951859094	0001923
1	0.048642	0.026414	-0.013563	0.038527	MT	20919	2023.02.27 15:01:05.952859094	0001923
1	0.033615	0.033045	-0.005021	0.003583	MT	20919	2023.02.27 15:01:05.953859094	0001923
1	0.070894	0.045544	-0.020723	0.050223	MT	20919	2023.02.27 15:01:05.954859094	0001923
1	0.052716	0.033414	-0.013555	0.038455	MT	20919	2023.02.27 15:01:05.955859094	0001923
1	0.045717	0.041201	0.002743	0.019620	MT	20919	2023.02.27 15:01:05.956859094	0001923
1	0.062185	0.029567	-0.001805	0.054677	MT	20919	2023.02.27 15:01:05.957859094	0001923
1	0.097422	0.057812	-0.002138	0.078385	MT	20919	2023.02.27 15:01:05.958859094	0001923
1	0.080610	0.077215	-0.013212	0.019005	MT	20919	2023.02.27 15:01:05.959859094	0001923
1	0.115321	0.042114	-0.014583	0.106361	MT	20919	2023.02.27 15:01:05.960859094	0001923
1	0.051176	0.037335	-0.017427	0.030354	MT	20919	2023.02.27 15:01:05.961859094	0001923
1	0.095053	0.077572	-0.009747	0.054061	MT	20919	2023.02.27 15:01:05.962859094	0001923
1	0.054571	0.052879	-0.004753	-0.012620	MT	20919	2023.02.27 15:01:05.963859094	0001923
1	0.060208	0.045278	-0.032309	0.023044	MT	20919	2023.02.27 15:01:05.964859094	0001923
1	0.046583	0.045089	-0.009068	0.007398	MT	20919	2023.02.27 15:01:05.965859094	0001923
1	0.057315	0.026504	-0.020684	0.046419	MT	20919	2023.02.27 15:01:05.966859094	0001923
1	0.074209	0.049574	-0.009780	0.054349	MT	20919	2023.02.27 15:01:05.967859094	0001923
1	0.040963	0.006390	0.010410	0.039100	MT	20919	2023.02.27 15:01:05.968859094	0001923
1	0.042249	0.037060	-0.020015	0.003313	MT	20919	2023.02.27 15:01:05.969859094	0001923
1	0.056868	0.053208	-0.005242	0.019375	MT	20919	2023.02.27 15:01:05.970859094	0001923
1	0.079656	0.077058	-0.019967	0.002901	MT	20919	2023.02.27 15:01:05.971859094	0001923
1	0.063710	0.053363	-0.005471	0.034372	MT	20919	2023.02.27 15:01:05.972859094	0001923
1	0.090039	0.081403	-0.005499	0.038083	MT	20919	2023.02.27 15:01:05.973859094	0001923
1	0.013748	-0.002028	-0.012940	-0.004177	MT	20919	2023.02.27 15:01:05.974859094	0001923
1	0.046915	0.029312	-0.024390	0.027330	MT	20919	2023.02.27 15:01:05.975859094	0001923
1	0.074953	0.029644	-0.036862	0.058141	MT	20919	2023.02.27 15:01:05.976859094	0001923
1	0.057697	0.049150	-0.028122	0.011066	MT	20919	2023.02.27 15:01:05.977859094	0001923
1	0.070214	0.069125	-0.005101	0.011211	MT	20919	2023.02.27 15:01:05.978859094	0001923
1	0.041425	0.026192	-0.028210	0.015302	MT	20919	2023.02.27 15:01:05.979859094	0001923
1	0.094324	0.081247	-0.044204	0.018491	MT	20919	2023.02.27 15:01:05.980859094	0001923
1	0.058275	0.026333	-0.044391	0.027055	MT	20919	2023.02.27 15:01:05.981859094	0001923
1	0.041785	0.037152	0.010798	0.015785	MT	20919	2023.02.27 15:01:05.982859094	0001923
1	0.102034	0.069775	-0.006063	0.074201	MT	20919	2023.02.27 15:01:05.983859094	0001923
1	0.045475	0.014284	-0.036346	0.023302	MT	20919	2023.02.27 15:01:05.984859094	0001923
1	0.082674	0.069424	0.014424	0.042512	MT	20919	2023.02.27 15:01:05.985859094	0001923
[truncated: 1,001 more rows]
