# Supplementary material for: Spatially selective delivery of living magnetic microrobots through torque-focusing
Source: Nat Commun. 2024 Mar 9;15:2160. doi: 10.1038/s41467-024-46407-4 (PMC10924878; doi:10.1038/s41467-024-46407-4)
Supplement: Supplementary file 4 — Source Data [file 41467_2024_46407_MOESM4_ESM.zip › Data_Sorted_by_Figures/Fig_4/4H/Field Characterization/x axis measurements/(5,0,0) B 17A W 49A RMF off.csv]

Time (ms)	B (mT)	Bx (mT)	By (mT)	Bz (mT)
0	0.34036	0.340119	0.007189	0.010605
0.999928	0.345491	0.343994	-0.031558	-0.006029
1.99986	0.32002	0.319959	0.00341	-0.005248
3.00026	0.369199	0.367906	-0.027407	-0.014214
4.00019	0.3536	0.343315	-0.042533	-0.073201
5.00011	0.329248	0.327727	-0.011213	-0.029555
6.00004	0.342281	0.340353	-0.020113	0.030189
6.99997	0.34519	0.343948	-0.027497	-0.009968
7.9999	0.354429	0.348579	-0.040407	0.049798
8.99982	0.344215	0.344015	-0.011621	-0.001724
10.0002	0.324199	0.319593	-0.030991	-0.044776
11.0002	0.321453	0.319731	-0.015222	-0.029534
12.0001	0.353276	0.348567	-0.028408	0.049981
13	0.342608	0.339792	-0.035257	-0.026046
13.9999	0.365847	0.363828	-0.03129	-0.022232
14.9999	0.353975	0.351605	-0.004017	-0.040693
16.0003	0.343152	0.339629	-0.027028	-0.040921
17.0002	0.352121	0.351912	0.007508	-0.009515
18.0001	0.376601	0.375852	-0.015338	-0.018112
19.0001	0.324721	0.324181	-0.011889	0.014479
20	0.381215	0.380294	-0.005007	0.026007
20.9999	0.388376	0.388057	-0.015629	0.001761
21.9998	0.348581	0.348176	-0.008861	0.014278
23.0002	0.300008	0.299964	-0.000613	-0.005103
24.0002	0.351733	0.344695	-0.032596	0.061959
25.0001	0.336126	0.336012	-0.008631	-0.001596
26	0.350443	0.347564	-0.003961	-0.044651
27	0.352802	0.351764	-0.008245	-0.025757
27.9999	0.342218	0.339613	-0.01103	-0.040677
29.0003	0.320381	0.320098	-0.011772	0.006521
30.0002	0.340125	0.340012	-0.008626	-0.001637
31.0001	0.320406	0.319979	-0.015588	-0.005538
32.0001	0.353651	0.351627	0.003936	-0.037571
33	0.31326	0.311991	-0.027596	-0.005639
33.9999	0.34468	0.344179	-0.011865	0.014273
34.9998	0.344424	0.343936	-0.015498	-0.009784
36.0003	0.312795	0.307598	-0.035004	-0.044713
37.0002	0.372759	0.372216	-0.008893	0.01803
38.0001	0.357015	0.356187	-0.01985	0.014027
39	0.330726	0.327879	-0.039392	-0.017985
40	0.312288	0.312057	-0.01172	0.002604
40.9999	0.336091	0.336049	-0.004692	0.002464
41.9998	0.336733	0.335752	0.003734	-0.025409
43.0002	0.324403	0.324029	0.015291	0.002893
44.0001	0.400924	0.400222	-0.015859	0.017635
45.0001	0.345282	0.344229	-0.019925	0.01815
46	0.368852	0.367766	-0.011226	-0.025967
46.9999	0.325705	0.323826	-0.027338	-0.02176
47.9999	0.34826	0.347887	-0.008433	-0.013718
49.0003	0.31805	0.315645	-0.011105	-0.03743
50.0002	0.336269	0.336094	-0.008753	0.006402
