# Supplementary material for: Spatially selective delivery of living magnetic microrobots through torque-focusing
Source: Nat Commun. 2024 Mar 9;15:2160. doi: 10.1038/s41467-024-46407-4 (PMC10924878; doi:10.1038/s41467-024-46407-4)
Supplement: Supplementary file 4 — Source Data [file 41467_2024_46407_MOESM4_ESM.zip › Data_Sorted_by_Figures/Fig_4/4H/Field Characterization/x axis measurements/(-5,0,0) B-16A W-49A RMF on.csv]

Time (ms)	B (mT)	Bx (mT)	By (mT)	Bz (mT)
0	4.85668	3.48141	-3.27994	-0.84211
0.999928	4.9139	4.72573	-1.11063	-0.761806
1.99986	4.96464	4.71715	1.41656	-0.624112
2.99978	5.12635	3.62084	3.6072	-0.396326
4.00019	5.16718	1.60501	4.91009	-0.121606
5.00011	5.19739	-0.887151	5.12025	0.094332
6.00004	5.1307	-3.13397	4.05179	0.292218
6.99997	5.0369	-4.59819	2.04183	0.240619
7.9999	4.99987	-4.97755	-0.457923	0.114346
8.99982	4.91162	-4.06343	-2.7553	-0.144196
10.0002	4.92922	-2.25849	-4.35909	-0.44134
11.0002	4.88147	0.126156	-4.83766	-0.640265
12.0001	4.84957	2.50219	-4.06589	-0.852015
13	4.84178	4.21147	-2.24444	-0.817823
13.9999	4.9402	4.88034	0.148531	-0.752175
14.9999	5.06686	4.32779	2.58274	-0.522277
15.9998	5.14235	2.64854	4.40177	-0.231144
17.0002	5.1626	0.308464	5.15309	0.054501
18.0001	5.13157	-2.05943	4.69509	0.218949
19.0001	5.05825	-3.97529	3.11739	0.25462
20	4.98351	-4.91373	0.795357	0.240843
20.9999	4.93868	-4.65139	-1.65982	-0.010387
21.9998	4.91047	-3.24652	-3.67476	-0.262676
23.0002	4.91197	-1.02387	-4.77448	-0.532426
24.0002	4.88648	1.41863	-4.61233	-0.769172
25.0001	4.89145	3.5334	-3.27588	-0.842584
26	4.89629	4.71054	-1.08641	-0.777282
27	5.00385	4.75714	1.4206	-0.624463
27.9999	5.14365	3.64855	3.60067	-0.424717
28.9998	5.18999	1.5225	4.96119	-0.067966
30.0002	5.18454	-0.902773	5.1037	0.129247
31.0001	5.0991	-3.07939	4.05646	0.25172
32.0001	5.05029	-4.61419	2.03881	0.240738
33	4.9467	-4.92585	-0.445435	0.085998
33.9999	4.95199	-4.12324	-2.73968	-0.123338
34.9998	4.92173	-2.21531	-4.37428	-0.426015
35.9998	4.87174	0.169725	-4.82099	-0.680467
37.0002	4.88001	2.55752	-4.07431	-0.820709
38.0001	4.85031	4.20716	-2.25895	-0.850006
39	4.9439	4.88437	0.159474	-0.748049
40	5.05038	4.32018	2.57018	-0.486384
40.9999	5.17027	2.66896	4.42414	-0.188005
41.9998	5.16934	0.347128	5.15762	0.022166
43.0002	5.1364	-2.04452	4.70723	0.210979
44.0001	5.09792	-4.00303	3.14392	0.283316
45.0001	4.9963	-4.92624	0.811074	0.193204
46	4.94526	-4.65554	-1.66758	-0.026466
46.9999	4.97301	-3.32165	-3.69062	-0.277146
47.9999	4.88265	-1.06823	-4.73106	-0.562311
48.9998	4.88723	1.39485	-4.62366	-0.749097
50.0002	4.87882	3.53776	-3.26142	-0.806402
