# Supplementary material for: Spatially selective delivery of living magnetic microrobots through torque-focusing
Source: Nat Commun. 2024 Mar 9;15:2160. doi: 10.1038/s41467-024-46407-4 (PMC10924878; doi:10.1038/s41467-024-46407-4)
Supplement: Supplementary file 4 — Source Data [file 41467_2024_46407_MOESM4_ESM.zip › Data_Sorted_by_Figures/Fig_4/4H/Field Characterization/x axis measurements/x0_y0_z0_no_offset_RMFon.txt]

Block	B	Bx	By	Bz	Units	Temperature	Timestamp	Serial No.	Comment
0	5.237143	0.950918	5.135704	0.384668	MT	20884	2023.02.27 14:59:42.974192427	0001923
0	5.210290	-1.563870	4.934962	0.589565	MT	20884	2023.02.27 14:59:42.975192427	0001923
0	5.160977	-3.688339	3.544135	0.686250	MT	20884	2023.02.27 14:59:42.976192427	0001923
0	5.112969	-4.905420	1.301624	0.620551	MT	20884	2023.02.27 14:59:42.977192427	0001923
0	5.052002	-4.871937	-1.251344	0.470204	MT	20884	2023.02.27 14:59:42.978192427	0001923
0	5.064499	-3.681122	-3.473097	0.189960	MT	20884	2023.02.27 14:59:42.979192427	0001923
0	5.017514	-1.511100	-4.784085	-0.067470	MT	20884	2023.02.27 14:59:42.980192427	0001923
0	5.046137	0.987508	-4.937512	-0.330617	MT	20884	2023.02.27 14:59:42.981192427	0001923
0	5.082156	3.263147	-3.870239	-0.448805	MT	20884	2023.02.27 14:59:42.982192427	0001923
0	5.059972	4.722368	-1.775423	-0.387857	MT	20884	2023.02.27 14:59:42.983192427	0001923
0	5.072113	5.010698	0.742236	-0.261372	MT	20884	2023.02.27 14:59:42.984192427	0001923
0	5.175396	4.116247	3.136979	-0.024550	MT	20884	2023.02.27 14:59:42.985192427	0001923
0	5.204508	2.157285	4.728649	0.269996	MT	20884	2023.02.27 14:59:42.986192427	0001923
0	5.207468	-0.310829	5.172384	0.517258	MT	20884	2023.02.27 14:59:42.987192427	0001923
0	5.173978	-2.735996	4.333868	0.708492	MT	20884	2023.02.27 14:59:42.988192427	0001923
0	5.094574	-4.390137	2.492303	0.685427	MT	20884	2023.02.27 14:59:42.989192427	0001923
0	5.083689	-5.054691	0.000515	0.542212	MT	20884	2023.02.27 14:59:42.990192427	0001923
0	5.058380	-4.404017	-2.467707	0.319784	MT	20884	2023.02.27 14:59:42.991192427	0001923
0	5.072205	-2.693766	-4.297691	0.027164	MT	20884	2023.02.27 14:59:42.992192427	0001923
0	5.123365	-0.258425	-5.111192	-0.240408	MT	20884	2023.02.27 14:59:42.993192427	0001923
0	5.099278	2.212174	-4.574771	-0.424721	MT	20884	2023.02.27 14:59:42.994192427	0001923
0	5.120017	4.159114	-2.952221	-0.448027	MT	20884	2023.02.27 14:59:42.995192427	0001923
0	5.086694	5.043046	-0.548124	-0.376425	MT	20884	2023.02.27 14:59:42.996192427	0001923
0	5.138679	4.748080	1.956867	-0.180107	MT	20884	2023.02.27 14:59:42.997192427	0001923
0	5.202762	3.299522	4.021211	0.108392	MT	20884	2023.02.27 14:59:42.998192427	0001923
0	5.182312	0.974730	5.077105	0.359523	MT	20884	2023.02.27 14:59:42.999192427	0001923
0	5.125483	-1.519545	4.856657	0.611916	MT	20884	2023.02.27 14:59:43.000192427	0001923
0	5.104473	-3.653462	3.501426	0.669236	MT	20884	2023.02.27 14:59:43.001192427	0001923
0	5.022760	-4.834463	1.219901	0.606569	MT	20884	2023.02.27 14:59:43.002192427	0001923
0	5.087690	-4.900139	-1.294006	0.445839	MT	20884	2023.02.27 14:59:43.003192427	0001923
0	5.058368	-3.606178	-3.542817	0.176121	MT	20884	2023.02.27 14:59:43.004192427	0001923
0	5.057549	-1.492073	-4.829544	-0.167378	MT	20884	2023.02.27 14:59:43.005192427	0001923
0	5.114698	1.007574	-5.003480	-0.331832	MT	20884	2023.02.27 14:59:43.006192427	0001923
0	5.125136	3.287058	-3.905023	-0.461585	MT	20884	2023.02.27 14:59:43.007192427	0001923
0	5.131080	4.777380	-1.830290	-0.393263	MT	20884	2023.02.27 14:59:43.008192427	0001923
0	5.138151	5.081565	0.707569	-0.278635	MT	20884	2023.02.27 14:59:43.009192427	0001923
0	5.157729	4.152078	3.059397	-0.050108	MT	20884	2023.02.27 14:59:43.010192427	0001923
0	5.148657	2.228141	4.635096	0.244833	MT	20884	2023.02.27 14:59:43.011192427	0001923
0	5.140495	-0.287136	5.109969	0.480055	MT	20884	2023.02.27 14:59:43.012192427	0001923
0	5.118860	-2.685466	4.307665	0.659563	MT	20884	2023.02.27 14:59:43.013192427	0001923
0	5.063725	-4.402007	2.406237	0.688236	MT	20884	2023.02.27 14:59:43.014192427	0001923
0	5.005630	-4.975594	-0.057446	0.544512	MT	20884	2023.02.27 14:59:43.015192427	0001923
0	5.057403	-4.388032	-2.494624	0.315208	MT	20884	2023.02.27 14:59:43.016192427	0001923
0	5.114756	-2.653280	-4.372245	0.065615	MT	20884	2023.02.27 14:59:43.017192427	0001923
0	5.144576	-0.230858	-5.131485	-0.285010	MT	20884	2023.02.27 14:59:43.018192427	0001923
0	5.164394	2.264179	-4.621643	-0.429974	MT	20884	2023.02.27 14:59:43.019192427	0001923
0	5.148481	4.174525	-2.970299	-0.507472	MT	20884	2023.02.27 14:59:43.020192427	0001923
0	5.165174	5.113811	-0.602606	-0.405991	MT	20884	2023.02.27 14:59:43.021192427	0001923
0	5.136792	4.756186	1.932757	-0.172557	MT	20884	2023.02.27 14:59:43.022192427	0001923
0	5.184838	3.327775	3.973944	0.127383	MT	20884	2023.02.27 14:59:43.023192427	0001923
0	5.146162	0.958973	5.041785	0.379150	MT	20884	2023.02.27 14:59:43.024192427	0001923
0	5.109765	-1.504325	4.853837	0.535703	MT	20884	2023.02.27 14:59:43.025192427	0001923
0	5.100068	-3.665190	3.478048	0.693004	MT	20884	2023.02.27 14:59:43.026192427	0001923
0	5.092323	-4.901179	1.227393	0.635376	MT	20884	2023.02.27 14:59:43.027192427	0001923
0	5.051756	-4.856075	-1.318012	0.449019	MT	20884	2023.02.27 14:59:43.028192427	0001923
0	5.071992	-3.630397	-3.538525	0.155433	MT	20884	2023.02.27 14:59:43.029192427	0001923
0	5.089743	-1.475828	-4.868826	-0.148141	MT	20884	2023.02.27 14:59:43.030192427	0001923
0	5.142355	0.995689	-5.034613	-0.324183	MT	20884	2023.02.27 14:59:43.031192427	0001923
0	5.164856	3.315377	-3.936414	-0.434351	MT	20884	2023.02.27 14:59:43.032192427	0001923
0	5.152329	4.788536	-1.841007	-0.476556	MT	20884	2023.02.27 14:59:43.033192427	0001923
0	5.172152	5.117496	0.692736	-0.287233	MT	20884	2023.02.27 14:59:43.034192427	0001923
0	5.177798	4.147955	3.098510	-0.057470	MT	20884	2023.02.27 14:59:43.035192427	0001923
0	5.177817	2.207799	4.678510	0.216701	MT	20884	2023.02.27 14:59:43.036192427	0001923
0	5.160993	-0.286950	5.128662	0.500342	MT	20884	2023.02.27 14:59:43.037192427	0001923
0	5.138752	-2.706144	4.327616	0.596070	MT	20884	2023.02.27 14:59:43.038192427	0001923
0	5.086622	-4.410294	2.445590	0.664918	MT	20884	2023.02.27 14:59:43.039192427	0001923
0	5.046578	-5.019913	-0.026074	0.517444	MT	20884	2023.02.27 14:59:43.040192427	0001923
0	5.074063	-4.408521	-2.497914	0.267361	MT	20884	2023.02.27 14:59:43.041192427	0001923
0	5.072185	-2.638022	-4.332193	-0.001942	MT	20884	2023.02.27 14:59:43.042192427	0001923
0	5.118530	-0.241430	-5.107172	-0.240522	MT	20884	2023.02.27 14:59:43.043192427	0001923
0	5.155540	2.263878	-4.609217	-0.457786	MT	20884	2023.02.27 14:59:43.044192427	0001923
0	5.136133	4.171125	-2.963206	-0.448318	MT	20884	2023.02.27 14:59:43.045192427	0001923
0	5.137002	5.094172	-0.552246	-0.365013	MT	20884	2023.02.27 14:59:43.046192427	0001923
0	5.149872	4.764293	1.948582	-0.160397	MT	20884	2023.02.27 14:59:43.047192427	0001923
0	5.134083	3.243611	3.978088	0.112311	MT	20884	2023.02.27 14:59:43.048192427	0001923
0	5.147662	0.966972	5.041795	0.379068	MT	20884	2023.02.27 14:59:43.049192427	0001923
0	5.130133	-1.535961	4.861248	0.572148	MT	20884	2023.02.27 14:59:43.050192427	0001923
0	5.096625	-3.649664	3.497737	0.649137	MT	20884	2023.02.27 14:59:43.051192427	0001923
0	5.074876	-4.881274	1.238538	0.627340	MT	20884	2023.02.27 14:59:43.052192427	0001923
0	5.048170	-4.856409	-1.313524	0.417086	MT	20884	2023.02.27 14:59:43.053192427	0001923
0	5.036412	-3.577977	-3.539090	0.195890	MT	20884	2023.02.27 14:59:43.054192427	0001923
0	5.080421	-1.483726	-4.857005	-0.136878	MT	20884	2023.02.27 14:59:43.055192427	0001923
0	5.088420	1.003351	-4.976198	-0.350375	MT	20884	2023.02.27 14:59:43.056192427	0001923
0	5.106242	3.266728	-3.893575	-0.492205	MT	20884	2023.02.27 14:59:43.057192427	0001923
0	5.132543	4.765331	-1.840729	-0.496316	MT	20884	2023.02.27 14:59:43.058192427	0001923
0	5.135286	5.077557	0.715563	-0.278471	MT	20884	2023.02.27 14:59:43.059192427	0001923
0	5.176506	4.152375	3.090905	-0.017624	MT	20884	2023.02.27 14:59:43.060192427	0001923
0	5.182552	2.191993	4.690184	0.237046	MT	20884	2023.02.27 14:59:43.061192427	0001923
0	5.136275	-0.271051	5.105867	0.487828	MT	20884	2023.02.27 14:59:43.062192427	0001923
0	5.123871	-2.685639	4.315908	0.643688	MT	20884	2023.02.27 14:59:43.063192427	0001923
0	5.099908	-4.438269	2.422559	0.664855	MT	20884	2023.02.27 14:59:43.064192427	0001923
0	5.049775	-5.019555	-0.053560	0.549026	MT	20884	2023.02.27 14:59:43.065192427	0001923
0	5.053468	-4.380556	-2.505819	0.262951	MT	20884	2023.02.27 14:59:43.066192427	0001923
0	5.124909	-2.705998	-4.352271	-0.001548	MT	20884	2023.02.27 14:59:43.067192427	0001923
0	5.119451	-0.262387	-5.107258	-0.236307	MT	20884	2023.02.27 14:59:43.068192427	0001923
0	5.135269	2.220045	-4.609513	-0.441336	MT	20884	2023.02.27 14:59:43.069192427	0001923
0	5.127477	4.179389	-2.940626	-0.420054	MT	20884	2023.02.27 14:59:43.070192427	0001923
0	5.176811	5.130034	-0.579956	-0.381808	MT	20884	2023.02.27 14:59:43.071192427	0001923
0	5.133856	4.732176	1.983662	-0.167532	MT	20884	2023.02.27 14:59:43.072192427	0001923
0	5.169253	3.251488	4.017215	0.104826	MT	20884	2023.02.27 14:59:43.073192427	0001923
0	5.149275	1.011589	5.029947	0.437437	MT	20884	2023.02.27 14:59:43.074192427	0001923
0	5.160058	-1.539658	4.887752	0.604597	MT	20884	2023.02.27 14:59:43.075192427	0001923
0	5.085470	-3.637200	3.486081	0.692838	MT	20884	2023.02.27 14:59:43.076192427	0001923
0	5.043036	-4.853857	1.243425	0.571122	MT	20884	2023.02.27 14:59:43.077192427	0001923
0	5.073198	-4.876145	-1.328912	0.441058	MT	20884	2023.02.27 14:59:43.078192427	0001923
0	5.069125	-3.626397	-3.538521	0.155391	MT	20884	2023.02.27 14:59:43.079192427	0001923
0	5.114397	-1.499405	-4.888448	-0.109191	MT	20884	2023.02.27 14:59:43.080192427	0001923
0	5.130279	1.038261	-5.010969	-0.363268	MT	20884	2023.02.27 14:59:43.081192427	0001923
0	5.128317	3.294899	-3.900785	-0.476603	MT	20884	2023.02.27 14:59:43.082192427	0001923
0	5.150306	4.792930	-1.833599	-0.437481	MT	20884	2023.02.27 14:59:43.083192427	0001923
0	5.110820	5.053484	0.707658	-0.286345	MT	20884	2023.02.27 14:59:43.084192427	0001923
0	5.115880	4.100122	3.059274	-0.045573	MT	20884	2023.02.27 14:59:43.085192427	0001923
0	5.164103	2.165055	4.682076	0.242201	MT	20884	2023.02.27 14:59:43.086192427	0001923
0	5.127035	-0.306465	5.088986	0.542945	MT	20884	2023.02.27 14:59:43.087192427	0001923
0	5.109972	-2.677586	4.303858	0.647422	MT	20884	2023.02.27 14:59:43.088192427	0001923
0	5.065028	-4.394321	2.430672	0.660525	MT	20884	2023.02.27 14:59:43.089192427	0001923
0	5.029513	-4.999593	-0.057474	0.544760	MT	20884	2023.02.27 14:59:43.090192427	0001923
0	5.053169	-4.379904	-2.498797	0.327062	MT	20884	2023.02.27 14:59:43.091192427	0001923
0	5.110217	-2.677917	-4.352360	0.006163	MT	20884	2023.02.27 14:59:43.092192427	0001923
0	5.117262	-0.250803	-5.103634	-0.276378	MT	20884	2023.02.27 14:59:43.093192427	0001923
0	5.129803	2.219914	-4.602331	-0.453227	MT	20884	2023.02.27 14:59:43.094192427	0001923
0	5.146666	4.183011	-2.963024	-0.459440	MT	20884	2023.02.27 14:59:43.095192427	0001923
0	5.147906	5.097799	-0.590626	-0.405643	MT	20884	2023.02.27 14:59:43.096192427	0001923
0	5.152579	4.764409	1.956397	-0.148277	MT	20884	2023.02.27 14:59:43.097192427	0001923
0	5.168150	3.259537	4.009165	0.108621	MT	20884	2023.02.27 14:59:43.098192427	0001923
0	5.175354	0.966985	5.069730	0.383495	MT	20884	2023.02.27 14:59:43.099192427	0001923
0	5.115744	-1.507789	4.853038	0.587735	MT	20884	2023.02.27 14:59:43.100192427	0001923
0	5.071317	-3.653496	3.454554	0.660519	MT	20884	2023.02.27 14:59:43.101192427	0001923
0	5.051765	-4.857017	1.227201	0.650921	MT	20884	2023.02.27 14:59:43.102192427	0001923
0	5.073310	-4.875796	-1.318448	0.476220	MT	20884	2023.02.27 14:59:43.103192427	0001923
0	5.064388	-3.626363	-3.531582	0.159498	MT	20884	2023.02.27 14:59:43.104192427	0001923
0	5.083893	-1.483434	-4.861432	-0.108944	MT	20884	2023.02.27 14:59:43.105192427	0001923
0	5.125997	1.034175	-5.006852	-0.371164	MT	20884	2023.02.27 14:59:43.106192427	0001923
0	5.155833	3.315001	-3.920881	-0.469116	MT	20884	2023.02.27 14:59:43.107192427	0001923
0	5.129834	4.776167	-1.801538	-0.507831	MT	20884	2023.02.27 14:59:43.108192427	0001923
0	5.164447	5.105356	0.719886	-0.297695	MT	20884	2023.02.27 14:59:43.109192427	0001923
0	5.167072	4.140087	3.091318	-0.045496	MT	20884	2023.02.27 14:59:43.110192427	0001923
0	5.152340	2.179816	4.663478	0.216760	MT	20884	2023.02.27 14:59:43.111192427	0001923
0	5.189298	-0.282772	5.155358	0.520710	MT	20884	2023.02.27 14:59:43.112192427	0001923
0	5.112468	-2.689622	4.299905	0.643485	MT	20884	2023.02.27 14:59:43.113192427	0001923
0	5.095268	-4.406278	2.469531	0.669243	MT	20884	2023.02.27 14:59:43.114192427	0001923
0	5.041031	-5.011638	-0.053428	0.540945	MT	20884	2023.02.27 14:59:43.115192427	0001923
0	5.062362	-4.388184	-2.506378	0.299027	MT	20884	2023.02.27 14:59:43.116192427	0001923
0	5.075103	-2.649943	-4.328330	0.006241	MT	20884	2023.02.27 14:59:43.117192427	0001923
0	5.103992	-0.226776	-5.091668	-0.272442	MT	20884	2023.02.27 14:59:43.118192427	0001923
0	5.143541	2.243958	-4.606363	-0.449536	MT	20884	2023.02.27 14:59:43.119192427	0001923
0	5.135656	4.170550	-2.954367	-0.503187	MT	20884	2023.02.27 14:59:43.120192427	0001923
0	5.155303	5.109845	-0.555738	-0.397233	MT	20884	2023.02.27 14:59:43.121192427	0001923
0	5.159082	4.767951	1.961073	-0.192250	MT	20884	2023.02.27 14:59:43.122192427	0001923
0	5.143090	3.243392	3.990392	0.092498	MT	20884	2023.02.27 14:59:43.123192427	0001923
0	5.166765	0.959117	5.061539	0.395453	MT	20884	2023.02.27 14:59:43.124192427	0001923
0	5.143902	-1.563798	4.864970	0.588495	MT	20884	2023.02.27 14:59:43.125192427	0001923
0	5.106205	-3.665325	3.489230	0.681174	MT	20884	2023.02.27 14:59:43.126192427	0001923
0	5.030542	-4.837268	1.230591	0.626765	MT	20884	2023.02.27 14:59:43.127192427	0001923
0	5.019628	-4.829221	-1.297799	0.437049	MT	20884	2023.02.27 14:59:43.128192427	0001923
0	5.064701	-3.622061	-3.535020	0.188406	MT	20884	2023.02.27 14:59:43.129192427	0001923
0	5.115919	-1.527287	-4.881665	-0.096798	MT	20884	2023.02.27 14:59:43.130192427	0001923
0	5.104528	1.015562	-4.991472	-0.331731	MT	20884	2023.02.27 14:59:43.131192427	0001923
0	5.117156	3.307071	-3.878064	-0.457379	MT	20884	2023.02.27 14:59:43.132192427	0001923
0	5.180997	4.828919	-1.825557	-0.437730	MT	20884	2023.02.27 14:59:43.133192427	0001923
0	5.155152	5.093060	0.728298	-0.325445	MT	20884	2023.02.27 14:59:43.134192427	0001923
0	5.169573	4.164320	3.063044	-0.026174	MT	20884	2023.02.27 14:59:43.135192427	0001923
0	5.151542	2.161067	4.670073	0.242058	MT	20884	2023.02.27 14:59:43.136192427	0001923
0	5.158971	-0.279156	5.128977	0.480263	MT	20884	2023.02.27 14:59:43.137192427	0001923
0	5.121932	-2.681305	4.311425	0.675580	MT	20884	2023.02.27 14:59:43.138192427	0001923
0	5.070711	-4.393995	2.434183	0.692581	MT	20884	2023.02.27 14:59:43.139192427	0001923
0	5.063666	-5.031356	-0.045880	0.569268	MT	20884	2023.02.27 14:59:43.140192427	0001923
0	5.051197	-4.388452	-2.486014	0.275337	MT	20884	2023.02.27 14:59:43.141192427	0001923
0	5.077462	-2.602708	-4.359576	0.025280	MT	20884	2023.02.27 14:59:43.142192427	0001923
0	5.103822	-0.254321	-5.092373	-0.228161	MT	20884	2023.02.27 14:59:43.143192427	0001923
0	5.142846	2.271744	-4.590042	-0.468576	MT	20884	2023.02.27 14:59:43.144192427	0001923
0	5.120779	4.154798	-2.954752	-0.479026	MT	20884	2023.02.27 14:59:43.145192427	0001923
0	5.119345	5.069793	-0.583660	-0.405248	MT	20884	2023.02.27 14:59:43.146192427	0001923
0	5.134355	4.752265	1.936630	-0.164456	MT	20884	2023.02.27 14:59:43.147192427	0001923
0	5.146969	3.259358	3.982473	0.088212	MT	20884	2023.02.27 14:59:43.148192427	0001923
0	5.165230	0.999529	5.048992	0.433851	MT	20884	2023.02.27 14:59:43.149192427	0001923
0	5.143863	-1.559675	4.864792	0.600452	MT	20884	2023.02.27 14:59:43.150192427	0001923
0	5.098345	-3.669351	3.474288	0.676986	MT	20884	2023.02.27 14:59:43.151192427	0001923
0	5.036951	-4.845693	1.243191	0.587037	MT	20884	2023.02.27 14:59:43.152192427	0001923
0	5.038455	-4.840428	-1.336441	0.412570	MT	20884	2023.02.27 14:59:43.153192427	0001923
0	5.078808	-3.658456	-3.519500	0.152012	MT	20884	2023.02.27 14:59:43.154192427	0001923
0	5.096593	-1.499713	-4.869023	-0.136896	MT	20884	2023.02.27 14:59:43.155192427	0001923
0	5.124143	0.987268	-5.015029	-0.362804	MT	20884	2023.02.27 14:59:43.156192427	0001923
0	5.131162	3.315124	-3.890114	-0.453645	MT	20884	2023.02.27 14:59:43.157192427	0001923
0	5.086771	4.725688	-1.825328	-0.459666	MT	20884	2023.02.27 14:59:43.158192427	0001923
0	5.129916	5.065791	0.769115	-0.249527	MT	20884	2023.02.27 14:59:43.159192427	0001923
0	5.155050	4.140231	3.071137	-0.033804	MT	20884	2023.02.27 14:59:43.160192427	0001923
0	5.160978	2.199856	4.663441	0.220554	MT	20884	2023.02.27 14:59:43.161192427	0001923
0	5.157746	-0.298456	5.119931	0.547335	MT	20884	2023.02.27 14:59:43.162192427	0001923
0	5.005324	-2.776260	4.112580	0.657520	MT	20884	2023.02.27 14:59:43.163192427	0001923
0	4.944985	-4.430314	2.106155	0.623936	MT	20884	2023.02.27 14:59:43.164192427	0001923
0	5.071441	-5.031625	-0.384924	0.504084	MT	20884	2023.02.27 14:59:43.165192427	0001923
0	5.095539	-4.296046	-2.725121	0.286736	MT	20884	2023.02.27 14:59:43.166192427	0001923
0	5.171287	-2.527327	-4.511322	-0.052827	MT	20884	2023.02.27 14:59:43.167192427	0001923
0	5.117445	-0.028643	-5.110614	-0.262772	MT	20884	2023.02.27 14:59:43.168192427	0001923
0	5.150266	2.347032	-4.563429	-0.437941	MT	20884	2023.02.27 14:59:43.169192427	0001923
0	5.122704	4.186993	-2.916070	-0.455763	MT	20884	2023.02.27 14:59:43.170192427	0001923
0	5.104353	5.061816	-0.524799	-0.396265	MT	20884	2023.02.27 14:59:43.171192427	0001923
0	5.164257	4.783383	1.940483	-0.152716	MT	20884	2023.02.27 14:59:43.172192427	0001923
0	5.122888	3.220732	3.981877	0.124607	MT	20884	2023.02.27 14:59:43.173192427	0001923
0	5.170971	0.979188	5.061455	0.402246	MT	20884	2023.02.27 14:59:43.174192427	0001923
0	5.152352	-1.582925	4.869130	0.576754	MT	20884	2023.02.27 14:59:43.175192427	0001923
0	5.055534	-3.649728	3.439927	0.636253	MT	20884	2023.02.27 14:59:43.176192427	0001923
0	5.054583	-4.860926	1.219075	0.658838	MT	20884	2023.02.27 14:59:43.177192427	0001923
0	5.044981	-4.848312	-1.328635	0.424773	MT	20884	2023.02.27 14:59:43.178192427	0001923
0	5.046386	-3.605878	-3.524293	0.207406	MT	20884	2023.02.27 14:59:43.179192427	0001923
0	5.085473	-1.460870	-4.868747	-0.152295	MT	20884	2023.02.27 14:59:43.180192427	0001923
0	5.125990	1.042494	-5.007316	-0.340252	MT	20884	2023.02.27 14:59:43.181192427	0001923
0	5.148485	3.330893	-3.896743	-0.476913	MT	20884	2023.02.27 14:59:43.182192427	0001923
0	5.121767	4.765637	-1.818221	-0.463970	MT	20884	2023.02.27 14:59:43.183192427	0001923
0	5.149665	5.093647	0.707461	-0.270759	MT	20884	2023.02.27 14:59:43.184192427	0001923
0	5.131856	4.108105	3.075282	-0.045411	MT	20884	2023.02.27 14:59:43.185192427	0001923
0	5.155137	2.196648	4.654277	0.296460	MT	20884	2023.02.27 14:59:43.186192427	0001923
0	5.131867	-0.310875	5.097576	0.504115	MT	20884	2023.02.27 14:59:43.187192427	0001923
0	5.116978	-2.701160	4.291220	0.687478	MT	20884	2023.02.27 14:59:43.188192427	0001923
0	5.056173	-4.402329	2.398727	0.656119	MT	20884	2023.02.27 14:59:43.189192427	0001923
0	5.012332	-4.983730	-0.045274	0.532780	MT	20884	2023.02.27 14:59:43.190192427	0001923
0	5.052669	-4.371810	-2.510908	0.334795	MT	20884	2023.02.27 14:59:43.191192427	0001923
0	5.087374	-2.633796	-4.352491	0.017708	MT	20884	2023.02.27 14:59:43.192192427	0001923
0	5.105743	-0.246981	-5.091386	-0.292233	MT	20884	2023.02.27 14:59:43.193192427	0001923
0	5.148121	2.252208	-4.609719	-0.425668	MT	20884	2023.02.27 14:59:43.194192427	0001923
0	5.098351	4.142692	-2.931647	-0.486550	MT	20884	2023.02.27 14:59:43.195192427	0001923
0	5.112865	5.066119	-0.580154	-0.373151	MT	20884	2023.02.27 14:59:43.196192427	0001923
0	5.161603	4.767985	1.968012	-0.188143	MT	20884	2023.02.27 14:59:43.197192427	0001923
0	5.168712	3.279717	3.992946	0.124168	MT	20884	2023.02.27 14:59:43.198192427	0001923
0	5.164551	0.975527	5.052963	0.434159	MT	20884	2023.02.27 14:59:43.199192427	0001923
0	5.162451	-1.547658	4.887742	0.604679	MT	20884	2023.02.27 14:59:43.200192427	0001923
0	5.073062	-3.637307	3.470266	0.680595	MT	20884	2023.02.27 14:59:43.201192427	0001923
0	5.079917	-4.889736	1.247199	0.583552	MT	20884	2023.02.27 14:59:43.202192427	0001923
0	5.050530	-4.860615	-1.313223	0.397130	MT	20884	2023.02.27 14:59:43.203192427	0001923
0	5.077169	-3.650071	-3.524055	0.188862	MT	20884	2023.02.27 14:59:43.204192427	0001923
0	5.095979	-1.523638	-4.861174	-0.128528	MT	20884	2023.02.27 14:59:43.205192427	0001923
0	5.106461	1.022448	-4.991296	-0.342801	MT	20884	2023.02.27 14:59:43.206192427	0001923
0	5.132839	3.338271	-3.874333	-0.437640	MT	20884	2023.02.27 14:59:43.207192427	0001923
0	5.130873	4.780707	-1.806326	-0.455942	MT	20884	2023.02.27 14:59:43.208192427	0001923
0	5.150571	5.093561	0.711583	-0.278697	MT	20884	2023.02.27 14:59:43.209192427	0001923
0	5.157495	4.140144	3.075259	-0.041741	MT	20884	2023.02.27 14:59:43.210192427	0001923
0	5.183955	2.228142	4.674030	0.249429	MT	20884	2023.02.27 14:59:43.211192427	0001923
0	5.155719	-0.298694	5.120282	0.524339	MT	20884	2023.02.27 14:59:43.212192427	0001923
0	5.127691	-2.681646	4.322912	0.643754	MT	20884	2023.02.27 14:59:43.213192427	0001923
0	5.085187	-4.413903	2.426038	0.700663	MT	20884	2023.02.27 14:59:43.214192427	0001923
0	5.036914	-5.012096	-0.048757	0.497013	MT	20884	2023.02.27 14:59:43.215192427	0001923
0	5.030117	-4.352025	-2.502580	0.314715	MT	20884	2023.02.27 14:59:43.216192427	0001923
0	5.093742	-2.665889	-4.340408	0.010222	MT	20884	2023.02.27 14:59:43.217192427	0001923
0	5.117827	-0.234306	-5.107347	-0.228596	MT	20884	2023.02.27 14:59:43.218192427	0001923
0	5.146233	2.243961	-4.609363	-0.449581	MT	20884	2023.02.27 14:59:43.219192427	0001923
0	5.104481	4.122775	-2.970727	-0.482940	MT	20884	2023.02.27 14:59:43.220192427	0001923
0	5.110322	5.066227	-0.564339	-0.360908	MT	20884	2023.02.27 14:59:43.221192427	0001923
0	5.143621	4.760137	1.940822	-0.176475	MT	20884	2023.02.27 14:59:43.222192427	0001923
0	5.155349	3.267519	3.986238	0.104188	MT	20884	2023.02.27 14:59:43.223192427	0001923
0	5.143689	0.943056	5.041644	0.387313	MT	20884	2023.02.27 14:59:43.224192427	0001923
0	5.158480	-1.531576	4.887639	0.612513	MT	20884	2023.02.27 14:59:43.225192427	0001923
0	5.084619	-3.665083	3.453929	0.700636	MT	20884	2023.02.27 14:59:43.226192427	0001923
0	5.046899	-4.853573	1.246997	0.599179	MT	20884	2023.02.27 14:59:43.227192427	0001923
0	5.018415	-4.821036	-1.318031	0.452658	MT	20884	2023.02.27 14:59:43.228192427	0001923
0	5.071640	-3.618427	-3.550449	0.151126	MT	20884	2023.02.27 14:59:43.229192427	0001923
0	5.117212	-1.483191	-4.896733	-0.089482	MT	20884	2023.02.27 14:59:43.230192427	0001923
0	5.136412	1.050306	-5.015015	-0.359453	MT	20884	2023.02.27 14:59:43.231192427	0001923
0	5.134124	3.294948	-3.908845	-0.472726	MT	20884	2023.02.27 14:59:43.232192427	0001923
0	5.111512	4.761945	-1.806700	-0.432751	MT	20884	2023.02.27 14:59:43.233192427	0001923
0	5.136810	5.077238	0.716037	-0.309466	MT	20884	2023.02.27 14:59:43.234192427	0001923
0	5.178099	4.179957	3.055614	-0.062455	MT	20884	2023.02.27 14:59:43.235192427	0001923
0	5.168311	2.196550	4.669397	0.288690	MT	20884	2023.02.27 14:59:43.236192427	0001923
0	5.168360	-0.299122	5.136891	0.484590	MT	20884	2023.02.27 14:59:43.237192427	0001923
0	5.101812	-2.645431	4.311651	0.663212	MT	20884	2023.02.27 14:59:43.238192427	0001923
0	5.057156	-4.373803	2.436916	0.711418	MT	20884	2023.02.27 14:59:43.239192427	0001923
0	4.992840	-4.963686	-0.049310	0.536513	MT	20884	2023.02.27 14:59:43.240192427	0001923
0	5.036855	-4.363676	-2.491130	0.350016	MT	20884	2023.02.27 14:59:43.241192427	0001923
0	5.114950	-2.661614	-4.367767	0.033764	MT	20884	2023.02.27 14:59:43.242192427	0001923
0	5.125462	-0.294464	-5.111174	-0.244037	MT	20884	2023.02.27 14:59:43.243192427	0001923
0	5.129647	2.224203	-4.602754	-0.425273	MT	20884	2023.02.27 14:59:43.244192427	0001923
0	5.122036	4.159076	-2.955160	-0.452072	MT	20884	2023.02.27 14:59:43.245192427	0001923
0	5.145544	5.098039	-0.583993	-0.381540	MT	20884	2023.02.27 14:59:43.246192427	0001923
0	5.101657	4.712337	1.948459	-0.155863	MT	20884	2023.02.27 14:59:43.247192427	0001923
0	5.168150	3.259537	4.009165	0.108621	MT	20884	2023.02.27 14:59:43.248192427	0001923
0	5.139648	0.979065	5.030688	0.386775	MT	20884	2023.02.27 14:59:43.249192427	0001923
0	5.170307	-1.551373	4.891309	0.632777	MT	20884	2023.02.27 14:59:43.250192427	0001923
0	5.099610	-3.684461	3.462455	0.664960	MT	20884	2023.02.27 14:59:43.251192427	0001923
0	5.040497	-4.845062	1.230276	0.646844	MT	20884	2023.02.27 14:59:43.252192427	0001923
0	5.030036	-4.835777	-1.298464	0.480114	MT	20884	2023.02.27 14:59:43.253192427	0001923
0	5.072077	-3.634401	-3.534531	0.155535	MT	20884	2023.02.27 14:59:43.254192427	0001923
0	5.085786	-1.464014	-4.870019	-0.069268	MT	20884	2023.02.27 14:59:43.255192427	0001923
0	5.117831	1.003579	-5.007484	-0.331852	MT	20884	2023.02.27 14:59:43.256192427	0001923
0	5.126950	3.311371	-3.890485	-0.429608	MT	20884	2023.02.27 14:59:43.257192427	0001923
0	5.157947	4.812897	-1.802579	-0.437214	MT	20884	2023.02.27 14:59:43.258192427	0001923
0	5.132557	5.077389	0.688857	-0.297880	MT	20884	2023.02.27 14:59:43.259192427	0001923
0	5.121166	4.112912	3.051129	0.030183	MT	20884	2023.02.27 14:59:43.260192427	0001923
0	5.161252	2.192763	4.662088	0.308621	MT	20884	2023.02.27 14:59:43.261192427	0001923
0	5.160320	-0.303155	5.128948	0.480510	MT	20884	2023.02.27 14:59:43.262192427	0001923
0	5.118331	-2.665186	4.315260	0.687475	MT	20884	2023.02.27 14:59:43.263192427	0001923
0	5.067231	-4.406176	2.410476	0.672341	MT	20884	2023.02.27 14:59:43.264192427	0001923
0	5.052530	-5.023687	-0.045382	0.537191	MT	20884	2023.02.27 14:59:43.265192427	0001923
0	5.073972	-4.399977	-2.506698	0.319147	MT	20884	2023.02.27 14:59:43.266192427	0001923
0	5.084130	-2.677701	-4.321730	0.030632	MT	20884	2023.02.27 14:59:43.267192427	0001923
0	5.091141	-0.226541	-5.080036	-0.248263	MT	20884	2023.02.27 14:59:43.268192427	0001923
0	5.128813	2.260555	-4.587262	-0.389405	MT	20884	2023.02.27 14:59:43.269192427	0001923
0	5.095251	4.134866	-2.939900	-0.470592	MT	20884	2023.02.27 14:59:43.270192427	0001923
0	5.096443	5.050757	-0.547687	-0.404502	MT	20884	2023.02.27 14:59:43.271192427	0001923
0	5.155120	4.764033	1.960947	-0.184210	MT	20884	2023.02.27 14:59:43.272192427	0001923
0	5.142136	3.227753	4.000822	0.128825	MT	20884	2023.02.27 14:59:43.273192427	0001923
0	5.164838	0.971079	5.057614	0.391269	MT	20884	2023.02.27 14:59:43.274192427	0001923
0	5.144212	-1.560050	4.869341	0.564519	MT	20884	2023.02.27 14:59:43.275192427	0001923
0	5.109755	-3.661502	3.501478	0.665319	MT	20884	2023.02.27 14:59:43.276192427	0001923
0	5.072811	-4.877110	1.238298	0.643296	MT	20884	2023.02.27 14:59:43.277192427	0001923
0	5.055816	-4.864810	-1.323921	0.377007	MT	20884	2023.02.27 14:59:43.278192427	0001923
0	5.076599	-3.617845	-3.555303	0.207056	MT	20884	2023.02.27 14:59:43.279192427	0001923
0	5.093707	-1.491178	-4.869807	-0.084987	MT	20884	2023.02.27 14:59:43.280192427	0001923
0	5.117790	0.999424	-5.007260	-0.346808	MT	20884	2023.02.27 14:59:43.281192427	0001923
0	5.079958	3.263019	-3.866056	-0.460742	MT	20884	2023.02.27 14:59:43.282192427	0001923
0	5.107656	4.745778	-1.833426	-0.451995	MT	20884	2023.02.27 14:59:43.283192427	0001923
0	5.111728	5.053517	0.715596	-0.282223	MT	20884	2023.02.27 14:59:43.284192427	0001923
0	5.158297	4.144189	3.071203	-0.037844	MT	20884	2023.02.27 14:59:43.285192427	0001923
0	5.151542	2.192205	4.654928	0.253508	MT	20884	2023.02.27 14:59:43.286192427	0001923
0	5.169909	-0.302469	5.131925	0.547560	MT	20884	2023.02.27 14:59:43.287192427	0001923
0	5.132057	-2.693267	4.315349	0.679764	MT	20884	2023.02.27 14:59:43.288192427	0001923
0	5.083901	-4.405884	2.437000	0.703748	MT	20884	2023.02.27 14:59:43.289192427	0001923
0	5.014929	-4.987878	-0.061032	0.516580	MT	20884	2023.02.27 14:59:43.290192427	0001923
0	5.071280	-4.400105	-2.502515	0.307211	MT	20884	2023.02.27 14:59:43.291192427	0001923
0	5.058255	-2.633337	-4.318228	0.066234	MT	20884	2023.02.27 14:59:43.292192427	0001923
0	5.151643	-0.230603	-5.139850	-0.261136	MT	20884	2023.02.27 14:59:43.293192427	0001923
0	5.150120	2.272282	-4.602819	-0.417768	MT	20884	2023.02.27 14:59:43.294192427	0001923
0	5.126673	4.159084	-2.963159	-0.452194	MT	20884	2023.02.27 14:59:43.295192427	0001923
0	5.121929	5.073781	-0.571657	-0.405106	MT	20884	2023.02.27 14:59:43.296192427	0001923
0	5.154110	4.755812	1.976241	-0.203895	MT	20884	2023.02.27 14:59:43.297192427	0001923
0	5.172281	3.275668	4.001001	0.120332	MT	20884	2023.02.27 14:59:43.298192427	0001923
0	5.164300	0.963234	5.057376	0.406349	MT	20884	2023.02.27 14:59:43.299192427	0001923
0	5.129314	-1.531920	4.861192	0.576107	MT	20884	2023.02.27 14:59:43.300192427	0001923
0	5.100484	-3.641301	3.505196	0.685171	MT	20884	2023.02.27 14:59:43.301192427	0001923
0	5.047320	-4.853531	1.246936	0.603178	MT	20884	2023.02.27 14:59:43.302192427	0001923
0	5.042360	-4.844028	-1.325058	0.452788	MT	20884	2023.02.27 14:59:43.303192427	0001923
0	5.065695	-3.602461	-3.558368	0.146840	MT	20884	2023.02.27 14:59:43.304192427	0001923
0	5.114529	-1.499529	-4.888265	-0.121189	MT	20884	2023.02.27 14:59:43.305192427	0001923
0	5.109628	1.019483	-4.995345	-0.339832	MT	20884	2023.02.27 14:59:43.306192427	0001923
0	5.135802	3.306523	-3.896222	-0.512660	MT	20884	2023.02.27 14:59:43.307192427	0001923
0	5.180668	4.808563	-1.867981	-0.477174	MT	20884	2023.02.27 14:59:43.308192427	0001923
0	5.106022	5.050658	0.699411	-0.270439	MT	20884	2023.02.27 14:59:43.309192427	0001923
0	5.148772	4.144247	3.055144	-0.034089	MT	20884	2023.02.27 14:59:43.310192427	0001923
0	5.163961	2.199935	4.666318	0.228598	MT	20884	2023.02.27 14:59:43.311192427	0001923
0	5.143250	-0.317522	5.105032	0.539303	MT	20884	2023.02.27 14:59:43.312192427	0001923
0	5.124787	-2.725612	4.291863	0.643733	MT	20884	2023.02.27 14:59:43.313192427	0001923
0	5.058178	-4.377882	2.434034	0.703414	MT	20884	2023.02.27 14:59:43.314192427	0001923
0	5.016251	-4.983337	-0.026886	0.573064	MT	20884	2023.02.27 14:59:43.315192427	0001923
0	5.039817	-4.372000	-2.486667	0.319165	MT	20884	2023.02.27 14:59:43.316192427	0001923
0	5.070573	-2.614929	-4.344286	0.005637	MT	20884	2023.02.27 14:59:43.317192427	0001923
0	5.118530	-0.241430	-5.107172	-0.240522	MT	20884	2023.02.27 14:59:43.318192427	0001923
0	5.096386	2.188143	-4.582738	-0.428596	MT	20884	2023.02.27 14:59:43.319192427	0001923
0	5.121740	4.162996	-2.948049	-0.459005	MT	20884	2023.02.27 14:59:43.320192427	0001923
0	5.107181	5.061930	-0.555917	-0.388740	MT	20884	2023.02.27 14:59:43.321192427	0001923
0	5.165368	4.783544	1.944238	-0.136658	MT	20884	2023.02.27 14:59:43.322192427	0001923
0	5.159747	3.216887	4.031561	0.145409	MT	20884	2023.02.27 14:59:43.323192427	0001923
0	5.155845	0.931446	5.053033	0.426613	MT	20884	2023.02.27 14:59:43.324192427	0001923
0	5.150242	-1.527610	4.880706	0.608366	MT	20884	2023.02.27 14:59:43.325192427	0001923
0	5.107910	-3.661416	3.497356	0.673256	MT	20884	2023.02.27 14:59:43.326192427	0001923
0	5.061201	-4.873379	1.219733	0.614969	MT	20884	2023.02.27 14:59:43.327192427	0001923
0	5.059898	-4.864513	-1.332348	0.404880	MT	20884	2023.02.27 14:59:43.328192427	0001923
0	5.091711	-3.658519	-3.538375	0.143723	MT	20884	2023.02.27 14:59:43.329192427	0001923
0	5.095062	-1.495425	-4.869445	-0.108942	MT	20884	2023.02.27 14:59:43.330192427	0001923
0	5.138714	1.082383	-5.011100	-0.351723	MT	20884	2023.02.27 14:59:43.331192427	0001923
0	5.156229	3.345848	-3.893664	-0.481021	MT	20884	2023.02.27 14:59:43.332192427	0001923
0	5.123000	4.765472	-1.817976	-0.479967	MT	20884	2023.02.27 14:59:43.333192427	0001923
0	5.158878	5.097180	0.731120	-0.313442	MT	20884	2023.02.27 14:59:43.334192427	0001923
0	5.185454	4.172386	3.078930	-0.018014	MT	20884	2023.02.27 14:59:43.335192427	0001923
0	5.179920	2.216421	4.673604	0.276547	MT	20884	2023.02.27 14:59:43.336192427	0001923
0	5.142755	-0.315053	5.109814	0.488342	MT	20884	2023.02.27 14:59:43.337192427	0001923
0	5.126753	-2.705085	4.299092	0.695640	MT	20884	2023.02.27 14:59:43.338192427	0001923
0	5.091930	-4.417794	2.429864	0.711764	MT	20884	2023.02.27 14:59:43.339192427	0001923
0	5.036771	-5.003259	-0.061967	0.576734	MT	20884	2023.02.27 14:59:43.340192427	0001923
0	5.049074	-4.376354	-2.502120	0.282968	MT	20884	2023.02.27 14:59:43.341192427	0001923
0	5.071772	-2.629689	-4.336671	0.029909	MT	20884	2023.02.27 14:59:43.342192427	0001923
0	5.129041	-0.214336	-5.119261	-0.232985	MT	20884	2023.02.27 14:59:43.343192427	0001923
0	5.112504	2.256124	-4.567659	-0.429067	MT	20884	2023.02.27 14:59:43.344192427	0001923
0	5.155928	4.183027	-2.979022	-0.459684	MT	20884	2023.02.27 14:59:43.345192427	0001923
0	5.128689	5.081813	-0.563709	-0.401066	MT	20884	2023.02.27 14:59:43.346192427	0001923
0	5.165194	4.767811	1.976255	-0.204018	MT	20884	2023.02.27 14:59:43.347192427	0001923
0	5.140599	3.235554	3.993138	0.108623	MT	20884	2023.02.27 14:59:43.348192427	0001923
0	5.155747	0.963129	5.049545	0.395228	MT	20884	2023.02.27 14:59:43.349192427	0001923
0	5.179069	-1.567752	4.899839	0.597070	MT	20884	2023.02.27 14:59:43.350192427	0001923
0	5.114361	-3.700423	3.466375	0.669185	MT	20884	2023.02.27 14:59:43.351192427	0001923
0	5.011873	-4.818138	1.223431	0.638460	MT	20884	2023.02.27 14:59:43.352192427	0001923
0	5.067135	-4.863845	-1.341324	0.468747	MT	20884	2023.02.27 14:59:43.353192427	0001923
0	5.077128	-3.634558	-3.542285	0.139415	MT	20884	2023.02.27 14:59:43.354192427	0001923
0	5.103460	-1.475287	-4.884603	-0.097379	MT	20884	2023.02.27 14:59:43.355192427	0001923
0	5.134004	1.006900	-5.018455	-0.399065	MT	20884	2023.02.27 14:59:43.356192427	0001923
0	5.110350	3.287080	-3.886087	-0.457295	MT	20884	2023.02.27 14:59:43.357192427	0001923
0	5.138831	4.772751	-1.849331	-0.456517	MT	20884	2023.02.27 14:59:43.358192427	0001923
0	5.141669	5.081380	0.727811	-0.294326	MT	20884	2023.02.27 14:59:43.359192427	0001923
0	5.163832	4.128406	3.101814	-0.013210	MT	20884	2023.02.27 14:59:43.360192427	0001923
0	5.143330	2.157023	4.663145	0.236993	MT	20884	2023.02.27 14:59:43.361192427	0001923
0	5.169791	-0.333704	5.132239	0.524883	MT	20884	2023.02.27 14:59:43.362192427	0001923
0	5.128555	-2.681564	4.322790	0.651752	MT	20884	2023.02.27 14:59:43.363192427	0001923
0	5.099516	-4.409698	2.456688	0.724092	MT	20884	2023.02.27 14:59:43.364192427	0001923
0	5.060237	-5.031711	-0.061329	0.533030	MT	20884	2023.02.27 14:59:43.365192427	0001923
0	5.058839	-4.379933	-2.510734	0.322880	MT	20884	2023.02.27 14:59:43.366192427	0001923
0	5.072150	-2.610718	-4.348586	0.025531	MT	20884	2023.02.27 14:59:43.367192427	0001923
0	5.102850	-0.234322	-5.092349	-0.228367	MT	20884	2023.02.27 14:59:43.368192427	0001923
0	5.138844	2.280348	-4.586933	-0.409607	MT	20884	2023.02.27 14:59:43.369192427	0001923
0	5.100900	4.139194	-2.948368	-0.439761	MT	20884	2023.02.27 14:59:43.370192427	0001923
0	5.116370	5.070115	-0.576150	-0.373131	MT	20884	2023.02.27 14:59:43.371192427	0001923
0	5.152568	4.760153	1.964758	-0.172109	MT	20884	2023.02.27 14:59:43.372192427	0001923
0	5.185095	3.271565	4.021116	0.112680	MT	20884	2023.02.27 14:59:43.373192427	0001923
0	5.167214	0.959189	5.061432	0.402452	MT	20884	2023.02.27 14:59:43.374192427	0001923
0	5.144291	-1.563757	4.864909	0.592494	MT	20884	2023.02.27 14:59:43.375192427	0001923
0	5.150910	-3.708092	3.504811	0.705857	MT	20884	2023.02.27 14:59:43.376192427	0001923
0	5.068808	-4.881292	1.215601	0.622989	MT	20884	2023.02.27 14:59:43.377192427	0001923
0	5.001695	-4.809057	-1.298019	0.452840	MT	20884	2023.02.27 14:59:43.378192427	0001923
0	5.022773	-3.578079	-3.519970	0.188182	MT	20884	2023.02.27 14:59:43.379192427	0001923
0	5.075309	-1.479648	-4.853123	-0.128859	MT	20884	2023.02.27 14:59:43.380192427	0001923
0	5.130519	1.046539	-5.011372	-0.336355	MT	20884	2023.02.27 14:59:43.381192427	0001923
0	5.086090	3.266951	-3.869944	-0.467843	MT	20884	2023.02.27 14:59:43.382192427	0001923
0	5.151952	4.796808	-1.825427	-0.448399	MT	20884	2023.02.27 14:59:43.383192427	0001923
0	5.136392	5.077549	0.723562	-0.278349	MT	20884	2023.02.27 14:59:43.384192427	0001923
0	5.167024	4.152309	3.075029	-0.025868	MT	20884	2023.02.27 14:59:43.385192427	0001923
0	5.171668	2.180373	4.681621	0.273041	MT	20884	2023.02.27 14:59:43.386192427	0001923
0	5.149496	-0.279354	5.121283	0.460144	MT	20884	2023.02.27 14:59:43.387192427	0001923
0	5.110080	-2.685330	4.295483	0.671378	MT	20884	2023.02.27 14:59:43.388192427	0001923
0	5.095643	-4.409690	2.448688	0.723969	MT	20884	2023.02.27 14:59:43.389192427	0001923
0	5.072056	-5.034923	-0.066493	0.608997	MT	20884	2023.02.27 14:59:43.390192427	0001923
0	5.029874	-4.352067	-2.502519	0.310716	MT	20884	2023.02.27 14:59:43.391192427	0001923
0	5.103416	-2.669344	-4.349206	0.062132	MT	20884	2023.02.27 14:59:43.392192427	0001923
0	5.102202	-0.214405	-5.092203	-0.236572	MT	20884	2023.02.27 14:59:43.393192427	0001923
0	5.115160	2.232182	-4.582746	-0.425050	MT	20884	2023.02.27 14:59:43.394192427	0001923
0	5.121535	4.162704	-2.943622	-0.486939	MT	20884	2023.02.27 14:59:43.395192427	0001923
0	5.164913	5.118034	-0.579970	-0.381685	MT	20884	2023.02.27 14:59:43.396192427	0001923
0	5.144631	4.756656	1.956022	-0.124199	MT	20884	2023.02.27 14:59:43.397192427	0001923
0	5.142864	3.228083	4.000334	0.160819	MT	20884	2023.02.27 14:59:43.398192427	0001923
0	5.152827	0.971050	5.045677	0.387086	MT	20884	2023.02.27 14:59:43.399192427	0001923
0	5.166477	-1.578817	4.883950	0.588940	MT	20884	2023.02.27 14:59:43.400192427	0001923
0	5.114170	-3.669123	3.492920	0.701273	MT	20884	2023.02.27 14:59:43.401192427	0001923
0	5.064791	-4.877119	1.207363	0.638823	MT	20884	2023.02.27 14:59:43.402192427	0001923
0	5.049203	-4.856405	-1.317523	0.417025	MT	20884	2023.02.27 14:59:43.403192427	0001923
0	5.038020	-3.586321	-3.534596	0.163040	MT	20884	2023.02.27 14:59:43.404192427	0001923
0	5.113169	-1.507615	-4.884152	-0.129044	MT	20884	2023.02.27 14:59:43.405192427	0001923
0	5.138089	1.015151	-5.022812	-0.375212	MT	20884	2023.02.27 14:59:43.406192427	0001923
0	5.112733	3.274855	-3.896748	-0.480336	MT	20884	2023.02.27 14:59:43.407192427	0001923
0	5.126317	4.772915	-1.818625	-0.437046	MT	20884	2023.02.27 14:59:43.408192427	0001923
0	5.108391	5.050371	0.707822	-0.297312	MT	20884	2023.02.27 14:59:43.409192427	0001923
0	5.147800	4.140491	3.058772	-0.009991	MT	20884	2023.02.27 14:59:43.410192427	0001923
0	5.150768	2.149229	4.673814	0.258240	MT	20884	2023.02.27 14:59:43.411192427	0001923
0	5.147448	-0.341680	5.109232	0.524614	MT	20884	2023.02.27 14:59:43.412192427	0001923
0	5.124578	-2.736228	4.279302	0.679657	MT	20884	2023.02.27 14:59:43.413192427	0001923
0	5.093400	-4.430228	2.422508	0.668772	MT	20884	2023.02.27 14:59:43.414192427	0001923
0	5.048081	-5.019748	-0.026319	0.533441	MT	20884	2023.02.27 14:59:43.415192427	0001923
0	5.055622	-4.371967	-2.518663	0.318676	MT	20884	2023.02.27 14:59:43.416192427	0001923
0	5.093174	-2.633995	-4.359185	-0.002396	MT	20884	2023.02.27 14:59:43.417192427	0001923
0	5.130397	-0.230542	-5.118975	-0.252817	MT	20884	2023.02.27 14:59:43.418192427	0001923
0	5.126451	2.243814	-4.586182	-0.461228	MT	20884	2023.02.27 14:59:43.419192427	0001923
0	5.121392	4.155039	-2.959103	-0.456091	MT	20884	2023.02.27 14:59:43.420192427	0001923
0	5.122199	5.073740	-0.571596	-0.409105	MT	20884	2023.02.27 14:59:43.421192427	0001923
0	5.137677	4.748451	1.956317	-0.144113	MT	20884	2023.02.27 14:59:43.422192427	0001923
0	5.182064	3.291420	4.001387	0.096171	MT	20884	2023.02.27 14:59:43.423192427	0001923
0	5.153904	0.982844	5.045996	0.366966	MT	20884	2023.02.27 14:59:43.424192427	0001923
0	5.125809	-1.587144	4.842495	0.552387	MT	20884	2023.02.27 14:59:43.425192427	0001923
0	5.121012	-3.696312	3.478195	0.681325	MT	20884	2023.02.27 14:59:43.426192427	0001923
0	5.065037	-4.869023	1.234186	0.651151	MT	20884	2023.02.27 14:59:43.427192427	0001923
0	5.062604	-4.859928	-1.341197	0.460707	MT	20884	2023.02.27 14:59:43.428192427	0001923
0	5.064777	-3.642379	-3.515603	0.159907	MT	20884	2023.02.27 14:59:43.429192427	0001923
0	5.121844	-1.511483	-4.892339	-0.117128	MT	20884	2023.02.27 14:59:43.430192427	0001923
0	5.124264	1.050376	-5.003139	-0.351271	MT	20884	2023.02.27 14:59:43.431192427	0001923
0	5.144092	3.337964	-3.885858	-0.468818	MT	20884	2023.02.27 14:59:43.432192427	0001923
0	5.149895	4.801075	-1.814836	-0.421276	MT	20884	2023.02.27 14:59:43.433192427	0001923
0	5.121999	5.065410	0.699795	-0.294589	MT	20884	2023.02.27 14:59:43.434192427	0001923
0	5.145648	4.108081	3.098279	-0.045060	MT	20884	2023.02.27 14:59:43.435192427	0001923
0	5.155169	2.161063	4.674073	0.242120	MT	20884	2023.02.27 14:59:43.436192427	0001923
0	5.149225	-0.333766	5.112364	0.516578	MT	20884	2023.02.27 14:59:43.437192427	0001923
0	5.120088	-2.709576	4.295821	0.647629	MT	20884	2023.02.27 14:59:43.438192427	0001923
0	5.088181	-4.433839	2.394972	0.703395	MT	20884	2023.02.27 14:59:43.439192427	0001923
0	5.009645	-4.975194	-0.046058	0.584689	MT	20884	2023.02.27 14:59:43.440192427	0001923
0	5.043764	-4.355963	-2.522643	0.318450	MT	20884	2023.02.27 14:59:43.441192427	0001923
0	5.087385	-2.645391	-4.345117	0.057947	MT	20884	2023.02.27 14:59:43.442192427	0001923
0	5.128859	-0.218212	-5.119449	-0.220946	MT	20884	2023.02.27 14:59:43.443192427	0001923
0	5.137756	2.255986	-4.594411	-0.445477	MT	20884	2023.02.27 14:59:43.444192427	0001923
0	5.147204	4.174690	-2.970544	-0.491474	MT	20884	2023.02.27 14:59:43.445192427	0001923
0	5.074028	5.026990	-0.572018	-0.384625	MT	20884	2023.02.27 14:59:43.446192427	0001923
0	5.112401	4.716400	1.967339	-0.147615	MT	20884	2023.02.27 14:59:43.447192427	0001923
0	5.145582	3.243513	3.993209	0.104542	MT	20884	2023.02.27 14:59:43.448192427	0001923
0	5.144644	0.943211	5.041415	0.402311	MT	20884	2023.02.27 14:59:43.449192427	0001923
0	5.144626	-1.535643	4.872758	0.604326	MT	20884	2023.02.27 14:59:43.450192427	0001923
0	5.074507	-3.636942	3.465732	0.715528	MT	20884	2023.02.27 14:59:43.451192427	0001923
0	5.027977	-4.841414	1.211833	0.610518	MT	20884	2023.02.27 14:59:43.452192427	0001923
0	5.036922	-4.844369	-1.313570	0.420962	MT	20884	2023.02.27 14:59:43.453192427	0001923
0	5.049267	-3.610647	-3.527152	0.132399	MT	20884	2023.02.27 14:59:43.454192427	0001923
0	5.111300	-1.523662	-4.877111	-0.132772	MT	20884	2023.02.27 14:59:43.455192427	0001923
0	5.133220	1.078534	-5.007334	-0.336623	MT	20884	2023.02.27 14:59:43.456192427	0001923
0	5.127113	3.306553	-3.885284	-0.508492	MT	20884	2023.02.27 14:59:43.457192427	0001923
0	5.126811	4.769809	-1.825459	-0.448121	MT	20884	2023.02.27 14:59:43.458192427	0001923
0	5.188446	5.129622	0.730501	-0.270779	MT	20884	2023.02.27 14:59:43.459192427	0001923
0	5.180643	4.160213	3.087159	-0.033765	MT	20884	2023.02.27 14:59:43.460192427	0001923
0	5.168638	2.184099	4.678038	0.245943	MT	20884	2023.02.27 14:59:43.461192427	0001923
0	5.167618	-0.346075	5.132774	0.489012	MT	20884	2023.02.27 14:59:43.462192427	0001923
0	5.138864	-2.756524	4.287705	0.651990	MT	20884	2023.02.27 14:59:43.463192427	0001923
0	5.058477	-4.386111	2.426376	0.680378	MT	20884	2023.02.27 14:59:43.464192427	0001923
0	5.048606	-5.019679	-0.053376	0.537028	MT	20884	2023.02.27 14:59:43.465192427	0001923
0	5.035315	-4.340792	-2.529869	0.334186	MT	20884	2023.02.27 14:59:43.466192427	0001923
0	5.084946	-2.622957	-4.356233	0.001536	MT	20884	2023.02.27 14:59:43.467192427	0001923
0	5.129165	-0.214378	-5.119200	-0.236984	MT	20884	2023.02.27 14:59:43.468192427	0001923
0	5.120985	2.240391	-4.587042	-0.405196	MT	20884	2023.02.27 14:59:43.469192427	0001923
0	5.122796	4.166658	-2.939557	-0.490918	MT	20884	2023.02.27 14:59:43.470192427	0001923
0	5.153661	5.109960	-0.547922	-0.385113	MT	20884	2023.02.27 14:59:43.471192427	0001923
0	5.170638	4.778987	1.965025	-0.188302	MT	20884	2023.02.27 14:59:43.472192427	0001923
0	5.153565	3.259639	3.990045	0.116329	MT	20884	2023.02.27 14:59:43.473192427	0001923
0	5.179823	1.007110	5.065595	0.395020	MT	20884	2023.02.27 14:59:43.474192427	0001923
0	5.148311	-1.531940	4.881189	0.576412	MT	20884	2023.02.27 14:59:43.475192427	0001923
0	5.071855	-3.641175	3.462079	0.692512	MT	20884	2023.02.27 14:59:43.476192427	0001923
0	5.056710	-4.869247	1.211555	0.626804	MT	20884	2023.02.27 14:59:43.477192427	0001923
0	5.036055	-4.840477	-1.328381	0.408693	MT	20884	2023.02.27 14:59:43.478192427	0001923
0	5.048154	-3.581851	-3.551261	0.206746	MT	20884	2023.02.27 14:59:43.479192427	0001923
0	5.107354	-1.475365	-4.888480	-0.105439	MT	20884	2023.02.27 14:59:43.480192427	0001923
0	5.131496	0.999066	-5.018709	-0.382985	MT	20884	2023.02.27 14:59:43.481192427	0001923
0	5.166136	3.322716	-3.924444	-0.497255	MT	20884	2023.02.27 14:59:43.482192427	0001923
0	5.139334	4.793108	-1.806908	-0.417072	MT	20884	2023.02.27 14:59:43.483192427	0001923
0	5.170569	5.109689	0.746353	-0.262330	MT	20884	2023.02.27 14:59:43.484192427	0001923
0	5.165587	4.136166	3.094191	-0.037411	MT	20884	2023.02.27 14:59:43.485192427	0001923
0	5.167941	2.169580	4.681303	0.293151	MT	20884	2023.02.27 14:59:43.486192427	0001923
0	5.159813	-0.317820	5.124442	0.512598	MT	20884	2023.02.27 14:59:43.487192427	0001923
0	5.096044	-2.689560	4.279846	0.647178	MT	20884	2023.02.27 14:59:43.488192427	0001923
0	5.091048	-4.426484	2.430878	0.644857	MT	20884	2023.02.27 14:59:43.489192427	0001923
0	5.063922	-5.035744	-0.069271	0.528949	MT	20884	2023.02.27 14:59:43.490192427	0001923
0	5.024323	-4.341059	-2.510505	0.310480	MT	20884	2023.02.27 14:59:43.491192427	0001923
0	5.078260	-2.641523	-4.336930	0.046030	MT	20884	2023.02.27 14:59:43.492192427	0001923
0	5.121342	-0.178841	-5.110487	-0.281225	MT	20884	2023.02.27 14:59:43.493192427	0001923
0	5.119260	2.260337	-4.574958	-0.409218	MT	20884	2023.02.27 14:59:43.494192427	0001923
0	5.106897	4.138922	-2.954955	-0.466863	MT	20884	2023.02.27 14:59:43.495192427	0001923
0	5.092407	5.047149	-0.568239	-0.368773	MT	20884	2023.02.27 14:59:43.496192427	0001923
0	5.097771	4.704164	1.956693	-0.171655	MT	20884	2023.02.27 14:59:43.497192427	0001923
0	5.152635	3.243958	4.000536	0.148657	MT	20884	2023.02.27 14:59:43.498192427	0001923
0	5.152276	0.963205	5.045438	0.402166	MT	20884	2023.02.27 14:59:43.499192427	0001923
0	5.178303	-1.582912	4.896066	0.581166	MT	20884	2023.02.27 14:59:43.500192427	0001923
0	5.067263	-3.641587	3.462689	0.652519	MT	20884	2023.02.27 14:59:43.501192427	0001923
0	5.090306	-4.901085	1.215272	0.643191	MT	20884	2023.02.27 14:59:43.502192427	0001923
0	5.050113	-4.856522	-1.324339	0.404920	MT	20884	2023.02.27 14:59:43.503192427	0001923
0	5.041984	-3.598245	-3.527733	0.171269	MT	20884	2023.02.27 14:59:43.504192427	0001923
0	5.080634	-1.444716	-4.868957	-0.137462	MT	20884	2023.02.27 14:59:43.505192427	0001923
0	5.126314	1.050782	-5.007734	-0.312339	MT	20884	2023.02.27 14:59:43.506192427	0001923
0	5.113719	3.290966	-3.885914	-0.468334	MT	20884	2023.02.27 14:59:43.507192427	0001923
0	5.133656	4.772652	-1.833211	-0.464271	MT	20884	2023.02.27 14:59:43.508192427	0001923
0	5.117935	5.057381	0.727782	-0.294079	MT	20884	2023.02.27 14:59:43.509192427	0001923
0	5.154910	4.140602	3.070587	0.002190	MT	20884	2023.02.27 14:59:43.510192427	0001923
0	5.154946	2.173555	4.665370	0.288866	MT	20884	2023.02.27 14:59:43.511192427	0001923
0	5.158880	-0.283197	5.129033	0.476305	MT	20884	2023.02.27 14:59:43.512192427	0001923
0	5.085115	-2.657653	4.288006	0.638973	MT	20884	2023.02.27 14:59:43.513192427	0001923
0	5.090381	-4.438248	2.402562	0.664550	MT	20884	2023.02.27 14:59:43.514192427	0001923
0	5.045371	-5.015600	-0.049494	0.545046	MT	20884	2023.02.27 14:59:43.515192427	0001923
0	5.001694	-4.320151	-2.502359	0.302388	MT	20884	2023.02.27 14:59:43.516192427	0001923
0	5.076777	-2.625516	-4.344910	0.045743	MT	20884	2023.02.27 14:59:43.517192427	0001923
0	5.117643	-0.230307	-5.107343	-0.228638	MT	20884	2023.02.27 14:59:43.518192427	0001923
0	5.148510	2.255999	-4.606410	-0.445660	MT	20884	2023.02.27 14:59:43.519192427	0001923
0	5.134720	4.166554	-2.958371	-0.503207	MT	20884	2023.02.27 14:59:43.520192427	0001923
0	5.164761	5.117902	-0.571788	-0.393560	MT	20884	2023.02.27 14:59:43.521192427	0001923
0	5.120604	4.732171	1.948727	-0.172066	MT	20884	2023.02.27 14:59:43.522192427	0001923
0	5.132040	3.216716	3.996871	0.124877	MT	20884	2023.02.27 14:59:43.523192427	0001923
0	5.157887	0.951198	5.053423	0.402412	MT	20884	2023.02.27 14:59:43.524192427	0001923
0	5.141526	-1.614692	4.844790	0.596713	MT	20884	2023.02.27 14:59:43.525192427	0001923
0	5.079981	-3.653467	3.466492	0.664702	MT	20884	2023.02.27 14:59:43.526192427	0001923
0	5.030758	-4.845323	1.203707	0.618436	MT	20884	2023.02.27 14:59:43.527192427	0001923
0	5.041176	-4.848848	-1.327841	0.372782	MT	20884	2023.02.27 14:59:43.528192427	0001923
0	5.047380	-3.618421	-3.515514	0.155661	MT	20884	2023.02.27 14:59:43.529192427	0001923
0	5.090076	-1.452213	-4.877699	-0.089510	MT	20884	2023.02.27 14:59:43.530192427	0001923
0	5.127724	1.074695	-5.003584	-0.320523	MT	20884	2023.02.27 14:59:43.531192427	0001923
0	5.143266	3.366550	-3.866728	-0.409811	MT	20884	2023.02.27 14:59:43.532192427	0001923
0	5.145090	4.805007	-1.789773	-0.424935	MT	20884	2023.02.27 14:59:43.533192427	0001923
0	5.137750	5.077579	0.734500	-0.274182	MT	20884	2023.02.27 14:59:43.534192427	0001923
0	5.146101	4.120302	3.082990	-0.025416	MT	20884	2023.02.27 14:59:43.535192427	0001923
0	5.155909	2.153183	4.677879	0.254261	MT	20884	2023.02.27 14:59:43.536192427	0001923
0	5.157605	-0.353408	5.115805	0.551840	MT	20884	2023.02.27 14:59:43.537192427	0001923
0	5.101626	-2.665459	4.299689	0.659235	MT	20884	2023.02.27 14:59:43.538192427	0001923
0	5.036434	-4.378586	2.407121	0.631999	MT	20884	2023.02.27 14:59:43.539192427	0001923
0	5.056591	-5.023266	-0.053992	0.577062	MT	20884	2023.02.27 14:59:43.540192427	0001923
0	5.068067	-4.384206	-2.525310	0.294696	MT	20884	2023.02.27 14:59:43.541192427	0001923
0	5.078210	-2.622841	-4.348417	0.013656	MT	20884	2023.02.27 14:59:43.542192427	0001923
0	5.106465	-0.251105	-5.091208	-0.304190	MT	20884	2023.02.27 14:59:43.543192427	0001923
0	5.141715	2.248535	-4.607213	-0.393586	MT	20884	2023.02.27 14:59:43.544192427	0001923
0	5.134001	4.187389	-2.940617	-0.420136	MT	20884	2023.02.27 14:59:43.545192427	0001923
0	5.120656	5.078037	-0.541083	-0.376678	MT	20884	2023.02.27 14:59:43.546192427	0001923
0	5.146647	4.748345	1.979437	-0.151760	MT	20884	2023.02.27 14:59:43.547192427	0001923
0	5.138146	3.227066	3.997846	0.061775	MT	20884	2023.02.27 14:59:43.548192427	0001923
0	5.174857	0.939106	5.073513	0.395842	MT	20884	2023.02.27 14:59:43.549192427	0001923
0	5.137358	-1.582492	4.848522	0.616441	MT	20884	2023.02.27 14:59:43.550192427	0001923
0	5.064253	-3.653443	3.443494	0.664350	MT	20884	2023.02.27 14:59:43.551192427	0001923
0	5.053647	-4.861267	1.230562	0.627012	MT	20884	2023.02.27 14:59:43.552192427	0001923
0	5.076897	-4.879827	-1.318407	0.473262	MT	20884	2023.02.27 14:59:43.553192427	0001923
0	5.046537	-3.582264	-3.550650	0.166753	MT	20884	2023.02.27 14:59:43.554192427	0001923
0	5.099036	-1.483211	-4.877735	-0.089191	MT	20884	2023.02.27 14:59:43.555192427	0001923
0	5.127431	0.987396	-5.019212	-0.350867	MT	20884	2023.02.27 14:59:43.556192427	0001923
0	5.142080	3.331040	-3.889973	-0.461808	MT	20884	2023.02.27 14:59:43.557192427	0001923
0	5.133807	4.780505	-1.810021	-0.476000	MT	20884	2023.02.27 14:59:43.558192427	0001923
0	5.118084	5.057350	0.727828	-0.297079	MT	20884	2023.02.27 14:59:43.559192427	0001923
0	5.157432	4.120406	3.101804	-0.013128	MT	20884	2023.02.27 14:59:43.560192427	0001923
0	5.159320	2.169269	4.673777	0.262034	MT	20884	2023.02.27 14:59:43.561192427	0001923
0	5.148362	-0.318266	5.117115	0.468483	MT	20884	2023.02.27 14:59:43.562192427	0001923
0	5.125771	-2.693218	4.307289	0.683641	MT	20884	2023.02.27 14:59:43.563192427	0001923
0	5.085432	-4.421973	2.414152	0.692563	MT	20884	2023.02.27 14:59:43.564192427	0001923
0	5.049884	-5.019543	-0.065558	0.548842	MT	20884	2023.02.27 14:59:43.565192427	0001923
0	5.080890	-4.395793	-2.525935	0.334813	MT	20884	2023.02.27 14:59:43.566192427	0001923
0	5.063109	-2.578382	-4.357036	0.057074	MT	20884	2023.02.27 14:59:43.567192427	0001923
0	5.135252	-0.230495	-5.124035	-0.248894	MT	20884	2023.02.27 14:59:43.568192427	0001923
0	5.151019	2.248048	-4.613479	-0.441685	MT	20884	2023.02.27 14:59:43.569192427	0001923
0	5.130680	4.174785	-2.943730	-0.479064	MT	20884	2023.02.27 14:59:43.570192427	0001923
0	5.131945	5.085850	-0.559766	-0.397047	MT	20884	2023.02.27 14:59:43.571192427	0001923
0	5.120604	4.732171	1.948727	-0.172066	MT	20884	2023.02.27 14:59:43.572192427	0001923
0	5.168468	3.244061	4.020350	0.160960	MT	20884	2023.02.27 14:59:43.573192427	0001923
0	5.166506	0.942908	5.065824	0.375682	MT	20884	2023.02.27 14:59:43.574192427	0001923
0	5.154671	-1.535696	4.883818	0.600495	MT	20884	2023.02.27 14:59:43.575192427	0001923
0	5.082137	-3.673573	3.450653	0.652665	MT	20884	2023.02.27 14:59:43.576192427	0001923
0	5.073329	-4.876723	1.222750	0.679061	MT	20884	2023.02.27 14:59:43.577192427	0001923
0	5.031914	-4.833267	-1.332677	0.428557	MT	20884	2023.02.27 14:59:43.578192427	0001923
0	5.051957	-3.570285	-3.570573	0.162325	MT	20884	2023.02.27 14:59:43.579192427	0001923
0	5.098457	-1.444367	-4.888444	-0.105758	MT	20884	2023.02.27 14:59:43.580192427	0001923
0	5.111044	1.058402	-4.988192	-0.347125	MT	20884	2023.02.27 14:59:43.581192427	0001923
0	5.137267	3.315017	-3.896945	-0.464750	MT	20884	2023.02.27 14:59:43.582192427	0001923
0	5.134613	4.780591	-1.814142	-0.468062	MT	20884	2023.02.27 14:59:43.583192427	0001923
0	5.118356	5.057378	0.730782	-0.294033	MT	20884	2023.02.27 14:59:43.584192427	0001923
0	5.127911	4.089292	3.093952	-0.024929	MT	20884	2023.02.27 14:59:43.585192427	0001923
0	5.189960	2.180394	4.701558	0.277346	MT	20884	2023.02.27 14:59:43.586192427	0001923
0	5.164333	-0.341947	5.128596	0.500908	MT	20884	2023.02.27 14:59:43.587192427	0001923
0	5.126961	-2.697300	4.307406	0.675684	MT	20884	2023.02.27 14:59:43.588192427	0001923
0	5.048628	-4.378021	2.418264	0.688172	MT	20884	2023.02.27 14:59:43.589192427	0001923
0	5.090582	-5.058347	-0.053911	0.569424	MT	20884	2023.02.27 14:59:43.590192427	0001923
0	5.038205	-4.352335	-2.522089	0.282415	MT	20884	2023.02.27 14:59:43.591192427	0001923
0	5.083161	-2.646044	-4.340156	-0.004981	MT	20884	2023.02.27 14:59:43.592192427	0001923
0	5.100745	-0.262489	-5.088139	-0.244015	MT	20884	2023.02.27 14:59:43.593192427	0001923
0	5.121830	2.232272	-4.590868	-0.417173	MT	20884	2023.02.27 14:59:43.594192427	0001923
0	5.149875	4.195030	-2.952056	-0.456396	MT	20884	2023.02.27 14:59:43.595192427	0001923
0	5.145739	5.101830	-0.540749	-0.396921	MT	20884	2023.02.27 14:59:43.596192427	0001923
0	5.154763	4.756711	1.982896	-0.115788	MT	20884	2023.02.27 14:59:43.597192427	0001923
0	5.146865	3.220617	4.012996	0.117082	MT	20884	2023.02.27 14:59:43.598192427	0001923
0	5.169816	0.982868	5.061933	0.371210	MT	20884	2023.02.27 14:59:43.599192427	0001923
0	5.143902	-1.563798	4.864970	0.588495	MT	20884	2023.02.27 14:59:43.600192427	0001923
0	5.077934	-3.645641	3.474744	0.648744	MT	20884	2023.02.27 14:59:43.601192427	0001923
0	5.028111	-4.841026	1.195285	0.646268	MT	20884	2023.02.27 14:59:43.602192427	0001923
0	5.040089	-4.844316	-1.324630	0.424793	MT	20884	2023.02.27 14:59:43.603192427	0001923
0	5.059625	-3.602623	-3.550140	0.131965	MT	20884	2023.02.27 14:59:43.604192427	0001923
0	5.127872	-1.479550	-4.908177	-0.125700	MT	20884	2023.02.27 14:59:43.605192427	0001923
0	5.129329	1.030138	-5.010795	-0.375183	MT	20884	2023.02.27 14:59:43.606192427	0001923
0	5.165408	3.357974	-3.896833	-0.469192	MT	20884	2023.02.27 14:59:43.607192427	0001923
0	5.099501	4.754142	-1.798016	-0.412534	MT	20884	2023.02.27 14:59:43.608192427	0001923
0	5.127398	5.065369	0.738791	-0.293994	MT	20884	2023.02.27 14:59:43.609192427	0001923
0	5.151724	4.124256	3.087055	-0.029395	MT	20884	2023.02.27 14:59:43.610192427	0001923
0	5.174444	2.204339	4.673711	0.268672	MT	20884	2023.02.27 14:59:43.611192427	0001923
0	5.147448	-0.341680	5.109232	0.524614	MT	20884	2023.02.27 14:59:43.612192427	0001923
0	5.128345	-2.717204	4.295262	0.683705	MT	20884	2023.02.27 14:59:43.613192427	0001923
0	5.071874	-4.401982	2.422174	0.692480	MT	20884	2023.02.27 14:59:43.614192427	0001923
0	5.052237	-5.023715	-0.057320	0.533009	MT	20884	2023.02.27 14:59:43.615192427	0001923
0	5.050079	-4.352637	-2.548597	0.250008	MT	20884	2023.02.27 14:59:43.616192427	0001923
0	5.058381	-2.590765	-4.344502	0.021387	MT	20884	2023.02.27 14:59:43.617192427	0001923
0	5.116884	-0.190597	-5.106868	-0.257044	MT	20884	2023.02.27 14:59:43.618192427	0001923
0	5.145019	2.283146	-4.590624	-0.429696	MT	20884	2023.02.27 14:59:43.619192427	0001923
0	5.134989	4.174835	-2.951790	-0.475187	MT	20884	2023.02.27 14:59:43.620192427	0001923
0	5.167323	5.121976	-0.563906	-0.385481	MT	20884	2023.02.27 14:59:43.621192427	0001923
0	5.150239	4.752386	1.979380	-0.147802	MT	20884	2023.02.27 14:59:43.622192427	0001923
0	5.150576	3.251471	3.993279	0.100460	MT	20884	2023.02.27 14:59:43.623192427	0001923
0	5.163229	0.899988	5.069651	0.384184	MT	20884	2023.02.27 14:59:43.624192427	0001923
0	5.137093	-1.555460	4.856492	0.620285	MT	20884	2023.02.27 14:59:43.625192427	0001923
0	5.113572	-3.712282	3.450179	0.681062	MT	20884	2023.02.27 14:59:43.626192427	0001923
0	5.062687	-4.869143	1.230370	0.639092	MT	20884	2023.02.27 14:59:43.627192427	0001923
0	5.048925	-4.860702	-1.309101	0.389193	MT	20884	2023.02.27 14:59:43.628192427	0001923
0	5.039568	-3.590107	-3.531921	0.184123	MT	20884	2023.02.27 14:59:43.629192427	0001923
0	5.073562	-1.460604	-4.857161	-0.125116	MT	20884	2023.02.27 14:59:43.630192427	0001923
0	5.112593	1.030328	-4.995103	-0.354942	MT	20884	2023.02.27 14:59:43.631192427	0001923
0	5.114774	3.302623	-3.873412	-0.500269	MT	20884	2023.02.27 14:59:43.632192427	0001923
0	5.112883	4.773380	-1.790361	-0.388611	MT	20884	2023.02.27 14:59:43.633192427	0001923
0	5.133982	5.073418	0.730740	-0.290199	MT	20884	2023.02.27 14:59:43.634192427	0001923
0	5.158232	4.124410	3.097809	-0.013230	MT	20884	2023.02.27 14:59:43.635192427	0001923
0	5.165329	2.184185	4.673917	0.253881	MT	20884	2023.02.27 14:59:43.636192427	0001923
0	5.147062	-0.325973	5.112678	0.496500	MT	20884	2023.02.27 14:59:43.637192427	0001923
0	5.111200	-2.697824	4.296201	0.623509	MT	20884	2023.02.27 14:59:43.638192427	0001923
0	5.044200	-4.382552	2.415054	0.636161	MT	20884	2023.02.27 14:59:43.639192427	0001923
0	5.075898	-5.046632	-0.057469	0.541244	MT	20884	2023.02.27 14:59:43.640192427	0001923
0	5.036688	-4.348249	-2.525206	0.290327	MT	20884	2023.02.27 14:59:43.641192427	0001923
0	5.094627	-2.629867	-4.363363	0.009500	MT	20884	2023.02.27 14:59:43.642192427	0001923
0	5.102943	-0.222529	-5.092030	-0.248487	MT	20884	2023.02.27 14:59:43.643192427	0001923
0	5.141586	2.252242	-4.602781	-0.421562	MT	20884	2023.02.27 14:59:43.644192427	0001923
0	5.118738	4.154836	-2.951814	-0.474981	MT	20884	2023.02.27 14:59:43.645192427	0001923
0	5.153795	5.110092	-0.556104	-0.373237	MT	20884	2023.02.27 14:59:43.646192427	0001923
0	5.132612	4.728416	1.991290	-0.143372	MT	20884	2023.02.27 14:59:43.647192427	0001923
0	5.152871	3.239789	4.004775	0.132762	MT	20884	2023.02.27 14:59:43.648192427	0001923
0	5.170816	0.986909	5.061877	0.375168	MT	20884	2023.02.27 14:59:43.649192427	0001923
0	5.150757	-1.575468	4.864467	0.620613	MT	20884	2023.02.27 14:59:43.650192427	0001923
0	5.101889	-3.684506	3.466516	0.661021	MT	20884	2023.02.27 14:59:43.651192427	0001923
0	5.095643	-4.909117	1.207325	0.639152	MT	20884	2023.02.27 14:59:43.652192427	0001923
0	5.041533	-4.848646	-1.324146	0.392839	MT	20884	2023.02.27 14:59:43.653192427	0001923
0	5.060632	-3.602304	-3.550613	0.162960	MT	20884	2023.02.27 14:59:43.654192427	0001923
0	5.089078	-1.475261	-4.869666	-0.093151	MT	20884	2023.02.27 14:59:43.655192427	0001923
0	5.114180	1.058363	-4.991131	-0.351170	MT	20884	2023.02.27 14:59:43.656192427	0001923
0	5.120606	3.311404	-3.882547	-0.425486	MT	20884	2023.02.27 14:59:43.657192427	0001923
0	5.169700	4.833253	-1.790106	-0.401227	MT	20884	2023.02.27 14:59:43.658192427	0001923
0	5.130026	5.069419	0.730735	-0.290158	MT	20884	2023.02.27 14:59:43.659192427	0001923
0	5.143285	4.115890	3.083596	-0.065368	MT	20884	2023.02.27 14:59:43.660192427	0001923
0	5.178463	2.184699	4.685137	0.305055	MT	20884	2023.02.27 14:59:43.661192427	0001923
0	5.154846	-0.317940	5.120626	0.500539	MT	20884	2023.02.27 14:59:43.662192427	0001923
0	5.124846	-2.721406	4.291563	0.663688	MT	20884	2023.02.27 14:59:43.663192427	0001923
0	5.067586	-4.402184	2.418480	0.672422	MT	20884	2023.02.27 14:59:43.664192427	0001923
0	5.004570	-4.971298	-0.065868	0.572344	MT	20884	2023.02.27 14:59:43.665192427	0001923
0	5.067747	-4.375755	-2.533956	0.337485	MT	20884	2023.02.27 14:59:43.666192427	0001923
0	5.062445	-2.598806	-4.344450	0.017470	MT	20884	2023.02.27 14:59:43.667192427	0001923
0	5.116279	-0.198308	-5.107305	-0.228967	MT	20884	2023.02.27 14:59:43.668192427	0001923
0	5.130259	2.264015	-4.582464	-0.441376	MT	20884	2023.02.27 14:59:43.669192427	0001923
0	5.107362	4.150989	-2.940064	-0.458759	MT	20884	2023.02.27 14:59:43.670192427	0001923
0	5.124423	5.082209	-0.548322	-0.360829	MT	20884	2023.02.27 14:59:43.671192427	0001923
0	5.175251	4.767989	2.003946	-0.183594	MT	20884	2023.02.27 14:59:43.672192427	0001923
0	5.159687	3.235777	4.016769	0.132986	MT	20884	2023.02.27 14:59:43.673192427	0001923
0	5.156934	0.951043	5.053652	0.387414	MT	20884	2023.02.27 14:59:43.674192427	0001923
0	5.134117	-1.578698	4.848832	0.596404	MT	20884	2023.02.27 14:59:43.675192427	0001923
0	5.104424	-3.673313	3.478222	0.681088	MT	20884	2023.02.27 14:59:43.676192427	0001923
0	5.031387	-4.849438	1.195886	0.606357	MT	20884	2023.02.27 14:59:43.677192427	0001923
0	5.030585	-4.825243	-1.356665	0.428108	MT	20884	2023.02.27 14:59:43.678192427	0001923
0	5.107277	-3.642521	-3.577291	0.138963	MT	20884	2023.02.27 14:59:43.679192427	0001923
0	5.100824	-1.475537	-4.881237	-0.121329	MT	20884	2023.02.27 14:59:43.680192427	0001923
0	5.136407	1.054471	-5.015255	-0.343497	MT	20884	2023.02.27 14:59:43.681192427	0001923
0	5.149553	3.337638	-3.889369	-0.500874	MT	20884	2023.02.27 14:59:43.682192427	0001923
0	5.129035	4.781195	-1.811043	-0.409011	MT	20884	2023.02.27 14:59:43.683192427	0001923
0	5.143058	5.081181	0.731101	-0.313277	MT	20884	2023.02.27 14:59:43.684192427	0001923
0	5.141442	4.100449	3.101719	-0.008923	MT	20884	2023.02.27 14:59:43.685192427	0001923
0	5.202234	2.172839	4.721341	0.225717	MT	20884	2023.02.27 14:59:43.686192427	0001923
0	5.152793	-0.337852	5.116480	0.508682	MT	20884	2023.02.27 14:59:43.687192427	0001923
0	5.106566	-2.689866	4.296272	0.619428	MT	20884	2023.02.27 14:59:43.688192427	0001923
0	5.064574	-4.394362	2.430733	0.656526	MT	20884	2023.02.27 14:59:43.689192427	0001923
0	5.057845	-5.027542	-0.065568	0.548925	MT	20884	2023.02.27 14:59:43.690192427	0001923
0	5.078534	-4.396573	-2.528774	0.258765	MT	20884	2023.02.27 14:59:43.691192427	0001923
0	5.092335	-2.598935	-4.379202	0.000938	MT	20884	2023.02.27 14:59:43.692192427	0001923
0	5.101579	-0.202365	-5.092250	-0.232696	MT	20884	2023.02.27 14:59:43.693192427	0001923
0	5.120273	2.260172	-4.574714	-0.425216	MT	20884	2023.02.27 14:59:43.694192427	0001923
0	5.174639	4.246922	-2.919892	-0.463441	MT	20884	2023.02.27 14:59:43.695192427	0001923
0	5.105542	5.062045	-0.548101	-0.376620	MT	20884	2023.02.27 14:59:43.696192427	0001923
0	5.128102	4.736447	1.960303	-0.143928	MT	20884	2023.02.27 14:59:43.697192427	0001923
0	5.157477	3.247541	4.005151	0.108683	MT	20884	2023.02.27 14:59:43.698192427	0001923
0	5.179670	0.951507	5.072932	0.434712	MT	20884	2023.02.27 14:59:43.699192427	0001923
0	5.121125	-1.567605	4.837724	0.604121	MT	20884	2023.02.27 14:59:43.700192427	0001923
0	5.110477	-3.704287	3.454188	0.681040	MT	20884	2023.02.27 14:59:43.701192427	0001923
0	5.045113	-4.853178	1.223451	0.634821	MT	20884	2023.02.27 14:59:43.702192427	0001923
0	5.014920	-4.813380	-1.344469	0.416169	MT	20884	2023.02.27 14:59:43.703192427	0001923
0	5.061029	-3.618278	-3.534695	0.167368	MT	20884	2023.02.27 14:59:43.704192427	0001923
0	5.099984	-1.448696	-4.887960	-0.137712	MT	20884	2023.02.27 14:59:43.705192427	0001923
0	5.121929	1.019382	-5.007175	-0.351013	MT	20884	2023.02.27 14:59:43.706192427	0001923
0	5.165800	3.369838	-3.885637	-0.481145	MT	20884	2023.02.27 14:59:43.707192427	0001923
0	5.140818	4.801090	-1.789900	-0.416895	MT	20884	2023.02.27 14:59:43.708192427	0001923
0	5.113284	5.053198	0.716069	-0.313218	MT	20884	2023.02.27 14:59:43.709192427	0001923
0	5.152806	4.120126	3.094233	-0.041245	MT	20884	2023.02.27 14:59:43.710192427	0001923
0	5.160101	2.112862	4.702272	0.226044	MT	20884	2023.02.27 14:59:43.711192427	0001923
0	5.144346	-0.345603	5.105121	0.531593	MT	20884	2023.02.27 14:59:43.712192427	0001923
0	5.157178	-2.740474	4.318598	0.660297	MT	20884	2023.02.27 14:59:43.713192427	0001923
0	5.062863	-4.405754	2.390883	0.711044	MT	20884	2023.02.27 14:59:43.714192427	0001923
0	5.052602	-5.023684	-0.088316	0.532535	MT	20884	2023.02.27 14:59:43.715192427	0001923
0	5.055638	-4.367960	-2.525657	0.318528	MT	20884	2023.02.27 14:59:43.716192427	0001923
0	5.081361	-2.614504	-4.356896	0.045446	MT	20884	2023.02.27 14:59:43.717192427	0001923
0	5.121469	-0.190758	-5.110623	-0.273103	MT	20884	2023.02.27 14:59:43.718192427	0001923
0	5.155266	2.272039	-4.606452	-0.441825	MT	20884	2023.02.27 14:59:43.719192427	0001923
0	5.147042	4.198904	-2.939885	-0.467252	MT	20884	2023.02.27 14:59:43.720192427	0001923
0	5.126656	5.081838	-0.547772	-0.396823	MT	20884	2023.02.27 14:59:43.721192427	0001923
0	5.167820	4.775067	1.967898	-0.180217	MT	20884	2023.02.27 14:59:43.722192427	0001923
0	5.154568	3.217017	4.024379	0.157300	MT	20884	2023.02.27 14:59:43.723192427	0001923
0	5.163417	0.931397	5.061093	0.422736	MT	20884	2023.02.27 14:59:43.724192427	0001923
0	5.148549	-1.548018	4.877293	0.568517	MT	20884	2023.02.27 14:59:43.725192427	0001923
0	5.063203	-3.641707	3.458873	0.640460	MT	20884	2023.02.27 14:59:43.726192427	0001923
0	5.033359	-4.845463	1.219888	0.606682	MT	20884	2023.02.27 14:59:43.727192427	0001923
0	5.014538	-4.817396	-1.328476	0.416455	MT	20884	2023.02.27 14:59:43.728192427	0001923
0	5.074186	-3.626554	-3.546275	0.139272	MT	20884	2023.02.27 14:59:43.729192427	0001923
0	5.101889	-1.468699	-4.883984	-0.137445	MT	20884	2023.02.27 14:59:43.730192427	0001923
0	5.144866	1.070227	-5.018869	-0.367719	MT	20884	2023.02.27 14:59:43.731192427	0001923
0	5.134986	3.315014	-3.893946	-0.464704	MT	20884	2023.02.27 14:59:43.732192427	0001923
0	5.124504	4.784919	-1.782676	-0.432621	MT	20884	2023.02.27 14:59:43.733192427	0001923
0	5.166383	5.105371	0.734839	-0.294466	MT	20884	2023.02.27 14:59:43.734192427	0001923
0	5.135102	4.112063	3.075347	-0.049452	MT	20884	2023.02.27 14:59:43.735192427	0001923
0	5.179592	2.173361	4.693611	0.273296	MT	20884	2023.02.27 14:59:43.736192427	0001923
0	5.163792	-0.317824	5.128442	0.512659	MT	20884	2023.02.27 14:59:43.737192427	0001923
0	5.117271	-2.729892	4.284287	0.615657	MT	20884	2023.02.27 14:59:43.738192427	0001923
0	5.062592	-4.410074	2.391352	0.680091	MT	20884	2023.02.27 14:59:43.739192427	0001923
0	5.003742	-4.971380	-0.065746	0.564346	MT	20884	2023.02.27 14:59:43.740192427	0001923
0	5.061836	-4.376083	-2.525484	0.306612	MT	20884	2023.02.27 14:59:43.741192427	0001923
0	5.094399	-2.622904	-4.367293	0.005367	MT	20884	2023.02.27 14:59:43.742192427	0001923
0	5.113733	-0.182642	-5.103797	-0.261080	MT	20884	2023.02.27 14:59:43.743192427	0001923
0	5.120749	2.247847	-4.578239	-0.457148	MT	20884	2023.02.27 14:59:43.744192427	0001923
0	5.111096	4.162852	-2.927868	-0.470697	MT	20884	2023.02.27 14:59:43.745192427	0001923
0	5.143086	5.102197	-0.537299	-0.360866	MT	20884	2023.02.27 14:59:43.746192427	0001923
0	5.154763	4.756711	1.982896	-0.115788	MT	20884	2023.02.27 14:59:43.747192427	0001923
0	5.147336	3.220865	4.012629	0.141078	MT	20884	2023.02.27 14:59:43.748192427	0001923
0	5.182783	0.987551	5.068914	0.438279	MT	20884	2023.02.27 14:59:43.749192427	0001923
0	5.138048	-1.551630	4.860740	0.604308	MT	20884	2023.02.27 14:59:43.750192427	0001923
0	5.119260	-3.708505	3.466487	0.661268	MT	20884	2023.02.27 14:59:43.751192427	0001923
0	5.087341	-4.901460	1.219822	0.607259	MT	20884	2023.02.27 14:59:43.752192427	0001923
0	5.022766	-4.825194	-1.324791	0.436595	MT	20884	2023.02.27 14:59:43.753192427	0001923
0	5.061605	-3.626367	-3.527583	0.159559	MT	20884	2023.02.27 14:59:43.754192427	0001923
0	5.100164	-1.448810	-4.887792	-0.148710	MT	20884	2023.02.27 14:59:43.755192427	0001923
0	5.117265	1.054368	-4.995135	-0.351190	MT	20884	2023.02.27 14:59:43.756192427	0001923
0	5.157138	3.374145	-3.874107	-0.450008	MT	20884	2023.02.27 14:59:43.757192427	0001923
0	5.127106	4.780780	-1.797450	-0.447806	MT	20884	2023.02.27 14:59:43.758192427	0001923
0	5.123163	5.057424	0.766656	-0.285485	MT	20884	2023.02.27 14:59:43.759192427	0001923
0	5.137626	4.077590	3.125445	0.007678	MT	20884	2023.02.27 14:59:43.760192427	0001923
0	5.162826	2.149495	4.685400	0.285419	MT	20884	2023.02.27 14:59:43.761192427	0001923
0	5.144669	-0.302723	5.109340	0.520213	MT	20884	2023.02.27 14:59:43.762192427	0001923
0	5.150258	-2.759992	4.290906	0.704083	MT	20884	2023.02.27 14:59:43.763192427	0001923
0	5.063725	-4.402007	2.406237	0.688236	MT	20884	2023.02.27 14:59:43.764192427	0001923
0	5.069819	-5.042863	-0.073096	0.516962	MT	20884	2023.02.27 14:59:43.765192427	0001923
0	5.016021	-4.316074	-2.537411	0.305811	MT	20884	2023.02.27 14:59:43.766192427	0001923
0	5.063343	-2.606644	-4.340705	0.033611	MT	20884	2023.02.27 14:59:43.767192427	0001923
0	5.102374	-0.202612	-5.091884	-0.256692	MT	20884	2023.02.27 14:59:43.768192427	0001923
0	5.129517	2.256143	-4.586656	-0.429357	MT	20884	2023.02.27 14:59:43.769192427	0001923
0	5.129246	4.194993	-2.916061	-0.455846	MT	20884	2023.02.27 14:59:43.770192427	0001923
0	5.129780	5.085917	-0.544890	-0.388819	MT	20884	2023.02.27 14:59:43.771192427	0001923
0	5.141011	4.740258	1.983549	-0.159615	MT	20884	2023.02.27 14:59:43.772192427	0001923
0	5.166295	3.231641	4.028946	0.121213	MT	20884	2023.02.27 14:59:43.773192427	0001923
0	5.155400	0.911625	5.062216	0.347945	MT	20884	2023.02.27 14:59:43.774192427	0001923
0	5.130264	-1.599061	4.842359	0.560509	MT	20884	2023.02.27 14:59:43.775192427	0001923
0	5.116746	-3.712245	3.454118	0.685122	MT	20884	2023.02.27 14:59:43.776192427	0001923
0	4.982637	-4.798399	1.195885	0.609831	MT	20884	2023.02.27 14:59:43.777192427	0001923
0	5.018852	-4.812885	-1.345202	0.464161	MT	20884	2023.02.27 14:59:43.778192427	0001923
0	5.060340	-3.586329	-3.566531	0.158551	MT	20884	2023.02.27 14:59:43.779192427	0001923
0	5.112013	-1.491364	-4.888499	-0.105274	MT	20884	2023.02.27 14:59:43.780192427	0001923
0	5.140473	1.046964	-5.023981	-0.296545	MT	20884	2023.02.27 14:59:43.781192427	0001923
0	5.125777	3.333609	-3.861377	-0.500405	MT	20884	2023.02.27 14:59:43.782192427	0001923
0	5.140646	4.788587	-1.810133	-0.468084	MT	20884	2023.02.27 14:59:43.783192427	0001923
0	5.097632	5.038592	0.723455	-0.273948	MT	20884	2023.02.27 14:59:43.784192427	0001923
0	5.135806	4.104134	3.087214	-0.041187	MT	20884	2023.02.27 14:59:43.785192427	0001923
0	5.140763	2.153687	4.658164	0.300963	MT	20884	2023.02.27 14:59:43.786192427	0001923
0	5.161343	-0.341819	5.124414	0.512845	MT	20884	2023.02.27 14:59:43.787192427	0001923
0	5.124502	-2.748595	4.276838	0.643740	MT	20884	2023.02.27 14:59:43.788192427	0001923
0	5.063550	-4.397729	2.405830	0.715190	MT	20884	2023.02.27 14:59:43.789192427	0001923
0	5.017058	-4.987651	-0.081335	0.536271	MT	20884	2023.02.27 14:59:43.790192427	0001923
0	5.063331	-4.371910	-2.533722	0.322446	MT	20884	2023.02.27 14:59:43.791192427	0001923
0	5.099633	-2.645746	-4.359566	0.021724	MT	20884	2023.02.27 14:59:43.792192427	0001923
0	5.108482	-0.186192	-5.100474	-0.216986	MT	20884	2023.02.27 14:59:43.793192427	0001923
0	5.121916	2.268045	-4.571522	-0.437250	MT	20884	2023.02.27 14:59:43.794192427	0001923
0	5.150307	4.202904	-2.939880	-0.467293	MT	20884	2023.02.27 14:59:43.795192427	0001923
0	5.152410	5.110036	-0.541045	-0.377007	MT	20884	2023.02.27 14:59:43.796192427	0001923
0	5.150896	4.752138	1.979747	-0.171798	MT	20884	2023.02.27 14:59:43.797192427	0001923
0	5.176311	3.251933	4.024543	0.148941	MT	20884	2023.02.27 14:59:43.798192427	0001923
0	5.179582	0.939381	5.076101	0.422883	MT	20884	2023.02.27 14:59:43.799192427	0001923
0	5.152338	-1.610247	4.852122	0.640787	MT	20884	2023.02.27 14:59:43.800192427	0001923
0	5.083354	-3.669202	3.450108	0.688618	MT	20884	2023.02.27 14:59:43.801192427	0001923
0	5.078554	-4.897008	1.180220	0.646615	MT	20884	2023.02.27 14:59:43.802192427	0001923
0	5.071009	-4.871939	-1.329213	0.461014	MT	20884	2023.02.27 14:59:43.803192427	0001923
0	5.035479	-3.546152	-3.570743	0.175076	MT	20884	2023.02.27 14:59:43.804192427	0001923
0	5.073464	-1.460521	-4.857283	-0.117118	MT	20884	2023.02.27 14:59:43.805192427	0001923
0	5.132084	1.050385	-5.011138	-0.351393	MT	20884	2023.02.27 14:59:43.806192427	0001923
0	5.147792	3.350114	-3.882073	-0.453883	MT	20884	2023.02.27 14:59:43.807192427	0001923
0	5.163705	4.828585	-1.770152	-0.463885	MT	20884	2023.02.27 14:59:43.808192427	0001923
0	5.139254	5.077488	0.742621	-0.282058	MT	20884	2023.02.27 14:59:43.809192427	0001923
0	5.138269	4.093445	3.105711	-0.008789	MT	20884	2023.02.27 14:59:43.810192427	0001923
0	5.124743	2.080764	4.678420	0.214009	MT	20884	2023.02.27 14:59:43.811192427	0001923
0	5.148664	-0.318225	5.117054	0.472482	MT	20884	2023.02.27 14:59:43.812192427	0001923
0	5.125339	-2.732274	4.283368	0.675677	MT	20884	2023.02.27 14:59:43.813192427	0001923
0	5.086090	-4.422439	2.426822	0.648754	MT	20884	2023.02.27 14:59:43.814192427	0001923
0	5.028163	-4.995325	-0.077834	0.568409	MT	20884	2023.02.27 14:59:43.815192427	0001923
0	5.031807	-4.341044	-2.525503	0.310251	MT	20884	2023.02.27 14:59:43.816192427	0001923
0	5.067169	-2.594880	-4.352323	0.009308	MT	20884	2023.02.27 14:59:43.817192427	0001923
0	5.123472	-0.199170	-5.110022	-0.313014	MT	20884	2023.02.27 14:59:43.818192427	0001923
0	5.148705	2.310843	-4.578165	-0.457796	MT	20884	2023.02.27 14:59:43.819192427	0001923
0	5.143779	4.194904	-2.939890	-0.467211	MT	20884	2023.02.27 14:59:43.820192427	0001923
0	5.135927	5.093987	-0.533004	-0.380720	MT	20884	2023.02.27 14:59:43.821192427	0001923
0	5.140798	4.740341	1.983427	-0.151617	MT	20884	2023.02.27 14:59:43.822192427	0001923
0	5.153334	3.225025	4.016389	0.157095	MT	20884	2023.02.27 14:59:43.823192427	0001923
0	5.154755	0.931281	5.053277	0.410616	MT	20884	2023.02.27 14:59:43.824192427	0001923
0	5.141887	-1.543387	4.864383	0.628282	MT	20884	2023.02.27 14:59:43.825192427	0001923
0	5.087198	-3.684149	3.439030	0.692603	MT	20884	2023.02.27 14:59:43.826192427	0001923
0	5.098390	-4.921509	1.188924	0.598992	MT	20884	2023.02.27 14:59:43.827192427	0001923
0	5.036277	-4.836341	-1.340558	0.420467	MT	20884	2023.02.27 14:59:43.828192427	0001923
0	5.055026	-3.570024	-3.573954	0.187275	MT	20884	2023.02.27 14:59:43.829192427	0001923
0	5.085809	-1.436543	-4.877191	-0.121670	MT	20884	2023.02.27 14:59:43.830192427	0001923
0	5.136884	1.058543	-5.015357	-0.336539	MT	20884	2023.02.27 14:59:43.831192427	0001923
0	5.116469	3.314614	-3.865399	-0.500270	MT	20884	2023.02.27 14:59:43.832192427	0001923
0	5.161180	4.820684	-1.786281	-0.456048	MT	20884	2023.02.27 14:59:43.833192427	0001923
0	5.113163	5.050605	0.750405	-0.269660	MT	20884	2023.02.27 14:59:43.834192427	0001923
0	5.129523	4.085326	3.101885	-0.020766	MT	20884	2023.02.27 14:59:43.835192427	0001923
0	5.175894	2.157203	4.697821	0.258525	MT	20884	2023.02.27 14:59:43.836192427	0001923
0	5.165523	-0.349864	5.128465	0.508989	MT	20884	2023.02.27 14:59:43.837192427	0001923
0	5.114596	-2.709778	4.292127	0.627571	MT	20884	2023.02.27 14:59:43.838192427	0001923
0	5.059775	-4.414651	2.392202	0.624141	MT	20884	2023.02.27 14:59:43.839192427	0001923
0	5.051143	-5.023835	-0.061136	0.520949	MT	20884	2023.02.27 14:59:43.840192427	0001923
0	5.021203	-4.329085	-2.525428	0.306128	MT	20884	2023.02.27 14:59:43.841192427	0001923
0	5.096415	-2.618406	-4.372021	0.053257	MT	20884	2023.02.27 14:59:43.842192427	0001923
0	5.084659	-0.190217	-5.076482	-0.216578	MT	20884	2023.02.27 14:59:43.843192427	0001923
0	5.126672	2.260304	-4.582896	-0.413340	MT	20884	2023.02.27 14:59:43.844192427	0001923
0	5.170054	4.219196	-2.955272	-0.440691	MT	20884	2023.02.27 14:59:43.845192427	0001923
0	5.157906	5.113788	-0.540674	-0.401044	MT	20884	2023.02.27 14:59:43.846192427	0001923
0	5.129804	4.724086	1.991773	-0.175326	MT	20884	2023.02.27 14:59:43.847192427	0001923
0	5.178240	3.259937	4.020553	0.148797	MT	20884	2023.02.27 14:59:43.848192427	0001923
0	5.185652	0.939094	5.084512	0.396010	MT	20884	2023.02.27 14:59:43.849192427	0001923
0	5.152932	-1.567390	4.868354	0.628591	MT	20884	2023.02.27 14:59:43.850192427	0001923
0	5.113598	-3.692222	3.470078	0.689160	MT	20884	2023.02.27 14:59:43.851192427	0001923
0	5.047687	-4.861371	1.211748	0.614723	MT	20884	2023.02.27 14:59:43.852192427	0001923
0	5.058036	-4.860666	-1.344097	0.388658	MT	20884	2023.02.27 14:59:43.853192427	0001923
0	5.080055	-3.602142	-3.577808	0.175545	MT	20884	2023.02.27 14:59:43.854192427	0001923
0	5.094286	-1.479504	-4.873304	-0.117167	MT	20884	2023.02.27 14:59:43.855192427	0001923
0	5.127555	1.102324	-4.995017	-0.355683	MT	20884	2023.02.27 14:59:43.856192427	0001923
0	5.126831	3.337815	-3.861678	-0.480449	MT	20884	2023.02.27 14:59:43.857192427	0001923
0	5.117539	4.769488	-1.793036	-0.475627	MT	20884	2023.02.27 14:59:43.858192427	0001923
0	5.119864	5.057407	0.742720	-0.289851	MT	20884	2023.02.27 14:59:43.859192427	0001923
0	5.152713	4.120250	3.094049	-0.029247	MT	20884	2023.02.27 14:59:43.860192427	0001923
0	5.170145	2.161170	4.689888	0.254362	MT	20884	2023.02.27 14:59:43.861192427	0001923
0	5.155274	-0.329981	5.120673	0.496663	MT	20884	2023.02.27 14:59:43.862192427	0001923
0	5.108737	-2.685453	4.295666	0.659380	MT	20884	2023.02.27 14:59:43.863192427	0001923
0	5.082133	-4.434196	2.391507	0.668340	MT	20884	2023.02.27 14:59:43.864192427	0001923
0	5.058329	-5.027493	-0.073628	0.552802	MT	20884	2023.02.27 14:59:43.865192427	0001923
0	5.011756	-4.316123	-2.529351	0.301934	MT	20884	2023.02.27 14:59:43.866192427	0001923
0	5.060920	-2.583004	-4.352125	-0.002814	MT	20884	2023.02.27 14:59:43.867192427	0001923
0	5.125463	-0.190754	-5.114622	-0.273164	MT	20884	2023.02.27 14:59:43.868192427	0001923
0	5.130808	2.263932	-4.582342	-0.449375	MT	20884	2023.02.27 14:59:43.869192427	0001923
0	5.118389	4.182584	-2.908480	-0.494609	MT	20884	2023.02.27 14:59:43.870192427	0001923
0	5.134869	5.093802	-0.512762	-0.396411	MT	20884	2023.02.27 14:59:43.871192427	0001923
0	5.130899	4.732143	1.975724	-0.171653	MT	20884	2023.02.27 14:59:43.872192427	0001923
0	5.157398	3.208635	4.035918	0.121556	MT	20884	2023.02.27 14:59:43.873192427	0001923
0	5.162580	0.939036	5.061637	0.387660	MT	20884	2023.02.27 14:59:43.874192427	0001923
0	5.158910	-1.602883	4.869045	0.580959	MT	20884	2023.02.27 14:59:43.875192427	0001923
0	5.110623	-3.712362	3.447302	0.673017	MT	20884	2023.02.27 14:59:43.876192427	0001923
0	5.042686	-4.857194	1.199510	0.630496	MT	20884	2023.02.27 14:59:43.877192427	0001923
0	5.023703	-4.829085	-1.309981	0.448863	MT	20884	2023.02.27 14:59:43.878192427	0001923
0	5.083424	-3.630298	-3.554646	0.163187	MT	20884	2023.02.27 14:59:43.879192427	0001923
0	5.110860	-1.460523	-4.896217	-0.121713	MT	20884	2023.02.27 14:59:43.880192427	0001923
0	5.134572	1.090003	-5.002542	-0.387677	MT	20884	2023.02.27 14:59:43.881192427	0001923
0	5.147938	3.346159	-3.886139	-0.449904	MT	20884	2023.02.27 14:59:43.882192427	0001923
0	5.105206	4.772854	-1.758632	-0.436130	MT	20884	2023.02.27 14:59:43.883192427	0001923
0	5.137745	5.077459	0.730684	-0.286241	MT	20884	2023.02.27 14:59:43.884192427	0001923
0	5.122066	4.093349	3.078897	-0.021200	MT	20884	2023.02.27 14:59:43.885192427	0001923
0	5.164103	2.165055	4.682076	0.242201	MT	20884	2023.02.27 14:59:43.886192427	0001923
0	5.149234	-0.381801	5.109368	0.513027	MT	20884	2023.02.27 14:59:43.887192427	0001923
0	5.117713	-2.705283	4.291399	0.675522	MT	20884	2023.02.27 14:59:43.888192427	0001923
0	5.055108	-4.389853	2.406023	0.703110	MT	20884	2023.02.27 14:59:43.889192427	0001923
0	5.017571	-4.987594	-0.057460	0.544636	MT	20884	2023.02.27 14:59:43.890192427	0001923
0	5.039189	-4.348530	-2.532778	0.262209	MT	20884	2023.02.27 14:59:43.891192427	0001923
0	5.101286	-2.653708	-4.356636	0.025851	MT	20884	2023.02.27 14:59:43.892192427	0001923
0	5.121474	-0.186800	-5.110557	-0.277143	MT	20884	2023.02.27 14:59:43.893192427	0001923
0	5.118251	2.256213	-4.574780	-0.421175	MT	20884	2023.02.27 14:59:43.894192427	0001923
0	5.185878	4.242823	-2.943710	-0.475764	MT	20884	2023.02.27 14:59:43.895192427	0001923
0	5.141258	5.098044	-0.548059	-0.376991	MT	20884	2023.02.27 14:59:43.896192427	0001923
0	5.148891	4.756604	1.967081	-0.128030	MT	20884	2023.02.27 14:59:43.897192427	0001923
0	5.155299	3.224403	4.021305	0.097166	MT	20884	2023.02.27 14:59:43.898192427	0001923
0	5.156117	0.900120	5.061469	0.396060	MT	20884	2023.02.27 14:59:43.899192427	0001923
0	5.146268	-1.578628	4.860708	0.604586	MT	20884	2023.02.27 14:59:43.900192427	0001923
0	5.081438	-3.653092	3.461942	0.700634	MT	20884	2023.02.27 14:59:43.901192427	0001923
0	5.065092	-4.885000	1.172235	0.646369	MT	20884	2023.02.27 14:59:43.902192427	0001923
0	5.084540	-4.884331	-1.348614	0.420838	MT	20884	2023.02.27 14:59:43.903192427	0001923
0	5.082844	-3.598134	-3.585802	0.175382	MT	20884	2023.02.27 14:59:43.904192427	0001923
0	5.097227	-1.440243	-4.888622	-0.093801	MT	20884	2023.02.27 14:59:43.905192427	0001923
0	5.134791	1.058178	-5.010823	-0.371472	MT	20884	2023.02.27 14:59:43.906192427	0001923
0	5.110700	3.314981	-3.861949	-0.464215	MT	20884	2023.02.27 14:59:43.907192427	0001923
0	5.123791	4.773076	-1.814869	-0.420988	MT	20884	2023.02.27 14:59:43.908192427	0001923
0	5.107656	5.046457	0.734646	-0.285860	MT	20884	2023.02.27 14:59:43.909192427	0001923
0	5.142921	4.116261	3.083046	-0.029374	MT	20884	2023.02.27 14:59:43.910192427	0001923
0	5.138813	2.121148	4.673903	0.250530	MT	20884	2023.02.27 14:59:43.911192427	0001923
0	5.141788	-0.341882	5.105538	0.504556	MT	20884	2023.02.27 14:59:43.912192427	0001923
0	5.125804	-2.748472	4.276655	0.655738	MT	20884	2023.02.27 14:59:43.913192427	0001923
0	5.051322	-4.410387	2.375842	0.647852	MT	20884	2023.02.27 14:59:43.914192427	0001923
0	5.024530	-4.991302	-0.100826	0.568016	MT	20884	2023.02.27 14:59:43.915192427	0001923
0	5.078994	-4.379769	-2.549913	0.334282	MT	20884	2023.02.27 14:59:43.916192427	0001923
0	5.104167	-2.614723	-4.383526	0.021038	MT	20884	2023.02.27 14:59:43.917192427	0001923
0	5.127218	-0.162380	-5.119138	-0.237519	MT	20884	2023.02.27 14:59:43.918192427	0001923
0	5.152434	2.283113	-4.598562	-0.433818	MT	20884	2023.02.27 14:59:43.919192427	0001923
0	5.112135	4.163386	-2.936646	-0.419828	MT	20884	2023.02.27 14:59:43.920192427	0001923
0	5.147594	5.110423	-0.517659	-0.336647	MT	20884	2023.02.27 14:59:43.921192427	0001923
0	5.136301	4.736712	1.982872	-0.115582	MT	20884	2023.02.27 14:59:43.922192427	0001923
0	5.182151	3.252091	4.031297	0.165045	MT	20884	2023.02.27 14:59:43.923192427	0001923
0	5.137640	0.880251	5.045279	0.407020	MT	20884	2023.02.27 14:59:43.924192427	0001923
0	5.149832	-1.610495	4.852488	0.616791	MT	20884	2023.02.27 14:59:43.925192427	0001923
0	5.086913	-3.688186	3.435087	0.688584	MT	20884	2023.02.27 14:59:43.926192427	0001923
0	5.047840	-4.869166	1.172499	0.630207	MT	20884	2023.02.27 14:59:43.927192427	0001923
0	5.054544	-4.843671	-1.361527	0.483233	MT	20884	2023.02.27 14:59:43.928192427	0001923
0	5.087336	-3.598466	-3.593298	0.142265	MT	20884	2023.02.27 14:59:43.929192427	0001923
0	5.086154	-1.464550	-4.869225	-0.121259	MT	20884	2023.02.27 14:59:43.930192427	0001923
0	5.154215	1.094758	-5.026618	-0.317081	MT	20884	2023.02.27 14:59:43.931192427	0001923
0	5.128545	3.341939	-3.861856	-0.468492	MT	20884	2023.02.27 14:59:43.932192427	0001923
0	5.146987	4.804729	-1.789361	-0.451930	MT	20884	2023.02.27 14:59:43.933192427	0001923
0	5.116770	5.053721	0.758224	-0.257571	MT	20884	2023.02.27 14:59:43.934192427	0001923
0	5.151038	4.112407	3.101795	-0.013045	MT	20884	2023.02.27 14:59:43.935192427	0001923
0	5.173909	2.153121	4.697938	0.250567	MT	20884	2023.02.27 14:59:43.936192427	0001923
0	5.136046	-0.345636	5.097183	0.527471	MT	20884	2023.02.27 14:59:43.937192427	0001923
0	5.143713	-2.740541	4.303722	0.652069	MT	20884	2023.02.27 14:59:43.938192427	0001923
0	5.039875	-4.374136	2.410453	0.676011	MT	20884	2023.02.27 14:59:43.939192427	0001923
0	5.072078	-5.039312	-0.088885	0.568694	MT	20884	2023.02.27 14:59:43.940192427	0001923
0	5.030882	-4.333399	-2.540942	0.273930	MT	20884	2023.02.27 14:59:43.941192427	0001923
0	5.075577	-2.598584	-4.359754	0.037237	MT	20884	2023.02.27 14:59:43.942192427	0001923
0	5.127234	-0.150505	-5.118941	-0.249641	MT	20884	2023.02.27 14:59:43.943192427	0001923
0	5.125543	2.290953	-4.563373	-0.445363	MT	20884	2023.02.27 14:59:43.944192427	0001923
0	5.086831	4.138552	-2.915471	-0.498262	MT	20884	2023.02.27 14:59:43.945192427	0001923
0	5.093339	5.050903	-0.528933	-0.388215	MT	20884	2023.02.27 14:59:43.946192427	0001923
0	5.111724	4.708178	1.983633	-0.167285	MT	20884	2023.02.27 14:59:43.947192427	0001923
0	5.148502	3.188839	4.039588	0.141820	MT	20884	2023.02.27 14:59:43.948192427	0001923
0	5.180225	0.900334	5.084115	0.419407	MT	20884	2023.02.27 14:59:43.949192427	0001923
0	5.142527	-1.582748	4.856887	0.592568	MT	20884	2023.02.27 14:59:43.950192427	0001923
0	5.085015	-3.653516	3.474552	0.660824	MT	20884	2023.02.27 14:59:43.951192427	0001923
0	5.088847	-4.909217	1.184511	0.626803	MT	20884	2023.02.27 14:59:43.952192427	0001923
0	5.057999	-4.860386	-1.336526	0.416775	MT	20884	2023.02.27 14:59:43.953192427	0001923
0	5.059234	-3.609975	-3.539128	0.196220	MT	20884	2023.02.27 14:59:43.954192427	0001923
0	5.106205	-1.444441	-4.896321	-0.113879	MT	20884	2023.02.27 14:59:43.955192427	0001923
0	5.119629	1.086444	-4.991220	-0.343460	MT	20884	2023.02.27 14:59:43.956192427	0001923
0	5.138926	3.337832	-3.877676	-0.480694	MT	20884	2023.02.27 14:59:43.957192427	0001923
0	5.139305	4.792445	-1.792947	-0.479863	MT	20884	2023.02.27 14:59:43.958192427	0001923
0	5.105613	5.042404	0.746701	-0.289635	MT	20884	2023.02.27 14:59:43.959192427	0001923
0	5.155915	4.100548	3.125533	0.003442	MT	20884	2023.02.27 14:59:43.960192427	0001923
0	5.181358	2.161240	4.701764	0.262544	MT	20884	2023.02.27 14:59:43.961192427	0001923
0	5.165855	-0.349823	5.128404	0.512988	MT	20884	2023.02.27 14:59:43.962192427	0001923
0	5.125035	-2.720790	4.282663	0.722556	MT	20884	2023.02.27 14:59:43.963192427	0001923
0	5.049834	-4.386177	2.410500	0.672135	MT	20884	2023.02.27 14:59:43.964192427	0001923
0	5.035661	-5.003370	-0.073783	0.564553	MT	20884	2023.02.27 14:59:43.965192427	0001923
0	5.091812	-4.395618	-2.546161	0.349505	MT	20884	2023.02.27 14:59:43.966192427	0001923
0	5.061466	-2.570462	-4.359904	0.048947	MT	20884	2023.02.27 14:59:43.967192427	0001923
0	5.153258	-0.214394	-5.143136	-0.241350	MT	20884	2023.02.27 14:59:43.968192427	0001923
0	5.123229	2.244309	-4.586915	-0.413236	MT	20884	2023.02.27 14:59:43.969192427	0001923
0	5.164633	4.234630	-2.915479	-0.491252	MT	20884	2023.02.27 14:59:43.970192427	0001923
0	5.124844	5.082473	-0.564686	-0.337077	MT	20884	2023.02.27 14:59:43.971192427	0001923
0	5.118172	4.712293	1.991454	-0.155206	MT	20884	2023.02.27 14:59:43.972192427	0001923
0	5.184811	3.275734	4.016877	0.128575	MT	20884	2023.02.27 14:59:43.973192427	0001923
1	5.167941	0.729161	5.100154	0.405415	MT	20887	2023.02.27 14:59:50.975525761	0001923
1	5.131407	-1.713433	4.797372	0.617011	MT	20887	2023.02.27 14:59:50.976525761	0001923
1	5.081279	-3.819104	3.282072	0.679596	MT	20887	2023.02.27 14:59:50.977525761	0001923
1	4.994273	-4.853162	1.007781	0.611524	MT	20887	2023.02.27 14:59:50.978525761	0001923
1	5.098306	-4.832104	-1.571526	0.416896	MT	20887	2023.02.27 14:59:50.979525761	0001923
1	5.056243	-3.431353	-3.711086	0.138743	MT	20887	2023.02.27 14:59:50.980525761	0001923
1	5.087867	-1.229856	-4.934404	-0.159681	MT	20887	2023.02.27 14:59:50.981525761	0001923
1	5.131922	1.273516	-4.960170	-0.333913	MT	20887	2023.02.27 14:59:50.982525761	0001923
1	5.131018	3.466061	-3.757073	-0.445168	MT	20887	2023.02.27 14:59:50.983525761	0001923
1	5.122547	4.853131	-1.592228	-0.390409	MT	20887	2023.02.27 14:59:50.984525761	0001923
1	5.120403	5.026211	0.934660	-0.286598	MT	20887	2023.02.27 14:59:50.985525761	0001923
1	5.162775	4.017102	3.242910	-0.025911	MT	20887	2023.02.27 14:59:50.986525761	0001923
1	5.157316	1.966387	4.759236	0.284434	MT	20887	2023.02.27 14:59:50.987525761	0001923
1	5.170729	-0.511888	5.120335	0.506535	MT	20887	2023.02.27 14:59:50.988525761	0001923
1	5.102082	-2.888422	4.155625	0.647332	MT	20887	2023.02.27 14:59:50.989525761	0001923
1	5.035412	-4.477046	2.207538	0.661972	MT	20887	2023.02.27 14:59:50.990525761	0001923
1	5.044818	-5.011602	-0.248161	0.521968	MT	20887	2023.02.27 14:59:50.991525761	0001923
1	5.068605	-4.260205	-2.732833	0.270246	MT	20887	2023.02.27 14:59:50.992525761	0001923
1	5.096088	-2.446643	-4.470316	0.017980	MT	20887	2023.02.27 14:59:50.993525761	0001923
1	5.112665	-0.000443	-5.106887	-0.243003	MT	20887	2023.02.27 14:59:50.994525761	0001923
1	5.111364	2.423232	-4.481776	-0.409475	MT	20887	2023.02.27 14:59:50.995525761	0001923
1	5.135201	4.294605	-2.774607	-0.477717	MT	20887	2023.02.27 14:59:50.996525761	0001923
1	5.136095	5.114280	-0.338736	-0.329954	MT	20887	2023.02.27 14:59:50.997525761	0001923
1	5.136313	4.657367	2.162002	-0.128031	MT	20887	2023.02.27 14:59:50.998525761	0001923
1	5.151529	3.085800	4.122395	0.148147	MT	20887	2023.02.27 14:59:50.999525761	0001923
1	5.171332	0.749243	5.100056	0.413208	MT	20887	2023.02.27 14:59:51.000525761	0001923
1	5.164910	-1.781148	4.804863	0.645828	MT	20887	2023.02.27 14:59:51.001525761	0001923
1	5.099910	-3.818808	3.304596	0.710942	MT	20887	2023.02.27 14:59:51.002525761	0001923
1	5.051328	-4.908998	1.011470	0.628159	MT	20887	2023.02.27 14:59:51.003525761	0001923
1	5.049970	-4.784678	-1.548145	0.460772	MT	20887	2023.02.27 14:59:51.004525761	0001923
1	5.080755	-3.455300	-3.722174	0.142822	MT	20887	2023.02.27 14:59:51.005525761	0001923
1	5.117254	-1.261263	-4.958279	-0.104712	MT	20887	2023.02.27 14:59:51.006525761	0001923
1	5.130110	1.229289	-4.967870	-0.356578	MT	20887	2023.02.27 14:59:51.007525761	0001923
1	5.097986	3.456784	-3.717737	-0.467476	MT	20887	2023.02.27 14:59:51.008525761	0001923
1	5.077009	4.796537	-1.602392	-0.448991	MT	20887	2023.02.27 14:59:51.009525761	0001923
1	5.109514	5.014488	0.946217	-0.258296	MT	20887	2023.02.27 14:59:51.010525761	0001923
1	5.105286	3.934548	3.253138	0.019104	MT	20887	2023.02.27 14:59:51.011525761	0001923
1	5.184862	2.022015	4.767836	0.248986	MT	20887	2023.02.27 14:59:51.012525761	0001923
1	5.148872	-0.523417	5.092667	0.549239	MT	20887	2023.02.27 14:59:51.013525761	0001923
1	5.129223	-2.898664	4.169465	0.722662	MT	20887	2023.02.27 14:59:51.014525761	0001923
1	5.050151	-4.501156	2.195694	0.650037	MT	20887	2023.02.27 14:59:51.015525761	0001923
1	5.047885	-5.011405	-0.279401	0.537492	MT	20887	2023.02.27 14:59:51.016525761	0001923
1	5.043078	-4.264179	-2.677966	0.279126	MT	20887	2023.02.27 14:59:51.017525761	0001923
1	5.098219	-2.438801	-4.477062	0.001793	MT	20887	2023.02.27 14:59:51.018525761	0001923
1	5.098372	-0.008664	-5.091592	-0.262688	MT	20887	2023.02.27 14:59:51.019525761	0001923
1	5.151877	2.466796	-4.500050	-0.454211	MT	20887	2023.02.27 14:59:51.020525761	0001923
1	5.141746	4.321489	-2.743457	-0.485520	MT	20887	2023.02.27 14:59:51.021525761	0001923
1	5.135285	5.110015	-0.361311	-0.358260	MT	20887	2023.02.27 14:59:51.022525761	0001923
1	5.141635	4.669093	2.147446	-0.156379	MT	20887	2023.02.27 14:59:51.023525761	0001923
1	5.165698	3.109675	4.122607	0.135902	MT	20887	2023.02.27 14:59:51.024525761	0001923
1	5.148452	0.733722	5.075368	0.456998	MT	20887	2023.02.27 14:59:51.025525761	0001923
1	5.133447	-1.757583	4.785566	0.601283	MT	20887	2023.02.27 14:59:51.026525761	0001923
1	5.082408	-3.803293	3.305332	0.663786	MT	20887	2023.02.27 14:59:51.027525761	0001923
1	5.035796	-4.897283	1.007912	0.599979	MT	20887	2023.02.27 14:59:51.028525761	0001923
1	5.053056	-4.793134	-1.544483	0.416907	MT	20887	2023.02.27 14:59:51.029525761	0001923
1	5.047005	-3.443336	-3.687164	0.143233	MT	20887	2023.02.27 14:59:51.030525761	0001923
1	5.112138	-1.249834	-4.954426	-0.159780	MT	20887	2023.02.27 14:59:51.031525761	0001923
1	5.128853	1.269151	-4.955640	-0.368804	MT	20887	2023.02.27 14:59:51.032525761	0001923
1	5.141950	3.477658	-3.756463	-0.484285	MT	20887	2023.02.27 14:59:51.033525761	0001923
1	5.148611	4.876804	-1.595711	-0.422712	MT	20887	2023.02.27 14:59:51.034525761	0001923
1	5.176448	5.081559	0.954174	-0.250865	MT	20887	2023.02.27 14:59:51.035525761	0001923
1	5.127312	3.978359	3.234498	-0.001635	MT	20887	2023.02.27 14:59:51.036525761	0001923
1	5.155916	1.954260	4.763404	0.272621	MT	20887	2023.02.27 14:59:51.037525761	0001923
1	5.145895	-0.511623	5.092987	0.529118	MT	20887	2023.02.27 14:59:51.038525761	0001923
1	5.094530	-2.859974	4.158986	0.691098	MT	20887	2023.02.27 14:59:51.039525761	0001923
1	5.077648	-4.508949	2.235314	0.674727	MT	20887	2023.02.27 14:59:51.040525761	0001923
1	5.049285	-5.015727	-0.286917	0.505416	MT	20887	2023.02.27 14:59:51.041525761	0001923
1	5.093793	-4.300219	-2.716882	0.270902	MT	20887	2023.02.27 14:59:51.042525761	0001923
1	5.084646	-2.430926	-4.465886	-0.009119	MT	20887	2023.02.27 14:59:51.043525761	0001923
1	5.094659	-0.000751	-5.087461	-0.270708	MT	20887	2023.02.27 14:59:51.044525761	0001923
1	5.148525	2.446929	-4.508256	-0.442129	MT	20887	2023.02.27 14:59:51.045525761	0001923
1	5.111403	4.278910	-2.760101	-0.446328	MT	20887	2023.02.27 14:59:51.046525761	0001923
1	5.124757	5.097452	-0.333534	-0.409715	MT	20887	2023.02.27 14:59:51.047525761	0001923
1	5.119724	4.645136	2.147356	-0.152133	MT	20887	2023.02.27 14:59:51.048525761	0001923
1	5.173540	3.085937	4.149148	0.164557	MT	20887	2023.02.27 14:59:51.049525761	0001923
1	5.153867	0.768180	5.080203	0.404708	MT	20887	2023.02.27 14:59:51.050525761	0001923
1	5.123073	-1.777813	4.769911	0.577248	MT	20887	2023.02.27 14:59:51.051525761	0001923
1	5.097091	-3.823082	3.301004	0.683927	MT	20887	2023.02.27 14:59:51.052525761	0001923
1	5.083619	-4.943943	1.000369	0.632351	MT	20887	2023.02.27 14:59:51.053525761	0001923
1	5.042796	-4.785505	-1.543924	0.380831	MT	20887	2023.02.27 14:59:51.054525761	0001923
1	5.054578	-3.459494	-3.682954	0.128461	MT	20887	2023.02.27 14:59:51.055525761	0001923
1	5.096606	-1.280857	-4.930465	-0.159094	MT	20887	2023.02.27 14:59:51.056525761	0001923
1	5.140607	1.264958	-4.967338	-0.388943	MT	20887	2023.02.27 14:59:51.057525761	0001923
1	5.135659	3.478139	-3.753181	-0.437232	MT	20887	2023.02.27 14:59:51.058525761	0001923
1	5.136052	4.868788	-1.579722	-0.422385	MT	20887	2023.02.27 14:59:51.059525761	0001923
1	5.183458	5.085139	0.961788	-0.290792	MT	20887	2023.02.27 14:59:51.060525761	0001923
1	5.151787	3.994751	3.252904	0.038483	MT	20887	2023.02.27 14:59:51.061525761	0001923
1	5.168003	1.989804	4.764119	0.228258	MT	20887	2023.02.27 14:59:51.062525761	0001923
1	5.137362	-0.511687	5.085094	0.521997	MT	20887	2023.02.27 14:59:51.063525761	0001923
1	5.066731	-2.804191	4.166357	0.670632	MT	20887	2023.02.27 14:59:51.064525761	0001923
1	5.076127	-4.516717	2.210002	0.694424	MT	20887	2023.02.27 14:59:51.065525761	0001923
1	5.036720	-5.003706	-0.267966	0.509582	MT	20887	2023.02.27 14:59:51.066525761	0001923
1	5.080285	-4.268073	-2.741025	0.282204	MT	20887	2023.02.27 14:59:51.067525761	0001923
1	5.076635	-2.434413	-4.454670	0.042096	MT	20887	2023.02.27 14:59:51.068525761	0001923
1	5.147975	0.026971	-5.138933	-0.303785	MT	20887	2023.02.27 14:59:51.069525761	0001923
1	5.126634	2.414881	-4.500234	-0.445677	MT	20887	2023.02.27 14:59:51.070525761	0001923
1	5.117707	4.282801	-2.763928	-0.457429	MT	20887	2023.02.27 14:59:51.071525761	0001923
1	5.116528	5.089585	-0.341726	-0.397757	MT	20887	2023.02.27 14:59:51.072525761	0001923
1	5.165203	4.683945	2.170644	-0.168180	MT	20887	2023.02.27 14:59:51.073525761	0001923
1	5.161365	3.076781	4.141382	0.148530	MT	20887	2023.02.27 14:59:51.074525761	0001923
1	5.154637	0.713298	5.087953	0.417394	MT	20887	2023.02.27 14:59:51.075525761	0001923
1	5.147059	-1.769384	4.793245	0.621525	MT	20887	2023.02.27 14:59:51.076525761	0001923
1	5.050921	-3.760003	3.300956	0.691277	MT	20887	2023.02.27 14:59:51.077525761	0001923
1	5.056928	-4.917204	1.011766	0.608245	MT	20887	2023.02.27 14:59:51.078525761	0001923
1	5.036810	-4.776817	-1.532954	0.448921	MT	20887	2023.02.27 14:59:51.079525761	0001923
1	5.108764	-3.482038	-3.734571	0.166912	MT	20887	2023.02.27 14:59:51.080525761	0001923
1	5.098154	-1.316905	-4.922448	-0.162601	MT	20887	2023.02.27 14:59:51.081525761	0001923
1	5.135142	1.253443	-4.968070	-0.341828	MT	20887	2023.02.27 14:59:51.082525761	0001923
1	5.114943	3.453926	-3.744905	-0.456860	MT	20887	2023.02.27 14:59:51.083525761	0001923
1	5.095052	4.824877	-1.583896	-0.413995	MT	20887	2023.02.27 14:59:51.084525761	0001923
1	5.149133	5.058506	0.926272	-0.259055	MT	20887	2023.02.27 14:59:51.085525761	0001923
1	5.146953	3.978163	3.265739	-0.017159	MT	20887	2023.02.27 14:59:51.086525761	0001923
1	5.159776	1.975149	4.759598	0.261345	MT	20887	2023.02.27 14:59:51.087525761	0001923
1	5.172459	-0.515723	5.120086	0.522573	MT	20887	2023.02.27 14:59:51.088525761	0001923
1	5.107205	-2.863862	4.169797	0.703305	MT	20887	2023.02.27 14:59:51.089525761	0001923
1	5.065167	-4.505098	2.219565	0.658444	MT	20887	2023.02.27 14:59:51.090525761	0001923
1	5.044111	-5.011751	-0.263915	0.505727	MT	20887	2023.02.27 14:59:51.091525761	0001923
1	5.067593	-4.272307	-2.712728	0.262676	MT	20887	2023.02.27 14:59:51.092525761	0001923
1	5.082983	-2.426648	-4.466293	0.017835	MT	20887	2023.02.27 14:59:51.093525761	0001923
1	5.111456	-0.039897	-5.103261	-0.286548	MT	20887	2023.02.27 14:59:51.094525761	0001923
1	5.129958	2.442910	-4.489263	-0.441798	MT	20887	2023.02.27 14:59:51.095525761	0001923
1	5.149025	4.309732	-2.778772	-0.465934	MT	20887	2023.02.27 14:59:51.096525761	0001923
1	5.125311	5.097686	-0.360836	-0.390131	MT	20887	2023.02.27 14:59:51.097525761	0001923
1	5.170041	4.692238	2.166226	-0.140328	MT	20887	2023.02.27 14:59:51.098525761	0001923
1	5.139019	3.053876	4.130234	0.156598	MT	20887	2023.02.27 14:59:51.099525761	0001923
1	5.143930	0.725228	5.076091	0.409089	MT	20887	2023.02.27 14:59:51.100525761	0001923
1	5.122695	-1.777854	4.769972	0.573249	MT	20887	2023.02.27 14:59:51.101525761	0001923
1	5.083933	-3.815071	3.290015	0.683677	MT	20887	2023.02.27 14:59:51.102525761	0001923
1	5.092206	-4.951947	1.004359	0.632494	MT	20887	2023.02.27 14:59:51.103525761	0001923
1	5.052443	-4.793216	-1.544361	0.408909	MT	20887	2023.02.27 14:59:51.104525761	0001923
1	5.082903	-3.459495	-3.721889	0.123866	MT	20887	2023.02.27 14:59:51.105525761	0001923
1	5.121822	-1.245823	-4.965420	-0.159989	MT	20887	2023.02.27 14:59:51.106525761	0001923
1	5.129296	1.269069	-4.955518	-0.376803	MT	20887	2023.02.27 14:59:51.107525761	0001923
1	5.090512	3.437460	-3.721270	-0.499336	MT	20887	2023.02.27 14:59:51.108525761	0001923
1	5.143002	4.873093	-1.596143	-0.394675	MT	20887	2023.02.27 14:59:51.109525761	0001923
1	5.151737	5.054148	0.954752	-0.290580	MT	20887	2023.02.27 14:59:51.110525761	0001923
1	5.138407	3.969920	3.262096	-0.041134	MT	20887	2023.02.27 14:59:51.111525761	0001923
1	5.185402	1.994325	4.778328	0.280437	MT	20887	2023.02.27 14:59:51.112525761	0001923
1	5.142238	-0.539449	5.084710	0.545282	MT	20887	2023.02.27 14:59:51.113525761	0001923
1	5.110481	-2.907335	4.151481	0.655465	MT	20887	2023.02.27 14:59:51.114525761	0001923
1	5.076765	-4.521133	2.214607	0.654533	MT	20887	2023.02.27 14:59:51.115525761	0001923
1	5.021379	-4.987695	-0.278946	0.509250	MT	20887	2023.02.27 14:59:51.116525761	0001923
1	5.034513	-4.216836	-2.733332	0.305797	MT	20887	2023.02.27 14:59:51.117525761	0001923
1	5.125591	-2.496283	-4.476412	-0.044612	MT	20887	2023.02.27 14:59:51.118525761	0001923
1	5.138927	0.071332	-5.131432	-0.268122	MT	20887	2023.02.27 14:59:51.119525761	0001923
1	5.133646	2.430963	-4.500337	-0.437843	MT	20887	2023.02.27 14:59:51.120525761	0001923
1	5.098675	4.254225	-2.763107	-0.513131	MT	20887	2023.02.27 14:59:51.121525761	0001923
1	5.140908	5.118070	-0.334426	-0.349931	MT	20887	2023.02.27 14:59:51.122525761	0001923
1	5.139352	4.665213	2.151257	-0.144279	MT	20887	2023.02.27 14:59:51.123525761	0001923
1	5.161348	3.080784	4.138387	0.148443	MT	20887	2023.02.27 14:59:51.124525761	0001923
1	5.167890	0.745412	5.095807	0.429185	MT	20887	2023.02.27 14:59:51.125525761	0001923
1	5.161173	-1.781520	4.805413	0.609834	MT	20887	2023.02.27 14:59:51.126525761	0001923
1	5.112644	-3.839003	3.304862	0.692151	MT	20887	2023.02.27 14:59:51.127525761	0001923
1	5.024960	-4.884679	0.980075	0.655434	MT	20887	2023.02.27 14:59:51.128525761	0001923
1	5.007369	-4.753726	-1.531582	0.360688	MT	20887	2023.02.27 14:59:51.129525761	0001923
1	5.073212	-3.459109	-3.707486	0.163088	MT	20887	2023.02.27 14:59:51.130525761	0001923
1	5.098793	-1.276369	-4.935178	-0.112205	MT	20887	2023.02.27 14:59:51.131525761	0001923
1	5.122030	1.257148	-4.951655	-0.368620	MT	20887	2023.02.27 14:59:51.132525761	0001923
1	5.143711	3.493395	-3.741079	-0.508217	MT	20887	2023.02.27 14:59:51.133525761	0001923
1	5.093891	4.820675	-1.587595	-0.434011	MT	20887	2023.02.27 14:59:51.134525761	0001923
1	5.102659	5.005971	0.938987	-0.309327	MT	20887	2023.02.27 14:59:51.135525761	0001923
1	5.185773	4.041588	3.249205	0.021941	MT	20887	2023.02.27 14:59:51.136525761	0001923
1	5.165875	1.970296	4.767362	0.276516	MT	20887	2023.02.27 14:59:51.137525761	0001923
1	5.144191	-0.523495	5.088790	0.541179	MT	20887	2023.02.27 14:59:51.138525761	0001923
1	5.139178	-2.903457	4.190603	0.648021	MT	20887	2023.02.27 14:59:51.139525761	0001923
1	5.073781	-4.520957	2.203364	0.670362	MT	20887	2023.02.27 14:59:51.140525761	0001923
1	5.028107	-4.991472	-0.295254	0.529043	MT	20887	2023.02.27 14:59:51.141525761	0001923
1	5.059608	-4.251843	-2.725374	0.306279	MT	20887	2023.02.27 14:59:51.142525761	0001923
1	5.088379	-2.439173	-4.465529	-0.033033	MT	20887	2023.02.27 14:59:51.143525761	0001923
1	5.113643	0.003268	-5.106454	-0.271039	MT	20887	2023.02.27 14:59:51.144525761	0001923
1	5.095604	2.414886	-4.465299	-0.441143	MT	20887	2023.02.27 14:59:51.145525761	0001923
1	5.146259	4.317912	-2.764055	-0.446791	MT	20887	2023.02.27 14:59:51.146525761	0001923
1	5.109110	5.081548	-0.345674	-0.401735	MT	20887	2023.02.27 14:59:51.147525761	0001923
1	5.173978	4.696114	2.166414	-0.152367	MT	20887	2023.02.27 14:59:51.148525761	0001923
1	5.162953	3.109885	4.118302	0.155838	MT	20887	2023.02.27 14:59:51.149525761	0001923
1	5.158420	0.759811	5.088727	0.369918	MT	20887	2023.02.27 14:59:51.150525761	0001923
1	5.120949	-1.757319	4.769201	0.625034	MT	20887	2023.02.27 14:59:51.151525761	0001923
1	5.106141	-3.855308	3.282335	0.659970	MT	20887	2023.02.27 14:59:51.152525761	0001923
1	5.070118	-4.932196	1.004749	0.608292	MT	20887	2023.02.27 14:59:51.153525761	0001923
1	5.064231	-4.796908	-1.563791	0.436655	MT	20887	2023.02.27 14:59:51.154525761	0001923
1	5.065509	-3.482428	-3.676089	0.135804	MT	20887	2023.02.27 14:59:51.155525761	0001923
1	5.104599	-1.233963	-4.950224	-0.171882	MT	20887	2023.02.27 14:59:51.156525761	0001923
1	5.121942	1.236988	-4.955434	-0.384472	MT	20887	2023.02.27 14:59:51.157525761	0001923
1	5.141426	3.481695	-3.752520	-0.480266	MT	20887	2023.02.27 14:59:51.158525761	0001923
1	5.126194	4.852057	-1.578657	-0.493208	MT	20887	2023.02.27 14:59:51.159525761	0001923
1	5.176281	5.066360	1.028330	-0.261578	MT	20887	2023.02.27 14:59:51.160525761	0001923
1	5.133683	3.974303	3.249553	-0.005364	MT	20887	2023.02.27 14:59:51.161525761	0001923
1	5.168232	1.958175	4.775514	0.265764	MT	20887	2023.02.27 14:59:51.162525761	0001923
1	5.120145	-0.543872	5.066364	0.502040	MT	20887	2023.02.27 14:59:51.163525761	0001923
1	5.013847	-2.950758	3.993836	0.693513	MT	20887	2023.02.27 14:59:51.164525761	0001923
1	4.982920	-4.532493	1.953074	0.686663	MT	20887	2023.02.27 14:59:51.165525761	0001923
1	5.084714	-5.030640	-0.560612	0.482388	MT	20887	2023.02.27 14:59:51.166525761	0001923
1	5.130404	-4.209300	-2.923323	0.238807	MT	20887	2023.02.27 14:59:51.167525761	0001923
1	5.207998	-2.416393	-4.612935	-0.071525	MT	20887	2023.02.27 14:59:51.168525761	0001923
1	5.128515	0.241934	-5.113681	-0.305616	MT	20887	2023.02.27 14:59:51.169525761	0001923
1	5.099275	2.493883	-4.426271	-0.437361	MT	20887	2023.02.27 14:59:51.170525761	0001923
1	5.104769	4.274455	-2.747451	-0.489097	MT	20887	2023.02.27 14:59:51.171525761	0001923
1	5.124638	5.101976	-0.322325	-0.357582	MT	20887	2023.02.27 14:59:51.172525761	0001923
1	5.150141	4.661301	2.186065	-0.131705	MT	20887	2023.02.27 14:59:51.173525761	0001923
1	5.172080	3.089652	4.145580	0.136460	MT	20887	2023.02.27 14:59:51.174525761	0001923
1	5.146664	0.749113	5.076288	0.397843	MT	20887	2023.02.27 14:59:51.175525761	0001923
1	5.141683	-1.781206	4.780988	0.637463	MT	20887	2023.02.27 14:59:51.176525761	0001923
1	5.114480	-3.830564	3.308215	0.735123	MT	20887	2023.02.27 14:59:51.177525761	0001923
1	5.065852	-4.924084	1.015574	0.620376	MT	20887	2023.02.27 14:59:51.178525761	0001923
1	5.020732	-4.757331	-1.555134	0.396372	MT	20887	2023.02.27 14:59:51.179525761	0001923
1	5.185535	-3.463808	-3.858206	0.077821	MT	20887	2023.02.27 14:59:51.180525761	0001923
1	5.124053	-1.257296	-4.966213	-0.108875	MT	20887	2023.02.27 14:59:51.181525761	0001923
1	5.149845	1.265424	-4.980009	-0.345134	MT	20887	2023.02.27 14:59:51.182525761	0001923
1	5.128317	3.497452	-3.717199	-0.499893	MT	20887	2023.02.27 14:59:51.183525761	0001923
1	5.131745	4.856685	-1.599551	-0.434565	MT	20887	2023.02.27 14:59:51.184525761	0001923
1	5.128257	5.034532	0.942180	-0.254564	MT	20887	2023.02.27 14:59:51.185525761	0001923
1	5.127468	3.966468	3.249299	0.010715	MT	20887	2023.02.27 14:59:51.186525761	0001923
1	5.167165	1.983300	4.763378	0.276321	MT	20887	2023.02.27 14:59:51.187525761	0001923
1	5.144914	-0.579642	5.084953	0.526697	MT	20887	2023.02.27 14:59:51.188525761	0001923
1	5.087350	-2.903434	4.127671	0.643059	MT	20887	2023.02.27 14:59:51.189525761	0001923
1	5.085293	-4.524890	2.219236	0.678646	MT	20887	2023.02.27 14:59:51.190525761	0001923
1	5.030311	-5.000088	-0.286363	0.470258	MT	20887	2023.02.27 14:59:51.191525761	0001923
1	5.048259	-4.245057	-2.717061	0.286333	MT	20887	2023.02.27 14:59:51.192525761	0001923
1	5.087302	-2.450861	-4.458017	-0.001793	MT	20887	2023.02.27 14:59:51.193525761	0001923
1	5.125291	-0.027594	-5.118673	-0.258906	MT	20887	2023.02.27 14:59:51.194525761	0001923
1	5.144831	2.458751	-4.495999	-0.458067	MT	20887	2023.02.27 14:59:51.195525761	0001923
1	5.162125	4.341903	-2.756027	-0.446916	MT	20887	2023.02.27 14:59:51.196525761	0001923
1	5.138551	5.118301	-0.318795	-0.325691	MT	20887	2023.02.27 14:59:51.197525761	0001923
1	5.159775	4.677230	2.174208	-0.140051	MT	20887	2023.02.27 14:59:51.198525761	0001923
1	5.161631	3.072488	4.145805	0.120637	MT	20887	2023.02.27 14:59:51.199525761	0001923
1	5.169328	0.720921	5.104495	0.382562	MT	20887	2023.02.27 14:59:51.200525761	0001923
1	5.135477	-1.761917	4.790049	0.569391	MT	20887	2023.02.27 14:59:51.201525761	0001923
1	5.084863	-3.818574	3.277294	0.730526	MT	20887	2023.02.27 14:59:51.202525761	0001923
1	5.056280	-4.924295	0.980944	0.595845	MT	20887	2023.02.27 14:59:51.203525761	0001923
1	5.055820	-4.801311	-1.532250	0.401176	MT	20887	2023.02.27 14:59:51.204525761	0001923
1	5.071880	-3.463473	-3.702957	0.128197	MT	20887	2023.02.27 14:59:51.205525761	0001923
1	5.106839	-1.245560	-4.950834	-0.132765	MT	20887	2023.02.27 14:59:51.206525761	0001923
1	5.142225	1.277204	-4.967691	-0.365071	MT	20887	2023.02.27 14:59:51.207525761	0001923
1	5.139113	3.489642	-3.741450	-0.484180	MT	20887	2023.02.27 14:59:51.208525761	0001923
1	5.089270	4.816799	-1.587783	-0.421972	MT	20887	2023.02.27 14:59:51.209525761	0001923
1	5.139666	5.046453	0.938317	-0.262747	MT	20887	2023.02.27 14:59:51.210525761	0001923
1	5.124196	3.974483	3.234310	0.010404	MT	20887	2023.02.27 14:59:51.211525761	0001923
1	5.164166	1.986190	4.759550	0.265231	MT	20887	2023.02.27 14:59:51.212525761	0001923
1	5.154256	-0.547543	5.096821	0.537549	MT	20887	2023.02.27 14:59:51.213525761	0001923
1	5.097746	-2.864184	4.163286	0.671203	MT	20887	2023.02.27 14:59:51.214525761	0001923
1	5.087543	-4.532963	2.210349	0.670593	MT	20887	2023.02.27 14:59:51.215525761	0001923
1	5.071021	-5.030021	-0.291972	0.573498	MT	20887	2023.02.27 14:59:51.216525761	0001923
1	5.080586	-4.279928	-2.721286	0.298630	MT	20887	2023.02.27 14:59:51.217525761	0001923
1	5.100005	-2.442997	-4.476777	-0.017163	MT	20887	2023.02.27 14:59:51.218525761	0001923
1	5.135277	-0.011874	-5.127225	-0.287203	MT	20887	2023.02.27 14:59:51.219525761	0001923
1	5.132847	2.434835	-4.496149	-0.449821	MT	20887	2023.02.27 14:59:51.220525761	0001923
1	5.113827	4.274639	-2.766693	-0.473390	MT	20887	2023.02.27 14:59:51.221525761	0001923
1	5.141122	5.118251	-0.350669	-0.334178	MT	20887	2023.02.27 14:59:51.222525761	0001923
1	5.135961	4.653401	2.169935	-0.123868	MT	20887	2023.02.27 14:59:51.223525761	0001923
1	5.152948	3.072582	4.134684	0.128468	MT	20887	2023.02.27 14:59:51.224525761	0001923
1	5.152882	0.756304	5.080005	0.416829	MT	20887	2023.02.27 14:59:51.225525761	0001923
1	5.142492	-1.801073	4.772782	0.649544	MT	20887	2023.02.27 14:59:51.226525761	0001923
1	5.083231	-3.794927	3.308792	0.699758	MT	20887	2023.02.27 14:59:51.227525761	0001923
1	5.063627	-4.924072	1.004575	0.620208	MT	20887	2023.02.27 14:59:51.228525761	0001923
1	5.051624	-4.784913	-1.559777	0.436592	MT	20887	2023.02.27 14:59:51.229525761	0001923
1	5.094916	-3.482058	-3.715573	0.167202	MT	20887	2023.02.27 14:59:51.230525761	0001923
1	5.120966	-1.257868	-4.961373	-0.163804	MT	20887	2023.02.27 14:59:51.231525761	0001923
1	5.127195	1.237481	-4.964151	-0.337602	MT	20887	2023.02.27 14:59:51.232525761	0001923
1	5.134831	3.473861	-3.752773	-0.464186	MT	20887	2023.02.27 14:59:51.233525761	0001923
1	5.155138	4.876372	-1.606053	-0.465873	MT	20887	2023.02.27 14:59:51.234525761	0001923
1	5.147194	5.054214	0.930694	-0.286948	MT	20887	2023.02.27 14:59:51.235525761	0001923
1	5.116875	3.958641	3.242046	0.026688	MT	20887	2023.02.27 14:59:51.236525761	0001923
1	5.179217	1.958360	4.786223	0.284929	MT	20887	2023.02.27 14:59:51.237525761	0001923
1	5.140134	-0.500245	5.084451	0.564877	MT	20887	2023.02.27 14:59:51.238525761	0001923
1	5.137658	-2.903288	4.186359	0.663957	MT	20887	2023.02.27 14:59:51.239525761	0001923
1	5.041701	-4.484959	2.203407	0.669992	MT	20887	2023.02.27 14:59:51.240525761	0001923
1	5.064964	-5.026161	-0.275786	0.561703	MT	20887	2023.02.27 14:59:51.241525761	0001923
1	5.032810	-4.241040	-2.694120	0.290643	MT	20887	2023.02.27 14:59:51.242525761	0001923
1	5.067809	-2.446954	-4.437908	-0.008527	MT	20887	2023.02.27 14:59:51.243525761	0001923
1	5.125340	0.003363	-5.118575	-0.263224	MT	20887	2023.02.27 14:59:51.244525761	0001923
1	5.100300	2.415266	-4.473847	-0.405271	MT	20887	2023.02.27 14:59:51.245525761	0001923
1	5.140581	4.317786	-2.751888	-0.457606	MT	20887	2023.02.27 14:59:51.246525761	0001923
1	5.175286	5.149837	-0.350020	-0.374501	MT	20887	2023.02.27 14:59:51.247525761	0001923
1	5.188720	4.723975	2.139695	-0.169065	MT	20887	2023.02.27 14:59:51.248525761	0001923
1	5.145719	3.065669	4.130554	0.136478	MT	20887	2023.02.27 14:59:51.249525761	0001923
1	5.146745	0.753030	5.076415	0.389804	MT	20887	2023.02.27 14:59:51.250525761	0001923
1	5.163814	-1.776857	4.801441	0.673736	MT	20887	2023.02.27 14:59:51.251525761	0001923
1	5.095767	-3.819169	3.305130	0.675948	MT	20887	2023.02.27 14:59:51.252525761	0001923
1	5.028837	-4.888984	0.996495	0.627724	MT	20887	2023.02.27 14:59:51.253525761	0001923
1	5.071249	-4.813538	-1.550895	0.377013	MT	20887	2023.02.27 14:59:51.254525761	0001923
1	5.050721	-3.427317	-3.707143	0.142763	MT	20887	2023.02.27 14:59:51.255525761	0001923
1	5.101083	-1.297062	-4.930179	-0.178926	MT	20887	2023.02.27 14:59:51.256525761	0001923
1	5.136409	1.277602	-4.964286	-0.326016	MT	20887	2023.02.27 14:59:51.257525761	0001923
1	5.142852	3.498212	-3.745280	-0.429317	MT	20887	2023.02.27 14:59:51.258525761	0001923
1	5.122353	4.844408	-1.599153	-0.461437	MT	20887	2023.02.27 14:59:51.259525761	0001923
1	5.149100	5.050141	0.961747	-0.290432	MT	20887	2023.02.27 14:59:51.260525761	0001923
1	5.150558	3.986331	3.261504	-0.001305	MT	20887	2023.02.27 14:59:51.261525761	0001923
1	5.151594	1.979481	4.747130	0.292115	MT	20887	2023.02.27 14:59:51.262525761	0001923
1	5.150544	-0.543945	5.097422	0.498514	MT	20887	2023.02.27 14:59:51.263525761	0001923
1	5.093448	-2.868176	4.155282	0.671122	MT	20887	2023.02.27 14:59:51.264525761	0001923
1	5.086331	-4.540030	2.195465	0.662437	MT	20887	2023.02.27 14:59:51.265525761	0001923
1	5.062215	-5.026586	-0.303111	0.517283	MT	20887	2023.02.27 14:59:51.266525761	0001923
1	5.038771	-4.241110	-2.705997	0.282461	MT	20887	2023.02.27 14:59:51.267525761	0001923
1	5.094476	-2.423911	-4.480876	-0.009421	MT	20887	2023.02.27 14:59:51.268525761	0001923
1	5.129455	-0.019342	-5.124029	-0.235068	MT	20887	2023.02.27 14:59:51.269525761	0001923
1	5.133783	2.443288	-4.496811	-0.405911	MT	20887	2023.02.27 14:59:51.270525761	0001923
1	5.127907	4.286688	-2.774739	-0.469636	MT	20887	2023.02.27 14:59:51.271525761	0001923
1	5.100728	5.078067	-0.329474	-0.349443	MT	20887	2023.02.27 14:59:51.272525761	0001923
1	5.131188	4.653289	2.158120	-0.136050	MT	20887	2023.02.27 14:59:51.273525761	0001923
1	5.161958	3.086117	4.133905	0.180325	MT	20887	2023.02.27 14:59:51.274525761	0001923
1	5.159420	0.709501	5.091643	0.437493	MT	20887	2023.02.27 14:59:51.275525761	0001923
1	5.160602	-1.777437	4.805296	0.617792	MT	20887	2023.02.27 14:59:51.276525761	0001923
1	5.066927	-3.803562	3.286762	0.635500	MT	20887	2023.02.27 14:59:51.277525761	0001923
1	5.050172	-4.917559	0.997317	0.572022	MT	20887	2023.02.27 14:59:51.278525761	0001923
1	5.045836	-4.777148	-1.571400	0.412331	MT	20887	2023.02.27 14:59:51.279525761	0001923
1	5.061959	-3.415444	-3.733896	0.127229	MT	20887	2023.02.27 14:59:51.280525761	0001923
1	5.099317	-1.261685	-4.938686	-0.143415	MT	20887	2023.02.27 14:59:51.281525761	0001923
1	5.128488	1.260863	-4.955222	-0.396717	MT	20887	2023.02.27 14:59:51.282525761	0001923
1	5.181038	3.532825	-3.760641	-0.468915	MT	20887	2023.02.27 14:59:51.283525761	0001923
1	5.150951	4.884459	-1.571231	-0.453422	MT	20887	2023.02.27 14:59:51.284525761	0001923
1	5.138050	5.046342	0.926502	-0.274928	MT	20887	2023.02.27 14:59:51.285525761	0001923
1	5.158022	4.002091	3.253891	-0.025588	MT	20887	2023.02.27 14:59:51.286525761	0001923
1	5.169396	1.970251	4.771422	0.272578	MT	20887	2023.02.27 14:59:51.287525761	0001923
1	5.151947	-0.547821	5.097234	0.510553	MT	20887	2023.02.27 14:59:51.288525761	0001923
1	5.123663	-2.884285	4.182382	0.663701	MT	20887	2023.02.27 14:59:51.289525761	0001923
1	5.059531	-4.512644	2.178949	0.697908	MT	20887	2023.02.27 14:59:51.290525761	0001923
1	4.987817	-4.951553	-0.299084	0.520572	MT	20887	2023.02.27 14:59:51.291525761	0001923
1	5.068289	-4.268341	-2.720661	0.258513	MT	20887	2023.02.27 14:59:51.292525761	0001923
1	5.087309	-2.442528	-4.462496	0.030059	MT	20887	2023.02.27 14:59:51.293525761	0001923
1	5.112677	0.015556	-5.106868	-0.243168	MT	20887	2023.02.27 14:59:51.294525761	0001923
1	5.131701	2.458736	-4.481000	-0.457837	MT	20887	2023.02.27 14:59:51.295525761	0001923
1	5.140341	4.310039	-2.767247	-0.434756	MT	20887	2023.02.27 14:59:51.296525761	0001923
1	5.146310	5.121822	-0.334055	-0.373968	MT	20887	2023.02.27 14:59:51.297525761	0001923
1	5.134547	4.653281	2.166119	-0.135927	MT	20887	2023.02.27 14:59:51.298525761	0001923
1	5.130180	3.033790	4.134332	0.148866	MT	20887	2023.02.27 14:59:51.299525761	0001923
1	5.154114	0.741219	5.084109	0.409046	MT	20887	2023.02.27 14:59:51.300525761	0001923
1	5.139009	-1.745761	4.797823	0.585345	MT	20887	2023.02.27 14:59:51.301525761	0001923
1	5.076046	-3.791298	3.309346	0.663723	MT	20887	2023.02.27 14:59:51.302525761	0001923
1	5.041715	-4.901336	1.019967	0.596204	MT	20887	2023.02.27 14:59:51.303525761	0001923
1	5.111535	-4.852082	-1.551613	0.421407	MT	20887	2023.02.27 14:59:51.304525761	0001923
1	5.093916	-3.486309	-3.711212	0.143309	MT	20887	2023.02.27 14:59:51.305525761	0001923
1	5.103822	-1.246049	-4.946117	-0.179696	MT	20887	2023.02.27 14:59:51.306525761	0001923
1	5.129116	1.289311	-4.951861	-0.352952	MT	20887	2023.02.27 14:59:51.307525761	0001923
1	5.135201	3.497712	-3.729564	-0.476080	MT	20887	2023.02.27 14:59:51.308525761	0001923
1	5.159044	4.884571	-1.599349	-0.445851	MT	20887	2023.02.27 14:59:51.309525761	0001923
1	5.112259	5.014312	0.957460	-0.274125	MT	20887	2023.02.27 14:59:51.310525761	0001923
1	5.173093	4.002231	3.277644	-0.009224	MT	20887	2023.02.27 14:59:51.311525761	0001923
1	5.151410	1.979440	4.747192	0.288116	MT	20887	2023.02.27 14:59:51.312525761	0001923
1	5.156683	-0.595413	5.092582	0.549980	MT	20887	2023.02.27 14:59:51.313525761	0001923
1	5.104047	-2.855749	4.169638	0.714221	MT	20887	2023.02.27 14:59:51.314525761	0001923
1	5.084149	-4.532828	2.199167	0.682422	MT	20887	2023.02.27 14:59:51.315525761	0001923
1	5.064003	-5.026214	-0.264726	0.557872	MT	20887	2023.02.27 14:59:51.316525761	0001923
1	5.066460	-4.279914	-2.694350	0.303042	MT	20887	2023.02.27 14:59:51.317525761	0001923
1	5.077451	-2.415968	-4.465807	-0.013273	MT	20887	2023.02.27 14:59:51.318525761	0001923
1	5.113211	-0.004607	-5.106647	-0.258959	MT	20887	2023.02.27 14:59:51.319525761	0001923
1	5.129058	2.426835	-4.496159	-0.449739	MT	20887	2023.02.27 14:59:51.320525761	0001923
1	5.164822	4.329562	-2.774505	-0.482076	MT	20887	2023.02.27 14:59:51.321525761	0001923
1	5.094345	5.069957	-0.342299	-0.361557	MT	20887	2023.02.27 14:59:51.322525761	0001923
1	5.131147	4.661061	2.139498	-0.160418	MT	20887	2023.02.27 14:59:51.323525761	0001923
1	5.198512	3.133650	4.145633	0.136007	MT	20887	2023.02.27 14:59:51.324525761	0001923
1	5.158479	0.689168	5.096107	0.405765	MT	20887	2023.02.27 14:59:51.325525761	0001923
1	5.118553	-1.769311	4.762188	0.625051	MT	20887	2023.02.27 14:59:51.326525761	0001923
1	5.121950	-3.851212	3.309153	0.672340	MT	20887	2023.02.27 14:59:51.327525761	0001923
1	5.060239	-4.928208	0.976818	0.603824	MT	20887	2023.02.27 14:59:51.328525761	0001923
1	5.052315	-4.797270	-1.532306	0.405134	MT	20887	2023.02.27 14:59:51.329525761	0001923
1	5.036971	-3.415243	-3.699251	0.150760	MT	20887	2023.02.27 14:59:51.330525761	0001923
1	5.084010	-1.213857	-4.934385	-0.159845	MT	20887	2023.02.27 14:59:51.331525761	0001923
1	5.122174	1.236947	-4.955373	-0.388472	MT	20887	2023.02.27 14:59:51.332525761	0001923
1	5.114183	3.433413	-3.756149	-0.507828	MT	20887	2023.02.27 14:59:51.333525761	0001923
1	5.131465	4.856727	-1.599612	-0.430566	MT	20887	2023.02.27 14:59:51.334525761	0001923
1	5.106792	5.018445	0.907349	-0.266932	MT	20887	2023.02.27 14:59:51.335525761	0001923
1	5.147888	3.998556	3.242215	0.018277	MT	20887	2023.02.27 14:59:51.336525761	0001923
1	5.152928	1.954429	4.759160	0.288557	MT	20887	2023.02.27 14:59:51.337525761	0001923
1	5.146080	-0.563771	5.089154	0.514595	MT	20887	2023.02.27 14:59:51.338525761	0001923
1	5.122030	-2.906607	4.154396	0.726514	MT	20887	2023.02.27 14:59:51.339525761	0001923
1	5.082279	-4.532993	2.199412	0.666425	MT	20887	2023.02.27 14:59:51.340525761	0001923
1	5.053120	-5.019764	-0.290860	0.501397	MT	20887	2023.02.27 14:59:51.341525761	0001923
1	5.081068	-4.272159	-2.736908	0.274307	MT	20887	2023.02.27 14:59:51.342525761	0001923
1	5.083942	-2.407390	-4.477636	0.041467	MT	20887	2023.02.27 14:59:51.343525761	0001923
1	5.123531	-0.004018	-5.119501	-0.203152	MT	20887	2023.02.27 14:59:51.344525761	0001923
1	5.141346	2.451250	-4.500740	-0.410054	MT	20887	2023.02.27 14:59:51.345525761	0001923
1	5.137409	4.301807	-2.770905	-0.457731	MT	20887	2023.02.27 14:59:51.346525761	0001923
1	5.113518	5.090034	-0.338398	-0.353703	MT	20887	2023.02.27 14:59:51.347525761	0001923
1	5.105748	4.608929	2.190552	-0.167102	MT	20887	2023.02.27 14:59:51.348525761	0001923
1	5.131048	3.045880	4.126225	0.156619	MT	20887	2023.02.27 14:59:51.349525761	0001923
1	5.171572	0.729698	5.099360	0.457406	MT	20887	2023.02.27 14:59:51.350525761	0001923
1	5.161749	-1.813840	4.797865	0.578047	MT	20887	2023.02.27 14:59:51.351525761	0001923
1	5.111245	-3.839126	3.305045	0.680154	MT	20887	2023.02.27 14:59:51.352525761	0001923
1	5.049255	-4.912793	0.972226	0.643602	MT	20887	2023.02.27 14:59:51.353525761	0001923
1	5.066931	-4.805406	-1.559068	0.388806	MT	20887	2023.02.27 14:59:51.354525761	0001923
1	5.050694	-3.419463	-3.714903	0.127560	MT	20887	2023.02.27 14:59:51.355525761	0001923
1	5.084680	-1.233695	-4.930654	-0.143581	MT	20887	2023.02.27 14:59:51.356525761	0001923
1	5.118702	1.261423	-4.949063	-0.341620	MT	20887	2023.02.27 14:59:51.357525761	0001923
1	5.132576	3.485762	-3.737639	-0.472079	MT	20887	2023.02.27 14:59:51.358525761	0001923
1	5.125691	4.844619	-1.614441	-0.442669	MT	20887	2023.02.27 14:59:51.359525761	0001923
1	5.122565	5.026360	0.950414	-0.270357	MT	20887	2023.02.27 14:59:51.360525761	0001923
1	5.132355	3.978351	3.242497	-0.001513	MT	20887	2023.02.27 14:59:51.361525761	0001923
1	5.121955	1.958424	4.724230	0.283982	MT	20887	2023.02.27 14:59:51.362525761	0001923
1	5.161239	-0.555299	5.100445	0.561688	MT	20887	2023.02.27 14:59:51.363525761	0001923
1	5.126763	-2.911185	4.166230	0.671733	MT	20887	2023.02.27 14:59:51.364525761	0001923
1	5.053218	-4.497045	2.207514	0.662178	MT	20887	2023.02.27 14:59:51.365525761	0001923
1	5.042730	-5.007632	-0.299028	0.513149	MT	20887	2023.02.27 14:59:51.366525761	0001923
1	5.051628	-4.249057	-2.717066	0.286374	MT	20887	2023.02.27 14:59:51.367525761	0001923
1	5.094509	-2.442396	-4.470678	0.041934	MT	20887	2023.02.27 14:59:51.368525761	0001923
1	5.088571	-0.015053	-5.084518	-0.202504	MT	20887	2023.02.27 14:59:51.369525761	0001923
1	5.133259	2.446703	-4.488953	-0.461836	MT	20887	2023.02.27 14:59:51.370525761	0001923
1	5.113750	4.274963	-2.771166	-0.442456	MT	20887	2023.02.27 14:59:51.371525761	0001923
1	5.113389	5.089807	-0.318095	-0.373394	MT	20887	2023.02.27 14:59:51.372525761	0001923
1	5.092319	4.609617	2.161579	-0.103541	MT	20887	2023.02.27 14:59:51.373525761	0001923
1	5.173924	3.097780	4.141407	0.148314	MT	20887	2023.02.27 14:59:51.374525761	0001923
1	5.162304	0.717166	5.096140	0.405477	MT	20887	2023.02.27 14:59:51.375525761	0001923
1	5.133846	-1.801272	4.766089	0.629441	MT	20887	2023.02.27 14:59:51.376525761	0001923
1	5.104845	-3.854729	3.269496	0.714778	MT	20887	2023.02.27 14:59:51.377525761	0001923
1	5.100801	-4.968214	0.984770	0.604358	MT	20887	2023.02.27 14:59:51.378525761	0001923
1	5.022249	-4.757124	-1.555439	0.416369	MT	20887	2023.02.27 14:59:51.379525761	0001923
1	5.076180	-3.455142	-3.715419	0.158926	MT	20887	2023.02.27 14:59:51.380525761	0001923
1	5.143697	-1.272640	-4.981694	-0.143959	MT	20887	2023.02.27 14:59:51.381525761	0001923
1	5.116259	1.293172	-4.936675	-0.364762	MT	20887	2023.02.27 14:59:51.382525761	0001923
1	5.154253	3.513806	-3.741666	-0.468429	MT	20887	2023.02.27 14:59:51.383525761	0001923
1	5.111836	4.836641	-1.595514	-0.438297	MT	20887	2023.02.27 14:59:51.384525761	0001923
1	5.111252	5.018339	0.930468	-0.274579	MT	20887	2023.02.27 14:59:51.385525761	0001923
1	5.135515	3.982186	3.242746	-0.017552	MT	20887	2023.02.27 14:59:51.386525761	0001923
1	5.147532	1.950392	4.755217	0.284538	MT	20887	2023.02.27 14:59:51.387525761	0001923
1	5.161161	-0.559829	5.105218	0.510799	MT	20887	2023.02.27 14:59:51.388525761	0001923
1	5.089629	-2.876332	4.147518	0.655085	MT	20887	2023.02.27 14:59:51.389525761	0001923
1	5.099217	-4.539647	2.213867	0.701720	MT	20887	2023.02.27 14:59:51.390525761	0001923
1	5.052298	-5.015534	-0.314158	0.521001	MT	20887	2023.02.27 14:59:51.391525761	0001923
1	5.067742	-4.251909	-2.741250	0.298036	MT	20887	2023.02.27 14:59:51.392525761	0001923
1	5.085239	-2.447099	-4.457661	-0.024830	MT	20887	2023.02.27 14:59:51.393525761	0001923
1	5.117949	0.003190	-5.110332	-0.279099	MT	20887	2023.02.27 14:59:51.394525761	0001923
1	5.155350	2.463052	-4.508420	-0.430296	MT	20887	2023.02.27 14:59:51.395525761	0001923
1	5.126154	4.305486	-2.739476	-0.485294	MT	20887	2023.02.27 14:59:51.396525761	0001923
1	5.131843	5.105529	-0.328647	-0.401722	MT	20887	2023.02.27 14:59:51.397525761	0001923
1	5.115661	4.629521	2.173723	-0.111562	MT	20887	2023.02.27 14:59:51.398525761	0001923
1	5.162644	3.066299	4.148590	0.199757	MT	20887	2023.02.27 14:59:51.399525761	0001923
1	5.160525	0.721418	5.091779	0.429371	MT	20887	2023.02.27 14:59:51.400525761	0001923
1	5.161972	-1.789725	4.805709	0.589920	MT	20887	2023.02.27 14:59:51.401525761	0001923
1	5.090651	-3.818751	3.289537	0.714713	MT	20887	2023.02.27 14:59:51.402525761	0001923
1	5.077658	-4.943956	0.972433	0.627923	MT	20887	2023.02.27 14:59:51.403525761	0001923
1	5.048355	-4.789097	-1.540540	0.420927	MT	20887	2023.02.27 14:59:51.404525761	0001923
1	5.054620	-3.430976	-3.707651	0.175798	MT	20887	2023.02.27 14:59:51.405525761	0001923
1	5.101831	-1.269973	-4.938268	-0.171328	MT	20887	2023.02.27 14:59:51.406525761	0001923
1	5.142459	1.288993	-4.963371	-0.385130	MT	20887	2023.02.27 14:59:51.407525761	0001923
1	5.133282	3.509895	-3.717842	-0.457023	MT	20887	2023.02.27 14:59:51.408525761	0001923
1	5.118333	4.848793	-1.583745	-0.422240	MT	20887	2023.02.27 14:59:51.409525761	0001923
1	5.150564	5.058498	0.934271	-0.258932	MT	20887	2023.02.27 14:59:51.410525761	0001923
1	5.125799	3.954457	3.261283	0.011022	MT	20887	2023.02.27 14:59:51.411525761	0001923
1	5.188350	1.966031	4.794705	0.253974	MT	20887	2023.02.27 14:59:51.412525761	0001923
1	5.136402	-0.518988	5.076063	0.588946	MT	20887	2023.02.27 14:59:51.413525761	0001923
1	5.118877	-2.903265	4.163362	0.663606	MT	20887	2023.02.27 14:59:51.414525761	0001923
1	5.091232	-4.516551	2.238708	0.713864	MT	20887	2023.02.27 14:59:51.415525761	0001923
1	5.050557	-5.011220	-0.299643	0.553184	MT	20887	2023.02.27 14:59:51.416525761	0001923
1	5.040726	-4.221525	-2.744297	0.237666	MT	20887	2023.02.27 14:59:51.417525761	0001923
1	5.068865	-2.419908	-4.453920	-0.006050	MT	20887	2023.02.27 14:59:51.418525761	0001923
1	5.089963	-0.011548	-5.083780	-0.250537	MT	20887	2023.02.27 14:59:51.419525761	0001923
1	5.125043	2.415129	-4.500600	-0.421681	MT	20887	2023.02.27 14:59:51.420525761	0001923
1	5.098149	4.275434	-2.748901	-0.394113	MT	20887	2023.02.27 14:59:51.421525761	0001923
1	5.132540	5.110198	-0.338619	-0.337912	MT	20887	2023.02.27 14:59:51.422525761	0001923
1	5.094145	4.597218	2.190111	-0.138984	MT	20887	2023.02.27 14:59:51.423525761	0001923
1	5.147078	3.057496	4.138788	0.120685	MT	20887	2023.02.27 14:59:51.424525761	0001923
1	5.176957	0.737734	5.103308	0.461384	MT	20887	2023.02.27 14:59:51.425525761	0001923
1	5.142238	-1.805613	4.777571	0.597655	MT	20887	2023.02.27 14:59:51.426525761	0001923
1	5.106976	-3.847403	3.294465	0.652073	MT	20887	2023.02.27 14:59:51.427525761	0001923
1	5.074444	-4.943895	0.953374	0.631633	MT	20887	2023.02.27 14:59:51.428525761	0001923
1	5.000743	-4.736733	-1.537028	0.456446	MT	20887	2023.02.27 14:59:51.429525761	0001923
1	5.075482	-3.467195	-3.703374	0.155233	MT	20887	2023.02.27 14:59:51.430525761	0001923
1	5.126357	-1.265585	-4.965795	-0.136787	MT	20887	2023.02.27 14:59:51.431525761	0001923
1	5.140971	1.293478	-4.964084	-0.338179	MT	20887	2023.02.27 14:59:51.432525761	0001923
1	5.151756	3.481908	-3.768808	-0.461514	MT	20887	2023.02.27 14:59:51.433525761	0001923
1	5.135676	4.852837	-1.626735	-0.422938	MT	20887	2023.02.27 14:59:51.434525761	0001923
1	5.114729	5.018199	0.946649	-0.286333	MT	20887	2023.02.27 14:59:51.435525761	0001923
1	5.169166	4.010495	3.261289	0.014445	MT	20887	2023.02.27 14:59:51.436525761	0001923
1	5.138841	1.926476	4.755067	0.292783	MT	20887	2023.02.27 14:59:51.437525761	0001923
1	5.141772	-0.548102	5.089662	0.482436	MT	20887	2023.02.27 14:59:51.438525761	0001923
1	5.075963	-2.856247	4.143420	0.662817	MT	20887	2023.02.27 14:59:51.439525761	0001923
1	5.018063	-4.465158	2.195737	0.649667	MT	20887	2023.02.27 14:59:51.440525761	0001923
1	5.086265	-5.050444	-0.279387	0.533894	MT	20887	2023.02.27 14:59:51.441525761	0001923
1	5.031259	-4.229024	-2.710104	0.290275	MT	20887	2023.02.27 14:59:51.442525761	0001923
1	5.099988	-2.463048	-4.465740	-0.020788	MT	20887	2023.02.27 14:59:51.443525761	0001923
1	5.114802	0.018979	-5.106008	-0.299199	MT	20887	2023.02.27 14:59:51.444525761	0001923
1	5.116966	2.430943	-4.481339	-0.437553	MT	20887	2023.02.27 14:59:51.445525761	0001923
1	5.128762	4.290432	-2.766369	-0.493551	MT	20887	2023.02.27 14:59:51.446525761	0001923
1	5.121215	5.098030	-0.334389	-0.353724	MT	20887	2023.02.27 14:59:51.447525761	0001923
1	5.132635	4.641055	2.186408	-0.155495	MT	20887	2023.02.27 14:59:51.448525761	0001923
1	5.161027	3.076616	4.141627	0.132533	MT	20887	2023.02.27 14:59:51.449525761	0001923
1	5.153585	0.713133	5.088198	0.401397	MT	20887	2023.02.27 14:59:51.450525761	0001923
1	5.128341	-1.753579	4.781571	0.601181	MT	20887	2023.02.27 14:59:51.451525761	0001923
1	5.077030	-3.819013	3.273951	0.687473	MT	20887	2023.02.27 14:59:51.452525761	0001923
1	5.052998	-4.912986	1.000467	0.628032	MT	20887	2023.02.27 14:59:51.453525761	0001923
1	5.061623	-4.793065	-1.571541	0.420494	MT	20887	2023.02.27 14:59:51.454525761	0001923
1	5.067832	-3.423289	-3.734135	0.142309	MT	20887	2023.02.27 14:59:51.455525761	0001923
1	5.084323	-1.249378	-4.927147	-0.112360	MT	20887	2023.02.27 14:59:51.456525761	0001923
1	5.149738	1.289084	-4.971493	-0.377253	MT	20887	2023.02.27 14:59:51.457525761	0001923
1	5.134558	3.469937	-3.756885	-0.457208	MT	20887	2023.02.27 14:59:51.458525761	0001923
1	5.167456	4.891154	-1.594731	-0.485856	MT	20887	2023.02.27 14:59:51.459525761	0001923
1	5.163343	5.069365	0.942466	-0.270921	MT	20887	2023.02.27 14:59:51.460525761	0001923
1	5.173080	4.002273	3.277582	-0.005225	MT	20887	2023.02.27 14:59:51.461525761	0001923
1	5.156496	1.966191	4.759526	0.265437	MT	20887	2023.02.27 14:59:51.462525761	0001923
1	5.146143	-0.535412	5.088653	0.549301	MT	20887	2023.02.27 14:59:51.463525761	0001923
1	5.090321	-2.860053	4.155109	0.683038	MT	20887	2023.02.27 14:59:51.464525761	0001923
1	5.092015	-4.540001	2.207402	0.666619	MT	20887	2023.02.27 14:59:51.465525761	0001923
1	5.037383	-4.999178	-0.260756	0.561655	MT	20887	2023.02.27 14:59:51.466525761	0001923
1	5.033737	-4.233189	-2.709865	0.274318	MT	20887	2023.02.27 14:59:51.467525761	0001923
1	5.084898	-2.430648	-4.466298	0.017876	MT	20887	2023.02.27 14:59:51.468525761	0001923
1	5.117208	0.011396	-5.110628	-0.259185	MT	20887	2023.02.27 14:59:51.469525761	0001923
1	5.127297	2.447070	-4.485503	-0.425781	MT	20887	2023.02.27 14:59:51.470525761	0001923
1	5.165647	4.349739	-2.747790	-0.461873	MT	20887	2023.02.27 14:59:51.471525761	0001923
1	5.155210	5.134311	-0.329774	-0.326023	MT	20887	2023.02.27 14:59:51.472525761	0001923
1	5.189508	4.704134	2.186360	-0.148145	MT	20887	2023.02.27 14:59:51.473525761	0001923
1	5.156203	3.045931	4.157099	0.165091	MT	20887	2023.02.27 14:59:51.474525761	0001923
1	5.129921	0.725367	5.060910	0.420857	MT	20887	2023.02.27 14:59:51.475525761	0001923
1	5.137258	-1.761335	4.785195	0.625320	MT	20887	2023.02.27 14:59:51.476525761	0001923
1	5.089257	-3.834771	3.269581	0.710572	MT	20887	2023.02.27 14:59:51.477525761	0001923
1	5.031526	-4.896913	0.968428	0.631378	MT	20887	2023.02.27 14:59:51.478525761	0001923
1	5.037117	-4.773165	-1.555397	0.412534	MT	20887	2023.02.27 14:59:51.479525761	0001923
1	5.062502	-3.431222	-3.719268	0.150619	MT	20887	2023.02.27 14:59:51.480525761	0001923
1	5.087586	-1.197612	-4.942717	-0.137136	MT	20887	2023.02.27 14:59:51.481525761	0001923
1	5.139839	1.244922	-4.971301	-0.392798	MT	20887	2023.02.27 14:59:51.482525761	0001923
1	5.117783	3.473868	-3.729822	-0.460836	MT	20887	2023.02.27 14:59:51.483525761	0001923
1	5.141529	4.872920	-1.587899	-0.410550	MT	20887	2023.02.27 14:59:51.484525761	0001923
1	5.170919	5.073304	0.961530	-0.274672	MT	20887	2023.02.27 14:59:51.485525761	0001923
1	5.136768	3.978385	3.249435	0.002593	MT	20887	2023.02.27 14:59:51.486525761	0001923
1	5.177885	1.954401	4.786157	0.288969	MT	20887	2023.02.27 14:59:51.487525761	0001923
1	5.154787	-0.579902	5.097318	0.502884	MT	20887	2023.02.27 14:59:51.488525761	0001923
1	5.133845	-2.955410	4.147546	0.647900	MT	20887	2023.02.27 14:59:51.489525761	0001923
1	5.073155	-4.528853	2.183235	0.678138	MT	20887	2023.02.27 14:59:51.490525761	0001923
1	5.035435	-4.995105	-0.291809	0.565139	MT	20887	2023.02.27 14:59:51.491525761	0001923
1	5.105000	-4.295865	-2.741363	0.302489	MT	20887	2023.02.27 14:59:51.492525761	0001923
1	5.076033	-2.419735	-4.462163	0.009825	MT	20887	2023.02.27 14:59:51.493525761	0001923
1	5.122065	-0.031804	-5.114373	-0.278800	MT	20887	2023.02.27 14:59:51.494525761	0001923
1	5.141096	2.458913	-4.493243	-0.442024	MT	20887	2023.02.27 14:59:51.495525761	0001923
1	5.130247	4.306152	-2.756436	-0.422549	MT	20887	2023.02.27 14:59:51.496525761	0001923
1	5.139668	5.118140	-0.322550	-0.341749	MT	20887	2023.02.27 14:59:51.497525761	0001923
1	5.117843	4.637533	2.161734	-0.111828	MT	20887	2023.02.27 14:59:51.498525761	0001923
1	5.124820	3.045971	4.118104	0.164495	MT	20887	2023.02.27 14:59:51.499525761	0001923
1	5.149312	0.705262	5.084006	0.413416	MT	20887	2023.02.27 14:59:51.500525761	0001923
1	5.138432	-1.793573	4.777524	0.601531	MT	20887	2023.02.27 14:59:51.501525761	0001923
1	5.084646	-3.835173	3.270176	0.671579	MT	20887	2023.02.27 14:59:51.502525761	0001923
1	5.090527	-4.947959	1.015362	0.632621	MT	20887	2023.02.27 14:59:51.503525761	0001923
1	5.053871	-4.788958	-1.555721	0.432695	MT	20887	2023.02.27 14:59:51.504525761	0001923
1	5.088870	-3.459446	-3.729949	0.127743	MT	20887	2023.02.27 14:59:51.505525761	0001923
1	5.082539	-1.241544	-4.926893	-0.128440	MT	20887	2023.02.27 14:59:51.506525761	0001923
1	5.104944	1.217266	-4.944887	-0.356103	MT	20887	2023.02.27 14:59:51.507525761	0001923
1	5.147118	3.498010	-3.748974	-0.449375	MT	20887	2023.02.27 14:59:51.508525761	0001923
1	5.121122	4.848222	-1.578906	-0.477170	MT	20887	2023.02.27 14:59:51.509525761	0001923
1	5.130461	5.034048	0.942898	-0.301556	MT	20887	2023.02.27 14:59:51.510525761	0001923
1	5.172756	3.986336	3.296439	0.003229	MT	20887	2023.02.27 14:59:51.511525761	0001923
1	5.184064	1.979486	4.782065	0.296650	MT	20887	2023.02.27 14:59:51.512525761	0001923
1	5.155321	-0.535744	5.101125	0.518490	MT	20887	2023.02.27 14:59:51.513525761	0001923
1	5.138604	-2.931143	4.166145	0.675938	MT	20887	2023.02.27 14:59:51.514525761	0001923
1	5.044833	-4.497152	2.191699	0.649935	MT	20887	2023.02.27 14:59:51.515525761	0001923
1	5.029840	-4.995720	-0.294892	0.505088	MT	20887	2023.02.27 14:59:51.516525761	0001923
1	5.080274	-4.284220	-2.716863	0.270737	MT	20887	2023.02.27 14:59:51.517525761	0001923
1	5.113575	-2.426777	-4.501045	0.001303	MT	20887	2023.02.27 14:59:51.518525761	0001923
1	5.089947	-0.004549	-5.083772	-0.250609	MT	20887	2023.02.27 14:59:51.519525761	0001923
1	5.149675	2.459089	-4.504486	-0.426194	MT	20887	2023.02.27 14:59:51.520525761	0001923
1	5.131047	4.306028	-2.756253	-0.434547	MT	20887	2023.02.27 14:59:51.521525761	0001923
1	5.139410	5.118136	-0.318550	-0.341688	MT	20887	2023.02.27 14:59:51.522525761	0001923
1	5.137102	4.641126	2.197284	-0.147328	MT	20887	2023.02.27 14:59:51.523525761	0001923
1	5.150063	3.025553	4.165624	0.129425	MT	20887	2023.02.27 14:59:51.524525761	0001923
1	5.158641	0.745214	5.088114	0.409066	MT	20887	2023.02.27 14:59:51.525525761	0001923
1	5.145243	-1.809448	4.777322	0.613694	MT	20887	2023.02.27 14:59:51.526525761	0001923
1	5.081542	-3.787018	3.316923	0.691800	MT	20887	2023.02.27 14:59:51.527525761	0001923
1	5.033698	-4.897099	0.988670	0.615686	MT	20887	2023.02.27 14:59:51.528525761	0001923
1	5.077546	-4.812994	-1.559688	0.428882	MT	20887	2023.02.27 14:59:51.529525761	0001923
1	5.093456	-3.486464	-3.710983	0.128311	MT	20887	2023.02.27 14:59:51.530525761	0001923
1	5.110017	-1.257714	-4.950619	-0.147639	MT	20887	2023.02.27 14:59:51.531525761	0001923
1	5.122641	1.273226	-4.948759	-0.360740	MT	20887	2023.02.27 14:59:51.532525761	0001923
1	5.131491	3.485917	-3.737868	-0.457082	MT	20887	2023.02.27 14:59:51.533525761	0001923
1	5.097955	4.820646	-1.599532	-0.438194	MT	20887	2023.02.27 14:59:51.534525761	0001923
1	5.139172	5.038212	0.973609	-0.282127	MT	20887	2023.02.27 14:59:51.535525761	0001923
1	5.149009	3.974031	3.273916	-0.028994	MT	20887	2023.02.27 14:59:51.536525761	0001923
1	5.152463	1.962474	4.755109	0.292413	MT	20887	2023.02.27 14:59:51.537525761	0001923
1	5.155068	-0.539826	5.101243	0.510532	MT	20887	2023.02.27 14:59:51.538525761	0001923
1	5.119504	-2.923041	4.147035	0.683564	MT	20887	2023.02.27 14:59:51.539525761	0001923
1	5.075116	-4.529323	2.199905	0.634389	MT	20887	2023.02.27 14:59:51.540525761	0001923
1	5.017907	-4.983851	-0.317646	0.489616	MT	20887	2023.02.27 14:59:51.541525761	0001923
1	5.056358	-4.252461	-2.724458	0.246290	MT	20887	2023.02.27 14:59:51.542525761	0001923
1	5.061295	-2.403827	-4.454023	0.001784	MT	20887	2023.02.27 14:59:51.543525761	0001923
1	5.108502	-0.001192	-5.098788	-0.314884	MT	20887	2023.02.27 14:59:51.544525761	0001923
1	5.138163	2.494262	-4.473754	-0.406084	MT	20887	2023.02.27 14:59:51.545525761	0001923
1	5.138604	4.314238	-2.760548	-0.414694	MT	20887	2023.02.27 14:59:51.546525761	0001923
1	5.104485	5.082108	-0.329531	-0.345485	MT	20887	2023.02.27 14:59:51.547525761	0001923
1	5.163485	4.673541	2.192712	-0.107725	MT	20887	2023.02.27 14:59:51.548525761	0001923
1	5.154098	3.068743	4.138434	0.144568	MT	20887	2023.02.27 14:59:51.549525761	0001923
1	5.163398	0.705579	5.095516	0.445594	MT	20887	2023.02.27 14:59:51.550525761	0001923
1	5.123036	-1.769524	4.769493	0.605161	MT	20887	2023.02.27 14:59:51.551525761	0001923
1	5.070800	-3.807480	3.286635	0.643540	MT	20887	2023.02.27 14:59:51.552525761	0001923
1	5.065890	-4.927759	0.980146	0.647878	MT	20887	2023.02.27 14:59:51.553525761	0001923
1	5.036039	-4.764943	-1.571691	0.432204	MT	20887	2023.02.27 14:59:51.554525761	0001923
1	5.087431	-3.467096	-3.719494	0.162987	MT	20887	2023.02.27 14:59:51.555525761	0001923
1	5.097251	-1.221648	-4.946684	-0.140949	MT	20887	2023.02.27 14:59:51.556525761	0001923
1	5.140752	1.257292	-4.971836	-0.356927	MT	20887	2023.02.27 14:59:51.557525761	0001923
1	5.136363	3.505903	-3.725845	-0.457105	MT	20887	2023.02.27 14:59:51.558525761	0001923
1	5.140213	4.876734	-1.567653	-0.426283	MT	20887	2023.02.27 14:59:51.559525761	0001923
1	5.206269	5.109303	0.961572	-0.275042	MT	20887	2023.02.27 14:59:51.560525761	0001923
1	5.115016	3.930157	3.273681	-0.016543	MT	20887	2023.02.27 14:59:51.561525761	0001923
1	5.163904	1.934617	4.777829	0.309050	MT	20887	2023.02.27 14:59:51.562525761	0001923
1	5.141012	-0.551279	5.080452	0.561341	MT	20887	2023.02.27 14:59:51.563525761	0001923
1	5.114876	-2.876071	4.174087	0.683493	MT	20887	2023.02.27 14:59:51.564525761	0001923
1	5.062923	-4.508660	2.194952	0.698112	MT	20887	2023.02.27 14:59:51.565525761	0001923
1	5.011542	-4.971244	-0.318533	0.548482	MT	20887	2023.02.27 14:59:51.566525761	0001923
1	5.018218	-4.200965	-2.729130	0.293695	MT	20887	2023.02.27 14:59:51.567525761	0001923
1	5.089963	-2.435211	-4.469463	-0.037135	MT	20887	2023.02.27 14:59:51.568525761	0001923
1	5.134315	0.055452	-5.127634	-0.255898	MT	20887	2023.02.27 14:59:51.569525761	0001923
1	5.102615	2.443334	-4.461938	-0.397377	MT	20887	2023.02.27 14:59:51.570525761	0001923
1	5.148023	4.329854	-2.747981	-0.450669	MT	20887	2023.02.27 14:59:51.571525761	0001923
1	5.143364	5.122090	-0.314485	-0.345667	MT	20887	2023.02.27 14:59:51.572525761	0001923
1	5.140824	4.645085	2.197350	-0.151369	MT	20887	2023.02.27 14:59:51.573525761	0001923
1	5.139652	3.029651	4.149509	0.137138	MT	20887	2023.02.27 14:59:51.574525761	0001923
1	5.149855	0.701427	5.083757	0.429454	MT	20887	2023.02.27 14:59:51.575525761	0001923
1	5.134681	-1.793193	4.768976	0.637403	MT	20887	2023.02.27 14:59:51.576525761	0001923
1	5.074365	-3.827083	3.262065	0.679373	MT	20887	2023.02.27 14:59:51.577525761	0001923
1	5.078619	-4.944179	0.988737	0.608171	MT	20887	2023.02.27 14:59:51.578525761	0001923
1	5.034859	-4.769120	-1.559453	0.416431	MT	20887	2023.02.27 14:59:51.579525761	0001923
1	5.042775	-3.399303	-3.722108	0.142245	MT	20887	2023.02.27 14:59:51.580525761	0001923
1	5.109796	-1.241597	-4.954767	-0.136866	MT	20887	2023.02.27 14:59:51.581525761	0001923
1	5.133173	1.276738	-4.955020	-0.408880	MT	20887	2023.02.27 14:59:51.582525761	0001923
1	5.153014	3.532743	-3.721585	-0.472319	MT	20887	2023.02.27 14:59:51.583525761	0001923
1	5.145585	4.876878	-1.587834	-0.414591	MT	20887	2023.02.27 14:59:51.584525761	0001923
1	5.095331	4.994540	0.977068	-0.249618	MT	20887	2023.02.27 14:59:51.585525761	0001923
1	5.133128	3.970629	3.253059	0.026732	MT	20887	2023.02.27 14:59:51.586525761	0001923
1	5.157861	1.970150	4.759592	0.261397	MT	20887	2023.02.27 14:59:51.587525761	0001923
1	5.133760	-0.571923	5.077391	0.498497	MT	20887	2023.02.27 14:59:51.588525761	0001923
1	5.106224	-2.888344	4.159502	0.655392	MT	20887	2023.02.27 14:59:51.589525761	0001923
1	5.051006	-4.501242	2.199816	0.642100	MT	20887	2023.02.27 14:59:51.590525761	0001923
1	5.078026	-5.042656	-0.314007	0.509281	MT	20887	2023.02.27 14:59:51.591525761	0001923
1	5.035044	-4.229425	-2.720492	0.250113	MT	20887	2023.02.27 14:59:51.592525761	0001923
1	5.087199	-2.415844	-4.476974	-0.002443	MT	20887	2023.02.27 14:59:51.593525761	0001923
1	5.148143	0.050970	-5.138905	-0.304032	MT	20887	2023.02.27 14:59:51.594525761	0001923
1	5.128949	2.451111	-4.485559	-0.421822	MT	20887	2023.02.27 14:59:51.595525761	0001923
1	5.110833	4.286697	-2.743804	-0.465163	MT	20887	2023.02.27 14:59:51.596525761	0001923
1	5.150510	5.130300	-0.318780	-0.325814	MT	20887	2023.02.27 14:59:51.597525761	0001923
1	5.178852	4.676856	2.217691	-0.171389	MT	20887	2023.02.27 14:59:51.598525761	0001923
1	5.201009	3.137691	4.145576	0.139965	MT	20887	2023.02.27 14:59:51.599525761	0001923
1	5.151430	0.669101	5.092191	0.398911	MT	20887	2023.02.27 14:59:51.600525761	0001923
1	5.141386	-1.773334	4.785181	0.625443	MT	20887	2023.02.27 14:59:51.601525761	0001923
1	5.104404	-3.843362	3.294408	0.656031	MT	20887	2023.02.27 14:59:51.602525761	0001923
1	5.069608	-4.936216	0.984808	0.604029	MT	20887	2023.02.27 14:59:51.603525761	0001923
1	5.047598	-4.785288	-1.555228	0.400660	MT	20887	2023.02.27 14:59:51.604525761	0001923
1	5.080586	-3.451419	-3.725986	0.130721	MT	20887	2023.02.27 14:59:51.605525761	0001923
1	5.097121	-1.253531	-4.938906	-0.128500	MT	20887	2023.02.27 14:59:51.606525761	0001923
1	5.113030	1.281213	-4.936751	-0.360639	MT	20887	2023.02.27 14:59:51.607525761	0001923
1	5.098246	3.445952	-3.729977	-0.452549	MT	20887	2023.02.27 14:59:51.608525761	0001923
1	5.138808	4.868755	-1.587660	-0.426507	MT	20887	2023.02.27 14:59:51.609525761	0001923
1	5.139109	5.042636	0.961004	-0.242358	MT	20887	2023.02.27 14:59:51.610525761	0001923
1	5.177728	4.021577	3.261179	0.022330	MT	20887	2023.02.27 14:59:51.611525761	0001923
1	5.172003	1.958409	4.778163	0.288806	MT	20887	2023.02.27 14:59:51.612525761	0001923
1	5.151005	-0.547457	5.092700	0.545486	MT	20887	2023.02.27 14:59:51.613525761	0001923
1	5.102715	-2.876349	4.163516	0.655329	MT	20887	2023.02.27 14:59:51.614525761	0001923
1	5.054145	-4.496962	2.207392	0.670176	MT	20887	2023.02.27 14:59:51.615525761	0001923
1	5.057512	-5.019443	-0.322284	0.528919	MT	20887	2023.02.27 14:59:51.616525761	0001923
1	5.050183	-4.245094	-2.721000	0.282273	MT	20887	2023.02.27 14:59:51.617525761	0001923
1	5.072150	-2.392416	-4.472106	-0.057620	MT	20887	2023.02.27 14:59:51.618525761	0001923
1	5.095140	0.015125	-5.087259	-0.282870	MT	20887	2023.02.27 14:59:51.619525761	0001923
1	5.134293	2.442790	-4.493079	-0.453857	MT	20887	2023.02.27 14:59:51.620525761	0001923
1	5.125697	4.305851	-2.744010	-0.450361	MT	20887	2023.02.27 14:59:51.621525761	0001923
1	5.134182	5.114115	-0.298557	-0.341341	MT	20887	2023.02.27 14:59:51.622525761	0001923
1	5.160455	4.673589	2.185652	-0.103833	MT	20887	2023.02.27 14:59:51.623525761	0001923
1	5.140556	3.041783	4.141341	0.148891	MT	20887	2023.02.27 14:59:51.624525761	0001923
1	5.162533	0.709373	5.095826	0.425556	MT	20887	2023.02.27 14:59:51.625525761	0001923
1	5.143775	-1.757302	4.793138	0.629400	MT	20887	2023.02.27 14:59:51.626525761	0001923
1	5.152020	-3.889917	3.304680	0.700675	MT	20887	2023.02.27 14:59:51.627525761	0001923
1	5.073859	-4.944240	0.968861	0.599867	MT	20887	2023.02.27 14:59:51.628525761	0001923
1	5.104577	-4.835935	-1.575775	0.432874	MT	20887	2023.02.27 14:59:51.629525761	0001923
1	5.055607	-3.419539	-3.721780	0.119455	MT	20887	2023.02.27 14:59:51.630525761	0001923
1	5.087761	-1.261738	-4.926627	-0.147231	MT	20887	2023.02.27 14:59:51.631525761	0001923
1	5.144553	1.269126	-4.971577	-0.373048	MT	20887	2023.02.27 14:59:51.632525761	0001923
1	5.150270	3.497567	-3.748318	-0.492368	MT	20887	2023.02.27 14:59:51.633525761	0001923
1	5.129405	4.861254	-1.592402	-0.378494	MT	20887	2023.02.27 14:59:51.634525761	0001923
1	5.125777	5.025950	0.958009	-0.309243	MT	20887	2023.02.27 14:59:51.635525761	0001923
1	5.141909	3.978130	3.257801	-0.021281	MT	20887	2023.02.27 14:59:51.636525761	0001923
1	5.161452	1.930411	4.778130	0.289094	MT	20887	2023.02.27 14:59:51.637525761	0001923
1	5.168730	-0.551308	5.108449	0.561769	MT	20887	2023.02.27 14:59:51.638525761	0001923
1	5.127894	-2.923177	4.159217	0.671749	MT	20887	2023.02.27 14:59:51.639525761	0001923
1	5.036479	-4.476794	2.203172	0.685907	MT	20887	2023.02.27 14:59:51.640525761	0001923
1	5.005534	-4.971729	-0.286865	0.504963	MT	20887	2023.02.27 14:59:51.641525761	0001923
1	5.062377	-4.249037	-2.737064	0.286069	MT	20887	2023.02.27 14:59:51.642525761	0001923
1	5.074322	-2.430701	-4.454238	0.014060	MT	20887	2023.02.27 14:59:51.643525761	0001923
1	5.109291	0.003678	-5.104065	-0.231000	MT	20887	2023.02.27 14:59:51.644525761	0001923
1	5.155491	2.509857	-4.481123	-0.446364	MT	20887	2023.02.27 14:59:51.645525761	0001923
1	5.120995	4.286508	-2.759497	-0.485404	MT	20887	2023.02.27 14:59:51.646525761	0001923
1	5.126643	5.106347	-0.322869	-0.321629	MT	20887	2023.02.27 14:59:51.647525761	0001923
1	5.179833	4.692337	2.190040	-0.127963	MT	20887	2023.02.27 14:59:51.648525761	0001923
1	5.156783	3.068864	4.141251	0.156611	MT	20887	2023.02.27 14:59:51.649525761	0001923
1	5.152930	0.729302	5.083973	0.417168	MT	20887	2023.02.27 14:59:51.650525761	0001923
1	5.134074	-1.777450	4.777360	0.613364	MT	20887	2023.02.27 14:59:51.651525761	0001923
1	5.086302	-3.843333	3.266412	0.655603	MT	20887	2023.02.27 14:59:51.652525761	0001923
1	5.065173	-4.936410	0.973114	0.583849	MT	20887	2023.02.27 14:59:51.653525761	0001923
1	5.052299	-4.780657	-1.568138	0.460425	MT	20887	2023.02.27 14:59:51.654525761	0001923
1	5.033192	-3.407683	-3.702585	0.107624	MT	20887	2023.02.27 14:59:51.655525761	0001923
1	5.134274	-1.280776	-4.969522	-0.155691	MT	20887	2023.02.27 14:59:51.656525761	0001923
1	5.129351	1.321539	-4.945175	-0.330178	MT	20887	2023.02.27 14:59:51.657525761	0001923
1	5.141267	3.513985	-3.725958	-0.449188	MT	20887	2023.02.27 14:59:51.658525761	0001923
1	5.136370	4.868378	-1.571127	-0.461256	MT	20887	2023.02.27 14:59:51.659525761	0001923
1	5.181557	5.081329	0.977476	-0.270510	MT	20887	2023.02.27 14:59:51.660525761	0001923
1	5.186979	4.014873	3.283695	0.053749	MT	20887	2023.02.27 14:59:51.661525761	0001923
1	5.121515	1.875808	4.754518	0.325303	MT	20887	2023.02.27 14:59:51.662525761	0001923
1	5.152847	-0.527950	5.101440	0.498411	MT	20887	2023.02.27 14:59:51.663525761	0001923
1	5.086200	-2.879948	4.134965	0.690937	MT	20887	2023.02.27 14:59:51.664525761	0001923
1	5.077896	-4.528907	2.195295	0.674322	MT	20887	2023.02.27 14:59:51.665525761	0001923
1	5.047762	-5.011475	-0.291278	0.529310	MT	20887	2023.02.27 14:59:51.666525761	0001923
1	5.052603	-4.233153	-2.744861	0.273784	MT	20887	2023.02.27 14:59:51.667525761	0001923
1	5.075415	-2.384202	-4.480401	-0.037828	MT	20887	2023.02.27 14:59:51.668525761	0001923
1	5.107001	0.063258	-5.099384	-0.271550	MT	20887	2023.02.27 14:59:51.669525761	0001923
1	5.129084	2.485965	-4.465337	-0.433875	MT	20887	2023.02.27 14:59:51.670525761	0001923
1	5.140354	4.337826	-2.720975	-0.450339	MT	20887	2023.02.27 14:59:51.671525761	0001923
1	5.168244	5.146104	-0.329455	-0.346143	MT	20887	2023.02.27 14:59:51.672525761	0001923
1	5.137647	4.653396	2.173935	-0.123807	MT	20887	2023.02.27 14:59:51.673525761	0001923
1	5.165892	3.062013	4.156996	0.172925	MT	20887	2023.02.27 14:59:51.674525761	0001923
1	5.148414	0.725306	5.079969	0.417148	MT	20887	2023.02.27 14:59:51.675525761	0001923
1	5.121255	-1.765566	4.769558	0.601121	MT	20887	2023.02.27 14:59:51.676525761	0001923
1	5.057505	-3.786854	3.277744	0.703202	MT	20887	2023.02.27 14:59:51.677525761	0001923
1	5.070824	-4.936179	0.988746	0.608089	MT	20887	2023.02.27 14:59:51.678525761	0001923
1	5.099679	-4.836273	-1.567287	0.401001	MT	20887	2023.02.27 14:59:51.679525761	0001923
1	5.073364	-3.463020	-3.703628	0.172189	MT	20887	2023.02.27 14:59:51.680525761	0001923
1	5.097128	-1.237569	-4.942825	-0.132725	MT	20887	2023.02.27 14:59:51.681525761	0001923
1	5.138796	1.280619	-4.958832	-0.420980	MT	20887	2023.02.27 14:59:51.682525761	0001923
1	5.131372	3.510184	-3.718269	-0.429028	MT	20887	2023.02.27 14:59:51.683525761	0001923
1	5.142939	4.880899	-1.567892	-0.410327	MT	20887	2023.02.27 14:59:51.684525761	0001923
1	5.090610	4.990746	0.976758	-0.229580	MT	20887	2023.02.27 14:59:51.685525761	0001923
1	5.126879	3.942028	3.277878	-0.028603	MT	20887	2023.02.27 14:59:51.686525761	0001923
1	5.146835	1.950227	4.755462	0.268540	MT	20887	2023.02.27 14:59:51.687525761	0001923
1	5.170134	-0.563640	5.111923	0.529944	MT	20887	2023.02.27 14:59:51.688525761	0001923
1	5.109473	-2.906831	4.142749	0.703335	MT	20887	2023.02.27 14:59:51.689525761	0001923
1	5.022144	-4.477268	2.183907	0.637609	MT	20887	2023.02.27 14:59:51.690525761	0001923
1	5.007973	-4.967202	-0.318589	0.552440	MT	20887	2023.02.27 14:59:51.691525761	0001923
1	5.036498	-4.213030	-2.745020	0.285576	MT	20887	2023.02.27 14:59:51.692525761	0001923
1	5.086202	-2.383788	-4.492995	0.000982	MT	20887	2023.02.27 14:59:51.693525761	0001923
1	5.121528	0.023317	-5.114491	-0.267368	MT	20887	2023.02.27 14:59:51.694525761	0001923
1	5.136987	2.493886	-4.469205	-0.442017	MT	20887	2023.02.27 14:59:51.695525761	0001923
1	5.129205	4.309527	-2.739533	-0.481336	MT	20887	2023.02.27 14:59:51.696525761	0001923
1	5.116185	5.089489	-0.328605	-0.405557	MT	20887	2023.02.27 14:59:51.697525761	0001923
1	5.122384	4.641121	2.162349	-0.151862	MT	20887	2023.02.27 14:59:51.698525761	0001923
1	5.130773	3.013900	4.149123	0.161299	MT	20887	2023.02.27 14:59:51.699525761	0001923
1	5.154403	0.697588	5.087507	0.445554	MT	20887	2023.02.27 14:59:51.700525761	0001923
1	5.149079	-1.801539	4.785453	0.605735	MT	20887	2023.02.27 14:59:51.701525761	0001923
1	5.108416	-3.850403	3.273012	0.746792	MT	20887	2023.02.27 14:59:51.702525761	0001923
1	5.042633	-4.908909	0.965414	0.631456	MT	20887	2023.02.27 14:59:51.703525761	0001923
1	5.052067	-4.784711	-1.556083	0.456650	MT	20887	2023.02.27 14:59:51.704525761	0001923
1	5.108764	-3.482038	-3.734571	0.166912	MT	20887	2023.02.27 14:59:51.705525761	0001923
1	5.111506	-1.217993	-4.961143	-0.176214	MT	20887	2023.02.27 14:59:51.706525761	0001923
1	5.121933	1.301217	-4.940726	-0.360906	MT	20887	2023.02.27 14:59:51.707525761	0001923
1	5.129458	3.489754	-3.729635	-0.471998	MT	20887	2023.02.27 14:59:51.708525761	0001923
1	5.130728	4.852610	-1.606432	-0.442629	MT	20887	2023.02.27 14:59:51.709525761	0001923
1	5.098837	4.998461	0.973195	-0.257719	MT	20887	2023.02.27 14:59:51.710525761	0001923
1	5.148321	3.970439	3.277300	0.011102	MT	20887	2023.02.27 14:59:51.711525761	0001923
1	5.147382	1.930385	4.763193	0.284866	MT	20887	2023.02.27 14:59:51.712525761	0001923
1	5.174937	-0.555927	5.120344	0.502988	MT	20887	2023.02.27 14:59:51.713525761	0001923
1	5.109688	-2.890886	4.154827	0.699354	MT	20887	2023.02.27 14:59:51.714525761	0001923
1	5.089812	-4.540038	2.203464	0.662559	MT	20887	2023.02.27 14:59:51.715525761	0001923
1	5.031262	-4.995625	-0.307013	0.512904	MT	20887	2023.02.27 14:59:51.716525761	0001923
1	5.040229	-4.245073	-2.702063	0.286562	MT	20887	2023.02.27 14:59:51.717525761	0001923
1	5.087449	-2.415596	-4.477340	0.021553	MT	20887	2023.02.27 14:59:51.718525761	0001923
1	5.104421	0.034843	-5.094807	-0.311194	MT	20887	2023.02.27 14:59:51.719525761	0001923
1	5.166081	2.517906	-4.489174	-0.442570	MT	20887	2023.02.27 14:59:51.720525761	0001923
1	5.176642	4.361615	-2.747592	-0.473995	MT	20887	2023.02.27 14:59:51.721525761	0001923
1	5.096974	5.074026	-0.329418	-0.353401	MT	20887	2023.02.27 14:59:51.722525761	0001923
1	5.126990	4.633092	2.190337	-0.151352	MT	20887	2023.02.27 14:59:51.723525761	0001923
1	5.158520	3.061608	4.149608	0.132810	MT	20887	2023.02.27 14:59:51.724525761	0001923
1	5.143667	0.725186	5.076152	0.405089	MT	20887	2023.02.27 14:59:51.725525761	0001923
1	5.134267	-1.801231	4.766027	0.633440	MT	20887	2023.02.27 14:59:51.726525761	0001923
1	5.094144	-3.842432	3.261084	0.742527	MT	20887	2023.02.27 14:59:51.727525761	0001923
1	5.081143	-4.944018	0.992492	0.624230	MT	20887	2023.02.27 14:59:51.728525761	0001923
1	5.060369	-4.789338	-1.586107	0.392229	MT	20887	2023.02.27 14:59:51.729525761	0001923
1	5.053572	-3.431275	-3.707208	0.146803	MT	20887	2023.02.27 14:59:51.730525761	0001923
1	5.118401	-1.217459	-4.969920	-0.125345	MT	20887	2023.02.27 14:59:51.731525761	0001923
1	5.149111	1.301038	-4.967418	-0.381315	MT	20887	2023.02.27 14:59:51.732525761	0001923
1	5.126939	3.481758	-3.733644	-0.471977	MT	20887	2023.02.27 14:59:51.733525761	0001923
1	5.125603	4.852846	-1.595800	-0.418465	MT	20887	2023.02.27 14:59:51.734525761	0001923
1	5.163104	5.066713	0.964910	-0.234545	MT	20887	2023.02.27 14:59:51.735525761	0001923
1	5.139064	3.958440	3.277286	0.011225	MT	20887	2023.02.27 14:59:51.736525761	0001923
1	5.151474	1.945889	4.763944	0.236709	MT	20887	2023.02.27 14:59:51.737525761	0001923
1	5.155911	-0.547826	5.101233	0.510614	MT	20887	2023.02.27 14:59:51.738525761	0001923
1	5.123620	-2.931082	4.147086	0.679647	MT	20887	2023.02.27 14:59:51.739525761	0001923
1	5.062371	-4.504710	2.203017	0.694193	MT	20887	2023.02.27 14:59:51.740525761	0001923
1	5.098316	-5.059284	-0.314576	0.545450	MT	20887	2023.02.27 14:59:51.741525761	0001923
1	5.058738	-4.240868	-2.741298	0.301922	MT	20887	2023.02.27 14:59:51.742525761	0001923
1	5.110391	-2.434744	-4.493116	0.005507	MT	20887	2023.02.27 14:59:51.743525761	0001923
1	5.130600	0.055366	-5.123513	-0.263836	MT	20887	2023.02.27 14:59:51.744525761	0001923
1	5.137260	2.493845	-4.469143	-0.446016	MT	20887	2023.02.27 14:59:51.745525761	0001923
1	5.148522	4.329782	-2.747874	-0.457668	MT	20887	2023.02.27 14:59:51.746525761	0001923
1	5.146657	5.126168	-0.310603	-0.337649	MT	20887	2023.02.27 14:59:51.747525761	0001923
1	5.162215	4.673544	2.189712	-0.107771	MT	20887	2023.02.27 14:59:51.748525761	0001923
1	5.138614	3.021854	4.153194	0.157278	MT	20887	2023.02.27 14:59:51.749525761	0001923
1	5.151175	0.689840	5.083132	0.469571	MT	20887	2023.02.27 14:59:51.750525761	0001923
1	5.144750	-1.817402	4.773252	0.617714	MT	20887	2023.02.27 14:59:51.751525761	0001923
1	5.104357	-3.854770	3.269557	0.710778	MT	20887	2023.02.27 14:59:51.752525761	0001923
1	5.092022	-4.964232	0.961838	0.599966	MT	20887	2023.02.27 14:59:51.753525761	0001923
1	5.041318	-4.765006	-1.590566	0.423915	MT	20887	2023.02.27 14:59:51.754525761	0001923
1	5.069847	-3.431447	-3.729916	0.127455	MT	20887	2023.02.27 14:59:51.755525761	0001923
1	5.104170	-1.249719	-4.946610	-0.147660	MT	20887	2023.02.27 14:59:51.756525761	0001923
1	5.122584	1.301093	-4.940543	-0.372904	MT	20887	2023.02.27 14:59:51.757525761	0001923
1	5.108430	3.473532	-3.713351	-0.491586	MT	20887	2023.02.27 14:59:51.758525761	0001923
1	5.136844	4.876723	-1.556654	-0.426115	MT	20887	2023.02.27 14:59:51.759525761	0001923
1	5.162967	5.062491	0.981209	-0.254256	MT	20887	2023.02.27 14:59:51.760525761	0001923
1	5.158517	3.974057	3.288853	-0.024765	MT	20887	2023.02.27 14:59:51.761525761	0001923
1	5.154503	1.942920	4.762413	0.336733	MT	20887	2023.02.27 14:59:51.762525761	0001923
1	5.161371	-0.563381	5.100558	0.553772	MT	20887	2023.02.27 14:59:51.763525761	0001923
1	5.119972	-2.927206	4.147274	0.667608	MT	20887	2023.02.27 14:59:51.764525761	0001923
1	5.050298	-4.496826	2.195210	0.681991	MT	20887	2023.02.27 14:59:51.765525761	0001923
1	5.029960	-4.987028	-0.326856	0.568521	MT	20887	2023.02.27 14:59:51.766525761	0001923
1	5.071627	-4.260036	-2.737077	0.286182	MT	20887	2023.02.27 14:59:51.767525761	0001923
1	5.070308	-2.388004	-4.472712	-0.017668	MT	20887	2023.02.27 14:59:51.768525761	0001923
1	5.121399	0.027358	-5.114547	-0.263410	MT	20887	2023.02.27 14:59:51.769525761	0001923
1	5.133058	2.462818	-4.481118	-0.449880	MT	20887	2023.02.27 14:59:51.770525761	0001923
1	5.120905	4.298697	-2.743790	-0.465286	MT	20887	2023.02.27 14:59:51.771525761	0001923
1	5.116206	5.094059	-0.322456	-0.349501	MT	20887	2023.02.27 14:59:51.772525761	0001923
1	5.085208	4.593313	2.177985	-0.131127	MT	20887	2023.02.27 14:59:51.773525761	0001923
1	5.173030	3.053543	4.173657	0.129259	MT	20887	2023.02.27 14:59:51.774525761	0001923
1	5.160087	0.701749	5.091267	0.461571	MT	20887	2023.02.27 14:59:51.775525761	0001923
1	5.127787	-1.793603	4.766587	0.597364	MT	20887	2023.02.27 14:59:51.776525761	0001923
1	5.092154	-3.854750	3.250560	0.710488	MT	20887	2023.02.27 14:59:51.777525761	0001923
1	5.018914	-4.884647	0.949078	0.654960	MT	20887	2023.02.27 14:59:51.778525761	0001923
1	5.038194	-4.765136	-1.583384	0.412024	MT	20887	2023.02.27 14:59:51.779525761	0001923
1	5.068519	-3.423083	-3.734440	0.162305	MT	20887	2023.02.27 14:59:51.780525761	0001923
1	5.112289	-1.225179	-4.962358	-0.097145	MT	20887	2023.02.27 14:59:51.781525761	0001923
1	5.116848	1.273624	-4.945354	-0.321685	MT	20887	2023.02.27 14:59:51.782525761	0001923
1	5.150690	3.522282	-3.734375	-0.421398	MT	20887	2023.02.27 14:59:51.783525761	0001923
1	5.164990	4.904066	-1.572109	-0.394628	MT	20887	2023.02.27 14:59:51.784525761	0001923
1	5.154543	5.058395	0.954391	-0.266625	MT	20887	2023.02.27 14:59:51.785525761	0001923
1	5.137958	3.954148	3.280708	-0.016683	MT	20887	2023.02.27 14:59:51.786525761	0001923
1	5.151783	1.950512	4.759034	0.296597	MT	20887	2023.02.27 14:59:51.787525761	0001923
1	5.173204	-0.551146	5.111204	0.577812	MT	20887	2023.02.27 14:59:51.788525761	0001923
1	5.103393	-2.884092	4.155141	0.679286	MT	20887	2023.02.27 14:59:51.789525761	0001923
1	5.045170	-4.492653	2.186972	0.697825	MT	20887	2023.02.27 14:59:51.790525761	0001923
1	5.041372	-5.003448	-0.318265	0.528815	MT	20887	2023.02.27 14:59:51.791525761	0001923
1	5.082311	-4.263777	-2.748447	0.310051	MT	20887	2023.02.27 14:59:51.792525761	0001923
1	5.081933	-2.411683	-4.473214	0.013574	MT	20887	2023.02.27 14:59:51.793525761	0001923
1	5.097841	0.023499	-5.091799	-0.247020	MT	20887	2023.02.27 14:59:51.794525761	0001923
1	5.126414	2.470805	-4.469110	-0.449779	MT	20887	2023.02.27 14:59:51.795525761	0001923
1	5.149452	4.325790	-2.755878	-0.457749	MT	20887	2023.02.27 14:59:51.796525761	0001923
1	5.152509	5.129929	-0.318231	-0.361808	MT	20887	2023.02.27 14:59:51.797525761	0001923
1	5.142157	4.649336	2.192989	-0.127475	MT	20887	2023.02.27 14:59:51.798525761	0001923
1	5.157930	3.033507	4.169694	0.125405	MT	20887	2023.02.27 14:59:51.799525761	0001923
1	5.151650	0.685424	5.087737	0.429680	MT	20887	2023.02.27 14:59:51.800525761	0001923
1	5.120790	-1.761192	4.766014	0.637028	MT	20887	2023.02.27 14:59:51.801525761	0001923
1	5.100597	-3.862995	3.258900	0.687696	MT	20887	2023.02.27 14:59:51.802525761	0001923
1	5.033503	-4.901033	0.965607	0.619375	MT	20887	2023.02.27 14:59:51.803525761	0001923
1	5.102959	-4.823582	-1.599246	0.464393	MT	20887	2023.02.27 14:59:51.804525761	0001923
1	5.101856	-3.447222	-3.758221	0.146189	MT	20887	2023.02.27 14:59:51.805525761	0001923
1	5.100914	-1.221479	-4.950927	-0.125013	MT	20887	2023.02.27 14:59:51.806525761	0001923
1	5.114413	1.289337	-4.936924	-0.348723	MT	20887	2023.02.27 14:59:51.807525761	0001923
1	5.102289	3.473565	-3.705413	-0.487464	MT	20887	2023.02.27 14:59:51.808525761	0001923
1	5.061634	4.796444	-1.552337	-0.452226	MT	20887	2023.02.27 14:59:51.809525761	0001923
1	5.130584	5.030377	0.973355	-0.266047	MT	20887	2023.02.27 14:59:51.810525761	0001923
1	5.119634	3.946333	3.261457	-0.000894	MT	20887	2023.02.27 14:59:51.811525761	0001923
1	5.154548	1.946631	4.762845	0.308697	MT	20887	2023.02.27 14:59:51.812525761	0001923
1	5.174903	-0.603264	5.108326	0.566304	MT	20887	2023.02.27 14:59:51.813525761	0001923
1	5.124702	-2.915054	4.159043	0.683665	MT	20887	2023.02.27 14:59:51.814525761	0001923
1	5.061920	-4.520632	2.167941	0.697823	MT	20887	2023.02.27 14:59:51.815525761	0001923
1	5.067691	-5.030595	-0.334051	0.512851	MT	20887	2023.02.27 14:59:51.816525761	0001923
1	5.042222	-4.225038	-2.737035	0.285822	MT	20887	2023.02.27 14:59:51.817525761	0001923
1	5.099450	-2.411745	-4.493089	0.005270	MT	20887	2023.02.27 14:59:51.818525761	0001923
1	5.123780	0.064020	-5.119481	-0.199852	MT	20887	2023.02.27 14:59:51.819525761	0001923
1	5.129363	2.471473	-4.478086	-0.385912	MT	20887	2023.02.27 14:59:51.820525761	0001923
1	5.162934	4.357553	-2.727538	-0.477647	MT	20887	2023.02.27 14:59:51.821525761	0001923
1	5.124108	5.101922	-0.310265	-0.361398	MT	20887	2023.02.27 14:59:51.822525761	0001923
1	5.136722	4.645628	2.189557	-0.099484	MT	20887	2023.02.27 14:59:51.823525761	0001923
1	5.142926	3.045782	4.141346	0.148849	MT	20887	2023.02.27 14:59:51.824525761	0001923
1	5.167876	0.713492	5.099647	0.437574	MT	20887	2023.02.27 14:59:51.825525761	0001923
1	5.143865	-1.825398	4.769243	0.617736	MT	20887	2023.02.27 14:59:51.826525761	0001923
1	5.098052	-3.873809	3.238645	0.703501	MT	20887	2023.02.27 14:59:51.827525761	0001923
1	5.056115	-4.916338	0.960566	0.686468	MT	20887	2023.02.27 14:59:51.828525761	0001923
1	5.026126	-4.752617	-1.568166	0.464136	MT	20887	2023.02.27 14:59:51.829525761	0001923
1	5.080917	-3.447374	-3.730041	0.134618	MT	20887	2023.02.27 14:59:51.830525761	0001923
1	5.093412	-1.237686	-4.938658	-0.143662	MT	20887	2023.02.27 14:59:51.831525761	0001923
1	5.115418	1.309373	-4.932962	-0.344869	MT	20887	2023.02.27 14:59:51.832525761	0001923
1	5.142958	3.509377	-3.725062	-0.508137	MT	20887	2023.02.27 14:59:51.833525761	0001923
1	5.148082	4.884692	-1.567582	-0.430365	MT	20887	2023.02.27 14:59:51.834525761	0001923
1	5.120808	5.022670	0.968919	-0.238030	MT	20887	2023.02.27 14:59:51.835525761	0001923
1	5.194755	4.021549	3.288176	0.022743	MT	20887	2023.02.27 14:59:51.836525761	0001923
1	5.144372	1.891457	4.775023	0.293449	MT	20887	2023.02.27 14:59:51.837525761	0001923
1	5.144021	-0.547813	5.089234	0.510431	MT	20887	2023.02.27 14:59:51.838525761	0001923
1	5.123354	-2.910971	4.158925	0.691623	MT	20887	2023.02.27 14:59:51.839525761	0001923
1	5.038498	-4.500959	2.164454	0.665561	MT	20887	2023.02.27 14:59:51.840525761	0001923
1	5.064753	-5.026368	-0.314415	0.537112	MT	20887	2023.02.27 14:59:51.841525761	0001923
1	5.082660	-4.268027	-2.745085	0.286142	MT	20887	2023.02.27 14:59:51.842525761	0001923
1	5.064185	-2.387929	-4.465835	-0.009562	MT	20887	2023.02.27 14:59:51.843525761	0001923
1	5.143581	-0.000949	-5.135089	-0.295437	MT	20887	2023.02.27 14:59:51.844525761	0001923
1	5.139452	2.477941	-4.481283	-0.438036	MT	20887	2023.02.27 14:59:51.845525761	0001923
1	5.136285	4.317778	-2.743889	-0.457483	MT	20887	2023.02.27 14:59:51.846525761	0001923
1	5.110439	5.090343	-0.318889	-0.321403	MT	20887	2023.02.27 14:59:51.847525761	0001923
1	5.161200	4.665611	2.204579	-0.099461	MT	20887	2023.02.27 14:59:51.848525761	0001923
1	5.139131	3.005925	4.165051	0.165625	MT	20887	2023.02.27 14:59:51.849525761	0001923
1	5.146250	0.693638	5.079442	0.449472	MT	20887	2023.02.27 14:59:51.850525761	0001923
1	5.104057	-1.769253	4.746129	0.628806	MT	20887	2023.02.27 14:59:51.851525761	0001923
1	5.054260	-3.811155	3.251207	0.671042	MT	20887	2023.02.27 14:59:51.852525761	0001923
1	5.011145	-4.876997	0.968574	0.623173	MT	20887	2023.02.27 14:59:51.853525761	0001923
1	5.081524	-4.809370	-1.594069	0.388313	MT	20887	2023.02.27 14:59:51.854525761	0001923
1	5.070489	-3.435173	-3.726333	0.154553	MT	20887	2023.02.27 14:59:51.855525761	0001923
1	5.103648	-1.201916	-4.957246	-0.168319	MT	20887	2023.02.27 14:59:51.856525761	0001923
1	5.151737	1.285253	-4.975741	-0.361276	MT	20887	2023.02.27 14:59:51.857525761	0001923
1	5.135746	3.505580	-3.721373	-0.488038	MT	20887	2023.02.27 14:59:51.858525761	0001923
1	5.132772	4.872764	-1.556720	-0.422075	MT	20887	2023.02.27 14:59:51.859525761	0001923
1	5.119022	5.018901	0.984546	-0.213749	MT	20887	2023.02.27 14:59:51.860525761	0001923
1	5.177001	3.998674	3.287966	0.034978	MT	20887	2023.02.27 14:59:51.861525761	0001923
1	5.162405	1.930617	4.777824	0.309091	MT	20887	2023.02.27 14:59:51.862525761	0001923
1	5.138740	-0.559639	5.080977	0.526430	MT	20887	2023.02.27 14:59:51.863525761	0001923
1	5.110314	-2.915161	4.143228	0.671423	MT	20887	2023.02.27 14:59:51.864525761	0001923
1	5.045251	-4.496645	2.178968	0.697744	MT	20887	2023.02.27 14:59:51.865525761	0001923
1	5.055566	-5.015167	-0.310708	0.557056	MT	20887	2023.02.27 14:59:51.866525761	0001923
1	5.064926	-4.240815	-2.752358	0.305754	MT	20887	2023.02.27 14:59:51.867525761	0001923
1	5.057660	-2.395662	-4.454258	0.017699	MT	20887	2023.02.27 14:59:51.868525761	0001923
1	5.132500	0.018831	-5.122762	-0.315456	MT	20887	2023.02.27 14:59:51.869525761	0001923
1	5.111176	2.454880	-4.461252	-0.441493	MT	20887	2023.02.27 14:59:51.870525761	0001923
1	5.164106	4.358005	-2.736194	-0.434777	MT	20887	2023.02.27 14:59:51.871525761	0001923
1	5.144520	5.121703	-0.297937	-0.381417	MT	20887	2023.02.27 14:59:51.872525761	0001923
1	5.135269	4.628941	2.217512	-0.162896	MT	20887	2023.02.27 14:59:51.873525761	0001923
1	5.167523	3.037870	4.177149	0.161480	MT	20887	2023.02.27 14:59:51.874525761	0001923
1	5.166212	0.709327	5.099886	0.421618	MT	20887	2023.02.27 14:59:51.875525761	0001923
1	5.141744	-1.821189	4.765943	0.637645	MT	20887	2023.02.27 14:59:51.876525761	0001923
1	5.105905	-3.869995	3.258892	0.687768	MT	20887	2023.02.27 14:59:51.877525761	0001923
1	5.038982	-4.909021	0.953599	0.619274	MT	20887	2023.02.27 14:59:51.878525761	0001923
1	5.059796	-4.789421	-1.585985	0.384230	MT	20887	2023.02.27 14:59:51.879525761	0001923
1	5.070804	-3.427206	-3.734262	0.150349	MT	20887	2023.02.27 14:59:51.880525761	0001923
1	5.101980	-1.225561	-4.950810	-0.132971	MT	20887	2023.02.27 14:59:51.881525761	0001923
1	5.133487	1.308894	-4.948227	-0.393105	MT	20887	2023.02.27 14:59:51.882525761	0001923
1	5.127046	3.518003	-3.703017	-0.444879	MT	20887	2023.02.27 14:59:51.883525761	0001923
1	5.114782	4.848950	-1.575990	-0.406121	MT	20887	2023.02.27 14:59:51.884525761	0001923
1	5.168008	5.069581	0.973096	-0.246452	MT	20887	2023.02.27 14:59:51.885525761	0001923
1	5.155642	3.986241	3.269626	-0.009182	MT	20887	2023.02.27 14:59:51.886525761	0001923
1	5.123414	1.879891	4.754400	0.333260	MT	20887	2023.02.27 14:59:51.887525761	0001923
1	5.153440	-0.579579	5.092845	0.533818	MT	20887	2023.02.27 14:59:51.888525761	0001923
1	5.107061	-2.915157	4.139228	0.671362	MT	20887	2023.02.27 14:59:51.889525761	0001923
1	5.069382	-4.525192	2.191727	0.646224	MT	20887	2023.02.27 14:59:51.890525761	0001923
1	5.061346	-5.026706	-0.306927	0.505224	MT	20887	2023.02.27 14:59:51.891525761	0001923
1	5.045286	-4.220944	-2.748151	0.293611	MT	20887	2023.02.27 14:59:51.892525761	0001923
1	5.074222	-2.395808	-4.473011	0.001412	MT	20887	2023.02.27 14:59:51.893525761	0001923
1	5.137664	0.015582	-5.131865	-0.243549	MT	20887	2023.02.27 14:59:51.894525761	0001923
1	5.121138	2.467341	-4.469908	-0.397747	MT	20887	2023.02.27 14:59:51.895525761	0001923
1	5.118503	4.290705	-2.751798	-0.465326	MT	20887	2023.02.27 14:59:51.896525761	0001923
1	5.109399	5.090282	-0.298830	-0.325097	MT	20887	2023.02.27 14:59:51.897525761	0001923
1	5.141279	4.641567	2.208611	-0.103152	MT	20887	2023.02.27 14:59:51.898525761	0001923
1	5.165897	3.068604	4.153616	0.132799	MT	20887	2023.02.27 14:59:51.899525761	0001923
1	5.131912	0.705487	5.064702	0.433122	MT	20887	2023.02.27 14:59:51.900525761	0001923
1	5.122616	-1.805800	4.758879	0.577368	MT	20887	2023.02.27 14:59:51.901525761	0001923
1	5.078688	-3.842901	3.246803	0.695306	MT	20887	2023.02.27 14:59:51.902525761	0001923
1	5.022865	-4.893367	0.969105	0.587344	MT	20887	2023.02.27 14:59:51.903525761	0001923
1	5.054590	-4.781091	-1.586464	0.416142	MT	20887	2023.02.27 14:59:51.904525761	0001923
1	5.118408	-3.479022	-3.750566	0.166637	MT	20887	2023.02.27 14:59:51.905525761	0001923
1	5.106904	-1.261563	-4.946853	-0.132539	MT	20887	2023.02.27 14:59:51.906525761	0001923
1	5.133433	1.293428	-4.956024	-0.342056	MT	20887	2023.02.27 14:59:51.907525761	0001923
1	5.141186	3.529886	-3.709819	-0.457107	MT	20887	2023.02.27 14:59:51.908525761	0001923
1	5.166280	4.895306	-1.582972	-0.469716	MT	20887	2023.02.27 14:59:51.909525761	0001923
1	5.120732	5.018448	0.985217	-0.257741	MT	20887	2023.02.27 14:59:51.910525761	0001923
1	5.129690	3.930298	3.296434	-0.000194	MT	20887	2023.02.27 14:59:51.911525761	0001923
1	5.174746	1.970618	4.774872	0.308633	MT	20887	2023.02.27 14:59:51.912525761	0001923
1	5.171144	-0.583430	5.108594	0.550101	MT	20887	2023.02.27 14:59:51.913525761	0001923
1	5.112701	-2.931486	4.139698	0.639532	MT	20887	2023.02.27 14:59:51.914525761	0001923
1	5.024093	-4.485129	2.168716	0.649460	MT	20887	2023.02.27 14:59:51.915525761	0001923
1	5.016881	-4.979565	-0.326053	0.516448	MT	20887	2023.02.27 14:59:51.916525761	0001923
1	5.078928	-4.249046	-2.767999	0.281596	MT	20887	2023.02.27 14:59:51.917525761	0001923
1	5.071972	-2.383959	-4.476768	-0.013771	MT	20887	2023.02.27 14:59:51.918525761	0001923
1	5.130797	0.015244	-5.123377	-0.275422	MT	20887	2023.02.27 14:59:51.919525761	0001923
1	5.121865	2.467218	-4.469725	-0.409745	MT	20887	2023.02.27 14:59:51.920525761	0001923
1	5.157419	4.349389	-2.727303	-0.493562	MT	20887	2023.02.27 14:59:51.921525761	0001923
1	5.092228	5.069924	-0.310303	-0.361068	MT	20887	2023.02.27 14:59:51.922525761	0001923
1	5.146578	4.653006	2.193482	-0.159511	MT	20887	2023.02.27 14:59:51.923525761	0001923
1	5.145023	3.017347	4.165920	0.109511	MT	20887	2023.02.27 14:59:51.924525761	0001923
1	5.155469	0.709505	5.087643	0.437432	MT	20887	2023.02.27 14:59:51.925525761	0001923
1	5.140623	-1.817439	4.769313	0.613654	MT	20887	2023.02.27 14:59:51.926525761	0001923
1	5.065470	-3.802973	3.273909	0.691307	MT	20887	2023.02.27 14:59:51.927525761	0001923
1	5.049091	-4.917250	0.976892	0.599711	MT	20887	2023.02.27 14:59:51.928525761	0001923
1	5.027738	-4.765413	-1.555021	0.388456	MT	20887	2023.02.27 14:59:51.929525761	0001923
1	5.091798	-3.471258	-3.722254	0.146986	MT	20887	2023.02.27 14:59:51.930525761	0001923
1	5.104520	-1.237189	-4.951374	-0.096853	MT	20887	2023.02.27 14:59:51.931525761	0001923
1	5.140716	1.301154	-4.959602	-0.369195	MT	20887	2023.02.27 14:59:51.932525761	0001923
1	5.130441	3.501941	-3.721912	-0.453003	MT	20887	2023.02.27 14:59:51.933525761	0001923
1	5.147580	4.888635	-1.552518	-0.434176	MT	20887	2023.02.27 14:59:51.934525761	0001923
1	5.105727	5.006910	0.976532	-0.213748	MT	20887	2023.02.27 14:59:51.935525761	0001923
1	5.163521	3.974543	3.296120	0.023349	MT	20887	2023.02.27 14:59:51.936525761	0001923
1	5.151398	1.907051	4.778637	0.254337	MT	20887	2023.02.27 14:59:51.937525761	0001923
1	5.161103	-0.599417	5.096576	0.550082	MT	20887	2023.02.27 14:59:51.938525761	0001923
1	5.103943	-2.880138	4.159206	0.675306	MT	20887	2023.02.27 14:59:51.939525761	0001923
1	5.085867	-4.543607	2.174867	0.701166	MT	20887	2023.02.27 14:59:51.940525761	0001923
1	5.068308	-5.030480	-0.326235	0.524971	MT	20887	2023.02.27 14:59:51.941525761	0001923
1	5.054013	-4.237116	-2.740927	0.277885	MT	20887	2023.02.27 14:59:51.942525761	0001923
1	5.063637	-2.336192	-4.492342	-0.038505	MT	20887	2023.02.27 14:59:51.943525761	0001923
1	5.114141	0.047184	-5.106280	-0.279491	MT	20887	2023.02.27 14:59:51.944525761	0001923
1	5.137537	2.486307	-4.477824	-0.402064	MT	20887	2023.02.27 14:59:51.945525761	0001923
1	5.129541	4.313354	-2.731285	-0.497252	MT	20887	2023.02.27 14:59:51.946525761	0001923
1	5.138855	5.113468	-0.309579	-0.405514	MT	20887	2023.02.27 14:59:51.947525761	0001923
1	5.097083	4.593162	2.205165	-0.142713	MT	20887	2023.02.27 14:59:51.948525761	0001923
1	5.158781	3.050013	4.156982	0.173049	MT	20887	2023.02.27 14:59:51.949525761	0001923
1	5.185833	0.705514	5.118574	0.441946	MT	20887	2023.02.27 14:59:51.950525761	0001923
1	3.591555	-1.253842	3.340883	0.407001	MT	20887	2023.02.27 14:59:51.951525761	0001923
1	2.610154	-2.386518	0.991041	0.367797	MT	20887	2023.02.27 14:59:51.952525761	0001923
1	3.835395	-3.754484	-0.685739	0.379303	MT	20887	2023.02.27 14:59:51.953525761	0001923
1	4.770941	-4.328047	-1.972392	0.373572	MT	20887	2023.02.27 14:59:51.954525761	0001923
1	4.781748	-3.974822	-2.639239	0.316740	MT	20887	2023.02.27 14:59:51.955525761	0001923
1	3.696914	-2.614325	-2.608550	0.167157	MT	20887	2023.02.27 14:59:51.956525761	0001923
1	1.977001	-0.665235	-1.861298	-0.039565	MT	20887	2023.02.27 14:59:51.957525761	0001923
1	1.623305	1.496683	-0.618853	-0.109897	MT	20887	2023.02.27 14:59:51.958525761	0001923
1	3.274629	3.169148	0.799433	-0.201502	MT	20887	2023.02.27 14:59:51.959525761	0001923
1	4.645750	4.164052	2.053102	-0.168614	MT	20887	2023.02.27 14:59:51.960525761	0001923
1	4.928474	4.060916	2.790977	-0.096274	MT	20887	2023.02.27 14:59:51.961525761	0001923
1	4.157170	3.029726	2.846540	-0.005779	MT	20887	2023.02.27 14:59:51.962525761	0001923
1	2.526588	1.195049	2.211616	0.253487	MT	20887	2023.02.27 14:59:51.963525761	0001923
1	3.852287	-2.132969	3.156432	0.572276	MT	20887	2023.02.27 14:59:51.964525761	0001923
1	4.485026	-4.119704	1.657332	0.629882	MT	20887	2023.02.27 14:59:51.965525761	0001923
1	4.831589	-4.753527	-0.724203	0.473032	MT	20887	2023.02.27 14:59:51.966525761	0001923
1	5.039613	-3.979188	-3.083970	0.229981	MT	20887	2023.02.27 14:59:51.967525761	0001923
1	5.267972	-2.236706	-4.769498	-0.023759	MT	20887	2023.02.27 14:59:51.968525761	0001923
1	5.373058	0.210355	-5.360935	-0.293063	MT	20887	2023.02.27 14:59:51.969525761	0001923
1	5.377285	2.573995	-4.698899	-0.458352	MT	20887	2023.02.27 14:59:51.970525761	0001923
1	5.325534	4.440685	-2.899359	-0.485129	MT	20887	2023.02.27 14:59:51.971525761	0001923
1	5.246078	5.213115	-0.463176	-0.360878	MT	20887	2023.02.27 14:59:51.972525761	0001923
1	5.187639	4.740629	2.103802	-0.109775	MT	20887	2023.02.27 14:59:51.973525761	0001923
[truncated: 1,001 more rows]
