# Supplementary material for: Spatially selective delivery of living magnetic microrobots through torque-focusing
Source: Nat Commun. 2024 Mar 9;15:2160. doi: 10.1038/s41467-024-46407-4 (PMC10924878; doi:10.1038/s41467-024-46407-4)
Supplement: Supplementary file 4 — Source Data [file 41467_2024_46407_MOESM4_ESM.zip › Data_Sorted_by_Figures/Fig_4/4H/Field Characterization/x axis measurements/(-5,0,0) B 17A W 49A RMF on.csv]

Time (ms)	B (mT)	Bx (mT)	By (mT)	Bz (mT)
0	9.23977	-2.83687	-8.77933	-0.49887
0.999928	11.6968	-4.12475	-10.9324	-0.534468
1.99986	14.087	-4.24312	-13.4114	-0.758133
2.99978	15.997	-3.14724	-15.6503	-1.03366
3.99971	17.1463	-1.21098	-17.0557	-1.27712
4.99964	17.4208	1.28506	-17.3076	-1.50974
6.00004	16.8047	3.5701	-16.3428	-1.60158
6.99997	15.3532	5.1205	-14.3814	-1.63563
7.9999	13.2317	5.51115	-11.937	-1.48731
8.99982	10.756	4.72985	-9.58031	-1.24024
9.99975	8.48179	2.94238	-7.89385	-0.985017
10.9997	7.39328	0.539711	-7.34187	-0.682768
11.9996	8.25249	-1.8099	-8.03489	-0.518096
13	10.4251	-3.59402	-9.7718	-0.526221
13.9999	12.9307	-4.33962	-12.1628	-0.66206
14.9999	15.1198	-3.84169	-14.5986	-0.855413
15.9998	16.697	-2.25835	-16.5037	-1.14687
16.9997	17.4064	-0.015879	-17.3496	-1.40495
17.9996	17.2042	2.45535	-16.9579	-1.54447
19.0001	16.1733	4.45473	-15.4612	-1.63725
20	14.3224	5.45238	-13.1464	-1.60419
20.9999	12.01	5.27779	-10.6998	-1.378
21.9998	9.53218	3.92696	-8.61395	-1.11418
22.9998	7.70601	1.81191	-7.43863	-0.875394
23.9997	7.57773	-0.651503	-7.52406	-0.621257
24.9996	9.23406	-2.79748	-8.78238	-0.558333
26	11.6688	-4.07021	-10.9206	-0.577859
27	14.0805	-4.20258	-13.4201	-0.706675
27.9999	15.988	-3.13563	-15.6472	-0.973721
28.9998	17.133	-1.14682	-17.0479	-1.26166
29.9997	17.4454	1.24905	-17.3346	-1.51378
30.9997	16.8161	3.5659	-16.3535	-1.62171
31.9996	15.3656	5.08049	-14.4084	-1.63963
33	13.2422	5.51916	-11.945	-1.48752
33.9999	10.7614	4.73386	-9.5843	-1.24034
34.9998	8.48407	2.97078	-7.89041	-0.94625
35.9998	7.42228	0.558126	-7.36395	-0.742305
36.9997	8.24763	-1.84931	-8.01834	-0.556443
37.9996	10.4227	-3.56956	-9.78045	-0.482597
39	12.9019	-4.29955	-12.1469	-0.654228
40	15.1324	-3.87381	-14.6025	-0.867143
40.9999	16.6697	-2.26605	-16.4772	-1.11538
41.9998	17.391	0.035019	-17.3334	-1.41323
42.9997	17.2279	2.47929	-16.9777	-1.55302
43.9997	16.1593	4.43814	-15.4454	-1.69285
44.9996	14.3363	5.43706	-13.1754	-1.54146
46	12.0018	5.32109	-10.6732	-1.34603
46.9999	9.53067	3.92334	-8.6185	-1.07821
47.9999	7.72676	1.78835	-7.47025	-0.836627
48.9998	7.58259	-0.655581	-7.52794	-0.629276
49.9997	9.21311	-2.79729	-8.76169	-0.538015
