# Supplementary material for: Spatially selective delivery of living magnetic microrobots through torque-focusing
Source: Nat Commun. 2024 Mar 9;15:2160. doi: 10.1038/s41467-024-46407-4 (PMC10924878; doi:10.1038/s41467-024-46407-4)
Supplement: Supplementary file 4 — Source Data [file 41467_2024_46407_MOESM4_ESM.zip › Data_Sorted_by_Figures/Fig_4/4H/Field Characterization/x axis measurements/x-5_y0_z0_B17_W49_RMFoff.txt]

Block	B	Bx	By	Bz	Units	Temperature	Timestamp	Serial No.	Comment
0	12.388067	0.628312	-12.322965	-1.101798	MT	21366	2023.02.27 15:44:39.423525761	0001923
0	12.381640	0.608516	-12.319294	-1.081534	MT	21366	2023.02.27 15:44:39.424525761	0001923
0	12.397767	0.600450	-12.335180	-1.089695	MT	21366	2023.02.27 15:44:39.425525761	0001923
0	12.376640	0.644340	-12.311008	-1.097780	MT	21366	2023.02.27 15:44:39.426525761	0001923
0	12.399956	0.604743	-12.339602	-1.061802	MT	21366	2023.02.27 15:44:39.427525761	0001923
0	12.409044	0.624584	-12.346333	-1.078112	MT	21366	2023.02.27 15:44:39.428525761	0001923
0	12.400879	0.656406	-12.335052	-1.094271	MT	21366	2023.02.27 15:44:39.429525761	0001923
0	12.376175	0.659964	-12.306440	-1.133877	MT	21366	2023.02.27 15:44:39.430525761	0001923
0	12.401170	0.656365	-12.334991	-1.098270	MT	21366	2023.02.27 15:44:39.431525761	0001923
0	12.403827	0.636411	-12.339076	-1.094126	MT	21366	2023.02.27 15:44:39.432525761	0001923
0	12.393903	0.572823	-12.335763	-1.053413	MT	21366	2023.02.27 15:44:39.433525761	0001923
0	12.385483	0.628684	-12.323514	-1.065804	MT	21366	2023.02.27 15:44:39.434525761	0001923
0	12.404952	0.660866	-12.342718	-1.050426	MT	21366	2023.02.27 15:44:39.435525761	0001923
0	12.371572	0.588673	-12.311563	-1.065209	MT	21366	2023.02.27 15:44:39.436525761	0001923
0	12.391745	0.616276	-12.326917	-1.105735	MT	21366	2023.02.27 15:44:39.437525761	0001923
0	12.382959	0.640555	-12.319317	-1.077864	MT	21366	2023.02.27 15:44:39.438525761	0001923
0	12.386131	0.624560	-12.323336	-1.077761	MT	21366	2023.02.27 15:44:39.439525761	0001923
0	12.396090	0.579993	-12.330532	-1.133421	MT	21366	2023.02.27 15:44:39.440525761	0001923
0	12.337896	0.624718	-12.276647	-1.057046	MT	21366	2023.02.27 15:44:39.441525761	0001923
0	12.408080	0.616667	-12.346465	-1.070031	MT	21366	2023.02.27 15:44:39.442525761	0001923
0	12.381299	0.640221	-12.314829	-1.109798	MT	21366	2023.02.27 15:44:39.443525761	0001923
0	12.403537	0.636452	-12.339137	-1.090127	MT	21366	2023.02.27 15:44:39.444525761	0001923
0	12.419393	0.620803	-12.358642	-1.058258	MT	21366	2023.02.27 15:44:39.445525761	0001923
0	12.391943	0.620276	-12.326913	-1.105776	MT	21366	2023.02.27 15:44:39.446525761	0001923
0	12.415270	0.600676	-12.354483	-1.069989	MT	21366	2023.02.27 15:44:39.447525761	0001923
0	12.410903	0.592672	-12.350493	-1.069845	MT	21366	2023.02.27 15:44:39.448525761	0001923
0	12.393401	0.604528	-12.331298	-1.081676	MT	21366	2023.02.27 15:44:39.449525761	0001923
0	12.394738	0.627945	-12.326415	-1.137853	MT	21366	2023.02.27 15:44:39.450525761	0001923
0	12.389515	0.588401	-12.327134	-1.093449	MT	21366	2023.02.27 15:44:39.451525761	0001923
0	12.403974	0.596540	-12.342306	-1.081762	MT	21366	2023.02.27 15:44:39.452525761	0001923
0	12.422426	0.612308	-12.357919	-1.106167	MT	21366	2023.02.27 15:44:39.453525761	0001923
0	12.390794	0.584195	-12.326833	-1.113404	MT	21366	2023.02.27 15:44:39.454525761	0001923
0	12.394348	0.644109	-12.326640	-1.122020	MT	21366	2023.02.27 15:44:39.455525761	0001923
0	12.407239	0.616790	-12.346648	-1.058033	MT	21366	2023.02.27 15:44:39.456525761	0001923
0	12.396821	0.627667	-12.326002	-1.164848	MT	21366	2023.02.27 15:44:39.457525761	0001923
0	12.394337	0.619946	-12.326424	-1.137770	MT	21366	2023.02.27 15:44:39.458525761	0001923
0	12.396907	0.600574	-12.335363	-1.077697	MT	21366	2023.02.27 15:44:39.459525761	0001923
0	12.376502	0.624218	-12.310849	-1.109572	MT	21366	2023.02.27 15:44:39.460525761	0001923
0	12.379314	0.624387	-12.315093	-1.093636	MT	21366	2023.02.27 15:44:39.461525761	0001923
0	12.383245	0.640514	-12.319256	-1.081864	MT	21366	2023.02.27 15:44:39.462525761	0001923
0	12.398978	0.636531	-12.335259	-1.082067	MT	21366	2023.02.27 15:44:39.463525761	0001923
0	12.387322	0.615783	-12.318201	-1.152605	MT	21366	2023.02.27 15:44:39.464525761	0001923
0	12.389768	0.644188	-12.322763	-1.113960	MT	21366	2023.02.27 15:44:39.465525761	0001923
0	12.389236	0.612606	-12.327411	-1.073699	MT	21366	2023.02.27 15:44:39.466525761	0001923
0	12.387915	0.608771	-12.327660	-1.057661	MT	21366	2023.02.27 15:44:39.467525761	0001923
0	12.396127	0.624280	-12.330907	-1.105878	MT	21366	2023.02.27 15:44:39.468525761	0001923
0	12.382266	0.632597	-12.319388	-1.073783	MT	21366	2023.02.27 15:44:39.469525761	0001923
0	12.393115	0.604569	-12.331359	-1.077677	MT	21366	2023.02.27 15:44:39.470525761	0001923
0	12.406783	0.612250	-12.341859	-1.109922	MT	21366	2023.02.27 15:44:39.471525761	0001923
0	12.388159	0.624271	-12.322908	-1.105756	MT	21366	2023.02.27 15:44:39.472525761	0001923
0	12.426957	0.643904	-12.357285	-1.145490	MT	21366	2023.02.27 15:44:39.473525761	0001923
0	12.409598	0.612419	-12.346103	-1.093986	MT	21366	2023.02.27 15:44:39.474525761	0001923
0	12.396815	0.620156	-12.330729	-1.117835	MT	21366	2023.02.27 15:44:39.475525761	0001923
0	12.398095	0.576245	-12.334903	-1.109445	MT	21366	2023.02.27 15:44:39.476525761	0001923
0	12.425931	0.596272	-12.361876	-1.110063	MT	21366	2023.02.27 15:44:39.477525761	0001923
0	12.425643	0.620477	-12.362153	-1.090313	MT	21366	2023.02.27 15:44:39.478525761	0001923
0	12.396090	0.579993	-12.330532	-1.133421	MT	21366	2023.02.27 15:44:39.479525761	0001923
0	12.421163	0.604432	-12.358111	-1.094087	MT	21366	2023.02.27 15:44:39.480525761	0001923
0	12.410762	0.652541	-12.346239	-1.082400	MT	21366	2023.02.27 15:44:39.481525761	0001923
0	12.402240	0.644699	-12.339493	-1.066213	MT	21366	2023.02.27 15:44:39.482525761	0001923
0	12.414556	0.608259	-12.349863	-1.110003	MT	21366	2023.02.27 15:44:39.483525761	0001923
0	12.378818	0.596265	-12.314943	-1.105346	MT	21366	2023.02.27 15:44:39.484525761	0001923
0	12.405549	0.580211	-12.341836	-1.113592	MT	21366	2023.02.27 15:44:39.485525761	0001923
0	12.395281	0.636485	-12.331199	-1.086005	MT	21366	2023.02.27 15:44:39.486525761	0001923
0	12.391009	0.636522	-12.327260	-1.081945	MT	21366	2023.02.27 15:44:39.487525761	0001923
0	12.400406	0.624243	-12.334846	-1.109939	MT	21366	2023.02.27 15:44:39.488525761	0001923
0	12.389655	0.636147	-12.322711	-1.117877	MT	21366	2023.02.27 15:44:39.489525761	0001923
0	12.343546	0.631975	-12.275538	-1.129116	MT	21366	2023.02.27 15:44:39.490525761	0001923
0	12.380687	0.628222	-12.314844	-1.109674	MT	21366	2023.02.27 15:44:39.491525761	0001923
0	12.370357	0.604380	-12.307117	-1.093308	MT	21366	2023.02.27 15:44:39.492525761	0001923
0	12.405869	0.664327	-12.338920	-1.102413	MT	21366	2023.02.27 15:44:39.493525761	0001923
0	12.382890	0.635974	-12.314468	-1.133752	MT	21366	2023.02.27 15:44:39.494525761	0001923
0	12.413223	0.580260	-12.349896	-1.109715	MT	21366	2023.02.27 15:44:39.495525761	0001923
0	12.404895	0.632662	-12.342446	-1.070135	MT	21366	2023.02.27 15:44:39.496525761	0001923
0	12.388067	0.628312	-12.322965	-1.101798	MT	21366	2023.02.27 15:44:39.497525761	0001923
0	12.397530	0.640196	-12.330766	-1.114042	MT	21366	2023.02.27 15:44:39.498525761	0001923
0	12.395436	0.616321	-12.330978	-1.101797	MT	21366	2023.02.27 15:44:39.499525761	0001923
0	12.389390	0.632729	-12.327570	-1.061907	MT	21366	2023.02.27 15:44:39.500525761	0001923
0	12.417662	0.608387	-12.354046	-1.098066	MT	21366	2023.02.27 15:44:39.501525761	0001923
0	12.407079	0.612209	-12.341798	-1.113921	MT	21366	2023.02.27 15:44:39.502525761	0001923
0	12.411269	0.628295	-12.345901	-1.106149	MT	21366	2023.02.27 15:44:39.503525761	0001923
0	12.380286	0.620222	-12.314853	-1.109592	MT	21366	2023.02.27 15:44:39.504525761	0001923
0	12.410284	0.620378	-12.346033	-1.098068	MT	21366	2023.02.27 15:44:39.505525761	0001923
0	12.387977	0.632353	-12.323021	-1.097840	MT	21366	2023.02.27 15:44:39.506525761	0001923
0	12.373262	0.549181	-12.310877	-1.112799	MT	21366	2023.02.27 15:44:39.507525761	0001923
0	12.385849	0.591826	-12.318290	-1.148358	MT	21366	2023.02.27 15:44:39.508525761	0001923
0	12.367839	0.616251	-12.302920	-1.105368	MT	21366	2023.02.27 15:44:39.509525761	0001923
0	12.391339	0.603705	-12.322092	-1.160541	MT	21366	2023.02.27 15:44:39.510525761	0001923
0	12.374640	0.616424	-12.311164	-1.089493	MT	21366	2023.02.27 15:44:39.511525761	0001923
0	12.399162	0.619837	-12.330256	-1.148830	MT	21366	2023.02.27 15:44:39.512525761	0001923
0	12.347868	0.652642	-12.284490	-1.065455	MT	21366	2023.02.27 15:44:39.513525761	0001923
0	12.379585	0.612845	-12.319778	-1.049581	MT	21366	2023.02.27 15:44:39.514525761	0001923
0	12.373810	0.628630	-12.311455	-1.069620	MT	21366	2023.02.27 15:44:39.515525761	0001923
0	12.373810	0.628630	-12.311455	-1.069620	MT	21366	2023.02.27 15:44:39.516525761	0001923
0	12.366859	0.608334	-12.303052	-1.097287	MT	21366	2023.02.27 15:44:39.517525761	0001923
0	12.404554	0.608539	-12.342292	-1.081886	MT	21366	2023.02.27 15:44:39.518525761	0001923
0	12.388102	0.647895	-12.318331	-1.141936	MT	21366	2023.02.27 15:44:39.519525761	0001923
0	12.397037	0.620696	-12.335522	-1.065905	MT	21366	2023.02.27 15:44:39.520525761	0001923
0	12.414461	0.652586	-12.350300	-1.078461	MT	21366	2023.02.27 15:44:39.521525761	0001923
0	12.382147	0.624556	-12.319336	-1.077700	MT	21366	2023.02.27 15:44:39.522525761	0001923
0	12.410483	0.624378	-12.346028	-1.098109	MT	21366	2023.02.27 15:44:39.523525761	0001923
0	12.401097	0.620119	-12.334667	-1.121895	MT	21366	2023.02.27 15:44:39.524525761	0001923
0	12.383499	0.628391	-12.319087	-1.093738	MT	21366	2023.02.27 15:44:39.525525761	0001923
0	12.409704	0.620460	-12.346155	-1.090069	MT	21366	2023.02.27 15:44:39.526525761	0001923
0	12.414960	0.628340	-12.349962	-1.102210	MT	21366	2023.02.27 15:44:39.527525761	0001923
0	12.420233	0.620679	-12.358459	-1.070256	MT	21366	2023.02.27 15:44:39.528525761	0001923
0	12.393435	0.632151	-12.326715	-1.117897	MT	21366	2023.02.27 15:44:39.529525761	0001923
0	12.385462	0.620061	-12.318608	-1.125650	MT	21366	2023.02.27 15:44:39.530525761	0001923
0	12.394387	0.624527	-12.331274	-1.081882	MT	21366	2023.02.27 15:44:39.531525761	0001923
0	12.380460	0.652427	-12.315120	-1.089925	MT	21366	2023.02.27 15:44:39.532525761	0001923
0	12.398572	0.628531	-12.335269	-1.081985	MT	21366	2023.02.27 15:44:39.533525761	0001923
0	12.405720	0.620456	-12.342155	-1.090008	MT	21366	2023.02.27 15:44:39.534525761	0001923
0	12.382990	0.631933	-12.314411	-1.137711	MT	21366	2023.02.27 15:44:39.535525761	0001923
0	12.385719	0.592397	-12.323130	-1.093429	MT	21366	2023.02.27 15:44:39.536525761	0001923
0	12.398299	0.595797	-12.330223	-1.152582	MT	21366	2023.02.27 15:44:39.537525761	0001923
0	12.379697	0.620305	-12.314975	-1.101593	MT	21366	2023.02.27 15:44:39.538525761	0001923
0	12.383483	0.604227	-12.318872	-1.109488	MT	21366	2023.02.27 15:44:39.539525761	0001923
0	12.373243	0.644254	-12.306887	-1.105717	MT	21366	2023.02.27 15:44:39.540525761	0001923
0	12.366494	0.624498	-12.303277	-1.081454	MT	21366	2023.02.27 15:44:39.541525761	0001923
0	12.413200	0.643599	-12.340860	-1.173241	MT	21366	2023.02.27 15:44:39.542525761	0001923
0	12.374996	0.576678	-12.315577	-1.065146	MT	21366	2023.02.27 15:44:39.543525761	0001923
0	12.408972	0.620003	-12.341483	-1.134000	MT	21366	2023.02.27 15:44:39.544525761	0001923
0	12.399104	0.644571	-12.335311	-1.078150	MT	21366	2023.02.27 15:44:39.545525761	0001923
0	12.426750	0.584648	-12.366439	-1.074007	MT	21366	2023.02.27 15:44:39.546525761	0001923
0	12.391091	0.584154	-12.326772	-1.117403	MT	21366	2023.02.27 15:44:39.547525761	0001923
0	12.420393	0.600515	-12.358238	-1.086047	MT	21366	2023.02.27 15:44:39.548525761	0001923
0	12.408769	0.628085	-12.341596	-1.126084	MT	21366	2023.02.27 15:44:39.549525761	0001923
0	12.398837	0.616408	-12.335100	-1.093859	MT	21366	2023.02.27 15:44:39.550525761	0001923
0	12.395862	0.588075	-12.330645	-1.125504	MT	21366	2023.02.27 15:44:39.551525761	0001923
0	12.425827	0.612395	-12.362040	-1.098230	MT	21366	2023.02.27 15:44:39.552525761	0001923
0	12.400903	0.628201	-12.334780	-1.113979	MT	21366	2023.02.27 15:44:39.553525761	0001923
0	12.409802	0.592256	-12.345883	-1.109777	MT	21366	2023.02.27 15:44:39.554525761	0001923
0	12.382702	0.612392	-12.319106	-1.093573	MT	21366	2023.02.27 15:44:39.555525761	0001923
0	12.363094	0.604414	-12.300179	-1.089201	MT	21366	2023.02.27 15:44:39.556525761	0001923
0	12.401518	0.603955	-12.334442	-1.137728	MT	21366	2023.02.27 15:44:39.557525761	0001923
0	12.402624	0.600330	-12.338996	-1.101754	MT	21366	2023.02.27 15:44:39.558525761	0001923
0	12.394887	0.660150	-12.326682	-1.118186	MT	21366	2023.02.27 15:44:39.559525761	0001923
0	12.389033	0.565320	-12.327039	-1.101210	MT	21366	2023.02.27 15:44:39.560525761	0001923
0	12.374372	0.580220	-12.310901	-1.109119	MT	21366	2023.02.27 15:44:39.561525761	0001923
0	12.394474	0.620486	-12.331218	-1.085840	MT	21366	2023.02.27 15:44:39.562525761	0001923
0	12.367308	0.640497	-12.303258	-1.081619	MT	21366	2023.02.27 15:44:39.563525761	0001923
0	12.368142	0.656497	-12.303239	-1.081784	MT	21366	2023.02.27 15:44:39.564525761	0001923
0	12.370058	0.648167	-12.302760	-1.113696	MT	21366	2023.02.27 15:44:39.565525761	0001923
0	12.385718	0.604479	-12.323237	-1.085553	MT	21366	2023.02.27 15:44:39.566525761	0001923
0	12.406611	0.632414	-12.342080	-1.094131	MT	21366	2023.02.27 15:44:39.567525761	0001923
0	12.407160	0.620831	-12.346704	-1.054075	MT	21366	2023.02.27 15:44:39.568525761	0001923
0	12.382906	0.592228	-12.318886	-1.109365	MT	21366	2023.02.27 15:44:39.569525761	0001923
0	12.405228	0.644702	-12.342493	-1.066259	MT	21366	2023.02.27 15:44:39.570525761	0001923
0	12.375978	0.648464	-12.311187	-1.085823	MT	21366	2023.02.27 15:44:39.571525761	0001923
0	12.403020	0.596248	-12.338879	-1.109712	MT	21366	2023.02.27 15:44:39.572525761	0001923
0	12.422039	0.616390	-12.358036	-1.098210	MT	21366	2023.02.27 15:44:39.573525761	0001923
0	12.411879	0.640294	-12.345887	-1.106272	MT	21366	2023.02.27 15:44:39.574525761	0001923
0	12.413115	0.620547	-12.350276	-1.082131	MT	21366	2023.02.27 15:44:39.575525761	0001923
0	12.409215	0.592338	-12.346005	-1.101779	MT	21366	2023.02.27 15:44:39.576525761	0001923
0	12.396757	0.620738	-12.335584	-1.061906	MT	21366	2023.02.27 15:44:39.577525761	0001923
0	12.390567	0.644646	-12.327434	-1.070029	MT	21366	2023.02.27 15:44:39.578525761	0001923
0	12.383389	0.620350	-12.319036	-1.097655	MT	21366	2023.02.27 15:44:39.579525761	0001923
0	12.379114	0.620387	-12.315097	-1.093595	MT	21366	2023.02.27 15:44:39.580525761	0001923
0	12.374443	0.612425	-12.311168	-1.089452	MT	21366	2023.02.27 15:44:39.581525761	0001923
0	12.379206	0.616346	-12.315041	-1.097553	MT	21366	2023.02.27 15:44:39.582525761	0001923
0	12.389703	0.604483	-12.327237	-1.085615	MT	21366	2023.02.27 15:44:39.583525761	0001923
0	12.398361	0.588286	-12.334950	-1.105569	MT	21366	2023.02.27 15:44:39.584525761	0001923
0	12.365258	0.600084	-12.299695	-1.121155	MT	21366	2023.02.27 15:44:39.585525761	0001923
0	12.381539	0.600475	-12.319243	-1.085451	MT	21366	2023.02.27 15:44:39.586525761	0001923
0	12.389830	0.576278	-12.326965	-1.105323	MT	21366	2023.02.27 15:44:39.587525761	0001923
0	12.389935	0.664311	-12.322922	-1.102168	MT	21366	2023.02.27 15:44:39.588525761	0001923
0	12.379906	0.624886	-12.319825	-1.045705	MT	21366	2023.02.27 15:44:39.589525761	0001923
0	12.412154	0.616089	-12.345610	-1.126022	MT	21366	2023.02.27 15:44:39.590525761	0001923
0	12.390671	0.612400	-12.327105	-1.093696	MT	21366	2023.02.27 15:44:39.591525761	0001923
0	12.401345	0.632741	-12.339569	-1.062090	MT	21366	2023.02.27 15:44:39.592525761	0001923
0	12.427482	0.656475	-12.362110	-1.090684	MT	21366	2023.02.27 15:44:39.593525761	0001923
0	12.413203	0.616506	-12.350220	-1.086090	MT	21366	2023.02.27 15:44:39.594525761	0001923
0	12.397440	0.644237	-12.330823	-1.110083	MT	21366	2023.02.27 15:44:39.595525761	0001923
0	12.400586	0.628824	-12.339696	-1.054050	MT	21366	2023.02.27 15:44:39.596525761	0001923
0	12.393735	0.628651	-12.331452	-1.069925	MT	21366	2023.02.27 15:44:39.597525761	0001923
0	12.387858	0.612231	-12.322862	-1.109632	MT	21366	2023.02.27 15:44:39.598525761	0001923
0	12.395239	0.612322	-12.330983	-1.101755	MT	21366	2023.02.27 15:44:39.599525761	0001923
0	12.389632	0.620606	-12.327401	-1.073781	MT	21366	2023.02.27 15:44:39.600525761	0001923
0	12.405832	0.628497	-12.342207	-1.086091	MT	21366	2023.02.27 15:44:39.601525761	0001923
0	12.412263	0.620671	-12.350460	-1.070133	MT	21366	2023.02.27 15:44:39.602525761	0001923
0	12.399716	0.604202	-12.334809	-1.113732	MT	21366	2023.02.27 15:44:39.603525761	0001923
0	12.379499	0.604223	-12.314872	-1.109427	MT	21366	2023.02.27 15:44:39.604525761	0001923
0	12.371237	0.616338	-12.307042	-1.097431	MT	21366	2023.02.27 15:44:39.605525761	0001923
0	12.379548	0.640469	-12.315196	-1.085802	MT	21366	2023.02.27 15:44:39.606525761	0001923
0	12.365347	0.608125	-12.299747	-1.117238	MT	21366	2023.02.27 15:44:39.607525761	0001923
0	12.368238	0.624251	-12.302911	-1.105450	MT	21366	2023.02.27 15:44:39.608525761	0001923
0	12.373126	0.620672	-12.311525	-1.065538	MT	21366	2023.02.27 15:44:39.609525761	0001923
0	12.384082	0.628308	-12.318965	-1.101737	MT	21366	2023.02.27 15:44:39.610525761	0001923
0	12.383383	0.608268	-12.318928	-1.105530	MT	21366	2023.02.27 15:44:39.611525761	0001923
0	12.383874	0.612227	-12.318862	-1.109571	MT	21366	2023.02.27 15:44:39.612525761	0001923
0	12.385251	0.612602	-12.323411	-1.073638	MT	21366	2023.02.27 15:44:39.613525761	0001923
0	12.384854	0.592521	-12.323313	-1.081431	MT	21366	2023.02.27 15:44:39.614525761	0001923
0	12.385847	0.624601	-12.323397	-1.073761	MT	21366	2023.02.27 15:44:39.615525761	0001923
0	12.412379	0.644253	-12.345821	-1.110313	MT	21366	2023.02.27 15:44:39.616525761	0001923
0	12.405178	0.632620	-12.342385	-1.074134	MT	21366	2023.02.27 15:44:39.617525761	0001923
0	12.411075	0.600131	-12.345690	-1.121858	MT	21366	2023.02.27 15:44:39.618525761	0001923
0	12.427197	0.616229	-12.361791	-1.114268	MT	21366	2023.02.27 15:44:39.619525761	0001923
0	12.383579	0.612268	-12.318923	-1.105571	MT	21366	2023.02.27 15:44:39.620525761	0001923
0	12.388466	0.600067	-12.322632	-1.125506	MT	21366	2023.02.27 15:44:39.621525761	0001923
0	12.383797	0.672677	-12.319463	-1.066196	MT	21366	2023.02.27 15:44:39.622525761	0001923
0	12.414325	0.580677	-12.354507	-1.069783	MT	21366	2023.02.27 15:44:39.623525761	0001923
0	12.393595	0.608528	-12.331293	-1.081718	MT	21366	2023.02.27 15:44:39.624525761	0001923
0	12.398155	0.596368	-12.335062	-1.097652	MT	21366	2023.02.27 15:44:39.625525761	0001923
0	12.376059	0.644423	-12.311130	-1.089781	MT	21366	2023.02.27 15:44:39.626525761	0001923
0	12.369686	0.608503	-12.307296	-1.081351	MT	21366	2023.02.27 15:44:39.627525761	0001923
0	12.386301	0.660806	-12.323660	-1.054135	MT	21366	2023.02.27 15:44:39.628525761	0001923
0	12.373955	0.652212	-12.306816	-1.109799	MT	21366	2023.02.27 15:44:39.629525761	0001923
0	12.366688	0.652246	-12.299878	-1.105693	MT	21366	2023.02.27 15:44:39.630525761	0001923
0	12.379008	0.612346	-12.315046	-1.097512	MT	21366	2023.02.27 15:44:39.631525761	0001923
0	12.371789	0.623766	-12.302193	-1.152442	MT	21366	2023.02.27 15:44:39.632525761	0001923
0	12.384977	0.604021	-12.318566	-1.129485	MT	21366	2023.02.27 15:44:39.633525761	0001923
0	12.409021	0.612502	-12.346225	-1.085987	MT	21366	2023.02.27 15:44:39.634525761	0001923
0	12.361848	0.584456	-12.300264	-1.084996	MT	21366	2023.02.27 15:44:39.635525761	0001923
0	12.395775	0.628943	-12.335879	-1.041991	MT	21366	2023.02.27 15:44:39.636525761	0001923
0	12.388089	0.576526	-12.327331	-1.081327	MT	21366	2023.02.27 15:44:39.637525761	0001923
0	12.378336	0.616470	-12.315224	-1.085555	MT	21366	2023.02.27 15:44:39.638525761	0001923
0	12.402666	0.604787	-12.342663	-1.057849	MT	21366	2023.02.27 15:44:39.639525761	0001923
0	12.424800	0.675428	-12.358027	-1.094818	MT	21366	2023.02.27 15:44:39.640525761	0001923
0	12.408369	0.620085	-12.341606	-1.126002	MT	21366	2023.02.27 15:44:39.641525761	0001923
0	12.396734	0.636279	-12.330893	-1.106002	MT	21366	2023.02.27 15:44:39.642525761	0001923
0	12.407239	0.616790	-12.346648	-1.058033	MT	21366	2023.02.27 15:44:39.643525761	0001923
0	12.399128	0.616367	-12.335039	-1.097858	MT	21366	2023.02.27 15:44:39.644525761	0001923
0	12.382409	0.600351	-12.319060	-1.097449	MT	21366	2023.02.27 15:44:39.645525761	0001923
0	12.406588	0.608251	-12.341864	-1.109881	MT	21366	2023.02.27 15:44:39.646525761	0001923
0	12.404838	0.596416	-12.342123	-1.093760	MT	21366	2023.02.27 15:44:39.647525761	0001923
0	12.397107	0.660401	-12.331048	-1.094251	MT	21366	2023.02.27 15:44:39.648525761	0001923
0	12.379515	0.628387	-12.315088	-1.093677	MT	21366	2023.02.27 15:44:39.649525761	0001923
0	12.394302	0.628568	-12.331330	-1.077924	MT	21366	2023.02.27 15:44:39.650525761	0001923
0	12.394655	0.600322	-12.330997	-1.101632	MT	21366	2023.02.27 15:44:39.651525761	0001923
0	12.392438	0.624234	-12.326847	-1.109816	MT	21366	2023.02.27 15:44:39.652525761	0001923
0	12.395239	0.612322	-12.330983	-1.101755	MT	21366	2023.02.27 15:44:39.653525761	0001923
0	12.361523	0.668530	-12.296287	-1.077801	MT	21366	2023.02.27 15:44:39.654525761	0001923
0	12.391804	0.580030	-12.326594	-1.129360	MT	21366	2023.02.27 15:44:39.655525761	0001923
0	12.373763	0.604466	-12.311239	-1.085370	MT	21366	2023.02.27 15:44:39.656525761	0001923
0	12.388986	0.624729	-12.327580	-1.061825	MT	21366	2023.02.27 15:44:39.657525761	0001923
0	12.388951	0.628189	-12.322782	-1.113796	MT	21366	2023.02.27 15:44:39.658525761	0001923
0	12.384694	0.640308	-12.318951	-1.101860	MT	21366	2023.02.27 15:44:39.659525761	0001923
0	12.402461	0.588705	-12.342560	-1.065682	MT	21366	2023.02.27 15:44:39.660525761	0001923
0	12.404662	0.679615	-12.339330	-1.074572	MT	21366	2023.02.27 15:44:39.661525761	0001923
0	12.397244	0.668442	-12.331100	-1.090334	MT	21366	2023.02.27 15:44:39.662525761	0001923
0	12.406101	0.616374	-12.342038	-1.097965	MT	21366	2023.02.27 15:44:39.663525761	0001923
0	12.396441	0.636320	-12.330954	-1.102002	MT	21366	2023.02.27 15:44:39.664525761	0001923
0	12.443335	0.608164	-12.377677	-1.122429	MT	21366	2023.02.27 15:44:39.665525761	0001923
0	12.417540	0.640632	-12.354374	-1.074400	MT	21366	2023.02.27 15:44:39.666525761	0001923
0	12.420596	0.660343	-12.353923	-1.102601	MT	21366	2023.02.27 15:44:39.667525761	0001923
0	12.411049	0.652500	-12.346178	-1.086399	MT	21366	2023.02.27 15:44:39.668525761	0001923
0	12.432930	0.612527	-12.370222	-1.086354	MT	21366	2023.02.27 15:44:39.669525761	0001923
0	12.401303	0.612037	-12.334555	-1.129812	MT	21366	2023.02.27 15:44:39.670525761	0001923
0	12.405304	0.640661	-12.342437	-1.070217	MT	21366	2023.02.27 15:44:39.671525761	0001923
0	12.399331	0.596203	-12.334818	-1.113650	MT	21366	2023.02.27 15:44:39.672525761	0001923
0	12.397844	0.636696	-12.335503	-1.066070	MT	21366	2023.02.27 15:44:39.673525761	0001923
0	12.399516	0.612284	-12.334921	-1.105816	MT	21366	2023.02.27 15:44:39.674525761	0001923
0	12.396907	0.600574	-12.335363	-1.077697	MT	21366	2023.02.27 15:44:39.675525761	0001923
0	12.375329	0.631883	-12.306351	-1.141588	MT	21366	2023.02.27 15:44:39.676525761	0001923
0	12.389040	0.608606	-12.327415	-1.073658	MT	21366	2023.02.27 15:44:39.677525761	0001923
0	12.374348	0.592302	-12.311009	-1.101244	MT	21366	2023.02.27 15:44:39.678525761	0001923
0	12.380504	0.608681	-12.319539	-1.065537	MT	21366	2023.02.27 15:44:39.679525761	0001923
0	12.351435	0.644647	-12.288499	-1.065434	MT	21366	2023.02.27 15:44:39.680525761	0001923
0	12.387436	0.644518	-12.323251	-1.081966	MT	21366	2023.02.27 15:44:39.681525761	0001923
0	12.387367	0.608272	-12.322927	-1.105591	MT	21366	2023.02.27 15:44:39.682525761	0001923
0	12.386587	0.604355	-12.323054	-1.097551	MT	21366	2023.02.27 15:44:39.683525761	0001923
0	12.426006	0.592812	-12.366674	-1.058092	MT	21366	2023.02.27 15:44:39.684525761	0001923
0	12.384244	0.620808	-12.323707	-1.053724	MT	21366	2023.02.27 15:44:39.685525761	0001923
0	12.392689	0.657020	-12.331969	-1.034220	MT	21366	2023.02.27 15:44:39.686525761	0001923
0	12.420519	0.624097	-12.353599	-1.126226	MT	21366	2023.02.27 15:44:39.687525761	0001923
0	12.403226	0.604704	-12.342541	-1.065847	MT	21366	2023.02.27 15:44:39.688525761	0001923
0	12.403220	0.624412	-12.339090	-1.094002	MT	21366	2023.02.27 15:44:39.689525761	0001923
0	12.402931	0.624453	-12.339151	-1.090003	MT	21366	2023.02.27 15:44:39.690525761	0001923
0	12.395239	0.612322	-12.330983	-1.101755	MT	21366	2023.02.27 15:44:39.691525761	0001923
0	12.414046	0.644587	-12.350309	-1.078379	MT	21366	2023.02.27 15:44:39.692525761	0001923
0	12.401781	0.561624	-12.342469	-1.073403	MT	21366	2023.02.27 15:44:39.693525761	0001923
0	12.411225	0.616794	-12.350648	-1.058094	MT	21366	2023.02.27 15:44:39.694525761	0001923
0	12.373312	0.616049	-12.306614	-1.125426	MT	21366	2023.02.27 15:44:39.695525761	0001923
0	12.410614	0.660623	-12.346352	-1.074483	MT	21366	2023.02.27 15:44:39.696525761	0001923
0	12.407960	0.596544	-12.346305	-1.081823	MT	21366	2023.02.27 15:44:39.697525761	0001923
0	12.375680	0.608800	-12.315722	-1.053478	MT	21366	2023.02.27 15:44:39.698525761	0001923
0	12.400325	0.600660	-12.339485	-1.069759	MT	21366	2023.02.27 15:44:39.699525761	0001923
0	12.388839	0.592525	-12.327312	-1.081492	MT	21366	2023.02.27 15:44:39.700525761	0001923
0	12.385335	0.565856	-12.327833	-1.049219	MT	21366	2023.02.27 15:44:39.701525761	0001923
0	12.398573	0.660195	-12.330743	-1.114247	MT	21366	2023.02.27 15:44:39.702525761	0001923
0	12.392534	0.620193	-12.326791	-1.113775	MT	21366	2023.02.27 15:44:39.703525761	0001923
0	12.383681	0.620309	-12.318975	-1.101654	MT	21366	2023.02.27 15:44:39.704525761	0001923
0	12.350149	0.591903	-12.283462	-1.136825	MT	21366	2023.02.27 15:44:39.705525761	0001923
0	12.401107	0.608037	-12.334560	-1.129771	MT	21366	2023.02.27 15:44:39.706525761	0001923
0	12.369873	0.600421	-12.307183	-1.089267	MT	21366	2023.02.27 15:44:39.707525761	0001923
0	12.366341	0.616042	-12.299615	-1.125319	MT	21366	2023.02.27 15:44:39.708525761	0001923
0	12.385317	0.652307	-12.318937	-1.101984	MT	21366	2023.02.27 15:44:39.709525761	0001923
0	12.393202	0.656356	-12.326992	-1.098148	MT	21366	2023.02.27 15:44:39.710525761	0001923
0	12.395542	0.624362	-12.331030	-1.097880	MT	21366	2023.02.27 15:44:39.711525761	0001923
0	12.402731	0.620453	-12.339156	-1.089962	MT	21366	2023.02.27 15:44:39.712525761	0001923
0	12.403314	0.600663	-12.342484	-1.069805	MT	21366	2023.02.27 15:44:39.713525761	0001923
0	12.418874	0.592680	-12.358492	-1.069967	MT	21366	2023.02.27 15:44:39.714525761	0001923
0	12.390116	0.624564	-12.327335	-1.077822	MT	21366	2023.02.27 15:44:39.715525761	0001923
0	12.420477	0.636760	-12.358562	-1.062422	MT	21366	2023.02.27 15:44:39.716525761	0001923
0	12.392344	0.604112	-12.326687	-1.121608	MT	21366	2023.02.27 15:44:39.717525761	0001923
0	12.390037	0.621146	-12.332195	-1.021851	MT	21366	2023.02.27 15:44:39.718525761	0001923
0	12.405233	0.616498	-12.342221	-1.085967	MT	21366	2023.02.27 15:44:39.719525761	0001923
0	12.395251	0.624403	-12.331091	-1.093880	MT	21366	2023.02.27 15:44:39.720525761	0001923
0	12.384865	0.580439	-12.323205	-1.089306	MT	21366	2023.02.27 15:44:39.721525761	0001923
0	12.374177	0.624548	-12.311337	-1.077577	MT	21366	2023.02.27 15:44:39.722525761	0001923
0	12.395051	0.620404	-12.331095	-1.093839	MT	21366	2023.02.27 15:44:39.723525761	0001923
0	12.399710	0.616866	-12.339771	-1.049928	MT	21366	2023.02.27 15:44:39.724525761	0001923
0	12.389130	0.604565	-12.327359	-1.077616	MT	21366	2023.02.27 15:44:39.725525761	0001923
0	12.403456	0.580084	-12.338653	-1.125544	MT	21366	2023.02.27 15:44:39.726525761	0001923
0	12.370357	0.604380	-12.307117	-1.093308	MT	21366	2023.02.27 15:44:39.727525761	0001923
0	12.393221	0.612610	-12.331410	-1.073760	MT	21366	2023.02.27 15:44:39.728525761	0001923
0	12.385362	0.624102	-12.318665	-1.121692	MT	21366	2023.02.27 15:44:39.729525761	0001923
0	12.405810	0.616415	-12.342099	-1.093966	MT	21366	2023.02.27 15:44:39.730525761	0001923
0	12.381551	0.612557	-12.319351	-1.077576	MT	21366	2023.02.27 15:44:39.731525761	0001923
0	12.413678	0.608383	-12.350046	-1.098005	MT	21366	2023.02.27 15:44:39.732525761	0001923
0	12.400208	0.608161	-12.334743	-1.117773	MT	21366	2023.02.27 15:44:39.733525761	0001923
0	12.429657	0.664227	-12.361734	-1.114762	MT	21366	2023.02.27 15:44:39.734525761	0001923
0	12.400509	0.592578	-12.339372	-1.077676	MT	21366	2023.02.27 15:44:39.735525761	0001923
0	12.413258	0.619965	-12.345422	-1.138061	MT	21366	2023.02.27 15:44:39.736525761	0001923
0	12.374342	0.604384	-12.311117	-1.093369	MT	21366	2023.02.27 15:44:39.737525761	0001923
0	12.394101	0.624568	-12.331335	-1.077883	MT	21366	2023.02.27 15:44:39.738525761	0001923
0	12.419516	0.628843	-12.358693	-1.054341	MT	21366	2023.02.27 15:44:39.739525761	0001923
0	12.436174	0.620695	-12.374457	-1.070500	MT	21366	2023.02.27 15:44:39.740525761	0001923
0	12.423900	0.596560	-12.362303	-1.082068	MT	21366	2023.02.27 15:44:39.741525761	0001923
0	12.397818	0.615991	-12.330490	-1.133791	MT	21366	2023.02.27 15:44:39.742525761	0001923
0	12.402917	0.600289	-12.338935	-1.105753	MT	21366	2023.02.27 15:44:39.743525761	0001923
0	12.410867	0.608213	-12.345803	-1.113941	MT	21366	2023.02.27 15:44:39.744525761	0001923
0	12.372816	0.608631	-12.311478	-1.069414	MT	21366	2023.02.27 15:44:39.745525761	0001923
0	12.374148	0.600384	-12.311122	-1.093328	MT	21366	2023.02.27 15:44:39.746525761	0001923
0	12.381828	0.600434	-12.319182	-1.089451	MT	21366	2023.02.27 15:44:39.747525761	0001923
0	12.401958	0.616536	-12.339282	-1.081922	MT	21366	2023.02.27 15:44:39.748525761	0001923
0	12.386891	0.592232	-12.322885	-1.109426	MT	21366	2023.02.27 15:44:39.749525761	0001923
0	12.406519	0.588128	-12.341705	-1.121673	MT	21366	2023.02.27 15:44:39.750525761	0001923
0	12.391352	0.608276	-12.326927	-1.105652	MT	21366	2023.02.27 15:44:39.751525761	0001923
0	12.374930	0.616383	-12.311103	-1.093492	MT	21366	2023.02.27 15:44:39.752525761	0001923
0	12.383013	0.588187	-12.318829	-1.113323	MT	21366	2023.02.27 15:44:39.753525761	0001923
0	12.390273	0.648146	-12.322697	-1.118001	MT	21366	2023.02.27 15:44:39.754525761	0001923
0	12.393731	0.620028	-12.326546	-1.129772	MT	21366	2023.02.27 15:44:39.755525761	0001923
0	12.395971	0.604738	-12.335602	-1.061741	MT	21366	2023.02.27 15:44:39.756525761	0001923
0	12.395239	0.612322	-12.330983	-1.101755	MT	21366	2023.02.27 15:44:39.757525761	0001923
0	12.395585	0.596739	-12.335612	-1.061659	MT	21366	2023.02.27 15:44:39.758525761	0001923
0	12.409680	0.640043	-12.341521	-1.130207	MT	21366	2023.02.27 15:44:39.759525761	0001923
0	12.406846	0.608791	-12.346658	-1.057951	MT	21366	2023.02.27 15:44:39.760525761	0001923
0	12.410671	0.616877	-12.350770	-1.050096	MT	21366	2023.02.27 15:44:39.761525761	0001923
0	12.414852	0.608218	-12.349802	-1.114002	MT	21366	2023.02.27 15:44:39.762525761	0001923
0	12.402356	0.624535	-12.339273	-1.082004	MT	21366	2023.02.27 15:44:39.763525761	0001923
0	12.419256	0.600680	-12.358482	-1.070050	MT	21366	2023.02.27 15:44:39.764525761	0001923
0	12.405212	0.668450	-12.339099	-1.090456	MT	21366	2023.02.27 15:44:39.765525761	0001923
0	12.383589	0.624350	-12.319031	-1.097696	MT	21366	2023.02.27 15:44:39.766525761	0001923
0	12.383906	0.584603	-12.323444	-1.073350	MT	21366	2023.02.27 15:44:39.767525761	0001923
0	12.411546	0.656458	-12.346112	-1.090439	MT	21366	2023.02.27 15:44:39.768525761	0001923
0	12.399320	0.608285	-12.334926	-1.105775	MT	21366	2023.02.27 15:44:39.769525761	0001923
0	12.393426	0.561242	-12.330921	-1.109229	MT	21366	2023.02.27 15:44:39.770525761	0001923
0	12.400309	0.628865	-12.339757	-1.050051	MT	21366	2023.02.27 15:44:39.771525761	0001923
0	12.388269	0.632312	-12.322960	-1.101839	MT	21366	2023.02.27 15:44:39.772525761	0001923
0	12.389718	0.616565	-12.327345	-1.077739	MT	21366	2023.02.27 15:44:39.773525761	0001923
0	12.406036	0.603887	-12.338335	-1.144788	MT	21366	2023.02.27 15:44:39.774525761	0001923
0	12.387980	0.561444	-12.327227	-1.089171	MT	21366	2023.02.27 15:44:39.775525761	0001923
0	12.369491	0.604503	-12.307300	-1.081310	MT	21366	2023.02.27 15:44:39.776525761	0001923
0	12.366040	0.616083	-12.299676	-1.121319	MT	21366	2023.02.27 15:44:39.777525761	0001923
0	12.397007	0.636819	-12.335687	-1.054072	MT	21366	2023.02.27 15:44:39.778525761	0001923
0	12.385821	0.612519	-12.323289	-1.081637	MT	21366	2023.02.27 15:44:39.779525761	0001923
0	12.383040	0.636514	-12.319261	-1.081822	MT	21366	2023.02.27 15:44:39.780525761	0001923
0	12.410684	0.628377	-12.346023	-1.098150	MT	21366	2023.02.27 15:44:39.781525761	0001923
0	12.393076	0.648315	-12.326941	-1.102065	MT	21366	2023.02.27 15:44:39.782525761	0001923
0	12.415408	0.620798	-12.354642	-1.058197	MT	21366	2023.02.27 15:44:39.783525761	0001923
0	12.424378	0.600519	-12.362238	-1.086108	MT	21366	2023.02.27 15:44:39.784525761	0001923
0	12.398838	0.648072	-12.330574	-1.126122	MT	21366	2023.02.27 15:44:39.785525761	0001923
0	12.435229	0.668606	-12.370278	-1.078932	MT	21366	2023.02.27 15:44:39.786525761	0001923
0	12.415693	0.587971	-12.349459	-1.137792	MT	21366	2023.02.27 15:44:39.787525761	0001923
0	12.416336	0.620093	-12.349605	-1.126124	MT	21366	2023.02.27 15:44:39.788525761	0001923
0	12.416248	0.620675	-12.354459	-1.070195	MT	21366	2023.02.27 15:44:39.789525761	0001923
0	12.414230	0.584718	-12.354563	-1.065825	MT	21366	2023.02.27 15:44:39.790525761	0001923
0	12.404790	0.608083	-12.338620	-1.125832	MT	21366	2023.02.27 15:44:39.791525761	0001923
0	12.405514	0.604375	-12.342052	-1.097842	MT	21366	2023.02.27 15:44:39.792525761	0001923
0	12.403728	0.647953	-12.334390	-1.138181	MT	21366	2023.02.27 15:44:39.793525761	0001923
0	12.383793	0.656554	-12.319298	-1.078029	MT	21366	2023.02.27 15:44:39.794525761	0001923
0	12.400231	0.580538	-12.339325	-1.081552	MT	21366	2023.02.27 15:44:39.795525761	0001923
0	12.384197	0.636349	-12.319017	-1.097820	MT	21366	2023.02.27 15:44:39.796525761	0001923
0	12.378604	0.636011	-12.310529	-1.129692	MT	21366	2023.02.27 15:44:39.797525761	0001923
0	12.391258	0.600236	-12.326875	-1.109569	MT	21366	2023.02.27 15:44:39.798525761	0001923
0	12.367964	0.584587	-12.307446	-1.073105	MT	21366	2023.02.27 15:44:39.799525761	0001923
0	12.375681	0.664628	-12.311412	-1.069990	MT	21366	2023.02.27 15:44:39.800525761	0001923
0	12.390912	0.607788	-12.322210	-1.152583	MT	21366	2023.02.27 15:44:39.801525761	0001923
0	12.387467	0.616313	-12.322979	-1.101674	MT	21366	2023.02.27 15:44:39.802525761	0001923
0	12.383248	0.588727	-12.323623	-1.061393	MT	21366	2023.02.27 15:44:39.803525761	0001923
0	12.403712	0.628370	-12.339024	-1.098043	MT	21366	2023.02.27 15:44:39.804525761	0001923
0	12.369227	0.620086	-12.302671	-1.121407	MT	21366	2023.02.27 15:44:39.805525761	0001923
0	12.416778	0.652256	-12.349811	-1.110456	MT	21366	2023.02.27 15:44:39.806525761	0001923
0	12.412916	0.616547	-12.350281	-1.082090	MT	21366	2023.02.27 15:44:39.807525761	0001923
0	12.400418	0.584537	-12.339320	-1.081593	MT	21366	2023.02.27 15:44:39.808525761	0001923
0	12.397287	0.596491	-12.335246	-1.085654	MT	21366	2023.02.27 15:44:39.809525761	0001923
0	12.408845	0.620584	-12.346338	-1.078071	MT	21366	2023.02.27 15:44:39.810525761	0001923
0	12.411762	0.608090	-12.345619	-1.125939	MT	21366	2023.02.27 15:44:39.811525761	0001923
0	12.412433	0.640793	-12.350619	-1.058341	MT	21366	2023.02.27 15:44:39.812525761	0001923
0	12.391358	0.620358	-12.327035	-1.097777	MT	21366	2023.02.27 15:44:39.813525761	0001923
0	12.402585	0.656740	-12.339540	-1.062337	MT	21366	2023.02.27 15:44:39.814525761	0001923
0	12.409319	0.588297	-12.345948	-1.105737	MT	21366	2023.02.27 15:44:39.815525761	0001923
0	12.372719	0.628213	-12.306844	-1.109552	MT	21366	2023.02.27 15:44:39.816525761	0001923
0	12.396279	0.616779	-12.335649	-1.057865	MT	21366	2023.02.27 15:44:39.817525761	0001923
0	12.388550	0.620189	-12.322791	-1.113713	MT	21366	2023.02.27 15:44:39.818525761	0001923
0	12.373476	0.604508	-12.311300	-1.081371	MT	21366	2023.02.27 15:44:39.819525761	0001923
0	12.395532	0.612280	-12.330922	-1.105755	MT	21366	2023.02.27 15:44:39.820525761	0001923
0	12.389632	0.620606	-12.327401	-1.073781	MT	21366	2023.02.27 15:44:39.821525761	0001923
0	12.391877	0.643899	-12.322335	-1.141956	MT	21366	2023.02.27 15:44:39.822525761	0001923
0	12.385341	0.584397	-12.323139	-1.093346	MT	21366	2023.02.27 15:44:39.823525761	0001923
0	12.407687	0.608667	-12.346474	-1.069949	MT	21366	2023.02.27 15:44:39.824525761	0001923
0	12.408056	0.592503	-12.346249	-1.085781	MT	21366	2023.02.27 15:44:39.825525761	0001923
0	12.410066	0.599725	-12.341095	-1.160790	MT	21366	2023.02.27 15:44:39.826525761	0001923
0	12.411948	0.565344	-12.350036	-1.101562	MT	21366	2023.02.27 15:44:39.827525761	0001923
0	12.403597	0.600622	-12.342423	-1.073805	MT	21366	2023.02.27 15:44:39.828525761	0001923
0	12.397418	0.644819	-12.335677	-1.054154	MT	21366	2023.02.27 15:44:39.829525761	0001923
0	12.399128	0.616367	-12.335039	-1.097858	MT	21366	2023.02.27 15:44:39.830525761	0001923
0	12.392834	0.660439	-12.327110	-1.090190	MT	21366	2023.02.27 15:44:39.831525761	0001923
0	12.425631	0.608395	-12.362045	-1.098188	MT	21366	2023.02.27 15:44:39.832525761	0001923
0	12.401022	0.620700	-12.339522	-1.065966	MT	21366	2023.02.27 15:44:39.833525761	0001923
0	12.416144	0.576388	-12.354084	-1.097737	MT	21366	2023.02.27 15:44:39.834525761	0001923
0	12.401106	0.616659	-12.339466	-1.069924	MT	21366	2023.02.27 15:44:39.835525761	0001923
0	12.383190	0.616350	-12.319041	-1.097614	MT	21366	2023.02.27 15:44:39.836525761	0001923
0	12.414268	0.620382	-12.350032	-1.098129	MT	21366	2023.02.27 15:44:39.837525761	0001923
0	12.398172	0.620531	-12.335278	-1.081902	MT	21366	2023.02.27 15:44:39.838525761	0001923
0	12.398057	0.600409	-12.335119	-1.093694	MT	21366	2023.02.27 15:44:39.839525761	0001923
0	12.356114	0.645150	-12.297231	-1.017564	MT	21366	2023.02.27 15:44:39.840525761	0001923
0	12.389062	0.664434	-12.323105	-1.090170	MT	21366	2023.02.27 15:44:39.841525761	0001923
0	12.370192	0.624544	-12.307338	-1.077516	MT	21366	2023.02.27 15:44:39.842525761	0001923
0	12.416694	0.656297	-12.349867	-1.106498	MT	21366	2023.02.27 15:44:39.843525761	0001923
0	12.385141	0.592479	-12.323252	-1.085430	MT	21366	2023.02.27 15:44:39.844525761	0001923
0	12.392702	0.652398	-12.327058	-1.094107	MT	21366	2023.02.27 15:44:39.845525761	0001923
0	12.370067	0.604421	-12.307178	-1.089308	MT	21366	2023.02.27 15:44:39.846525761	0001923
0	12.393312	0.584406	-12.331138	-1.093469	MT	21366	2023.02.27 15:44:39.847525761	0001923
0	12.397672	0.604491	-12.335236	-1.085737	MT	21366	2023.02.27 15:44:39.848525761	0001923
0	12.388100	0.683722	-12.323510	-1.062371	MT	21366	2023.02.27 15:44:39.849525761	0001923
0	12.387173	0.604272	-12.322932	-1.105550	MT	21366	2023.02.27 15:44:39.850525761	0001923
0	12.412507	0.636752	-12.350563	-1.062299	MT	21366	2023.02.27 15:44:39.851525761	0001923
0	12.395692	0.604780	-12.335664	-1.057742	MT	21366	2023.02.27 15:44:39.852525761	0001923
0	12.415746	0.608094	-12.349619	-1.126000	MT	21366	2023.02.27 15:44:39.853525761	0001923
0	12.402190	0.632617	-12.339386	-1.074088	MT	21366	2023.02.27 15:44:39.854525761	0001923
0	12.398083	0.588908	-12.339865	-1.045640	MT	21366	2023.02.27 15:44:39.855525761	0001923
0	12.391874	0.636399	-12.327077	-1.093943	MT	21366	2023.02.27 15:44:39.856525761	0001923
0	12.415365	0.636340	-12.349952	-1.102293	MT	21366	2023.02.27 15:44:39.857525761	0001923
0	12.406489	0.612292	-12.341920	-1.105923	MT	21366	2023.02.27 15:44:39.858525761	0001923
0	12.393334	0.620651	-12.331462	-1.069843	MT	21366	2023.02.27 15:44:39.859525761	0001923
0	12.404055	0.632785	-12.342630	-1.058137	MT	21366	2023.02.27 15:44:39.860525761	0001923
0	12.380869	0.592516	-12.319313	-1.081370	MT	21366	2023.02.27 15:44:39.861525761	0001923
0	12.403421	0.628411	-12.339085	-1.094044	MT	21366	2023.02.27 15:44:39.862525761	0001923
0	12.393330	0.624111	-12.326664	-1.121814	MT	21366	2023.02.27 15:44:39.863525761	0001923
0	12.397485	0.588409	-12.335133	-1.093571	MT	21366	2023.02.27 15:44:39.864525761	0001923
0	12.355786	0.588782	-12.296748	-1.052982	MT	21366	2023.02.27 15:44:39.865525761	0001923
0	12.381753	0.580311	-12.319022	-1.101243	MT	21366	2023.02.27 15:44:39.866525761	0001923
0	12.364468	0.596167	-12.299822	-1.113115	MT	21366	2023.02.27 15:44:39.867525761	0001923
0	12.386686	0.600314	-12.322998	-1.101510	MT	21366	2023.02.27 15:44:39.868525761	0001923
0	12.364468	0.596167	-12.299822	-1.113115	MT	21366	2023.02.27 15:44:39.869525761	0001923
0	12.390664	0.644064	-12.322579	-1.125958	MT	21366	2023.02.27 15:44:39.870525761	0001923
0	12.395858	0.636403	-12.331076	-1.094004	MT	21366	2023.02.27 15:44:39.871525761	0001923
0	12.380190	0.565435	-12.319223	-1.089090	MT	21366	2023.02.27 15:44:39.872525761	0001923
0	12.413193	0.604424	-12.350112	-1.093965	MT	21366	2023.02.27 15:44:39.873525761	0001923
0	12.391927	0.615705	-12.322078	-1.160664	MT	21366	2023.02.27 15:44:39.874525761	0001923
0	12.389654	0.611983	-12.322495	-1.133628	MT	21366	2023.02.27 15:44:39.875525761	0001923
0	12.401199	0.616078	-12.334611	-1.125854	MT	21366	2023.02.27 15:44:39.876525761	0001923
0	12.403804	0.600165	-12.338752	-1.117751	MT	21366	2023.02.27 15:44:39.877525761	0001923
0	12.403507	0.604663	-12.342480	-1.069846	MT	21366	2023.02.27 15:44:39.878525761	0001923
0	12.423333	0.636348	-12.357951	-1.102415	MT	21366	2023.02.27 15:44:39.879525761	0001923
0	12.410473	0.612296	-12.345920	-1.105984	MT	21366	2023.02.27 15:44:39.880525761	0001923
0	12.400788	0.632824	-12.339691	-1.054092	MT	21366	2023.02.27 15:44:39.881525761	0001923
0	12.401673	0.616577	-12.339344	-1.077923	MT	21366	2023.02.27 15:44:39.882525761	0001923
0	12.396441	0.636320	-12.330954	-1.102002	MT	21366	2023.02.27 15:44:39.883525761	0001923
0	12.396431	0.596615	-12.335429	-1.073657	MT	21366	2023.02.27 15:44:39.884525761	0001923
0	12.401504	0.624659	-12.339456	-1.070007	MT	21366	2023.02.27 15:44:39.885525761	0001923
0	12.381080	0.624139	-12.314726	-1.117632	MT	21366	2023.02.27 15:44:39.886525761	0001923
0	12.383060	0.584727	-12.323628	-1.061352	MT	21366	2023.02.27 15:44:39.887525761	0001923
0	12.403790	0.604622	-12.342418	-1.073846	MT	21366	2023.02.27 15:44:39.888525761	0001923
0	12.421172	0.616514	-12.358219	-1.086212	MT	21366	2023.02.27 15:44:39.889525761	0001923
0	12.395774	0.640444	-12.331133	-1.090046	MT	21366	2023.02.27 15:44:39.890525761	0001923
0	12.393733	0.632110	-12.326654	-1.121897	MT	21366	2023.02.27 15:44:39.891525761	0001923
0	12.379920	0.584599	-12.319445	-1.073289	MT	21366	2023.02.27 15:44:39.892525761	0001923
0	12.418855	0.632385	-12.354017	-1.098313	MT	21366	2023.02.27 15:44:39.893525761	0001923
0	12.381297	0.624680	-12.319520	-1.065702	MT	21366	2023.02.27 15:44:39.894525761	0001923
0	12.377359	0.636757	-12.315628	-1.057765	MT	21366	2023.02.27 15:44:39.895525761	0001923
0	12.383483	0.604227	-12.318872	-1.109488	MT	21366	2023.02.27 15:44:39.896525761	0001923
0	12.359121	0.616491	-12.296287	-1.081265	MT	21366	2023.02.27 15:44:39.897525761	0001923
0	12.369882	0.612503	-12.307291	-1.081392	MT	21366	2023.02.27 15:44:39.898525761	0001923
0	12.403110	0.604289	-12.338930	-1.105795	MT	21366	2023.02.27 15:44:39.899525761	0001923
0	12.397519	0.624655	-12.335457	-1.069945	MT	21366	2023.02.27 15:44:39.900525761	0001923
0	12.406700	0.628373	-12.342024	-1.098089	MT	21366	2023.02.27 15:44:39.901525761	0001923
0	12.408069	0.620126	-12.341667	-1.122002	MT	21366	2023.02.27 15:44:39.902525761	0001923
0	12.419229	0.569475	-12.358214	-1.089727	MT	21366	2023.02.27 15:44:39.903525761	0001923
0	12.402557	0.628535	-12.339268	-1.082046	MT	21366	2023.02.27 15:44:39.904525761	0001923
0	12.409732	0.632542	-12.346263	-1.082194	MT	21366	2023.02.27 15:44:39.905525761	0001923
0	12.396222	0.620239	-12.330851	-1.109836	MT	21366	2023.02.27 15:44:39.906525761	0001923
0	12.405714	0.596292	-12.341939	-1.105758	MT	21366	2023.02.27 15:44:39.907525761	0001923
0	12.380504	0.608681	-12.319539	-1.065537	MT	21366	2023.02.27 15:44:39.908525761	0001923
0	12.412258	0.612048	-12.345554	-1.129980	MT	21366	2023.02.27 15:44:39.909525761	0001923
0	12.384094	0.588603	-12.323440	-1.073391	MT	21366	2023.02.27 15:44:39.910525761	0001923
0	12.376506	0.584513	-12.315323	-1.081226	MT	21366	2023.02.27 15:44:39.911525761	0001923
0	12.368831	0.608627	-12.307479	-1.069353	MT	21366	2023.02.27 15:44:39.912525761	0001923
0	12.390361	0.640646	-12.327439	-1.069988	MT	21366	2023.02.27 15:44:39.913525761	0001923
0	12.403998	0.604165	-12.338747	-1.117793	MT	21366	2023.02.27 15:44:39.914525761	0001923
0	12.401903	0.587801	-12.334232	-1.152561	MT	21366	2023.02.27 15:44:39.915525761	0001923
0	12.390489	0.620482	-12.327218	-1.085779	MT	21366	2023.02.27 15:44:39.916525761	0001923
0	12.368025	0.620833	-12.307770	-1.049480	MT	21366	2023.02.27 15:44:39.917525761	0001923
0	12.387754	0.616853	-12.327772	-1.049744	MT	21366	2023.02.27 15:44:39.918525761	0001923
0	12.386618	0.628519	-12.323270	-1.081801	MT	21366	2023.02.27 15:44:39.919525761	0001923
0	12.380504	0.608681	-12.319539	-1.065537	MT	21366	2023.02.27 15:44:39.920525761	0001923
0	12.382384	0.632015	-12.314533	-1.129712	MT	21366	2023.02.27 15:44:39.921525761	0001923
0	12.417541	0.632010	-12.349468	-1.134246	MT	21366	2023.02.27 15:44:39.922525761	0001923
0	12.398039	0.672360	-12.330973	-1.098374	MT	21366	2023.02.27 15:44:39.923525761	0001923
0	12.405521	0.616456	-12.342160	-1.089967	MT	21366	2023.02.27 15:44:39.924525761	0001923
0	12.421382	0.596932	-12.362853	-1.046074	MT	21366	2023.02.27 15:44:39.925525761	0001923
0	12.378078	0.628593	-12.315393	-1.073680	MT	21366	2023.02.27 15:44:39.926525761	0001923
0	12.408678	0.628666	-12.346451	-1.070155	MT	21366	2023.02.27 15:44:39.927525761	0001923
0	12.384099	0.592063	-12.318642	-1.125362	MT	21366	2023.02.27 15:44:39.928525761	0001923
0	12.416419	0.612593	-12.354347	-1.078111	MT	21366	2023.02.27 15:44:39.929525761	0001923
0	12.414506	0.624963	-12.354882	-1.042240	MT	21366	2023.02.27 15:44:39.930525761	0001923
0	12.389416	0.604524	-12.327298	-1.081615	MT	21366	2023.02.27 15:44:39.931525761	0001923
0	12.406735	0.576586	-12.346390	-1.077618	MT	21366	2023.02.27 15:44:39.932525761	0001923
0	12.397110	0.580410	-12.335142	-1.093488	MT	21366	2023.02.27 15:44:39.933525761	0001923
0	12.390049	0.632065	-12.322594	-1.125835	MT	21366	2023.02.27 15:44:39.934525761	0001923
0	12.383206	0.633055	-12.324059	-1.029851	MT	21366	2023.02.27 15:44:39.935525761	0001923
0	12.387082	0.596232	-12.322881	-1.109467	MT	21366	2023.02.27 15:44:39.936525761	0001923
0	12.390864	0.604318	-12.326993	-1.101612	MT	21366	2023.02.27 15:44:39.937525761	0001923
0	12.366805	0.612957	-12.307963	-1.037400	MT	21366	2023.02.27 15:44:39.938525761	0001923
0	12.395655	0.632403	-12.331081	-1.093963	MT	21366	2023.02.27 15:44:39.939525761	0001923
0	12.393418	0.616610	-12.331406	-1.073801	MT	21366	2023.02.27 15:44:39.940525761	0001923
0	12.380670	0.656426	-12.315116	-1.089966	MT	21366	2023.02.27 15:44:39.941525761	0001923
0	12.401397	0.620078	-12.334606	-1.125895	MT	21366	2023.02.27 15:44:39.942525761	0001923
0	12.361660	0.588954	-12.303992	-1.037091	MT	21366	2023.02.27 15:44:39.943525761	0001923
0	12.383720	0.660595	-12.319355	-1.074071	MT	21366	2023.02.27 15:44:39.944525761	0001923
0	12.384022	0.651932	-12.314388	-1.137916	MT	21366	2023.02.27 15:44:39.945525761	0001923
0	12.373609	0.624630	-12.311459	-1.069579	MT	21366	2023.02.27 15:44:39.946525761	0001923
0	12.424714	0.668388	-12.357974	-1.098745	MT	21366	2023.02.27 15:44:39.947525761	0001923
0	12.385055	0.608602	-12.323416	-1.073597	MT	21366	2023.02.27 15:44:39.948525761	0001923
0	12.406196	0.612333	-12.341982	-1.101923	MT	21366	2023.02.27 15:44:39.949525761	0001923
0	12.406033	0.584169	-12.341770	-1.117632	MT	21366	2023.02.27 15:44:39.950525761	0001923
0	12.404402	0.600083	-12.338630	-1.125750	MT	21366	2023.02.27 15:44:39.951525761	0001923
0	12.414668	0.628381	-12.350023	-1.098211	MT	21366	2023.02.27 15:44:39.952525761	0001923
0	12.400431	0.608701	-12.339536	-1.065843	MT	21366	2023.02.27 15:44:39.953525761	0001923
0	12.401095	0.580414	-12.339142	-1.093550	MT	21366	2023.02.27 15:44:39.954525761	0001923
0	12.370680	0.628502	-12.307272	-1.081557	MT	21366	2023.02.27 15:44:39.955525761	0001923
0	12.384244	0.620808	-12.323707	-1.053724	MT	21366	2023.02.27 15:44:39.956525761	0001923
0	12.407390	0.596626	-12.346427	-1.073825	MT	21366	2023.02.27 15:44:39.957525761	0001923
0	12.409319	0.588297	-12.345948	-1.105737	MT	21366	2023.02.27 15:44:39.958525761	0001923
0	12.375425	0.596178	-12.310821	-1.113283	MT	21366	2023.02.27 15:44:39.959525761	0001923
0	12.383623	0.584645	-12.323505	-1.069350	MT	21366	2023.02.27 15:44:39.960525761	0001923
0	12.381947	0.620556	-12.319341	-1.077658	MT	21366	2023.02.27 15:44:39.961525761	0001923
0	12.382611	0.592269	-12.318947	-1.105365	MT	21366	2023.02.27 15:44:39.962525761	0001923
0	12.376703	0.628218	-12.310844	-1.109613	MT	21366	2023.02.27 15:44:39.963525761	0001923
0	12.393843	0.640151	-12.326706	-1.117980	MT	21366	2023.02.27 15:44:39.964525761	0001923
0	12.373666	0.596426	-12.311187	-1.089287	MT	21366	2023.02.27 15:44:39.965525761	0001923
0	12.406302	0.556965	-12.341497	-1.137351	MT	21366	2023.02.27 15:44:39.966525761	0001923
0	12.392460	0.608693	-12.331537	-1.065720	MT	21366	2023.02.27 15:44:39.967525761	0001923
0	12.364934	0.604582	-12.303423	-1.073250	MT	21366	2023.02.27 15:44:39.968525761	0001923
0	12.408477	0.624666	-12.346455	-1.070113	MT	21366	2023.02.27 15:44:39.969525761	0001923
0	12.408599	0.632707	-12.346507	-1.066196	MT	21366	2023.02.27 15:44:39.970525761	0001923
0	12.404359	0.604539	-12.342296	-1.081844	MT	21366	2023.02.27 15:44:39.971525761	0001923
0	12.382118	0.600392	-12.319121	-1.093450	MT	21366	2023.02.27 15:44:39.972525761	0001923
0	12.406591	0.620332	-12.341972	-1.102006	MT	21366	2023.02.27 15:44:39.973525761	0001923
0	12.404391	0.644826	-12.342676	-1.054261	MT	21366	2023.02.27 15:44:39.974525761	0001923
0	12.416839	0.572265	-12.353905	-1.109694	MT	21366	2023.02.27 15:44:39.975525761	0001923
0	12.393602	0.584364	-12.331077	-1.097468	MT	21366	2023.02.27 15:44:39.976525761	0001923
0	12.395187	0.580117	-12.330715	-1.121423	MT	21366	2023.02.27 15:44:39.977525761	0001923
0	12.400253	0.644406	-12.335066	-1.094147	MT	21366	2023.02.27 15:44:39.978525761	0001923
0	12.403948	0.644452	-12.339127	-1.090209	MT	21366	2023.02.27 15:44:39.979525761	0001923
0	12.408898	0.648207	-12.341756	-1.114292	MT	21366	2023.02.27 15:44:39.980525761	0001923
0	12.401587	0.620618	-12.339400	-1.073965	MT	21366	2023.02.27 15:44:39.981525761	0001923
0	12.383811	0.588644	-12.323501	-1.069392	MT	21366	2023.02.27 15:44:39.982525761	0001923
0	12.374731	0.644048	-12.306581	-1.125714	MT	21366	2023.02.27 15:44:39.983525761	0001923
0	12.375443	0.632424	-12.311145	-1.089658	MT	21366	2023.02.27 15:44:39.984525761	0001923
0	12.390395	0.656187	-12.322748	-1.114084	MT	21366	2023.02.27 15:44:39.985525761	0001923
0	12.361149	0.663990	-12.291498	-1.129690	MT	21366	2023.02.27 15:44:39.986525761	0001923
0	12.384571	0.632848	-12.323754	-1.049848	MT	21366	2023.02.27 15:44:39.987525761	0001923
0	12.385141	0.592479	-12.323252	-1.085430	MT	21366	2023.02.27 15:44:39.988525761	0001923
0	12.390378	0.600359	-12.327059	-1.097571	MT	21366	2023.02.27 15:44:39.989525761	0001923
0	12.375317	0.612301	-12.310985	-1.101450	MT	21366	2023.02.27 15:44:39.990525761	0001923
0	12.379792	0.616264	-12.314919	-1.105551	MT	21366	2023.02.27 15:44:39.991525761	0001923
0	12.384951	0.600561	-12.323364	-1.077514	MT	21366	2023.02.27 15:44:39.992525761	0001923
0	12.404071	0.592499	-12.342249	-1.085720	MT	21366	2023.02.27 15:44:39.993525761	0001923
0	12.414095	0.633086	-12.355056	-1.030325	MT	21366	2023.02.27 15:44:39.994525761	0001923
0	12.400406	0.624243	-12.334846	-1.109939	MT	21366	2023.02.27 15:44:39.995525761	0001923
0	12.397386	0.604532	-12.335297	-1.081738	MT	21366	2023.02.27 15:44:39.996525761	0001923
0	12.406393	0.604251	-12.341869	-1.109840	MT	21366	2023.02.27 15:44:39.997525761	0001923
0	12.420121	0.612638	-12.358407	-1.074173	MT	21366	2023.02.27 15:44:39.998525761	0001923
0	12.421263	0.612473	-12.358163	-1.090170	MT	21366	2023.02.27 15:44:39.999525761	0001923
0	12.407079	0.612209	-12.341798	-1.113921	MT	21366	2023.02.27 15:44:40.000525761	0001923
0	12.393631	0.572282	-12.330969	-1.105343	MT	21366	2023.02.27 15:44:40.001525761	0001923
0	12.393453	0.628692	-12.331513	-1.065926	MT	21366	2023.02.27 15:44:40.002525761	0001923
0	12.397479	0.600491	-12.335241	-1.085696	MT	21366	2023.02.27 15:44:40.003525761	0001923
0	12.394275	0.616486	-12.331222	-1.085799	MT	21366	2023.02.27 15:44:40.004525761	0001923
0	12.362854	0.572666	-12.303583	-1.064922	MT	21366	2023.02.27 15:44:40.005525761	0001923
0	12.383285	0.612309	-12.318984	-1.101572	MT	21366	2023.02.27 15:44:40.006525761	0001923
0	12.393926	0.572241	-12.330908	-1.109342	MT	21366	2023.02.27 15:44:40.007525761	0001923
0	12.397000	0.596533	-12.335307	-1.081655	MT	21366	2023.02.27 15:44:40.008525761	0001923
0	12.378812	0.608347	-12.315050	-1.097470	MT	21366	2023.02.27 15:44:40.009525761	0001923
0	12.399128	0.616367	-12.335039	-1.097858	MT	21366	2023.02.27 15:44:40.010525761	0001923
0	12.380347	0.549313	-12.319059	-1.100924	MT	21366	2023.02.27 15:44:40.011525761	0001923
0	12.404774	0.576294	-12.341963	-1.105552	MT	21366	2023.02.27 15:44:40.012525761	0001923
0	12.399734	0.672694	-12.335461	-1.066440	MT	21366	2023.02.27 15:44:40.013525761	0001923
0	12.427296	0.612188	-12.361735	-1.118226	MT	21366	2023.02.27 15:44:40.014525761	0001923
0	12.420620	0.561228	-12.357857	-1.113641	MT	21366	2023.02.27 15:44:40.015525761	0001923
0	12.416704	0.588388	-12.354070	-1.097860	MT	21366	2023.02.27 15:44:40.016525761	0001923
0	12.397489	0.640778	-12.335621	-1.058112	MT	21366	2023.02.27 15:44:40.017525761	0001923
0	12.414560	0.620341	-12.349971	-1.102128	MT	21366	2023.02.27 15:44:40.018525761	0001923
0	12.434616	0.631872	-12.365237	-1.149488	MT	21366	2023.02.27 15:44:40.019525761	0001923
0	12.407276	0.616209	-12.341794	-1.113963	MT	21366	2023.02.27 15:44:40.020525761	0001923
0	12.412865	0.632670	-12.350445	-1.070257	MT	21366	2023.02.27 15:44:40.021525761	0001923
0	12.426244	0.632476	-12.362139	-1.090437	MT	21366	2023.02.27 15:44:40.022525761	0001923
0	12.414044	0.572096	-12.349662	-1.125630	MT	21366	2023.02.27 15:44:40.023525761	0001923
0	12.397776	0.612532	-12.335288	-1.081820	MT	21366	2023.02.27 15:44:40.024525761	0001923
0	12.398933	0.600285	-12.334935	-1.105692	MT	21366	2023.02.27 15:44:40.025525761	0001923
0	12.392750	0.636275	-12.326894	-1.105941	MT	21366	2023.02.27 15:44:40.026525761	0001923
0	12.384402	0.640349	-12.319012	-1.097861	MT	21366	2023.02.27 15:44:40.027525761	0001923
0	12.431453	0.635785	-12.361111	-1.157467	MT	21366	2023.02.27 15:44:40.028525761	0001923
0	12.399054	0.623878	-12.330312	-1.144872	MT	21366	2023.02.27 15:44:40.029525761	0001923
0	12.395732	0.604198	-12.330809	-1.113671	MT	21366	2023.02.27 15:44:40.030525761	0001923
0	12.394860	0.592240	-12.330884	-1.109548	MT	21366	2023.02.27 15:44:40.031525761	0001923
0	12.375452	0.584096	-12.310713	-1.121158	MT	21366	2023.02.27 15:44:40.032525761	0001923
0	12.373126	0.636213	-12.306835	-1.109634	MT	21366	2023.02.27 15:44:40.033525761	0001923
0	12.377175	0.604553	-12.315361	-1.077433	MT	21366	2023.02.27 15:44:40.034525761	0001923
0	12.401013	0.636242	-12.334832	-1.110062	MT	21366	2023.02.27 15:44:40.035525761	0001923
0	12.383818	0.576563	-12.323393	-1.077267	MT	21366	2023.02.27 15:44:40.036525761	0001923
0	12.394366	0.612445	-12.331166	-1.089757	MT	21366	2023.02.27 15:44:40.037525761	0001923
0	12.391548	0.612276	-12.326922	-1.105694	MT	21366	2023.02.27 15:44:40.038525761	0001923
0	12.394552	0.644650	-12.331433	-1.070090	MT	21366	2023.02.27 15:44:40.039525761	0001923
0	12.397319	0.612033	-12.330555	-1.129751	MT	21366	2023.02.27 15:44:40.040525761	0001923
0	12.402624	0.600330	-12.338996	-1.101754	MT	21366	2023.02.27 15:44:40.041525761	0001923
0	12.408069	0.620126	-12.341667	-1.122002	MT	21366	2023.02.27 15:44:40.042525761	0001923
0	12.417567	0.600346	-12.353994	-1.101983	MT	21366	2023.02.27 15:44:40.043525761	0001923
0	12.393284	0.652315	-12.326936	-1.102106	MT	21366	2023.02.27 15:44:40.044525761	0001923
0	12.403721	0.565958	-12.346953	-1.041511	MT	21366	2023.02.27 15:44:40.045525761	0001923
0	12.381595	0.640180	-12.314768	-1.113797	MT	21366	2023.02.27 15:44:40.046525761	0001923
0	12.410715	0.640459	-12.346131	-1.090275	MT	21366	2023.02.27 15:44:40.047525761	0001923
0	12.398946	0.624449	-12.335151	-1.089942	MT	21366	2023.02.27 15:44:40.048525761	0001923
0	12.420320	0.620097	-12.353604	-1.126185	MT	21366	2023.02.27 15:44:40.049525761	0001923
0	12.407378	0.624250	-12.341845	-1.110046	MT	21366	2023.02.27 15:44:40.050525761	0001923
0	12.402748	0.584208	-12.338832	-1.113587	MT	21366	2023.02.27 15:44:40.051525761	0001923
0	12.403623	0.632411	-12.339080	-1.094085	MT	21366	2023.02.27 15:44:40.052525761	0001923
0	12.402625	0.612412	-12.339104	-1.093879	MT	21366	2023.02.27 15:44:40.053525761	0001923
0	12.400506	0.608120	-12.334682	-1.121772	MT	21366	2023.02.27 15:44:40.054525761	0001923
0	12.397688	0.616573	-12.335344	-1.077862	MT	21366	2023.02.27 15:44:40.055525761	0001923
0	12.395787	0.660026	-12.326499	-1.130184	MT	21366	2023.02.27 15:44:40.056525761	0001923
0	12.396361	0.612738	-12.335593	-1.061823	MT	21366	2023.02.27 15:44:40.057525761	0001923
0	12.372905	0.604590	-12.311422	-1.073372	MT	21366	2023.02.27 15:44:40.058525761	0001923
0	12.377460	0.592430	-12.315192	-1.089307	MT	21366	2023.02.27 15:44:40.059525761	0001923
0	12.385821	0.656266	-12.318871	-1.106024	MT	21366	2023.02.27 15:44:40.060525761	0001923
0	12.385534	0.640765	-12.323622	-1.057929	MT	21366	2023.02.27 15:44:40.061525761	0001923
0	12.393500	0.588405	-12.331133	-1.093510	MT	21366	2023.02.27 15:44:40.062525761	0001923
0	12.384873	0.632226	-12.318838	-1.109777	MT	21366	2023.02.27 15:44:40.063525761	0001923
0	12.368053	0.631917	-12.299413	-1.137481	MT	21366	2023.02.27 15:44:40.064525761	0001923
0	12.414468	0.624382	-12.350027	-1.098170	MT	21366	2023.02.27 15:44:40.065525761	0001923
0	12.393021	0.636815	-12.331687	-1.054011	MT	21366	2023.02.27 15:44:40.066525761	0001923
0	12.425931	0.596272	-12.361876	-1.110063	MT	21366	2023.02.27 15:44:40.067525761	0001923
0	12.400992	0.584455	-12.339198	-1.089591	MT	21366	2023.02.27 15:44:40.068525761	0001923
0	12.391572	0.643940	-12.322396	-1.137956	MT	21366	2023.02.27 15:44:40.069525761	0001923
0	12.414068	0.604300	-12.349929	-1.105963	MT	21366	2023.02.27 15:44:40.070525761	0001923
0	12.412041	0.592507	-12.350249	-1.085842	MT	21366	2023.02.27 15:44:40.071525761	0001923
0	12.413873	0.612382	-12.350042	-1.098046	MT	21366	2023.02.27 15:44:40.072525761	0001923
0	12.406302	0.556965	-12.341497	-1.137351	MT	21366	2023.02.27 15:44:40.073525761	0001923
0	12.368831	0.608627	-12.307479	-1.069353	MT	21366	2023.02.27 15:44:40.074525761	0001923
0	12.387662	0.608231	-12.322866	-1.109591	MT	21366	2023.02.27 15:44:40.075525761	0001923
0	12.381947	0.620556	-12.319341	-1.077658	MT	21366	2023.02.27 15:44:40.076525761	0001923
0	12.382797	0.608351	-12.319050	-1.097532	MT	21366	2023.02.27 15:44:40.077525761	0001923
0	12.377495	0.620053	-12.310609	-1.125528	MT	21366	2023.02.27 15:44:40.078525761	0001923
0	12.382506	0.608392	-12.319111	-1.093532	MT	21366	2023.02.27 15:44:40.079525761	0001923
0	12.407084	0.624291	-12.341906	-1.106046	MT	21366	2023.02.27 15:44:40.080525761	0001923
0	12.400502	0.620201	-12.334790	-1.113897	MT	21366	2023.02.27 15:44:40.081525761	0001923
0	12.400418	0.600079	-12.334630	-1.125689	MT	21366	2023.02.27 15:44:40.082525761	0001923
0	12.437876	0.596866	-12.378729	-1.054317	MT	21366	2023.02.27 15:44:40.083525761	0001923
0	12.410193	0.652623	-12.346361	-1.074401	MT	21366	2023.02.27 15:44:40.084525761	0001923
0	12.379560	0.628968	-12.319942	-1.037748	MT	21366	2023.02.27 15:44:40.085525761	0001923
0	12.380383	0.616181	-12.314797	-1.113550	MT	21366	2023.02.27 15:44:40.086525761	0001923
0	12.417668	0.596305	-12.353938	-1.105941	MT	21366	2023.02.27 15:44:40.087525761	0001923
0	12.396907	0.588492	-12.335255	-1.085572	MT	21366	2023.02.27 15:44:40.088525761	0001923
0	12.411855	0.616131	-12.345671	-1.122022	MT	21366	2023.02.27 15:44:40.089525761	0001923
0	12.404703	0.600042	-12.338569	-1.129749	MT	21366	2023.02.27 15:44:40.090525761	0001923
0	12.410193	0.624419	-12.346089	-1.094109	MT	21366	2023.02.27 15:44:40.091525761	0001923
0	12.411110	0.664582	-12.346286	-1.078524	MT	21366	2023.02.27 15:44:40.092525761	0001923
0	12.419177	0.651927	-12.349322	-1.142451	MT	21366	2023.02.27 15:44:40.093525761	0001923
0	12.404374	0.580376	-12.342081	-1.097595	MT	21366	2023.02.27 15:44:40.094525761	0001923
0	12.414709	0.600758	-12.354605	-1.061990	MT	21366	2023.02.27 15:44:40.095525761	0001923
0	12.412347	0.616630	-12.350403	-1.074092	MT	21366	2023.02.27 15:44:40.096525761	0001923
0	12.385430	0.592438	-12.323191	-1.089429	MT	21366	2023.02.27 15:44:40.097525761	0001923
0	12.383848	0.612808	-12.323717	-1.053641	MT	21366	2023.02.27 15:44:40.098525761	0001923
0	12.415446	0.608135	-12.349680	-1.122001	MT	21366	2023.02.27 15:44:40.099525761	0001923
0	12.395827	0.612239	-12.330861	-1.109754	MT	21366	2023.02.27 15:44:40.100525761	0001923
0	12.400237	0.632906	-12.339813	-1.046093	MT	21366	2023.02.27 15:44:40.101525761	0001923
0	12.391558	0.624358	-12.327030	-1.097818	MT	21366	2023.02.27 15:44:40.102525761	0001923
0	12.380398	0.600640	-12.319487	-1.069454	MT	21366	2023.02.27 15:44:40.103525761	0001923
0	12.398658	0.624490	-12.335212	-1.085943	MT	21366	2023.02.27 15:44:40.104525761	0001923
0	12.398173	0.584286	-12.334954	-1.105528	MT	21366	2023.02.27 15:44:40.105525761	0001923
0	12.399929	0.632366	-12.335020	-1.098023	MT	21366	2023.02.27 15:44:40.106525761	0001923
0	12.408631	0.604502	-12.346235	-1.085905	MT	21366	2023.02.27 15:44:40.107525761	0001923
0	12.407392	0.584545	-12.346320	-1.081700	MT	21366	2023.02.27 15:44:40.108525761	0001923
0	12.416030	0.604593	-12.354356	-1.078028	MT	21366	2023.02.27 15:44:40.109525761	0001923
0	12.391362	0.596195	-12.326819	-1.113528	MT	21366	2023.02.27 15:44:40.110525761	0001923
0	12.420028	0.632220	-12.353773	-1.114311	MT	21366	2023.02.27 15:44:40.111525761	0001923
0	12.416050	0.616675	-12.354464	-1.070153	MT	21366	2023.02.27 15:44:40.112525761	0001923
0	12.403613	0.596166	-12.338757	-1.117710	MT	21366	2023.02.27 15:44:40.113525761	0001923
0	12.405482	0.628123	-12.338658	-1.122039	MT	21366	2023.02.27 15:44:40.114525761	0001923
0	12.424872	0.660305	-12.357862	-1.106661	MT	21366	2023.02.27 15:44:40.115525761	0001923
0	12.418396	0.640509	-12.354191	-1.086398	MT	21366	2023.02.27 15:44:40.116525761	0001923
0	12.400678	0.679611	-12.335330	-1.074511	MT	21366	2023.02.27 15:44:40.117525761	0001923
0	12.406284	0.632040	-12.338531	-1.130079	MT	21366	2023.02.27 15:44:40.118525761	0001923
0	12.409309	0.612461	-12.346164	-1.089987	MT	21366	2023.02.27 15:44:40.119525761	0001923
0	12.403311	0.620371	-12.339033	-1.097961	MT	21366	2023.02.27 15:44:40.120525761	0001923
0	12.383190	0.616350	-12.319041	-1.097614	MT	21366	2023.02.27 15:44:40.121525761	0001923
0	12.388554	0.608107	-12.322683	-1.121589	MT	21366	2023.02.27 15:44:40.122525761	0001923
0	12.387600	0.636436	-12.323138	-1.089882	MT	21366	2023.02.27 15:44:40.123525761	0001923
0	12.371144	0.596215	-12.306882	-1.109223	MT	21366	2023.02.27 15:44:40.124525761	0001923
0	12.393312	0.565283	-12.330977	-1.105271	MT	21366	2023.02.27 15:44:40.125525761	0001923
0	12.381418	0.648262	-12.314881	-1.105881	MT	21366	2023.02.27 15:44:40.126525761	0001923
0	12.407478	0.608127	-12.341681	-1.121879	MT	21366	2023.02.27 15:44:40.127525761	0001923
0	12.362346	0.576333	-12.300090	-1.096912	MT	21366	2023.02.27 15:44:40.128525761	0001923
0	12.401761	0.612536	-12.339287	-1.081881	MT	21366	2023.02.27 15:44:40.129525761	0001923
0	12.407008	0.592086	-12.341639	-1.125713	MT	21366	2023.02.27 15:44:40.130525761	0001923
0	12.384686	0.612684	-12.323533	-1.065639	MT	21366	2023.02.27 15:44:40.131525761	0001923
0	12.399628	0.596162	-12.334757	-1.117649	MT	21366	2023.02.27 15:44:40.132525761	0001923
0	12.421021	0.668342	-12.353914	-1.102683	MT	21366	2023.02.27 15:44:40.133525761	0001923
0	12.401537	0.592870	-12.342799	-1.049726	MT	21366	2023.02.27 15:44:40.134525761	0001923
0	12.397403	0.616614	-12.335405	-1.073862	MT	21366	2023.02.27 15:44:40.135525761	0001923
0	12.390670	0.600318	-12.326997	-1.101571	MT	21366	2023.02.27 15:44:40.136525761	0001923
0	12.391600	0.596735	-12.331612	-1.061597	MT	21366	2023.02.27 15:44:40.137525761	0001923
0	12.409597	0.600338	-12.345995	-1.101861	MT	21366	2023.02.27 15:44:40.138525761	0001923
0	12.423723	0.541234	-12.361880	-1.113496	MT	21366	2023.02.27 15:44:40.139525761	0001923
0	12.413290	0.600383	-12.350056	-1.097923	MT	21366	2023.02.27 15:44:40.140525761	0001923
0	12.428363	0.600523	-12.366237	-1.086169	MT	21366	2023.02.27 15:44:40.141525761	0001923
0	12.398537	0.580785	-12.339692	-1.057556	MT	21366	2023.02.27 15:44:40.142525761	0001923
0	12.399331	0.596203	-12.334818	-1.113650	MT	21366	2023.02.27 15:44:40.143525761	0001923
0	12.417468	0.604387	-12.354051	-1.098025	MT	21366	2023.02.27 15:44:40.144525761	0001923
0	12.392051	0.628317	-12.326964	-1.101859	MT	21366	2023.02.27 15:44:40.145525761	0001923
0	12.365988	0.608458	-12.303235	-1.085289	MT	21366	2023.02.27 15:44:40.146525761	0001923
0	12.384147	0.668595	-12.319345	-1.074153	MT	21366	2023.02.27 15:44:40.147525761	0001923
0	12.394482	0.584241	-12.330894	-1.109466	MT	21366	2023.02.27 15:44:40.148525761	0001923
0	12.377315	0.640217	-12.310830	-1.109737	MT	21366	2023.02.27 15:44:40.149525761	0001923
0	12.408646	0.616584	-12.346343	-1.078030	MT	21366	2023.02.27 15:44:40.150525761	0001923
0	12.387805	0.640436	-12.323134	-1.089923	MT	21366	2023.02.27 15:44:40.151525761	0001923
0	12.373763	0.604466	-12.311239	-1.085370	MT	21366	2023.02.27 15:44:40.152525761	0001923
0	12.419362	0.608721	-12.358534	-1.066133	MT	21366	2023.02.27 15:44:40.153525761	0001923
0	12.402156	0.620536	-12.339278	-1.081963	MT	21366	2023.02.27 15:44:40.154525761	0001923
0	12.413365	0.615924	-12.345366	-1.142019	MT	21366	2023.02.27 15:44:40.155525761	0001923
0	12.382034	0.616515	-12.319285	-1.081617	MT	21366	2023.02.27 15:44:40.156525761	0001923
0	12.405324	0.612457	-12.342165	-1.089925	MT	21366	2023.02.27 15:44:40.157525761	0001923
0	12.418836	0.608222	-12.353802	-1.114064	MT	21366	2023.02.27 15:44:40.158525761	0001923
0	12.418743	0.624345	-12.353966	-1.102230	MT	21366	2023.02.27 15:44:40.159525761	0001923
0	12.401345	0.632741	-12.339569	-1.062090	MT	21366	2023.02.27 15:44:40.160525761	0001923
0	12.411563	0.628254	-12.345840	-1.110148	MT	21366	2023.02.27 15:44:40.161525761	0001923
0	12.382894	0.604310	-12.318994	-1.101490	MT	21366	2023.02.27 15:44:40.162525761	0001923
0	12.405407	0.644246	-12.338822	-1.110206	MT	21366	2023.02.27 15:44:40.163525761	0001923
0	12.413635	0.636587	-12.350318	-1.078297	MT	21366	2023.02.27 15:44:40.164525761	0001923
0	12.386019	0.616519	-12.323284	-1.081678	MT	21366	2023.02.27 15:44:40.165525761	0001923
0	12.398859	0.628490	-12.335208	-1.085984	MT	21366	2023.02.27 15:44:40.166525761	0001923
0	12.395608	0.608821	-12.335720	-1.053783	MT	21366	2023.02.27 15:44:40.167525761	0001923
0	12.373763	0.604466	-12.311239	-1.085370	MT	21366	2023.02.27 15:44:40.168525761	0001923
0	12.377716	0.632675	-12.315511	-1.065723	MT	21366	2023.02.27 15:44:40.169525761	0001923
0	12.393500	0.588405	-12.331133	-1.093510	MT	21366	2023.02.27 15:44:40.170525761	0001923
0	12.380286	0.620222	-12.314853	-1.109592	MT	21366	2023.02.27 15:44:40.171525761	0001923
0	12.394708	0.636568	-12.331321	-1.078006	MT	21366	2023.02.27 15:44:40.172525761	0001923
0	12.406686	0.616291	-12.341916	-1.105964	MT	21366	2023.02.27 15:44:40.173525761	0001923
0	12.374064	0.616507	-12.311286	-1.081494	MT	21366	2023.02.27 15:44:40.174525761	0001923
0	12.377909	0.640134	-12.310708	-1.117735	MT	21366	2023.02.27 15:44:40.175525761	0001923
0	12.389806	0.612524	-12.327289	-1.081698	MT	21366	2023.02.27 15:44:40.176525761	0001923
0	12.387082	0.596232	-12.322881	-1.109467	MT	21366	2023.02.27 15:44:40.177525761	0001923
0	12.396907	0.600574	-12.335363	-1.077697	MT	21366	2023.02.27 15:44:40.178525761	0001923
0	12.397945	0.553123	-12.334747	-1.121206	MT	21366	2023.02.27 15:44:40.179525761	0001923
0	12.384476	0.584521	-12.323322	-1.081348	MT	21366	2023.02.27 15:44:40.180525761	0001923
0	12.369465	0.632708	-12.307573	-1.061601	MT	21366	2023.02.27 15:44:40.181525761	0001923
0	12.383285	0.612309	-12.318984	-1.101572	MT	21366	2023.02.27 15:44:40.182525761	0001923
0	12.401998	0.572665	-12.342517	-1.069517	MT	21366	2023.02.27 15:44:40.183525761	0001923
0	12.387895	0.596689	-12.327552	-1.065536	MT	21366	2023.02.27 15:44:40.184525761	0001923
0	12.419880	0.605220	-12.363271	-1.018161	MT	21366	2023.02.27 15:44:40.185525761	0001923
0	12.393739	0.592987	-12.335983	-1.037621	MT	21366	2023.02.27 15:44:40.186525761	0001923
0	12.397000	0.596533	-12.335307	-1.081655	MT	21366	2023.02.27 15:44:40.187525761	0001923
0	12.411901	0.624753	-12.350577	-1.062176	MT	21366	2023.02.27 15:44:40.188525761	0001923
0	12.395876	0.572534	-12.335335	-1.081408	MT	21366	2023.02.27 15:44:40.189525761	0001923
0	12.399036	0.620408	-12.335095	-1.093900	MT	21366	2023.02.27 15:44:40.190525761	0001923
0	12.376998	0.612635	-12.315473	-1.069516	MT	21366	2023.02.27 15:44:40.191525761	0001923
0	12.396957	0.624737	-12.335579	-1.061947	MT	21366	2023.02.27 15:44:40.192525761	0001923
0	12.412710	0.656293	-12.345868	-1.106437	MT	21366	2023.02.27 15:44:40.193525761	0001923
0	12.402349	0.620951	-12.342888	-1.042016	MT	21366	2023.02.27 15:44:40.194525761	0001923
0	12.403693	0.584499	-12.342259	-1.085638	MT	21366	2023.02.27 15:44:40.195525761	0001923
0	12.398946	0.624449	-12.335151	-1.089942	MT	21366	2023.02.27 15:44:40.196525761	0001923
0	12.395199	0.640526	-12.331255	-1.082047	MT	21366	2023.02.27 15:44:40.197525761	0001923
0	12.376007	0.620259	-12.310915	-1.105531	MT	21366	2023.02.27 15:44:40.198525761	0001923
0	12.398978	0.636531	-12.335259	-1.082067	MT	21366	2023.02.27 15:44:40.199525761	0001923
0	12.398763	0.584203	-12.334832	-1.113526	MT	21366	2023.02.27 15:44:40.200525761	0001923
0	12.404686	0.624205	-12.338784	-1.113999	MT	21366	2023.02.27 15:44:40.201525761	0001923
0	12.386944	0.640559	-12.323317	-1.077925	MT	21366	2023.02.27 15:44:40.202525761	0001923
0	12.403305	0.608289	-12.338926	-1.105836	MT	21366	2023.02.27 15:44:40.203525761	0001923
0	12.426364	0.640517	-12.362190	-1.086520	MT	21366	2023.02.27 15:44:40.204525761	0001923
0	12.390285	0.644687	-12.327495	-1.066030	MT	21366	2023.02.27 15:44:40.205525761	0001923
0	12.412829	0.620588	-12.350337	-1.078132	MT	21366	2023.02.27 15:44:40.206525761	0001923
0	12.402720	0.608371	-12.339048	-1.097837	MT	21366	2023.02.27 15:44:40.207525761	0001923
0	12.396446	0.608697	-12.335537	-1.065781	MT	21366	2023.02.27 15:44:40.208525761	0001923
0	12.417690	0.584223	-12.353830	-1.113817	MT	21366	2023.02.27 15:44:40.209525761	0001923
0	12.428496	0.636187	-12.361706	-1.118473	MT	21366	2023.02.27 15:44:40.210525761	0001923
0	12.407516	0.644372	-12.342005	-1.098253	MT	21366	2023.02.27 15:44:40.211525761	0001923
0	12.419538	0.600639	-12.358421	-1.074049	MT	21366	2023.02.27 15:44:40.212525761	0001923
0	12.375948	0.572513	-12.315337	-1.081103	MT	21366	2023.02.27 15:44:40.213525761	0001923
0	12.395239	0.612322	-12.330983	-1.101755	MT	21366	2023.02.27 15:44:40.214525761	0001923
0	12.389847	0.628065	-12.322598	-1.125794	MT	21366	2023.02.27 15:44:40.215525761	0001923
0	12.383190	0.616350	-12.319041	-1.097614	MT	21366	2023.02.27 15:44:40.216525761	0001923
0	12.397575	0.596450	-12.335185	-1.089654	MT	21366	2023.02.27 15:44:40.217525761	0001923
0	12.384817	0.587939	-12.318463	-1.137319	MT	21366	2023.02.27 15:44:40.218525761	0001923
0	12.380681	0.616140	-12.314736	-1.117549	MT	21366	2023.02.27 15:44:40.219525761	0001923
0	12.401388	0.616618	-12.339405	-1.073923	MT	21366	2023.02.27 15:44:40.220525761	0001923
0	12.391594	0.584653	-12.331505	-1.069473	MT	21366	2023.02.27 15:44:40.221525761	0001923
0	12.401631	0.648241	-12.334817	-1.110186	MT	21366	2023.02.27 15:44:40.222525761	0001923
0	12.403212	0.600248	-12.338874	-1.109753	MT	21366	2023.02.27 15:44:40.223525761	0001923
0	12.406588	0.608251	-12.341864	-1.109881	MT	21366	2023.02.27 15:44:40.224525761	0001923
0	12.397720	0.628655	-12.335452	-1.069987	MT	21366	2023.02.27 15:44:40.225525761	0001923
0	12.382675	0.640596	-12.319378	-1.073865	MT	21366	2023.02.27 15:44:40.226525761	0001923
0	12.405794	0.640163	-12.338704	-1.118163	MT	21366	2023.02.27 15:44:40.227525761	0001923
0	12.400171	0.648447	-12.335123	-1.090189	MT	21366	2023.02.27 15:44:40.228525761	0001923
0	12.384082	0.628308	-12.318965	-1.101737	MT	21366	2023.02.27 15:44:40.229525761	0001923
0	12.411765	0.632253	-12.345835	-1.110189	MT	21366	2023.02.27 15:44:40.230525761	0001923
0	12.418016	0.637132	-12.359111	-1.026428	MT	21366	2023.02.27 15:44:40.231525761	0001923
0	12.395239	0.612322	-12.330983	-1.101755	MT	21366	2023.02.27 15:44:40.232525761	0001923
0	12.396957	0.624737	-12.335579	-1.061947	MT	21366	2023.02.27 15:44:40.233525761	0001923
0	12.388164	0.657099	-12.328091	-1.026160	MT	21366	2023.02.27 15:44:40.234525761	0001923
0	12.395676	0.580616	-12.335448	-1.073492	MT	21366	2023.02.27 15:44:40.235525761	0001923
0	12.414046	0.644587	-12.350309	-1.078379	MT	21366	2023.02.27 15:44:40.236525761	0001923
0	12.397287	0.596491	-12.335246	-1.085654	MT	21366	2023.02.27 15:44:40.237525761	0001923
0	12.393550	0.668397	-12.327039	-1.094272	MT	21366	2023.02.27 15:44:40.238525761	0001923
0	12.383821	0.640431	-12.319134	-1.089862	MT	21366	2023.02.27 15:44:40.239525761	0001923
0	12.390607	0.580195	-12.326838	-1.113363	MT	21366	2023.02.27 15:44:40.240525761	0001923
0	12.385925	0.599867	-12.318342	-1.144441	MT	21366	2023.02.27 15:44:40.241525761	0001923
0	12.408059	0.604585	-12.346357	-1.077906	MT	21366	2023.02.27 15:44:40.242525761	0001923
0	12.394563	0.616445	-12.331161	-1.089799	MT	21366	2023.02.27 15:44:40.243525761	0001923
0	12.406591	0.620332	-12.341972	-1.102006	MT	21366	2023.02.27 15:44:40.244525761	0001923
0	12.404813	0.596001	-12.338512	-1.133707	MT	21366	2023.02.27 15:44:40.245525761	0001923
0	12.386006	0.604437	-12.323176	-1.089553	MT	21366	2023.02.27 15:44:40.246525761	0001923
0	12.379224	0.648010	-12.310515	-1.129816	MT	21366	2023.02.27 15:44:40.247525761	0001923
0	12.430299	0.616357	-12.365974	-1.102331	MT	21366	2023.02.27 15:44:40.248525761	0001923
0	12.371973	0.608755	-12.311662	-1.057416	MT	21366	2023.02.27 15:44:40.249525761	0001923
0	12.393207	0.600528	-12.331302	-1.081635	MT	21366	2023.02.27 15:44:40.250525761	0001923
0	12.411546	0.656458	-12.346112	-1.090439	MT	21366	2023.02.27 15:44:40.251525761	0001923
0	12.407775	0.604626	-12.346418	-1.073907	MT	21366	2023.02.27 15:44:40.252525761	0001923
0	12.392344	0.628275	-12.326903	-1.105858	MT	21366	2023.02.27 15:44:40.253525761	0001923
0	12.395051	0.596240	-12.330880	-1.109589	MT	21366	2023.02.27 15:44:40.254525761	0001923
0	12.388937	0.588484	-12.327256	-1.085450	MT	21366	2023.02.27 15:44:40.255525761	0001923
0	12.366898	0.632498	-12.303268	-1.081537	MT	21366	2023.02.27 15:44:40.256525761	0001923
0	12.402048	0.612495	-12.339226	-1.085880	MT	21366	2023.02.27 15:44:40.257525761	0001923
0	12.422159	0.588186	-12.357764	-1.117918	MT	21366	2023.02.27 15:44:40.258525761	0001923
0	12.383142	0.611779	-12.314206	-1.152502	MT	21366	2023.02.27 15:44:40.259525761	0001923
0	12.392143	0.624276	-12.326908	-1.105817	MT	21366	2023.02.27 15:44:40.260525761	0001923
0	12.380191	0.624263	-12.314909	-1.105634	MT	21366	2023.02.27 15:44:40.261525761	0001923
0	12.374739	0.600883	-12.315854	-1.045397	MT	21366	2023.02.27 15:44:40.262525761	0001923
0	12.377195	0.620094	-12.310670	-1.121529	MT	21366	2023.02.27 15:44:40.263525761	0001923
0	12.400013	0.604161	-12.334748	-1.117731	MT	21366	2023.02.27 15:44:40.264525761	0001923
0	12.374399	0.595772	-12.306226	-1.152215	MT	21366	2023.02.27 15:44:40.265525761	0001923
0	12.377574	0.591859	-12.310352	-1.144237	MT	21366	2023.02.27 15:44:40.266525761	0001923
0	12.409993	0.596255	-12.345878	-1.109818	MT	21366	2023.02.27 15:44:40.267525761	0001923
0	12.393442	0.607988	-12.326499	-1.133648	MT	21366	2023.02.27 15:44:40.268525761	0001923
0	12.369873	0.600421	-12.307183	-1.089267	MT	21366	2023.02.27 15:44:40.269525761	0001923
0	12.399470	0.640489	-12.335193	-1.086107	MT	21366	2023.02.27 15:44:40.270525761	0001923
0	12.381160	0.604557	-12.319360	-1.077494	MT	21366	2023.02.27 15:44:40.271525761	0001923
0	12.421484	0.628555	-12.358266	-1.082336	MT	21366	2023.02.27 15:44:40.272525761	0001923
0	12.408059	0.604585	-12.346357	-1.077906	MT	21366	2023.02.27 15:44:40.273525761	0001923
0	12.398859	0.628490	-12.335208	-1.085984	MT	21366	2023.02.27 15:44:40.274525761	0001923
0	12.403334	0.632452	-12.339141	-1.090085	MT	21366	2023.02.27 15:44:40.275525761	0001923
0	12.384170	0.612185	-12.318801	-1.113570	MT	21366	2023.02.27 15:44:40.276525761	0001923
0	12.400960	0.652365	-12.334996	-1.098229	MT	21366	2023.02.27 15:44:40.277525761	0001923
0	12.410713	0.588672	-12.350498	-1.069804	MT	21366	2023.02.27 15:44:40.278525761	0001923
0	12.398639	0.600326	-12.334997	-1.101693	MT	21366	2023.02.27 15:44:40.279525761	0001923
0	12.404177	0.569917	-12.346887	-1.045551	MT	21366	2023.02.27 15:44:40.280525761	0001923
0	12.414262	0.608300	-12.349924	-1.106004	MT	21366	2023.02.27 15:44:40.281525761	0001923
0	12.396742	0.664484	-12.331165	-1.086293	MT	21366	2023.02.27 15:44:40.282525761	0001923
0	12.406492	0.652578	-12.342300	-1.078339	MT	21366	2023.02.27 15:44:40.283525761	0001923
0	12.405832	0.628497	-12.342207	-1.086091	MT	21366	2023.02.27 15:44:40.284525761	0001923
0	12.365722	0.620581	-12.303404	-1.073415	MT	21366	2023.02.27 15:44:40.285525761	0001923
0	12.391194	0.656645	-12.327420	-1.070153	MT	21366	2023.02.27 15:44:40.286525761	0001923
0	12.403020	0.620412	-12.339094	-1.093961	MT	21366	2023.02.27 15:44:40.287525761	0001923
0	12.388847	0.620148	-12.322730	-1.117713	MT	21366	2023.02.27 15:44:40.288525761	0001923
0	12.388280	0.604689	-12.327542	-1.065618	MT	21366	2023.02.27 15:44:40.289525761	0001923
0	12.384470	0.624226	-12.318848	-1.109694	MT	21366	2023.02.27 15:44:40.290525761	0001923
0	12.390186	0.596360	-12.327063	-1.097530	MT	21366	2023.02.27 15:44:40.291525761	0001923
0	12.397115	0.583880	-12.330360	-1.144460	MT	21366	2023.02.27 15:44:40.292525761	0001923
0	12.370566	0.620461	-12.307220	-1.085474	MT	21366	2023.02.27 15:44:40.293525761	0001923
0	12.426491	0.648558	-12.362242	-1.082603	MT	21366	2023.02.27 15:44:40.294525761	0001923
0	12.417800	0.607815	-12.349207	-1.152996	MT	21366	2023.02.27 15:44:40.295525761	0001923
0	12.398640	0.612408	-12.335104	-1.093818	MT	21366	2023.02.27 15:44:40.296525761	0001923
0	12.407920	0.651956	-12.338385	-1.138283	MT	21366	2023.02.27 15:44:40.297525761	0001923
0	12.414494	0.636464	-12.350135	-1.090295	MT	21366	2023.02.27 15:44:40.298525761	0001923
0	12.431152	0.616815	-12.370645	-1.058400	MT	21366	2023.02.27 15:44:40.299525761	0001923
0	12.424700	0.624641	-12.362392	-1.074357	MT	21366	2023.02.27 15:44:40.300525761	0001923
0	12.423241	0.600684	-12.362482	-1.070111	MT	21366	2023.02.27 15:44:40.301525761	0001923
0	12.419251	0.588598	-12.358375	-1.077925	MT	21366	2023.02.27 15:44:40.302525761	0001923
0	12.390844	0.621022	-12.332011	-1.033849	MT	21366	2023.02.27 15:44:40.303525761	0001923
0	12.430566	0.604816	-12.370659	-1.058276	MT	21366	2023.02.27 15:44:40.304525761	0001923
0	12.402156	0.620536	-12.339278	-1.081963	MT	21366	2023.02.27 15:44:40.305525761	0001923
0	12.397865	0.596409	-12.335123	-1.093653	MT	21366	2023.02.27 15:44:40.306525761	0001923
0	12.387518	0.580068	-12.322655	-1.125300	MT	21366	2023.02.27 15:44:40.307525761	0001923
0	12.422335	0.635932	-12.353341	-1.142347	MT	21366	2023.02.27 15:44:40.308525761	0001923
0	12.392524	0.679062	-12.322538	-1.126319	MT	21366	2023.02.27 15:44:40.309525761	0001923
0	12.390186	0.608441	-12.327171	-1.089655	MT	21366	2023.02.27 15:44:40.310525761	0001923
0	12.370801	0.636543	-12.307324	-1.077640	MT	21366	2023.02.27 15:44:40.311525761	0001923
0	12.400111	0.624284	-12.334907	-1.105939	MT	21366	2023.02.27 15:44:40.312525761	0001923
0	12.373858	0.600425	-12.311183	-1.089328	MT	21366	2023.02.27 15:44:40.313525761	0001923
0	12.386327	0.660224	-12.318805	-1.110065	MT	21366	2023.02.27 15:44:40.314525761	0001923
0	12.376913	0.616676	-12.315530	-1.065558	MT	21366	2023.02.27 15:44:40.315525761	0001923
0	12.398240	0.648155	-12.330696	-1.118123	MT	21366	2023.02.27 15:44:40.316525761	0001923
0	12.405714	0.596292	-12.341939	-1.105758	MT	21366	2023.02.27 15:44:40.317525761	0001923
0	12.377849	0.569225	-12.314914	-1.109067	MT	21366	2023.02.27 15:44:40.318525761	0001923
0	12.389995	0.592360	-12.327068	-1.097489	MT	21366	2023.02.27 15:44:40.319525761	0001923
0	12.376473	0.624799	-12.315703	-1.053643	MT	21366	2023.02.27 15:44:40.320525761	0001923
0	12.403895	0.608206	-12.338803	-1.113834	MT	21366	2023.02.27 15:44:40.321525761	0001923
0	12.400544	0.616742	-12.339588	-1.061926	MT	21366	2023.02.27 15:44:40.322525761	0001923
0	12.406221	0.588169	-12.341766	-1.117674	MT	21366	2023.02.27 15:44:40.323525761	0001923
0	12.430790	0.620316	-12.365908	-1.106372	MT	21366	2023.02.27 15:44:40.324525761	0001923
0	12.393096	0.632774	-12.331631	-1.057969	MT	21366	2023.02.27 15:44:40.325525761	0001923
0	12.396240	0.592615	-12.335434	-1.073615	MT	21366	2023.02.27 15:44:40.326525761	0001923
0	12.395342	0.620362	-12.331034	-1.097838	MT	21366	2023.02.27 15:44:40.327525761	0001923
0	12.387922	0.627783	-12.318187	-1.152728	MT	21366	2023.02.27 15:44:40.328525761	0001923
0	12.406856	0.648496	-12.342183	-1.086297	MT	21366	2023.02.27 15:44:40.329525761	0001923
0	12.396646	0.640320	-12.330950	-1.102044	MT	21366	2023.02.27 15:44:40.330525761	0001923
0	12.406499	0.624373	-12.342028	-1.098048	MT	21366	2023.02.27 15:44:40.331525761	0001923
0	12.402829	0.592248	-12.338883	-1.109670	MT	21366	2023.02.27 15:44:40.332525761	0001923
0	12.389976	0.648188	-12.322758	-1.114002	MT	21366	2023.02.27 15:44:40.333525761	0001923
0	12.396617	0.616156	-12.330734	-1.117794	MT	21366	2023.02.27 15:44:40.334525761	0001923
0	12.394171	0.596364	-12.331063	-1.097591	MT	21366	2023.02.27 15:44:40.335525761	0001923
0	12.392617	0.569406	-12.331156	-1.093314	MT	21366	2023.02.27 15:44:40.336525761	0001923
0	12.408633	0.592421	-12.346127	-1.093780	MT	21366	2023.02.27 15:44:40.337525761	0001923
0	12.398741	0.596285	-12.334940	-1.105651	MT	21366	2023.02.27 15:44:40.338525761	0001923
0	12.394790	0.632527	-12.331264	-1.081965	MT	21366	2023.02.27 15:44:40.339525761	0001923
0	12.403981	0.584458	-12.342198	-1.089637	MT	21366	2023.02.27 15:44:40.340525761	0001923
0	12.410777	0.600173	-12.345751	-1.117858	MT	21366	2023.02.27 15:44:40.341525761	0001923
0	12.397186	0.656360	-12.330992	-1.098209	MT	21366	2023.02.27 15:44:40.342525761	0001923
0	12.435204	0.576533	-12.374265	-1.086044	MT	21366	2023.02.27 15:44:40.343525761	0001923
0	12.405129	0.596375	-12.342062	-1.097759	MT	21366	2023.02.27 15:44:40.344525761	0001923
0	12.411916	0.652376	-12.345995	-1.098397	MT	21366	2023.02.27 15:44:40.345525761	0001923
0	12.397602	0.620614	-12.335400	-1.073904	MT	21366	2023.02.27 15:44:40.346525761	0001923
0	12.431302	0.636356	-12.365950	-1.102537	MT	21366	2023.02.27 15:44:40.347525761	0001923
0	12.410253	0.558132	-12.355206	-1.025554	MT	21366	2023.02.27 15:44:40.348525761	0001923
0	12.433225	0.617108	-12.375072	-1.030466	MT	21366	2023.02.27 15:44:40.349525761	0001923
0	12.413977	0.596259	-12.349877	-1.109880	MT	21366	2023.02.27 15:44:40.350525761	0001923
0	12.416492	0.636756	-12.354562	-1.062361	MT	21366	2023.02.27 15:44:40.351525761	0001923
0	12.405030	0.600416	-12.342118	-1.093801	MT	21366	2023.02.27 15:44:40.352525761	0001923
0	12.435666	0.592573	-12.374307	-1.082210	MT	21366	2023.02.27 15:44:40.353525761	0001923
0	12.390156	0.636646	-12.327443	-1.069947	MT	21366	2023.02.27 15:44:40.354525761	0001923
0	12.400206	0.620243	-12.334851	-1.109897	MT	21366	2023.02.27 15:44:40.355525761	0001923
0	12.398879	0.607796	-12.330209	-1.152706	MT	21366	2023.02.27 15:44:40.356525761	0001923
0	12.397385	0.592450	-12.335189	-1.089613	MT	21366	2023.02.27 15:44:40.357525761	0001923
0	12.372708	0.647806	-12.302226	-1.148690	MT	21366	2023.02.27 15:44:40.358525761	0001923
0	12.393689	0.592405	-12.331129	-1.093551	MT	21366	2023.02.27 15:44:40.359525761	0001923
0	12.390475	0.608400	-12.327110	-1.093654	MT	21366	2023.02.27 15:44:40.360525761	0001923
0	12.393045	0.636234	-12.326833	-1.109940	MT	21366	2023.02.27 15:44:40.361525761	0001923
0	12.394363	0.600363	-12.331058	-1.097633	MT	21366	2023.02.27 15:44:40.362525761	0001923
0	12.419195	0.616803	-12.358647	-1.058216	MT	21366	2023.02.27 15:44:40.363525761	0001923
0	12.427521	0.576483	-12.366205	-1.089922	MT	21366	2023.02.27 15:44:40.364525761	0001923
0	12.397827	0.640155	-12.330705	-1.118041	MT	21366	2023.02.27 15:44:40.365525761	0001923
0	12.401200	0.628160	-12.334719	-1.117978	MT	21366	2023.02.27 15:44:40.366525761	0001923
0	12.409508	0.592297	-12.345944	-1.105778	MT	21366	2023.02.27 15:44:40.367525761	0001923
0	12.416452	0.640216	-12.349764	-1.114332	MT	21366	2023.02.27 15:44:40.368525761	0001923
0	12.407018	0.600709	-12.346545	-1.065867	MT	21366	2023.02.27 15:44:40.369525761	0001923
0	12.431283	0.624274	-12.365842	-1.110412	MT	21366	2023.02.27 15:44:40.370525761	0001923
0	12.396060	0.576534	-12.335330	-1.081449	MT	21366	2023.02.27 15:44:40.371525761	0001923
0	12.408196	0.624707	-12.346516	-1.066114	MT	21366	2023.02.27 15:44:40.372525761	0001923
0	12.414468	0.624382	-12.350027	-1.098170	MT	21366	2023.02.27 15:44:40.373525761	0001923
0	12.407579	0.628250	-12.341840	-1.110087	MT	21366	2023.02.27 15:44:40.374525761	0001923
0	12.407690	0.636290	-12.341892	-1.106170	MT	21366	2023.02.27 15:44:40.375525761	0001923
0	12.380398	0.600640	-12.319487	-1.069454	MT	21366	2023.02.27 15:44:40.376525761	0001923
0	12.402963	0.636535	-12.339259	-1.082128	MT	21366	2023.02.27 15:44:40.377525761	0001923
0	12.381245	0.569311	-12.319035	-1.101129	MT	21366	2023.02.27 15:44:40.378525761	0001923
0	12.377296	0.616053	-12.310614	-1.125487	MT	21366	2023.02.27 15:44:40.379525761	0001923
0	12.399320	0.608285	-12.334926	-1.105775	MT	21366	2023.02.27 15:44:40.380525761	0001923
0	12.381733	0.604475	-12.319238	-1.085492	MT	21366	2023.02.27 15:44:40.381525761	0001923
0	12.357483	0.604076	-12.291692	-1.121074	MT	21366	2023.02.27 15:44:40.382525761	0001923
0	12.371011	0.588756	-12.311685	-1.057210	MT	21366	2023.02.27 15:44:40.383525761	0001923
0	12.373475	0.592426	-12.311192	-1.089246	MT	21366	2023.02.27 15:44:40.384525761	0001923
0	12.381252	0.600516	-12.319304	-1.081452	MT	21366	2023.02.27 15:44:40.385525761	0001923
0	12.388671	0.612689	-12.327533	-1.065700	MT	21366	2023.02.27 15:44:40.386525761	0001923
0	12.398931	0.612367	-12.335043	-1.097817	MT	21366	2023.02.27 15:44:40.387525761	0001923
0	12.378824	0.620428	-12.315158	-1.089595	MT	21366	2023.02.27 15:44:40.388525761	0001923
0	12.394759	0.648650	-12.331429	-1.070131	MT	21366	2023.02.27 15:44:40.389525761	0001923
0	12.413635	0.636587	-12.350318	-1.078297	MT	21366	2023.02.27 15:44:40.390525761	0001923
0	12.394563	0.616445	-12.331161	-1.089799	MT	21366	2023.02.27 15:44:40.391525761	0001923
0	12.412618	0.592425	-12.350126	-1.093841	MT	21366	2023.02.27 15:44:40.392525761	0001923
0	12.404464	0.612580	-12.342348	-1.077927	MT	21366	2023.02.27 15:44:40.393525761	0001923
0	12.418685	0.588681	-12.358497	-1.069926	MT	21366	2023.02.27 15:44:40.394525761	0001923
0	12.402837	0.584623	-12.342442	-1.073640	MT	21366	2023.02.27 15:44:40.395525761	0001923
0	12.422752	0.636430	-12.358073	-1.094416	MT	21366	2023.02.27 15:44:40.396525761	0001923
0	12.413491	0.616465	-12.350159	-1.090089	MT	21366	2023.02.27 15:44:40.397525761	0001923
0	12.389995	0.592360	-12.327068	-1.097489	MT	21366	2023.02.27 15:44:40.398525761	0001923
0	12.413000	0.600424	-12.350117	-1.093923	MT	21366	2023.02.27 15:44:40.399525761	0001923
0	12.393931	0.624028	-12.326542	-1.129813	MT	21366	2023.02.27 15:44:40.400525761	0001923
0	12.420816	0.648801	-12.358609	-1.058546	MT	21366	2023.02.27 15:44:40.401525761	0001923
0	12.409613	0.588256	-12.345887	-1.109736	MT	21366	2023.02.27 15:44:40.402525761	0001923
0	12.397418	0.632155	-12.330715	-1.117958	MT	21366	2023.02.27 15:44:40.403525761	0001923
0	12.392051	0.628317	-12.326964	-1.101859	MT	21366	2023.02.27 15:44:40.404525761	0001923
0	12.417620	0.636591	-12.354318	-1.078358	MT	21366	2023.02.27 15:44:40.405525761	0001923
0	12.381354	0.608557	-12.319355	-1.077535	MT	21366	2023.02.27 15:44:40.406525761	0001923
0	12.385936	0.584896	-12.327871	-1.045416	MT	21366	2023.02.27 15:44:40.407525761	0001923
0	12.388878	0.595984	-12.322514	-1.133463	MT	21366	2023.02.27 15:44:40.408525761	0001923
0	12.382412	0.612433	-12.319167	-1.089574	MT	21366	2023.02.27 15:44:40.409525761	0001923
0	12.411658	0.624213	-12.345784	-1.114106	MT	21366	2023.02.27 15:44:40.410525761	0001923
0	12.411760	0.604630	-12.350418	-1.073968	MT	21366	2023.02.27 15:44:40.411525761	0001923
0	12.418889	0.644467	-12.354125	-1.090438	MT	21366	2023.02.27 15:44:40.412525761	0001923
0	12.394366	0.612445	-12.331166	-1.089757	MT	21366	2023.02.27 15:44:40.413525761	0001923
0	12.405989	0.596833	-12.346733	-1.053828	MT	21366	2023.02.27 15:44:40.414525761	0001923
0	12.400702	0.612119	-12.334677	-1.121813	MT	21366	2023.02.27 15:44:40.415525761	0001923
0	12.413873	0.612382	-12.350042	-1.098046	MT	21366	2023.02.27 15:44:40.416525761	0001923
0	12.426859	0.604770	-12.366599	-1.062215	MT	21366	2023.02.27 15:44:40.417525761	0001923
0	12.418149	0.612345	-12.353980	-1.102107	MT	21366	2023.02.27 15:44:40.418525761	0001923
0	12.409506	0.616460	-12.346159	-1.090028	MT	21366	2023.02.27 15:44:40.419525761	0001923
0	12.391501	0.640481	-12.327194	-1.085985	MT	21366	2023.02.27 15:44:40.420525761	0001923
0	12.386165	0.628020	-12.318538	-1.129732	MT	21366	2023.02.27 15:44:40.421525761	0001923
0	12.394910	0.557576	-12.335414	-1.077254	MT	21366	2023.02.27 15:44:40.422525761	0001923
1	12.378716	0.600306	-12.314999	-1.101387	MT	21365	2023.02.27 15:44:41.423859094	0001923
1	12.416166	0.624716	-12.354515	-1.066236	MT	21365	2023.02.27 15:44:41.424859094	0001923
1	12.382509	0.596310	-12.319003	-1.101407	MT	21365	2023.02.27 15:44:41.425859094	0001923
1	12.411075	0.600131	-12.345690	-1.121858	MT	21365	2023.02.27 15:44:41.426859094	0001923
1	12.365842	0.624165	-12.299789	-1.113403	MT	21365	2023.02.27 15:44:41.427859094	0001923
1	12.386019	0.616519	-12.323284	-1.081678	MT	21365	2023.02.27 15:44:41.428859094	0001923
1	12.368729	0.616128	-12.302737	-1.117366	MT	21365	2023.02.27 15:44:41.429859094	0001923
1	12.391554	0.600194	-12.326814	-1.113569	MT	21365	2023.02.27 15:44:41.430859094	0001923
1	12.384071	0.616226	-12.318857	-1.109612	MT	21365	2023.02.27 15:44:41.431859094	0001923
1	12.381424	0.575781	-12.314249	-1.152132	MT	21365	2023.02.27 15:44:41.432859094	0001923
1	12.383483	0.604227	-12.318872	-1.109488	MT	21365	2023.02.27 15:44:41.433859094	0001923
1	12.384077	0.604145	-12.318749	-1.117487	MT	21365	2023.02.27 15:44:41.434859094	0001923
1	12.393937	0.632650	-12.331448	-1.069967	MT	21365	2023.02.27 15:44:41.435859094	0001923
1	12.406444	0.580087	-12.341653	-1.125590	MT	21365	2023.02.27 15:44:41.436859094	0001923
1	12.398933	0.600285	-12.334935	-1.105692	MT	21365	2023.02.27 15:44:41.437859094	0001923
1	12.412524	0.608547	-12.350291	-1.082008	MT	21365	2023.02.27 15:44:41.438859094	0001923
1	12.413659	0.627965	-12.345412	-1.138143	MT	21365	2023.02.27 15:44:41.439859094	0001923
1	12.400989	0.565332	-12.339038	-1.101394	MT	21365	2023.02.27 15:44:41.440859094	0001923
1	12.414960	0.628340	-12.349962	-1.102210	MT	21365	2023.02.27 15:44:41.441859094	0001923
1	12.407314	0.652039	-12.338507	-1.130285	MT	21365	2023.02.27 15:44:41.442859094	0001923
1	12.401022	0.620700	-12.339522	-1.065966	MT	21365	2023.02.27 15:44:41.443859094	0001923
1	12.433640	0.632567	-12.370260	-1.082560	MT	21365	2023.02.27 15:44:41.444859094	0001923
1	12.395562	0.588117	-12.330706	-1.121505	MT	21365	2023.02.27 15:44:41.445859094	0001923
1	12.402408	0.640077	-12.334583	-1.126101	MT	21365	2023.02.27 15:44:41.446859094	0001923
1	12.423831	0.640307	-12.357885	-1.106455	MT	21365	2023.02.27 15:44:41.447859094	0001923
1	12.409373	0.591767	-12.341166	-1.156708	MT	21365	2023.02.27 15:44:41.448859094	0001923
1	12.400942	0.591956	-12.334456	-1.137604	MT	21365	2023.02.27 15:44:41.449859094	0001923
1	12.398240	0.648155	-12.330696	-1.118123	MT	21365	2023.02.27 15:44:41.450859094	0001923
1	12.384860	0.604602	-12.323421	-1.073556	MT	21365	2023.02.27 15:44:41.451859094	0001923
1	12.375733	0.632382	-12.311084	-1.093657	MT	21365	2023.02.27 15:44:41.452859094	0001923
1	12.374221	0.615925	-12.306431	-1.137424	MT	21365	2023.02.27 15:44:41.453859094	0001923
1	12.378050	0.644716	-12.315557	-1.061847	MT	21365	2023.02.27 15:44:41.454859094	0001923
1	12.397398	0.660360	-12.330987	-1.098250	MT	21365	2023.02.27 15:44:41.455859094	0001923
1	12.389897	0.608483	-12.327232	-1.085656	MT	21365	2023.02.27 15:44:41.456859094	0001923
1	12.385718	0.604479	-12.323237	-1.085553	MT	21365	2023.02.27 15:44:41.457859094	0001923
1	12.393880	0.596405	-12.331124	-1.093592	MT	21365	2023.02.27 15:44:41.458859094	0001923
1	12.388254	0.620230	-12.322852	-1.109714	MT	21365	2023.02.27 15:44:41.459859094	0001923
1	12.367946	0.600128	-12.302756	-1.117201	MT	21365	2023.02.27 15:44:41.460859094	0001923
1	12.358749	0.620574	-12.296405	-1.073308	MT	21365	2023.02.27 15:44:41.461859094	0001923
1	12.422235	0.639973	-12.353397	-1.138389	MT	21365	2023.02.27 15:44:41.462859094	0001923
1	12.418442	0.612304	-12.353919	-1.106106	MT	21365	2023.02.27 15:44:41.463859094	0001923
1	12.401998	0.572665	-12.342517	-1.069517	MT	21365	2023.02.27 15:44:41.464859094	0001923
1	12.406267	0.596791	-12.346672	-1.057827	MT	21365	2023.02.27 15:44:41.465859094	0001923
1	12.412745	0.624629	-12.350394	-1.074174	MT	21365	2023.02.27 15:44:41.466859094	0001923
1	12.427890	0.624188	-12.361721	-1.118350	MT	21365	2023.02.27 15:44:41.467859094	0001923
1	12.395569	0.636444	-12.331138	-1.090004	MT	21365	2023.02.27 15:44:41.468859094	0001923
1	12.411258	0.656500	-12.346173	-1.086440	MT	21365	2023.02.27 15:44:41.469859094	0001923
1	12.381662	0.620597	-12.319402	-1.073659	MT	21365	2023.02.27 15:44:41.470859094	0001923
1	12.407178	0.620250	-12.341850	-1.110004	MT	21365	2023.02.27 15:44:41.471859094	0001923
1	12.404686	0.624205	-12.338784	-1.113999	MT	21365	2023.02.27 15:44:41.472859094	0001923
1	12.381828	0.600434	-12.319182	-1.089451	MT	21365	2023.02.27 15:44:41.473859094	0001923
1	12.400940	0.668488	-12.335160	-1.086396	MT	21365	2023.02.27 15:44:41.474859094	0001923
1	12.390237	0.572196	-12.326848	-1.113280	MT	21365	2023.02.27 15:44:41.475859094	0001923
1	12.394078	0.612486	-12.331227	-1.085758	MT	21365	2023.02.27 15:44:41.476859094	0001923
1	12.392258	0.660521	-12.327232	-1.082192	MT	21365	2023.02.27 15:44:41.477859094	0001923
1	12.376640	0.644340	-12.311008	-1.097780	MT	21365	2023.02.27 15:44:41.478859094	0001923
1	12.374732	0.600302	-12.310999	-1.101326	MT	21365	2023.02.27 15:44:41.479859094	0001923
1	12.398057	0.600409	-12.335119	-1.093694	MT	21365	2023.02.27 15:44:41.480859094	0001923
1	12.375963	0.655965	-12.306445	-1.133836	MT	21365	2023.02.27 15:44:41.481859094	0001923
1	12.393123	0.660397	-12.327048	-1.094190	MT	21365	2023.02.27 15:44:41.482859094	0001923
1	12.393076	0.648315	-12.326941	-1.102065	MT	21365	2023.02.27 15:44:41.483859094	0001923
1	12.414752	0.612259	-12.349858	-1.110044	MT	21365	2023.02.27 15:44:41.484859094	0001923
1	12.403113	0.616371	-12.339038	-1.097919	MT	21365	2023.02.27 15:44:41.485859094	0001923
1	12.398933	0.600285	-12.334935	-1.105692	MT	21365	2023.02.27 15:44:41.486859094	0001923
1	12.395692	0.644485	-12.331189	-1.086087	MT	21365	2023.02.27 15:44:41.487859094	0001923
1	12.406980	0.616250	-12.341855	-1.109963	MT	21365	2023.02.27 15:44:41.488859094	0001923
1	12.409114	0.596379	-12.346061	-1.097821	MT	21365	2023.02.27 15:44:41.489859094	0001923
1	12.411406	0.588008	-12.345521	-1.133732	MT	21365	2023.02.27 15:44:41.490859094	0001923
1	12.414870	0.632381	-12.350018	-1.098252	MT	21365	2023.02.27 15:44:41.491859094	0001923
1	12.404359	0.592458	-12.342188	-1.089720	MT	21365	2023.02.27 15:44:41.492859094	0001923
1	12.409795	0.616419	-12.346098	-1.094027	MT	21365	2023.02.27 15:44:41.493859094	0001923
1	12.402731	0.620453	-12.339156	-1.089962	MT	21365	2023.02.27 15:44:41.494859094	0001923
1	12.384772	0.608643	-12.323477	-1.069597	MT	21365	2023.02.27 15:44:41.495859094	0001923
1	12.394648	0.588822	-12.335744	-1.053578	MT	21365	2023.02.27 15:44:41.496859094	0001923
1	12.412352	0.620089	-12.345605	-1.126063	MT	21365	2023.02.27 15:44:41.497859094	0001923
1	12.405027	0.648328	-12.338939	-1.102248	MT	21365	2023.02.27 15:44:41.498859094	0001923
1	12.380258	0.620804	-12.319708	-1.053662	MT	21365	2023.02.27 15:44:41.499859094	0001923
1	12.402725	0.596289	-12.338940	-1.105712	MT	21365	2023.02.27 15:44:41.500859094	0001923
1	12.379024	0.624428	-12.315154	-1.089636	MT	21365	2023.02.27 15:44:41.501859094	0001923
1	12.371949	0.584591	-12.311446	-1.073166	MT	21365	2023.02.27 15:44:41.502859094	0001923
1	12.378812	0.608347	-12.315050	-1.097470	MT	21365	2023.02.27 15:44:41.503859094	0001923
1	12.396592	0.644943	-12.335860	-1.042156	MT	21365	2023.02.27 15:44:41.504859094	0001923
1	12.394275	0.616486	-12.331222	-1.085799	MT	21365	2023.02.27 15:44:41.505859094	0001923
1	12.394270	0.644691	-12.331494	-1.066091	MT	21365	2023.02.27 15:44:41.506859094	0001923
1	12.399320	0.608285	-12.334926	-1.105775	MT	21365	2023.02.27 15:44:41.507859094	0001923
1	12.408830	0.599890	-12.341339	-1.144793	MT	21365	2023.02.27 15:44:41.508859094	0001923
1	12.416216	0.596511	-12.354243	-1.085945	MT	21365	2023.02.27 15:44:41.509859094	0001923
1	12.408151	0.600544	-12.346301	-1.081864	MT	21365	2023.02.27 15:44:41.510859094	0001923
1	12.405506	0.660784	-12.342596	-1.058425	MT	21365	2023.02.27 15:44:41.511859094	0001923
1	12.409658	0.668247	-12.341793	-1.110498	MT	21365	2023.02.27 15:44:41.512859094	0001923
1	12.437625	0.632571	-12.374259	-1.082622	MT	21365	2023.02.27 15:44:41.513859094	0001923
1	12.404676	0.631716	-12.334058	-1.161012	MT	21365	2023.02.27 15:44:41.514859094	0001923
1	12.416635	0.561224	-12.353857	-1.113580	MT	21365	2023.02.27 15:44:41.515859094	0001923
1	12.415863	0.640298	-12.349886	-1.106333	MT	21365	2023.02.27 15:44:41.516859094	0001923
1	12.400416	0.596619	-12.339428	-1.073718	MT	21365	2023.02.27 15:44:41.517859094	0001923
1	12.384077	0.604145	-12.318749	-1.117487	MT	21365	2023.02.27 15:44:41.518859094	0001923
1	12.412712	0.640752	-12.350558	-1.062341	MT	21365	2023.02.27 15:44:41.519859094	0001923
1	12.385052	0.584439	-12.323200	-1.089347	MT	21365	2023.02.27 15:44:41.520859094	0001923
1	12.384870	0.608062	-12.318623	-1.125527	MT	21365	2023.02.27 15:44:41.521859094	0001923
1	12.386201	0.652183	-12.318754	-1.113982	MT	21365	2023.02.27 15:44:41.522859094	0001923
1	12.383483	0.604227	-12.318872	-1.109488	MT	21365	2023.02.27 15:44:41.523859094	0001923
1	12.366247	0.632165	-12.299779	-1.113486	MT	21365	2023.02.27 15:44:41.524859094	0001923
1	12.406284	0.632040	-12.338531	-1.130079	MT	21365	2023.02.27 15:44:41.525859094	0001923
1	12.390285	0.644687	-12.327495	-1.066030	MT	21365	2023.02.27 15:44:41.526859094	0001923
1	12.372127	0.672624	-12.307403	-1.070012	MT	21365	2023.02.27 15:44:41.527859094	0001923
1	12.396190	0.639831	-12.326233	-1.148974	MT	21365	2023.02.27 15:44:41.528859094	0001923
1	12.382046	0.580270	-12.318961	-1.105242	MT	21365	2023.02.27 15:44:41.529859094	0001923
1	12.430206	0.620398	-12.366030	-1.098373	MT	21365	2023.02.27 15:44:41.530859094	0001923
1	12.417500	0.628551	-12.354266	-1.082275	MT	21365	2023.02.27 15:44:41.531859094	0001923
1	12.383122	0.584146	-12.318773	-1.117281	MT	21365	2023.02.27 15:44:41.532859094	0001923
1	12.394962	0.624445	-12.331152	-1.089881	MT	21365	2023.02.27 15:44:41.533859094	0001923
1	12.411999	0.648335	-12.345938	-1.102355	MT	21365	2023.02.27 15:44:41.534859094	0001923
1	12.414954	0.604177	-12.349746	-1.117961	MT	21365	2023.02.27 15:44:41.535859094	0001923
1	12.391254	0.612317	-12.326983	-1.101694	MT	21365	2023.02.27 15:44:41.536859094	0001923
1	12.443344	0.632328	-12.377892	-1.106679	MT	21365	2023.02.27 15:44:41.537859094	0001923
1	12.421831	0.588808	-12.362679	-1.057989	MT	21365	2023.02.27 15:44:41.538859094	0001923
1	12.398351	0.612449	-12.335166	-1.089818	MT	21365	2023.02.27 15:44:41.539859094	0001923
1	12.410284	0.620378	-12.346033	-1.098068	MT	21365	2023.02.27 15:44:41.540859094	0001923
1	12.412561	0.636171	-12.345708	-1.118229	MT	21365	2023.02.27 15:44:41.541859094	0001923
1	12.393731	0.620028	-12.326546	-1.129772	MT	21365	2023.02.27 15:44:41.542859094	0001923
1	12.395405	0.644526	-12.331250	-1.082088	MT	21365	2023.02.27 15:44:41.543859094	0001923
1	12.392931	0.616111	-12.326673	-1.121732	MT	21365	2023.02.27 15:44:41.544859094	0001923
1	12.400627	0.612701	-12.339531	-1.065884	MT	21365	2023.02.27 15:44:41.545859094	0001923
1	12.394980	0.615833	-12.326261	-1.148727	MT	21365	2023.02.27 15:44:41.546859094	0001923
1	12.389451	0.632147	-12.322716	-1.117836	MT	21365	2023.02.27 15:44:41.547859094	0001923
1	12.357884	0.572370	-12.296156	-1.092810	MT	21365	2023.02.27 15:44:41.548859094	0001923
1	12.380816	0.620721	-12.319585	-1.061661	MT	21365	2023.02.27 15:44:41.549859094	0001923
1	12.366837	0.584752	-12.307691	-1.057108	MT	21365	2023.02.27 15:44:41.550859094	0001923
1	12.393941	0.611946	-12.326434	-1.137688	MT	21365	2023.02.27 15:44:41.551859094	0001923
1	12.365599	0.569254	-12.302976	-1.104884	MT	21365	2023.02.27 15:44:41.552859094	0001923
1	12.394302	0.628568	-12.331330	-1.077924	MT	21365	2023.02.27 15:44:41.553859094	0001923
1	12.398859	0.628490	-12.335208	-1.085984	MT	21365	2023.02.27 15:44:41.554859094	0001923
1	12.390475	0.608400	-12.327110	-1.093654	MT	21365	2023.02.27 15:44:41.555859094	0001923
1	12.410724	0.645082	-12.351042	-1.030387	MT	21365	2023.02.27 15:44:41.556859094	0001923
1	12.406444	0.580087	-12.341653	-1.125590	MT	21365	2023.02.27 15:44:41.557859094	0001923
1	12.406033	0.656245	-12.338808	-1.110329	MT	21365	2023.02.27 15:44:41.558859094	0001923
1	12.441784	0.615881	-12.373255	-1.149446	MT	21365	2023.02.27 15:44:41.559859094	0001923
1	12.432574	0.632150	-12.365650	-1.122493	MT	21365	2023.02.27 15:44:41.560859094	0001923
1	12.413493	0.592301	-12.349943	-1.105839	MT	21365	2023.02.27 15:44:41.561859094	0001923
1	12.423502	0.628847	-12.362693	-1.054402	MT	21365	2023.02.27 15:44:41.562859094	0001923
1	12.424573	0.592437	-12.362125	-1.094024	MT	21365	2023.02.27 15:44:41.563859094	0001923
1	12.396237	0.632320	-12.330959	-1.101961	MT	21365	2023.02.27 15:44:41.564859094	0001923
1	12.427197	0.616229	-12.361791	-1.114268	MT	21365	2023.02.27 15:44:41.565859094	0001923
1	12.418683	0.640467	-12.354130	-1.090397	MT	21365	2023.02.27 15:44:41.566859094	0001923
1	12.410715	0.640459	-12.346131	-1.090275	MT	21365	2023.02.27 15:44:41.567859094	0001923
1	12.404749	0.588375	-12.342071	-1.097677	MT	21365	2023.02.27 15:44:41.568859094	0001923
1	12.419058	0.636385	-12.354013	-1.098354	MT	21365	2023.02.27 15:44:41.569859094	0001923
1	12.377184	0.580389	-12.315145	-1.093183	MT	21365	2023.02.27 15:44:41.570859094	0001923
1	12.406187	0.636081	-12.338587	-1.126121	MT	21365	2023.02.27 15:44:41.571859094	0001923
1	12.399547	0.588121	-12.334705	-1.121566	MT	21365	2023.02.27 15:44:41.572859094	0001923
1	12.386113	0.588315	-12.323012	-1.101386	MT	21365	2023.02.27 15:44:41.573859094	0001923
1	12.399811	0.612243	-12.334860	-1.109815	MT	21365	2023.02.27 15:44:41.574859094	0001923
1	12.423147	0.580561	-12.362322	-1.081903	MT	21365	2023.02.27 15:44:41.575859094	0001923
1	12.415074	0.636381	-12.350013	-1.098293	MT	21365	2023.02.27 15:44:41.576859094	0001923
1	12.404166	0.600540	-12.342301	-1.081803	MT	21365	2023.02.27 15:44:41.577859094	0001923
1	12.398057	0.600409	-12.335119	-1.093694	MT	21365	2023.02.27 15:44:41.578859094	0001923
1	12.412263	0.620671	-12.350460	-1.070133	MT	21365	2023.02.27 15:44:41.579859094	0001923
1	12.421122	0.624015	-12.353477	-1.134225	MT	21365	2023.02.27 15:44:41.580859094	0001923
1	12.400513	0.660488	-12.335170	-1.086313	MT	21365	2023.02.27 15:44:41.581859094	0001923
1	12.387175	0.616354	-12.323040	-1.097675	MT	21365	2023.02.27 15:44:41.582859094	0001923
1	12.431578	0.624233	-12.365781	-1.114412	MT	21365	2023.02.27 15:44:41.583859094	0001923
1	12.402356	0.624535	-12.339273	-1.082004	MT	21365	2023.02.27 15:44:41.584859094	0001923
1	12.414068	0.604300	-12.349929	-1.105963	MT	21365	2023.02.27 15:44:41.585859094	0001923
1	12.404377	0.616621	-12.342404	-1.073969	MT	21365	2023.02.27 15:44:41.586859094	0001923
1	12.411674	0.636294	-12.345891	-1.106231	MT	21365	2023.02.27 15:44:41.587859094	0001923
1	12.401095	0.580414	-12.339142	-1.093550	MT	21365	2023.02.27 15:44:41.588859094	0001923
1	12.412462	0.624670	-12.350455	-1.070175	MT	21365	2023.02.27 15:44:41.589859094	0001923
1	12.411006	0.557427	-12.350168	-1.093481	MT	21365	2023.02.27 15:44:41.590859094	0001923
1	12.400518	0.580496	-12.339264	-1.085551	MT	21365	2023.02.27 15:44:41.591859094	0001923
1	12.389257	0.647740	-12.318102	-1.156933	MT	21365	2023.02.27 15:44:41.592859094	0001923
1	12.386993	0.624436	-12.323153	-1.089759	MT	21365	2023.02.27 15:44:41.593859094	0001923
1	12.418253	0.620386	-12.354032	-1.098190	MT	21365	2023.02.27 15:44:41.594859094	0001923
1	12.388854	0.608066	-12.322622	-1.125588	MT	21365	2023.02.27 15:44:41.595859094	0001923
1	12.387282	0.624395	-12.323092	-1.093758	MT	21365	2023.02.27 15:44:41.596859094	0001923
1	12.378910	0.604305	-12.314994	-1.101429	MT	21365	2023.02.27 15:44:41.597859094	0001923
1	12.373386	0.584385	-12.311140	-1.093163	MT	21365	2023.02.27 15:44:41.598859094	0001923
1	12.401713	0.607955	-12.334437	-1.137769	MT	21365	2023.02.27 15:44:41.599859094	0001923
1	12.402273	0.584705	-12.342564	-1.065641	MT	21365	2023.02.27 15:44:41.600859094	0001923
1	12.399727	0.628366	-12.335024	-1.097982	MT	21365	2023.02.27 15:44:41.601859094	0001923
1	12.400518	0.604660	-12.339480	-1.069801	MT	21365	2023.02.27 15:44:41.602859094	0001923
1	12.396815	0.620156	-12.330729	-1.117835	MT	21365	2023.02.27 15:44:41.603859094	0001923
1	12.394188	0.584282	-12.330955	-1.105466	MT	21365	2023.02.27 15:44:41.604859094	0001923
1	12.411586	0.612712	-12.350530	-1.066052	MT	21365	2023.02.27 15:44:41.605859094	0001923
1	12.410886	0.632377	-12.346018	-1.098191	MT	21365	2023.02.27 15:44:41.606859094	0001923
1	12.416729	0.576306	-12.353962	-1.105736	MT	21365	2023.02.27 15:44:41.607859094	0001923
1	12.397319	0.620655	-12.335461	-1.069904	MT	21365	2023.02.27 15:44:41.608859094	0001923
1	12.411503	0.616753	-12.350586	-1.062094	MT	21365	2023.02.27 15:44:41.609859094	0001923
1	12.414468	0.624382	-12.350027	-1.098170	MT	21365	2023.02.27 15:44:41.610859094	0001923
1	12.389040	0.608606	-12.327415	-1.073658	MT	21365	2023.02.27 15:44:41.611859094	0001923
1	12.410394	0.628419	-12.346084	-1.094151	MT	21365	2023.02.27 15:44:41.612859094	0001923
1	12.414002	0.584178	-12.349770	-1.117755	MT	21365	2023.02.27 15:44:41.613859094	0001923
1	12.398172	0.620531	-12.335278	-1.081902	MT	21365	2023.02.27 15:44:41.614859094	0001923
1	12.389521	0.612565	-12.327350	-1.077698	MT	21365	2023.02.27 15:44:41.615859094	0001923
1	12.392868	0.644316	-12.326945	-1.102024	MT	21365	2023.02.27 15:44:41.616859094	0001923
1	12.399028	0.639990	-12.330461	-1.134038	MT	21365	2023.02.27 15:44:41.617859094	0001923
1	12.373210	0.616631	-12.311469	-1.069496	MT	21365	2023.02.27 15:44:41.618859094	0001923
1	12.370262	0.596339	-12.307066	-1.097225	MT	21365	2023.02.27 15:44:41.619859094	0001923
1	12.373763	0.604466	-12.311239	-1.085370	MT	21365	2023.02.27 15:44:41.620859094	0001923
1	12.383678	0.608227	-12.318867	-1.109529	MT	21365	2023.02.27 15:44:41.621859094	0001923
1	12.373284	0.656336	-12.306994	-1.097842	MT	21365	2023.02.27 15:44:41.622859094	0001923
1	12.398766	0.611837	-12.330265	-1.148747	MT	21365	2023.02.27 15:44:41.623859094	0001923
1	12.419346	0.596639	-12.358426	-1.074008	MT	21365	2023.02.27 15:44:41.624859094	0001923
1	12.375197	0.644547	-12.311314	-1.077783	MT	21365	2023.02.27 15:44:41.625859094	0001923
1	12.398260	0.616490	-12.335222	-1.085860	MT	21365	2023.02.27 15:44:41.626859094	0001923
1	12.389248	0.628147	-12.322720	-1.117795	MT	21365	2023.02.27 15:44:41.627859094	0001923
1	12.413200	0.592342	-12.350004	-1.101840	MT	21365	2023.02.27 15:44:41.628859094	0001923
1	12.413888	0.624464	-12.350150	-1.090171	MT	21365	2023.02.27 15:44:41.629859094	0001923
1	12.420494	0.608556	-12.358290	-1.082130	MT	21365	2023.02.27 15:44:41.630859094	0001923
1	12.404269	0.608580	-12.342353	-1.077886	MT	21365	2023.02.27 15:44:41.631859094	0001923
1	12.428216	0.599983	-12.361444	-1.138099	MT	21365	2023.02.27 15:44:41.632859094	0001923
1	12.412808	0.596424	-12.350122	-1.093882	MT	21365	2023.02.27 15:44:41.633859094	0001923
1	12.422962	0.576562	-12.362327	-1.081862	MT	21365	2023.02.27 15:44:41.634859094	0001923
1	12.426853	0.635863	-12.357234	-1.149407	MT	21365	2023.02.27 15:44:41.635859094	0001923
1	12.408919	0.604461	-12.346174	-1.089904	MT	21365	2023.02.27 15:44:41.636859094	0001923
1	12.407437	0.620790	-12.346643	-1.058074	MT	21365	2023.02.27 15:44:41.637859094	0001923
1	12.426805	0.608230	-12.361801	-1.114186	MT	21365	2023.02.27 15:44:41.638859094	0001923
1	12.393941	0.611946	-12.326434	-1.137688	MT	21365	2023.02.27 15:44:41.639859094	0001923
1	12.403813	0.616704	-12.342526	-1.065971	MT	21365	2023.02.27 15:44:41.640859094	0001923
1	12.391279	0.588154	-12.326767	-1.117444	MT	21365	2023.02.27 15:44:41.641859094	0001923
1	12.416509	0.608552	-12.354290	-1.082069	MT	21365	2023.02.27 15:44:41.642859094	0001923
1	12.362622	0.612537	-12.300353	-1.077286	MT	21365	2023.02.27 15:44:41.643859094	0001923
1	12.406120	0.628456	-12.342146	-1.090090	MT	21365	2023.02.27 15:44:41.644859094	0001923
1	12.388274	0.660517	-12.323232	-1.082131	MT	21365	2023.02.27 15:44:41.645859094	0001923
1	12.384470	0.624226	-12.318848	-1.109694	MT	21365	2023.02.27 15:44:41.646859094	0001923
1	12.383719	0.580604	-12.323449	-1.073309	MT	21365	2023.02.27 15:44:41.647859094	0001923
1	12.378336	0.616470	-12.315224	-1.085555	MT	21365	2023.02.27 15:44:41.648859094	0001923
1	12.398919	0.672236	-12.330789	-1.110372	MT	21365	2023.02.27 15:44:41.649859094	0001923
1	12.408466	0.576339	-12.346024	-1.101614	MT	21365	2023.02.27 15:44:41.650859094	0001923
1	12.409753	0.561632	-12.350469	-1.073525	MT	21365	2023.02.27 15:44:41.651859094	0001923
1	12.409579	0.617042	-12.351014	-1.034098	MT	21365	2023.02.27 15:44:41.652859094	0001923
1	12.409402	0.608420	-12.346108	-1.093945	MT	21365	2023.02.27 15:44:41.653859094	0001923
1	12.419203	0.664008	-12.349430	-1.134575	MT	21365	2023.02.27 15:44:41.654859094	0001923
1	12.419063	0.584598	-12.358379	-1.077884	MT	21365	2023.02.27 15:44:41.655859094	0001923
1	12.422296	0.580685	-12.362506	-1.069905	MT	21365	2023.02.27 15:44:41.656859094	0001923
1	12.408602	0.648248	-12.341817	-1.110293	MT	21365	2023.02.27 15:44:41.657859094	0001923
1	12.438068	0.600865	-12.378724	-1.054358	MT	21365	2023.02.27 15:44:41.658859094	0001923
1	12.407871	0.616126	-12.341671	-1.121961	MT	21365	2023.02.27 15:44:41.659859094	0001923
1	12.387076	0.627896	-12.318355	-1.141730	MT	21365	2023.02.27 15:44:41.660859094	0001923
1	12.386977	0.612355	-12.323045	-1.097634	MT	21365	2023.02.27 15:44:41.661859094	0001923
1	12.386504	0.620478	-12.323219	-1.085718	MT	21365	2023.02.27 15:44:41.662859094	0001923
1	12.386977	0.612355	-12.323045	-1.097634	MT	21365	2023.02.27 15:44:41.663859094	0001923
1	12.381836	0.588352	-12.319074	-1.097326	MT	21365	2023.02.27 15:44:41.664859094	0001923
1	12.404246	0.584001	-12.338527	-1.133584	MT	21365	2023.02.27 15:44:41.665859094	0001923
1	12.380357	0.549894	-12.323913	-1.044994	MT	21365	2023.02.27 15:44:41.666859094	0001923
1	12.360768	0.608203	-12.295870	-1.109178	MT	21365	2023.02.27 15:44:41.667859094	0001923
1	12.377290	0.576348	-12.315088	-1.097141	MT	21365	2023.02.27 15:44:41.668859094	0001923
1	12.396522	0.608116	-12.330682	-1.121711	MT	21365	2023.02.27 15:44:41.669859094	0001923
1	12.409795	0.616419	-12.346098	-1.094027	MT	21365	2023.02.27 15:44:41.670859094	0001923
1	12.399320	0.608285	-12.334926	-1.105775	MT	21365	2023.02.27 15:44:41.671859094	0001923
1	12.391789	0.576571	-12.331392	-1.077389	MT	21365	2023.02.27 15:44:41.672859094	0001923
1	12.403501	0.612289	-12.338921	-1.105877	MT	21365	2023.02.27 15:44:41.673859094	0001923
1	12.422134	0.612349	-12.357980	-1.102168	MT	21365	2023.02.27 15:44:41.674859094	0001923
1	12.408594	0.687120	-12.338588	-1.122646	MT	21365	2023.02.27 15:44:41.675859094	0001923
1	12.397287	0.596491	-12.335246	-1.085654	MT	21365	2023.02.27 15:44:41.676859094	0001923
1	12.407822	0.571850	-12.341311	-1.148504	MT	21365	2023.02.27 15:44:41.677859094	0001923
1	12.412423	0.600507	-12.350239	-1.085925	MT	21365	2023.02.27 15:44:41.678859094	0001923
1	12.400700	0.596578	-12.339367	-1.077717	MT	21365	2023.02.27 15:44:41.679859094	0001923
1	12.391171	0.592195	-12.326824	-1.113486	MT	21365	2023.02.27 15:44:41.680859094	0001923
1	12.385718	0.604479	-12.323237	-1.085553	MT	21365	2023.02.27 15:44:41.681859094	0001923
1	12.422380	0.640513	-12.358191	-1.086459	MT	21365	2023.02.27 15:44:41.682859094	0001923
1	12.392074	0.576530	-12.331331	-1.081388	MT	21365	2023.02.27 15:44:41.683859094	0001923
1	12.417546	0.619928	-12.349360	-1.142121	MT	21365	2023.02.27 15:44:41.684859094	0001923
1	12.381060	0.596516	-12.319309	-1.081411	MT	21365	2023.02.27 15:44:41.685859094	0001923
1	12.386201	0.596355	-12.323064	-1.097469	MT	21365	2023.02.27 15:44:41.686859094	0001923
1	12.402304	0.619954	-12.334423	-1.137893	MT	21365	2023.02.27 15:44:41.687859094	0001923
1	12.403336	0.612745	-12.342592	-1.061930	MT	21365	2023.02.27 15:44:41.688859094	0001923
1	12.395634	0.620321	-12.330973	-1.101838	MT	21365	2023.02.27 15:44:41.689859094	0001923
1	12.375359	0.636465	-12.311201	-1.085700	MT	21365	2023.02.27 15:44:41.690859094	0001923
1	12.387783	0.592108	-12.322702	-1.121424	MT	21365	2023.02.27 15:44:41.691859094	0001923
1	12.394751	0.608363	-12.331049	-1.097715	MT	21365	2023.02.27 15:44:41.692859094	0001923
1	12.413273	0.640669	-12.350436	-1.070339	MT	21365	2023.02.27 15:44:41.693859094	0001923
1	12.397097	0.592492	-12.335250	-1.085613	MT	21365	2023.02.27 15:44:41.694859094	0001923
1	12.394296	0.580241	-12.330899	-1.109425	MT	21365	2023.02.27 15:44:41.695859094	0001923
1	12.389991	0.604442	-12.327176	-1.089614	MT	21365	2023.02.27 15:44:41.696859094	0001923
1	12.410883	0.596132	-12.345695	-1.121816	MT	21365	2023.02.27 15:44:41.697859094	0001923
1	12.407084	0.624291	-12.341906	-1.106046	MT	21365	2023.02.27 15:44:41.698859094	0001923
1	12.399035	0.596244	-12.334879	-1.109650	MT	21365	2023.02.27 15:44:41.699859094	0001923
1	12.403974	0.596540	-12.342306	-1.081762	MT	21365	2023.02.27 15:44:41.700859094	0001923
1	12.409044	0.588920	-12.350864	-1.045808	MT	21365	2023.02.27 15:44:41.701859094	0001923
1	12.410284	0.620378	-12.346033	-1.098068	MT	21365	2023.02.27 15:44:41.702859094	0001923
1	12.404693	0.628662	-12.342451	-1.070094	MT	21365	2023.02.27 15:44:41.703859094	0001923
1	12.422668	0.640472	-12.358130	-1.090458	MT	21365	2023.02.27 15:44:41.704859094	0001923
1	12.424417	0.624683	-12.362453	-1.070358	MT	21365	2023.02.27 15:44:41.705859094	0001923
1	12.409704	0.620460	-12.346155	-1.090069	MT	21365	2023.02.27 15:44:41.706859094	0001923
1	12.417690	0.584223	-12.353830	-1.113817	MT	21365	2023.02.27 15:44:41.707859094	0001923
1	12.430651	0.600775	-12.370603	-1.062234	MT	21365	2023.02.27 15:44:41.708859094	0001923
1	12.418837	0.620304	-12.353910	-1.106188	MT	21365	2023.02.27 15:44:41.709859094	0001923
1	12.408278	0.620666	-12.346460	-1.070072	MT	21365	2023.02.27 15:44:41.710859094	0001923
1	12.405068	0.576252	-12.341902	-1.109552	MT	21365	2023.02.27 15:44:41.711859094	0001923
1	12.391971	0.592653	-12.331495	-1.069555	MT	21365	2023.02.27 15:44:41.712859094	0001923
1	12.392493	0.648398	-12.327063	-1.094066	MT	21365	2023.02.27 15:44:41.713859094	0001923
1	12.383282	0.672178	-12.314730	-1.114126	MT	21365	2023.02.27 15:44:41.714859094	0001923
1	12.378041	0.592347	-12.315069	-1.097306	MT	21365	2023.02.27 15:44:41.715859094	0001923
1	12.381160	0.604557	-12.319360	-1.077494	MT	21365	2023.02.27 15:44:41.716859094	0001923
1	12.382720	0.624473	-12.319214	-1.085698	MT	21365	2023.02.27 15:44:41.717859094	0001923
1	12.390659	0.619900	-12.322364	-1.141709	MT	21365	2023.02.27 15:44:41.718859094	0001923
1	12.407020	0.576545	-12.346329	-1.081617	MT	21365	2023.02.27 15:44:41.719859094	0001923
1	12.400879	0.569373	-12.339094	-1.097436	MT	21365	2023.02.27 15:44:41.720859094	0001923
1	12.416516	0.584388	-12.354074	-1.097819	MT	21365	2023.02.27 15:44:41.721859094	0001923
1	12.432199	0.599987	-12.365443	-1.138160	MT	21365	2023.02.27 15:44:41.722859094	0001923
1	12.420720	0.628097	-12.353595	-1.126267	MT	21365	2023.02.27 15:44:41.723859094	0001923
1	12.408651	0.580339	-12.346019	-1.101655	MT	21365	2023.02.27 15:44:41.724859094	0001923
1	12.403057	0.612786	-12.342653	-1.057931	MT	21365	2023.02.27 15:44:41.725859094	0001923
1	12.413011	0.588342	-12.350009	-1.101799	MT	21365	2023.02.27 15:44:41.726859094	0001923
1	12.424571	0.604519	-12.362233	-1.086149	MT	21365	2023.02.27 15:44:41.727859094	0001923
1	12.419156	0.592639	-12.358431	-1.073967	MT	21365	2023.02.27 15:44:41.728859094	0001923
1	12.407782	0.561340	-12.346042	-1.101460	MT	21365	2023.02.27 15:44:41.729859094	0001923
1	12.382894	0.604310	-12.318994	-1.101490	MT	21365	2023.02.27 15:44:41.730859094	0001923
1	12.401829	0.636700	-12.339503	-1.066131	MT	21365	2023.02.27 15:44:41.731859094	0001923
1	12.401297	0.624119	-12.334663	-1.121937	MT	21365	2023.02.27 15:44:41.732859094	0001923
1	12.415740	0.592552	-12.354309	-1.081904	MT	21365	2023.02.27 15:44:41.733859094	0001923
1	12.395071	0.623873	-12.326313	-1.144810	MT	21365	2023.02.27 15:44:41.734859094	0001923
1	12.391062	0.639982	-12.322462	-1.133916	MT	21365	2023.02.27 15:44:41.735859094	0001923
1	12.394563	0.616445	-12.331161	-1.089799	MT	21365	2023.02.27 15:44:41.736859094	0001923
1	12.403147	0.656657	-12.339418	-1.070336	MT	21365	2023.02.27 15:44:41.737859094	0001923
1	12.396149	0.636361	-12.331015	-1.098003	MT	21365	2023.02.27 15:44:41.738859094	0001923
1	12.385662	0.624061	-12.318604	-1.125691	MT	21365	2023.02.27 15:44:41.739859094	0001923
1	12.403020	0.596248	-12.338879	-1.109712	MT	21365	2023.02.27 15:44:41.740859094	0001923
1	12.406883	0.608209	-12.341803	-1.113880	MT	21365	2023.02.27 15:44:41.741859094	0001923
1	12.394656	0.612404	-12.331105	-1.093757	MT	21365	2023.02.27 15:44:41.742859094	0001923
1	12.395498	0.600780	-12.335668	-1.057700	MT	21365	2023.02.27 15:44:41.743859094	0001923
1	12.388562	0.580484	-12.327265	-1.085368	MT	21365	2023.02.27 15:44:41.744859094	0001923
1	12.425999	0.644599	-12.362308	-1.078562	MT	21365	2023.02.27 15:44:41.745859094	0001923
1	12.391352	0.608276	-12.326927	-1.105652	MT	21365	2023.02.27 15:44:41.746859094	0001923
1	12.434390	0.624402	-12.370025	-1.098475	MT	21365	2023.02.27 15:44:41.747859094	0001923
1	12.401370	0.592455	-12.339189	-1.089674	MT	21365	2023.02.27 15:44:41.748859094	0001923
1	12.399399	0.604825	-12.339724	-1.053803	MT	21365	2023.02.27 15:44:41.749859094	0001923
1	12.393590	0.596446	-12.331185	-1.089593	MT	21365	2023.02.27 15:44:41.750859094	0001923
1	12.385165	0.616643	-12.323468	-1.069680	MT	21365	2023.02.27 15:44:41.751859094	0001923
1	12.405287	0.664409	-12.339042	-1.094414	MT	21365	2023.02.27 15:44:41.752859094	0001923
1	12.400463	0.620783	-12.339644	-1.057967	MT	21365	2023.02.27 15:44:41.753859094	0001923
1	12.411548	0.569426	-12.350154	-1.093604	MT	21365	2023.02.27 15:44:41.754859094	0001923
1	12.407397	0.636332	-12.341953	-1.102170	MT	21365	2023.02.27 15:44:41.755859094	0001923
1	12.403405	0.604248	-12.338869	-1.109794	MT	21365	2023.02.27 15:44:41.756859094	0001923
1	12.405665	0.565669	-12.346525	-1.069506	MT	21365	2023.02.27 15:44:41.757859094	0001923
1	12.401022	0.620700	-12.339522	-1.065966	MT	21365	2023.02.27 15:44:41.758859094	0001923
1	12.390579	0.616441	-12.327162	-1.089737	MT	21365	2023.02.27 15:44:41.759859094	0001923
1	12.417954	0.608345	-12.353985	-1.102066	MT	21365	2023.02.27 15:44:41.760859094	0001923
1	12.389228	0.569901	-12.331889	-1.045322	MT	21365	2023.02.27 15:44:41.761859094	0001923
1	12.399327	0.620366	-12.335034	-1.097899	MT	21365	2023.02.27 15:44:41.762859094	0001923
1	12.430555	0.644521	-12.366185	-1.086622	MT	21365	2023.02.27 15:44:41.763859094	0001923
1	12.414125	0.640546	-12.350253	-1.082337	MT	21365	2023.02.27 15:44:41.764859094	0001923
1	12.401214	0.609034	-12.343024	-1.033894	MT	21365	2023.02.27 15:44:41.765859094	0001923
1	12.405613	0.600333	-12.341996	-1.101800	MT	21365	2023.02.27 15:44:41.766859094	0001923
1	12.422586	0.644513	-12.358186	-1.086500	MT	21365	2023.02.27 15:44:41.767859094	0001923
1	12.415252	0.604135	-12.349685	-1.121960	MT	21365	2023.02.27 15:44:41.768859094	0001923
1	12.408186	0.604003	-12.341502	-1.133836	MT	21365	2023.02.27 15:44:41.769859094	0001923
1	12.397672	0.604491	-12.335236	-1.085737	MT	21365	2023.02.27 15:44:41.770859094	0001923
1	12.387274	0.600231	-12.322876	-1.109508	MT	21365	2023.02.27 15:44:41.771859094	0001923
1	12.402235	0.604413	-12.339113	-1.093797	MT	21365	2023.02.27 15:44:41.772859094	0001923
1	12.410394	0.628419	-12.346084	-1.094151	MT	21365	2023.02.27 15:44:41.773859094	0001923
1	12.412337	0.660376	-12.345985	-1.098479	MT	21365	2023.02.27 15:44:41.774859094	0001923
1	12.422134	0.612349	-12.357980	-1.102168	MT	21365	2023.02.27 15:44:41.775859094	0001923
1	12.397688	0.616573	-12.335344	-1.077862	MT	21365	2023.02.27 15:44:41.776859094	0001923
1	12.385364	0.620643	-12.323463	-1.069721	MT	21365	2023.02.27 15:44:41.777859094	0001923
1	12.406591	0.620332	-12.341972	-1.102006	MT	21365	2023.02.27 15:44:41.778859094	0001923
1	12.389895	0.596401	-12.327124	-1.093531	MT	21365	2023.02.27 15:44:41.779859094	0001923
1	12.406008	0.596251	-12.341878	-1.109757	MT	21365	2023.02.27 15:44:41.780859094	0001923
1	12.409070	0.628043	-12.341535	-1.130083	MT	21365	2023.02.27 15:44:41.781859094	0001923
1	12.396127	0.624280	-12.330907	-1.105878	MT	21365	2023.02.27 15:44:41.782859094	0001923
1	12.418809	0.648508	-12.354182	-1.086480	MT	21365	2023.02.27 15:44:41.783859094	0001923
1	12.389248	0.628147	-12.322720	-1.117795	MT	21365	2023.02.27 15:44:41.784859094	0001923
1	12.419753	0.596016	-12.353511	-1.133937	MT	21365	2023.02.27 15:44:41.785859094	0001923
1	12.404192	0.608165	-12.338742	-1.117834	MT	21365	2023.02.27 15:44:41.786859094	0001923
1	12.380787	0.608639	-12.319477	-1.069536	MT	21365	2023.02.27 15:44:41.787859094	0001923
1	12.397485	0.588409	-12.335133	-1.093571	MT	21365	2023.02.27 15:44:41.788859094	0001923
1	12.400151	0.608742	-12.339597	-1.061843	MT	21365	2023.02.27 15:44:41.789859094	0001923
1	12.400404	0.612161	-12.334738	-1.117814	MT	21365	2023.02.27 15:44:41.790859094	0001923
1	12.398260	0.616490	-12.335222	-1.085860	MT	21365	2023.02.27 15:44:41.791859094	0001923
1	12.398182	0.648736	-12.335550	-1.062194	MT	21365	2023.02.27 15:44:41.792859094	0001923
1	12.412434	0.612589	-12.350347	-1.078050	MT	21365	2023.02.27 15:44:41.793859094	0001923
1	12.411852	0.588507	-12.350253	-1.085801	MT	21365	2023.02.27 15:44:41.794859094	0001923
1	12.408726	0.600461	-12.346178	-1.089863	MT	21365	2023.02.27 15:44:41.795859094	0001923
1	12.394994	0.636526	-12.331260	-1.082006	MT	21365	2023.02.27 15:44:41.796859094	0001923
1	12.422493	0.572603	-12.362393	-1.077821	MT	21365	2023.02.27 15:44:41.797859094	0001923
1	12.404486	0.620206	-12.338789	-1.113958	MT	21365	2023.02.27 15:44:41.798859094	0001923
1	12.412041	0.592507	-12.350249	-1.085842	MT	21365	2023.02.27 15:44:41.799859094	0001923
1	12.387021	0.548946	-12.322509	-1.136979	MT	21365	2023.02.27 15:44:41.800859094	0001923
1	12.390683	0.600900	-12.331852	-1.045641	MT	21365	2023.02.27 15:44:41.801859094	0001923
1	12.422793	0.648512	-12.358181	-1.086541	MT	21365	2023.02.27 15:44:41.802859094	0001923
1	12.423248	0.576520	-12.362266	-1.085861	MT	21365	2023.02.27 15:44:41.803859094	0001923
1	12.409021	0.612502	-12.346225	-1.085987	MT	21365	2023.02.27 15:44:41.804859094	0001923
1	12.402235	0.604413	-12.339113	-1.093797	MT	21365	2023.02.27 15:44:41.805859094	0001923
1	12.378818	0.596265	-12.314943	-1.105346	MT	21365	2023.02.27 15:44:41.806859094	0001923
1	12.408576	0.612003	-12.341493	-1.133918	MT	21365	2023.02.27 15:44:41.807859094	0001923
1	12.389806	0.612524	-12.327289	-1.081698	MT	21365	2023.02.27 15:44:41.808859094	0001923
1	12.400996	0.608619	-12.339414	-1.073841	MT	21365	2023.02.27 15:44:41.809859094	0001923
1	12.404296	0.628288	-12.338902	-1.106042	MT	21365	2023.02.27 15:44:41.810859094	0001923
1	12.397672	0.604491	-12.335236	-1.085737	MT	21365	2023.02.27 15:44:41.811859094	0001923
1	12.393894	0.584323	-12.331016	-1.101467	MT	21365	2023.02.27 15:44:41.812859094	0001923
1	12.418346	0.616345	-12.353975	-1.102148	MT	21365	2023.02.27 15:44:41.813859094	0001923
1	12.398127	0.565745	-12.339648	-1.061401	MT	21365	2023.02.27 15:44:41.814859094	0001923
1	12.430790	0.620316	-12.365908	-1.106372	MT	21365	2023.02.27 15:44:41.815859094	0001923
1	12.422960	0.600725	-12.362543	-1.066112	MT	21365	2023.02.27 15:44:41.816859094	0001923
1	12.437451	0.656776	-12.374536	-1.062872	MT	21365	2023.02.27 15:44:41.817859094	0001923
1	12.415131	0.620840	-12.354703	-1.054197	MT	21365	2023.02.27 15:44:41.818859094	0001923
1	12.411586	0.612712	-12.350530	-1.066052	MT	21365	2023.02.27 15:44:41.819859094	0001923
1	12.440159	0.620699	-12.378456	-1.070561	MT	21365	2023.02.27 15:44:41.820859094	0001923
1	12.397319	0.620655	-12.335461	-1.069904	MT	21365	2023.02.27 15:44:41.821859094	0001923
1	12.426970	0.612811	-12.366650	-1.058298	MT	21365	2023.02.27 15:44:41.822859094	0001923
1	12.417390	0.648714	-12.354487	-1.066483	MT	21365	2023.02.27 15:44:41.823859094	0001923
1	12.435571	0.596614	-12.374363	-1.078252	MT	21365	2023.02.27 15:44:41.824859094	0001923
1	12.441894	0.584206	-12.377766	-1.118183	MT	21365	2023.02.27 15:44:41.825859094	0001923
1	12.416704	0.588388	-12.354070	-1.097860	MT	21365	2023.02.27 15:44:41.826859094	0001923
1	12.410483	0.624378	-12.346028	-1.098109	MT	21365	2023.02.27 15:44:41.827859094	0001923
1	12.415938	0.624175	-12.349722	-1.118166	MT	21365	2023.02.27 15:44:41.828859094	0001923
1	12.413537	0.569719	-12.354581	-1.065670	MT	21365	2023.02.27 15:44:41.829859094	0001923
1	12.413230	0.628588	-12.350328	-1.078214	MT	21365	2023.02.27 15:44:41.830859094	0001923
1	12.401397	0.620078	-12.334606	-1.125895	MT	21365	2023.02.27 15:44:41.831859094	0001923
1	12.370458	0.612421	-12.307169	-1.089391	MT	21365	2023.02.27 15:44:41.832859094	0001923
1	12.406156	0.640538	-12.342254	-1.082215	MT	21365	2023.02.27 15:44:41.833859094	0001923
1	12.406393	0.604251	-12.341869	-1.109840	MT	21365	2023.02.27 15:44:41.834859094	0001923
1	12.413582	0.600342	-12.349995	-1.101922	MT	21365	2023.02.27 15:44:41.835859094	0001923
1	12.389562	0.640188	-12.322767	-1.113919	MT	21365	2023.02.27 15:44:41.836859094	0001923
1	12.411664	0.584508	-12.350258	-1.085760	MT	21365	2023.02.27 15:44:41.837859094	0001923
1	12.389215	0.569320	-12.327034	-1.101252	MT	21365	2023.02.27 15:44:41.838859094	0001923
1	12.423347	0.608725	-12.362534	-1.066194	MT	21365	2023.02.27 15:44:41.839859094	0001923
1	12.413483	0.604383	-12.350051	-1.097964	MT	21365	2023.02.27 15:44:41.840859094	0001923
1	12.420274	0.632761	-12.358567	-1.062381	MT	21365	2023.02.27 15:44:41.841859094	0001923
1	12.393310	0.608569	-12.331354	-1.077718	MT	21365	2023.02.27 15:44:41.842859094	0001923
1	12.402443	0.620494	-12.339217	-1.085963	MT	21365	2023.02.27 15:44:41.843859094	0001923
1	12.422478	0.569022	-12.357542	-1.133720	MT	21365	2023.02.27 15:44:41.844859094	0001923
1	12.404585	0.616165	-12.338733	-1.117916	MT	21365	2023.02.27 15:44:41.845859094	0001923
1	12.406267	0.596791	-12.346672	-1.057827	MT	21365	2023.02.27 15:44:41.846859094	0001923
1	12.403698	0.616288	-12.338916	-1.105918	MT	21365	2023.02.27 15:44:41.847859094	0001923
1	12.416839	0.572265	-12.353905	-1.109694	MT	21365	2023.02.27 15:44:41.848859094	0001923
1	12.393052	0.620692	-12.331523	-1.065844	MT	21365	2023.02.27 15:44:41.849859094	0001923
1	12.394790	0.632527	-12.331264	-1.081965	MT	21365	2023.02.27 15:44:41.850859094	0001923
1	12.393221	0.612610	-12.331410	-1.073760	MT	21365	2023.02.27 15:44:41.851859094	0001923
1	12.413483	0.604383	-12.350051	-1.097964	MT	21365	2023.02.27 15:44:41.852859094	0001923
1	12.399104	0.644571	-12.335311	-1.078150	MT	21365	2023.02.27 15:44:41.853859094	0001923
1	12.409506	0.616460	-12.346159	-1.090028	MT	21365	2023.02.27 15:44:41.854859094	0001923
1	12.380681	0.616140	-12.314736	-1.117549	MT	21365	2023.02.27 15:44:41.855859094	0001923
1	12.411471	0.632295	-12.345896	-1.106190	MT	21365	2023.02.27 15:44:41.856859094	0001923
1	12.377226	0.644258	-12.310886	-1.105778	MT	21365	2023.02.27 15:44:41.857859094	0001923
1	12.379074	0.584723	-12.319628	-1.061291	MT	21365	2023.02.27 15:44:41.858859094	0001923
1	12.391877	0.584612	-12.331443	-1.073472	MT	21365	2023.02.27 15:44:41.859859094	0001923
1	12.403903	0.569958	-12.346948	-1.041552	MT	21365	2023.02.27 15:44:41.860859094	0001923
1	12.421273	0.588309	-12.357947	-1.105920	MT	21365	2023.02.27 15:44:41.861859094	0001923
1	12.393782	0.600446	-12.331180	-1.089634	MT	21365	2023.02.27 15:44:41.862859094	0001923
1	12.400312	0.604120	-12.334686	-1.121731	MT	21365	2023.02.27 15:44:41.863859094	0001923
1	12.395886	0.608779	-12.335659	-1.057783	MT	21365	2023.02.27 15:44:41.864859094	0001923
1	12.403020	0.620412	-12.339094	-1.093961	MT	21365	2023.02.27 15:44:41.865859094	0001923
1	12.422903	0.564939	-12.357425	-1.141677	MT	21365	2023.02.27 15:44:41.866859094	0001923
1	12.403421	0.628411	-12.339085	-1.094044	MT	21365	2023.02.27 15:44:41.867859094	0001923
1	12.423807	0.600602	-12.362360	-1.078110	MT	21365	2023.02.27 15:44:41.868859094	0001923
1	12.422637	0.628390	-12.358022	-1.098333	MT	21365	2023.02.27 15:44:41.869859094	0001923
1	12.405321	0.600375	-12.342057	-1.097801	MT	21365	2023.02.27 15:44:41.870859094	0001923
1	12.420123	0.628179	-12.353717	-1.118269	MT	21365	2023.02.27 15:44:41.871859094	0001923
1	12.399076	0.561580	-12.339409	-1.077357	MT	21365	2023.02.27 15:44:41.872859094	0001923
1	12.430749	0.572570	-12.370331	-1.081943	MT	21365	2023.02.27 15:44:41.873859094	0001923
1	12.408981	0.537593	-12.350436	-1.077278	MT	21365	2023.02.27 15:44:41.874859094	0001923
1	12.398446	0.572744	-12.339640	-1.061473	MT	21365	2023.02.27 15:44:41.875859094	0001923
1	12.386303	0.592314	-12.323007	-1.101427	MT	21365	2023.02.27 15:44:41.876859094	0001923
1	12.408646	0.616584	-12.346343	-1.078030	MT	21365	2023.02.27 15:44:41.877859094	0001923
1	12.390579	0.616441	-12.327162	-1.089737	MT	21365	2023.02.27 15:44:41.878859094	0001923
1	12.421883	0.612972	-12.362895	-1.042239	MT	21365	2023.02.27 15:44:41.879859094	0001923
1	12.416367	0.628715	-12.354511	-1.066278	MT	21365	2023.02.27 15:44:41.880859094	0001923
1	12.420129	0.576392	-12.358083	-1.097798	MT	21365	2023.02.27 15:44:41.881859094	0001923
1	12.393442	0.607988	-12.326499	-1.133648	MT	21365	2023.02.27 15:44:41.882859094	0001923
1	12.405708	0.608374	-12.342047	-1.097883	MT	21365	2023.02.27 15:44:41.883859094	0001923
1	12.423627	0.600061	-12.357566	-1.130040	MT	21365	2023.02.27 15:44:41.884859094	0001923
1	12.424704	0.576896	-12.366815	-1.049928	MT	21365	2023.02.27 15:44:41.885859094	0001923
1	12.402963	0.636535	-12.339259	-1.082128	MT	21365	2023.02.27 15:44:41.886859094	0001923
1	12.393708	0.580323	-12.331021	-1.101426	MT	21365	2023.02.27 15:44:41.887859094	0001923
1	12.408444	0.588421	-12.346132	-1.093739	MT	21365	2023.02.27 15:44:41.888859094	0001923
1	12.410903	0.592672	-12.350493	-1.069845	MT	21365	2023.02.27 15:44:41.889859094	0001923
1	12.390489	0.620482	-12.327218	-1.085779	MT	21365	2023.02.27 15:44:41.890859094	0001923
1	12.409613	0.588256	-12.345887	-1.109736	MT	21365	2023.02.27 15:44:41.891859094	0001923
1	12.416793	0.596429	-12.354121	-1.093943	MT	21365	2023.02.27 15:44:41.892859094	0001923
1	12.400075	0.579997	-12.334532	-1.133482	MT	21365	2023.02.27 15:44:41.893859094	0001923
1	12.402345	0.656200	-12.334747	-1.114267	MT	21365	2023.02.27 15:44:41.894859094	0001923
1	12.385718	0.604479	-12.323237	-1.085553	MT	21365	2023.02.27 15:44:41.895859094	0001923
1	12.415047	0.612217	-12.349797	-1.114044	MT	21365	2023.02.27 15:44:41.896859094	0001923
1	12.412618	0.592425	-12.350126	-1.093841	MT	21365	2023.02.27 15:44:41.897859094	0001923
1	12.451315	0.604006	-12.384436	-1.138492	MT	21365	2023.02.27 15:44:41.898859094	0001923
1	12.404322	0.640369	-12.339010	-1.098166	MT	21365	2023.02.27 15:44:41.899859094	0001923
1	12.424159	0.652347	-12.357932	-1.102580	MT	21365	2023.02.27 15:44:41.900859094	0001923
1	12.404261	0.596499	-12.342245	-1.085761	MT	21365	2023.02.27 15:44:41.901859094	0001923
1	12.401601	0.572291	-12.338968	-1.105465	MT	21365	2023.02.27 15:44:41.902859094	0001923
1	12.382321	0.616474	-12.319224	-1.085616	MT	21365	2023.02.27 15:44:41.903859094	0001923
1	12.380880	0.580435	-12.319205	-1.089245	MT	21365	2023.02.27 15:44:41.904859094	0001923
1	12.388386	0.640353	-12.323012	-1.097922	MT	21365	2023.02.27 15:44:41.905859094	0001923
1	12.395205	0.588739	-12.335621	-1.061576	MT	21365	2023.02.27 15:44:41.906859094	0001923
1	12.400325	0.600660	-12.339485	-1.069759	MT	21365	2023.02.27 15:44:41.907859094	0001923
1	12.419131	0.620262	-12.353848	-1.110188	MT	21365	2023.02.27 15:44:41.908859094	0001923
1	12.411362	0.624254	-12.345845	-1.110107	MT	21365	2023.02.27 15:44:41.909859094	0001923
1	12.416363	0.644257	-12.349820	-1.110374	MT	21365	2023.02.27 15:44:41.910859094	0001923
1	12.414207	0.636505	-12.350196	-1.086295	MT	21365	2023.02.27 15:44:41.911859094	0001923
1	12.402917	0.600289	-12.338935	-1.105753	MT	21365	2023.02.27 15:44:41.912859094	0001923
1	12.427886	0.596565	-12.366303	-1.082129	MT	21365	2023.02.27 15:44:41.913859094	0001923
1	12.407580	0.588544	-12.346315	-1.081741	MT	21365	2023.02.27 15:44:41.914859094	0001923
1	12.412921	0.660293	-12.345863	-1.106478	MT	21365	2023.02.27 15:44:41.915859094	0001923
1	12.425769	0.580190	-12.361773	-1.117897	MT	21365	2023.02.27 15:44:41.916859094	0001923
1	12.416492	0.636756	-12.354562	-1.062361	MT	21365	2023.02.27 15:44:41.917859094	0001923
1	12.431629	0.587988	-12.365458	-1.138037	MT	21365	2023.02.27 15:44:41.918859094	0001923
1	12.409305	0.600379	-12.346056	-1.097862	MT	21365	2023.02.27 15:44:41.919859094	0001923
1	12.395729	0.616280	-12.330917	-1.105796	MT	21365	2023.02.27 15:44:41.920859094	0001923
1	12.422683	0.683799	-12.358567	-1.058906	MT	21365	2023.02.27 15:44:41.921859094	0001923
1	12.398447	0.596327	-12.335001	-1.101652	MT	21365	2023.02.27 15:44:41.922859094	0001923
1	12.411682	0.664499	-12.346164	-1.086522	MT	21365	2023.02.27 15:44:41.923859094	0001923
1	12.427989	0.620147	-12.361664	-1.122308	MT	21365	2023.02.27 15:44:41.924859094	0001923
1	12.402887	0.561044	-12.338615	-1.129348	MT	21365	2023.02.27 15:44:41.925859094	0001923
1	12.410154	0.576673	-12.350512	-1.069681	MT	21365	2023.02.27 15:44:41.926859094	0001923
1	12.408374	0.632167	-12.341714	-1.118127	MT	21365	2023.02.27 15:44:41.927859094	0001923
1	12.422637	0.628390	-12.358022	-1.098333	MT	21365	2023.02.27 15:44:41.928859094	0001923
1	12.410868	0.620295	-12.345910	-1.106066	MT	21365	2023.02.27 15:44:41.929859094	0001923
1	12.419349	0.636344	-12.353952	-1.102354	MT	21365	2023.02.27 15:44:41.930859094	0001923
1	12.393506	0.612569	-12.331349	-1.077759	MT	21365	2023.02.27 15:44:41.931859094	0001923
1	12.417441	0.623969	-12.349417	-1.138163	MT	21365	2023.02.27 15:44:41.932859094	0001923
1	12.398366	0.569163	-12.334789	-1.117371	MT	21365	2023.02.27 15:44:41.933859094	0001923
1	12.386993	0.624436	-12.323153	-1.089759	MT	21365	2023.02.27 15:44:41.934859094	0001923
1	12.402931	0.624453	-12.339151	-1.090003	MT	21365	2023.02.27 15:44:41.935859094	0001923
1	12.395928	0.620280	-12.330912	-1.105837	MT	21365	2023.02.27 15:44:41.936859094	0001923
1	12.398536	0.644654	-12.335433	-1.070151	MT	21365	2023.02.27 15:44:41.937859094	0001923
1	12.407310	0.640373	-12.342009	-1.098212	MT	21365	2023.02.27 15:44:41.938859094	0001923
1	12.432444	0.596486	-12.370180	-1.090189	MT	21365	2023.02.27 15:44:41.939859094	0001923
1	12.400801	0.660447	-12.335109	-1.090313	MT	21365	2023.02.27 15:44:41.940859094	0001923
1	12.411362	0.624254	-12.345845	-1.110107	MT	21365	2023.02.27 15:44:41.941859094	0001923
1	12.417243	0.569764	-12.358641	-1.061732	MT	21365	2023.02.27 15:44:41.942859094	0001923
1	12.418836	0.608222	-12.353802	-1.114064	MT	21365	2023.02.27 15:44:41.943859094	0001923
1	12.404983	0.624164	-12.338723	-1.117998	MT	21365	2023.02.27 15:44:41.944859094	0001923
1	12.381498	0.628679	-12.319515	-1.065743	MT	21365	2023.02.27 15:44:41.945859094	0001923
1	12.401022	0.620700	-12.339522	-1.065966	MT	21365	2023.02.27 15:44:41.946859094	0001923
1	12.388744	0.596566	-12.327369	-1.077534	MT	21365	2023.02.27 15:44:41.947859094	0001923
1	12.415390	0.588012	-12.349520	-1.133793	MT	21365	2023.02.27 15:44:41.948859094	0001923
1	12.394967	0.588199	-12.330828	-1.113506	MT	21365	2023.02.27 15:44:41.949859094	0001923
1	12.398067	0.588327	-12.335011	-1.101569	MT	21365	2023.02.27 15:44:41.950859094	0001923
1	12.401282	0.584414	-12.339137	-1.093591	MT	21365	2023.02.27 15:44:41.951859094	0001923
1	12.405791	0.637160	-12.347174	-1.022245	MT	21365	2023.02.27 15:44:41.952859094	0001923
1	12.414657	0.604218	-12.349807	-1.113961	MT	21365	2023.02.27 15:44:41.953859094	0001923
1	12.384772	0.608643	-12.323477	-1.069597	MT	21365	2023.02.27 15:44:41.954859094	0001923
1	12.412347	0.616630	-12.350403	-1.074092	MT	21365	2023.02.27 15:44:41.955859094	0001923
1	12.413168	0.611925	-12.345370	-1.141978	MT	21365	2023.02.27 15:44:41.956859094	0001923
1	12.406992	0.628332	-12.341963	-1.102088	MT	21365	2023.02.27 15:44:41.957859094	0001923
1	12.411331	0.640958	-12.350863	-1.042344	MT	21365	2023.02.27 15:44:41.958859094	0001923
1	12.391558	0.624358	-12.327030	-1.097818	MT	21365	2023.02.27 15:44:41.959859094	0001923
1	12.380338	0.616763	-12.319651	-1.057621	MT	21365	2023.02.27 15:44:41.960859094	0001923
1	12.403011	0.648616	-12.339367	-1.074253	MT	21365	2023.02.27 15:44:41.961859094	0001923
1	12.410346	0.644541	-12.346248	-1.082317	MT	21365	2023.02.27 15:44:41.962859094	0001923
1	12.404947	0.616539	-12.342282	-1.081968	MT	21365	2023.02.27 15:44:41.963859094	0001923
1	12.414891	0.580594	-12.354384	-1.077781	MT	21365	2023.02.27 15:44:41.964859094	0001923
1	12.419823	0.616139	-12.353670	-1.122145	MT	21365	2023.02.27 15:44:41.965859094	0001923
1	12.408076	0.683161	-12.338653	-1.118606	MT	21365	2023.02.27 15:44:41.966859094	0001923
1	12.427138	0.604729	-12.366538	-1.066214	MT	21365	2023.02.27 15:44:41.967859094	0001923
1	12.417014	0.624592	-12.354332	-1.078234	MT	21365	2023.02.27 15:44:41.968859094	0001923
1	12.424859	0.604478	-12.362172	-1.090149	MT	21365	2023.02.27 15:44:41.969859094	0001923
1	12.415930	0.596552	-12.354304	-1.081945	MT	21365	2023.02.27 15:44:41.970859094	0001923
1	12.411092	0.584590	-12.350380	-1.077762	MT	21365	2023.02.27 15:44:41.971859094	0001923
1	12.394474	0.620486	-12.331218	-1.085840	MT	21365	2023.02.27 15:44:41.972859094	0001923
1	12.393111	0.592488	-12.331251	-1.085552	MT	21365	2023.02.27 15:44:41.973859094	0001923
1	12.413705	0.584219	-12.349831	-1.113755	MT	21365	2023.02.27 15:44:41.974859094	0001923
1	12.404895	0.632662	-12.342446	-1.070135	MT	21365	2023.02.27 15:44:41.975859094	0001923
1	12.383389	0.620350	-12.319036	-1.097655	MT	21365	2023.02.27 15:44:41.976859094	0001923
1	12.392868	0.644316	-12.326945	-1.102024	MT	21365	2023.02.27 15:44:41.977859094	0001923
1	12.396431	0.596615	-12.335429	-1.073657	MT	21365	2023.02.27 15:44:41.978859094	0001923
1	12.408575	0.572298	-12.345967	-1.105572	MT	21365	2023.02.27 15:44:41.979859094	0001923
1	12.413678	0.608383	-12.350046	-1.098005	MT	21365	2023.02.27 15:44:41.980859094	0001923
1	12.387865	0.624313	-12.322969	-1.101757	MT	21365	2023.02.27 15:44:41.981859094	0001923
1	12.412865	0.632670	-12.350445	-1.070257	MT	21365	2023.02.27 15:44:41.982859094	0001923
1	12.379825	0.588640	-12.319501	-1.069330	MT	21365	2023.02.27 15:44:41.983859094	0001923
1	12.422433	0.600226	-12.357811	-1.114042	MT	21365	2023.02.27 15:44:41.984859094	0001923
1	12.411183	0.596090	-12.345634	-1.125816	MT	21365	2023.02.27 15:44:41.985859094	0001923
1	12.422525	0.608267	-12.357862	-1.110125	MT	21365	2023.02.27 15:44:41.986859094	0001923
1	12.419822	0.600597	-12.358360	-1.078048	MT	21365	2023.02.27 15:44:41.987859094	0001923
1	12.411701	0.620753	-12.350582	-1.062135	MT	21365	2023.02.27 15:44:41.988859094	0001923
1	12.410019	0.632501	-12.346202	-1.086193	MT	21365	2023.02.27 15:44:41.989859094	0001923
1	12.388000	0.604730	-12.327603	-1.061619	MT	21365	2023.02.27 15:44:41.990859094	0001923
1	12.408734	0.588379	-12.346071	-1.097738	MT	21365	2023.02.27 15:44:41.991859094	0001923
1	12.380799	0.572394	-12.319154	-1.093162	MT	21365	2023.02.27 15:44:41.992859094	0001923
1	12.434522	0.561533	-12.374283	-1.085890	MT	21365	2023.02.27 15:44:41.993859094	0001923
1	12.410886	0.632377	-12.346018	-1.098191	MT	21365	2023.02.27 15:44:41.994859094	0001923
1	12.406700	0.628373	-12.342024	-1.098089	MT	21365	2023.02.27 15:44:41.995859094	0001923
1	12.419871	0.624761	-12.358576	-1.062298	MT	21365	2023.02.27 15:44:41.996859094	0001923
1	12.388554	0.592566	-12.327373	-1.077492	MT	21365	2023.02.27 15:44:41.997859094	0001923
1	12.399476	0.576620	-12.339452	-1.073512	MT	21365	2023.02.27 15:44:41.998859094	0001923
1	12.396823	0.561328	-12.335043	-1.101292	MT	21365	2023.02.27 15:44:41.999859094	0001923
1	12.419838	0.612679	-12.358468	-1.070173	MT	21365	2023.02.27 15:44:42.000859094	0001923
1	12.381369	0.587863	-12.314357	-1.144257	MT	21365	2023.02.27 15:44:42.001859094	0001923
1	12.401272	0.596496	-12.339245	-1.085716	MT	21365	2023.02.27 15:44:42.002859094	0001923
1	12.407398	0.635916	-12.338343	-1.142118	MT	21365	2023.02.27 15:44:42.003859094	0001923
1	12.406815	0.636414	-12.342075	-1.094172	MT	21365	2023.02.27 15:44:42.004859094	0001923
1	12.414262	0.608300	-12.349924	-1.106004	MT	21365	2023.02.27 15:44:42.005859094	0001923
1	12.394220	0.632609	-12.331387	-1.073966	MT	21365	2023.02.27 15:44:42.006859094	0001923
1	12.401063	0.576830	-12.342757	-1.053561	MT	21365	2023.02.27 15:44:42.007859094	0001923
1	12.396522	0.608116	-12.330682	-1.121711	MT	21365	2023.02.27 15:44:42.008859094	0001923
1	12.393791	0.612528	-12.331288	-1.081759	MT	21365	2023.02.27 15:44:42.009859094	0001923
1	12.385536	0.612561	-12.323350	-1.077637	MT	21365	2023.02.27 15:44:42.010859094	0001923
1	12.409405	0.596338	-12.346000	-1.101820	MT	21365	2023.02.27 15:44:42.011859094	0001923
1	12.408039	0.585044	-12.351052	-1.033769	MT	21365	2023.02.27 15:44:42.012859094	0001923
1	12.424474	0.596478	-12.362181	-1.090066	MT	21365	2023.02.27 15:44:42.013859094	0001923
1	12.419393	0.620803	-12.358642	-1.058258	MT	21365	2023.02.27 15:44:42.014859094	0001923
1	12.423473	0.583980	-12.357463	-1.137874	MT	21365	2023.02.27 15:44:42.015859094	0001923
1	12.412854	0.572261	-12.349906	-1.109633	MT	21365	2023.02.27 15:44:42.016859094	0001923
1	12.413689	0.620464	-12.350154	-1.090130	MT	21365	2023.02.27 15:44:42.017859094	0001923
1	12.406200	0.600251	-12.341874	-1.109799	MT	21365	2023.02.27 15:44:42.018859094	0001923
1	12.430460	0.596775	-12.370608	-1.062193	MT	21365	2023.02.27 15:44:42.019859094	0001923
1	12.403507	0.600207	-12.338813	-1.113752	MT	21365	2023.02.27 15:44:42.020859094	0001923
1	12.426705	0.612271	-12.361857	-1.110228	MT	21365	2023.02.27 15:44:42.021859094	0001923
1	12.409779	0.623920	-12.341357	-1.142040	MT	21365	2023.02.27 15:44:42.022859094	0001923
1	12.378887	0.580723	-12.319633	-1.061249	MT	21365	2023.02.27 15:44:42.023859094	0001923
1	12.404391	0.644826	-12.342676	-1.054261	MT	21365	2023.02.27 15:44:42.024859094	0001923
1	12.407284	0.628872	-12.346756	-1.050158	MT	21365	2023.02.27 15:44:42.025859094	0001923
1	12.408838	0.584338	-12.346014	-1.101696	MT	21365	2023.02.27 15:44:42.026859094	0001923
1	12.403597	0.600622	-12.342423	-1.073805	MT	21365	2023.02.27 15:44:42.027859094	0001923
1	12.402099	0.628036	-12.334536	-1.129976	MT	21365	2023.02.27 15:44:42.028859094	0001923
1	12.418246	0.608304	-12.353924	-1.106065	MT	21365	2023.02.27 15:44:42.029859094	0001923
1	12.399126	0.604285	-12.334931	-1.105733	MT	21365	2023.02.27 15:44:42.030859094	0001923
1	12.411471	0.632295	-12.345896	-1.106190	MT	21365	2023.02.27 15:44:42.031859094	0001923
1	12.407234	0.584004	-12.341526	-1.133630	MT	21365	2023.02.27 15:44:42.032859094	0001923
1	12.394565	0.592281	-12.330945	-1.105549	MT	21365	2023.02.27 15:44:42.033859094	0001923
1	12.423764	0.549856	-12.366786	-1.053650	MT	21365	2023.02.27 15:44:42.034859094	0001923
1	12.396816	0.604615	-12.335419	-1.073739	MT	21365	2023.02.27 15:44:42.035859094	0001923
1	12.417133	0.632633	-12.354384	-1.074317	MT	21365	2023.02.27 15:44:42.036859094	0001923
1	12.416991	0.612510	-12.354224	-1.086109	MT	21365	2023.02.27 15:44:42.037859094	0001923
1	12.398447	0.596327	-12.335001	-1.101652	MT	21365	2023.02.27 15:44:42.038859094	0001923
1	12.419733	0.632262	-12.353834	-1.110311	MT	21365	2023.02.27 15:44:42.039859094	0001923
1	12.441581	0.664821	-12.378587	-1.059016	MT	21365	2023.02.27 15:44:42.040859094	0001923
1	12.408080	0.616667	-12.346465	-1.070031	MT	21365	2023.02.27 15:44:42.041859094	0001923
1	12.397672	0.604491	-12.335236	-1.085737	MT	21365	2023.02.27 15:44:42.042859094	0001923
1	12.393125	0.580406	-12.331143	-1.093427	MT	21365	2023.02.27 15:44:42.043859094	0001923
1	12.411183	0.596090	-12.345634	-1.125816	MT	21365	2023.02.27 15:44:42.044859094	0001923
1	12.395590	0.572575	-12.335396	-1.077409	MT	21365	2023.02.27 15:44:42.045859094	0001923
1	12.431966	0.660437	-12.366044	-1.094785	MT	21365	2023.02.27 15:44:42.046859094	0001923
1	12.393025	0.608610	-12.331415	-1.073719	MT	21365	2023.02.27 15:44:42.047859094	0001923
1	12.408269	0.624126	-12.341662	-1.122044	MT	21365	2023.02.27 15:44:42.048859094	0001923
1	12.381986	0.636098	-12.314651	-1.121755	MT	21365	2023.02.27 15:44:42.049859094	0001923
1	12.388473	0.636312	-12.322955	-1.101880	MT	21365	2023.02.27 15:44:42.050859094	0001923
1	12.407310	0.640373	-12.342009	-1.098212	MT	21365	2023.02.27 15:44:42.051859094	0001923
1	12.404056	0.631799	-12.334180	-1.153014	MT	21365	2023.02.27 15:44:42.052859094	0001923
1	12.382318	0.592310	-12.319008	-1.101366	MT	21365	2023.02.27 15:44:42.053859094	0001923
1	12.420421	0.628138	-12.353656	-1.122268	MT	21365	2023.02.27 15:44:42.054859094	0001923
1	12.409534	0.580215	-12.345836	-1.113653	MT	21365	2023.02.27 15:44:42.055859094	0001923
1	12.398897	0.640572	-12.335316	-1.078109	MT	21365	2023.02.27 15:44:42.056859094	0001923
1	12.407883	0.612667	-12.346470	-1.069990	MT	21365	2023.02.27 15:44:42.057859094	0001923
1	12.378079	0.621134	-12.320196	-1.021668	MT	21365	2023.02.27 15:44:42.058859094	0001923
1	12.397767	0.600450	-12.335180	-1.089695	MT	21365	2023.02.27 15:44:42.059859094	0001923
1	12.424462	0.636765	-12.362561	-1.062483	MT	21365	2023.02.27 15:44:42.060859094	0001923
1	12.418297	0.675214	-12.349723	-1.114692	MT	21365	2023.02.27 15:44:42.061859094	0001923
1	12.419064	0.596680	-12.358487	-1.070009	MT	21365	2023.02.27 15:44:42.062859094	0001923
1	12.422436	0.624390	-12.358026	-1.098292	MT	21365	2023.02.27 15:44:42.063859094	0001923
1	12.415960	0.572389	-12.354089	-1.097696	MT	21365	2023.02.27 15:44:42.064859094	0001923
1	12.424109	0.569937	-12.366885	-1.045857	MT	21365	2023.02.27 15:44:42.065859094	0001923
1	12.405818	0.592251	-12.341883	-1.109716	MT	21365	2023.02.27 15:44:42.066859094	0001923
1	12.389111	0.632770	-12.327631	-1.057908	MT	21365	2023.02.27 15:44:42.067859094	0001923
1	12.424479	0.608560	-12.362289	-1.082191	MT	21365	2023.02.27 15:44:42.068859094	0001923
1	12.423147	0.580561	-12.362322	-1.081903	MT	21365	2023.02.27 15:44:42.069859094	0001923
1	12.403998	0.604165	-12.338747	-1.117793	MT	21365	2023.02.27 15:44:42.070859094	0001923
1	12.414365	0.633045	-12.354995	-1.034324	MT	21365	2023.02.27 15:44:42.071859094	0001923
1	12.417288	0.588305	-12.353948	-1.105859	MT	21365	2023.02.27 15:44:42.072859094	0001923
1	12.416348	0.608011	-12.349497	-1.133999	MT	21365	2023.02.27 15:44:42.073859094	0001923
1	12.397195	0.588451	-12.335194	-1.089571	MT	21365	2023.02.27 15:44:42.074859094	0001923
1	12.413969	0.608341	-12.349985	-1.102004	MT	21365	2023.02.27 15:44:42.075859094	0001923
1	12.408165	0.612626	-12.346409	-1.073989	MT	21365	2023.02.27 15:44:42.076859094	0001923
1	12.394001	0.580282	-12.330960	-1.105425	MT	21365	2023.02.27 15:44:42.077859094	0001923
1	12.388951	0.628189	-12.322782	-1.113796	MT	21365	2023.02.27 15:44:42.078859094	0001923
1	12.411968	0.636253	-12.345830	-1.110230	MT	21365	2023.02.27 15:44:42.079859094	0001923
1	12.412810	0.608506	-12.350230	-1.086007	MT	21365	2023.02.27 15:44:42.080859094	0001923
1	12.427231	0.640393	-12.362007	-1.098518	MT	21365	2023.02.27 15:44:42.081859094	0001923
1	12.420209	0.608597	-12.358351	-1.078131	MT	21365	2023.02.27 15:44:42.082859094	0001923
1	12.431871	0.596569	-12.370303	-1.082190	MT	21365	2023.02.27 15:44:42.083859094	0001923
1	12.412429	0.588425	-12.350131	-1.093800	MT	21365	2023.02.27 15:44:42.084859094	0001923
1	12.410084	0.604878	-12.350784	-1.049972	MT	21365	2023.02.27 15:44:42.085859094	0001923
1	12.424020	0.616683	-12.362463	-1.070276	MT	21365	2023.02.27 15:44:42.086859094	0001923
1	12.401261	0.592911	-12.342860	-1.045727	MT	21365	2023.02.27 15:44:42.087859094	0001923
1	12.425536	0.600354	-12.361993	-1.102105	MT	21365	2023.02.27 15:44:42.088859094	0001923
1	12.405254	0.580252	-12.341897	-1.109593	MT	21365	2023.02.27 15:44:42.089859094	0001923
1	12.413775	0.604342	-12.349990	-1.101963	MT	21365	2023.02.27 15:44:42.090859094	0001923
1	12.395051	0.596240	-12.330880	-1.109589	MT	21365	2023.02.27 15:44:42.091859094	0001923
1	12.429430	0.616481	-12.366157	-1.090333	MT	21365	2023.02.27 15:44:42.092859094	0001923
1	12.413098	0.608465	-12.350169	-1.090006	MT	21365	2023.02.27 15:44:42.093859094	0001923
1	12.395436	0.616321	-12.330978	-1.101797	MT	21365	2023.02.27 15:44:42.094859094	0001923
1	12.404895	0.632662	-12.342446	-1.070135	MT	21365	2023.02.27 15:44:42.095859094	0001923
1	12.407328	0.623845	-12.338250	-1.148993	MT	21365	2023.02.27 15:44:42.096859094	0001923
1	12.397114	0.620115	-12.330668	-1.121834	MT	21365	2023.02.27 15:44:42.097859094	0001923
1	12.410532	0.596754	-12.350610	-1.061888	MT	21365	2023.02.27 15:44:42.098859094	0001923
1	12.389833	0.591830	-12.322290	-1.148419	MT	21365	2023.02.27 15:44:42.099859094	0001923
1	12.398250	0.604409	-12.335114	-1.093735	MT	21365	2023.02.27 15:44:42.100859094	0001923
1	12.375620	0.624342	-12.311032	-1.097574	MT	21365	2023.02.27 15:44:42.101859094	0001923
1	12.398903	0.561040	-12.334615	-1.129287	MT	21365	2023.02.27 15:44:42.102859094	0001923
1	12.396623	0.600615	-12.335424	-1.073698	MT	21365	2023.02.27 15:44:42.103859094	0001923
1	12.398613	0.640613	-12.335377	-1.074109	MT	21365	2023.02.27 15:44:42.104859094	0001923
1	12.409596	0.588837	-12.350742	-1.053807	MT	21365	2023.02.27 15:44:42.105859094	0001923
1	12.400133	0.596661	-12.339489	-1.069718	MT	21365	2023.02.27 15:44:42.106859094	0001923
1	12.431390	0.660520	-12.366166	-1.086787	MT	21365	2023.02.27 15:44:42.107859094	0001923
1	12.401587	0.620618	-12.339400	-1.073965	MT	21365	2023.02.27 15:44:42.108859094	0001923
1	12.433900	0.596280	-12.369875	-1.110185	MT	21365	2023.02.27 15:44:42.109859094	0001923
1	12.417162	0.648174	-12.349694	-1.118413	MT	21365	2023.02.27 15:44:42.110859094	0001923
1	12.407084	0.624291	-12.341906	-1.106046	MT	21365	2023.02.27 15:44:42.111859094	0001923
1	12.435762	0.628237	-12.369776	-1.114514	MT	21365	2023.02.27 15:44:42.112859094	0001923
1	12.410964	0.616254	-12.345854	-1.110024	MT	21365	2023.02.27 15:44:42.113859094	0001923
1	12.401761	0.612536	-12.339287	-1.081881	MT	21365	2023.02.27 15:44:42.114859094	0001923
1	12.413483	0.604383	-12.350051	-1.097964	MT	21365	2023.02.27 15:44:42.115859094	0001923
1	12.413483	0.604383	-12.350051	-1.097964	MT	21365	2023.02.27 15:44:42.116859094	0001923
1	12.404938	0.592375	-12.342066	-1.097718	MT	21365	2023.02.27 15:44:42.117859094	0001923
1	12.423028	0.600144	-12.357689	-1.122041	MT	21365	2023.02.27 15:44:42.118859094	0001923
1	12.409260	0.561134	-12.345736	-1.121456	MT	21365	2023.02.27 15:44:42.119859094	0001923
1	12.411377	0.584549	-12.350319	-1.081761	MT	21365	2023.02.27 15:44:42.120859094	0001923
1	12.402963	0.636535	-12.339259	-1.082128	MT	21365	2023.02.27 15:44:42.121859094	0001923
1	12.394783	0.608944	-12.335903	-1.041785	MT	21365	2023.02.27 15:44:42.122859094	0001923
1	12.421524	0.632014	-12.353468	-1.134307	MT	21365	2023.02.27 15:44:42.123859094	0001923
1	12.410775	0.624336	-12.345967	-1.102108	MT	21365	2023.02.27 15:44:42.124859094	0001923
1	12.403321	0.576500	-12.342268	-1.085556	MT	21365	2023.02.27 15:44:42.125859094	0001923
1	12.402624	0.600330	-12.338996	-1.101754	MT	21365	2023.02.27 15:44:42.126859094	0001923
1	12.403616	0.612704	-12.342531	-1.065930	MT	21365	2023.02.27 15:44:42.127859094	0001923
1	12.427053	0.608770	-12.366594	-1.062256	MT	21365	2023.02.27 15:44:42.128859094	0001923
1	12.415463	0.580512	-12.354262	-1.085780	MT	21365	2023.02.27 15:44:42.129859094	0001923
1	12.402452	0.584249	-12.338893	-1.109588	MT	21365	2023.02.27 15:44:42.130859094	0001923
1	12.422382	0.580104	-12.357651	-1.125834	MT	21365	2023.02.27 15:44:42.131859094	0001923
1	12.424187	0.596519	-12.362242	-1.086067	MT	21365	2023.02.27 15:44:42.132859094	0001923
1	12.420609	0.644801	-12.358613	-1.058505	MT	21365	2023.02.27 15:44:42.133859094	0001923
1	12.419531	0.628262	-12.353839	-1.110270	MT	21365	2023.02.27 15:44:42.134859094	0001923
1	12.391352	0.608276	-12.326927	-1.105652	MT	21365	2023.02.27 15:44:42.135859094	0001923
1	12.409208	0.604420	-12.346113	-1.093904	MT	21365	2023.02.27 15:44:42.136859094	0001923
1	12.402245	0.616494	-12.339221	-1.085921	MT	21365	2023.02.27 15:44:42.137859094	0001923
1	12.414070	0.616382	-12.350037	-1.098087	MT	21365	2023.02.27 15:44:42.138859094	0001923
1	12.421163	0.604432	-12.358111	-1.094087	MT	21365	2023.02.27 15:44:42.139859094	0001923
1	12.395579	0.584657	-12.335504	-1.069534	MT	21365	2023.02.27 15:44:42.140859094	0001923
1	12.398655	0.600908	-12.339851	-1.045764	MT	21365	2023.02.27 15:44:42.141859094	0001923
1	12.394406	0.576200	-12.330842	-1.113383	MT	21365	2023.02.27 15:44:42.142859094	0001923
1	12.414560	0.620341	-12.349971	-1.102128	MT	21365	2023.02.27 15:44:42.143859094	0001923
1	12.382363	0.561106	-12.318739	-1.121044	MT	21365	2023.02.27 15:44:42.144859094	0001923
1	12.392150	0.600112	-12.326692	-1.121567	MT	21365	2023.02.27 15:44:42.145859094	0001923
1	12.382825	0.584187	-12.318834	-1.113282	MT	21365	2023.02.27 15:44:42.146859094	0001923
1	12.380595	0.632263	-12.314900	-1.105716	MT	21365	2023.02.27 15:44:42.147859094	0001923
1	12.399520	0.652571	-12.335301	-1.078232	MT	21365	2023.02.27 15:44:42.148859094	0001923
1	12.415541	0.616176	-12.349732	-1.118084	MT	21365	2023.02.27 15:44:42.149859094	0001923
1	12.423616	0.596602	-12.362365	-1.078068	MT	21365	2023.02.27 15:44:42.150859094	0001923
1	12.386171	0.636642	-12.323444	-1.069886	MT	21365	2023.02.27 15:44:42.151859094	0001923
1	12.403405	0.604248	-12.338869	-1.109794	MT	21365	2023.02.27 15:44:42.152859094	0001923
1	12.400986	0.596537	-12.339306	-1.081716	MT	21365	2023.02.27 15:44:42.153859094	0001923
1	12.403046	0.632494	-12.339202	-1.086086	MT	21365	2023.02.27 15:44:42.154859094	0001923
1	12.411664	0.584508	-12.350258	-1.085760	MT	21365	2023.02.27 15:44:42.155859094	0001923
1	12.403088	0.640991	-12.342925	-1.038222	MT	21365	2023.02.27 15:44:42.156859094	0001923
1	12.398845	0.592244	-12.334884	-1.109609	MT	21365	2023.02.27 15:44:42.157859094	0001923
1	12.426848	0.580607	-12.366383	-1.077965	MT	21365	2023.02.27 15:44:42.158859094	0001923
1	12.427645	0.587984	-12.361458	-1.137976	MT	21365	2023.02.27 15:44:42.159859094	0001923
1	12.386977	0.612355	-12.323045	-1.097634	MT	21365	2023.02.27 15:44:42.160859094	0001923
1	12.428070	0.569360	-12.366030	-1.101847	MT	21365	2023.02.27 15:44:42.161859094	0001923
1	12.406686	0.616291	-12.341916	-1.105964	MT	21365	2023.02.27 15:44:42.162859094	0001923
1	12.430790	0.620316	-12.365908	-1.106372	MT	21365	2023.02.27 15:44:42.163859094	0001923
1	12.437203	0.612489	-12.374161	-1.090414	MT	21365	2023.02.27 15:44:42.164859094	0001923
1	12.378248	0.620511	-12.315281	-1.081597	MT	21365	2023.02.27 15:44:42.165859094	0001923
1	12.423857	0.624765	-12.362576	-1.062359	MT	21365	2023.02.27 15:44:42.166859094	0001923
1	12.393025	0.608610	-12.331415	-1.073719	MT	21365	2023.02.27 15:44:42.167859094	0001923
1	12.412829	0.620588	-12.350337	-1.078132	MT	21365	2023.02.27 15:44:42.168859094	0001923
1	12.408945	0.580879	-12.350812	-1.049725	MT	21365	2023.02.27 15:44:42.169859094	0001923
1	12.417158	0.609051	-12.359023	-1.034138	MT	21365	2023.02.27 15:44:42.170859094	0001923
1	12.412362	0.644834	-12.350675	-1.054383	MT	21365	2023.02.27 15:44:42.171859094	0001923
1	12.374342	0.604384	-12.311117	-1.093369	MT	21365	2023.02.27 15:44:42.172859094	0001923
1	12.390964	0.600277	-12.326936	-1.105570	MT	21365	2023.02.27 15:44:42.173859094	0001923
1	12.394072	0.600405	-12.331119	-1.093633	MT	21365	2023.02.27 15:44:42.174859094	0001923
1	12.384509	0.553316	-12.323054	-1.101026	MT	21365	2023.02.27 15:44:42.175859094	0001923
1	12.413775	0.604342	-12.349990	-1.101963	MT	21365	2023.02.27 15:44:42.176859094	0001923
1	12.426222	0.620394	-12.362031	-1.098312	MT	21365	2023.02.27 15:44:42.177859094	0001923
1	12.428459	0.596482	-12.366181	-1.090127	MT	21365	2023.02.27 15:44:42.178859094	0001923
1	12.427411	0.592606	-12.366369	-1.078088	MT	21365	2023.02.27 15:44:42.179859094	0001923
1	12.429933	0.608939	-12.370838	-1.046320	MT	21365	2023.02.27 15:44:42.180859094	0001923
1	12.406393	0.616333	-12.341977	-1.101965	MT	21365	2023.02.27 15:44:42.181859094	0001923
1	12.404492	0.624662	-12.342456	-1.070052	MT	21365	2023.02.27 15:44:42.182859094	0001923
1	12.413230	0.628588	-12.350328	-1.078214	MT	21365	2023.02.27 15:44:42.183859094	0001923
1	12.410775	0.624336	-12.345967	-1.102108	MT	21365	2023.02.27 15:44:42.184859094	0001923
1	12.410996	0.588631	-12.350437	-1.073803	MT	21365	2023.02.27 15:44:42.185859094	0001923
1	12.390602	0.604941	-12.331908	-1.041683	MT	21365	2023.02.27 15:44:42.186859094	0001923
1	12.407125	0.608750	-12.346596	-1.061950	MT	21365	2023.02.27 15:44:42.187859094	0001923
1	12.420052	0.644302	-12.353881	-1.106435	MT	21365	2023.02.27 15:44:42.188859094	0001923
1	12.420874	0.604473	-12.358172	-1.090088	MT	21365	2023.02.27 15:44:42.189859094	0001923
1	12.403984	0.608622	-12.342414	-1.073887	MT	21365	2023.02.27 15:44:42.190859094	0001923
1	12.393988	0.616528	-12.331283	-1.081800	MT	21365	2023.02.27 15:44:42.191859094	0001923
1	12.369433	0.664372	-12.303047	-1.093864	MT	21365	2023.02.27 15:44:42.192859094	0001923
1	12.391067	0.620399	-12.327096	-1.093778	MT	21365	2023.02.27 15:44:42.193859094	0001923
1	12.377566	0.612552	-12.315351	-1.077515	MT	21365	2023.02.27 15:44:42.194859094	0001923
1	12.406992	0.628332	-12.341963	-1.102088	MT	21365	2023.02.27 15:44:42.195859094	0001923
1	12.417375	0.596346	-12.353999	-1.101942	MT	21365	2023.02.27 15:44:42.196859094	0001923
1	12.411868	0.612671	-12.350469	-1.070051	MT	21365	2023.02.27 15:44:42.197859094	0001923
1	12.424000	0.604601	-12.362355	-1.078151	MT	21365	2023.02.27 15:44:42.198859094	0001923
1	12.411709	0.587967	-12.345460	-1.137731	MT	21365	2023.02.27 15:44:42.199859094	0001923
1	12.375770	0.644464	-12.311191	-1.085782	MT	21365	2023.02.27 15:44:42.200859094	0001923
1	12.413099	0.553678	-12.354539	-1.069505	MT	21365	2023.02.27 15:44:42.201859094	0001923
1	12.418877	0.580598	-12.358384	-1.077843	MT	21365	2023.02.27 15:44:42.202859094	0001923
1	12.415746	0.604634	-12.354417	-1.074029	MT	21365	2023.02.27 15:44:42.203859094	0001923
1	12.398260	0.616490	-12.335222	-1.085860	MT	21365	2023.02.27 15:44:42.204859094	0001923
1	12.414165	0.612341	-12.349981	-1.102046	MT	21365	2023.02.27 15:44:42.205859094	0001923
1	12.402560	0.596746	-12.342611	-1.061766	MT	21365	2023.02.27 15:44:42.206859094	0001923
1	12.413920	0.636546	-12.350257	-1.082296	MT	21365	2023.02.27 15:44:42.207859094	0001923
1	12.420689	0.612556	-12.358285	-1.082171	MT	21365	2023.02.27 15:44:42.208859094	0001923
1	12.386351	0.569732	-12.327645	-1.061258	MT	21365	2023.02.27 15:44:42.209859094	0001923
1	12.421570	0.624514	-12.358210	-1.086294	MT	21365	2023.02.27 15:44:42.210859094	0001923
1	12.415052	0.624299	-12.349905	-1.106168	MT	21365	2023.02.27 15:44:42.211859094	0001923
1	12.369428	0.572299	-12.307033	-1.100977	MT	21365	2023.02.27 15:44:42.212859094	0001923
1	12.423135	0.596103	-12.357632	-1.125999	MT	21365	2023.02.27 15:44:42.213859094	0001923
1	12.426712	0.624353	-12.361965	-1.102352	MT	21365	2023.02.27 15:44:42.214859094	0001923
1	12.415854	0.576430	-12.354145	-1.093738	MT	21365	2023.02.27 15:44:42.215859094	0001923
1	12.398347	0.600368	-12.335058	-1.097694	MT	21365	2023.02.27 15:44:42.216859094	0001923
1	12.408077	0.632208	-12.341775	-1.114127	MT	21365	2023.02.27 15:44:42.217859094	0001923
1	12.397110	0.580410	-12.335142	-1.093488	MT	21365	2023.02.27 15:44:42.218859094	0001923
1	12.387423	0.592731	-12.327618	-1.061495	MT	21365	2023.02.27 15:44:42.219859094	0001923
1	12.367545	0.616292	-12.302981	-1.101369	MT	21365	2023.02.27 15:44:42.220859094	0001923
1	12.407690	0.636290	-12.341892	-1.106170	MT	21365	2023.02.27 15:44:42.221859094	0001923
1	12.407808	0.644331	-12.341944	-1.102253	MT	21365	2023.02.27 15:44:42.222859094	0001923
1	12.415442	0.620217	-12.349788	-1.114126	MT	21365	2023.02.27 15:44:42.223859094	0001923
1	12.411672	0.608671	-12.350474	-1.070010	MT	21365	2023.02.27 15:44:42.224859094	0001923
1	12.423130	0.632348	-12.357956	-1.102374	MT	21365	2023.02.27 15:44:42.225859094	0001923
1	12.428464	0.608564	-12.366289	-1.082252	MT	21365	2023.02.27 15:44:42.226859094	0001923
1	12.405699	0.584792	-12.346686	-1.057704	MT	21365	2023.02.27 15:44:42.227859094	0001923
1	12.415409	0.566012	-12.359012	-1.037695	MT	21365	2023.02.27 15:44:42.228859094	0001923
1	12.414759	0.624340	-12.349966	-1.102169	MT	21365	2023.02.27 15:44:42.229859094	0001923
1	12.407966	0.584462	-12.346197	-1.089698	MT	21365	2023.02.27 15:44:42.230859094	0001923
1	12.408254	0.608585	-12.346352	-1.077947	MT	21365	2023.02.27 15:44:42.231859094	0001923
1	12.443671	0.636743	-12.381498	-1.066772	MT	21365	2023.02.27 15:44:42.232859094	0001923
1	12.405683	0.533465	-12.346258	-1.089173	MT	21365	2023.02.27 15:44:42.233859094	0001923
1	12.412429	0.588425	-12.350131	-1.093800	MT	21365	2023.02.27 15:44:42.234859094	0001923
1	12.394044	0.569782	-12.335705	-1.057381	MT	21365	2023.02.27 15:44:42.235859094	0001923
1	12.413877	0.600882	-12.354788	-1.049992	MT	21365	2023.02.27 15:44:42.236859094	0001923
1	12.442073	0.592663	-12.381428	-1.074318	MT	21365	2023.02.27 15:44:42.237859094	0001923
1	12.406120	0.628456	-12.342146	-1.090090	MT	21365	2023.02.27 15:44:42.238859094	0001923
1	12.397622	0.636155	-12.330710	-1.118000	MT	21365	2023.02.27 15:44:42.239859094	0001923
1	12.402677	0.636576	-12.339320	-1.078129	MT	21365	2023.02.27 15:44:42.240859094	0001923
1	12.358068	0.612615	-12.296475	-1.069226	MT	21365	2023.02.27 15:44:42.241859094	0001923
1	12.406488	0.636040	-12.338526	-1.130120	MT	21365	2023.02.27 15:44:42.242859094	0001923
1	12.404359	0.604539	-12.342296	-1.081844	MT	21365	2023.02.27 15:44:42.243859094	0001923
1	12.395590	0.572575	-12.335396	-1.077409	MT	21365	2023.02.27 15:44:42.244859094	0001923
1	12.433667	0.572158	-12.369720	-1.121936	MT	21365	2023.02.27 15:44:42.245859094	0001923
1	12.430211	0.596235	-12.365814	-1.114123	MT	21365	2023.02.27 15:44:42.246859094	0001923
1	12.396441	0.636320	-12.330954	-1.102002	MT	21365	2023.02.27 15:44:42.247859094	0001923
1	12.393022	0.584447	-12.331199	-1.089469	MT	21365	2023.02.27 15:44:42.248859094	0001923
1	12.402332	0.600372	-12.339057	-1.097755	MT	21365	2023.02.27 15:44:42.249859094	0001923
1	12.409089	0.565756	-12.350647	-1.061569	MT	21365	2023.02.27 15:44:42.250859094	0001923
1	12.420505	0.565269	-12.357913	-1.109683	MT	21365	2023.02.27 15:44:42.251859094	0001923
1	12.406702	0.656578	-12.342296	-1.078380	MT	21365	2023.02.27 15:44:42.252859094	0001923
1	12.417605	0.603816	-12.349211	-1.152955	MT	21365	2023.02.27 15:44:42.253859094	0001923
1	12.413303	0.588301	-12.349948	-1.105798	MT	21365	2023.02.27 15:44:42.254859094	0001923
1	12.424674	0.612560	-12.362284	-1.082232	MT	21365	2023.02.27 15:44:42.255859094	0001923
1	12.408170	0.616085	-12.341610	-1.125961	MT	21365	2023.02.27 15:44:42.256859094	0001923
1	12.402817	0.604330	-12.338991	-1.101795	MT	21365	2023.02.27 15:44:42.257859094	0001923
1	12.414003	0.632505	-12.350201	-1.086254	MT	21365	2023.02.27 15:44:42.258859094	0001923
1	12.405041	0.588334	-12.342010	-1.101676	MT	21365	2023.02.27 15:44:42.259859094	0001923
1	12.400704	0.584496	-12.339259	-1.085592	MT	21365	2023.02.27 15:44:42.260859094	0001923
1	12.408369	0.620085	-12.341606	-1.126002	MT	21365	2023.02.27 15:44:42.261859094	0001923
1	12.404554	0.608539	-12.342292	-1.081886	MT	21365	2023.02.27 15:44:42.262859094	0001923
1	12.394272	0.592323	-12.331007	-1.101549	MT	21365	2023.02.27 15:44:42.263859094	0001923
1	12.404895	0.632662	-12.342446	-1.070135	MT	21365	2023.02.27 15:44:42.264859094	0001923
1	12.406496	0.600210	-12.341813	-1.113798	MT	21365	2023.02.27 15:44:42.265859094	0001923
1	12.420202	0.596515	-12.358243	-1.086006	MT	21365	2023.02.27 15:44:42.266859094	0001923
1	12.418721	0.612844	-12.358712	-1.054176	MT	21365	2023.02.27 15:44:42.267859094	0001923
1	12.399523	0.600203	-12.334813	-1.113691	MT	21365	2023.02.27 15:44:42.268859094	0001923
1	12.397755	0.663789	-12.326143	-1.153221	MT	21365	2023.02.27 15:44:42.269859094	0001923
1	12.419058	0.636385	-12.354013	-1.098354	MT	21365	2023.02.27 15:44:42.270859094	0001923
1	12.415455	0.632299	-12.349896	-1.106251	MT	21365	2023.02.27 15:44:42.271859094	0001923
1	12.410775	0.624336	-12.345967	-1.102108	MT	21365	2023.02.27 15:44:42.272859094	0001923
1	12.404648	0.592416	-12.342127	-1.093719	MT	21365	2023.02.27 15:44:42.273859094	0001923
1	12.406931	0.604750	-12.346601	-1.061909	MT	21365	2023.02.27 15:44:42.274859094	0001923
1	12.408359	0.580380	-12.346080	-1.097656	MT	21365	2023.02.27 15:44:42.275859094	0001923
1	12.431778	0.600610	-12.370359	-1.078232	MT	21365	2023.02.27 15:44:42.276859094	0001923
1	12.456227	0.596386	-12.392995	-1.102538	MT	21365	2023.02.27 15:44:42.277859094	0001923
1	12.456156	0.588927	-12.397797	-1.050526	MT	21365	2023.02.27 15:44:42.278859094	0001923
1	12.398049	0.640695	-12.335499	-1.066111	MT	21365	2023.02.27 15:44:42.279859094	0001923
1	12.402720	0.608371	-12.339048	-1.097837	MT	21365	2023.02.27 15:44:42.280859094	0001923
1	12.421453	0.604391	-12.358050	-1.098086	MT	21365	2023.02.27 15:44:42.281859094	0001923
1	12.426771	0.553443	-12.366171	-1.093684	MT	21365	2023.02.27 15:44:42.282859094	0001923
1	12.409305	0.600379	-12.346056	-1.097862	MT	21365	2023.02.27 15:44:42.283859094	0001923
1	12.412719	0.588384	-12.350070	-1.097799	MT	21365	2023.02.27 15:44:42.284859094	0001923
1	12.417142	0.636092	-12.349586	-1.126289	MT	21365	2023.02.27 15:44:42.285859094	0001923
1	12.424573	0.592437	-12.362125	-1.094024	MT	21365	2023.02.27 15:44:42.286859094	0001923
1	12.397010	0.608615	-12.335415	-1.073780	MT	21365	2023.02.27 15:44:42.287859094	0001923
1	12.391469	0.592154	-12.326763	-1.117486	MT	21365	2023.02.27 15:44:42.288859094	0001923
1	12.376506	0.584513	-12.315323	-1.081226	MT	21365	2023.02.27 15:44:42.289859094	0001923
1	12.400291	0.623713	-12.330068	-1.160869	MT	21365	2023.02.27 15:44:42.290859094	0001923
1	12.376176	0.631770	-12.306183	-1.152586	MT	21365	2023.02.27 15:44:42.291859094	0001923
1	12.389798	0.600442	-12.327181	-1.089573	MT	21365	2023.02.27 15:44:42.292859094	0001923
1	12.403581	0.648534	-12.339244	-1.082252	MT	21365	2023.02.27 15:44:42.293859094	0001923
1	12.397000	0.596533	-12.335307	-1.081655	MT	21365	2023.02.27 15:44:42.294859094	0001923
1	12.416408	0.600511	-12.354239	-1.085986	MT	21365	2023.02.27 15:44:42.295859094	0001923
1	12.400036	0.588620	-12.339438	-1.073635	MT	21365	2023.02.27 15:44:42.296859094	0001923
1	12.406168	0.576669	-12.346512	-1.069619	MT	21365	2023.02.27 15:44:42.297859094	0001923
1	12.401247	0.549625	-12.342484	-1.073280	MT	21365	2023.02.27 15:44:42.298859094	0001923
1	12.417380	0.584846	-12.358746	-1.053888	MT	21365	2023.02.27 15:44:42.299859094	0001923
1	12.420468	0.652302	-12.353872	-1.106518	MT	21365	2023.02.27 15:44:42.300859094	0001923
1	12.401091	0.660406	-12.335048	-1.094312	MT	21365	2023.02.27 15:44:42.301859094	0001923
1	12.393638	0.611987	-12.326495	-1.133689	MT	21365	2023.02.27 15:44:42.302859094	0001923
1	12.396522	0.608116	-12.330682	-1.121711	MT	21365	2023.02.27 15:44:42.303859094	0001923
1	12.407309	0.592045	-12.341578	-1.129713	MT	21365	2023.02.27 15:44:42.304859094	0001923
1	12.418362	0.628427	-12.354083	-1.094273	MT	21365	2023.02.27 15:44:42.305859094	0001923
1	12.394275	0.616486	-12.331222	-1.085799	MT	21365	2023.02.27 15:44:42.306859094	0001923
1	12.394171	0.596364	-12.331063	-1.097591	MT	21365	2023.02.27 15:44:42.307859094	0001923
1	12.416545	0.572306	-12.353966	-1.105694	MT	21365	2023.02.27 15:44:42.308859094	0001923
1	12.402474	0.632576	-12.339325	-1.078088	MT	21365	2023.02.27 15:44:42.309859094	0001923
1	12.384867	0.561316	-12.323044	-1.101108	MT	21365	2023.02.27 15:44:42.310859094	0001923
1	12.396240	0.592615	-12.335434	-1.073615	MT	21365	2023.02.27 15:44:42.311859094	0001923
1	12.406238	0.636497	-12.342197	-1.086173	MT	21365	2023.02.27 15:44:42.312859094	0001923
1	12.398724	0.584785	-12.339687	-1.057597	MT	21365	2023.02.27 15:44:42.313859094	0001923
1	12.396420	0.612157	-12.330739	-1.117753	MT	21365	2023.02.27 15:44:42.314859094	0001923
1	12.391171	0.592195	-12.326824	-1.113486	MT	21365	2023.02.27 15:44:42.315859094	0001923
1	12.407825	0.644913	-12.346798	-1.046323	MT	21365	2023.02.27 15:44:42.316859094	0001923
1	12.401971	0.580290	-12.338959	-1.105548	MT	21365	2023.02.27 15:44:42.317859094	0001923
1	12.401406	0.583843	-12.334298	-1.148520	MT	21365	2023.02.27 15:44:42.318859094	0001923
1	12.401034	0.575843	-12.334307	-1.148438	MT	21365	2023.02.27 15:44:42.319859094	0001923
1	12.407392	0.584545	-12.346320	-1.081700	MT	21365	2023.02.27 15:44:42.320859094	0001923
1	12.424378	0.569314	-12.361969	-1.105786	MT	21365	2023.02.27 15:44:42.321859094	0001923
1	12.425344	0.596354	-12.361998	-1.102064	MT	21365	2023.02.27 15:44:42.322859094	0001923
1	12.411901	0.624753	-12.350577	-1.062176	MT	21365	2023.02.27 15:44:42.323859094	0001923
1	12.431874	0.624192	-12.365720	-1.118411	MT	21365	2023.02.27 15:44:42.324859094	0001923
1	12.412382	0.628711	-12.350511	-1.066216	MT	21365	2023.02.27 15:44:42.325859094	0001923
1	12.409271	0.569756	-12.350642	-1.061610	MT	21365	2023.02.27 15:44:42.326859094	0001923
1	12.406413	0.569587	-12.346398	-1.077546	MT	21365	2023.02.27 15:44:42.327859094	0001923
1	12.417243	0.569764	-12.358641	-1.061732	MT	21365	2023.02.27 15:44:42.328859094	0001923
1	12.406196	0.612333	-12.341982	-1.101923	MT	21365	2023.02.27 15:44:42.329859094	0001923
1	12.425734	0.616436	-12.362097	-1.094272	MT	21365	2023.02.27 15:44:42.330859094	0001923
1	12.423820	0.604061	-12.357562	-1.130081	MT	21365	2023.02.27 15:44:42.331859094	0001923
1	12.401464	0.600495	-12.339240	-1.085757	MT	21365	2023.02.27 15:44:42.332859094	0001923
1	12.399959	0.584038	-12.334588	-1.129524	MT	21365	2023.02.27 15:44:42.333859094	0001923
1	12.415330	0.624839	-12.354699	-1.054238	MT	21365	2023.02.27 15:44:42.334859094	0001923
1	12.417507	0.604968	-12.358905	-1.042096	MT	21365	2023.02.27 15:44:42.335859094	0001923
1	12.405549	0.580211	-12.341836	-1.113592	MT	21365	2023.02.27 15:44:42.336859094	0001923
1	12.387763	0.604190	-12.322810	-1.113549	MT	21365	2023.02.27 15:44:42.337859094	0001923
1	12.414752	0.612259	-12.349858	-1.110044	MT	21365	2023.02.27 15:44:42.338859094	0001923
1	12.404997	0.636246	-12.338831	-1.110123	MT	21365	2023.02.27 15:44:42.339859094	0001923
1	12.430107	0.600276	-12.365871	-1.110165	MT	21365	2023.02.27 15:44:42.340859094	0001923
1	12.421938	0.608350	-12.357984	-1.102127	MT	21365	2023.02.27 15:44:42.341859094	0001923
1	12.429862	0.565653	-12.370461	-1.073872	MT	21365	2023.02.27 15:44:42.342859094	0001923
1	12.406986	0.604168	-12.341747	-1.117838	MT	21365	2023.02.27 15:44:42.343859094	0001923
1	12.410483	0.624378	-12.346028	-1.098109	MT	21365	2023.02.27 15:44:42.344859094	0001923
1	12.421416	0.572187	-12.357783	-1.117753	MT	21365	2023.02.27 15:44:42.345859094	0001923
1	12.421756	0.592268	-12.357881	-1.109961	MT	21365	2023.02.27 15:44:42.346859094	0001923
1	12.443373	0.644409	-12.378000	-1.098803	MT	21365	2023.02.27 15:44:42.347859094	0001923
1	12.420687	0.569269	-12.357909	-1.109724	MT	21365	2023.02.27 15:44:42.348859094	0001923
1	12.395336	0.608281	-12.330926	-1.105713	MT	21365	2023.02.27 15:44:42.349859094	0001923
1	12.413223	0.580260	-12.349896	-1.109715	MT	21365	2023.02.27 15:44:42.350859094	0001923
1	12.422347	0.628431	-12.358083	-1.094334	MT	21365	2023.02.27 15:44:42.351859094	0001923
1	12.410554	0.608836	-12.350718	-1.054013	MT	21365	2023.02.27 15:44:42.352859094	0001923
1	12.397195	0.588451	-12.335194	-1.089571	MT	21365	2023.02.27 15:44:42.353859094	0001923
1	12.432574	0.632150	-12.365650	-1.122493	MT	21365	2023.02.27 15:44:42.354859094	0001923
1	12.384495	0.572439	-12.323214	-1.089223	MT	21365	2023.02.27 15:44:42.355859094	0001923
1	12.409832	0.569673	-12.350520	-1.069608	MT	21365	2023.02.27 15:44:42.356859094	0001923
1	12.391279	0.588154	-12.326767	-1.117444	MT	21365	2023.02.27 15:44:42.357859094	0001923
1	12.400206	0.620243	-12.334851	-1.109897	MT	21365	2023.02.27 15:44:42.358859094	0001923
1	12.394171	0.596364	-12.331063	-1.097591	MT	21365	2023.02.27 15:44:42.359859094	0001923
1	12.416893	0.592388	-12.354065	-1.097902	MT	21365	2023.02.27 15:44:42.360859094	0001923
1	12.389357	0.636188	-12.322772	-1.113878	MT	21365	2023.02.27 15:44:42.361859094	0001923
1	12.385912	0.608478	-12.323233	-1.085595	MT	21365	2023.02.27 15:44:42.362859094	0001923
1	12.386884	0.616396	-12.323101	-1.093676	MT	21365	2023.02.27 15:44:42.363859094	0001923
1	12.413060	0.615966	-12.345427	-1.138020	MT	21365	2023.02.27 15:44:42.364859094	0001923
1	12.415358	0.600094	-12.349628	-1.125918	MT	21365	2023.02.27 15:44:42.365859094	0001923
1	12.403998	0.604165	-12.338747	-1.117793	MT	21365	2023.02.27 15:44:42.366859094	0001923
1	12.402583	0.608828	-12.342719	-1.053890	MT	21365	2023.02.27 15:44:42.367859094	0001923
1	12.409445	0.599808	-12.341217	-1.152791	MT	21365	2023.02.27 15:44:42.368859094	0001923
1	12.397037	0.620696	-12.335522	-1.065905	MT	21365	2023.02.27 15:44:42.369859094	0001923
1	12.405022	0.640702	-12.342498	-1.066218	MT	21365	2023.02.27 15:44:42.370859094	0001923
1	12.409571	0.640624	-12.346375	-1.074277	MT	21365	2023.02.27 15:44:42.371859094	0001923
1	12.412863	0.611966	-12.345431	-1.137978	MT	21365	2023.02.27 15:44:42.372859094	0001923
1	12.439123	0.616823	-12.378644	-1.058522	MT	21365	2023.02.27 15:44:42.373859094	0001923
1	12.412745	0.624629	-12.350394	-1.074174	MT	21365	2023.02.27 15:44:42.374859094	0001923
1	12.428651	0.600482	-12.366176	-1.090169	MT	21365	2023.02.27 15:44:42.375859094	0001923
1	12.429233	0.612481	-12.366162	-1.090292	MT	21365	2023.02.27 15:44:42.376859094	0001923
1	12.426509	0.608271	-12.361862	-1.110186	MT	21365	2023.02.27 15:44:42.377859094	0001923
1	12.402822	0.616412	-12.339099	-1.093920	MT	21365	2023.02.27 15:44:42.378859094	0001923
1	12.405545	0.628538	-12.342268	-1.082091	MT	21365	2023.02.27 15:44:42.379859094	0001923
1	12.416184	0.576970	-12.358938	-1.041807	MT	21365	2023.02.27 15:44:42.380859094	0001923
1	12.387312	0.636477	-12.323200	-1.085883	MT	21365	2023.02.27 15:44:42.381859094	0001923
1	12.410253	0.596796	-12.350671	-1.057888	MT	21365	2023.02.27 15:44:42.382859094	0001923
1	12.409218	0.616502	-12.346221	-1.086028	MT	21365	2023.02.27 15:44:42.383859094	0001923
1	12.407410	0.572463	-12.346212	-1.089575	MT	21365	2023.02.27 15:44:42.384859094	0001923
1	12.405810	0.616415	-12.342099	-1.093966	MT	21365	2023.02.27 15:44:42.385859094	0001923
1	12.403577	0.569418	-12.342155	-1.093482	MT	21365	2023.02.27 15:44:42.386859094	0001923
1	12.408196	0.624707	-12.346516	-1.066114	MT	21365	2023.02.27 15:44:42.387859094	0001923
1	12.431124	0.604733	-12.370537	-1.066275	MT	21365	2023.02.27 15:44:42.388859094	0001923
1	12.412329	0.592466	-12.350187	-1.089842	MT	21365	2023.02.27 15:44:42.389859094	0001923
1	12.415550	0.588553	-12.354314	-1.081863	MT	21365	2023.02.27 15:44:42.390859094	0001923
1	12.443232	0.616661	-12.381400	-1.074565	MT	21365	2023.02.27 15:44:42.391859094	0001923
1	12.392534	0.620193	-12.326791	-1.113775	MT	21365	2023.02.27 15:44:42.392859094	0001923
1	12.427896	0.608646	-12.366411	-1.074254	MT	21365	2023.02.27 15:44:42.393859094	0001923
1	12.412908	0.592383	-12.350065	-1.097840	MT	21365	2023.02.27 15:44:42.394859094	0001923
1	12.408631	0.604502	-12.346235	-1.085905	MT	21365	2023.02.27 15:44:42.395859094	0001923
1	12.399519	0.668694	-12.335465	-1.066399	MT	21365	2023.02.27 15:44:42.396859094	0001923
1	12.417279	0.612469	-12.354163	-1.090109	MT	21365	2023.02.27 15:44:42.397859094	0001923
1	12.456524	0.620509	-12.393149	-1.090787	MT	21365	2023.02.27 15:44:42.398859094	0001923
1	12.410621	0.592713	-12.350554	-1.065846	MT	21365	2023.02.27 15:44:42.399859094	0001923
1	12.421971	0.541481	-12.362247	-1.089500	MT	21365	2023.02.27 15:44:42.400859094	0001923
1	12.414460	0.612881	-12.354774	-1.050116	MT	21365	2023.02.27 15:44:42.401859094	0001923
1	12.405129	0.608457	-12.342169	-1.089884	MT	21365	2023.02.27 15:44:42.402859094	0001923
1	12.424537	0.648265	-12.357815	-1.110537	MT	21365	2023.02.27 15:44:42.403859094	0001923
1	12.401809	0.557168	-12.338803	-1.117309	MT	21365	2023.02.27 15:44:42.404859094	0001923
1	12.398741	0.596285	-12.334940	-1.105651	MT	21365	2023.02.27 15:44:42.405859094	0001923
1	12.389433	0.616606	-12.327406	-1.073740	MT	21365	2023.02.27 15:44:42.406859094	0001923
1	12.416125	0.588470	-12.354192	-1.089862	MT	21365	2023.02.27 15:44:42.407859094	0001923
1	12.400509	0.592578	-12.339372	-1.077676	MT	21365	2023.02.27 15:44:42.408859094	0001923
1	12.408919	0.604461	-12.346174	-1.089904	MT	21365	2023.02.27 15:44:42.409859094	0001923
1	12.411092	0.584590	-12.350380	-1.077762	MT	21365	2023.02.27 15:44:42.410859094	0001923
1	12.391451	0.616317	-12.326979	-1.101735	MT	21365	2023.02.27 15:44:42.411859094	0001923
1	12.418836	0.608222	-12.353802	-1.114064	MT	21365	2023.02.27 15:44:42.412859094	0001923
1	12.417253	0.644133	-12.349637	-1.122372	MT	21365	2023.02.27 15:44:42.413859094	0001923
1	12.422623	0.616308	-12.357914	-1.106208	MT	21365	2023.02.27 15:44:42.414859094	0001923
1	12.398445	0.608408	-12.335109	-1.093777	MT	21365	2023.02.27 15:44:42.415859094	0001923
1	12.406293	0.608292	-12.341925	-1.105882	MT	21365	2023.02.27 15:44:42.416859094	0001923
1	12.408534	0.596462	-12.346183	-1.089822	MT	21365	2023.02.27 15:44:42.417859094	0001923
1	12.417083	0.608469	-12.354168	-1.090068	MT	21365	2023.02.27 15:44:42.418859094	0001923
1	12.437522	0.603836	-12.369209	-1.153260	MT	21365	2023.02.27 15:44:42.419859094	0001923
1	12.402503	0.612869	-12.342775	-1.049932	MT	21365	2023.02.27 15:44:42.420859094	0001923
1	12.396165	0.608738	-12.335598	-1.061782	MT	21365	2023.02.27 15:44:42.421859094	0001923
[truncated: 1 more rows]
