# Supplementary material for: Spatially selective delivery of living magnetic microrobots through torque-focusing
Source: Nat Commun. 2024 Mar 9;15:2160. doi: 10.1038/s41467-024-46407-4 (PMC10924878; doi:10.1038/s41467-024-46407-4)
Supplement: Supplementary file 4 — Source Data [file 41467_2024_46407_MOESM4_ESM.zip › Data_Sorted_by_Figures/Fig_4/4H/Field Characterization/x axis measurements/(-5,0,0) B 17A W 49A RMF off.csv]

Time (ms)	B (mT)	Bx (mT)	By (mT)	Bz (mT)
0	12.3821	0.624556	-12.3193	-1.0777
0.999928	12.4105	0.624378	-12.346	-1.09811
1.99986	12.4011	0.620119	-12.3347	-1.1219
2.99978	12.3835	0.628391	-12.3191	-1.09374
4.00019	12.4097	0.62046	-12.3462	-1.09007
5.00011	12.415	0.62834	-12.35	-1.10221
6.00004	12.4202	0.620679	-12.3585	-1.07026
6.99997	12.3934	0.632151	-12.3267	-1.1179
7.9999	12.3855	0.620061	-12.3186	-1.12565
8.99982	12.3944	0.624527	-12.3313	-1.08188
9.99975	12.3805	0.652427	-12.3151	-1.08993
11.0002	12.3986	0.628531	-12.3353	-1.08199
12.0001	12.4057	0.620456	-12.3422	-1.09001
13	12.383	0.631933	-12.3144	-1.13771
13.9999	12.3857	0.592397	-12.3231	-1.09343
14.9999	12.3983	0.595797	-12.3302	-1.15258
15.9998	12.3797	0.620305	-12.315	-1.10159
17.0002	12.3835	0.604227	-12.3189	-1.10949
18.0001	12.3732	0.644254	-12.3069	-1.10572
19.0001	12.3665	0.624498	-12.3033	-1.08145
20	12.4132	0.643599	-12.3409	-1.17324
20.9999	12.375	0.576678	-12.3156	-1.06515
21.9998	12.409	0.620003	-12.3415	-1.134
22.9998	12.3991	0.644571	-12.3353	-1.07815
24.0002	12.4268	0.584648	-12.3664	-1.07401
25.0001	12.3911	0.584154	-12.3268	-1.1174
26	12.4204	0.600515	-12.3582	-1.08605
27	12.4088	0.628085	-12.3416	-1.12608
27.9999	12.3988	0.616408	-12.3351	-1.09386
28.9998	12.3959	0.588075	-12.3306	-1.1255
30.0002	12.4258	0.612395	-12.362	-1.09823
31.0001	12.4009	0.628201	-12.3348	-1.11398
32.0001	12.4098	0.592256	-12.3459	-1.10978
33	12.3827	0.612392	-12.3191	-1.09357
33.9999	12.3631	0.604414	-12.3002	-1.0892
34.9998	12.4015	0.603955	-12.3344	-1.13773
35.9998	12.4026	0.60033	-12.339	-1.10175
37.0002	12.3949	0.66015	-12.3267	-1.11819
38.0001	12.389	0.56532	-12.327	-1.10121
39	12.3744	0.58022	-12.3109	-1.10912
40	12.3945	0.620486	-12.3312	-1.08584
40.9999	12.3673	0.640497	-12.3033	-1.08162
41.9998	12.3681	0.656497	-12.3032	-1.08178
42.9997	12.3701	0.648167	-12.3028	-1.1137
44.0001	12.3857	0.604479	-12.3232	-1.08555
45.0001	12.4066	0.632414	-12.3421	-1.09413
46	12.4072	0.620831	-12.3467	-1.05408
46.9999	12.3829	0.592228	-12.3189	-1.10937
47.9999	12.4052	0.644702	-12.3425	-1.06626
48.9998	12.376	0.648464	-12.3112	-1.08582
50.0002	12.403	0.596248	-12.3389	-1.10971
