# Supplementary material for: Spatially selective delivery of living magnetic microrobots through torque-focusing
Source: Nat Commun. 2024 Mar 9;15:2160. doi: 10.1038/s41467-024-46407-4 (PMC10924878; doi:10.1038/s41467-024-46407-4)
Supplement: Supplementary file 4 — Source Data [file 41467_2024_46407_MOESM4_ESM.zip › Data_Sorted_by_Figures/Fig_4/4H/Field Characterization/x axis measurements/x5_y0_z0_B-16_W-49_RMFon.txt]

Block	B	Bx	By	Bz	Units	Temperature	Timestamp	Serial No.	Comment
0	14.745916	-5.040190	13.776534	1.498542	MT	21337	2023.02.27 15:37:51.355525761	0001923
0	12.503432	-5.196934	11.293577	1.335223	MT	21337	2023.02.27 15:37:51.356525761	0001923
0	10.004019	-4.090361	9.071090	1.031833	MT	21337	2023.02.27 15:37:51.357525761	0001923
0	7.995090	-2.053507	7.690319	0.750706	MT	21337	2023.02.27 15:37:51.358525761	0001923
0	7.549467	0.413418	7.520414	0.516639	MT	21337	2023.02.27 15:37:51.359525761	0001923
0	8.952013	2.653984	8.540834	0.386095	MT	21337	2023.02.27 15:37:51.360525761	0001923
0	11.310508	4.173090	10.504103	0.420413	MT	21337	2023.02.27 15:37:51.361525761	0001923
0	13.810235	4.640396	12.996038	0.540659	MT	21337	2023.02.27 15:37:51.362525761	0001923
0	15.788636	3.822438	15.297286	0.814271	MT	21337	2023.02.27 15:37:51.363525761	0001923
0	17.061497	1.969863	16.908470	1.148025	MT	21337	2023.02.27 15:37:51.364525761	0001923
0	17.474076	-0.486769	17.414883	1.352119	MT	21337	2023.02.27 15:37:51.365525761	0001923
0	16.999553	-2.819850	16.699624	1.468272	MT	21337	2023.02.27 15:37:51.366525761	0001923
0	15.664705	-4.579792	14.898094	1.566930	MT	21337	2023.02.27 15:37:51.367525761	0001923
0	13.685766	-5.301352	12.535040	1.438270	MT	21337	2023.02.27 15:37:51.368525761	0001923
0	11.277393	-4.844088	10.115134	1.182568	MT	21337	2023.02.27 15:37:51.369525761	0001923
0	8.912696	-3.172831	8.281104	0.890289	MT	21337	2023.02.27 15:37:51.370525761	0001923
0	7.527853	-0.840429	7.454421	0.627577	MT	21337	2023.02.27 15:37:51.371525761	0001923
0	8.061585	1.584771	7.889067	0.490186	MT	21337	2023.02.27 15:37:51.372525761	0001923
0	10.080933	3.578787	9.417196	0.365937	MT	21337	2023.02.27 15:37:51.373525761	0001923
0	12.572489	4.552704	11.711596	0.422934	MT	21337	2023.02.27 15:37:51.374525761	0001923
0	14.844195	4.358383	14.173810	0.676571	MT	21337	2023.02.27 15:37:51.375525761	0001923
0	16.512383	2.956762	16.217334	0.956267	MT	21337	2023.02.27 15:37:51.376525761	0001923
0	17.409056	0.806883	17.348427	1.206742	MT	21337	2023.02.27 15:37:51.377525761	0001923
0	17.374454	-1.688736	17.232317	1.437738	MT	21337	2023.02.27 15:37:51.378525761	0001923
0	16.468187	-3.807616	15.950927	1.507032	MT	21337	2023.02.27 15:37:51.379525761	0001923
0	14.759665	-5.083311	13.776666	1.486987	MT	21337	2023.02.27 15:37:51.380525761	0001923
0	12.491389	-5.177378	11.294257	1.292025	MT	21337	2023.02.27 15:37:51.381525761	0001923
0	10.007315	-4.090406	9.075151	1.027895	MT	21337	2023.02.27 15:37:51.382525761	0001923
0	8.038847	-2.061010	7.728511	0.803375	MT	21337	2023.02.27 15:37:51.383525761	0001923
0	7.533314	0.393601	7.504148	0.532597	MT	21337	2023.02.27 15:37:51.384525761	0001923
0	8.947527	2.689999	8.524878	0.385480	MT	21337	2023.02.27 15:37:51.385525761	0001923
0	11.309236	4.180887	10.500418	0.400273	MT	21337	2023.02.27 15:37:51.386525761	0001923
0	13.783547	4.604580	12.979753	0.556783	MT	21337	2023.02.27 15:37:51.387525761	0001923
0	15.790744	3.798473	15.305196	0.818640	MT	21337	2023.02.27 15:37:51.388525761	0001923
0	17.048145	1.945139	16.902526	1.077178	MT	21337	2023.02.27 15:37:51.389525761	0001923
0	17.477910	-0.442611	17.418690	1.367724	MT	21337	2023.02.27 15:37:51.390525761	0001923
0	16.989599	-2.803760	16.691521	1.475984	MT	21337	2023.02.27 15:37:51.391525761	0001923
0	15.704675	-4.592413	14.941930	1.511720	MT	21337	2023.02.27 15:37:51.392525761	0001923
0	13.659983	-5.262164	12.532294	1.358811	MT	21337	2023.02.27 15:37:51.393525761	0001923
0	11.233217	-4.765039	10.103168	1.185571	MT	21337	2023.02.27 15:37:51.394525761	0001923
0	8.904533	-3.125718	8.288976	0.901925	MT	21337	2023.02.27 15:37:51.395525761	0001923
0	7.534392	-0.867933	7.453655	0.675857	MT	21337	2023.02.27 15:37:51.396525761	0001923
0	8.049836	1.599082	7.878124	0.421860	MT	21337	2023.02.27 15:37:51.397525761	0001923
0	10.090230	3.574568	9.429495	0.346165	MT	21337	2023.02.27 15:37:51.398525761	0001923
0	12.591287	4.549333	11.730627	0.486270	MT	21337	2023.02.27 15:37:51.399525761	0001923
0	14.859802	4.350002	14.194332	0.641965	MT	21337	2023.02.27 15:37:51.400525761	0001923
0	16.541809	2.976568	16.244599	0.940476	MT	21337	2023.02.27 15:37:51.401525761	0001923
0	17.387868	0.798739	17.328665	1.190522	MT	21337	2023.02.27 15:37:51.402525761	0001923
0	17.352582	-1.677006	17.213761	1.409329	MT	21337	2023.02.27 15:37:51.403525761	0001923
0	16.449744	-3.830257	15.923415	1.538851	MT	21337	2023.02.27 15:37:51.404525761	0001923
0	14.785529	-5.091253	13.800532	1.495434	MT	21337	2023.02.27 15:37:51.405525761	0001923
0	12.483739	-5.165261	11.290104	1.302838	MT	21337	2023.02.27 15:37:51.406525761	0001923
0	9.992008	-4.058239	9.070945	1.043501	MT	21337	2023.02.27 15:37:51.407525761	0001923
0	8.022343	-2.053370	7.717072	0.767115	MT	21337	2023.02.27 15:37:51.408525761	0001923
0	7.540211	0.385469	7.512320	0.520804	MT	21337	2023.02.27 15:37:51.409525761	0001923
0	8.929805	2.694060	8.504824	0.389133	MT	21337	2023.02.27 15:37:51.410525761	0001923
0	11.325981	4.205043	10.508201	0.416145	MT	21337	2023.02.27 15:37:51.411525761	0001923
0	13.776650	4.636680	12.960671	0.564162	MT	21337	2023.02.27 15:37:51.412525761	0001923
0	15.754494	3.794148	15.270729	0.783152	MT	21337	2023.02.27 15:37:51.413525761	0001923
0	17.063033	1.976209	16.913439	1.085025	MT	21337	2023.02.27 15:37:51.414525761	0001923
0	17.471109	-0.467183	17.415517	1.311920	MT	21337	2023.02.27 15:37:51.415525761	0001923
0	16.998078	-2.815393	16.694957	1.512162	MT	21337	2023.02.27 15:37:51.416525761	0001923
0	15.688156	-4.592187	14.922627	1.531426	MT	21337	2023.02.27 15:37:51.417525761	0001923
0	13.688519	-5.309392	12.535092	1.434353	MT	21337	2023.02.27 15:37:51.418525761	0001923
0	11.233433	-4.757043	10.107177	1.185550	MT	21337	2023.02.27 15:37:51.419525761	0001923
0	8.904709	-3.180777	8.269035	0.894187	MT	21337	2023.02.27 15:37:51.420525761	0001923
0	7.545434	-0.860527	7.470517	0.620028	MT	21337	2023.02.27 15:37:51.421525761	0001923
0	8.040986	1.548373	7.877636	0.450380	MT	21337	2023.02.27 15:37:51.422525761	0001923
0	10.086219	3.530682	9.441258	0.358799	MT	21337	2023.02.27 15:37:51.423525761	0001923
0	12.606401	4.573283	11.737716	0.482131	MT	21337	2023.02.27 15:37:51.424525761	0001923
0	14.864415	4.326949	14.206365	0.638385	MT	21337	2023.02.27 15:37:51.425525761	0001923
0	16.538874	2.993039	16.235932	0.985182	MT	21337	2023.02.27 15:37:51.426525761	0001923
0	17.410419	0.803172	17.347995	1.234779	MT	21337	2023.02.27 15:37:51.427525761	0001923
0	17.355231	-1.676593	17.213150	1.449322	MT	21337	2023.02.27 15:37:51.428525761	0001923
0	16.462704	-3.819274	15.939426	1.538982	MT	21337	2023.02.27 15:37:51.429525761	0001923
0	14.760254	-5.067028	13.780257	1.514878	MT	21337	2023.02.27 15:37:51.430525761	0001923
0	12.489805	-5.192629	11.277156	1.362933	MT	21337	2023.02.27 15:37:51.431525761	0001923
0	9.998547	-4.042004	9.082596	1.067516	MT	21337	2023.02.27 15:37:51.432525761	0001923
0	8.029660	-2.049296	7.724953	0.775195	MT	21337	2023.02.27 15:37:51.433525761	0001923
0	7.553380	0.397746	7.522906	0.548844	MT	21337	2023.02.27 15:37:51.434525761	0001923
0	8.925360	2.689940	8.502003	0.377130	MT	21337	2023.02.27 15:37:51.435525761	0001923
0	11.336893	4.193223	10.523895	0.435510	MT	21337	2023.02.27 15:37:51.436525761	0001923
0	13.766659	4.576589	12.971721	0.556949	MT	21337	2023.02.27 15:37:51.437525761	0001923
0	15.788327	3.806353	15.301389	0.806499	MT	21337	2023.02.27 15:37:51.438525761	0001923
0	17.059784	1.925737	16.912600	1.136541	MT	21337	2023.02.27 15:37:51.439525761	0001923
0	17.496333	-0.450919	17.439106	1.340117	MT	21337	2023.02.27 15:37:51.440525761	0001923
0	16.996098	-2.803393	16.694971	1.512039	MT	21337	2023.02.27 15:37:51.441525761	0001923
0	15.674790	-4.607001	14.902367	1.547272	MT	21337	2023.02.27 15:37:51.442525761	0001923
0	13.672428	-5.276349	12.531070	1.437952	MT	21337	2023.02.27 15:37:51.443525761	0001923
0	11.249206	-4.761101	10.123231	1.181836	MT	21337	2023.02.27 15:37:51.444525761	0001923
0	8.906184	-3.130165	8.293627	0.859035	MT	21337	2023.02.27 15:37:51.445525761	0001923
0	7.517842	-0.848417	7.443413	0.627491	MT	21337	2023.02.27 15:37:51.446525761	0001923
0	8.062160	1.587746	7.894582	0.391223	MT	21337	2023.02.27 15:37:51.447525761	0001923
0	10.111340	3.598214	9.440544	0.410100	MT	21337	2023.02.27 15:37:51.448525761	0001923
0	12.605301	4.580801	11.735443	0.435010	MT	21337	2023.02.27 15:37:51.449525761	0001923
0	14.889799	4.365808	14.221592	0.626215	MT	21337	2023.02.27 15:37:51.450525761	0001923
0	16.523087	3.000477	16.221798	0.928880	MT	21337	2023.02.27 15:37:51.451525761	0001923
0	17.418703	0.782832	17.359459	1.203158	MT	21337	2023.02.27 15:37:51.452525761	0001923
0	17.361409	-1.696555	17.217065	1.453588	MT	21337	2023.02.27 15:37:51.453525761	0001923
0	16.445029	-3.811299	15.923498	1.534656	MT	21337	2023.02.27 15:37:51.454525761	0001923
0	14.756947	-5.103217	13.765521	1.495023	MT	21337	2023.02.27 15:37:51.455525761	0001923
0	12.462256	-5.157866	11.265565	1.338393	MT	21337	2023.02.27 15:37:51.456525761	0001923
0	10.002311	-4.081749	9.066199	1.090679	MT	21337	2023.02.27 15:37:51.457525761	0001923
0	8.015682	-2.105595	7.698379	0.743364	MT	21337	2023.02.27 15:37:51.458525761	0001923
0	7.557995	0.425575	7.527183	0.532619	MT	21337	2023.02.27 15:37:51.459525761	0001923
0	8.932952	2.666091	8.516728	0.393604	MT	21337	2023.02.27 15:37:51.460525761	0001923
0	11.299790	4.189469	10.484589	0.454952	MT	21337	2023.02.27 15:37:51.461525761	0001923
0	13.794903	4.628409	12.984026	0.540599	MT	21337	2023.02.27 15:37:51.462525761	0001923
0	15.808483	3.814012	15.321869	0.775727	MT	21337	2023.02.27 15:37:51.463525761	0001923
0	17.062247	1.976044	16.913684	1.069028	MT	21337	2023.02.27 15:37:51.464525761	0001923
0	17.513133	-0.495514	17.458907	1.284870	MT	21337	2023.02.27 15:37:51.465525761	0001923
0	17.007208	-2.803363	16.705909	1.516206	MT	21337	2023.02.27 15:37:51.466525761	0001923
0	15.677994	-4.544194	14.926683	1.530993	MT	21337	2023.02.27 15:37:51.467525761	0001923
0	13.677353	-5.253813	12.550752	1.395013	MT	21337	2023.02.27 15:37:51.468525761	0001923
0	11.241806	-4.780207	10.107394	1.169789	MT	21337	2023.02.27 15:37:51.469525761	0001923
0	8.913252	-3.184826	8.277090	0.890351	MT	21337	2023.02.27 15:37:51.470525761	0001923
0	7.546436	-0.840646	7.474709	0.608886	MT	21337	2023.02.27 15:37:51.471525761	0001923
0	8.073313	1.611432	7.897586	0.458036	MT	21337	2023.02.27 15:37:51.472525761	0001923
0	10.089816	3.550809	9.437099	0.370530	MT	21337	2023.02.27 15:37:51.473525761	0001923
0	12.600933	4.557408	11.737514	0.494293	MT	21337	2023.02.27 15:37:51.474525761	0001923
0	14.854355	4.327405	14.193710	0.681195	MT	21337	2023.02.27 15:37:51.475525761	0001923
0	16.512394	2.960597	16.217583	0.940228	MT	21337	2023.02.27 15:37:51.476525761	0001923
0	17.390384	0.766483	17.327526	1.262849	MT	21337	2023.02.27 15:37:51.477525761	0001923
0	17.357842	-1.684314	17.212728	1.476400	MT	21337	2023.02.27 15:37:51.478525761	0001923
0	16.432507	-3.795042	15.912152	1.558319	MT	21337	2023.02.27 15:37:51.479525761	0001923
0	14.744326	-5.091333	13.757720	1.482779	MT	21337	2023.02.27 15:37:51.480525761	0001923
0	12.494200	-5.232779	11.265354	1.347164	MT	21337	2023.02.27 15:37:51.481525761	0001923
0	10.022774	-4.113120	9.078695	1.056188	MT	21337	2023.02.27 15:37:51.482525761	0001923
0	8.020080	-2.053159	7.712767	0.787051	MT	21337	2023.02.27 15:37:51.483525761	0001923
0	7.556937	0.406271	7.522137	0.599753	MT	21337	2023.02.27 15:37:51.484525761	0001923
0	8.949189	2.682077	8.528746	0.393623	MT	21337	2023.02.27 15:37:51.485525761	0001923
0	11.310402	4.173048	10.504164	0.416413	MT	21337	2023.02.27 15:37:51.486525761	0001923
0	13.772956	4.600962	12.968200	0.592650	MT	21337	2023.02.27 15:37:51.487525761	0001923
0	15.802524	3.814505	15.313153	0.822597	MT	21337	2023.02.27 15:37:51.488525761	0001923
0	17.075674	1.941359	16.929152	1.101627	MT	21337	2023.02.27 15:37:51.489525761	0001923
0	17.470382	-0.450561	17.410621	1.371684	MT	21337	2023.02.27 15:37:51.490525761	0001923
0	17.010325	-2.855729	16.703397	1.480702	MT	21337	2023.02.27 15:37:51.491525761	0001923
0	15.667912	-4.576213	14.906709	1.527017	MT	21337	2023.02.27 15:37:51.492525761	0001923
0	13.702984	-5.352221	12.530797	1.450732	MT	21337	2023.02.27 15:37:51.493525761	0001923
0	11.231104	-4.725016	10.119152	1.189403	MT	21337	2023.02.27 15:37:51.494525761	0001923
0	8.888033	-3.133779	8.269091	0.893703	MT	21337	2023.02.27 15:37:51.495525761	0001923
0	7.560940	-0.875250	7.482071	0.648361	MT	21337	2023.02.27 15:37:51.496525761	0001923
0	8.055725	1.610964	7.882306	0.410799	MT	21337	2023.02.27 15:37:51.497525761	0001923
0	10.113022	3.597799	9.444154	0.370153	MT	21337	2023.02.27 15:37:51.498525761	0001923
0	12.585672	4.545172	11.726867	0.470253	MT	21337	2023.02.27 15:37:51.499525761	0001923
0	14.862200	4.307184	14.208990	0.661633	MT	21337	2023.02.27 15:37:51.500525761	0001923
0	16.536370	3.020880	16.229210	0.968789	MT	21337	2023.02.27 15:37:51.501525761	0001923
0	17.380789	0.794954	17.320355	1.210437	MT	21337	2023.02.27 15:37:51.502525761	0001923
0	17.357099	-1.668804	17.217464	1.429304	MT	21337	2023.02.27 15:37:51.503525761	0001923
0	16.421231	-3.830019	15.892113	1.558374	MT	21337	2023.02.27 15:37:51.504525761	0001923
0	14.735070	-5.075329	13.753739	1.482553	MT	21337	2023.02.27 15:37:51.505525761	0001923
0	12.473250	-5.173162	11.273974	1.310675	MT	21337	2023.02.27 15:37:51.506525761	0001923
0	9.990231	-4.030417	9.083221	1.027399	MT	21337	2023.02.27 15:37:51.507525761	0001923
0	8.029801	-2.045661	7.729492	0.740221	MT	21337	2023.02.27 15:37:51.508525761	0001923
0	7.526649	0.425525	7.496309	0.524147	MT	21337	2023.02.27 15:37:51.509525761	0001923
0	8.958948	2.702948	8.532954	0.381470	MT	21337	2023.02.27 15:37:51.510525761	0001923
0	11.360446	4.248814	10.528556	0.396001	MT	21337	2023.02.27 15:37:51.511525761	0001923
0	13.768374	4.592303	12.969168	0.528743	MT	21337	2023.02.27 15:37:51.512525761	0001923
0	15.769116	3.747040	15.297793	0.776050	MT	21337	2023.02.27 15:37:51.513525761	0001923
0	17.080742	1.961107	16.933541	1.077487	MT	21337	2023.02.27 15:37:51.514525761	0001923
0	17.499636	-0.443006	17.443237	1.332097	MT	21337	2023.02.27 15:37:51.515525761	0001923
0	17.010023	-2.827527	16.706125	1.500456	MT	21337	2023.02.27 15:37:51.516525761	0001923
0	15.701366	-4.610706	14.925886	1.578675	MT	21337	2023.02.27 15:37:51.517525761	0001923
0	13.693212	-5.288522	12.550283	1.423368	MT	21337	2023.02.27 15:37:51.518525761	0001923
0	11.243257	-4.775836	10.106849	1.205742	MT	21337	2023.02.27 15:37:51.519525761	0001923
0	8.909828	-3.141758	8.289018	0.898090	MT	21337	2023.02.27 15:37:51.520525761	0001923
0	7.568727	-0.840139	7.492928	0.660167	MT	21337	2023.02.27 15:37:51.521525761	0001923
0	8.060712	1.598832	7.890474	0.399047	MT	21337	2023.02.27 15:37:51.522525761	0001923
0	10.101412	3.554756	9.448164	0.366657	MT	21337	2023.02.27 15:37:51.523525761	0001923
0	12.588569	4.553172	11.726877	0.470170	MT	21337	2023.02.27 15:37:51.524525761	0001923
0	14.872739	4.378274	14.197953	0.668733	MT	21337	2023.02.27 15:37:51.525525761	0001923
0	16.522910	3.016676	16.217527	0.947651	MT	21337	2023.02.27 15:37:51.526525761	0001923
0	17.406244	0.799176	17.343991	1.234759	MT	21337	2023.02.27 15:37:51.527525761	0001923
0	17.342162	-1.664581	17.201166	1.449015	MT	21337	2023.02.27 15:37:51.528525761	0001923
0	16.430319	-3.827279	15.904482	1.534530	MT	21337	2023.02.27 15:37:51.529525761	0001923
0	14.754147	-5.091052	13.765291	1.510897	MT	21337	2023.02.27 15:37:51.530525761	0001923
0	12.466329	-5.169354	11.270269	1.291576	MT	21337	2023.02.27 15:37:51.531525761	0001923
0	9.978830	-4.046355	9.063143	1.031258	MT	21337	2023.02.27 15:37:51.532525761	0001923
0	8.027824	-2.002517	7.737313	0.754898	MT	21337	2023.02.27 15:37:51.533525761	0001923
0	7.550356	0.425459	7.520367	0.520514	MT	21337	2023.02.27 15:37:51.534525761	0001923
0	8.930824	2.685933	8.508997	0.377278	MT	21337	2023.02.27 15:37:51.535525761	0001923
0	11.330040	4.216877	10.508460	0.400024	MT	21337	2023.02.27 15:37:51.536525761	0001923
0	13.791101	4.616492	12.983889	0.548722	MT	21337	2023.02.27 15:37:51.537525761	0001923
0	15.810852	3.774364	15.332286	0.811301	MT	21337	2023.02.27 15:37:51.538525761	0001923
0	17.055306	1.956884	16.909906	1.053165	MT	21337	2023.02.27 15:37:51.539525761	0001923
0	17.495863	-0.498542	17.434500	1.376544	MT	21337	2023.02.27 15:37:51.540525761	0001923
0	17.021604	-2.851575	16.714157	1.496826	MT	21337	2023.02.27 15:37:51.541525761	0001923
0	15.694076	-4.572159	14.934588	1.535403	MT	21337	2023.02.27 15:37:51.542525761	0001923
0	13.669397	-5.261800	12.538744	1.394912	MT	21337	2023.02.27 15:37:51.543525761	0001923
0	11.078582	-4.737252	9.948769	1.146921	MT	21337	2023.02.27 15:37:51.544525761	0001923
0	8.761515	-3.109848	8.144424	0.872550	MT	21337	2023.02.27 15:37:51.545525761	0001923
0	7.524144	-0.756885	7.463176	0.583842	MT	21337	2023.02.27 15:37:51.546525761	0001923
0	8.171173	1.670728	7.988548	0.399803	MT	21337	2023.02.27 15:37:51.547525761	0001923
0	10.251954	3.574721	9.600986	0.380787	MT	21337	2023.02.27 15:37:51.548525761	0001923
0	12.798248	4.580588	11.942419	0.438173	MT	21337	2023.02.27 15:37:51.549525761	0001923
0	15.020127	4.354565	14.357234	0.715417	MT	21337	2023.02.27 15:37:51.550525761	0001923
0	16.536423	2.964738	16.240341	0.956536	MT	21337	2023.02.27 15:37:51.551525761	0001923
0	17.409724	0.783214	17.347910	1.238984	MT	21337	2023.02.27 15:37:51.552525761	0001923
0	17.357708	-1.696510	17.213004	1.457527	MT	21337	2023.02.27 15:37:51.553525761	0001923
0	16.415446	-3.791108	15.896281	1.550035	MT	21337	2023.02.27 15:37:51.554525761	0001923
0	14.718727	-5.063441	13.741938	1.470249	MT	21337	2023.02.27 15:37:51.555525761	0001923
0	12.487229	-5.184963	11.281653	1.330917	MT	21337	2023.02.27 15:37:51.556525761	0001923
0	9.985604	-4.045988	9.066593	1.067313	MT	21337	2023.02.27 15:37:51.557525761	0001923
0	8.037165	-2.077253	7.724859	0.779483	MT	21337	2023.02.27 15:37:51.558525761	0001923
0	7.547009	0.408965	7.521081	0.472687	MT	21337	2023.02.27 15:37:51.559525761	0001923
0	8.962460	2.714907	8.533029	0.377347	MT	21337	2023.02.27 15:37:51.560525761	0001923
0	11.351476	4.216895	10.531396	0.404375	MT	21337	2023.02.27 15:37:51.561525761	0001923
0	13.780889	4.572738	12.987470	0.573232	MT	21337	2023.02.27 15:37:51.562525761	0001923
0	15.840658	3.846554	15.344065	0.830740	MT	21337	2023.02.27 15:37:51.563525761	0001923
0	17.052118	1.945342	16.905220	1.097220	MT	21337	2023.02.27 15:37:51.564525761	0001923
0	17.504545	-0.466958	17.447132	1.337404	MT	21337	2023.02.27 15:37:51.565525761	0001923
0	17.011756	-2.827280	16.705758	1.524452	MT	21337	2023.02.27 15:37:51.566525761	0001923
0	15.684524	-4.598931	14.914253	1.555372	MT	21337	2023.02.27 15:37:51.567525761	0001923
0	13.690930	-5.276245	12.549885	1.450240	MT	21337	2023.02.27 15:37:51.568525761	0001923
0	11.238319	-4.748928	10.115002	1.197588	MT	21337	2023.02.27 15:37:51.569525761	0001923
0	8.891092	-3.169131	8.262584	0.858962	MT	21337	2023.02.27 15:37:51.570525761	0001923
0	7.531733	-0.844515	7.458538	0.619680	MT	21337	2023.02.27 15:37:51.571525761	0001923
0	8.056123	1.568236	7.889841	0.438359	MT	21337	2023.02.27 15:37:51.572525761	0001923
0	10.113338	3.566830	9.456055	0.374655	MT	21337	2023.02.27 15:37:51.573525761	0001923
0	12.592606	4.565047	11.727074	0.458049	MT	21337	2023.02.27 15:37:51.574525761	0001923
0	14.867104	4.370444	14.193700	0.684751	MT	21337	2023.02.27 15:37:51.575525761	0001923
0	16.535619	2.969278	16.235552	1.008425	MT	21337	2023.02.27 15:37:51.576525761	0001923
0	17.401702	0.787181	17.339977	1.234821	MT	21337	2023.02.27 15:37:51.577525761	0001923
0	17.373553	-1.744643	17.225129	1.446206	MT	21337	2023.02.27 15:37:51.578525761	0001923
0	16.453716	-3.829731	15.922636	1.589842	MT	21337	2023.02.27 15:37:51.579525761	0001923
0	14.762915	-5.131211	13.761489	1.495250	MT	21337	2023.02.27 15:37:51.580525761	0001923
0	12.463938	-5.173401	11.266341	1.286557	MT	21337	2023.02.27 15:37:51.581525761	0001923
0	10.014380	-4.050143	9.097768	1.055830	MT	21337	2023.02.27 15:37:51.582525761	0001923
0	8.010259	-2.061312	7.702003	0.770968	MT	21337	2023.02.27 15:37:51.583525761	0001923
0	7.554975	0.409164	7.527775	0.492791	MT	21337	2023.02.27 15:37:51.584525761	0001923
0	8.942877	2.702676	8.517383	0.353230	MT	21337	2023.02.27 15:37:51.585525761	0001923
0	11.321434	4.213009	10.500273	0.411941	MT	21337	2023.02.27 15:37:51.586525761	0001923
0	13.787927	4.616703	12.979584	0.568657	MT	21337	2023.02.27 15:37:51.587525761	0001923
0	15.797444	3.814189	15.309626	0.791541	MT	21337	2023.02.27 15:37:51.588525761	0001923
0	17.089498	1.948931	16.944770	1.061781	MT	21337	2023.02.27 15:37:51.589525761	0001923
0	17.512006	-0.418855	17.455020	1.348031	MT	21337	2023.02.27 15:37:51.590525761	0001923
0	17.008898	-2.815404	16.705956	1.512330	MT	21337	2023.02.27 15:37:51.591525761	0001923
0	15.686929	-4.603265	14.918736	1.523479	MT	21337	2023.02.27 15:37:51.592525761	0001923
0	13.679619	-5.284634	12.538472	1.411146	MT	21337	2023.02.27 15:37:51.593525761	0001923
0	11.228266	-4.760994	10.099112	1.189468	MT	21337	2023.02.27 15:37:51.594525761	0001923
0	8.910134	-3.150078	8.289481	0.867178	MT	21337	2023.02.27 15:37:51.595525761	0001923
0	7.518112	-0.848376	7.443352	0.631490	MT	21337	2023.02.27 15:37:51.596525761	0001923
0	8.049401	1.591371	7.877687	0.449937	MT	21337	2023.02.27 15:37:51.597525761	0001923
0	10.104304	3.621982	9.424941	0.385613	MT	21337	2023.02.27 15:37:51.598525761	0001923
0	12.619735	4.568853	11.755320	0.442438	MT	21337	2023.02.27 15:37:51.599525761	0001923
0	14.849836	4.366213	14.178063	0.660552	MT	21337	2023.02.27 15:37:51.600525761	0001923
0	16.502383	3.004997	16.197073	0.976464	MT	21337	2023.02.27 15:37:51.601525761	0001923
0	17.382584	0.770491	17.319532	1.262686	MT	21337	2023.02.27 15:37:51.602525761	0001923
0	17.360692	-1.716354	17.212751	1.472730	MT	21337	2023.02.27 15:37:51.603525761	0001923
0	16.435814	-3.830159	15.908294	1.546620	MT	21337	2023.02.27 15:37:51.604525761	0001923
0	14.736206	-5.099279	13.745651	1.486678	MT	21337	2023.02.27 15:37:51.605525761	0001923
0	12.498331	-5.177313	11.301149	1.299130	MT	21337	2023.02.27 15:37:51.606525761	0001923
0	10.018626	-4.094125	9.082717	1.056053	MT	21337	2023.02.27 15:37:51.607525761	0001923
0	8.015305	-2.073439	7.705172	0.759139	MT	21337	2023.02.27 15:37:51.608525761	0001923
0	7.558514	0.389284	7.531567	0.505056	MT	21337	2023.02.27 15:37:51.609525761	0001923
0	8.981008	2.682695	8.558781	0.457085	MT	21337	2023.02.27 15:37:51.610525761	0001923
0	11.361571	4.204755	10.547563	0.392745	MT	21337	2023.02.27 15:37:51.611525761	0001923
0	13.796928	4.588519	12.999793	0.553254	MT	21337	2023.02.27 15:37:51.612525761	0001923
0	15.808112	3.810177	15.321620	0.791766	MT	21337	2023.02.27 15:37:51.613525761	0001923
0	17.085439	1.969061	16.937611	1.073466	MT	21337	2023.02.27 15:37:51.614525761	0001923
0	17.485597	-0.430620	17.426704	1.367723	MT	21337	2023.02.27 15:37:51.615525761	0001923
0	17.017521	-2.851031	16.705364	1.548695	MT	21337	2023.02.27 15:37:51.616525761	0001923
0	15.704242	-4.572212	14.945648	1.531571	MT	21337	2023.02.27 15:37:51.617525761	0001923
0	13.698196	-5.293161	12.549743	1.458414	MT	21337	2023.02.27 15:37:51.618525761	0001923
0	11.257823	-4.783807	10.118777	1.210007	MT	21337	2023.02.27 15:37:51.619525761	0001923
0	8.911216	-3.137418	8.288519	0.931044	MT	21337	2023.02.27 15:37:51.620525761	0001923
0	7.549582	-0.832038	7.473817	0.667793	MT	21337	2023.02.27 15:37:51.621525761	0001923
0	8.056510	1.623534	7.877481	0.465605	MT	21337	2023.02.27 15:37:51.622525761	0001923
0	10.101327	3.602144	9.428672	0.401877	MT	21337	2023.02.27 15:37:51.623525761	0001923
0	12.580805	4.549592	11.718262	0.510083	MT	21337	2023.02.27 15:37:51.624525761	0001923
0	14.844355	4.346338	14.177856	0.672756	MT	21337	2023.02.27 15:37:51.625525761	0001923
0	16.520483	2.984550	16.221672	0.936043	MT	21337	2023.02.27 15:37:51.626525761	0001923
0	17.375345	0.786752	17.316652	1.190462	MT	21337	2023.02.27 15:37:51.627525761	0001923
0	17.354046	-1.633765	17.217445	1.432943	MT	21337	2023.02.27 15:37:51.628525761	0001923
0	16.426981	-3.823609	15.904975	1.502495	MT	21337	2023.02.27 15:37:51.629525761	0001923
0	14.748518	-5.114911	13.749082	1.522897	MT	21337	2023.02.27 15:37:51.630525761	0001923
0	12.463083	-5.176940	11.258665	1.330483	MT	21337	2023.02.27 15:37:51.631525761	0001923
0	10.023240	-4.050403	9.110133	1.032017	MT	21337	2023.02.27 15:37:51.632525761	0001923
0	8.011243	-2.022285	7.712987	0.774734	MT	21337	2023.02.27 15:37:51.633525761	0001923
0	7.569081	0.425398	7.539426	0.516805	MT	21337	2023.02.27 15:37:51.634525761	0001923
0	8.981918	2.690282	8.559401	0.417010	MT	21337	2023.02.27 15:37:51.635525761	0001923
0	11.326410	4.196915	10.512374	0.404291	MT	21337	2023.02.27 15:37:51.636525761	0001923
0	13.827192	4.676751	12.999546	0.575344	MT	21337	2023.02.27 15:37:51.637525761	0001923
0	15.801520	3.782220	15.321526	0.796053	MT	21337	2023.02.27 15:37:51.638525761	0001923
0	17.081050	1.929104	16.937503	1.077877	MT	21337	2023.02.27 15:37:51.639525761	0001923
0	17.506780	-0.478638	17.446644	1.368523	MT	21337	2023.02.27 15:37:51.640525761	0001923
0	17.006157	-2.811277	16.702778	1.524241	MT	21337	2023.02.27 15:37:51.641525761	0001923
0	15.715966	-4.587803	14.949018	1.571790	MT	21337	2023.02.27 15:37:51.642525761	0001923
0	13.643156	-5.273015	12.508101	1.370556	MT	21337	2023.02.27 15:37:51.643525761	0001923
0	11.224155	-4.772899	10.087977	1.197422	MT	21337	2023.02.27 15:37:51.644525761	0001923
0	8.896705	-3.164598	8.264795	0.910958	MT	21337	2023.02.27 15:37:51.645525761	0001923
0	7.491542	-0.835977	7.414820	0.666933	MT	21337	2023.02.27 15:37:51.646525761	0001923
0	8.041841	1.580004	7.874224	0.413996	MT	21337	2023.02.27 15:37:51.647525761	0001923
0	10.079022	3.550986	9.424856	0.386344	MT	21337	2023.02.27 15:37:51.648525761	0001923
0	12.580252	4.530173	11.726850	0.470407	MT	21337	2023.02.27 15:37:51.649525761	0001923
0	14.872737	4.410862	14.185137	0.724211	MT	21337	2023.02.27 15:37:51.650525761	0001923
0	16.541660	2.968868	16.244146	0.969554	MT	21337	2023.02.27 15:37:51.651525761	0001923
0	17.377195	0.754372	17.315697	1.250791	MT	21337	2023.02.27 15:37:51.652525761	0001923
0	17.365164	-1.672853	17.225520	1.425468	MT	21337	2023.02.27 15:37:51.653525761	0001923
0	16.455200	-3.866127	15.919189	1.551158	MT	21337	2023.02.27 15:37:51.654525761	0001923
0	14.775451	-5.115190	13.780444	1.499375	MT	21337	2023.02.27 15:37:51.655525761	0001923
0	12.466711	-5.145627	11.273212	1.362388	MT	21337	2023.02.27 15:37:51.656525761	0001923
0	10.037125	-4.094438	9.106142	1.028409	MT	21337	2023.02.27 15:37:51.657525761	0001923
0	8.038154	-2.056969	7.728455	0.807333	MT	21337	2023.02.27 15:37:51.658525761	0001923
0	7.577409	0.449182	7.547759	0.496684	MT	21337	2023.02.27 15:37:51.659525761	0001923
0	8.960043	2.693945	8.536942	0.381623	MT	21337	2023.02.27 15:37:51.660525761	0001923
0	11.377186	4.236749	10.551600	0.392477	MT	21337	2023.02.27 15:37:51.661525761	0001923
0	13.802210	4.628318	12.992147	0.532723	MT	21337	2023.02.27 15:37:51.662525761	0001923
0	15.797130	3.785812	15.318142	0.755958	MT	21337	2023.02.27 15:37:51.663525761	0001923
0	17.090869	1.949220	16.944343	1.089776	MT	21337	2023.02.27 15:37:51.664525761	0001923
0	17.472875	-0.430731	17.414888	1.355542	MT	21337	2023.02.27 15:37:51.665525761	0001923
0	16.993908	-2.839424	16.686991	1.508288	MT	21337	2023.02.27 15:37:51.666525761	0001923
0	15.694931	-4.588154	14.930569	1.535506	MT	21337	2023.02.27 15:37:51.667525761	0001923
0	13.672384	-5.261439	12.538210	1.429906	MT	21337	2023.02.27 15:37:51.668525761	0001923
0	11.269691	-4.816011	10.119044	1.190340	MT	21337	2023.02.27 15:37:51.669525761	0001923
0	8.917576	-3.176408	8.280473	0.931323	MT	21337	2023.02.27 15:37:51.670525761	0001923
0	7.536305	-0.820638	7.466733	0.608557	MT	21337	2023.02.27 15:37:51.671525761	0001923
0	8.056199	1.584445	7.885556	0.458130	MT	21337	2023.02.27 15:37:51.672525761	0001923
0	10.081141	3.578869	9.417074	0.373935	MT	21337	2023.02.27 15:37:51.673525761	0001923
0	12.630542	4.585343	11.758606	0.490327	MT	21337	2023.02.27 15:37:51.674525761	0001923
0	14.855605	4.349882	14.190516	0.629905	MT	21337	2023.02.27 15:37:51.675525761	0001923
0	16.525876	2.928703	16.236360	0.952846	MT	21337	2023.02.27 15:37:51.676525761	0001923
0	17.379732	0.795494	17.315562	1.262367	MT	21337	2023.02.27 15:37:51.677525761	0001923
0	17.366078	-1.676770	17.225393	1.433508	MT	21337	2023.02.27 15:37:51.678525761	0001923
0	16.456617	-3.834513	15.931775	1.515018	MT	21337	2023.02.27 15:37:51.679525761	0001923
0	14.743575	-5.048350	13.772769	1.482566	MT	21337	2023.02.27 15:37:51.680525761	0001923
0	12.476617	-5.169001	11.277734	1.326692	MT	21337	2023.02.27 15:37:51.681525761	0001923
0	10.008707	-4.082287	9.078976	1.039871	MT	21337	2023.02.27 15:37:51.682525761	0001923
0	8.048560	-2.045109	7.743651	0.795441	MT	21337	2023.02.27 15:37:51.683525761	0001923
0	7.565688	0.417598	7.535127	0.535823	MT	21337	2023.02.27 15:37:51.684525761	0001923
0	8.961932	2.699068	8.536765	0.393570	MT	21337	2023.02.27 15:37:51.685525761	0001923
0	11.343838	4.204733	10.528626	0.388455	MT	21337	2023.02.27 15:37:51.686525761	0001923
0	13.822330	4.608456	13.019876	0.549354	MT	21337	2023.02.27 15:37:51.687525761	0001923
0	15.806997	3.838143	15.313716	0.787356	MT	21337	2023.02.27 15:37:51.688525761	0001923
0	17.086643	1.976143	16.937498	1.081393	MT	21337	2023.02.27 15:37:51.689525761	0001923
0	17.505677	-0.474803	17.446893	1.352484	MT	21337	2023.02.27 15:37:51.690525761	0001923
0	17.008816	-2.886554	16.695117	1.496896	MT	21337	2023.02.27 15:37:51.691525761	0001923
0	15.695907	-4.552044	14.941428	1.547302	MT	21337	2023.02.27 15:37:51.692525761	0001923
0	13.683079	-5.313343	12.527027	1.438272	MT	21337	2023.02.27 15:37:51.693525761	0001923
0	11.220203	-4.744826	10.095887	1.205255	MT	21337	2023.02.27 15:37:51.694525761	0001923
0	8.886956	-3.129738	8.269034	0.897661	MT	21337	2023.02.27 15:37:51.695525761	0001923
0	7.552279	-0.814960	7.477715	0.675678	MT	21337	2023.02.27 15:37:51.696525761	0001923
0	8.058241	1.635369	7.877739	0.449484	MT	21337	2023.02.27 15:37:51.697525761	0001923
0	10.089387	3.535331	9.440301	0.421747	MT	21337	2023.02.27 15:37:51.698525761	0001923
0	12.587638	4.561134	11.722948	0.466028	MT	21337	2023.02.27 15:37:51.699525761	0001923
0	14.861010	4.390290	14.181969	0.668365	MT	21337	2023.02.27 15:37:51.700525761	0001923
0	16.528810	2.952382	16.236861	0.921604	MT	21337	2023.02.27 15:37:51.701525761	0001923
0	17.372094	0.761921	17.313378	1.206671	MT	21337	2023.02.27 15:37:51.702525761	0001923
0	17.382279	-1.684703	17.240259	1.441818	MT	21337	2023.02.27 15:37:51.703525761	0001923
0	16.446883	-3.819299	15.923489	1.534738	MT	21337	2023.02.27 15:37:51.704525761	0001923
0	14.785196	-5.091295	13.800593	1.491435	MT	21337	2023.02.27 15:37:51.705525761	0001923
0	12.503432	-5.196934	11.293577	1.335223	MT	21337	2023.02.27 15:37:51.706525761	0001923
0	10.030428	-4.078022	9.101551	1.068177	MT	21337	2023.02.27 15:37:51.707525761	0001923
0	8.026796	-2.006795	7.737721	0.727944	MT	21337	2023.02.27 15:37:51.708525761	0001923
0	7.542383	0.405674	7.512039	0.540595	MT	21337	2023.02.27 15:37:51.709525761	0001923
0	8.962638	2.654014	8.551771	0.390263	MT	21337	2023.02.27 15:37:51.710525761	0001923
0	11.345331	4.200813	10.531499	0.396541	MT	21337	2023.02.27 15:37:51.711525761	0001923
0	13.819000	4.644346	13.004103	0.536741	MT	21337	2023.02.27 15:37:51.712525761	0001923
0	15.777858	3.778400	15.297295	0.810725	MT	21337	2023.02.27 15:37:51.713525761	0001923
0	17.087451	1.945430	16.940033	1.109753	MT	21337	2023.02.27 15:37:51.714525761	0001923
0	17.505696	-0.446680	17.446743	1.364194	MT	21337	2023.02.27 15:37:51.715525761	0001923
0	17.023018	-2.854911	16.709175	1.560795	MT	21337	2023.02.27 15:37:51.716525761	0001923
0	15.692813	-4.638884	14.910145	1.559722	MT	21337	2023.02.27 15:37:51.717525761	0001923
0	13.649317	-5.280196	12.502886	1.449563	MT	21337	2023.02.27 15:37:51.718525761	0001923
0	11.230669	-4.760715	10.098700	1.216464	MT	21337	2023.02.27 15:37:51.719525761	0001923
0	8.865341	-3.129621	8.244900	0.906293	MT	21337	2023.02.27 15:37:51.720525761	0001923
0	7.531411	-0.784193	7.462120	0.651119	MT	21337	2023.02.27 15:37:51.721525761	0001923
0	8.064264	1.619691	7.885231	0.481766	MT	21337	2023.02.27 15:37:51.722525761	0001923
0	10.094594	3.563014	9.436808	0.390403	MT	21337	2023.02.27 15:37:51.723525761	0001923
0	12.621989	4.645084	11.727108	0.461225	MT	21337	2023.02.27 15:37:51.724525761	0001923
0	14.843162	4.327500	14.181589	0.689010	MT	21337	2023.02.27 15:37:51.725525761	0001923
0	16.528048	3.004545	16.225695	0.935898	MT	21337	2023.02.27 15:37:51.726525761	0001923
0	17.412143	0.739461	17.350491	1.263478	MT	21337	2023.02.27 15:37:51.727525761	0001923
0	17.373158	-1.708773	17.229354	1.433899	MT	21337	2023.02.27 15:37:51.728525761	0001923
0	16.452316	-3.810850	15.926826	1.578710	MT	21337	2023.02.27 15:37:51.729525761	0001923
0	14.748622	-5.070888	13.765071	1.526688	MT	21337	2023.02.27 15:37:51.730525761	0001923
0	12.487437	-5.181174	11.285963	1.310940	MT	21337	2023.02.27 15:37:51.731525761	0001923
0	10.027814	-4.112959	9.082451	1.072246	MT	21337	2023.02.27 15:37:51.732525761	0001923
0	8.038507	-2.014399	7.744115	0.767127	MT	21337	2023.02.27 15:37:51.733525761	0001923
0	7.561106	0.425406	7.531427	0.516683	MT	21337	2023.02.27 15:37:51.734525761	0001923
0	9.000745	2.715227	8.571490	0.412937	MT	21337	2023.02.27 15:37:51.735525761	0001923
0	11.335412	4.189223	10.523890	0.435551	MT	21337	2023.02.27 15:37:51.736525761	0001923
0	13.800614	4.591978	13.004591	0.501282	MT	21337	2023.02.27 15:37:51.737525761	0001923
0	15.839524	3.842513	15.344121	0.826782	MT	21337	2023.02.27 15:37:51.738525761	0001923
0	17.068553	1.996039	16.917707	1.068883	MT	21337	2023.02.27 15:37:51.739525761	0001923
0	17.500450	-0.462954	17.443137	1.337302	MT	21337	2023.02.27 15:37:51.740525761	0001923
0	16.990553	-2.839338	16.682869	1.516225	MT	21337	2023.02.27 15:37:51.741525761	0001923
0	15.685615	-4.580064	14.922458	1.543300	MT	21337	2023.02.27 15:37:51.742525761	0001923
0	13.666298	-5.261391	12.531149	1.433798	MT	21337	2023.02.27 15:37:51.743525761	0001923
0	11.249305	-4.773261	10.119462	1.165901	MT	21337	2023.02.27 15:37:51.744525761	0001923
0	8.888214	-3.145816	8.265138	0.889766	MT	21337	2023.02.27 15:37:51.745525761	0001923
0	7.534304	-0.831939	7.457697	0.675547	MT	21337	2023.02.27 15:37:51.746525761	0001923
0	8.060881	1.611279	7.885832	0.441855	MT	21337	2023.02.27 15:37:51.747525761	0001923
0	10.119154	3.571073	9.459693	0.398671	MT	21337	2023.02.27 15:37:51.748525761	0001923
0	12.600813	4.565328	11.734646	0.486166	MT	21337	2023.02.27 15:37:51.749525761	0001923
0	14.857710	4.323607	14.197399	0.701294	MT	21337	2023.02.27 15:37:51.750525761	0001923
0	16.554851	2.980679	16.256419	0.952616	MT	21337	2023.02.27 15:37:51.751525761	0001923
0	17.403741	0.782847	17.344461	1.202929	MT	21337	2023.02.27 15:37:51.752525761	0001923
0	17.376424	-1.700611	17.232119	1.449859	MT	21337	2023.02.27 15:37:51.753525761	0001923
0	16.445651	-3.815340	15.923555	1.530698	MT	21337	2023.02.27 15:37:51.754525761	0001923
0	14.748539	-5.099625	13.762137	1.454927	MT	21337	2023.02.27 15:37:51.755525761	0001923
0	12.502071	-5.184939	11.297590	1.335161	MT	21337	2023.02.27 15:37:51.756525761	0001923
0	9.992131	-4.082518	9.063345	1.015631	MT	21337	2023.02.27 15:37:51.757525761	0001923
0	8.052314	-2.061149	7.743693	0.791606	MT	21337	2023.02.27 15:37:51.758525761	0001923
0	7.549942	0.429335	7.520555	0.508475	MT	21337	2023.02.27 15:37:51.759525761	0001923
0	8.963086	2.669852	8.548035	0.374040	MT	21337	2023.02.27 15:37:51.760525761	0001923
0	11.382853	4.263422	10.548121	0.360143	MT	21337	2023.02.27 15:37:51.761525761	0001923
0	13.794020	4.624574	12.983777	0.556638	MT	21337	2023.02.27 15:37:51.762525761	0001923
0	15.782980	3.763640	15.304910	0.834998	MT	21337	2023.02.27 15:37:51.763525761	0001923
0	17.061956	1.965251	16.913365	1.089138	MT	21337	2023.02.27 15:37:51.764525761	0001923
0	17.481602	-0.450697	17.422803	1.359869	MT	21337	2023.02.27 15:37:51.765525761	0001923
0	17.000643	-2.850764	16.685999	1.572400	MT	21337	2023.02.27 15:37:51.766525761	0001923
0	15.670367	-4.580048	14.906460	1.543056	MT	21337	2023.02.27 15:37:51.767525761	0001923
0	13.661982	-5.293610	12.515464	1.410887	MT	21337	2023.02.27 15:37:51.768525761	0001923
0	11.220088	-4.760370	10.083213	1.248229	MT	21337	2023.02.27 15:37:51.769525761	0001923
0	8.891126	-3.125984	8.277389	0.874746	MT	21337	2023.02.27 15:37:51.770525761	0001923
0	7.537095	-0.803237	7.466158	0.647376	MT	21337	2023.02.27 15:37:51.771525761	0001923
0	8.044854	1.631175	7.866041	0.429346	MT	21337	2023.02.27 15:37:51.772525761	0001923
0	10.077392	3.546904	9.424974	0.378386	MT	21337	2023.02.27 15:37:51.773525761	0001923
0	12.619480	4.600947	11.742237	0.449909	MT	21337	2023.02.27 15:37:51.774525761	0001923
0	14.885985	4.350098	14.221146	0.654375	MT	21337	2023.02.27 15:37:51.775525761	0001923
0	16.528740	2.948537	16.236628	0.936643	MT	21337	2023.02.27 15:37:51.776525761	0001923
0	17.398028	0.779309	17.335785	1.246840	MT	21337	2023.02.27 15:37:51.777525761	0001923
0	17.339281	-1.700947	17.197673	1.413331	MT	21337	2023.02.27 15:37:51.778525761	0001923
0	16.440406	-3.787177	15.923344	1.546407	MT	21337	2023.02.27 15:37:51.779525761	0001923
0	14.743245	-5.048392	13.772830	1.478567	MT	21337	2023.02.27 15:37:51.780525761	0001923
0	12.494968	-5.197507	11.290432	1.279172	MT	21337	2023.02.27 15:37:51.781525761	0001923
0	10.020524	-4.069942	9.093454	1.074971	MT	21337	2023.02.27 15:37:51.782525761	0001923
0	8.007654	-1.990738	7.721680	0.731534	MT	21337	2023.02.27 15:37:51.783525761	0001923
0	7.560193	0.389604	7.531094	0.536050	MT	21337	2023.02.27 15:37:51.784525761	0001923
0	8.951522	2.653819	8.541078	0.370098	MT	21337	2023.02.27 15:37:51.785525761	0001923
0	11.345841	4.201019	10.531194	0.416538	MT	21337	2023.02.27 15:37:51.786525761	0001923
0	13.812566	4.656647	12.991691	0.564429	MT	21337	2023.02.27 15:37:51.787525761	0001923
0	15.791783	3.806235	15.305556	0.795562	MT	21337	2023.02.27 15:37:51.788525761	0001923
0	17.060793	1.913414	16.917059	1.105731	MT	21337	2023.02.27 15:37:51.789525761	0001923
0	17.480590	-0.487025	17.423248	1.328245	MT	21337	2023.02.27 15:37:51.790525761	0001923
0	17.014554	-2.835073	16.705444	1.544531	MT	21337	2023.02.27 15:37:51.791525761	0001923
0	15.697952	-4.635556	14.923125	1.495875	MT	21337	2023.02.27 15:37:51.792525761	0001923
0	13.670368	-5.305166	12.514794	1.454003	MT	21337	2023.02.27 15:37:51.793525761	0001923
0	11.225659	-4.773151	10.092343	1.173488	MT	21337	2023.02.27 15:37:51.794525761	0001923
0	8.863336	-3.077600	8.261898	0.910017	MT	21337	2023.02.27 15:37:51.795525761	0001923
0	7.534460	-0.828438	7.462434	0.627575	MT	21337	2023.02.27 15:37:51.796525761	0001923
0	8.061170	1.631323	7.881795	0.445587	MT	21337	2023.02.27 15:37:51.797525761	0001923
0	10.131056	3.614198	9.455561	0.410165	MT	21337	2023.02.27 15:37:51.798525761	0001923
0	12.641058	4.557032	11.781997	0.462971	MT	21337	2023.02.27 15:37:51.799525761	0001923
0	14.874331	4.394484	14.193667	0.688504	MT	21337	2023.02.27 15:37:51.800525761	0001923
0	16.516002	2.952851	16.221191	0.965367	MT	21337	2023.02.27 15:37:51.801525761	0001923
0	17.418271	0.782749	17.359581	1.195159	MT	21337	2023.02.27 15:37:51.802525761	0001923
0	17.376820	-1.688375	17.231782	1.472732	MT	21337	2023.02.27 15:37:51.803525761	0001923
0	16.438821	-3.819332	15.915551	1.530617	MT	21337	2023.02.27 15:37:51.804525761	0001923
0	14.782444	-5.083295	13.800602	1.491353	MT	21337	2023.02.27 15:37:51.805525761	0001923
0	12.466599	-5.193310	11.259196	1.294654	MT	21337	2023.02.27 15:37:51.806525761	0001923
0	10.005541	-4.038181	9.093844	1.051646	MT	21337	2023.02.27 15:37:51.807525761	0001923
0	8.033990	-2.010479	7.741242	0.759041	MT	21337	2023.02.27 15:37:51.808525761	0001923
0	7.589668	0.421542	7.559174	0.533149	MT	21337	2023.02.27 15:37:51.809525761	0001923
0	8.949371	2.654349	8.536300	0.421028	MT	21337	2023.02.27 15:37:51.810525761	0001923
0	11.356773	4.200924	10.543314	0.408722	MT	21337	2023.02.27 15:37:51.811525761	0001923
0	13.790005	4.616080	12.984500	0.508728	MT	21337	2023.02.27 15:37:51.812525761	0001923
0	15.817562	3.830368	15.325354	0.810618	MT	21337	2023.02.27 15:37:51.813525761	0001923
0	17.064966	1.913451	16.920997	1.109792	MT	21337	2023.02.27 15:37:51.814525761	0001923
0	17.480312	-0.438862	17.423061	1.343748	MT	21337	2023.02.27 15:37:51.815525761	0001923
0	16.985564	-2.843581	16.679231	1.492209	MT	21337	2023.02.27 15:37:51.816525761	0001923
0	15.679279	-4.567937	14.918289	1.555114	MT	21337	2023.02.27 15:37:51.817525761	0001923
0	13.680640	-5.305708	12.531570	1.403256	MT	21337	2023.02.27 15:37:51.818525761	0001923
0	11.219913	-4.795840	10.071890	1.201414	MT	21337	2023.02.27 15:37:51.819525761	0001923
0	8.892462	-3.153640	8.264869	0.906846	MT	21337	2023.02.27 15:37:51.820525761	0001923
0	7.557210	-0.807133	7.484968	0.659705	MT	21337	2023.02.27 15:37:51.821525761	0001923
0	8.060157	1.591111	7.890052	0.426125	MT	21337	2023.02.27 15:37:51.822525761	0001923
0	10.124113	3.617876	9.448055	0.378007	MT	21337	2023.02.27 15:37:51.823525761	0001923
0	12.604528	4.545234	11.746743	0.478557	MT	21337	2023.02.27 15:37:51.824525761	0001923
0	14.871483	4.362158	14.202101	0.657961	MT	21337	2023.02.27 15:37:51.825525761	0001923
0	16.533302	2.988838	16.232233	0.965165	MT	21337	2023.02.27 15:37:51.826525761	0001923
0	17.419483	0.766121	17.359011	1.231328	MT	21337	2023.02.27 15:37:51.827525761	0001923
0	17.386264	-1.668471	17.243927	1.464711	MT	21337	2023.02.27 15:37:51.828525761	0001923
0	16.437065	-3.838241	15.908407	1.538704	MT	21337	2023.02.27 15:37:51.829525761	0001923
0	14.760126	-5.091600	13.777084	1.459074	MT	21337	2023.02.27 15:37:51.830525761	0001923
0	12.493022	-5.165355	11.301224	1.295008	MT	21337	2023.02.27 15:37:51.831525761	0001923
0	10.018313	-4.089554	9.077883	1.110942	MT	21337	2023.02.27 15:37:51.832525761	0001923
0	8.033308	-2.033305	7.732971	0.775153	MT	21337	2023.02.27 15:37:51.833525761	0001923
0	7.575523	0.401350	7.547457	0.513175	MT	21337	2023.02.27 15:37:51.834525761	0001923
0	8.938954	2.686090	8.516752	0.393398	MT	21337	2023.02.27 15:37:51.835525761	0001923
0	11.360533	4.240935	10.531363	0.408127	MT	21337	2023.02.27 15:37:51.836525761	0001923
0	13.773328	4.616553	12.964830	0.552431	MT	21337	2023.02.27 15:37:51.837525761	0001923
0	15.778878	3.802165	15.293675	0.787421	MT	21337	2023.02.27 15:37:51.838525761	0001923
0	17.064941	1.953330	16.917228	1.097321	MT	21337	2023.02.27 15:37:51.839525761	0001923
0	17.505402	-0.454763	17.446856	1.356278	MT	21337	2023.02.27 15:37:51.840525761	0001923
0	16.984419	-2.863658	16.675330	1.484356	MT	21337	2023.02.27 15:37:51.841525761	0001923
0	15.684462	-4.564609	14.931270	1.491267	MT	21337	2023.02.27 15:37:51.842525761	0001923
0	13.665911	-5.272500	12.527305	1.422852	MT	21337	2023.02.27 15:37:51.843525761	0001923
0	11.221847	-4.760580	10.087518	1.228294	MT	21337	2023.02.27 15:37:51.844525761	0001923
0	8.882528	-3.121477	8.264663	0.922514	MT	21337	2023.02.27 15:37:51.845525761	0001923
0	7.552226	-0.796254	7.482165	0.647548	MT	21337	2023.02.27 15:37:51.846525761	0001923
0	8.097380	1.623201	7.920903	0.438267	MT	21337	2023.02.27 15:37:51.847525761	0001923
0	10.120189	3.597667	9.452336	0.358277	MT	21337	2023.02.27 15:37:51.848525761	0001923
0	12.622297	4.561509	11.758333	0.506571	MT	21337	2023.02.27 15:37:51.849525761	0001923
0	14.891569	4.382100	14.217184	0.653985	MT	21337	2023.02.27 15:37:51.850525761	0001923
0	16.563675	2.968710	16.267342	0.956907	MT	21337	2023.02.27 15:37:51.851525761	0001923
0	17.389370	0.774235	17.327902	1.238771	MT	21337	2023.02.27 15:37:51.852525761	0001923
0	17.379867	-1.664174	17.235505	1.492543	MT	21337	2023.02.27 15:37:51.853525761	0001923
0	16.432561	-3.834196	15.904351	1.542601	MT	21337	2023.02.27 15:37:51.854525761	0001923
0	14.746681	-5.079465	13.765916	1.470780	MT	21337	2023.02.27 15:37:51.855525761	0001923
0	12.489055	-5.177219	11.290028	1.306961	MT	21337	2023.02.27 15:37:51.856525761	0001923
0	10.017767	-4.078216	9.089858	1.047997	MT	21337	2023.02.27 15:37:51.857525761	0001923
0	8.020569	-2.022087	7.720681	0.794853	MT	21337	2023.02.27 15:37:51.858525761	0001923
0	7.557151	0.433327	7.527559	0.508541	MT	21337	2023.02.27 15:37:51.859525761	0001923
0	8.965874	2.699105	8.540704	0.397630	MT	21337	2023.02.27 15:37:51.860525761	0001923
0	11.357650	4.240896	10.528425	0.404082	MT	21337	2023.02.27 15:37:51.861525761	0001923
0	13.802394	4.608064	13.000489	0.509055	MT	21337	2023.02.27 15:37:51.862525761	0001923
0	15.793730	3.798231	15.309546	0.795705	MT	21337	2023.02.27 15:37:51.863525761	0001923
0	17.093274	1.949704	16.943625	1.136768	MT	21337	2023.02.27 15:37:51.864525761	0001923
0	17.462600	-0.486674	17.402762	1.359934	MT	21337	2023.02.27 15:37:51.865525761	0001923
0	16.998627	-2.835223	16.690690	1.528304	MT	21337	2023.02.27 15:37:51.866525761	0001923
0	15.669513	-4.564053	14.910478	1.542952	MT	21337	2023.02.27 15:37:51.867525761	0001923
0	13.664442	-5.301244	12.510921	1.445902	MT	21337	2023.02.27 15:37:51.868525761	0001923
0	11.249707	-4.791876	10.106891	1.201908	MT	21337	2023.02.27 15:37:51.869525761	0001923
0	8.910160	-3.141717	8.288957	0.902090	MT	21337	2023.02.27 15:37:51.870525761	0001923
0	7.538242	-0.784366	7.470363	0.635243	MT	21337	2023.02.27 15:37:51.871525761	0001923
0	8.077639	1.655268	7.893883	0.441524	MT	21337	2023.02.27 15:37:51.872525761	0001923
0	10.120720	3.578577	9.460435	0.350597	MT	21337	2023.02.27 15:37:51.873525761	0001923
0	12.627289	4.557130	11.766877	0.470740	MT	21337	2023.02.27 15:37:51.874525761	0001923
0	14.885988	4.346459	14.220607	0.689410	MT	21337	2023.02.27 15:37:51.875525761	0001923
0	16.543211	2.960647	16.248457	0.948701	MT	21337	2023.02.27 15:37:51.876525761	0001923
0	17.400455	0.802809	17.340546	1.198663	MT	21337	2023.02.27 15:37:51.877525761	0001923
0	17.367609	-1.656858	17.229538	1.425365	MT	21337	2023.02.27 15:37:51.878525761	0001923
0	16.456060	-3.811394	15.935619	1.526841	MT	21337	2023.02.27 15:37:51.879525761	0001923
0	14.735155	-5.095238	13.745594	1.490636	MT	21337	2023.02.27 15:37:51.880525761	0001923
0	12.460802	-5.150077	11.269879	1.318375	MT	21337	2023.02.27 15:37:51.881525761	0001923
0	10.046528	-4.078290	9.121915	1.044486	MT	21337	2023.02.27 15:37:51.882525761	0001923
0	8.027034	-1.982481	7.741275	0.758753	MT	21337	2023.02.27 15:37:51.883525761	0001923
0	7.575774	0.437764	7.542890	0.552737	MT	21337	2023.02.27 15:37:51.884525761	0001923
0	8.945480	2.685710	8.525301	0.357526	MT	21337	2023.02.27 15:37:51.885525761	0001923
0	11.365055	4.244642	10.535795	0.380152	MT	21337	2023.02.27 15:37:51.886525761	0001923
0	13.772943	4.624794	12.960489	0.575283	MT	21337	2023.02.27 15:37:51.887525761	0001923
0	15.770187	3.778170	15.290647	0.787622	MT	21337	2023.02.27 15:37:51.888525761	0001923
0	17.069794	1.933158	16.925448	1.081652	MT	21337	2023.02.27 15:37:51.889525761	0001923
0	17.493776	-0.502249	17.430068	1.404519	MT	21337	2023.02.27 15:37:51.890525761	0001923
0	17.021312	-2.842871	16.709128	1.564671	MT	21337	2023.02.27 15:37:51.891525761	0001923
0	15.668181	-4.532021	14.918454	1.546745	MT	21337	2023.02.27 15:37:51.892525761	0001923
0	13.684562	-5.301059	12.530613	1.466205	MT	21337	2023.02.27 15:37:51.893525761	0001923
0	11.186730	-4.716803	10.071923	1.204600	MT	21337	2023.02.27 15:37:51.894525761	0001923
0	8.874892	-3.117897	8.262294	0.881434	MT	21337	2023.02.27 15:37:51.895525761	0001923
0	7.580450	-0.807240	7.509087	0.652073	MT	21337	2023.02.27 15:37:51.896525761	0001923
0	8.078767	1.591092	7.909050	0.426415	MT	21337	2023.02.27 15:37:51.897525761	0001923
0	10.110514	3.558830	9.456045	0.374737	MT	21337	2023.02.27 15:37:51.898525761	0001923
0	12.613721	4.561105	11.750945	0.466455	MT	21337	2023.02.27 15:37:51.899525761	0001923
0	14.880720	4.342381	14.216725	0.681392	MT	21337	2023.02.27 15:37:51.900525761	0001923
0	16.555465	2.988483	16.256718	0.933537	MT	21337	2023.02.27 15:37:51.901525761	0001923
0	17.402337	0.791263	17.339860	1.242779	MT	21337	2023.02.27 15:37:51.902525761	0001923
0	16.467366	-1.550229	16.343662	1.286717	MT	21337	2023.02.27 15:37:51.903525761	0001923
0	13.964639	-2.445244	13.689603	1.275424	MT	21337	2023.02.27 15:37:51.904525761	0001923
0	12.676193	-3.900465	11.995134	1.260555	MT	21337	2023.02.27 15:37:51.905525761	0001923
0	11.671198	-4.648815	10.630099	1.267431	MT	21337	2023.02.27 15:37:51.906525761	0001923
0	10.906890	-4.419266	9.906212	1.138992	MT	21337	2023.02.27 15:37:51.907525761	0001923
0	10.380865	-3.236832	9.805528	1.066252	MT	21337	2023.02.27 15:37:51.908525761	0001923
0	10.596529	-1.384371	10.468263	0.886241	MT	21337	2023.02.27 15:37:51.909525761	0001923
0	11.657868	0.744035	11.609596	0.754699	MT	21337	2023.02.27 15:37:51.910525761	0001923
0	13.266405	2.533889	13.003475	0.697517	MT	21337	2023.02.27 15:37:51.911525761	0001923
0	14.750256	3.603306	14.286901	0.686084	MT	21337	2023.02.27 15:37:51.912525761	0001923
0	15.560692	3.667204	15.102782	0.769895	MT	21337	2023.02.27 15:37:51.913525761	0001923
0	15.571603	2.849832	15.284645	0.856113	MT	21337	2023.02.27 15:37:51.914525761	0001923
0	14.842393	1.137095	14.763243	1.024839	MT	21337	2023.02.27 15:37:51.915525761	0001923
0	15.785567	-1.961041	15.599183	1.415609	MT	21337	2023.02.27 15:37:51.916525761	0001923
0	15.111089	-4.234194	14.430842	1.472217	MT	21337	2023.02.27 15:37:51.917525761	0001923
0	13.201988	-5.043424	12.122112	1.382298	MT	21337	2023.02.27 15:37:51.918525761	0001923
0	10.863545	-4.585505	9.775113	1.198714	MT	21337	2023.02.27 15:37:51.919525761	0001923
0	8.548438	-2.942894	7.980947	0.848329	MT	21337	2023.02.27 15:37:51.920525761	0001923
0	7.272452	-0.696883	7.217643	0.555470	MT	21337	2023.02.27 15:37:51.921525761	0001923
0	7.891199	1.747439	7.683078	0.433354	MT	21337	2023.02.27 15:37:51.922525761	0001923
0	9.967689	3.677905	9.257393	0.358474	MT	21337	2023.02.27 15:37:51.923525761	0001923
0	12.526844	4.689495	11.605747	0.486919	MT	21337	2023.02.27 15:37:51.924525761	0001923
0	14.780260	4.453560	14.076812	0.682110	MT	21337	2023.02.27 15:37:51.925525761	0001923
0	16.474961	3.056649	16.161703	0.938385	MT	21337	2023.02.27 15:37:51.926525761	0001923
0	17.311909	0.815024	17.250387	1.209162	MT	21337	2023.02.27 15:37:51.927525761	0001923
0	17.317397	-1.633405	17.177976	1.463342	MT	21337	2023.02.27 15:37:51.928525761	0001923
0	16.380091	-3.803108	15.857332	1.545563	MT	21337	2023.02.27 15:37:51.929525761	0001923
0	14.730950	-5.071202	13.749561	1.494449	MT	21337	2023.02.27 15:37:51.930525761	0001923
0	12.460722	-5.169150	11.261980	1.310450	MT	21337	2023.02.27 15:37:51.931525761	0001923
0	10.007053	-4.074539	9.083352	1.015854	MT	21337	2023.02.27 15:37:51.932525761	0001923
0	8.039905	-2.065509	7.733239	0.755485	MT	21337	2023.02.27 15:37:51.933525761	0001923
0	7.571122	0.405230	7.543646	0.501075	MT	21337	2023.02.27 15:37:51.934525761	0001923
0	8.985238	2.635430	8.579089	0.433879	MT	21337	2023.02.27 15:37:51.935525761	0001923
0	11.374554	4.160890	10.578263	0.409669	MT	21337	2023.02.27 15:37:51.936525761	0001923
0	13.824160	4.588778	13.027362	0.581677	MT	21337	2023.02.27 15:37:51.937525761	0001923
0	15.859216	3.751432	15.387069	0.824376	MT	21337	2023.02.27 15:37:51.938525761	0001923
0	17.143315	1.865994	17.007481	1.075596	MT	21337	2023.02.27 15:37:51.939525761	0001923
0	17.581910	-0.498589	17.520429	1.381857	MT	21337	2023.02.27 15:37:51.940525761	0001923
0	17.080581	-2.863219	16.768525	1.537783	MT	21337	2023.02.27 15:37:51.941525761	0001923
0	15.786498	-4.587879	15.023009	1.572921	MT	21337	2023.02.27 15:37:51.942525761	0001923
0	13.772658	-5.329675	12.620348	1.416861	MT	21337	2023.02.27 15:37:51.943525761	0001923
0	11.335803	-4.799887	10.197749	1.211379	MT	21337	2023.02.27 15:37:51.944525761	0001923
0	8.980344	-3.149999	8.363244	0.883306	MT	21337	2023.02.27 15:37:51.945525761	0001923
0	7.627375	-0.891441	7.548227	0.637537	MT	21337	2023.02.27 15:37:51.946525761	0001923
0	8.129998	1.528194	7.972723	0.444039	MT	21337	2023.02.27 15:37:51.947525761	0001923
0	10.152604	3.490844	9.525834	0.384505	MT	21337	2023.02.27 15:37:51.948525761	0001923
0	12.658661	4.541380	11.805426	0.499496	MT	21337	2023.02.27 15:37:51.949525761	0001923
0	14.907662	4.278501	14.263399	0.698766	MT	21337	2023.02.27 15:37:51.950525761	0001923
0	16.580172	2.909561	16.295452	0.945944	MT	21337	2023.02.27 15:37:51.951525761	0001923
0	17.455161	0.742416	17.393490	1.264105	MT	21337	2023.02.27 15:37:51.952525761	0001923
0	17.417258	-1.700332	17.270641	1.481450	MT	21337	2023.02.27 15:37:51.953525761	0001923
0	16.493437	-3.846008	15.961964	1.567607	MT	21337	2023.02.27 15:37:51.954525761	0001923
0	14.797526	-5.095223	13.811464	1.499643	MT	21337	2023.02.27 15:37:51.955525761	0001923
0	12.505882	-5.188691	11.297219	1.359198	MT	21337	2023.02.27 15:37:51.956525761	0001923
0	10.025203	-4.066064	9.101626	1.064054	MT	21337	2023.02.27 15:37:51.957525761	0001923
0	8.051085	-2.037530	7.752270	0.755488	MT	21337	2023.02.27 15:37:51.958525761	0001923
0	7.559997	0.405407	7.531403	0.516889	MT	21337	2023.02.27 15:37:51.959525761	0001923
0	8.974781	2.657836	8.564019	0.374408	MT	21337	2023.02.27 15:37:51.960525761	0001923
0	11.365690	4.224923	10.543343	0.408475	MT	21337	2023.02.27 15:37:51.961525761	0001923
0	13.825238	4.616538	13.019763	0.557270	MT	21337	2023.02.27 15:37:51.962525761	0001923
0	15.812405	3.826290	15.321471	0.802599	MT	21337	2023.02.27 15:37:51.963525761	0001923
0	17.083412	1.881265	16.944201	1.094475	MT	21337	2023.02.27 15:37:51.964525761	0001923
0	17.481966	-0.495523	17.427971	1.280397	MT	21337	2023.02.27 15:37:51.965525761	0001923
0	17.027691	-2.803842	16.730578	1.472580	MT	21337	2023.02.27 15:37:51.966525761	0001923
0	15.682618	-4.587767	14.914022	1.571256	MT	21337	2023.02.27 15:37:51.967525761	0001923
0	13.661083	-5.257387	12.527155	1.433696	MT	21337	2023.02.27 15:37:51.968525761	0001923
0	11.226794	-4.720482	10.110379	1.240231	MT	21337	2023.02.27 15:37:51.969525761	0001923
0	8.883581	-3.153464	8.253626	0.922675	MT	21337	2023.02.27 15:37:51.970525761	0001923
0	7.520062	-0.792221	7.450173	0.647018	MT	21337	2023.02.27 15:37:51.971525761	0001923
0	8.050310	1.580161	7.881979	0.430115	MT	21337	2023.02.27 15:37:51.972525761	0001923
0	10.098733	3.574972	9.436883	0.386280	MT	21337	2023.02.27 15:37:51.973525761	0001923
0	12.600841	4.552424	11.742959	0.399412	MT	21337	2023.02.27 15:37:51.974525761	0001923
0	14.874444	4.337983	14.213316	0.642378	MT	21337	2023.02.27 15:37:51.975525761	0001923
0	16.516656	2.993146	16.212812	0.992829	MT	21337	2023.02.27 15:37:51.976525761	0001923
0	17.345093	0.758156	17.285071	1.226281	MT	21337	2023.02.27 15:37:51.977525761	0001923
0	17.348149	-1.720496	17.200977	1.457590	MT	21337	2023.02.27 15:37:51.978525761	0001923
0	16.412695	-3.827551	15.888911	1.506291	MT	21337	2023.02.27 15:37:51.979525761	0001923
0	14.716924	-5.071186	13.734563	1.494220	MT	21337	2023.02.27 15:37:51.980525761	0001923
0	12.443631	-5.185039	11.234842	1.318201	MT	21337	2023.02.27 15:37:51.981525761	0001923
0	9.955548	-4.046620	9.040573	1.002911	MT	21337	2023.02.27 15:37:51.982525761	0001923
0	7.995043	-2.006480	7.702312	0.754405	MT	21337	2023.02.27 15:37:51.983525761	0001923
0	7.541715	0.401592	7.512156	0.532637	MT	21337	2023.02.27 15:37:51.984525761	0001923
0	8.925806	2.681937	8.504993	0.377259	MT	21337	2023.02.27 15:37:51.985525761	0001923
0	11.355818	4.284121	10.508173	0.423331	MT	21337	2023.02.27 15:37:51.986525761	0001923
0	13.776253	4.624635	12.964718	0.560347	MT	21337	2023.02.27 15:37:51.987525761	0001923
0	15.811286	3.857977	15.313984	0.771153	MT	21337	2023.02.27 15:37:51.988525761	0001923
0	17.064939	1.965040	16.917670	1.069202	MT	21337	2023.02.27 15:37:51.989525761	0001923
0	17.470333	-0.438520	17.410574	1.375559	MT	21337	2023.02.27 15:37:51.990525761	0001923
0	17.000618	-2.768489	16.706134	1.503848	MT	21337	2023.02.27 15:37:51.991525761	0001923
0	15.672185	-4.583965	14.906333	1.551096	MT	21337	2023.02.27 15:37:51.992525761	0001923
0	13.670870	-5.237408	12.546176	1.433780	MT	21337	2023.02.27 15:37:51.993525761	0001923
0	11.233184	-4.769245	10.103468	1.165616	MT	21337	2023.02.27 15:37:51.994525761	0001923
0	8.888046	-3.129604	8.268836	0.910659	MT	21337	2023.02.27 15:37:51.995525761	0001923
0	7.536862	-0.852478	7.462467	0.623823	MT	21337	2023.02.27 15:37:51.996525761	0001923
0	8.055851	1.584363	7.885678	0.450132	MT	21337	2023.02.27 15:37:51.997525761	0001923
0	10.120014	3.574866	9.460003	0.378633	MT	21337	2023.02.27 15:37:51.998525761	0001923
0	12.634944	4.560999	11.774064	0.458808	MT	21337	2023.02.27 15:37:51.999525761	0001923
0	14.886719	4.362421	14.216687	0.685185	MT	21337	2023.02.27 15:37:52.000525761	0001923
0	16.528906	2.980841	16.229224	0.965202	MT	21337	2023.02.27 15:37:52.001525761	0001923
0	17.390976	0.735109	17.332039	1.227235	MT	21337	2023.02.27 15:37:52.002525761	0001923
0	17.379112	-1.684575	17.236077	1.453755	MT	21337	2023.02.27 15:37:52.003525761	0001923
0	16.443309	-3.819254	15.919428	1.538676	MT	21337	2023.02.27 15:37:52.004525761	0001923
0	14.724180	-5.075276	13.741680	1.486369	MT	21337	2023.02.27 15:37:52.005525761	0001923
0	12.461571	-5.161530	11.270538	1.274496	MT	21337	2023.02.27 15:37:52.006525761	0001923
0	10.003525	-4.082031	9.070611	1.063745	MT	21337	2023.02.27 15:37:52.007525761	0001923
0	8.004426	-2.014405	7.709180	0.762592	MT	21337	2023.02.27 15:37:52.008525761	0001923
0	7.563582	0.433777	7.530887	0.552595	MT	21337	2023.02.27 15:37:52.009525761	0001923
0	8.957916	2.719482	8.524195	0.432174	MT	21337	2023.02.27 15:37:52.010525761	0001923
0	11.376171	4.221231	10.554863	0.439695	MT	21337	2023.02.27 15:37:52.011525761	0001923
0	13.795219	4.616612	12.987706	0.560781	MT	21337	2023.02.27 15:37:52.012525761	0001923
0	15.790841	3.786232	15.309532	0.795829	MT	21337	2023.02.27 15:37:52.013525761	0001923
0	17.117014	1.957483	16.967922	1.118056	MT	21337	2023.02.27 15:37:52.014525761	0001923
0	17.528695	-0.438663	17.469689	1.368462	MT	21337	2023.02.27 15:37:52.015525761	0001923
0	17.031557	-2.811470	16.730019	1.508657	MT	21337	2023.02.27 15:37:52.016525761	0001923
0	15.702450	-4.592203	14.937625	1.531655	MT	21337	2023.02.27 15:37:52.017525761	0001923
0	13.707984	-5.321283	12.549893	1.446704	MT	21337	2023.02.27 15:37:52.018525761	0001923
0	11.238722	-4.737143	10.123321	1.177590	MT	21337	2023.02.27 15:37:52.019525761	0001923
0	8.885514	-3.085881	8.285268	0.885455	MT	21337	2023.02.27 15:37:52.020525761	0001923
0	7.559304	-0.844420	7.485351	0.632091	MT	21337	2023.02.27 15:37:52.021525761	0001923
0	8.070572	1.599350	7.897694	0.450161	MT	21337	2023.02.27 15:37:52.022525761	0001923
0	10.116969	3.597877	9.448032	0.378213	MT	21337	2023.02.27 15:37:52.023525761	0001923
0	12.605770	4.561279	11.741701	0.482315	MT	21337	2023.02.27 15:37:52.024525761	0001923
0	14.867628	4.337949	14.206378	0.638272	MT	21337	2023.02.27 15:37:52.025525761	0001923
0	16.551503	2.980817	16.252221	0.965553	MT	21337	2023.02.27 15:37:52.026525761	0001923
0	17.399908	0.762058	17.340131	1.223080	MT	21337	2023.02.27 15:37:52.027525761	0001923
0	17.348123	-1.648061	17.204405	1.499903	MT	21337	2023.02.27 15:37:52.028525761	0001923
0	16.442182	-3.842204	15.912341	1.542806	MT	21337	2023.02.27 15:37:52.029525761	0001923
0	14.758954	-5.079229	13.776549	1.494944	MT	21337	2023.02.27 15:37:52.030525761	0001923
0	12.477515	-5.161371	11.286277	1.291738	MT	21337	2023.02.27 15:37:52.031525761	0001923
0	9.986515	-4.069737	9.054215	1.090372	MT	21337	2023.02.27 15:37:52.032525761	0001923
0	8.007900	-2.029445	7.709223	0.758748	MT	21337	2023.02.27 15:37:52.033525761	0001923
0	7.573952	0.413683	7.542984	0.544985	MT	21337	2023.02.27 15:37:52.034525761	0001923
0	8.967411	2.715263	8.536494	0.412402	MT	21337	2023.02.27 15:37:52.035525761	0001923
0	11.363999	4.220841	10.543460	0.400518	MT	21337	2023.02.27 15:37:52.036525761	0001923
0	13.742627	4.560321	12.953132	0.528828	MT	21337	2023.02.27 15:37:52.037525761	0001923
0	15.813400	3.782528	15.332051	0.827216	MT	21337	2023.02.27 15:37:52.038525761	0001923
0	17.091673	1.949385	16.944098	1.105773	MT	21337	2023.02.27 15:37:52.039525761	0001923
0	17.516868	-0.482814	17.457883	1.352734	MT	21337	2023.02.27 15:37:52.040525761	0001923
0	17.025060	-2.843456	16.717982	1.508803	MT	21337	2023.02.27 15:37:52.041525761	0001923
0	15.684226	-4.572440	14.927016	1.507285	MT	21337	2023.02.27 15:37:52.042525761	0001923
0	13.677655	-5.293960	12.535951	1.379198	MT	21337	2023.02.27 15:37:52.043525761	0001923
0	11.243192	-4.780042	10.107150	1.185787	MT	21337	2023.02.27 15:37:52.044525761	0001923
0	8.865357	-3.085692	8.262026	0.901101	MT	21337	2023.02.27 15:37:52.045525761	0001923
0	7.530012	-0.852305	7.454223	0.639698	MT	21337	2023.02.27 15:37:52.046525761	0001923
0	8.070151	1.635397	7.889677	0.453667	MT	21337	2023.02.27 15:37:52.047525761	0001923
0	10.106844	3.587009	9.440836	0.390217	MT	21337	2023.02.27 15:37:52.048525761	0001923
0	12.654142	4.621412	11.769525	0.498123	MT	21337	2023.02.27 15:37:52.049525761	0001923
0	14.858446	4.331122	14.198126	0.654219	MT	21337	2023.02.27 15:37:52.050525761	0001923
0	16.542889	3.013121	16.235833	0.992974	MT	21337	2023.02.27 15:37:52.051525761	0001923
0	17.382631	0.761827	17.324499	1.198840	MT	21337	2023.02.27 15:37:52.052525761	0001923
0	17.373872	-1.668531	17.232035	1.457529	MT	21337	2023.02.27 15:37:52.053525761	0001923
0	16.432814	-3.803247	15.912448	1.538405	MT	21337	2023.02.27 15:37:52.054525761	0001923
0	14.749656	-5.074929	13.765127	1.522730	MT	21337	2023.02.27 15:37:52.055525761	0001923
0	12.489848	-5.193045	11.281766	1.323001	MT	21337	2023.02.27 15:37:52.056525761	0001923
0	10.008208	-4.042057	9.093656	1.063685	MT	21337	2023.02.27 15:37:52.057525761	0001923
0	8.011131	-2.033156	7.708791	0.786784	MT	21337	2023.02.27 15:37:52.058525761	0001923
0	7.545703	0.401588	7.516156	0.532698	MT	21337	2023.02.27 15:37:52.059525761	0001923
0	8.971794	2.707298	8.543423	0.416590	MT	21337	2023.02.27 15:37:52.060525761	0001923
0	11.368157	4.212709	10.551633	0.388724	MT	21337	2023.02.27 15:37:52.061525761	0001923
0	13.813935	4.616550	13.007764	0.557087	MT	21337	2023.02.27 15:37:52.062525761	0001923
0	15.822293	3.790313	15.340365	0.807259	MT	21337	2023.02.27 15:37:52.063525761	0001923
0	17.123611	1.862139	16.987295	1.087329	MT	21337	2023.02.27 15:37:52.064525761	0001923
0	17.490897	-0.462539	17.430543	1.376112	MT	21337	2023.02.27 15:37:52.065525761	0001923
0	17.017976	-2.839242	16.709683	1.528636	MT	21337	2023.02.27 15:37:52.066525761	0001923
0	15.685813	-4.560280	14.930786	1.523220	MT	21337	2023.02.27 15:37:52.067525761	0001923
0	13.671748	-5.288540	12.527347	1.419018	MT	21337	2023.02.27 15:37:52.068525761	0001923
0	11.243622	-4.729028	10.131146	1.189628	MT	21337	2023.02.27 15:37:52.069525761	0001923
0	8.872740	-3.101818	8.265190	0.889313	MT	21337	2023.02.27 15:37:52.070525761	0001923
0	7.511023	-0.807168	7.439095	0.651004	MT	21337	2023.02.27 15:37:52.071525761	0001923
0	8.053975	1.588656	7.881255	0.478025	MT	21337	2023.02.27 15:37:52.072525761	0001923
0	10.106805	3.579006	9.443826	0.390345	MT	21337	2023.02.27 15:37:52.073525761	0001923
0	12.605660	4.561238	11.741762	0.478316	MT	21337	2023.02.27 15:37:52.074525761	0001923
0	14.867408	4.331516	14.205530	0.693335	MT	21337	2023.02.27 15:37:52.075525761	0001923
0	16.522135	2.984932	16.221107	0.973037	MT	21337	2023.02.27 15:37:52.076525761	0001923
0	17.381537	0.762368	17.319706	1.250770	MT	21337	2023.02.27 15:37:52.077525761	0001923
0	17.380405	-1.684379	17.235787	1.472752	MT	21337	2023.02.27 15:37:52.078525761	0001923
0	16.455569	-3.823307	15.931483	1.534902	MT	21337	2023.02.27 15:37:52.079525761	0001923
0	14.741310	-5.102825	13.744974	1.530711	MT	21337	2023.02.27 15:37:52.080525761	0001923
0	12.482474	-5.154307	11.294177	1.298787	MT	21337	2023.02.27 15:37:52.081525761	0001923
0	9.993080	-4.061873	9.066406	1.078476	MT	21337	2023.02.27 15:37:52.082525761	0001923
0	8.028652	-2.065456	7.721179	0.759301	MT	21337	2023.02.27 15:37:52.083525761	0001923
0	7.563770	0.381600	7.535084	0.536194	MT	21337	2023.02.27 15:37:52.084525761	0001923
0	8.964820	2.686103	8.543688	0.397810	MT	21337	2023.02.27 15:37:52.085525761	0001923
0	11.375324	4.229193	10.550934	0.435552	MT	21337	2023.02.27 15:37:52.086525761	0001923
0	13.820543	4.604291	13.020115	0.533398	MT	21337	2023.02.27 15:37:52.087525761	0001923
0	15.835282	3.798146	15.352602	0.792363	MT	21337	2023.02.27 15:37:52.088525761	0001923
0	17.111220	1.972573	16.959818	1.125778	MT	21337	2023.02.27 15:37:52.089525761	0001923
0	17.515162	-0.483102	17.458310	1.324739	MT	21337	2023.02.27 15:37:52.090525761	0001923
0	17.009622	-2.807116	16.705538	1.540243	MT	21337	2023.02.27 15:37:52.091525761	0001923
0	15.717889	-4.623374	14.945832	1.516099	MT	21337	2023.02.27 15:37:52.092525761	0001923
0	13.689072	-5.305145	12.534730	1.458308	MT	21337	2023.02.27 15:37:52.093525761	0001923
0	11.247495	-4.768845	10.114856	1.205792	MT	21337	2023.02.27 15:37:52.094525761	0001923
0	8.874377	-3.101279	8.261397	0.941259	MT	21337	2023.02.27 15:37:52.095525761	0001923
0	7.516584	-0.807381	7.446400	0.631114	MT	21337	2023.02.27 15:37:52.096525761	0001923
0	8.064468	1.679618	7.873425	0.472966	MT	21337	2023.02.27 15:37:52.097525761	0001923
0	10.098196	3.546591	9.448399	0.350743	MT	21337	2023.02.27 15:37:52.098525761	0001923
0	12.613660	4.564456	11.751911	0.403425	MT	21337	2023.02.27 15:37:52.099525761	0001923
0	14.902503	4.341995	14.241256	0.646764	MT	21337	2023.02.27 15:37:52.100525761	0001923
0	16.507782	2.928856	16.217163	0.965553	MT	21337	2023.02.27 15:37:52.101525761	0001923
0	17.404800	0.787012	17.344221	1.218885	MT	21337	2023.02.27 15:37:52.102525761	0001923
0	17.356241	-1.692675	17.213253	1.441488	MT	21337	2023.02.27 15:37:52.103525761	0001923
0	16.460795	-3.834476	15.935714	1.519079	MT	21337	2023.02.27 15:37:52.104525761	0001923
0	14.732979	-5.059376	13.757819	1.478451	MT	21337	2023.02.27 15:37:52.105525761	0001923
0	12.489712	-5.169183	11.293976	1.310939	MT	21337	2023.02.27 15:37:52.106525761	0001923
0	10.013872	-4.062344	9.094059	1.035895	MT	21337	2023.02.27 15:37:52.107525761	0001923
0	8.028810	-2.057167	7.720761	0.787214	MT	21337	2023.02.27 15:37:52.108525761	0001923
0	7.565078	0.417485	7.535295	0.524825	MT	21337	2023.02.27 15:37:52.109525761	0001923
0	8.974573	2.706974	8.547896	0.385657	MT	21337	2023.02.27 15:37:52.110525761	0001923
0	11.363518	4.220635	10.543766	0.380521	MT	21337	2023.02.27 15:37:52.111525761	0001923
0	13.822974	4.588366	13.027973	0.541683	MT	21337	2023.02.27 15:37:52.112525761	0001923
0	15.812975	3.798170	15.329605	0.792011	MT	21337	2023.02.27 15:37:52.113525761	0001923
0	17.099526	1.957170	16.952412	1.085817	MT	21337	2023.02.27 15:37:52.114525761	0001923
0	17.514710	-0.434971	17.458169	1.337243	MT	21337	2023.02.27 15:37:52.115525761	0001923
0	17.009264	-2.835400	16.702933	1.512490	MT	21337	2023.02.27 15:37:52.116525761	0001923
0	15.678989	-4.603298	14.910798	1.519358	MT	21337	2023.02.27 15:37:52.117525761	0001923
0	13.655477	-5.264492	12.519315	1.422648	MT	21337	2023.02.27 15:37:52.118525761	0001923
0	11.235065	-4.748883	10.110942	1.201526	MT	21337	2023.02.27 15:37:52.119525761	0001923
0	8.883975	-3.133817	8.265152	0.889643	MT	21337	2023.02.27 15:37:52.120525761	0001923
0	7.548223	-0.840367	7.474296	0.635881	MT	21337	2023.02.27 15:37:52.121525761	0001923
0	8.043623	1.571846	7.878443	0.399142	MT	21337	2023.02.27 15:37:52.122525761	0001923
0	10.099954	3.559090	9.443680	0.398550	MT	21337	2023.02.27 15:37:52.123525761	0001923
0	12.589865	4.565423	11.722525	0.493982	MT	21337	2023.02.27 15:37:52.124525761	0001923
0	14.876454	4.354347	14.208801	0.677147	MT	21337	2023.02.27 15:37:52.125525761	0001923
0	16.534754	2.996837	16.232242	0.965083	MT	21337	2023.02.27 15:37:52.126525761	0001923
0	17.384814	0.790991	17.324289	1.214539	MT	21337	2023.02.27 15:37:52.127525761	0001923
0	17.380474	-1.668745	17.240339	1.437654	MT	21337	2023.02.27 15:37:52.128525761	0001923
0	16.437135	-3.819164	15.912307	1.546568	MT	21337	2023.02.27 15:37:52.129525761	0001923
0	14.788898	-5.087134	13.804353	1.507452	MT	21337	2023.02.27 15:37:52.130525761	0001923
0	12.480224	-5.150380	11.294289	1.291747	MT	21337	2023.02.27 15:37:52.131525761	0001923
0	10.005871	-4.045771	9.086240	1.090614	MT	21337	2023.02.27 15:37:52.132525761	0001923
0	8.032823	-2.026140	7.732735	0.791078	MT	21337	2023.02.27 15:37:52.133525761	0001923
0	7.559580	0.409283	7.531591	0.504850	MT	21337	2023.02.27 15:37:52.134525761	0001923
0	8.955407	2.690073	8.532755	0.393601	MT	21337	2023.02.27 15:37:52.135525761	0001923
0	11.385878	4.248951	10.555309	0.412411	MT	21337	2023.02.27 15:37:52.136525761	0001923
0	13.804905	4.592180	13.008285	0.521340	MT	21337	2023.02.27 15:37:52.137525761	0001923
0	15.815257	3.763160	15.340562	0.792540	MT	21337	2023.02.27 15:37:52.138525761	0001923
0	17.092242	1.945591	16.943788	1.125811	MT	21337	2023.02.27 15:37:52.139525761	0001923
0	17.488793	-0.474941	17.431124	1.337242	MT	21337	2023.02.27 15:37:52.140525761	0001923
0	17.033504	-2.843382	16.725859	1.516923	MT	21337	2023.02.27 15:37:52.141525761	0001923
0	15.688926	-4.587940	14.922265	1.555381	MT	21337	2023.02.27 15:37:52.142525761	0001923
0	13.667824	-5.284381	12.523123	1.433913	MT	21337	2023.02.27 15:37:52.143525761	0001923
0	11.233938	-4.788360	10.096630	1.153706	MT	21337	2023.02.27 15:37:52.144525761	0001923
0	8.895371	-3.073106	8.292121	0.961441	MT	21337	2023.02.27 15:37:52.145525761	0001923
0	7.540946	-0.860605	7.466640	0.611969	MT	21337	2023.02.27 15:37:52.146525761	0001923
0	8.053515	1.631373	7.873735	0.449465	MT	21337	2023.02.27 15:37:52.147525761	0001923
0	10.096425	3.539004	9.447778	0.390818	MT	21337	2023.02.27 15:37:52.148525761	0001923
0	12.614155	4.521926	11.767141	0.451104	MT	21337	2023.02.27 15:37:52.149525761	0001923
0	14.913442	4.386564	14.236469	0.701241	MT	21337	2023.02.27 15:37:52.150525761	0001923
0	16.567066	2.964747	16.271276	0.961009	MT	21337	2023.02.27 15:37:52.151525761	0001923
0	17.391054	0.742068	17.332108	1.223164	MT	21337	2023.02.27 15:37:52.152525761	0001923
0	17.396552	-1.700591	17.252056	1.454164	MT	21337	2023.02.27 15:37:52.153525761	0001923
0	16.448625	-3.815468	15.927737	1.518761	MT	21337	2023.02.27 15:37:52.154525761	0001923
0	14.763049	-5.102932	13.769093	1.523079	MT	21337	2023.02.27 15:37:52.155525761	0001923
0	12.492066	-5.173100	11.293849	1.318979	MT	21337	2023.02.27 15:37:52.156525761	0001923
0	10.010695	-4.046391	9.098139	1.031792	MT	21337	2023.02.27 15:37:52.157525761	0001923
0	7.994950	-2.029753	7.698698	0.727585	MT	21337	2023.02.27 15:37:52.158525761	0001923
0	7.578169	0.413720	7.546922	0.549046	MT	21337	2023.02.27 15:37:52.159525761	0001923
0	8.979239	2.670125	8.563606	0.402279	MT	21337	2023.02.27 15:37:52.160525761	0001923
0	11.360263	4.229127	10.535058	0.427309	MT	21337	2023.02.27 15:37:52.161525761	0001923
0	13.814913	4.616880	13.007276	0.589081	MT	21337	2023.02.27 15:37:52.162525761	0001923
0	15.795056	3.822069	15.305820	0.779400	MT	21337	2023.02.27 15:37:52.163525761	0001923
0	17.049891	1.929261	16.905323	1.089386	MT	21337	2023.02.27 15:37:52.164525761	0001923
0	17.485293	-0.438702	17.426816	1.359807	MT	21337	2023.02.27 15:37:52.165525761	0001923
0	16.996222	-2.831470	16.691061	1.504267	MT	21337	2023.02.27 15:37:52.166525761	0001923
0	15.678770	-4.563855	14.918172	1.563071	MT	21337	2023.02.27 15:37:52.167525761	0001923
0	13.647516	-5.305348	12.492102	1.433655	MT	21337	2023.02.27 15:37:52.168525761	0001923
0	11.210991	-4.708877	10.102990	1.200992	MT	21337	2023.02.27 15:37:52.169525761	0001923
0	8.860070	-3.113133	8.240202	0.953059	MT	21337	2023.02.27 15:37:52.170525761	0001923
0	7.540381	-0.828766	7.470907	0.596703	MT	21337	2023.02.27 15:37:52.171525761	0001923
0	8.092203	1.671380	7.904718	0.453526	MT	21337	2023.02.27 15:37:52.172525761	0001923
0	10.098100	3.591382	9.428308	0.424987	MT	21337	2023.02.27 15:37:52.173525761	0001923
0	12.628119	4.580972	11.759151	0.454374	MT	21337	2023.02.27 15:37:52.174525761	0001923
0	14.907166	4.354355	14.240736	0.681635	MT	21337	2023.02.27 15:37:52.175525761	0001923
0	16.571115	2.976258	16.276007	0.913954	MT	21337	2023.02.27 15:37:52.176525761	0001923
0	17.412716	0.783211	17.350910	1.239030	MT	21337	2023.02.27 15:37:52.177525761	0001923
0	17.364462	-1.645566	17.225124	1.453186	MT	21337	2023.02.27 15:37:52.178525761	0001923
0	16.461221	-3.823604	15.939910	1.507029	MT	21337	2023.02.27 15:37:52.179525761	0001923
0	14.739699	-5.040142	13.769474	1.502434	MT	21337	2023.02.27 15:37:52.180525761	0001923
0	12.481861	-5.150184	11.293999	1.310744	MT	21337	2023.02.27 15:37:52.181525761	0001923
0	10.020093	-4.109244	9.078883	1.044149	MT	21337	2023.02.27 15:37:52.182525761	0001923
0	8.038954	-2.069257	7.728868	0.779461	MT	21337	2023.02.27 15:37:52.183525761	0001923
0	7.545358	0.433174	7.516804	0.492376	MT	21337	2023.02.27 15:37:52.184525761	0001923
0	9.004864	2.745745	8.568245	0.365564	MT	21337	2023.02.27 15:37:52.185525761	0001923
0	11.361871	4.164823	10.563391	0.401400	MT	21337	2023.02.27 15:37:52.186525761	0001923
0	13.807749	4.584795	13.011359	0.581473	MT	21337	2023.02.27 15:37:52.187525761	0001923
0	15.830200	3.786594	15.347932	0.835418	MT	21337	2023.02.27 15:37:52.188525761	0001923
0	17.117155	1.984682	16.963664	1.136713	MT	21337	2023.02.27 15:37:52.189525761	0001923
0	17.494723	-0.435127	17.439430	1.319956	MT	21337	2023.02.27 15:37:52.190525761	0001923
0	17.012136	-2.847276	16.702735	1.524612	MT	21337	2023.02.27 15:37:52.191525761	0001923
0	15.667327	-4.551888	14.910248	1.558826	MT	21337	2023.02.27 15:37:52.192525761	0001923
0	13.667743	-5.276916	12.531910	1.382961	MT	21337	2023.02.27 15:37:52.193525761	0001923
0	11.233029	-4.740729	10.110722	1.216441	MT	21337	2023.02.27 15:37:52.194525761	0001923
0	8.863520	-3.117333	8.244486	0.934165	MT	21337	2023.02.27 15:37:52.195525761	0001923
0	7.509560	-0.788699	7.443896	0.599878	MT	21337	2023.02.27 15:37:52.196525761	0001923
0	8.045036	1.635010	7.866290	0.413307	MT	21337	2023.02.27 15:37:52.197525761	0001923
0	10.140479	3.621860	9.464058	0.378210	MT	21337	2023.02.27 15:37:52.198525761	0001923
0	12.615076	4.530589	11.762174	0.514950	MT	21337	2023.02.27 15:37:52.199525761	0001923
0	14.916966	4.366224	14.247933	0.669620	MT	21337	2023.02.27 15:37:52.200525761	0001923
0	16.535425	2.921454	16.248701	0.930105	MT	21337	2023.02.27 15:37:52.201525761	0001923
0	17.387586	0.754071	17.328123	1.222979	MT	21337	2023.02.27 15:37:52.202525761	0001923
0	17.384834	-1.732418	17.235791	1.469247	MT	21337	2023.02.27 15:37:52.203525761	0001923
0	16.463347	-3.827439	15.939661	1.523067	MT	21337	2023.02.27 15:37:52.204525761	0001923
0	14.742526	-5.027650	13.771755	1.550348	MT	21337	2023.02.27 15:37:52.205525761	0001923
0	12.467080	-5.138048	11.281831	1.322435	MT	21337	2023.02.27 15:37:52.206525761	0001923
0	10.004861	-4.058461	9.087248	1.023749	MT	21337	2023.02.27 15:37:52.207525761	0001923
0	8.037165	-2.033309	7.736971	0.775214	MT	21337	2023.02.27 15:37:52.208525761	0001923
0	7.560908	0.429323	7.531554	0.508643	MT	21337	2023.02.27 15:37:52.209525761	0001923
0	8.979198	2.685798	8.560114	0.370059	MT	21337	2023.02.27 15:37:52.210525761	0001923
0	11.377584	4.236914	10.551356	0.408474	MT	21337	2023.02.27 15:37:52.211525761	0001923
0	13.814370	4.648891	12.995315	0.588569	MT	21337	2023.02.27 15:37:52.212525761	0001923
0	15.787414	3.755261	15.313449	0.799208	MT	21337	2023.02.27 15:37:52.213525761	0001923
0	17.101046	1.965293	16.952238	1.097732	MT	21337	2023.02.27 15:37:52.214525761	0001923
0	17.501329	-0.523085	17.443264	1.324922	MT	21337	2023.02.27 15:37:52.215525761	0001923
0	16.994702	-2.859795	16.687517	1.472500	MT	21337	2023.02.27 15:37:52.216525761	0001923
0	15.678466	-4.598727	14.905964	1.574246	MT	21337	2023.02.27 15:37:52.217525761	0001923
0	13.659831	-5.309724	12.507630	1.398932	MT	21337	2023.02.27 15:37:52.218525761	0001923
0	11.232842	-4.741176	10.115378	1.173510	MT	21337	2023.02.27 15:37:52.219525761	0001923
0	8.888521	-3.081803	8.289150	0.893474	MT	21337	2023.02.27 15:37:52.220525761	0001923
0	7.539348	-0.784201	7.470119	0.651241	MT	21337	2023.02.27 15:37:52.221525761	0001923
0	8.072583	1.635022	7.894226	0.417734	MT	21337	2023.02.27 15:37:52.222525761	0001923
0	10.149456	3.597759	9.483150	0.370749	MT	21337	2023.02.27 15:37:52.223525761	0001923
0	12.648870	4.609083	11.769999	0.466252	MT	21337	2023.02.27 15:37:52.224525761	0001923
0	14.892879	4.386141	14.217128	0.657943	MT	21337	2023.02.27 15:37:52.225525761	0001923
0	16.591513	3.000323	16.291912	0.921950	MT	21337	2023.02.27 15:37:52.226525761	0001923
0	17.408074	0.719424	17.347529	1.259639	MT	21337	2023.02.27 15:37:52.227525761	0001923
0	17.377733	-1.664494	17.235978	1.461548	MT	21337	2023.02.27 15:37:52.228525761	0001923
0	16.446088	-3.827130	15.919235	1.550757	MT	21337	2023.02.27 15:37:52.229525761	0001923
0	14.755499	-5.067147	13.776441	1.502819	MT	21337	2023.02.27 15:37:52.230525761	0001923
0	12.485778	-5.177174	11.285968	1.310899	MT	21337	2023.02.27 15:37:52.231525761	0001923
0	9.984211	-4.049911	9.062482	1.074292	MT	21337	2023.02.27 15:37:52.232525761	0001923
0	8.037319	-2.029674	7.741510	0.740240	MT	21337	2023.02.27 15:37:52.233525761	0001923
0	7.559563	0.449605	7.527166	0.535372	MT	21337	2023.02.27 15:37:52.234525761	0001923
0	8.986555	2.694164	8.563573	0.406032	MT	21337	2023.02.27 15:37:52.235525761	0001923
0	11.388034	4.241473	10.558520	0.463546	MT	21337	2023.02.27 15:37:52.236525761	0001923
0	13.802544	4.601054	12.999013	0.605121	MT	21337	2023.02.27 15:37:52.237525761	0001923
0	15.796614	3.774462	15.317166	0.819070	MT	21337	2023.02.27 15:37:52.238525761	0001923
0	17.070904	1.941198	16.925396	1.085569	MT	21337	2023.02.27 15:37:52.239525761	0001923
0	17.514406	-0.435022	17.458245	1.332244	MT	21337	2023.02.27 15:37:52.240525761	0001923
0	17.017186	-2.863360	16.705838	1.516824	MT	21337	2023.02.27 15:37:52.241525761	0001923
0	15.695509	-4.603150	14.926552	1.535600	MT	21337	2023.02.27 15:37:52.242525761	0001923
0	13.649284	-5.301394	12.496167	1.429676	MT	21337	2023.02.27 15:37:52.243525761	0001923
0	11.222904	-4.720926	10.111036	1.197239	MT	21337	2023.02.27 15:37:52.244525761	0001923
0	8.847912	-3.117399	8.228610	0.925922	MT	21337	2023.02.27 15:37:52.245525761	0001923
0	7.525380	-0.815389	7.454390	0.631319	MT	21337	2023.02.27 15:37:52.246525761	0001923
0	8.069824	1.619147	7.894024	0.429897	MT	21337	2023.02.27 15:37:52.247525761	0001923
0	10.120401	3.594276	9.451431	0.417309	MT	21337	2023.02.27 15:37:52.248525761	0001923
0	12.640264	4.576802	11.774373	0.439647	MT	21337	2023.02.27 15:37:52.249525761	0001923
0	14.896602	4.334082	14.237125	0.654784	MT	21337	2023.02.27 15:37:52.250525761	0001923
0	16.550568	2.971989	16.257432	0.885710	MT	21337	2023.02.27 15:37:52.251525761	0001923
0	17.439972	0.783058	17.379090	1.227459	MT	21337	2023.02.27 15:37:52.252525761	0001923
0	17.365448	-1.713428	17.226327	1.369890	MT	21337	2023.02.27 15:37:52.253525761	0001923
0	16.444725	-3.811341	15.923559	1.530657	MT	21337	2023.02.27 15:37:52.254525761	0001923
0	14.768104	-5.123511	13.772924	1.467341	MT	21337	2023.02.27 15:37:52.255525761	0001923
0	12.456284	-5.117922	11.277672	1.334166	MT	21337	2023.02.27 15:37:52.256525761	0001923
0	10.007536	-4.074040	9.078619	1.063785	MT	21337	2023.02.27 15:37:52.257525761	0001923
0	8.014903	-2.045572	7.713387	0.746975	MT	21337	2023.02.27 15:37:52.258525761	0001923
0	7.556082	0.433868	7.522765	0.560471	MT	21337	2023.02.27 15:37:52.259525761	0001923
0	8.978347	2.703331	8.551356	0.420753	MT	21337	2023.02.27 15:37:52.260525761	0001923
0	11.351555	4.233138	10.524065	0.427099	MT	21337	2023.02.27 15:37:52.261525761	0001923
0	13.790925	4.572272	13.000140	0.529422	MT	21337	2023.02.27 15:37:52.262525761	0001923
0	15.784075	3.735633	15.312876	0.835408	MT	21337	2023.02.27 15:37:52.263525761	0001923
0	17.068907	1.965036	16.921670	1.069263	MT	21337	2023.02.27 15:37:52.264525761	0001923
0	17.505611	-0.422599	17.446650	1.371945	MT	21337	2023.02.27 15:37:52.265525761	0001923
0	17.003780	-2.851432	16.694976	1.508534	MT	21337	2023.02.27 15:37:52.266525761	0001923
0	15.686715	-4.599141	14.918558	1.535436	MT	21337	2023.02.27 15:37:52.267525761	0001923
0	13.691821	-5.313186	12.534782	1.454391	MT	21337	2023.02.27 15:37:52.268525761	0001923
0	11.235254	-4.721190	10.127400	1.173487	MT	21337	2023.02.27 15:37:52.269525761	0001923
0	8.882112	-3.134054	8.265503	0.866647	MT	21337	2023.02.27 15:37:52.270525761	0001923
0	7.552268	-0.780008	7.481817	0.671380	MT	21337	2023.02.27 15:37:52.271525761	0001923
0	8.074918	1.619431	7.897596	0.457953	MT	21337	2023.02.27 15:37:52.272525761	0001923
0	10.128892	3.601576	9.460462	0.350360	MT	21337	2023.02.27 15:37:52.273525761	0001923
0	12.625593	4.581430	11.754479	0.498305	MT	21337	2023.02.27 15:37:52.274525761	0001923
0	14.903389	4.382201	14.229015	0.665166	MT	21337	2023.02.27 15:37:52.275525761	0001923
0	16.547496	2.940640	16.256432	0.949029	MT	21337	2023.02.27 15:37:52.276525761	0001923
0	17.411952	0.766212	17.350890	1.239205	MT	21337	2023.02.27 15:37:52.277525761	0001923
0	17.369319	-1.660652	17.229228	1.445403	MT	21337	2023.02.27 15:37:52.278525761	0001923
0	16.480561	-3.842037	15.950031	1.563383	MT	21337	2023.02.27 15:37:52.279525761	0001923
0	14.750391	-5.086883	13.761052	1.526792	MT	21337	2023.02.27 15:37:52.280525761	0001923
0	12.445788	-5.142605	11.262684	1.266180	MT	21337	2023.02.27 15:37:52.281525761	0001923
0	10.020482	-4.081769	9.086197	1.090985	MT	21337	2023.02.27 15:37:52.282525761	0001923
0	8.015492	-1.994340	7.725080	0.770630	MT	21337	2023.02.27 15:37:52.283525761	0001923
0	7.569314	0.457066	7.539952	0.484481	MT	21337	2023.02.27 15:37:52.284525761	0001923
0	8.962635	2.702903	8.537014	0.377531	MT	21337	2023.02.27 15:37:52.285525761	0001923
0	11.360577	4.209244	10.542851	0.439635	MT	21337	2023.02.27 15:37:52.286525761	0001923
0	13.801987	4.613686	12.995579	0.568932	MT	21337	2023.02.27 15:37:52.287525761	0001923
0	15.813573	3.786322	15.332362	0.807178	MT	21337	2023.02.27 15:37:52.288525761	0001923
0	17.086408	1.897511	16.943853	1.118307	MT	21337	2023.02.27 15:37:52.289525761	0001923
0	17.492572	-0.466945	17.435133	1.337221	MT	21337	2023.02.27 15:37:52.290525761	0001923
0	17.019507	-2.835494	16.714053	1.504660	MT	21337	2023.02.27 15:37:52.291525761	0001923
0	15.683600	-4.584476	14.923064	1.503348	MT	21337	2023.02.27 15:37:52.292525761	0001923
0	13.661754	-5.301564	12.511394	1.414908	MT	21337	2023.02.27 15:37:52.293525761	0001923
0	11.221123	-4.775977	10.084096	1.189394	MT	21337	2023.02.27 15:37:52.294525761	0001923
0	8.891049	-3.125526	8.272718	0.918678	MT	21337	2023.02.27 15:37:52.295525761	0001923
0	7.548446	-0.803332	7.478279	0.639561	MT	21337	2023.02.27 15:37:52.296525761	0001923
0	8.074232	1.619266	7.897840	0.441956	MT	21337	2023.02.27 15:37:52.297525761	0001923
0	10.130845	3.586486	9.468566	0.342638	MT	21337	2023.02.27 15:37:52.298525761	0001923
0	12.620454	4.569142	11.754893	0.470434	MT	21337	2023.02.27 15:37:52.299525761	0001923
0	14.892448	4.307038	14.241154	0.651124	MT	21337	2023.02.27 15:37:52.300525761	0001923
0	16.532572	2.952336	16.240922	0.917666	MT	21337	2023.02.27 15:37:52.301525761	0001923
0	17.416573	0.770290	17.354772	1.247223	MT	21337	2023.02.27 15:37:52.302525761	0001923
0	17.353321	-1.684393	17.208851	1.468340	MT	21337	2023.02.27 15:37:52.303525761	0001923
0	16.474588	-3.823784	15.955152	1.491261	MT	21337	2023.02.27 15:37:52.304525761	0001923
0	14.751422	-5.067185	13.772502	1.498759	MT	21337	2023.02.27 15:37:52.305525761	0001923
0	12.484646	-5.165595	11.294592	1.270905	MT	21337	2023.02.27 15:37:52.306525761	0001923
0	10.038058	-4.077989	9.109489	1.072298	MT	21337	2023.02.27 15:37:52.307525761	0001923
0	8.007452	-2.026404	7.709166	0.762716	MT	21337	2023.02.27 15:37:52.308525761	0001923
0	7.569071	0.421439	7.539360	0.520846	MT	21337	2023.02.27 15:37:52.309525761	0001923
0	8.981975	2.715330	8.551370	0.420630	MT	21337	2023.02.27 15:37:52.310525761	0001923
0	11.379392	4.212738	10.563571	0.392907	MT	21337	2023.02.27 15:37:52.311525761	0001923
0	13.791217	4.616534	12.983828	0.552721	MT	21337	2023.02.27 15:37:52.312525761	0001923
0	15.829286	3.822116	15.340693	0.787933	MT	21337	2023.02.27 15:37:52.313525761	0001923
0	17.085653	1.945059	16.940583	1.073759	MT	21337	2023.02.27 15:37:52.314525761	0001923
0	17.506281	-0.478720	17.446767	1.360524	MT	21337	2023.02.27 15:37:52.315525761	0001923
0	16.989975	-2.839420	16.682991	1.508227	MT	21337	2023.02.27 15:37:52.316525761	0001923
0	15.704940	-4.607449	14.937974	1.507814	MT	21337	2023.02.27 15:37:52.317525761	0001923
0	13.650773	-5.264611	12.515499	1.410589	MT	21337	2023.02.27 15:37:52.318525761	0001923
0	11.248207	-4.775686	10.110620	1.220801	MT	21337	2023.02.27 15:37:52.319525761	0001923
0	8.880018	-3.113904	8.269298	0.881499	MT	21337	2023.02.27 15:37:52.320525761	0001923
0	7.535997	-0.803402	7.466402	0.631379	MT	21337	2023.02.27 15:37:52.321525761	0001923
0	8.094271	1.627205	7.916908	0.438165	MT	21337	2023.02.27 15:37:52.322525761	0001923
0	10.145376	3.566505	9.491478	0.347194	MT	21337	2023.02.27 15:37:52.323525761	0001923
0	12.631679	4.600975	11.755175	0.454107	MT	21337	2023.02.27 15:37:52.324525761	0001923
0	14.895460	4.327361	14.236705	0.681852	MT	21337	2023.02.27 15:37:52.325525761	0001923
0	16.575290	2.968656	16.279402	0.953091	MT	21337	2023.02.27 15:37:52.326525761	0001923
0	17.390966	0.799316	17.327810	1.246512	MT	21337	2023.02.27 15:37:52.327525761	0001923
0	17.374369	-1.676571	17.232087	1.453612	MT	21337	2023.02.27 15:37:52.328525761	0001923
0	16.449135	-3.830340	15.923537	1.530852	MT	21337	2023.02.27 15:37:52.329525761	0001923
0	14.734942	-5.115187	13.737510	1.494719	MT	21337	2023.02.27 15:37:52.330525761	0001923
0	12.471611	-5.173358	11.274264	1.291678	MT	21337	2023.02.27 15:37:52.331525761	0001923
0	9.949754	-4.021720	9.035274	1.089588	MT	21337	2023.02.27 15:37:52.332525761	0001923
0	7.998458	-2.022562	7.702416	0.746571	MT	21337	2023.02.27 15:37:52.333525761	0001923
0	7.568793	0.465647	7.535107	0.540328	MT	21337	2023.02.27 15:37:52.334525761	0001923
0	8.984614	2.714965	8.555904	0.385697	MT	21337	2023.02.27 15:37:52.335525761	0001923
0	11.372485	4.232960	10.547291	0.412453	MT	21337	2023.02.27 15:37:52.336525761	0001923
0	13.815321	4.588333	13.020035	0.537562	MT	21337	2023.02.27 15:37:52.337525761	0001923
0	15.816282	3.794528	15.332066	0.827092	MT	21337	2023.02.27 15:37:52.338525761	0001923
0	17.081627	1.953478	16.932982	1.113563	MT	21337	2023.02.27 15:37:52.339525761	0001923
0	17.494238	-0.466667	17.434721	1.364216	MT	21337	2023.02.27 15:37:52.340525761	0001923
0	17.024573	-2.867533	16.714076	1.500990	MT	21337	2023.02.27 15:37:52.341525761	0001923
0	15.657274	-4.595986	14.887382	1.546930	MT	21337	2023.02.27 15:37:52.342525761	0001923
0	13.676524	-5.284672	12.535534	1.407101	MT	21337	2023.02.27 15:37:52.343525761	0001923
0	11.214861	-4.720594	10.098564	1.228050	MT	21337	2023.02.27 15:37:52.344525761	0001923
0	8.849091	-3.109830	8.237245	0.884969	MT	21337	2023.02.27 15:37:52.345525761	0001923
0	7.547598	-0.844532	7.474536	0.619925	MT	21337	2023.02.27 15:37:52.346525761	0001923
0	8.097051	1.663042	7.913196	0.421736	MT	21337	2023.02.27 15:37:52.347525761	0001923
0	10.136631	3.610025	9.463800	0.394331	MT	21337	2023.02.27 15:37:52.348525761	0001923
0	12.634182	4.560680	11.774537	0.427813	MT	21337	2023.02.27 15:37:52.349525761	0001923
0	14.930557	4.334201	14.271892	0.670316	MT	21337	2023.02.27 15:37:52.350525761	0001923
0	16.586669	3.004867	16.283124	0.973778	MT	21337	2023.02.27 15:37:52.351525761	0001923
0	17.381419	0.753663	17.324734	1.182925	MT	21337	2023.02.27 15:37:52.352525761	0001923
0	17.368425	-1.692646	17.225191	1.445671	MT	21337	2023.02.27 15:37:52.353525761	0001923
0	16.442210	-3.823002	15.915057	1.562652	MT	21337	2023.02.27 15:37:52.354525761	0001923
1	14.725697	-5.095477	13.737962	1.466518	MT	21338	2023.02.27 15:37:53.355859094	0001923
1	12.452504	-5.150192	11.262064	1.306255	MT	21338	2023.02.27 15:37:53.356859094	0001923
1	9.971268	-4.038433	9.059275	1.023116	MT	21338	2023.02.27 15:37:53.357859094	0001923
1	8.001109	-2.001948	7.704523	0.806400	MT	21338	2023.02.27 15:37:53.358859094	0001923
1	7.580700	0.445842	7.546777	0.560714	MT	21338	2023.02.27 15:37:53.359859094	0001923
1	8.987076	2.737721	8.552298	0.361403	MT	21338	2023.02.27 15:37:53.360859094	0001923
1	11.382658	4.220861	10.563397	0.404823	MT	21338	2023.02.27 15:37:53.361859094	0001923
1	13.847613	4.616431	13.043882	0.549638	MT	21338	2023.02.27 15:37:53.362859094	0001923
1	15.825449	3.790113	15.344655	0.788324	MT	21338	2023.02.27 15:37:53.363859094	0001923
1	17.109445	1.969285	16.960242	1.097813	MT	21338	2023.02.27 15:37:53.364859094	0001923
1	17.501580	-0.470799	17.442899	1.352382	MT	21338	2023.02.27 15:37:53.365859094	0001923
1	17.008689	-2.835482	16.703055	1.504492	MT	21338	2023.02.27 15:37:53.366859094	0001923
1	15.668779	-4.592208	14.902690	1.527121	MT	21338	2023.02.27 15:37:53.367859094	0001923
1	13.660443	-5.264789	12.527742	1.394775	MT	21338	2023.02.27 15:37:53.368859094	0001923
1	11.217958	-4.697183	10.119430	1.173118	MT	21338	2023.02.27 15:37:53.369859094	0001923
1	8.841220	-3.105699	8.229067	0.896803	MT	21338	2023.02.27 15:37:53.370859094	0001923
1	7.554694	-0.799381	7.485344	0.635627	MT	21338	2023.02.27 15:37:53.371859094	0001923
1	8.111675	1.627601	7.932296	0.478402	MT	21338	2023.02.27 15:37:53.372859094	0001923
1	10.127083	3.593989	9.459842	0.390435	MT	21338	2023.02.27 15:37:53.373859094	0001923
1	12.663960	4.600816	11.790354	0.442644	MT	21338	2023.02.27 15:37:53.374859094	0001923
1	14.909149	4.350145	14.245036	0.661741	MT	21338	2023.02.27 15:37:53.375859094	0001923
1	16.575832	2.972615	16.279468	0.949051	MT	21338	2023.02.27 15:37:53.376859094	0001923
1	17.425791	0.786617	17.367768	1.183242	MT	21338	2023.02.27 15:37:53.377859094	0001923
1	17.360188	-1.724549	17.213032	1.453815	MT	21338	2023.02.27 15:37:53.378859094	0001923
1	16.441571	-3.842286	15.912463	1.534807	MT	21338	2023.02.27 15:37:53.379859094	0001923
1	14.720049	-5.063277	13.741694	1.486246	MT	21338	2023.02.27 15:37:53.380859094	0001923
1	12.431257	-5.134301	11.247267	1.293863	MT	21338	2023.02.27 15:37:53.381859094	0001923
1	9.959429	-4.010060	9.054759	1.058760	MT	21338	2023.02.27 15:37:53.382859094	0001923
1	8.013225	-1.990006	7.720596	0.802522	MT	21338	2023.02.27 15:37:53.383859094	0001923
1	7.566671	0.441525	7.535262	0.528578	MT	21338	2023.02.27 15:37:53.384859094	0001923
1	9.015341	2.729771	8.584163	0.369973	MT	21338	2023.02.27 15:37:53.385859094	0001923
1	11.425918	4.288075	10.582123	0.427419	MT	21338	2023.02.27 15:37:53.386859094	0001923
1	13.814342	4.608299	13.012121	0.533234	MT	21338	2023.02.27 15:37:53.387859094	0001923
1	15.804202	3.759326	15.329330	0.807410	MT	21338	2023.02.27 15:37:53.388859094	0001923
1	17.111302	1.961033	16.964599	1.073961	MT	21338	2023.02.27 15:37:53.389859094	0001923
1	17.494433	-0.479372	17.439745	1.296412	MT	21338	2023.02.27 15:37:53.390859094	0001923
1	17.025154	-2.847538	16.718100	1.500845	MT	21338	2023.02.27 15:37:53.391859094	0001923
1	15.683585	-4.611009	14.910361	1.547435	MT	21338	2023.02.27 15:37:53.392859094	0001923
1	13.644949	-5.261284	12.507030	1.441430	MT	21338	2023.02.27 15:37:53.393859094	0001923
1	11.181295	-4.685147	10.084448	1.172460	MT	21338	2023.02.27 15:37:53.394859094	0001923
1	8.887675	-3.101835	8.281188	0.889558	MT	21338	2023.02.27 15:37:53.395859094	0001923
1	7.531304	-0.780764	7.466964	0.596148	MT	21338	2023.02.27 15:37:53.396859094	0001923
1	8.112397	1.623020	7.937145	0.422514	MT	21338	2023.02.27 15:37:53.397859094	0001923
1	10.145495	3.591247	9.479424	0.417767	MT	21338	2023.02.27 15:37:53.398859094	0001923
1	12.675005	4.581045	11.808961	0.467136	MT	21338	2023.02.27 15:37:53.399859094	0001923
1	14.930620	4.386256	14.255895	0.673536	MT	21338	2023.02.27 15:37:53.400859094	0001923
1	16.566170	2.960706	16.271332	0.957051	MT	21338	2023.02.27 15:37:53.401859094	0001923
1	17.401339	0.779181	17.339968	1.234903	MT	21338	2023.02.27 15:37:53.402859094	0001923
1	17.355853	-1.688675	17.213258	1.441447	MT	21338	2023.02.27 15:37:53.403859094	0001923
1	16.442755	-3.827583	15.919907	1.506764	MT	21338	2023.02.27 15:37:53.404859094	0001923
1	14.709747	-5.056799	13.738481	1.435121	MT	21338	2023.02.27 15:37:53.405859094	0001923
1	12.448405	-5.165221	11.251108	1.302242	MT	21338	2023.02.27 15:37:53.406859094	0001923
1	9.981535	-4.042277	9.067025	1.039276	MT	21338	2023.02.27 15:37:53.407859094	0001923
1	7.989506	-1.946161	7.708894	0.785888	MT	21338	2023.02.27 15:37:53.408859094	0001923
1	7.587686	0.473338	7.555542	0.512556	MT	21338	2023.02.27 15:37:53.409859094	0001923
1	8.976001	2.686008	8.555809	0.389995	MT	21338	2023.02.27 15:37:53.410859094	0001923
1	11.396598	4.267904	10.559392	0.408277	MT	21338	2023.02.27 15:37:53.411859094	0001923
1	13.825637	4.596366	13.027982	0.541601	MT	21338	2023.02.27 15:37:53.412859094	0001923
1	15.820002	3.794482	15.336126	0.823154	MT	21338	2023.02.27 15:37:53.413859094	0001923
1	17.115574	1.896942	16.976644	1.066804	MT	21338	2023.02.27 15:37:53.414859094	0001923
1	17.487296	-0.486575	17.426576	1.372299	MT	21338	2023.02.27 15:37:53.415859094	0001923
1	17.002177	-2.855762	16.695459	1.476580	MT	21338	2023.02.27 15:37:53.416859094	0001923
1	15.673688	-4.599335	14.906865	1.515256	MT	21338	2023.02.27 15:37:53.417859094	0001923
1	13.649115	-5.284402	12.503186	1.429608	MT	21338	2023.02.27 15:37:53.418859094	0001923
1	11.224399	-4.745081	10.103253	1.181366	MT	21338	2023.02.27 15:37:53.419859094	0001923
1	8.879288	-3.105647	8.268925	0.906413	MT	21338	2023.02.27 15:37:53.420859094	0001923
1	7.544788	-0.832770	7.474901	0.596805	MT	21338	2023.02.27 15:37:53.421859094	0001923
1	8.070115	1.611601	7.893342	0.473972	MT	21338	2023.02.27 15:37:53.422859094	0001923
1	10.166903	3.625749	9.491182	0.370583	MT	21338	2023.02.27 15:37:53.423859094	0001923
1	12.677594	4.588920	11.809154	0.455055	MT	21338	2023.02.27 15:37:53.424859094	0001923
1	14.910068	4.346764	14.244116	0.721772	MT	21338	2023.02.27 15:37:53.425859094	0001923
1	16.563546	2.940924	16.270988	0.978253	MT	21338	2023.02.27 15:37:53.426859094	0001923
1	17.432484	0.774232	17.370836	1.243427	MT	21338	2023.02.27 15:37:53.427859094	0001923
1	17.373779	-1.701024	17.232730	1.409866	MT	21338	2023.02.27 15:37:53.428859094	0001923
1	16.420611	-3.830102	15.892235	1.550375	MT	21338	2023.02.27 15:37:53.429859094	0001923
1	14.734041	-5.079160	13.749491	1.498531	MT	21338	2023.02.27 15:37:53.430859094	0001923
1	12.435876	-5.161209	11.239114	1.302018	MT	21338	2023.02.27 15:37:53.431859094	0001923
1	9.995540	-4.090060	9.058664	1.059645	MT	21338	2023.02.27 15:37:53.432859094	0001923
1	8.025095	-1.986353	7.737088	0.770731	MT	21338	2023.02.27 15:37:53.433859094	0001923
1	7.568035	0.441772	7.534896	0.552573	MT	21338	2023.02.27 15:37:53.434859094	0001923
1	9.000224	2.729828	8.568104	0.373728	MT	21338	2023.02.27 15:37:53.435859094	0001923
1	11.373770	4.168894	10.574273	0.409525	MT	21338	2023.02.27 15:37:53.436859094	0001923
1	13.857992	4.628340	13.051018	0.541623	MT	21338	2023.02.27 15:37:53.437859094	0001923
1	15.825890	3.770471	15.348096	0.823585	MT	21338	2023.02.27 15:37:53.438859094	0001923
1	17.114884	1.905441	16.971921	1.114653	MT	21338	2023.02.27 15:37:53.439859094	0001923
1	17.489438	-0.454746	17.430858	1.356033	MT	21338	2023.02.27 15:37:53.440859094	0001923
1	16.989687	-2.839462	16.683052	1.504227	MT	21338	2023.02.27 15:37:53.441859094	0001923
1	15.660399	-4.560086	14.902545	1.538790	MT	21338	2023.02.27 15:37:53.442859094	0001923
1	13.634846	-5.261272	12.496031	1.441262	MT	21338	2023.02.27 15:37:53.443859094	0001923
1	11.215533	-4.729787	10.108309	1.113274	MT	21338	2023.02.27 15:37:53.444859094	0001923
1	8.885116	-3.081758	8.285089	0.897412	MT	21338	2023.02.27 15:37:53.445859094	0001923
1	7.552552	-0.736347	7.489357	0.639039	MT	21338	2023.02.27 15:37:53.446859094	0001923
1	8.073221	1.635187	7.893982	0.433732	MT	21338	2023.02.27 15:37:53.447859094	0001923
1	10.110245	3.546909	9.459909	0.382920	MT	21338	2023.02.27 15:37:53.448859094	0001923
1	12.671236	4.572684	11.809486	0.432224	MT	21338	2023.02.27 15:37:53.449859094	0001923
1	14.939773	4.381883	14.268423	0.638766	MT	21338	2023.02.27 15:37:53.450859094	0001923
1	16.569959	2.984581	16.271544	0.944806	MT	21338	2023.02.27 15:37:53.451859094	0001923
1	17.406134	0.741886	17.348350	1.207411	MT	21338	2023.02.27 15:37:53.452859094	0001923
1	17.365460	-1.664689	17.225285	1.441383	MT	21338	2023.02.27 15:37:53.453859094	0001923
1	16.437533	-3.850030	15.904088	1.558763	MT	21338	2023.02.27 15:37:53.454859094	0001923
1	14.723452	-5.087062	13.734361	1.506383	MT	21338	2023.02.27 15:37:53.455859094	0001923
1	12.428969	-5.110270	11.255234	1.297738	MT	21338	2023.02.27 15:37:53.456859094	0001923
1	10.003819	-4.070287	9.078991	1.039748	MT	21338	2023.02.27 15:37:53.457859094	0001923
1	8.015384	-2.014499	7.721301	0.754777	MT	21338	2023.02.27 15:37:53.458859094	0001923
1	7.549487	0.421335	7.520545	0.508558	MT	21338	2023.02.27 15:37:53.459859094	0001923
1	8.988799	2.729841	8.556105	0.373544	MT	21338	2023.02.27 15:37:53.460859094	0001923
1	11.405984	4.256725	10.574621	0.392622	MT	21338	2023.02.27 15:37:53.461859094	0001923
1	13.856133	4.620629	13.050581	0.569701	MT	21338	2023.02.27 15:37:53.462859094	0001923
1	15.832303	3.770102	15.356630	0.788713	MT	21338	2023.02.27 15:37:53.463859094	0001923
1	17.086244	1.945183	16.940399	1.085757	MT	21338	2023.02.27 15:37:53.464859094	0001923
1	17.512228	-0.466354	17.450231	1.396455	MT	21338	2023.02.27 15:37:53.465859094	0001923
1	17.041742	-2.867343	16.729769	1.521231	MT	21338	2023.02.27 15:37:53.466859094	0001923
1	15.672005	-4.603207	14.902677	1.527234	MT	21338	2023.02.27 15:37:53.467859094	0001923
1	13.662953	-5.280336	12.519067	1.437810	MT	21338	2023.02.27 15:37:53.468859094	0001923
1	11.223058	-4.741040	10.103196	1.185324	MT	21338	2023.02.27 15:37:53.469859094	0001923
1	8.897608	-3.109884	8.289239	0.885763	MT	21338	2023.02.27 15:37:53.470859094	0001923
1	7.542050	-0.807159	7.470031	0.655477	MT	21338	2023.02.27 15:37:53.471859094	0001923
1	8.108940	1.659278	7.924823	0.445956	MT	21338	2023.02.27 15:37:53.472859094	0001923
1	10.142235	3.534746	9.499073	0.371642	MT	21338	2023.02.27 15:37:53.473859094	0001923
1	12.632040	4.544635	11.778579	0.424040	MT	21338	2023.02.27 15:37:53.474859094	0001923
1	14.947196	4.362149	14.280985	0.666166	MT	21338	2023.02.27 15:37:53.475859094	0001923
1	16.548503	2.905479	16.264619	0.934514	MT	21338	2023.02.27 15:37:53.476859094	0001923
1	17.402424	0.786558	17.344893	1.174892	MT	21338	2023.02.27 15:37:53.477859094	0001923
1	17.362436	-1.712637	17.217168	1.445754	MT	21338	2023.02.27 15:37:53.478859094	0001923
1	16.445281	-3.834459	15.919716	1.518834	MT	21338	2023.02.27 15:37:53.479859094	0001923
1	14.719349	-5.052364	13.745828	1.478195	MT	21338	2023.02.27 15:37:53.480859094	0001923
1	12.464494	-5.172902	11.261609	1.334487	MT	21338	2023.02.27 15:37:53.481859094	0001923
1	9.970438	-4.030145	9.058857	1.051029	MT	21338	2023.02.27 15:37:53.482859094	0001923
1	8.005608	-1.994620	7.717508	0.742512	MT	21338	2023.02.27 15:37:53.483859094	0001923
1	7.556356	0.437121	7.527869	0.488503	MT	21338	2023.02.27 15:37:53.484859094	0001923
1	9.005340	2.757955	8.563954	0.385376	MT	21338	2023.02.27 15:37:53.485859094	0001923
1	11.368123	4.200994	10.555191	0.416904	MT	21338	2023.02.27 15:37:53.486859094	0001923
1	13.850877	4.624636	13.043586	0.569553	MT	21338	2023.02.27 15:37:53.487859094	0001923
1	15.838413	3.802713	15.351768	0.847312	MT	21338	2023.02.27 15:37:53.488859094	0001923
1	17.114571	1.941360	16.968086	1.106222	MT	21338	2023.02.27 15:37:53.489859094	0001923
1	17.504460	-0.426805	17.446950	1.351990	MT	21338	2023.02.27 15:37:53.490859094	0001923
1	17.033594	-2.847464	16.725977	1.508966	MT	21338	2023.02.27 15:37:53.491859094	0001923
1	15.668652	-4.611076	14.895485	1.539208	MT	21338	2023.02.27 15:37:53.492859094	0001923
1	13.642158	-5.272681	12.503613	1.402489	MT	21338	2023.02.27 15:37:53.493859094	0001923
1	11.226174	-4.737337	10.111628	1.157410	MT	21338	2023.02.27 15:37:53.494859094	0001923
1	8.855907	-3.085932	8.254394	0.876983	MT	21338	2023.02.27 15:37:53.495859094	0001923
1	7.529115	-0.756724	7.466931	0.599900	MT	21338	2023.02.27 15:37:53.496859094	0001923
1	8.090262	1.607206	7.916885	0.438371	MT	21338	2023.02.27 15:37:53.497859094	0001923
1	10.158048	3.601627	9.491337	0.358832	MT	21338	2023.02.27 15:37:53.498859094	0001923
1	12.680808	4.597044	11.808980	0.466971	MT	21338	2023.02.27 15:37:53.499859094	0001923
1	14.937046	4.341999	14.277191	0.651314	MT	21338	2023.02.27 15:37:53.500859094	0001923
1	16.568860	2.932658	16.279359	0.953462	MT	21338	2023.02.27 15:37:53.501859094	0001923
1	17.430306	0.769861	17.371381	1.207474	MT	21338	2023.02.27 15:37:53.502859094	0001923
1	17.380767	-1.712739	17.236288	1.438046	MT	21338	2023.02.27 15:37:53.503859094	0001923
1	16.440266	-3.815543	15.919860	1.510640	MT	21338	2023.02.27 15:37:53.504859094	0001923
1	14.732212	-5.040133	13.761474	1.502312	MT	21338	2023.02.27 15:37:53.505859094	0001923
1	12.439364	-5.145929	11.246704	1.329981	MT	21338	2023.02.27 15:37:53.506859094	0001923
1	9.973466	-4.005953	9.070579	1.070961	MT	21338	2023.02.27 15:37:53.507859094	0001923
1	8.015588	-1.974710	7.733637	0.735552	MT	21338	2023.02.27 15:37:53.508859094	0001923
1	7.573804	0.445310	7.543571	0.508662	MT	21338	2023.02.27 15:37:53.509859094	0001923
1	8.988810	2.715085	8.559720	0.397756	MT	21338	2023.02.27 15:37:53.510859094	0001923
1	11.416335	4.224702	10.598581	0.393318	MT	21338	2023.02.27 15:37:53.511859094	0001923
1	13.841611	4.635906	13.032701	0.497258	MT	21338	2023.02.27 15:37:53.512859094	0001923
1	15.835743	3.774751	15.355673	0.851661	MT	21338	2023.02.27 15:37:53.513859094	0001923
1	17.110776	1.924949	16.968678	1.066394	MT	21338	2023.02.27 15:37:53.514859094	0001923
1	17.510987	-0.447142	17.455414	1.320324	MT	21338	2023.02.27 15:37:53.515859094	0001923
1	17.025819	-2.871451	16.713950	1.509030	MT	21338	2023.02.27 15:37:53.516859094	0001923
1	15.652069	-4.575905	14.887283	1.554722	MT	21338	2023.02.27 15:37:53.517859094	0001923
1	13.648374	-5.301840	12.499823	1.386729	MT	21338	2023.02.27 15:37:53.518859094	0001923
1	11.207259	-4.721158	10.096404	1.173013	MT	21338	2023.02.27 15:37:53.519859094	0001923
1	8.872564	-3.073570	8.272841	0.914143	MT	21338	2023.02.27 15:37:53.520859094	0001923
1	7.552355	-0.824696	7.482788	0.604844	MT	21338	2023.02.27 15:37:53.521859094	0001923
1	8.080722	1.595380	7.908627	0.454369	MT	21338	2023.02.27 15:37:53.522859094	0001923
1	10.143582	3.558918	9.490858	0.387270	MT	21338	2023.02.27 15:37:53.523859094	0001923
1	12.654820	4.584985	11.786091	0.458745	MT	21338	2023.02.27 15:37:53.524859094	0001923
1	14.920528	4.323457	14.263513	0.694303	MT	21338	2023.02.27 15:37:53.525859094	0001923
1	16.557692	2.922249	16.266493	1.009382	MT	21338	2023.02.27 15:37:53.526859094	0001923
1	17.426092	0.749990	17.367174	1.219617	MT	21338	2023.02.27 15:37:53.527859094	0001923
1	17.358734	-1.712591	17.213107	1.449693	MT	21338	2023.02.27 15:37:53.528859094	0001923
1	16.433256	-3.819160	15.908307	1.546507	MT	21338	2023.02.27 15:37:53.529859094	0001923
1	14.720466	-5.099012	13.726286	1.510383	MT	21338	2023.02.27 15:37:53.530859094	0001923
1	12.475079	-5.201024	11.261759	1.322777	MT	21338	2023.02.27 15:37:53.531859094	0001923
1	9.996248	-4.041846	9.078367	1.082452	MT	21338	2023.02.27 15:37:53.532859094	0001923
1	7.995899	-1.958736	7.717719	0.731144	MT	21338	2023.02.27 15:37:53.533859094	0001923
1	7.592824	0.481457	7.559368	0.524533	MT	21338	2023.02.27 15:37:53.534859094	0001923
1	9.027258	2.729923	8.595917	0.386153	MT	21338	2023.02.27 15:37:53.535859094	0001923
1	11.411153	4.232379	10.591080	0.361119	MT	21338	2023.02.27 15:37:53.536859094	0001923
1	13.838841	4.648202	13.024289	0.525007	MT	21338	2023.02.27 15:37:53.537859094	0001923
1	15.851468	3.755193	15.379441	0.800217	MT	21338	2023.02.27 15:37:53.538859094	0001923
1	17.096909	1.941006	16.952637	1.069984	MT	21338	2023.02.27 15:37:53.539859094	0001923
1	17.488900	-0.478941	17.431120	1.337283	MT	21338	2023.02.27 15:37:53.540859094	0001923
1	16.987981	-2.839709	16.683419	1.480231	MT	21338	2023.02.27 15:37:53.541859094	0001923
1	15.497127	-4.675407	14.700226	1.484881	MT	21338	2023.02.27 15:37:53.542859094	0001923
1	13.643181	-5.272557	12.503430	1.414487	MT	21338	2023.02.27 15:37:53.543859094	0001923
1	11.218177	-4.757234	10.092484	1.165324	MT	21338	2023.02.27 15:37:53.544859094	0001923
1	8.879424	-3.106105	8.273597	0.862481	MT	21338	2023.02.27 15:37:53.545859094	0001923
1	7.527502	-0.697396	7.475979	0.535416	MT	21338	2023.02.27 15:37:53.546859094	0001923
1	8.222122	1.750687	8.023638	0.399514	MT	21338	2023.02.27 15:37:53.547859094	0001923
1	10.362340	3.625906	9.698608	0.409755	MT	21338	2023.02.27 15:37:53.548859094	0001923
1	12.834545	4.565277	11.984311	0.509983	MT	21338	2023.02.27 15:37:53.549859094	0001923
1	15.104490	4.374521	14.439187	0.720463	MT	21338	2023.02.27 15:37:53.550859094	0001923
1	16.655254	3.004754	16.353176	0.970848	MT	21338	2023.02.27 15:37:53.551859094	0001923
1	17.464327	0.691283	17.405611	1.252815	MT	21338	2023.02.27 15:37:53.552859094	0001923
1	17.366704	-1.704476	17.220933	1.461730	MT	21338	2023.02.27 15:37:53.553859094	0001923
1	16.424489	-3.830106	15.896235	1.550436	MT	21338	2023.02.27 15:37:53.554859094	0001923
1	14.715924	-5.071310	13.734746	1.482222	MT	21338	2023.02.27 15:37:53.555859094	0001923
1	12.444099	-5.150432	11.255431	1.282152	MT	21338	2023.02.27 15:37:53.556859094	0001923
1	9.977265	-4.046103	9.058777	1.055193	MT	21338	2023.02.27 15:37:53.557859094	0001923
1	8.025817	-2.026548	7.729347	0.751024	MT	21338	2023.02.27 15:37:53.558859094	0001923
1	7.561280	0.465738	7.526986	0.548205	MT	21338	2023.02.27 15:37:53.559859094	0001923
1	9.042050	2.753873	8.604006	0.382029	MT	21338	2023.02.27 15:37:53.560859094	0001923
1	11.394907	4.236771	10.570537	0.396766	MT	21338	2023.02.27 15:37:53.561859094	0001923
1	14.028404	4.616481	13.234493	0.576552	MT	21338	2023.02.27 15:37:53.562859094	0001923
1	15.882909	3.743240	15.414301	0.808874	MT	21338	2023.02.27 15:37:53.563859094	0001923
1	17.125336	1.956936	16.979714	1.066233	MT	21338	2023.02.27 15:37:53.564859094	0001923
1	17.525004	-0.450659	17.465675	1.368525	MT	21338	2023.02.27 15:37:53.565859094	0001923
1	17.009834	-2.855230	16.698665	1.528632	MT	21338	2023.02.27 15:37:53.566859094	0001923
1	15.660890	-4.603278	14.891801	1.519068	MT	21338	2023.02.27 15:37:53.567859094	0001923
1	13.667699	-5.261226	12.530905	1.449796	MT	21338	2023.02.27 15:37:53.568859094	0001923
1	11.225729	-4.780064	10.088213	1.181497	MT	21338	2023.02.27 15:37:53.569859094	0001923
1	8.868353	-3.109893	8.258304	0.881290	MT	21338	2023.02.27 15:37:53.570859094	0001923
1	7.525495	-0.783896	7.453693	0.678992	MT	21338	2023.02.27 15:37:53.571859094	0001923
1	8.081453	1.671391	7.893719	0.453358	MT	21338	2023.02.27 15:37:53.572859094	0001923
1	10.140515	3.562633	9.487291	0.359172	MT	21338	2023.02.27 15:37:53.573859094	0001923
1	12.661766	4.593105	11.789917	0.470721	MT	21338	2023.02.27 15:37:53.574859094	0001923
1	14.905981	4.343016	14.239745	0.745748	MT	21338	2023.02.27 15:37:53.575859094	0001923
1	16.582341	2.977033	16.282846	0.990064	MT	21338	2023.02.27 15:37:53.576859094	0001923
1	17.380328	0.750245	17.319875	1.238896	MT	21338	2023.02.27 15:37:53.577859094	0001923
1	17.375475	-1.712941	17.232593	1.417988	MT	21338	2023.02.27 15:37:53.578859094	0001923
1	16.438934	-3.846241	15.908397	1.538786	MT	21338	2023.02.27 15:37:53.579859094	0001923
1	14.722071	-5.083062	13.734366	1.506341	MT	21338	2023.02.27 15:37:53.580859094	0001923
1	12.462623	-5.188725	11.250347	1.350481	MT	21338	2023.02.27 15:37:53.581859094	0001923
1	9.980279	-4.030739	9.075710	0.995282	MT	21338	2023.02.27 15:37:53.582859094	0001923
1	8.012261	-1.986505	7.725333	0.754550	MT	21338	2023.02.27 15:37:53.583859094	0001923
1	7.557174	0.437286	7.527625	0.504501	MT	21338	2023.02.27 15:37:53.584859094	0001923
1	9.008024	2.726264	8.575442	0.416884	MT	21338	2023.02.27 15:37:53.585859094	0001923
1	11.377889	4.205306	10.562721	0.447980	MT	21338	2023.02.27 15:37:53.586859094	0001923
1	13.858209	4.616502	13.054759	0.557805	MT	21338	2023.02.27 15:37:53.587859094	0001923
1	15.830256	3.774343	15.352284	0.811607	MT	21338	2023.02.27 15:37:53.588859094	0001923
1	17.101988	1.980127	16.952501	1.081581	MT	21338	2023.02.27 15:37:53.589859094	0001923
1	17.487835	-0.514615	17.426604	1.368587	MT	21338	2023.02.27 15:37:53.590859094	0001923
1	17.013964	-2.835156	16.705566	1.536532	MT	21338	2023.02.27 15:37:53.591859094	0001923
1	15.677451	-4.576473	14.919074	1.503205	MT	21338	2023.02.27 15:37:53.592859094	0001923
1	13.400932	-5.261457	12.245717	1.394435	MT	21338	2023.02.27 15:37:53.593859094	0001923
1	11.081339	-4.725511	9.960148	1.122970	MT	21338	2023.02.27 15:37:53.594859094	0001923
1	8.870170	-3.081741	8.269091	0.897167	MT	21338	2023.02.27 15:37:53.595859094	0001923
1	7.538242	-0.784366	7.470363	0.635243	MT	21338	2023.02.27 15:37:53.596859094	0001923
1	8.088108	1.671094	7.902145	0.425485	MT	21338	2023.02.27 15:37:53.597859094	0001923
1	10.145283	3.566464	9.491539	0.343195	MT	21338	2023.02.27 15:37:53.598859094	0001923
1	12.675688	4.592686	11.806510	0.431972	MT	21338	2023.02.27 15:37:53.599859094	0001923
1	14.946976	4.358438	14.280553	0.694203	MT	21338	2023.02.27 15:37:53.600859094	0001923
1	16.559582	2.928502	16.271600	0.937383	MT	21338	2023.02.27 15:37:53.601859094	0001923
1	17.399856	0.735266	17.339793	1.243355	MT	21338	2023.02.27 15:37:53.602859094	0001923
1	17.362854	-1.701012	17.221731	1.409698	MT	21338	2023.02.27 15:37:53.603859094	0001923
1	16.428297	-3.858475	15.896751	1.514731	MT	21338	2023.02.27 15:37:53.604859094	0001923
1	14.724241	-5.103181	13.730525	1.494488	MT	21338	2023.02.27 15:37:53.605859094	0001923
1	12.478279	-5.205276	11.266120	1.298884	MT	21338	2023.02.27 15:37:53.606859094	0001923
1	10.004320	-4.058086	9.082699	1.059682	MT	21338	2023.02.27 15:37:53.607859094	0001923
1	7.986040	-1.966359	7.702177	0.765991	MT	21338	2023.02.27 15:37:53.608859094	0001923
1	7.594483	0.429786	7.561817	0.557109	MT	21338	2023.02.27 15:37:53.609859094	0001923
1	9.037147	2.749918	8.599940	0.386009	MT	21338	2023.02.27 15:37:53.610859094	0001923
1	11.396064	4.197200	10.585831	0.440415	MT	21338	2023.02.27 15:37:53.611859094	0001923
1	13.893747	4.656310	13.079048	0.541763	MT	21338	2023.02.27 15:37:53.612859094	0001923
1	15.865718	3.801949	15.383848	0.776798	MT	21338	2023.02.27 15:37:53.613859094	0001923
1	17.117048	1.916776	16.976912	1.050601	MT	21338	2023.02.27 15:37:53.614859094	0001923
1	17.509611	-0.490888	17.450996	1.344711	MT	21338	2023.02.27 15:37:53.615859094	0001923
1	17.008402	-2.835524	16.703116	1.500492	MT	21338	2023.02.27 15:37:53.616859094	0001923
1	15.664941	-4.568296	14.906840	1.518936	MT	21338	2023.02.27 15:37:53.617859094	0001923
1	13.659757	-5.264424	12.523208	1.429708	MT	21338	2023.02.27 15:37:53.618859094	0001923
1	11.211207	-4.717248	10.103530	1.165081	MT	21338	2023.02.27 15:37:53.619859094	0001923
1	8.889401	-3.097454	8.280628	0.926510	MT	21338	2023.02.27 15:37:53.620859094	0001923
1	7.561695	-0.807667	7.493746	0.608836	MT	21338	2023.02.27 15:37:53.621859094	0001923
1	8.092702	1.679091	7.905155	0.425448	MT	21338	2023.02.27 15:37:53.622859094	0001923
1	10.158086	3.590706	9.495201	0.367005	MT	21338	2023.02.27 15:37:53.623859094	0001923
1	12.656685	4.569061	11.793949	0.467030	MT	21338	2023.02.27 15:37:53.624859094	0001923
1	14.916894	4.362554	14.247440	0.701656	MT	21338	2023.02.27 15:37:53.625859094	0001923
1	16.559022	2.944629	16.267436	0.949156	MT	21338	2023.02.27 15:37:53.626859094	0001923
1	17.444184	0.806888	17.383362	1.211276	MT	21338	2023.02.27 15:37:53.627859094	0001923
1	17.368901	-1.696033	17.220286	1.504641	MT	21338	2023.02.27 15:37:53.628859094	0001923
1	16.452296	-3.819097	15.927183	1.554796	MT	21338	2023.02.27 15:37:53.629859094	0001923
1	14.750187	-5.110998	13.753208	1.514919	MT	21338	2023.02.27 15:37:53.630859094	0001923
1	12.451629	-5.172804	11.246488	1.342257	MT	21338	2023.02.27 15:37:53.631859094	0001923
1	9.984635	-4.026455	9.079287	1.023298	MT	21338	2023.02.27 15:37:53.632859094	0001923
1	8.000796	-2.002488	7.709316	0.754470	MT	21338	2023.02.27 15:37:53.633859094	0001923
1	7.585795	0.449256	7.555636	0.504805	MT	21338	2023.02.27 15:37:53.634859094	0001923
1	9.011540	2.762311	8.567424	0.420390	MT	21338	2023.02.27 15:37:53.635859094	0001923
1	11.392594	4.200719	10.582554	0.393321	MT	21338	2023.02.27 15:37:53.636859094	0001923
1	13.840381	4.572704	13.050417	0.577194	MT	21338	2023.02.27 15:37:53.637859094	0001923
1	15.831289	3.767020	15.356748	0.780745	MT	21338	2023.02.27 15:37:53.638859094	0001923
1	17.113662	1.933361	16.968077	1.106305	MT	21338	2023.02.27 15:37:53.639859094	0001923
1	17.514644	-0.518850	17.454901	1.349060	MT	21338	2023.02.27 15:37:53.640859094	0001923
1	17.014300	-2.807578	16.714209	1.496373	MT	21338	2023.02.27 15:37:53.641859094	0001923
1	15.679113	-4.575767	14.914036	1.571132	MT	21338	2023.02.27 15:37:53.642859094	0001923
1	13.640191	-5.293669	12.492589	1.402537	MT	21338	2023.02.27 15:37:53.643859094	0001923
1	11.199864	-4.724939	10.084095	1.192868	MT	21338	2023.02.27 15:37:53.644859094	0001923
1	8.865432	-3.073521	8.264781	0.918020	MT	21338	2023.02.27 15:37:53.645859094	0001923
1	7.541403	-0.803813	7.474997	0.592507	MT	21338	2023.02.27 15:37:53.646859094	0001923
1	8.068334	1.631150	7.890038	0.429712	MT	21338	2023.02.27 15:37:53.647859094	0001923
1	10.173280	3.641996	9.490834	0.394414	MT	21338	2023.02.27 15:37:53.648859094	0001923
1	12.635287	4.541033	11.781978	0.463136	MT	21338	2023.02.27 15:37:53.649859094	0001923
1	14.920928	4.338419	14.259593	0.690088	MT	21338	2023.02.27 15:37:53.650859094	0001923
1	16.590907	2.952358	16.299793	0.926566	MT	21338	2023.02.27 15:37:53.651859094	0001923
1	17.413336	0.741920	17.355288	1.211518	MT	21338	2023.02.27 15:37:53.652859094	0001923
1	17.387271	-1.700789	17.244362	1.434045	MT	21338	2023.02.27 15:37:53.653859094	0001923
1	16.399640	-3.782886	15.879987	1.569705	MT	21338	2023.02.27 15:37:53.654859094	0001923
1	14.745333	-5.094916	13.753105	1.522753	MT	21338	2023.02.27 15:37:53.655859094	0001923
1	12.440696	-5.121485	11.254059	1.373849	MT	21338	2023.02.27 15:37:53.656859094	0001923
1	9.960814	-4.054372	9.040197	1.026989	MT	21338	2023.02.27 15:37:53.657859094	0001923
1	7.997938	-2.006483	7.705312	0.754450	MT	21338	2023.02.27 15:37:53.658859094	0001923
1	7.588914	0.453792	7.554847	0.556755	MT	21338	2023.02.27 15:37:53.659859094	0001923
1	8.990320	2.682074	8.571680	0.398279	MT	21338	2023.02.27 15:37:53.660859094	0001923
1	11.420912	4.275880	10.582399	0.408546	MT	21338	2023.02.27 15:37:53.661859094	0001923
1	13.828414	4.636623	13.015665	0.565002	MT	21338	2023.02.27 15:37:53.662859094	0001923
1	15.824823	3.814481	15.336150	0.822948	MT	21338	2023.02.27 15:37:53.663859094	0001923
1	17.109111	1.905074	16.968471	1.078598	MT	21338	2023.02.27 15:37:53.664859094	0001923
1	17.494497	-0.518207	17.429988	1.408683	MT	21338	2023.02.27 15:37:53.665859094	0001923
1	17.021028	-2.859282	16.709720	1.524842	MT	21338	2023.02.27 15:37:53.666859094	0001923
1	15.653338	-4.615598	14.883276	1.487059	MT	21338	2023.02.27 15:37:53.667859094	0001923
1	13.653546	-5.253661	12.523572	1.406598	MT	21338	2023.02.27 15:37:53.668859094	0001923
1	11.208544	-4.720586	10.091565	1.227943	MT	21338	2023.02.27 15:37:53.669859094	0001923
1	8.872056	-3.129379	8.249533	0.930366	MT	21338	2023.02.27 15:37:53.670859094	0001923
1	7.536039	-0.780645	7.470780	0.608207	MT	21338	2023.02.27 15:37:53.671859094	0001923
1	8.085720	1.662899	7.902426	0.406570	MT	21338	2023.02.27 15:37:53.672859094	0001923
1	10.146250	3.597597	9.480394	0.354706	MT	21338	2023.02.27 15:37:53.673859094	0001923
1	12.657523	4.592903	11.786223	0.450664	MT	21338	2023.02.27 15:37:53.674859094	0001923
1	14.934467	4.315440	14.280502	0.694645	MT	21338	2023.02.27 15:37:53.675859094	0001923
1	16.539359	2.893684	16.256316	0.953512	MT	21338	2023.02.27 15:37:53.676859094	0001923
1	17.416120	0.770208	17.354894	1.239225	MT	21338	2023.02.27 15:37:53.677859094	0001923
1	17.376585	-1.689029	17.236744	1.409804	MT	21338	2023.02.27 15:37:53.678859094	0001923
1	16.421073	-3.829530	15.887396	1.605305	MT	21338	2023.02.27 15:37:53.679859094	0001923
1	14.740591	-5.111726	13.750292	1.443870	MT	21338	2023.02.27 15:37:53.680859094	0001923
1	12.436096	-5.145884	11.242643	1.333919	MT	21338	2023.02.27 15:37:53.681859094	0001923
1	9.974312	-4.034314	9.063096	1.035134	MT	21338	2023.02.27 15:37:53.682859094	0001923
1	8.015629	-2.002587	7.725437	0.746716	MT	21338	2023.02.27 15:37:53.683859094	0001923
1	7.569464	0.457854	7.534793	0.560407	MT	21338	2023.02.27 15:37:53.684859094	0001923
1	9.018645	2.738059	8.583745	0.397886	MT	21338	2023.02.27 15:37:53.685859094	0001923
1	11.368940	4.172984	10.567156	0.417376	MT	21338	2023.02.27 15:37:53.686859094	0001923
1	13.843896	4.588054	13.051398	0.514040	MT	21338	2023.02.27 15:37:53.687859094	0001923
1	15.853887	3.769872	15.379932	0.769068	MT	21338	2023.02.27 15:37:53.688859094	0001923
1	17.118848	1.921064	16.976489	1.078555	MT	21338	2023.02.27 15:37:53.689859094	0001923
1	17.511468	-0.447060	17.455292	1.328322	MT	21338	2023.02.27 15:37:53.690859094	0001923
1	17.005135	-2.839519	16.699111	1.500472	MT	21338	2023.02.27 15:37:53.691859094	0001923
1	15.640058	-4.572184	14.878717	1.526549	MT	21338	2023.02.27 15:37:53.692859094	0001923
1	13.643238	-5.280928	12.503970	1.378575	MT	21338	2023.02.27 15:37:53.693859094	0001923
1	11.198911	-4.716661	10.083693	1.219781	MT	21338	2023.02.27 15:37:53.694859094	0001923
1	8.875547	-3.117814	8.262171	0.889432	MT	21338	2023.02.27 15:37:53.695859094	0001923
1	7.524584	-0.780560	7.458675	0.615022	MT	21338	2023.02.27 15:37:53.696859094	0001923
1	8.089039	1.639254	7.908862	0.441918	MT	21338	2023.02.27 15:37:53.697859094	0001923
1	10.164704	3.629794	9.487126	0.374480	MT	21338	2023.02.27 15:37:53.698859094	0001923
1	12.631127	4.538285	11.777609	0.487101	MT	21338	2023.02.27 15:37:53.699859094	0001923
1	14.904771	4.370528	14.232512	0.697345	MT	21338	2023.02.27 15:37:53.700859094	0001923
1	16.538201	2.952734	16.244326	0.956720	MT	21338	2023.02.27 15:37:53.701859094	0001923
1	17.398359	0.762506	17.335475	1.266012	MT	21338	2023.02.27 15:37:53.702859094	0001923
1	17.365624	-1.688405	17.220845	1.468565	MT	21338	2023.02.27 15:37:53.703859094	0001923
1	16.412548	-3.830135	15.884297	1.546254	MT	21338	2023.02.27 15:37:53.704859094	0001923
1	14.738153	-5.095813	13.754433	1.435767	MT	21338	2023.02.27 15:37:53.705859094	0001923
1	12.455468	-5.158233	11.262115	1.302338	MT	21338	2023.02.27 15:37:53.706859094	0001923
1	9.966930	-4.014233	9.062998	1.042926	MT	21338	2023.02.27 15:37:53.707859094	0001923
1	8.034170	-1.986570	7.748392	0.750902	MT	21338	2023.02.27 15:37:53.708859094	0001923
1	7.584065	0.465507	7.551289	0.528575	MT	21338	2023.02.27 15:37:53.709859094	0001923
1	9.018943	2.726097	8.587669	0.402070	MT	21338	2023.02.27 15:37:53.710859094	0001923
1	11.389464	4.220978	10.570213	0.416928	MT	21338	2023.02.27 15:37:53.711859094	0001923
1	13.854203	4.584165	13.063208	0.526262	MT	21338	2023.02.27 15:37:53.712859094	0001923
1	15.848766	3.802371	15.364255	0.815501	MT	21338	2023.02.27 15:37:53.713859094	0001923
1	17.099005	1.905457	16.955923	1.114408	MT	21338	2023.02.27 15:37:53.714859094	0001923
1	17.512278	-0.487099	17.455306	1.324735	MT	21338	2023.02.27 15:37:53.715859094	0001923
1	16.997216	-2.815516	16.695140	1.500164	MT	21338	2023.02.27 15:37:53.716859094	0001923
1	15.676402	-4.592216	14.910689	1.527243	MT	21338	2023.02.27 15:37:53.717859094	0001923
1	13.647510	-5.305796	12.496758	1.390724	MT	21338	2023.02.27 15:37:53.718859094	0001923
1	11.198682	-4.700753	10.091833	1.211740	MT	21338	2023.02.27 15:37:53.719859094	0001923
1	8.850085	-3.109707	8.237062	0.896967	MT	21338	2023.02.27 15:37:53.720859094	0001923
1	7.539710	-0.804101	7.475424	0.564512	MT	21338	2023.02.27 15:37:53.721859094	0001923
1	8.095622	1.675046	7.909210	0.421551	MT	21338	2023.02.27 15:37:53.722859094	0001923
1	10.145238	3.622227	9.467508	0.414265	MT	21338	2023.02.27 15:37:53.723859094	0001923
1	12.653899	4.561102	11.793878	0.471112	MT	21338	2023.02.27 15:37:53.724859094	0001923
1	14.929229	4.345885	14.268380	0.639137	MT	21338	2023.02.27 15:37:53.725859094	0001923
1	16.562775	2.940749	16.271248	0.961256	MT	21338	2023.02.27 15:37:53.726859094	0001923
1	17.405542	0.707053	17.348065	1.223769	MT	21338	2023.02.27 15:37:53.727859094	0001923
1	17.363652	-1.692765	17.221374	1.433612	MT	21338	2023.02.27 15:37:53.728859094	0001923
1	16.445110	-3.846331	15.915519	1.530895	MT	21338	2023.02.27 15:37:53.729859094	0001923
1	14.709120	-5.044356	13.737839	1.477991	MT	21338	2023.02.27 15:37:53.730859094	0001923
1	12.454576	-5.141990	11.265767	1.326231	MT	21338	2023.02.27 15:37:53.731859094	0001923
1	9.959962	-4.010435	9.059308	1.022827	MT	21338	2023.02.27 15:37:53.732859094	0001923
1	8.014631	-1.998587	7.725441	0.746675	MT	21338	2023.02.27 15:37:53.733859094	0001923
1	7.568654	0.477482	7.535366	0.524208	MT	21338	2023.02.27 15:37:53.734859094	0001923
1	9.029795	2.774098	8.583727	0.401515	MT	21338	2023.02.27 15:37:53.735859094	0001923
1	11.422136	4.259790	10.590501	0.400834	MT	21338	2023.02.27 15:37:53.736859094	0001923
1	13.848113	4.624970	13.039098	0.601486	MT	21338	2023.02.27 15:37:53.737859094	0001923
1	15.866312	3.802114	15.383604	0.792795	MT	21338	2023.02.27 15:37:53.738859094	0001923
1	17.087233	1.917221	16.944305	1.090105	MT	21338	2023.02.27 15:37:53.739859094	0001923
1	17.515417	-0.462969	17.458135	1.337531	MT	21338	2023.02.27 15:37:53.740859094	0001923
1	16.999587	-2.839181	16.690624	1.532345	MT	21338	2023.02.27 15:37:53.741859094	0001923
1	15.687924	-4.615095	14.914478	1.539539	MT	21338	2023.02.27 15:37:53.742859094	0001923
1	13.656620	-5.293364	12.507114	1.433761	MT	21338	2023.02.27 15:37:53.743859094	0001923
1	11.208979	-4.717078	10.099286	1.181017	MT	21338	2023.02.27 15:37:53.744859094	0001923
1	8.845417	-3.085712	8.241090	0.896781	MT	21338	2023.02.27 15:37:53.745859094	0001923
1	7.524030	-0.792225	7.454173	0.647079	MT	21338	2023.02.27 15:37:53.746859094	0001923
1	8.104694	1.643031	7.925171	0.422125	MT	21338	2023.02.27 15:37:53.747859094	0001923
1	10.137230	3.590977	9.471837	0.390650	MT	21338	2023.02.27 15:37:53.748859094	0001923
1	12.649524	4.572584	11.786672	0.419875	MT	21338	2023.02.27 15:37:53.749859094	0001923
1	14.919163	4.346340	14.255725	0.681946	MT	21338	2023.02.27 15:37:53.750859094	0001923
1	16.569450	2.976798	16.271214	0.965884	MT	21338	2023.02.27 15:37:53.751859094	0001923
1	17.419037	0.766039	17.359133	1.223330	MT	21338	2023.02.27 15:37:53.752859094	0001923
1	17.390291	-1.704386	17.243762	1.473080	MT	21338	2023.02.27 15:37:53.753859094	0001923
1	16.458131	-3.853885	15.922837	1.575092	MT	21338	2023.02.27 15:37:53.754859094	0001923
1	14.739798	-5.058551	13.756597	1.558437	MT	21338	2023.02.27 15:37:53.755859094	0001923
1	12.460395	-5.193178	11.251014	1.306530	MT	21338	2023.02.27 15:37:53.756859094	0001923
1	9.996523	-4.065667	9.066096	1.098513	MT	21338	2023.02.27 15:37:53.757859094	0001923
1	8.013462	-2.018371	7.717113	0.766755	MT	21338	2023.02.27 15:37:53.758859094	0001923
1	7.581396	0.449178	7.551758	0.496745	MT	21338	2023.02.27 15:37:53.759859094	0001923
1	9.021076	2.758103	8.579708	0.401618	MT	21338	2023.02.27 15:37:53.760859094	0001923
1	11.421724	4.267918	10.586328	0.412689	MT	21338	2023.02.27 15:37:53.761859094	0001923
1	13.857962	4.624794	13.050341	0.585657	MT	21338	2023.02.27 15:37:53.762859094	0001923
1	15.851215	3.767402	15.375151	0.820029	MT	21338	2023.02.27 15:37:53.763859094	0001923
1	17.104401	1.865993	16.968547	1.071000	MT	21338	2023.02.27 15:37:53.764859094	0001923
1	17.516374	-0.434692	17.457756	1.364238	MT	21338	2023.02.27 15:37:53.765859094	0001923
1	16.978493	-2.819454	16.675077	1.503899	MT	21338	2023.02.27 15:37:53.766859094	0001923
1	15.687281	-4.615178	14.914600	1.531540	MT	21338	2023.02.27 15:37:53.767859094	0001923
1	13.646717	-5.276320	12.503074	1.437524	MT	21338	2023.02.27 15:37:53.768859094	0001923
1	11.188417	-4.720803	10.071918	1.204641	MT	21338	2023.02.27 15:37:53.769859094	0001923
1	8.884887	-3.093835	8.281198	0.889476	MT	21338	2023.02.27 15:37:53.770859094	0001923
1	7.517330	-0.760141	7.450089	0.654687	MT	21338	2023.02.27 15:37:53.771859094	0001923
1	8.085982	1.667717	7.897225	0.485455	MT	21338	2023.02.27 15:37:53.772859094	0001923
1	10.175069	3.634312	9.494351	0.425552	MT	21338	2023.02.27 15:37:53.773859094	0001923
1	12.656588	4.589109	11.785913	0.470701	MT	21338	2023.02.27 15:37:53.774859094	0001923
1	14.905418	4.315068	14.252101	0.655209	MT	21338	2023.02.27 15:37:53.775859094	0001923
1	16.586054	2.988482	16.287669	0.937010	MT	21338	2023.02.27 15:37:53.776859094	0001923
1	17.418657	0.742164	17.358922	1.235575	MT	21338	2023.02.27 15:37:53.777859094	0001923
1	17.354481	-1.720752	17.209342	1.433717	MT	21338	2023.02.27 15:37:53.778859094	0001923
1	16.421978	-3.791281	15.904524	1.534160	MT	21338	2023.02.27 15:37:53.779859094	0001923
1	14.719062	-5.071272	13.737685	1.486267	MT	21338	2023.02.27 15:37:53.780859094	0001923
1	12.419328	-5.102596	11.251732	1.265600	MT	21338	2023.02.27 15:37:53.781859094	0001923
1	9.984833	-4.042322	9.071086	1.035338	MT	21338	2023.02.27 15:37:53.782859094	0001923
1	8.009545	-1.958469	7.729305	0.758322	MT	21338	2023.02.27 15:37:53.783859094	0001923
1	7.594636	0.481787	7.558879	0.556528	MT	21338	2023.02.27 15:37:53.784859094	0001923
1	9.014577	2.702682	8.592252	0.362374	MT	21338	2023.02.27 15:37:53.785859094	0001923
1	11.426090	4.232404	10.607017	0.365363	MT	21338	2023.02.27 15:37:53.786859094	0001923
1	13.861985	4.604577	13.062621	0.566049	MT	21338	2023.02.27 15:37:53.787859094	0001923
1	15.850326	3.814009	15.364803	0.780383	MT	21338	2023.02.27 15:37:53.788859094	0001923
1	17.132112	1.933259	16.987196	1.098596	MT	21338	2023.02.27 15:37:53.789859094	0001923
1	17.509284	-0.478889	17.451010	1.344588	MT	21338	2023.02.27 15:37:53.790859094	0001923
1	17.015078	-2.859567	16.706148	1.496786	MT	21338	2023.02.27 15:37:53.791859094	0001923
1	15.627765	-4.556177	14.870737	1.526262	MT	21338	2023.02.27 15:37:53.792859094	0001923
1	13.600264	-5.272593	12.457557	1.405786	MT	21338	2023.02.27 15:37:53.793859094	0001923
1	11.182426	-4.748864	10.053009	1.196641	MT	21338	2023.02.27 15:37:53.794859094	0001923
1	8.858647	-3.085591	8.253890	0.909977	MT	21338	2023.02.27 15:37:53.795859094	0001923
1	7.539210	-0.759873	7.469659	0.682988	MT	21338	2023.02.27 15:37:53.796859094	0001923
1	8.108619	1.691490	7.916557	0.465501	MT	21338	2023.02.27 15:37:53.797859094	0001923
1	10.176228	3.629906	9.498941	0.386661	MT	21338	2023.02.27 15:37:53.798859094	0001923
1	12.679672	4.573078	11.816890	0.471340	MT	21338	2023.02.27 15:37:53.799859094	0001923
1	14.907418	4.307219	14.255862	0.670350	MT	21338	2023.02.27 15:37:53.800859094	0001923
1	16.599139	2.952671	16.306319	0.957668	MT	21338	2023.02.27 15:37:53.801859094	0001923
1	17.415004	0.770001	17.355200	1.219228	MT	21338	2023.02.27 15:37:53.802859094	0001923
1	17.396520	-1.692478	17.251897	1.465080	MT	21338	2023.02.27 15:37:53.803859094	0001923
1	16.456020	-3.834595	15.931898	1.507020	MT	21338	2023.02.27 15:37:53.804859094	0001923
1	14.764122	-5.087398	13.780783	1.479090	MT	21338	2023.02.27 15:37:53.805859094	0001923
1	12.474607	-5.150176	11.286000	1.310621	MT	21338	2023.02.27 15:37:53.806859094	0001923
1	9.973173	-4.050346	9.055139	1.031177	MT	21338	2023.02.27 15:37:53.807859094	0001923
1	8.020142	-1.978755	7.737693	0.731655	MT	21338	2023.02.27 15:37:53.808859094	0001923
1	7.590887	0.481832	7.554819	0.560466	MT	21338	2023.02.27 15:37:53.809859094	0001923
1	9.021082	2.746059	8.583754	0.397803	MT	21338	2023.02.27 15:37:53.810859094	0001923
1	11.414029	4.248671	10.586672	0.388889	MT	21338	2023.02.27 15:37:53.811859094	0001923
1	13.844982	4.632273	13.036146	0.533354	MT	21338	2023.02.27 15:37:53.812859094	0001923
1	15.849992	3.794171	15.368535	0.796648	MT	21338	2023.02.27 15:37:53.813859094	0001923
1	17.106687	1.945286	16.960214	1.098060	MT	21338	2023.02.27 15:37:53.814859094	0001923
1	17.498435	-0.518875	17.438964	1.344816	MT	21338	2023.02.27 15:37:53.815859094	0001923
1	17.001205	-2.879340	16.686821	1.516698	MT	21338	2023.02.27 15:37:53.816859094	0001923
1	15.637084	-4.564267	14.878848	1.518468	MT	21338	2023.02.27 15:37:53.817859094	0001923
1	13.614626	-5.245622	12.484586	1.405920	MT	21338	2023.02.27 15:37:53.818859094	0001923
1	11.184218	-4.704932	10.076120	1.192540	MT	21338	2023.02.27 15:37:53.819859094	0001923
1	8.826556	-3.066272	8.233954	0.841462	MT	21338	2023.02.27 15:37:53.820859094	0001923
1	7.542586	-0.807689	7.474809	0.604547	MT	21338	2023.02.27 15:37:53.821859094	0001923
1	8.096820	1.671541	7.908473	0.469584	MT	21338	2023.02.27 15:37:53.822859094	0001923
1	10.176998	3.621861	9.502993	0.382805	MT	21338	2023.02.27 15:37:53.823859094	0001923
1	12.664308	4.577427	11.797408	0.503003	MT	21338	2023.02.27 15:37:53.824859094	0001923
1	14.930870	4.358496	14.263494	0.697942	MT	21338	2023.02.27 15:37:53.825859094	0001923
1	16.601799	3.004716	16.299320	0.961025	MT	21338	2023.02.27 15:37:53.826859094	0001923
1	17.401301	0.742472	17.339496	1.263280	MT	21338	2023.02.27 15:37:53.827859094	0001923
1	17.363722	-1.712441	17.216878	1.464751	MT	21338	2023.02.27 15:37:53.828859094	0001923
1	16.434666	-3.803000	15.912082	1.562401	MT	21338	2023.02.27 15:37:53.829859094	0001923
1	14.745131	-5.107451	13.753884	1.470885	MT	21338	2023.02.27 15:37:53.830859094	0001923
1	12.467478	-5.184816	11.258473	1.342564	MT	21338	2023.02.27 15:37:53.831859094	0001923
1	9.980956	-4.038153	9.066847	1.051233	MT	21338	2023.02.27 15:37:53.832859094	0001923
1	8.017780	-2.002828	7.729787	0.723781	MT	21338	2023.02.27 15:37:53.833859094	0001923
1	7.566674	0.501567	7.531273	0.531898	MT	21338	2023.02.27 15:37:53.834859094	0001923
1	9.025391	2.758254	8.583479	0.416677	MT	21338	2023.02.27 15:37:53.835859094	0001923
1	11.367480	4.209039	10.551140	0.420760	MT	21338	2023.02.27 15:37:53.836859094	0001923
1	13.850536	4.656719	13.031519	0.576039	MT	21338	2023.02.27 15:37:53.837859094	0001923
1	15.831861	3.782260	15.352416	0.803526	MT	21338	2023.02.27 15:37:53.838859094	0001923
1	17.087499	1.961669	16.936701	1.132538	MT	21338	2023.02.27 15:37:53.839859094	0001923
1	17.491679	-0.526701	17.430711	1.360773	MT	21338	2023.02.27 15:37:53.840859094	0001923
1	17.001238	-2.886504	16.687057	1.500773	MT	21338	2023.02.27 15:37:53.841859094	0001923
1	15.653491	-4.595857	14.882199	1.558851	MT	21338	2023.02.27 15:37:53.842859094	0001923
1	13.629421	-5.287962	12.475574	1.469230	MT	21338	2023.02.27 15:37:53.843859094	0001923
1	11.192646	-4.724931	10.076096	1.192746	MT	21338	2023.02.27 15:37:53.844859094	0001923
1	8.874253	-3.117511	8.257729	0.918366	MT	21338	2023.02.27 15:37:53.845859094	0001923
1	7.541551	-0.764165	7.474081	0.655095	MT	21338	2023.02.27 15:37:53.846859094	0001923
1	8.137748	1.702337	7.944750	0.453818	MT	21338	2023.02.27 15:37:53.847859094	0001923
1	10.148227	3.598329	9.479310	0.425694	MT	21338	2023.02.27 15:37:53.848859094	0001923
1	12.667271	4.597224	11.793738	0.482739	MT	21338	2023.02.27 15:37:53.849859094	0001923
1	14.959107	4.378306	14.287759	0.682106	MT	21338	2023.02.27 15:37:53.850859094	0001923
1	16.600755	2.964546	16.306516	0.945546	MT	21338	2023.02.27 15:37:53.851859094	0001923
1	17.431548	0.758192	17.370878	1.239593	MT	21338	2023.02.27 15:37:53.852859094	0001923
1	17.418436	-1.728568	17.270959	1.458742	MT	21338	2023.02.27 15:37:53.853859094	0001923
1	16.465883	-3.834315	15.939469	1.535137	MT	21338	2023.02.27 15:37:53.854859094	0001923
1	14.703716	-5.063550	13.727123	1.458022	MT	21338	2023.02.27 15:37:53.855859094	0001923
1	12.454045	-5.149694	11.258331	1.354201	MT	21338	2023.02.27 15:37:53.856859094	0001923
1	9.975547	-4.005716	9.070228	1.093958	MT	21338	2023.02.27 15:37:53.857859094	0001923
1	8.014329	-1.998628	7.725502	0.742676	MT	21338	2023.02.27 15:37:53.858859094	0001923
1	7.568096	0.461565	7.535225	0.532371	MT	21338	2023.02.27 15:37:53.859859094	0001923
1	9.016377	2.706888	8.591951	0.382330	MT	21338	2023.02.27 15:37:53.860859094	0001923
1	11.410026	4.225153	10.589925	0.436189	MT	21338	2023.02.27 15:37:53.861859094	0001923
1	13.848409	4.672726	13.023539	0.575752	MT	21338	2023.02.27 15:37:53.862859094	0001923
1	15.831668	3.763381	15.356209	0.815780	MT	21338	2023.02.27 15:37:53.863859094	0001923
1	17.106938	1.888992	16.968574	1.070764	MT	21338	2023.02.27 15:37:53.864859094	0001923
1	17.502079	-0.506879	17.442978	1.344754	MT	21338	2023.02.27 15:37:53.865859094	0001923
1	16.974735	-2.835239	16.666754	1.523938	MT	21338	2023.02.27 15:37:53.866859094	0001923
1	15.669507	-4.615117	14.895542	1.535249	MT	21338	2023.02.27 15:37:53.867859094	0001923
1	13.632542	-5.329601	12.468488	1.406540	MT	21338	2023.02.27 15:37:53.868859094	0001923
1	11.171148	-4.685052	10.072327	1.180275	MT	21338	2023.02.27 15:37:53.869859094	0001923
1	8.878780	-3.089955	8.277386	0.877375	MT	21338	2023.02.27 15:37:53.870859094	0001923
1	7.541996	-0.756582	7.478701	0.615081	MT	21338	2023.02.27 15:37:53.871859094	0001923
1	8.111580	1.671318	7.924776	0.449832	MT	21338	2023.02.27 15:37:53.872859094	0001923
1	10.203762	3.625502	9.531483	0.351198	MT	21338	2023.02.27 15:37:53.873859094	0001923
1	12.697209	4.592704	11.829447	0.436323	MT	21338	2023.02.27 15:37:53.874859094	0001923
1	14.962496	4.390264	14.287834	0.677983	MT	21338	2023.02.27 15:37:53.875859094	0001923
1	16.602569	2.932457	16.314599	0.937999	MT	21338	2023.02.27 15:37:53.876859094	0001923
1	17.438412	0.757977	17.379182	1.219718	MT	21338	2023.02.27 15:37:53.877859094	0001923
1	17.341176	-1.685034	17.201814	1.405229	MT	21338	2023.02.27 15:37:53.878859094	0001923
1	16.432101	-3.846109	15.900215	1.550662	MT	21338	2023.02.27 15:37:53.879859094	0001923
1	14.713509	-5.024369	13.749861	1.477968	MT	21338	2023.02.27 15:37:53.880859094	0001923
1	12.430869	-5.138548	11.247629	1.269909	MT	21338	2023.02.27 15:37:53.881859094	0001923
1	9.990627	-4.010178	9.089877	1.051296	MT	21338	2023.02.27 15:37:53.882859094	0001923
1	7.997550	-1.978648	7.713573	0.739287	MT	21338	2023.02.27 15:37:53.883859094	0001923
1	7.580468	0.465583	7.547182	0.535513	MT	21338	2023.02.27 15:37:53.884859094	0001923
1	9.014124	2.734218	8.579512	0.412863	MT	21338	2023.02.27 15:37:53.885859094	0001923
1	11.402900	4.220343	10.587127	0.357182	MT	21338	2023.02.27 15:37:53.886859094	0001923
1	13.864552	4.636377	13.054966	0.545601	MT	21338	2023.02.27 15:37:53.887859094	0001923
1	15.858060	3.769951	15.383810	0.777127	MT	21338	2023.02.27 15:37:53.888859094	0001923
1	17.107531	1.921201	16.964307	1.090370	MT	21338	2023.02.27 15:37:53.889859094	0001923
1	17.519966	-0.438779	17.461873	1.356342	MT	21338	2023.02.27 15:37:53.890859094	0001923
1	17.015086	-2.847279	16.705735	1.524658	MT	21338	2023.02.27 15:37:53.891859094	0001923
1	15.647154	-4.607096	14.874553	1.534846	MT	21338	2023.02.27 15:37:53.892859094	0001923
1	13.642783	-5.264238	12.502966	1.445399	MT	21338	2023.02.27 15:37:53.893859094	0001923
1	11.203009	-4.717030	10.092226	1.184909	MT	21338	2023.02.27 15:37:53.894859094	0001923
1	8.876727	-3.085570	8.272826	0.914267	MT	21338	2023.02.27 15:37:53.895859094	0001923
1	7.519239	-0.764516	7.454633	0.618796	MT	21338	2023.02.27 15:37:53.896859094	0001923
1	8.122958	1.655304	7.939756	0.450226	MT	21338	2023.02.27 15:37:53.897859094	0001923
1	10.189875	3.629353	9.515733	0.334915	MT	21338	2023.02.27 15:37:53.898859094	0001923
1	12.705100	4.604616	11.833583	0.428262	MT	21338	2023.02.27 15:37:53.899859094	0001923
1	14.952411	4.342303	14.291716	0.682538	MT	21338	2023.02.27 15:37:53.900859094	0001923
1	16.614689	2.952613	16.322378	0.953913	MT	21338	2023.02.27 15:37:53.901859094	0001923
1	17.429771	0.711235	17.370761	1.244076	MT	21338	2023.02.27 15:37:53.902859094	0001923
1	17.374173	-1.696900	17.232551	1.421823	MT	21338	2023.02.27 15:37:53.903859094	0001923
1	16.421423	-3.882585	15.884907	1.502796	MT	21338	2023.02.27 15:37:53.904859094	0001923
1	14.720351	-5.059071	13.741393	1.506201	MT	21338	2023.02.27 15:37:53.905859094	0001923
1	12.448585	-5.141942	11.258707	1.330123	MT	21338	2023.02.27 15:37:53.906859094	0001923
1	9.955651	-4.014262	9.051060	1.038744	MT	21338	2023.02.27 15:37:53.907859094	0001923
1	8.008301	-1.978254	7.720977	0.778403	MT	21338	2023.02.27 15:37:53.908859094	0001923
1	7.557029	0.445162	7.527817	0.492420	MT	21338	2023.02.27 15:37:53.909859094	0001923
1	9.024016	2.781900	8.576042	0.381313	MT	21338	2023.02.27 15:37:53.910859094	0001923
1	11.386709	4.173005	10.586093	0.421665	MT	21338	2023.02.27 15:37:53.911859094	0001923
1	13.856654	4.624340	13.051013	0.541664	MT	21338	2023.02.27 15:37:53.912859094	0001923
1	15.837595	3.759136	15.364555	0.792947	MT	21338	2023.02.27 15:37:53.913859094	0001923
1	17.104351	1.889285	16.964147	1.098698	MT	21338	2023.02.27 15:37:53.914859094	0001923
1	17.487220	-0.510698	17.426731	1.360548	MT	21338	2023.02.27 15:37:53.915859094	0001923
1	17.009068	-2.839523	16.703111	1.500534	MT	21338	2023.02.27 15:37:53.916859094	0001923
1	15.651220	-4.598770	14.878074	1.566820	MT	21338	2023.02.27 15:37:53.917859094	0001923
1	13.651955	-5.305593	12.499452	1.410766	MT	21338	2023.02.27 15:37:53.918859094	0001923
1	11.216774	-4.732954	10.099084	1.193179	MT	21338	2023.02.27 15:37:53.919859094	0001923
1	8.866019	-3.129539	8.244778	0.914292	MT	21338	2023.02.27 15:37:53.920859094	0001923
1	7.549079	-0.784543	7.482606	0.619430	MT	21338	2023.02.27 15:37:53.921859094	0001923
1	8.119358	1.655142	7.937000	0.434183	MT	21338	2023.02.27 15:37:53.922859094	0001923
1	10.180903	3.613564	9.511410	0.355015	MT	21338	2023.02.27 15:37:53.923859094	0001923
1	12.702473	4.645202	11.812793	0.482535	MT	21338	2023.02.27 15:37:53.924859094	0001923
1	14.921334	4.345810	14.260503	0.631016	MT	21338	2023.02.27 15:37:53.925859094	0001923
1	16.599209	2.928761	16.310152	0.966974	MT	21338	2023.02.27 15:37:53.926859094	0001923
1	17.444500	0.770261	17.382769	1.247651	MT	21338	2023.02.27 15:37:53.927859094	0001923
1	17.393223	-1.744539	17.243943	1.458494	MT	21338	2023.02.27 15:37:53.928859094	0001923
1	16.447918	-3.858330	15.915505	1.531018	MT	21338	2023.02.27 15:37:53.929859094	0001923
1	14.701571	-5.059175	13.722579	1.493913	MT	21338	2023.02.27 15:37:53.930859094	0001923
1	12.429440	-5.149999	11.234822	1.321840	MT	21338	2023.02.27 15:37:53.931859094	0001923
1	9.962094	-3.998485	9.067383	1.018827	MT	21338	2023.02.27 15:37:53.932859094	0001923
1	8.015101	-2.002659	7.725543	0.739717	MT	21338	2023.02.27 15:37:53.933859094	0001923
1	7.584400	0.490005	7.546585	0.576259	MT	21338	2023.02.27 15:37:53.934859094	0001923
1	9.012983	2.694053	8.591692	0.398461	MT	21338	2023.02.27 15:37:53.935859094	0001923
1	11.416084	4.241193	10.589883	0.440023	MT	21338	2023.02.27 15:37:53.936859094	0001923
1	13.849182	4.620513	13.043765	0.557596	MT	21338	2023.02.27 15:37:53.937859094	0001923
1	15.863987	3.767679	15.386722	0.848207	MT	21338	2023.02.27 15:37:53.938859094	0001923
1	17.107356	1.905531	16.963799	1.122529	MT	21338	2023.02.27 15:37:53.939859094	0001923
1	17.500415	-0.491086	17.443302	1.324592	MT	21338	2023.02.27 15:37:53.940859094	0001923
1	17.012356	-2.882517	16.699060	1.500915	MT	21338	2023.02.27 15:37:53.941859094	0001923
1	15.653958	-4.588110	14.887575	1.534849	MT	21338	2023.02.27 15:37:53.942859094	0001923
1	13.637279	-5.268636	12.499557	1.406386	MT	21338	2023.02.27 15:37:53.943859094	0001923
1	11.217445	-4.769060	10.084226	1.181323	MT	21338	2023.02.27 15:37:53.944859094	0001923
1	8.863676	-3.077559	8.261837	0.914016	MT	21338	2023.02.27 15:37:53.945859094	0001923
1	7.543158	-0.772653	7.478789	0.608247	MT	21338	2023.02.27 15:37:53.946859094	0001923
1	8.100538	1.662925	7.917363	0.410799	MT	21338	2023.02.27 15:37:53.947859094	0001923
1	10.201073	3.586450	9.543496	0.347783	MT	21338	2023.02.27 15:37:53.948859094	0001923
1	12.691520	4.573313	11.828522	0.495519	MT	21338	2023.02.27 15:37:53.949859094	0001923
1	14.964741	4.386136	14.292012	0.666087	MT	21338	2023.02.27 15:37:53.950859094	0001923
1	16.616134	2.940527	16.326485	0.946099	MT	21338	2023.02.27 15:37:53.951859094	0001923
1	17.443959	0.742386	17.382552	1.259937	MT	21338	2023.02.27 15:37:53.952859094	0001923
1	17.377598	-1.712611	17.232105	1.449983	MT	21338	2023.02.27 15:37:53.953859094	0001923
1	16.463584	-3.870177	15.927245	1.547322	MT	21338	2023.02.27 15:37:53.954859094	0001923
1	14.735080	-5.123517	13.737989	1.462806	MT	21338	2023.02.27 15:37:53.955859094	0001923
1	12.434405	-5.133930	11.246718	1.329857	MT	21338	2023.02.27 15:37:53.956859094	0001923
1	9.969053	-4.030310	9.059101	1.035031	MT	21338	2023.02.27 15:37:53.957859094	0001923
1	7.999244	-1.950544	7.721438	0.750119	MT	21338	2023.02.27 15:37:53.958859094	0001923
1	7.588264	0.501089	7.555942	0.488272	MT	21338	2023.02.27 15:37:53.959859094	0001923
1	9.026027	2.786147	8.575681	0.405268	MT	21338	2023.02.27 15:37:53.960859094	0001923
1	11.432448	4.256902	10.602313	0.413047	MT	21338	2023.02.27 15:37:53.961859094	0001923
1	13.834623	4.600398	13.035925	0.545681	MT	21338	2023.02.27 15:37:53.962859094	0001923
1	15.847526	3.778533	15.367981	0.831806	MT	21338	2023.02.27 15:37:53.963859094	0001923
1	17.096193	1.933047	16.952567	1.074066	MT	21338	2023.02.27 15:37:53.964859094	0001923
1	17.541279	-0.490797	17.481809	1.357183	MT	21338	2023.02.27 15:37:53.965859094	0001923
1	16.998545	-2.851053	16.686427	1.544405	MT	21338	2023.02.27 15:37:53.966859094	0001923
1	15.652584	-4.544000	14.898442	1.546562	MT	21338	2023.02.27 15:37:53.967859094	0001923
1	13.649433	-5.276438	12.507241	1.426587	MT	21338	2023.02.27 15:37:53.968859094	0001923
1	11.201059	-4.732769	10.079842	1.208886	MT	21338	2023.02.27 15:37:53.969859094	0001923
1	8.883199	-3.081089	8.276113	0.961279	MT	21338	2023.02.27 15:37:53.970859094	0001923
1	7.566587	-0.752276	7.501214	0.647386	MT	21338	2023.02.27 15:37:53.971859094	0001923
1	8.115232	1.679771	7.924114	0.493742	MT	21338	2023.02.27 15:37:53.972859094	0001923
1	10.185476	3.625687	9.511241	0.366889	MT	21338	2023.02.27 15:37:53.973859094	0001923
1	12.665169	4.589513	11.793301	0.510817	MT	21338	2023.02.27 15:37:53.974859094	0001923
1	14.953208	4.354637	14.287242	0.714347	MT	21338	2023.02.27 15:37:53.975859094	0001923
1	16.576951	2.948952	16.282935	0.982353	MT	21338	2023.02.27 15:37:53.976859094	0001923
1	17.441176	0.719058	17.383014	1.228179	MT	21338	2023.02.27 15:37:53.977859094	0001923
1	17.361373	-1.744672	17.213191	1.442023	MT	21338	2023.02.27 15:37:53.978859094	0001923
1	16.430616	-3.818991	15.904064	1.562443	MT	21338	2023.02.27 15:37:53.979859094	0001923
1	14.699491	-5.044262	13.726718	1.485821	MT	21338	2023.02.27 15:37:53.980859094	0001923
1	12.451459	-5.169056	11.250859	1.318281	MT	21338	2023.02.27 15:37:53.981859094	0001923
1	9.968429	-4.037899	9.050498	1.073985	MT	21338	2023.02.27 15:37:53.982859094	0001923
1	8.009937	-1.986825	7.725807	0.723555	MT	21338	2023.02.27 15:37:53.983859094	0001923
1	7.559256	0.525368	7.523607	0.511532	MT	21338	2023.02.27 15:37:53.984859094	0001923
1	9.017271	2.758107	8.575709	0.401557	MT	21338	2023.02.27 15:37:53.985859094	0001923
1	11.412914	4.253119	10.582020	0.431779	MT	21338	2023.02.27 15:37:53.986859094	0001923
1	13.847201	4.613637	13.043573	0.569666	MT	21338	2023.02.27 15:37:53.987859094	0001923
1	15.872115	3.810109	15.387613	0.792774	MT	21338	2023.02.27 15:37:53.988859094	0001923
1	17.109860	1.881766	16.967419	1.145833	MT	21338	2023.02.27 15:37:53.989859094	0001923
1	17.494251	-0.494789	17.434871	1.352507	MT	21338	2023.02.27 15:37:53.990859094	0001923
1	17.019206	-2.875360	16.705824	1.516947	MT	21338	2023.02.27 15:37:53.991859094	0001923
1	15.656329	-4.610574	14.877770	1.585940	MT	21338	2023.02.27 15:37:53.992859094	0001923
1	13.660528	-5.272702	12.523610	1.402795	MT	21338	2023.02.27 15:37:53.993859094	0001923
1	11.222135	-4.749118	10.099309	1.177347	MT	21338	2023.02.27 15:37:53.994859094	0001923
1	8.858083	-3.065735	8.262111	0.896896	MT	21338	2023.02.27 15:37:53.995859094	0001923
1	7.556494	-0.744474	7.493530	0.627185	MT	21338	2023.02.27 15:37:53.996859094	0001923
1	8.127324	1.687470	7.936550	0.465848	MT	21338	2023.02.27 15:37:53.997859094	0001923
1	10.193721	3.646099	9.510654	0.406677	MT	21338	2023.02.27 15:37:53.998859094	0001923
1	12.692209	4.608870	11.817238	0.450972	MT	21338	2023.02.27 15:37:53.999859094	0001923
1	14.948601	4.345946	14.288256	0.647441	MT	21338	2023.02.27 15:37:54.000859094	0001923
1	16.615654	2.948995	16.321808	0.990948	MT	21338	2023.02.27 15:37:54.001859094	0001923
1	17.432580	0.791107	17.371039	1.231254	MT	21338	2023.02.27 15:37:54.002859094	0001923
1	17.377062	-1.712693	17.232227	1.441984	MT	21338	2023.02.27 15:37:54.003859094	0001923
1	16.428423	-3.866182	15.892315	1.542747	MT	21338	2023.02.27 15:37:54.004859094	0001923
1	14.730690	-5.102855	13.734036	1.526544	MT	21338	2023.02.27 15:37:54.005859094	0001923
1	12.429489	-5.157954	11.230752	1.325861	MT	21338	2023.02.27 15:37:54.006859094	0001923
1	9.949702	-4.017961	9.039629	1.066612	MT	21338	2023.02.27 15:37:54.007859094	0001923
1	8.006988	-1.961925	7.720507	0.810232	MT	21338	2023.02.27 15:37:54.008859094	0001923
1	7.593916	0.477704	7.558997	0.548570	MT	21338	2023.02.27 15:37:54.009859094	0001923
1	9.039565	2.715392	8.611180	0.433544	MT	21338	2023.02.27 15:37:54.010859094	0001923
1	11.419825	4.263753	10.586567	0.396733	MT	21338	2023.02.27 15:37:54.011859094	0001923
1	13.869288	4.604486	13.070743	0.558173	MT	21338	2023.02.27 15:37:54.012859094	0001923
1	15.882606	3.786290	15.403292	0.812262	MT	21338	2023.02.27 15:37:54.013859094	0001923
1	17.119884	1.893310	16.979089	1.102885	MT	21338	2023.02.27 15:37:54.014859094	0001923
1	17.531458	-0.495118	17.474294	1.325107	MT	21338	2023.02.27 15:37:54.015859094	0001923
1	17.000053	-2.879505	16.687065	1.500701	MT	21338	2023.02.27 15:37:54.016859094	0001923
1	15.679929	-4.631247	14.902705	1.523523	MT	21338	2023.02.27 15:37:54.017859094	0001923
1	13.661798	-5.264624	12.527497	1.410772	MT	21338	2023.02.27 15:37:54.018859094	0001923
1	11.224862	-4.761073	10.096234	1.181424	MT	21338	2023.02.27 15:37:54.019859094	0001923
1	8.860214	-3.049161	8.264275	0.952767	MT	21338	2023.02.27 15:37:54.020859094	0001923
1	7.521938	-0.732233	7.458243	0.646523	MT	21338	2023.02.27 15:37:54.021859094	0001923
1	8.111222	1.678792	7.925564	0.398758	MT	21338	2023.02.27 15:37:54.022859094	0001923
1	10.154767	3.590875	9.490957	0.382941	MT	21338	2023.02.27 15:37:54.023859094	0001923
1	12.692428	4.568773	11.833311	0.443630	MT	21338	2023.02.27 15:37:54.024859094	0001923
1	14.942043	4.322989	14.288167	0.651677	MT	21338	2023.02.27 15:37:54.025859094	0001923
1	16.603002	2.918159	16.313543	1.006142	MT	21338	2023.02.27 15:37:54.026859094	0001923
1	17.373625	0.746335	17.312749	1.246829	MT	21338	2023.02.27 15:37:54.027859094	0001923
1	17.362722	-1.744466	17.212886	1.462020	MT	21338	2023.02.27 15:37:54.028859094	0001923
1	16.434062	-3.886057	15.892108	1.554951	MT	21338	2023.02.27 15:37:54.029859094	0001923
1	14.716589	-5.071228	13.734624	1.490221	MT	21338	2023.02.27 15:37:54.030859094	0001923
1	12.443747	-5.160718	11.242381	1.350071	MT	21338	2023.02.27 15:37:54.031859094	0001923
1	9.952504	-4.022254	9.044052	1.038719	MT	21338	2023.02.27 15:37:54.032859094	0001923
1	7.975333	-1.978624	7.690576	0.738936	MT	21338	2023.02.27 15:37:54.033859094	0001923
1	7.568151	0.489234	7.535746	0.500088	MT	21338	2023.02.27 15:37:54.034859094	0001923
1	8.998614	2.737750	8.564236	0.365586	MT	21338	2023.02.27 15:37:54.035859094	0001923
1	11.435420	4.236974	10.613166	0.421419	MT	21338	2023.02.27 15:37:54.036859094	0001923
1	13.867086	4.608572	13.066626	0.566069	MT	21338	2023.02.27 15:37:54.037859094	0001923
1	15.864219	3.759221	15.391384	0.804358	MT	21338	2023.02.27 15:37:54.038859094	0001923
1	17.143433	1.917495	16.998810	1.122940	MT	21338	2023.02.27 15:37:54.039859094	0001923
1	17.515295	-0.479061	17.458254	1.328697	MT	21338	2023.02.27 15:37:54.040859094	0001923
1	16.980113	-2.839701	16.675420	1.480109	MT	21338	2023.02.27 15:37:54.041859094	0001923
1	15.691750	-4.576114	14.930523	1.539382	MT	21338	2023.02.27 15:37:54.042859094	0001923
1	13.636156	-5.253975	12.508062	1.374359	MT	21338	2023.02.27 15:37:54.043859094	0001923
1	11.197172	-4.693286	10.099620	1.160773	MT	21338	2023.02.27 15:37:54.044859094	0001923
1	8.880139	-3.074036	8.285511	0.870334	MT	21338	2023.02.27 15:37:54.045859094	0001923
1	7.565724	-0.780229	7.497121	0.651612	MT	21338	2023.02.27 15:37:54.046859094	0001923
1	8.112053	1.682792	7.925569	0.398717	MT	21338	2023.02.27 15:37:54.047859094	0001923
1	10.186556	3.597966	9.521779	0.395341	MT	21338	2023.02.27 15:37:54.048859094	0001923
1	12.674924	4.560914	11.817120	0.455466	MT	21338	2023.02.27 15:37:54.049859094	0001923
1	14.961999	4.370714	14.291139	0.722243	MT	21338	2023.02.27 15:37:54.050859094	0001923
1	16.603802	2.936581	16.314421	0.949956	MT	21338	2023.02.27 15:37:54.051859094	0001923
1	17.396550	0.735394	17.335611	1.255292	MT	21338	2023.02.27 15:37:54.052859094	0001923
1	17.384400	-1.692496	17.239945	1.461897	MT	21338	2023.02.27 15:37:54.053859094	0001923
1	16.426229	-3.873689	15.883588	1.589699	MT	21338	2023.02.27 15:37:54.054859094	0001923
1	14.708162	-5.087087	13.718424	1.502139	MT	21338	2023.02.27 15:37:54.055859094	0001923
1	12.449449	-5.165098	11.250925	1.314240	MT	21338	2023.02.27 15:37:54.056859094	0001923
1	9.948737	-3.986185	9.054971	1.046515	MT	21338	2023.02.27 15:37:54.057859094	0001923
1	7.992822	-1.942623	7.717570	0.741977	MT	21338	2023.02.27 15:37:54.058859094	0001923
1	7.562462	0.461986	7.526615	0.572242	MT	21338	2023.02.27 15:37:54.059859094	0001923
1	9.062866	2.806185	8.607594	0.412550	MT	21338	2023.02.27 15:37:54.060859094	0001923
1	11.415670	4.241039	10.590112	0.425026	MT	21338	2023.02.27 15:37:54.061859094	0001923
1	13.886733	4.632672	13.078485	0.577004	MT	21338	2023.02.27 15:37:54.062859094	0001923
1	15.866126	3.782307	15.387289	0.812059	MT	21338	2023.02.27 15:37:54.063859094	0001923
1	17.127224	1.893178	16.987271	1.091009	MT	21338	2023.02.27 15:37:54.064859094	0001923
1	17.534532	-0.479206	17.478435	1.317005	MT	21338	2023.02.27 15:37:54.065859094	0001923
1	17.017073	-2.890603	16.703173	1.493060	MT	21338	2023.02.27 15:37:54.066859094	0001923
1	15.680629	-4.564106	14.922538	1.539136	MT	21338	2023.02.27 15:37:54.067859094	0001923
1	13.656190	-5.272333	12.515077	1.437666	MT	21338	2023.02.27 15:37:54.068859094	0001923
1	11.220777	-4.753156	10.096366	1.173343	MT	21338	2023.02.27 15:37:54.069859094	0001923
1	8.867394	-3.073741	8.269101	0.897085	MT	21338	2023.02.27 15:37:54.070859094	0001923
1	7.549880	-0.752383	7.485400	0.635143	MT	21338	2023.02.27 15:37:54.071859094	0001923
1	8.121740	1.693659	7.933764	0.386728	MT	21338	2023.02.27 15:37:54.072859094	0001923
1	10.183159	3.638025	9.502767	0.398638	MT	21338	2023.02.27 15:37:54.073859094	0001923
1	12.695567	4.608711	11.821467	0.436036	MT	21338	2023.02.27 15:37:54.074859094	0001923
1	14.917865	4.327461	14.259519	0.694201	MT	21338	2023.02.27 15:37:54.075859094	0001923
1	16.581470	2.996913	16.279053	0.977799	MT	21338	2023.02.27 15:37:54.076859094	0001923
1	17.407496	0.727258	17.347783	1.243560	MT	21338	2023.02.27 15:37:54.077859094	0001923
1	17.347360	-1.696873	17.205555	1.421410	MT	21338	2023.02.27 15:37:54.078859094	0001923
1	16.419756	-3.866298	15.884499	1.530627	MT	21338	2023.02.27 15:37:54.079859094	0001923
1	14.696410	-5.107065	13.698402	1.502039	MT	21338	2023.02.27 15:37:54.080859094	0001923
1	12.412718	-5.145733	11.215463	1.345505	MT	21338	2023.02.27 15:37:54.081859094	0001923
1	9.960412	-4.006188	9.058947	1.046782	MT	21338	2023.02.27 15:37:54.082859094	0001923
1	7.964740	-1.946467	7.686385	0.753542	MT	21338	2023.02.27 15:37:54.083859094	0001923
1	7.616349	0.481546	7.582197	0.535883	MT	21338	2023.02.27 15:37:54.084859094	0001923
1	9.010337	2.711019	8.583774	0.394164	MT	21338	2023.02.27 15:37:54.085859094	0001923
1	11.417298	4.296726	10.570669	0.392149	MT	21338	2023.02.27 15:37:54.086859094	0001923
1	13.892065	4.620301	13.090004	0.542301	MT	21338	2023.02.27 15:37:54.087859094	0001923
1	15.862801	3.770184	15.387458	0.800184	MT	21338	2023.02.27 15:37:54.088859094	0001923
1	17.123122	1.929143	16.979376	1.086517	MT	21338	2023.02.27 15:37:54.089859094	0001923
1	17.514870	-0.482646	17.454639	1.368686	MT	21338	2023.02.27 15:37:54.090859094	0001923
1	17.023682	-2.898276	16.705674	1.525183	MT	21338	2023.02.27 15:37:54.091859094	0001923
1	15.667558	-4.603286	14.898800	1.519175	MT	21338	2023.02.27 15:37:54.092859094	0001923
1	13.627806	-5.261670	12.492627	1.402208	MT	21338	2023.02.27 15:37:54.093859094	0001923
1	11.174310	-4.713208	10.064539	1.164444	MT	21338	2023.02.27 15:37:54.094859094	0001923
1	8.880661	-3.114310	8.273892	0.842567	MT	21338	2023.02.27 15:37:54.095859094	0001923
1	7.571072	-0.736574	7.509660	0.619348	MT	21338	2023.02.27 15:37:54.096859094	0001923
1	8.129988	1.671009	7.945201	0.422142	MT	21338	2023.02.27 15:37:54.097859094	0001923
1	10.187675	3.609845	9.518976	0.383173	MT	21338	2023.02.27 15:37:54.098859094	0001923
1	12.670445	4.560598	11.813594	0.424410	MT	21338	2023.02.27 15:37:54.099859094	0001923
1	14.954827	4.366069	14.288096	0.659233	MT	21338	2023.02.27 15:37:54.100859094	0001923
1	16.573572	2.925149	16.282616	1.001597	MT	21338	2023.02.27 15:37:54.101859094	0001923
1	17.453325	0.731169	17.393843	1.240222	MT	21338	2023.02.27 15:37:54.102859094	0001923
1	17.350668	-1.708542	17.205052	1.453529	MT	21338	2023.02.27 15:37:54.103859094	0001923
1	16.430748	-3.862269	15.896441	1.534768	MT	21338	2023.02.27 15:37:54.104859094	0001923
1	14.701947	-5.063298	13.722757	1.481956	MT	21338	2023.02.27 15:37:54.105859094	0001923
1	12.407219	-5.130026	11.219909	1.317406	MT	21338	2023.02.27 15:37:54.106859094	0001923
1	9.952294	-3.994143	9.054900	1.050597	MT	21338	2023.02.27 15:37:54.107859094	0001923
1	8.007638	-1.966465	7.725296	0.758344	MT	21338	2023.02.27 15:37:54.108859094	0001923
1	7.598364	0.513534	7.562283	0.532248	MT	21338	2023.02.27 15:37:54.109859094	0001923
1	9.055114	2.790479	8.603148	0.440649	MT	21338	2023.02.27 15:37:54.110859094	0001923
1	11.440745	4.279777	10.602523	0.400812	MT	21338	2023.02.27 15:37:54.111859094	0001923
1	13.914042	4.640365	13.105903	0.550339	MT	21338	2023.02.27 15:37:54.112859094	0001923
1	15.901522	3.782642	15.421736	0.848588	MT	21338	2023.02.27 15:37:54.113859094	0001923
1	17.121631	1.921632	16.975649	1.133546	MT	21338	2023.02.27 15:37:54.114859094	0001923
1	17.529445	-0.486743	17.469754	1.360958	MT	21338	2023.02.27 15:37:54.115859094	0001923
1	17.017894	-2.855072	16.705420	1.544737	MT	21338	2023.02.27 15:37:54.116859094	0001923
1	15.685959	-4.591977	14.918322	1.551361	MT	21338	2023.02.27 15:37:54.117859094	0001923
1	13.623930	-5.249141	12.487863	1.453014	MT	21338	2023.02.27 15:37:54.118859094	0001923
1	11.183599	-4.697476	10.084922	1.140589	MT	21338	2023.02.27 15:37:54.119859094	0001923
1	8.854273	-3.053694	8.262064	0.900772	MT	21338	2023.02.27 15:37:54.120859094	0001923
1	7.529206	-0.776400	7.462435	0.631040	MT	21338	2023.02.27 15:37:54.121859094	0001923
1	8.119085	1.662616	7.937788	0.383109	MT	21338	2023.02.27 15:37:54.122859094	0001923
1	10.177468	3.610218	9.506443	0.417984	MT	21338	2023.02.27 15:37:54.123859094	0001923
1	12.672316	4.581089	11.805901	0.471089	MT	21338	2023.02.27 15:37:54.124859094	0001923
1	14.949078	4.331263	14.291764	0.678651	MT	21338	2023.02.27 15:37:54.125859094	0001923
1	16.583632	2.960160	16.292109	0.906365	MT	21338	2023.02.27 15:37:54.126859094	0001923
1	17.414705	0.727292	17.354721	1.247666	MT	21338	2023.02.27 15:37:54.127859094	0001923
1	17.353070	-1.748175	17.200470	1.488873	MT	21338	2023.02.27 15:37:54.128859094	0001923
1	16.413259	-3.806851	15.887896	1.574073	MT	21338	2023.02.27 15:37:54.129859094	0001923
1	14.692507	-5.079281	13.706740	1.481877	MT	21338	2023.02.27 15:37:54.130859094	0001923
1	12.411240	-5.134070	11.222965	1.313493	MT	21338	2023.02.27 15:37:54.131859094	0001923
1	9.945976	-4.014209	9.040001	1.042575	MT	21338	2023.02.27 15:37:54.132859094	0001923
1	7.992724	-1.926129	7.716856	0.789804	MT	21338	2023.02.27 15:37:54.133859094	0001923
1	7.613863	0.513435	7.578404	0.524494	MT	21338	2023.02.27 15:37:54.134859094	0001923
1	9.049186	2.753699	8.612249	0.366154	MT	21338	2023.02.27 15:37:54.135859094	0001923
1	11.436453	4.267860	10.602387	0.408934	MT	21338	2023.02.27 15:37:54.136859094	0001923
1	13.919024	4.632399	13.113832	0.554542	MT	21338	2023.02.27 15:37:54.137859094	0001923
1	15.839469	3.782211	15.360476	0.799648	MT	21338	2023.02.27 15:37:54.138859094	0001923
1	17.124978	1.896601	16.988131	1.034978	MT	21338	2023.02.27 15:37:54.139859094	0001923
1	17.527654	-0.446869	17.469985	1.348548	MT	21338	2023.02.27 15:37:54.140859094	0001923
1	16.997929	-2.863423	16.686962	1.508535	MT	21338	2023.02.27 15:37:54.141859094	0001923
1	15.656581	-4.572161	14.895654	1.530808	MT	21338	2023.02.27 15:37:54.142859094	0001923
1	13.622530	-5.221684	12.503673	1.401964	MT	21338	2023.02.27 15:37:54.143859094	0001923
1	11.188060	-4.720844	10.071979	1.200642	MT	21338	2023.02.27 15:37:54.144859094	0001923
1	8.867389	-3.026043	8.289568	0.869901	MT	21338	2023.02.27 15:37:54.145859094	0001923
1	7.536190	-0.732497	7.474608	0.622771	MT	21338	2023.02.27 15:37:54.146859094	0001923
1	8.110568	1.647315	7.928747	0.450140	MT	21338	2023.02.27 15:37:54.147859094	0001923
1	10.163631	3.597412	9.499636	0.338999	MT	21338	2023.02.27 15:37:54.148859094	0001923
1	12.671194	4.577213	11.805713	0.483128	MT	21338	2023.02.27 15:37:54.149859094	0001923
1	14.937935	4.342278	14.276779	0.678309	MT	21338	2023.02.27 15:37:54.150859094	0001923
1	16.595857	2.909762	16.310130	0.967170	MT	21338	2023.02.27 15:37:54.151859094	0001923
1	17.430834	0.731276	17.370724	1.247869	MT	21338	2023.02.27 15:37:54.152859094	0001923
1	17.362526	-1.740435	17.212845	1.464978	MT	21338	2023.02.27 15:37:54.153859094	0001923
1	16.414415	-3.838134	15.884288	1.546336	MT	21338	2023.02.27 15:37:54.154859094	0001923
1	14.698924	-5.059505	13.723067	1.461919	MT	21338	2023.02.27 15:37:54.155859094	0001923
1	12.440861	-5.173208	11.239100	1.302141	MT	21338	2023.02.27 15:37:54.156859094	0001923
1	9.990067	-4.046784	9.079752	0.991509	MT	21338	2023.02.27 15:37:54.157859094	0001923
1	7.986136	-1.899660	7.721666	0.738596	MT	21338	2023.02.27 15:37:54.158859094	0001923
1	7.603141	0.481322	7.570550	0.512703	MT	21338	2023.02.27 15:37:54.159859094	0001923
1	9.057426	2.757816	8.619070	0.378218	MT	21338	2023.02.27 15:37:54.160859094	0001923
1	11.479310	4.284097	10.640989	0.436361	MT	21338	2023.02.27 15:37:54.161859094	0001923
1	13.912078	4.632613	13.105528	0.574417	MT	21338	2023.02.27 15:37:54.162859094	0001923
1	15.884647	3.751198	15.414372	0.804792	MT	21338	2023.02.27 15:37:54.163859094	0001923
1	17.140625	1.901289	16.999096	1.103108	MT	21338	2023.02.27 15:37:54.164859094	0001923
1	17.522369	-0.518733	17.461717	1.361165	MT	21338	2023.02.27 15:37:54.165859094	0001923
1	17.023330	-2.851328	16.713790	1.520822	MT	21338	2023.02.27 15:37:54.166859094	0001923
1	15.650040	-4.579703	14.881989	1.573684	MT	21338	2023.02.27 15:37:54.167859094	0001923
1	13.620438	-5.241630	12.492590	1.406001	MT	21338	2023.02.27 15:37:54.168859094	0001923
1	11.178853	-4.705134	10.072426	1.172482	MT	21338	2023.02.27 15:37:54.169859094	0001923
1	8.862259	-3.053526	8.268804	0.917876	MT	21338	2023.02.27 15:37:54.170859094	0001923
1	7.541525	-0.772288	7.474255	0.643180	MT	21338	2023.02.27 15:37:54.171859094	0001923
1	8.113295	1.698321	7.920809	0.449493	MT	21338	2023.02.27 15:37:54.172859094	0001923
1	10.193592	3.677944	9.498937	0.390167	MT	21338	2023.02.27 15:37:54.173859094	0001923
1	12.668190	4.569172	11.805764	0.479211	MT	21338	2023.02.27 15:37:54.174859094	0001923
1	14.932638	4.350575	14.267362	0.706084	MT	21338	2023.02.27 15:37:54.175859094	0001923
1	16.582682	2.957030	16.286822	0.990331	MT	21338	2023.02.27 15:37:54.176859094	0001923
1	17.409570	0.754422	17.347571	1.259279	MT	21338	2023.02.27 15:37:54.177859094	0001923
1	17.370379	-1.712645	17.225167	1.445877	MT	21338	2023.02.27 15:37:54.178859094	0001923
1	16.410859	-3.842212	15.880405	1.538317	MT	21338	2023.02.27 15:37:54.179859094	0001923
1	14.719258	-5.119085	13.718386	1.502468	MT	21338	2023.02.27 15:37:54.180859094	0001923
1	12.452442	-5.177334	11.251262	1.291368	MT	21338	2023.02.27 15:37:54.181859094	0001923
1	9.975759	-4.026195	9.066922	1.047110	MT	21338	2023.02.27 15:37:54.182859094	0001923
1	8.023740	-2.013926	7.724445	0.810829	MT	21338	2023.02.27 15:37:54.183859094	0001923
1	7.593168	0.493374	7.559504	0.516411	MT	21338	2023.02.27 15:37:54.184859094	0001923
1	9.070803	2.777683	8.627276	0.366136	MT	21338	2023.02.27 15:37:54.185859094	0001923
1	11.458198	4.268001	10.625140	0.425283	MT	21338	2023.02.27 15:37:54.186859094	0001923
1	13.907469	4.628783	13.101279	0.590394	MT	21338	2023.02.27 15:37:54.187859094	0001923
1	15.911425	3.826475	15.422032	0.832137	MT	21338	2023.02.27 15:37:54.188859094	0001923
1	17.141923	1.909371	16.998983	1.111025	MT	21338	2023.02.27 15:37:54.189859094	0001923
1	17.550320	-0.510721	17.489662	1.365510	MT	21338	2023.02.27 15:37:54.190859094	0001923
1	16.995922	-2.871336	16.682831	1.516555	MT	21338	2023.02.27 15:37:54.191859094	0001923
1	15.635338	-4.596212	14.866751	1.522613	MT	21338	2023.02.27 15:37:54.192859094	0001923
1	13.651310	-5.293556	12.503405	1.414703	MT	21338	2023.02.27 15:37:54.193859094	0001923
1	11.160559	-4.704821	10.049001	1.200126	MT	21338	2023.02.27 15:37:54.194859094	0001923
1	8.865140	-3.097770	8.258135	0.893165	MT	21338	2023.02.27 15:37:54.195859094	0001923
1	7.523886	-0.728485	7.462614	0.622547	MT	21338	2023.02.27 15:37:54.196859094	0001923
1	8.109453	1.666989	7.925260	0.417879	MT	21338	2023.02.27 15:37:54.197859094	0001923
1	10.181843	3.634066	9.502701	0.402679	MT	21338	2023.02.27 15:37:54.198859094	0001923
1	12.701863	4.584737	11.837375	0.440527	MT	21338	2023.02.27 15:37:54.199859094	0001923
1	14.965323	4.346373	14.303597	0.690678	MT	21338	2023.02.27 15:37:54.200859094	0001923
1	16.576495	2.885686	16.295241	0.958189	MT	21338	2023.02.27 15:37:54.201859094	0001923
1	17.458563	0.739330	17.397608	1.256198	MT	21338	2023.02.27 15:37:54.202859094	0001923
1	17.362690	-1.720719	17.217280	1.437838	MT	21338	2023.02.27 15:37:54.203859094	0001923
1	16.436760	-3.838283	15.908468	1.534705	MT	21338	2023.02.27 15:37:54.204859094	0001923
1	14.726729	-5.119093	13.726385	1.502590	MT	21338	2023.02.27 15:37:54.205859094	0001923
1	12.428897	-5.142544	11.243625	1.269889	MT	21338	2023.02.27 15:37:54.206859094	0001923
1	9.942266	-3.994132	9.043902	1.050429	MT	21338	2023.02.27 15:37:54.207859094	0001923
1	8.005326	-1.954383	7.725188	0.766219	MT	21338	2023.02.27 15:37:54.208859094	0001923
1	7.597617	0.521287	7.562659	0.508170	MT	21338	2023.02.27 15:37:54.209859094	0001923
1	9.072567	2.754160	8.634529	0.413498	MT	21338	2023.02.27 15:37:54.210859094	0001923
1	11.455620	4.292682	10.613660	0.392848	MT	21338	2023.02.27 15:37:54.211859094	0001923
1	13.882076	4.644278	13.071095	0.537765	MT	21338	2023.02.27 15:37:54.212859094	0001923
1	15.887271	3.781963	15.410760	0.781416	MT	21338	2023.02.27 15:37:54.213859094	0001923
1	17.137750	1.909334	16.995045	1.106964	MT	21338	2023.02.27 15:37:54.214859094	0001923
1	17.515627	-0.470969	17.458126	1.337613	MT	21338	2023.02.27 15:37:54.215859094	0001923
1	17.028002	-2.902321	16.709730	1.521286	MT	21338	2023.02.27 15:37:54.216859094	0001923
1	15.646733	-4.560487	14.892157	1.498628	MT	21338	2023.02.27 15:37:54.217859094	0001923
1	13.627951	-5.264794	12.492807	1.390241	MT	21338	2023.02.27 15:37:54.218859094	0001923
1	11.190667	-4.733132	10.072393	1.172770	MT	21338	2023.02.27 15:37:54.219859094	0001923
1	8.807699	-3.005570	8.228988	0.908772	MT	21338	2023.02.27 15:37:54.220859094	0001923
1	7.553455	-0.748388	7.489404	0.635163	MT	21338	2023.02.27 15:37:54.221859094	0001923
1	8.118629	1.698647	7.924320	0.481549	MT	21338	2023.02.27 15:37:54.222859094	0001923
1	10.184032	3.630021	9.506757	0.398782	MT	21338	2023.02.27 15:37:54.223859094	0001923
1	12.673271	4.565165	11.812759	0.479360	MT	21338	2023.02.27 15:37:54.224859094	0001923
1	14.945118	4.331226	14.287826	0.674591	MT	21338	2023.02.27 15:37:54.225859094	0001923
1	16.570193	2.913830	16.283077	0.970715	MT	21338	2023.02.27 15:37:54.226859094	0001923
1	17.440127	0.714893	17.383253	1.212223	MT	21338	2023.02.27 15:37:54.227859094	0001923
1	17.374210	-1.716731	17.229284	1.437980	MT	21338	2023.02.27 15:37:54.228859094	0001923
1	16.434984	-3.815329	15.912556	1.530530	MT	21338	2023.02.27 15:37:54.229859094	0001923
1	14.701197	-5.048221	13.726652	1.489862	MT	21338	2023.02.27 15:37:54.230859094	0001923
1	12.435622	-5.157669	11.234324	1.353917	MT	21338	2023.02.27 15:37:54.231859094	0001923
1	9.969203	-4.001835	9.066416	1.081857	MT	21338	2023.02.27 15:37:54.232859094	0001923
1	7.998255	-1.970817	7.717827	0.723268	MT	21338	2023.02.27 15:37:54.233859094	0001923
1	7.622271	0.513510	7.586280	0.532615	MT	21338	2023.02.27 15:37:54.234859094	0001923
1	9.052618	2.774074	8.607724	0.401881	MT	21338	2023.02.27 15:37:54.235859094	0001923
1	11.456761	4.275716	10.621577	0.397144	MT	21338	2023.02.27 15:37:54.236859094	0001923
1	13.872826	4.616320	13.071001	0.542052	MT	21338	2023.02.27 15:37:54.237859094	0001923
1	15.872014	3.766687	15.400171	0.753407	MT	21338	2023.02.27 15:37:54.238859094	0001923
1	17.126894	1.929098	16.983436	1.082579	MT	21338	2023.02.27 15:37:54.239859094	0001923
1	17.525386	-0.510862	17.465910	1.349146	MT	21338	2023.02.27 15:37:54.240859094	0001923
1	16.978267	-2.863403	16.666965	1.508229	MT	21338	2023.02.27 15:37:54.241859094	0001923
1	15.642424	-4.592138	14.874632	1.530693	MT	21338	2023.02.27 15:37:54.242859094	0001923
1	13.620406	-5.297561	12.468465	1.410210	MT	21338	2023.02.27 15:37:54.243859094	0001923
1	11.163853	-4.717027	10.049292	1.180253	MT	21338	2023.02.27 15:37:54.244859094	0001923
1	8.831324	-3.065664	8.233053	0.900452	MT	21338	2023.02.27 15:37:54.245859094	0001923
1	7.513304	-0.724837	7.455154	0.587389	MT	21338	2023.02.27 15:37:54.246859094	0001923
1	8.133032	1.706177	7.939999	0.437703	MT	21338	2023.02.27 15:37:54.247859094	0001923
1	10.200620	3.645884	9.518958	0.386802	MT	21338	2023.02.27 15:37:54.248859094	0001923
1	12.682379	4.609046	11.805995	0.466802	MT	21338	2023.02.27 15:37:54.249859094	0001923
1	14.957480	4.362065	14.292091	0.659336	MT	21338	2023.02.27 15:37:54.250859094	0001923
1	16.620778	2.944523	16.330490	0.946119	MT	21338	2023.02.27 15:37:54.251859094	0001923
1	17.419092	0.731329	17.358664	1.251685	MT	21338	2023.02.27 15:37:54.252859094	0001923
1	17.409898	-1.745054	17.264674	1.410808	MT	21338	2023.02.27 15:37:54.253859094	0001923
1	16.436043	-3.827036	15.908115	1.558587	MT	21338	2023.02.27 15:37:54.254859094	0001923
1	14.731207	-5.040257	13.761658	1.490314	MT	21338	2023.02.27 15:37:54.255859094	0001923
1	12.446937	-5.172924	11.242672	1.330198	MT	21338	2023.02.27 15:37:54.256859094	0001923
1	9.969051	-4.002283	9.071072	1.038926	MT	21338	2023.02.27 15:37:54.257859094	0001923
1	8.024689	-1.942937	7.752978	0.715516	MT	21338	2023.02.27 15:37:54.258859094	0001923
1	7.631184	0.533418	7.594425	0.524533	MT	21338	2023.02.27 15:37:54.259859094	0001923
1	9.072635	2.769844	8.631022	0.382277	MT	21338	2023.02.27 15:37:54.260859094	0001923
1	11.422781	4.220900	10.606270	0.413478	MT	21338	2023.02.27 15:37:54.261859094	0001923
1	13.910182	4.604565	13.113554	0.570828	MT	21338	2023.02.27 15:37:54.262859094	0001923
1	15.903202	3.750940	15.434720	0.782101	MT	21338	2023.02.27 15:37:54.263859094	0001923
1	17.150063	1.925032	17.007490	1.078988	MT	21338	2023.02.27 15:37:54.264859094	0001923
1	17.529739	-0.514824	17.469843	1.353247	MT	21338	2023.02.27 15:37:54.265859094	0001923
1	17.000716	-2.851304	16.690793	1.520470	MT	21338	2023.02.27 15:37:54.266859094	0001923
1	15.646793	-4.571817	14.882167	1.562604	MT	21338	2023.02.27 15:37:54.267859094	0001923
1	13.618574	-5.257704	12.484694	1.398045	MT	21338	2023.02.27 15:37:54.268859094	0001923
1	11.185784	-4.724881	10.068036	1.196623	MT	21338	2023.02.27 15:37:54.269859094	0001923
1	8.846921	-3.061547	8.249858	0.913668	MT	21338	2023.02.27 15:37:54.270859094	0001923
1	7.559562	-0.744021	7.492859	0.671177	MT	21338	2023.02.27 15:37:54.271859094	0001923
1	8.094242	1.694423	7.901684	0.457243	MT	21338	2023.02.27 15:37:54.272859094	0001923
1	10.185828	3.637608	9.507377	0.358706	MT	21338	2023.02.27 15:37:54.273859094	0001923
1	12.693748	4.581065	11.828898	0.471441	MT	21338	2023.02.27 15:37:54.274859094	0001923
1	14.959450	4.338460	14.299466	0.698698	MT	21338	2023.02.27 15:37:54.275859094	0001923
1	16.595880	2.948767	16.303177	0.966661	MT	21338	2023.02.27 15:37:54.276859094	0001923
1	17.470044	0.773945	17.410198	1.220027	MT	21338	2023.02.27 15:37:54.277859094	0001923
1	17.384473	-1.744654	17.236128	1.446374	MT	21338	2023.02.27 15:37:54.278859094	0001923
1	16.422215	-3.823729	15.901158	1.490435	MT	21338	2023.02.27 15:37:54.279859094	0001923
1	14.717290	-5.079017	13.730310	1.510238	MT	21338	2023.02.27 15:37:54.280859094	0001923
1	12.437642	-5.154090	11.242939	1.314005	MT	21338	2023.02.27 15:37:54.281859094	0001923
1	9.969729	-3.998452	9.075321	1.022948	MT	21338	2023.02.27 15:37:54.282859094	0001923
1	8.011427	-1.930356	7.737154	0.770154	MT	21338	2023.02.27 15:37:54.283859094	0001923
1	7.620980	0.513262	7.586647	0.508619	MT	21338	2023.02.27 15:37:54.284859094	0001923
1	9.055751	2.758469	8.614109	0.441146	MT	21338	2023.02.27 15:37:54.285859094	0001923
1	11.456845	4.284040	10.617114	0.427995	MT	21338	2023.02.27 15:37:54.286859094	0001923
1	13.900713	4.613165	13.102177	0.530559	MT	21338	2023.02.27 15:37:54.287859094	0001923
1	15.882279	3.782455	15.403043	0.828301	MT	21338	2023.02.27 15:37:54.288859094	0001923
1	17.139751	1.925375	16.995003	1.110799	MT	21338	2023.02.27 15:37:54.289859094	0001923
1	17.515126	-0.526808	17.454831	1.353142	MT	21338	2023.02.27 15:37:54.290859094	0001923
1	17.023544	-2.867117	16.709466	1.540922	MT	21338	2023.02.27 15:37:54.291859094	0001923
1	15.622301	-4.611109	14.847613	1.530476	MT	21338	2023.02.27 15:37:54.292859094	0001923
1	13.592657	-5.233478	12.464419	1.417489	MT	21338	2023.02.27 15:37:54.293859094	0001923
1	11.168357	-4.688724	10.063850	1.211189	MT	21338	2023.02.27 15:37:54.294859094	0001923
1	8.856563	-3.086338	8.258989	0.838050	MT	21338	2023.02.27 15:37:54.295859094	0001923
1	7.543518	-0.720423	7.482499	0.630769	MT	21338	2023.02.27 15:37:54.296859094	0001923
1	8.136380	1.683004	7.949215	0.422080	MT	21338	2023.02.27 15:37:54.297859094	0001923
1	10.181639	3.625650	9.507302	0.362829	MT	21338	2023.02.27 15:37:54.298859094	0001923
1	12.706554	4.608616	11.833587	0.428221	MT	21338	2023.02.27 15:37:54.299859094	0001923
1	14.977168	4.327107	14.322939	0.667168	MT	21338	2023.02.27 15:37:54.300859094	0001923
1	16.602717	2.952584	16.310440	0.949730	MT	21338	2023.02.27 15:37:54.301859094	0001923
1	17.454171	0.766044	17.394068	1.227864	MT	21338	2023.02.27 15:37:54.302859094	0001923
1	17.379835	-1.740692	17.232194	1.442272	MT	21338	2023.02.27 15:37:54.303859094	0001923
1	16.459002	-3.803275	15.939445	1.538817	MT	21338	2023.02.27 15:37:54.304859094	0001923
1	14.726299	-5.107098	13.730399	1.502528	MT	21338	2023.02.27 15:37:54.305859094	0001923
1	12.434600	-5.122186	11.255098	1.305860	MT	21338	2023.02.27 15:37:54.306859094	0001923
1	9.958892	-3.994234	9.063022	1.042720	MT	21338	2023.02.27 15:37:54.307859094	0001923
1	8.032288	-1.966689	7.752583	0.739759	MT	21338	2023.02.27 15:37:54.308859094	0001923
1	7.596936	0.489567	7.562209	0.535495	MT	21338	2023.02.27 15:37:54.309859094	0001923
1	9.072996	2.733792	8.643039	0.378832	MT	21338	2023.02.27 15:37:54.310859094	0001923
1	11.446997	4.228834	10.629338	0.409748	MT	21338	2023.02.27 15:37:54.311859094	0001923
1	13.881494	4.596718	13.085365	0.582480	MT	21338	2023.02.27 15:37:54.312859094	0001923
1	15.880235	3.778167	15.403466	0.800347	MT	21338	2023.02.27 15:37:54.313859094	0001923
1	17.151814	1.937114	17.007382	1.086863	MT	21338	2023.02.27 15:37:54.314859094	0001923
1	17.515752	-0.522685	17.454652	1.365098	MT	21338	2023.02.27 15:37:54.315859094	0001923
1	17.007044	-2.867349	16.694834	1.516697	MT	21338	2023.02.27 15:37:54.316859094	0001923
1	15.643278	-4.596179	14.874689	1.526734	MT	21338	2023.02.27 15:37:54.317859094	0001923
1	13.590429	-5.229561	12.464546	1.409449	MT	21338	2023.02.27 15:37:54.318859094	0001923
1	11.178059	-4.725039	10.061281	1.180519	MT	21338	2023.02.27 15:37:54.319859094	0001923
1	8.841674	-3.025599	8.257960	0.909421	MT	21338	2023.02.27 15:37:54.320859094	0001923
1	7.564964	-0.708489	7.505572	0.626997	MT	21338	2023.02.27 15:37:54.321859094	0001923
1	8.124761	1.686820	7.937511	0.402859	MT	21338	2023.02.27 15:37:54.322859094	0001923
1	10.196727	3.626047	9.521690	0.403051	MT	21338	2023.02.27 15:37:54.323859094	0001923
1	12.716120	4.593169	11.847727	0.483605	MT	21338	2023.02.27 15:37:54.324859094	0001923
1	14.983240	4.331433	14.326455	0.699183	MT	21338	2023.02.27 15:37:54.325859094	0001923
1	16.623354	2.964284	16.330864	0.922917	MT	21338	2023.02.27 15:37:54.326859094	0001923
1	17.457285	0.746041	17.398044	1.228131	MT	21338	2023.02.27 15:37:54.327859094	0001923
1	17.384732	-1.720866	17.240461	1.426192	MT	21338	2023.02.27 15:37:54.328859094	0001923
1	16.470116	-3.870350	15.935488	1.531447	MT	21338	2023.02.27 15:37:54.329859094	0001923
1	14.738055	-5.123145	13.737440	1.498800	MT	21338	2023.02.27 15:37:54.330859094	0001923
1	12.449880	-5.138352	11.266306	1.291195	MT	21338	2023.02.27 15:37:54.331859094	0001923
1	9.928817	-3.965964	9.039691	1.066077	MT	21338	2023.02.27 15:37:54.332859094	0001923
1	7.975337	-1.966753	7.694773	0.726875	MT	21338	2023.02.27 15:37:54.333859094	0001923
1	7.590368	0.517294	7.555655	0.508104	MT	21338	2023.02.27 15:37:54.334859094	0001923
1	9.045358	2.765748	8.604203	0.369908	MT	21338	2023.02.27 15:37:54.335859094	0001923
1	11.424503	4.236697	10.602594	0.393256	MT	21338	2023.02.27 15:37:54.336859094	0001923
1	13.879099	4.592347	13.085910	0.546528	MT	21338	2023.02.27 15:37:54.337859094	0001923
1	15.829144	3.755216	15.356444	0.799865	MT	21338	2023.02.27 15:37:54.338859094	0001923
1	17.140625	1.901289	16.999096	1.103108	MT	21338	2023.02.27 15:37:54.339859094	0001923
1	17.492176	-0.499160	17.435416	1.316554	MT	21338	2023.02.27 15:37:54.340859094	0001923
1	16.985789	-2.819545	16.683198	1.496023	MT	21338	2023.02.27 15:37:54.341859094	0001923
1	15.635132	-4.579646	14.865930	1.577439	MT	21338	2023.02.27 15:37:54.342859094	0001923
1	13.600436	-5.229697	12.476728	1.397635	MT	21338	2023.02.27 15:37:54.343859094	0001923
1	11.194215	-4.720976	10.080162	1.188766	MT	21338	2023.02.27 15:37:54.344859094	0001923
1	8.863507	-3.041793	8.277199	0.892879	MT	21338	2023.02.27 15:37:54.345859094	0001923
1	7.553679	-0.713089	7.498468	0.567926	MT	21338	2023.02.27 15:37:54.346859094	0001923
1	8.145911	1.702411	7.952627	0.461939	MT	21338	2023.02.27 15:37:54.347859094	0001923
1	10.215340	3.633988	9.538758	0.399229	MT	21338	2023.02.27 15:37:54.348859094	0001923
1	12.698960	4.525958	11.855952	0.464421	MT	21338	2023.02.27 15:37:54.349859094	0001923
1	14.978451	4.319031	14.327036	0.660313	MT	21338	2023.02.27 15:37:54.350859094	0001923
1	16.629393	2.928429	16.342591	0.938468	MT	21338	2023.02.27 15:37:54.351859094	0001923
1	17.467290	0.699031	17.409987	1.228798	MT	21338	2023.02.27 15:37:54.352859094	0001923
1	17.405430	-1.755674	17.256112	1.446793	MT	21338	2023.02.27 15:37:54.353859094	0001923
[truncated: 1,001 more rows]
