# Supplementary material for: Spatially selective delivery of living magnetic microrobots through torque-focusing
Source: Nat Commun. 2024 Mar 9;15:2160. doi: 10.1038/s41467-024-46407-4 (PMC10924878; doi:10.1038/s41467-024-46407-4)
Supplement: Supplementary file 4 — Source Data [file 41467_2024_46407_MOESM4_ESM.zip › Data_Sorted_by_Figures/Fig_4/4H/Field Characterization/x axis measurements/x-5_y0_z0_B-16_W-49_RMFoff.txt]

Block	B	Bx	By	Bz	Units	Temperature	Timestamp	Serial No.	Comment
0	0.305424	0.013404	0.201538	-0.229100	MT	21251	2023.02.27 15:25:33.232525761	0001923
0	0.285692	0.021618	0.193243	-0.209308	MT	21251	2023.02.27 15:25:33.233525761	0001923
0	0.260686	-0.024935	0.200514	-0.164710	MT	21251	2023.02.27 15:25:33.234525761	0001923
0	0.301284	0.001557	0.213278	-0.212796	MT	21251	2023.02.27 15:25:33.235525761	0001923
0	0.329475	-0.049551	0.240336	-0.219857	MT	21251	2023.02.27 15:25:33.236525761	0001923
0	0.314814	0.041282	0.197755	-0.241447	MT	21251	2023.02.27 15:25:33.237525761	0001923
0	0.290768	-0.041085	0.227675	-0.176130	MT	21251	2023.02.27 15:25:33.238525761	0001923
0	0.253180	0.001961	0.180732	-0.177291	MT	21251	2023.02.27 15:25:33.239525761	0001923
0	0.301405	-0.005480	0.209331	-0.216784	MT	21251	2023.02.27 15:25:33.240525761	0001923
0	0.292659	0.009755	0.219981	-0.192775	MT	21251	2023.02.27 15:25:33.241525761	0001923
0	0.298632	-0.013364	0.217137	-0.204582	MT	21251	2023.02.27 15:25:33.242525761	0001923
0	0.301631	-0.017442	0.213255	-0.212601	MT	21251	2023.02.27 15:25:33.243525761	0001923
0	0.276152	0.037893	0.204833	-0.181294	MT	21251	2023.02.27 15:25:33.244525761	0001923
0	0.276024	-0.013183	0.200895	-0.188829	MT	21251	2023.02.27 15:25:33.245525761	0001923
0	0.298424	0.001748	0.227971	-0.192570	MT	21251	2023.02.27 15:25:33.246525761	0001923
0	0.279618	-0.013037	0.219648	-0.172542	MT	21251	2023.02.27 15:25:33.247525761	0001923
0	0.306204	0.001550	0.220277	-0.212689	MT	21251	2023.02.27 15:25:33.248525761	0001923
0	0.295818	0.009639	0.213165	-0.204880	MT	21251	2023.02.27 15:25:33.249525761	0001923
0	0.290704	-0.045197	0.216855	-0.188255	MT	21251	2023.02.27 15:25:33.250525761	0001923
0	0.309246	0.009508	0.220348	-0.216771	MT	21251	2023.02.27 15:25:33.251525761	0001923
0	0.271538	-0.008989	0.212593	-0.168690	MT	21251	2023.02.27 15:25:33.252525761	0001923
0	0.254568	-0.048616	0.211996	-0.132285	MT	21251	2023.02.27 15:25:33.253525761	0001923
0	0.281519	-0.001303	0.197093	-0.201012	MT	21251	2023.02.27 15:25:33.254525761	0001923
0	0.301466	-0.025366	0.220123	-0.204413	MT	21251	2023.02.27 15:25:33.255525761	0001923
0	0.285787	-0.029119	0.219752	-0.180375	MT	21251	2023.02.27 15:25:33.256525761	0001923
0	0.313319	0.025577	0.232243	-0.208753	MT	21251	2023.02.27 15:25:33.257525761	0001923
0	0.273212	-0.009253	0.189023	-0.197052	MT	21251	2023.02.27 15:25:33.258525761	0001923
0	0.292937	0.001718	0.217033	-0.196738	MT	21251	2023.02.27 15:25:33.259525761	0001923
0	0.295682	0.001676	0.217094	-0.200737	MT	21251	2023.02.27 15:25:33.260525761	0001923
0	0.292773	0.001643	0.209156	-0.204859	MT	21251	2023.02.27 15:25:33.261525761	0001923
0	0.306193	-0.005450	0.220269	-0.212617	MT	21251	2023.02.27 15:25:33.262525761	0001923
0	0.274571	-0.029103	0.204753	-0.180605	MT	21251	2023.02.27 15:25:33.263525761	0001923
0	0.315778	0.041427	0.217508	-0.225145	MT	21251	2023.02.27 15:25:33.264525761	0001923
0	0.293738	-0.025016	0.239571	-0.168113	MT	21251	2023.02.27 15:25:33.265525761	0001923
0	0.272507	0.022009	0.212630	-0.169009	MT	21251	2023.02.27 15:25:33.266525761	0001923
0	0.252452	0.030265	0.204274	-0.145218	MT	21251	2023.02.27 15:25:33.267525761	0001923
0	0.299099	0.017634	0.217174	-0.204901	MT	21251	2023.02.27 15:25:33.268525761	0001923
0	0.302505	-0.025516	0.205369	-0.220639	MT	21251	2023.02.27 15:25:33.269525761	0001923
0	0.280109	-0.013409	0.181264	-0.213131	MT	21251	2023.02.27 15:25:33.270525761	0001923
0	0.318435	0.021421	0.224483	-0.224832	MT	21251	2023.02.27 15:25:33.271525761	0001923
0	0.288489	-0.025123	0.223756	-0.180356	MT	21251	2023.02.27 15:25:33.272525761	0001923
0	0.304164	0.001516	0.213339	-0.216795	MT	21251	2023.02.27 15:25:33.273525761	0001923
0	0.245506	0.006046	0.177615	-0.169379	MT	21251	2023.02.27 15:25:33.274525761	0001923
0	0.287891	0.041877	0.219836	-0.181106	MT	21251	2023.02.27 15:25:33.275525761	0001923
0	0.276297	0.053933	0.204791	-0.177460	MT	21251	2023.02.27 15:25:33.276525761	0001923
0	0.285540	-0.029268	0.204998	-0.196602	MT	21251	2023.02.27 15:25:33.277525761	0001923
0	0.309168	0.001583	0.228215	-0.208568	MT	21251	2023.02.27 15:25:33.278525761	0001923
0	0.260286	-0.024972	0.196576	-0.168770	MT	21251	2023.02.27 15:25:33.279525761	0001923
0	0.276516	-0.021256	0.193009	-0.196868	MT	21251	2023.02.27 15:25:33.280525761	0001923
0	0.311373	0.025693	0.240059	-0.196633	MT	21251	2023.02.27 15:25:33.281525761	0001923
0	0.279664	0.001924	0.216728	-0.176741	MT	21251	2023.02.27 15:25:33.282525761	0001923
0	0.262124	-0.056966	0.192538	-0.168502	MT	21251	2023.02.27 15:25:33.283525761	0001923
0	0.272670	-0.037247	0.184991	-0.196825	MT	21251	2023.02.27 15:25:33.284525761	0001923
0	0.329099	-0.009557	0.244383	-0.220208	MT	21251	2023.02.27 15:25:33.285525761	0001923
0	0.306261	0.033514	0.213377	-0.217125	MT	21251	2023.02.27 15:25:33.286525761	0001923
0	0.274206	-0.025104	0.204758	-0.180646	MT	21251	2023.02.27 15:25:33.287525761	0001923
0	0.292296	-0.037239	0.216926	-0.192337	MT	21251	2023.02.27 15:25:33.288525761	0001923
0	0.294674	0.009904	0.235735	-0.176533	MT	21251	2023.02.27 15:25:33.289525761	0001923
0	0.273007	-0.041210	0.188924	-0.192724	MT	21251	2023.02.27 15:25:33.290525761	0001923
0	0.344363	-0.021911	0.228920	-0.256323	MT	21251	2023.02.27 15:25:33.291525761	0001923
0	0.309129	0.005545	0.224281	-0.212669	MT	21251	2023.02.27 15:25:33.292525761	0001923
0	0.292664	0.037683	0.209138	-0.201230	MT	21251	2023.02.27 15:25:33.293525761	0001923
0	0.291513	0.073730	0.201120	-0.197723	MT	21251	2023.02.27 15:25:33.294525761	0001923
0	0.273125	-0.001253	0.189033	-0.197135	MT	21251	2023.02.27 15:25:33.295525761	0001923
0	0.296412	0.013527	0.201354	-0.217102	MT	21251	2023.02.27 15:25:33.296525761	0001923
0	0.287508	-0.017273	0.209011	-0.196664	MT	21251	2023.02.27 15:25:33.297525761	0001923
0	0.297982	0.001308	0.174710	-0.241387	MT	21251	2023.02.27 15:25:33.298525761	0001923
0	0.297135	0.009863	0.235796	-0.180532	MT	21251	2023.02.27 15:25:33.299525761	0001923
0	0.276082	-0.005294	0.189089	-0.201093	MT	21251	2023.02.27 15:25:33.300525761	0001923
0	0.267337	-0.005171	0.188906	-0.189095	MT	21251	2023.02.27 15:25:33.301525761	0001923
0	0.310902	0.021432	0.213485	-0.225000	MT	21251	2023.02.27 15:25:33.302525761	0001923
0	0.295682	0.001676	0.217094	-0.200737	MT	21251	2023.02.27 15:25:33.303525761	0001923
0	0.288090	0.021688	0.205119	-0.201126	MT	21251	2023.02.27 15:25:33.304525761	0001923
0	0.284401	0.005693	0.201101	-0.201023	MT	21251	2023.02.27 15:25:33.305525761	0001923
0	0.273987	-0.013327	0.181142	-0.205132	MT	21251	2023.02.27 15:25:33.306525761	0001923
0	0.315205	-0.013425	0.236196	-0.208291	MT	21251	2023.02.27 15:25:33.307525761	0001923
0	0.256102	0.026145	0.200453	-0.157236	MT	21251	2023.02.27 15:25:33.308525761	0001923
0	0.303903	-0.041478	0.209288	-0.216414	MT	21251	2023.02.27 15:25:33.309525761	0001923
0	0.340450	-0.017722	0.244618	-0.236123	MT	21251	2023.02.27 15:25:33.310525761	0001923
0	0.272296	0.014316	0.235129	-0.136581	MT	21251	2023.02.27 15:25:33.311525761	0001923
0	0.273269	0.001895	0.204790	-0.180924	MT	21251	2023.02.27 15:25:33.312525761	0001923
0	0.281489	0.037736	0.197078	-0.197414	MT	21251	2023.02.27 15:25:33.313525761	0001923
0	0.279464	0.009886	0.212799	-0.180884	MT	21251	2023.02.27 15:25:33.314525761	0001923
0	0.279322	-0.041070	0.212677	-0.176360	MT	21251	2023.02.27 15:25:33.315525761	0001923
0	0.302438	-0.029404	0.217179	-0.208417	MT	21251	2023.02.27 15:25:33.316525761	0001923
0	0.278428	-0.000922	0.227479	-0.160545	MT	21251	2023.02.27 15:25:33.317525761	0001923
0	0.317925	0.041241	0.197816	-0.245447	MT	21251	2023.02.27 15:25:33.318525761	0001923
0	0.287812	0.013614	0.197233	-0.209165	MT	21251	2023.02.27 15:25:33.319525761	0001923
0	0.284598	0.009767	0.208982	-0.192943	MT	21251	2023.02.27 15:25:33.320525761	0001923
0	0.306258	-0.005413	0.224207	-0.208557	MT	21251	2023.02.27 15:25:33.321525761	0001923
0	0.295420	0.001752	0.223971	-0.192631	MT	21251	2023.02.27 15:25:33.322525761	0001923
0	0.282193	0.009920	0.219737	-0.176778	MT	21251	2023.02.27 15:25:33.323525761	0001923
0	0.290773	-0.009463	0.193328	-0.216988	MT	21251	2023.02.27 15:25:33.324525761	0001923
0	0.276082	-0.005294	0.189089	-0.201093	MT	21251	2023.02.27 15:25:33.325525761	0001923
0	0.295818	0.009639	0.213165	-0.204880	MT	21251	2023.02.27 15:25:33.326525761	0001923
0	0.289762	-0.005203	0.219902	-0.188621	MT	21251	2023.02.27 15:25:33.327525761	0001923
0	0.276268	0.013816	0.200927	-0.189107	MT	21251	2023.02.27 15:25:33.328525761	0001923
0	0.323779	0.009302	0.220653	-0.236767	MT	21251	2023.02.27 15:25:33.329525761	0001923
0	0.279149	0.013812	0.204927	-0.189046	MT	21251	2023.02.27 15:25:33.330525761	0001923
0	0.303475	0.005591	0.220221	-0.208731	MT	21251	2023.02.27 15:25:33.331525761	0001923
0	0.312130	0.009541	0.228285	-0.212649	MT	21251	2023.02.27 15:25:33.332525761	0001923
0	0.288889	0.029837	0.219883	-0.184982	MT	21251	2023.02.27 15:25:33.333525761	0001923
0	0.277635	0.002040	0.223544	-0.164636	MT	21251	2023.02.27 15:25:33.334525761	0001923
0	0.289831	-0.009202	0.219897	-0.188580	MT	21251	2023.02.27 15:25:33.335525761	0001923
0	0.312104	0.009467	0.220409	-0.220770	MT	21251	2023.02.27 15:25:33.336525761	0001923
0	0.257800	-0.020894	0.200458	-0.160752	MT	21251	2023.02.27 15:25:33.337525761	0001923
0	0.276154	-0.009294	0.189084	-0.201052	MT	21251	2023.02.27 15:25:33.338525761	0001923
0	0.290567	-0.021351	0.205129	-0.204683	MT	21251	2023.02.27 15:25:33.339525761	0001923
0	0.287174	-0.001348	0.201153	-0.204950	MT	21251	2023.02.27 15:25:33.340525761	0001923
0	0.284895	-0.021269	0.205007	-0.196684	MT	21251	2023.02.27 15:25:33.341525761	0001923
0	0.288701	0.045616	0.193271	-0.209555	MT	21251	2023.02.27 15:25:33.342525761	0001923
0	0.292829	-0.001394	0.205214	-0.208888	MT	21251	2023.02.27 15:25:33.343525761	0001923
0	0.323660	0.001157	0.201890	-0.252973	MT	21251	2023.02.27 15:25:33.344525761	0001923
0	0.259355	0.033880	0.177892	-0.185665	MT	21251	2023.02.27 15:25:33.345525761	0001923
0	0.278849	-0.013261	0.197018	-0.196889	MT	21251	2023.02.27 15:25:33.346525761	0001923
0	0.273064	0.037823	0.192956	-0.189476	MT	21251	2023.02.27 15:25:33.347525761	0001923
0	0.265789	0.014018	0.204621	-0.169049	MT	21251	2023.02.27 15:25:33.348525761	0001923
0	0.287534	0.013688	0.205110	-0.201044	MT	21251	2023.02.27 15:25:33.349525761	0001923
0	0.281005	0.033811	0.204950	-0.189252	MT	21251	2023.02.27 15:25:33.350525761	0001923
0	0.261603	0.018137	0.208442	-0.157031	MT	21251	2023.02.27 15:25:33.351525761	0001923
0	0.278919	0.029964	0.216700	-0.173030	MT	21251	2023.02.27 15:25:33.352525761	0001923
0	0.295603	-0.001398	0.209214	-0.208827	MT	21251	2023.02.27 15:25:33.353525761	0001923
0	0.303901	0.037555	0.213320	-0.213167	MT	21251	2023.02.27 15:25:33.354525761	0001923
0	0.287258	-0.009348	0.201144	-0.204868	MT	21251	2023.02.27 15:25:33.355525761	0001923
0	0.309466	0.005620	0.232158	-0.204548	MT	21251	2023.02.27 15:25:33.356525761	0001923
0	0.278993	-0.013298	0.193079	-0.200949	MT	21251	2023.02.27 15:25:33.357525761	0001923
0	0.293728	0.021642	0.209180	-0.205064	MT	21251	2023.02.27 15:25:33.358525761	0001923
0	0.298866	0.001785	0.231909	-0.188510	MT	21251	2023.02.27 15:25:33.359525761	0001923
0	0.264585	-0.009092	0.192779	-0.180994	MT	21251	2023.02.27 15:25:33.360525761	0001923
0	0.289214	-0.037309	0.205049	-0.200519	MT	21251	2023.02.27 15:25:33.361525761	0001923
0	0.265338	0.050099	0.204542	-0.161421	MT	21251	2023.02.27 15:25:33.362525761	0001923
0	0.295738	-0.001435	0.205275	-0.212887	MT	21251	2023.02.27 15:25:33.363525761	0001923
0	0.298980	-0.005513	0.201393	-0.220906	MT	21251	2023.02.27 15:25:33.364525761	0001923
0	0.266781	0.026017	0.204635	-0.169173	MT	21251	2023.02.27 15:25:33.365525761	0001923
0	0.254033	-0.000890	0.196482	-0.161018	MT	21251	2023.02.27 15:25:33.366525761	0001923
0	0.282774	0.009957	0.223675	-0.172717	MT	21251	2023.02.27 15:25:33.367525761	0001923
0	0.273152	0.005858	0.200856	-0.185025	MT	21251	2023.02.27 15:25:33.368525761	0001923
0	0.306596	0.013549	0.220291	-0.212813	MT	21251	2023.02.27 15:25:33.369525761	0001923
0	0.278720	-0.009261	0.197022	-0.196930	MT	21251	2023.02.27 15:25:33.370525761	0001923
0	0.287924	0.041802	0.212959	-0.189212	MT	21251	2023.02.27 15:25:33.371525761	0001923
0	0.273328	0.033972	0.208706	-0.173193	MT	21251	2023.02.27 15:25:33.372525761	0001923
0	0.282340	0.005882	0.216794	-0.180782	MT	21251	2023.02.27 15:25:33.373525761	0001923
0	0.246065	0.010348	0.204128	-0.137014	MT	21251	2023.02.27 15:25:33.374525761	0001923
0	0.323398	-0.009660	0.224569	-0.232511	MT	21251	2023.02.27 15:25:33.375525761	0001923
0	0.296333	-0.001509	0.197398	-0.221008	MT	21251	2023.02.27 15:25:33.376525761	0001923
0	0.295114	0.033716	0.217071	-0.197067	MT	21251	2023.02.27 15:25:33.377525761	0001923
0	0.311570	0.021358	0.205608	-0.233121	MT	21251	2023.02.27 15:25:33.378525761	0001923
0	0.276603	-0.005072	0.212720	-0.176730	MT	21251	2023.02.27 15:25:33.379525761	0001923
0	0.290395	0.009834	0.223858	-0.184715	MT	21251	2023.02.27 15:25:33.380525761	0001923
0	0.308799	-0.029598	0.205486	-0.228597	MT	21251	2023.02.27 15:25:33.381525761	0001923
0	0.274702	-0.065093	0.196712	-0.180356	MT	21251	2023.02.27 15:25:33.382525761	0001923
0	0.262916	-0.016786	0.216278	-0.148550	MT	21251	2023.02.27 15:25:33.383525761	0001923
0	0.306480	-0.037259	0.235923	-0.192047	MT	21251	2023.02.27 15:25:33.384525761	0001923
0	0.302980	-0.033478	0.209298	-0.216496	MT	21251	2023.02.27 15:25:33.385525761	0001923
0	0.290331	0.009610	0.201228	-0.209062	MT	21251	2023.02.27 15:25:33.386525761	0001923
0	0.257597	0.025993	0.188698	-0.173417	MT	21251	2023.02.27 15:25:33.387525761	0001923
0	0.278891	0.005701	0.193102	-0.201145	MT	21251	2023.02.27 15:25:33.388525761	0001923
0	0.279036	-0.001336	0.189155	-0.205133	MT	21251	2023.02.27 15:25:33.389525761	0001923
0	0.292843	-0.005393	0.205209	-0.208847	MT	21251	2023.02.27 15:25:33.390525761	0001923
0	0.305922	0.013366	0.197599	-0.233161	MT	21251	2023.02.27 15:25:33.391525761	0001923
0	0.275369	0.049748	0.185094	-0.197721	MT	21251	2023.02.27 15:25:33.392525761	0001923
0	0.287868	0.017651	0.201176	-0.205145	MT	21251	2023.02.27 15:25:33.393525761	0001923
0	0.270387	-0.009100	0.200778	-0.180872	MT	21251	2023.02.27 15:25:33.394525761	0001923
0	0.290333	-0.001427	0.197276	-0.213010	MT	21251	2023.02.27 15:25:33.395525761	0001923
0	0.304296	0.009552	0.217287	-0.212817	MT	21251	2023.02.27 15:25:33.396525761	0001923
0	0.290524	0.041649	0.201204	-0.205392	MT	21251	2023.02.27 15:25:33.397525761	0001923
0	0.309672	0.017545	0.224295	-0.212793	MT	21251	2023.02.27 15:25:33.398525761	0001923
0	0.270858	0.017824	0.192933	-0.189270	MT	21251	2023.02.27 15:25:33.399525761	0001923
0	0.284501	-0.013306	0.201078	-0.200827	MT	21251	2023.02.27 15:25:33.400525761	0001923
0	0.291431	0.025609	0.201247	-0.209227	MT	21251	2023.02.27 15:25:33.401525761	0001923
0	0.282142	0.041810	0.204960	-0.189334	MT	21251	2023.02.27 15:25:33.402525761	0001923
0	0.326167	0.005335	0.228586	-0.232605	MT	21251	2023.02.27 15:25:33.403525761	0001923
0	0.290084	-0.009278	0.213020	-0.196686	MT	21251	2023.02.27 15:25:33.404525761	0001923
0	0.278318	-0.033070	0.212687	-0.176442	MT	21251	2023.02.27 15:25:33.405525761	0001923
0	0.270165	-0.005138	0.196844	-0.184973	MT	21251	2023.02.27 15:25:33.406525761	0001923
0	0.290441	0.009758	0.216981	-0.192821	MT	21251	2023.02.27 15:25:33.407525761	0001923
0	0.234696	-0.012788	0.177348	-0.153187	MT	21251	2023.02.27 15:25:33.408525761	0001923
0	0.282314	-0.009117	0.216776	-0.180627	MT	21251	2023.02.27 15:25:33.409525761	0001923
0	0.267500	0.037905	0.192834	-0.181478	MT	21251	2023.02.27 15:25:33.410525761	0001923
0	0.297558	-0.029508	0.197365	-0.220720	MT	21251	2023.02.27 15:25:33.411525761	0001923
0	0.297599	-0.033470	0.201299	-0.216618	MT	21251	2023.02.27 15:25:33.412525761	0001923
0	0.307278	0.009474	0.213409	-0.220877	MT	21251	2023.02.27 15:25:33.413525761	0001923
0	0.304716	0.017552	0.217296	-0.212900	MT	21251	2023.02.27 15:25:33.414525761	0001923
0	0.300734	0.037708	0.224075	-0.197001	MT	21251	2023.02.27 15:25:33.415525761	0001923
0	0.270326	0.001899	0.200791	-0.180985	MT	21251	2023.02.27 15:25:33.416525761	0001923
0	0.259501	-0.021083	0.184765	-0.180993	MT	21251	2023.02.27 15:25:33.417525761	0001923
0	0.298485	-0.009401	0.213204	-0.208684	MT	21251	2023.02.27 15:25:33.418525761	0001923
0	0.283584	0.049699	0.193154	-0.201598	MT	21251	2023.02.27 15:25:33.419525761	0001923
0	0.258712	0.018294	0.216197	-0.140912	MT	21251	2023.02.27 15:25:33.420525761	0001923
0	0.276791	-0.017331	0.185136	-0.205030	MT	21251	2023.02.27 15:25:33.421525761	0001923
0	0.320490	-0.009619	0.224508	-0.228512	MT	21251	2023.02.27 15:25:33.422525761	0001923
0	0.290110	0.005722	0.213038	-0.196840	MT	21251	2023.02.27 15:25:33.423525761	0001923
0	0.298858	0.013635	0.217169	-0.204860	MT	21251	2023.02.27 15:25:33.424525761	0001923
0	0.318813	-0.029614	0.220484	-0.228367	MT	21251	2023.02.27 15:25:33.425525761	0001923
0	0.320231	0.021271	0.209729	-0.241058	MT	21251	2023.02.27 15:25:33.426525761	0001923
0	0.327733	0.025260	0.220733	-0.240931	MT	21251	2023.02.27 15:25:33.427525761	0001923
0	0.331907	-0.001747	0.228700	-0.240531	MT	21251	2023.02.27 15:25:33.428525761	0001923
0	0.325830	-0.017809	0.209805	-0.248656	MT	21251	2023.02.27 15:25:33.429525761	0001923
0	0.260223	0.002254	0.216239	-0.144747	MT	21251	2023.02.27 15:25:33.430525761	0001923
0	0.285300	0.013841	0.216864	-0.184863	MT	21251	2023.02.27 15:25:33.431525761	0001923
0	0.311875	-0.001533	0.220396	-0.220657	MT	21251	2023.02.27 15:25:33.432525761	0001923
0	0.293362	-0.021355	0.209129	-0.204622	MT	21251	2023.02.27 15:25:33.433525761	0001923
0	0.320482	-0.001802	0.201825	-0.248942	MT	21251	2023.02.27 15:25:33.434525761	0001923
0	0.296434	0.025713	0.220061	-0.196939	MT	21251	2023.02.27 15:25:33.435525761	0001923
0	0.301544	0.021631	0.220179	-0.204896	MT	21251	2023.02.27 15:25:33.436525761	0001923
0	0.290110	0.001610	0.201218	-0.208980	MT	21251	2023.02.27 15:25:33.437525761	0001923
0	0.293116	-0.013282	0.217015	-0.196583	MT	21251	2023.02.27 15:25:33.438525761	0001923
0	0.321353	0.033271	0.209744	-0.241182	MT	21251	2023.02.27 15:25:33.439525761	0001923
0	0.315818	-0.013611	0.217504	-0.228578	MT	21251	2023.02.27 15:25:33.440525761	0001923
0	0.278649	-0.005261	0.197027	-0.196971	MT	21251	2023.02.27 15:25:33.441525761	0001923
0	0.272415	-0.016913	0.219461	-0.160502	MT	21251	2023.02.27 15:25:33.442525761	0001923
0	0.306648	0.009623	0.228163	-0.204651	MT	21251	2023.02.27 15:25:33.443525761	0001923
0	0.322957	-0.005913	0.190005	-0.261083	MT	21251	2023.02.27 15:25:33.444525761	0001923
0	0.291908	-0.029127	0.227751	-0.180253	MT	21251	2023.02.27 15:25:33.445525761	0001923
0	0.321635	0.025379	0.224549	-0.228872	MT	21251	2023.02.27 15:25:33.446525761	0001923
0	0.358221	-0.010044	0.237117	-0.268322	MT	21251	2023.02.27 15:25:33.447525761	0001923
0	0.308474	0.013362	0.201599	-0.233100	MT	21251	2023.02.27 15:25:33.448525761	0001923
0	0.281931	-0.013339	0.193140	-0.204949	MT	21251	2023.02.27 15:25:33.449525761	0001923
0	0.301458	-0.013442	0.213260	-0.212642	MT	21251	2023.02.27 15:25:33.450525761	0001923
0	0.307501	-0.021487	0.217311	-0.216498	MT	21251	2023.02.27 15:25:33.451525761	0001923
0	0.285981	0.002106	0.239420	-0.156393	MT	21251	2023.02.27 15:25:33.452525761	0001923
0	0.284368	0.005510	0.178409	-0.221371	MT	21251	2023.02.27 15:25:33.453525761	0001923
0	0.270505	-0.009249	0.185024	-0.197113	MT	21251	2023.02.27 15:25:33.454525761	0001923
0	0.293101	0.017424	0.181545	-0.229447	MT	21251	2023.02.27 15:25:33.455525761	0001923
0	0.298632	-0.053539	0.189399	-0.224595	MT	21251	2023.02.27 15:25:33.456525761	0001923
0	0.290799	0.005536	0.193346	-0.217142	MT	21251	2023.02.27 15:25:33.457525761	0001923
0	0.272083	-0.004952	0.216536	-0.164671	MT	21251	2023.02.27 15:25:33.458525761	0001923
0	0.334870	-0.005788	0.228756	-0.244489	MT	21251	2023.02.27 15:25:33.459525761	0001923
0	0.245668	0.010046	0.177620	-0.169421	MT	21251	2023.02.27 15:25:33.460525761	0001923
0	0.299713	0.025597	0.213245	-0.209044	MT	21251	2023.02.27 15:25:33.461525761	0001923
0	0.271906	-0.029062	0.204692	-0.176605	MT	21251	2023.02.27 15:25:33.462525761	0001923
0	0.307670	-0.033668	0.193605	-0.236737	MT	21251	2023.02.27 15:25:33.463525761	0001923
0	0.271184	-0.040983	0.208555	-0.168422	MT	21251	2023.02.27 15:25:33.464525761	0001923
0	0.293034	-0.013393	0.205200	-0.208765	MT	21251	2023.02.27 15:25:33.465525761	0001923
0	0.260394	-0.029009	0.192633	-0.172789	MT	21251	2023.02.27 15:25:33.466525761	0001923
0	0.284795	0.009804	0.212921	-0.188882	MT	21251	2023.02.27 15:25:33.467525761	0001923
0	0.320177	0.037383	0.220564	-0.229057	MT	21251	2023.02.27 15:25:33.468525761	0001923
0	0.314786	-0.045493	0.224282	-0.216144	MT	21251	2023.02.27 15:25:33.469525761	0001923
0	0.279664	0.001924	0.216728	-0.176741	MT	21251	2023.02.27 15:25:33.470525761	0001923
0	0.319332	-0.001728	0.209702	-0.240822	MT	21251	2023.02.27 15:25:33.471525761	0001923
0	0.315076	0.013462	0.224413	-0.220750	MT	21251	2023.02.27 15:25:33.472525761	0001923
0	0.304902	-0.049440	0.213217	-0.212271	MT	21251	2023.02.27 15:25:33.473525761	0001923
0	0.331706	-0.029817	0.217790	-0.248410	MT	21251	2023.02.27 15:25:33.474525761	0001923
0	0.284879	0.001841	0.216850	-0.184740	MT	21251	2023.02.27 15:25:33.475525761	0001923
0	0.285356	0.021766	0.208997	-0.193066	MT	21251	2023.02.27 15:25:33.476525761	0001923
0	0.354359	-0.034034	0.229089	-0.268197	MT	21251	2023.02.27 15:25:33.477525761	0001923
0	0.282328	-0.045334	0.189103	-0.204680	MT	21251	2023.02.27 15:25:33.478525761	0001923
0	0.273883	0.005672	0.181164	-0.205328	MT	21251	2023.02.27 15:25:33.479525761	0001923
0	0.273854	0.013709	0.185112	-0.201349	MT	21251	2023.02.27 15:25:33.480525761	0001923
0	0.293988	-0.029355	0.209119	-0.204539	MT	21251	2023.02.27 15:25:33.481525761	0001923
0	0.276603	-0.013331	0.185141	-0.205071	MT	21251	2023.02.27 15:25:33.482525761	0001923
0	0.287717	-0.021310	0.205068	-0.200684	MT	21251	2023.02.27 15:25:33.483525761	0001923
0	0.307743	-0.033449	0.220235	-0.212329	MT	21251	2023.02.27 15:25:33.484525761	0001923
0	0.279005	0.005849	0.208856	-0.184903	MT	21251	2023.02.27 15:25:33.485525761	0001923
0	0.301717	0.021668	0.224117	-0.200836	MT	21251	2023.02.27 15:25:33.486525761	0001923
0	0.298144	-0.009289	0.224019	-0.196518	MT	21251	2023.02.27 15:25:33.487525761	0001923
0	0.278778	-0.009187	0.204899	-0.188809	MT	21251	2023.02.27 15:25:33.488525761	0001923
0	0.284795	0.009804	0.212921	-0.188882	MT	21251	2023.02.27 15:25:33.489525761	0001923
0	0.324729	0.065418	0.224536	-0.225285	MT	21251	2023.02.27 15:25:33.490525761	0001923
0	0.280093	0.025811	0.204941	-0.189169	MT	21251	2023.02.27 15:25:33.491525761	0001923
0	0.293073	0.009606	0.205227	-0.209001	MT	21251	2023.02.27 15:25:33.492525761	0001923
0	0.326622	-0.021664	0.228554	-0.232327	MT	21251	2023.02.27 15:25:33.493525761	0001923
0	0.302286	0.029631	0.220188	-0.204979	MT	21251	2023.02.27 15:25:33.494525761	0001923
0	0.298510	0.001561	0.209278	-0.212857	MT	21251	2023.02.27 15:25:33.495525761	0001923
0	0.273461	-0.013104	0.204772	-0.180769	MT	21251	2023.02.27 15:25:33.496525761	0001923
0	0.284923	-0.021306	0.201069	-0.200745	MT	21251	2023.02.27 15:25:33.497525761	0001923
0	0.309897	0.005470	0.217404	-0.220775	MT	21251	2023.02.27 15:25:33.498525761	0001923
0	0.299099	0.017634	0.217174	-0.204901	MT	21251	2023.02.27 15:25:33.499525761	0001923
0	0.325148	0.033412	0.232497	-0.224833	MT	21251	2023.02.27 15:25:33.500525761	0001923
0	0.279407	0.017812	0.204931	-0.189087	MT	21251	2023.02.27 15:25:33.501525761	0001923
0	0.285063	-0.005418	0.189272	-0.213091	MT	21251	2023.02.27 15:25:33.502525761	0001923
0	0.264645	-0.009166	0.184902	-0.189115	MT	21251	2023.02.27 15:25:33.503525761	0001923
0	0.301564	-0.045437	0.209222	-0.212373	MT	21251	2023.02.27 15:25:33.504525761	0001923
0	0.298297	-0.041433	0.205228	-0.212476	MT	21251	2023.02.27 15:25:33.505525761	0001923
0	0.265060	0.006209	0.219305	-0.148741	MT	21251	2023.02.27 15:25:33.506525761	0001923
0	0.273503	0.013857	0.200866	-0.185108	MT	21251	2023.02.27 15:25:33.507525761	0001923
0	0.279551	-0.025223	0.200942	-0.192705	MT	21251	2023.02.27 15:25:33.508525761	0001923
0	0.255212	-0.036773	0.204255	-0.148528	MT	21251	2023.02.27 15:25:33.509525761	0001923
0	0.270562	0.009899	0.200800	-0.181067	MT	21251	2023.02.27 15:25:33.510525761	0001923
0	0.287272	-0.005237	0.212964	-0.192727	MT	21251	2023.02.27 15:25:33.511525761	0001923
0	0.307617	0.037402	0.201566	-0.229347	MT	21251	2023.02.27 15:25:33.512525761	0001923
0	0.293334	-0.005468	0.197332	-0.216968	MT	21251	2023.02.27 15:25:33.513525761	0001923
0	0.311236	0.005321	0.201650	-0.237017	MT	21251	2023.02.27 15:25:33.514525761	0001923
0	0.274088	0.021857	0.200875	-0.185190	MT	21251	2023.02.27 15:25:33.515525761	0001923
0	0.316992	0.009276	0.205716	-0.240996	MT	21251	2023.02.27 15:25:33.516525761	0001923
0	0.300867	0.005669	0.224098	-0.200671	MT	21251	2023.02.27 15:25:33.517525761	0001923
0	0.273571	0.018122	0.223441	-0.156802	MT	21251	2023.02.27 15:25:33.518525761	0001923
0	0.304133	0.013664	0.228107	-0.200692	MT	21251	2023.02.27 15:25:33.519525761	0001923
0	0.252515	0.006340	0.212122	-0.136850	MT	21251	2023.02.27 15:25:33.520525761	0001923
0	0.259700	0.002064	0.200546	-0.164988	MT	21251	2023.02.27 15:25:33.521525761	0001923
0	0.307774	-0.025487	0.217306	-0.216456	MT	21251	2023.02.27 15:25:33.522525761	0001923
0	0.270875	-0.021211	0.188948	-0.192929	MT	21251	2023.02.27 15:25:33.523525761	0001923
0	0.252515	0.006340	0.212122	-0.136850	MT	21251	2023.02.27 15:25:33.524525761	0001923
0	0.283228	-0.005005	0.227596	-0.168502	MT	21251	2023.02.27 15:25:33.525525761	0001923
0	0.282170	0.017770	0.204992	-0.193086	MT	21251	2023.02.27 15:25:33.526525761	0001923
0	0.290828	-0.025314	0.209063	-0.200581	MT	21251	2023.02.27 15:25:33.527525761	0001923
0	0.288378	-0.029160	0.219813	-0.184375	MT	21251	2023.02.27 15:25:33.528525761	0001923
0	0.295806	-0.013397	0.209199	-0.208703	MT	21251	2023.02.27 15:25:33.529525761	0001923
0	0.257319	-0.024968	0.192576	-0.168831	MT	21251	2023.02.27 15:25:33.530525761	0001923
0	0.278849	-0.013261	0.197018	-0.196889	MT	21251	2023.02.27 15:25:33.531525761	0001923
0	0.287139	0.001838	0.219849	-0.184694	MT	21251	2023.02.27 15:25:33.532525761	0001923
0	0.290634	0.013758	0.216986	-0.192862	MT	21251	2023.02.27 15:25:33.533525761	0001923
0	0.298444	-0.005364	0.217147	-0.204664	MT	21251	2023.02.27 15:25:33.534525761	0001923
0	0.284946	-0.024966	0.231511	-0.164236	MT	21251	2023.02.27 15:25:33.535525761	0001923
0	0.285729	0.017916	0.223746	-0.176799	MT	21251	2023.02.27 15:25:33.536525761	0001923
0	0.292756	-0.001207	0.223907	-0.188601	MT	21251	2023.02.27 15:25:33.537525761	0001923
0	0.307521	0.025585	0.224244	-0.208876	MT	21251	2023.02.27 15:25:33.538525761	0001923
0	0.274671	0.006006	0.216610	-0.168784	MT	21251	2023.02.27 15:25:33.539525761	0001923
0	0.278778	-0.001299	0.193093	-0.201073	MT	21251	2023.02.27 15:25:33.540525761	0001923
0	0.301405	-0.005480	0.209331	-0.216784	MT	21251	2023.02.27 15:25:33.541525761	0001923
0	0.290814	-0.021240	0.216945	-0.192502	MT	21251	2023.02.27 15:25:33.542525761	0001923
0	0.275194	0.025671	0.181188	-0.205533	MT	21251	2023.02.27 15:25:33.543525761	0001923
0	0.290305	-0.041420	0.193229	-0.212659	MT	21251	2023.02.27 15:25:33.544525761	0001923
0	0.291294	0.025646	0.205185	-0.205167	MT	21251	2023.02.27 15:25:33.545525761	0001923
0	0.307431	-0.029412	0.224179	-0.208310	MT	21251	2023.02.27 15:25:33.546525761	0001923
0	0.310260	-0.001604	0.209519	-0.228824	MT	21251	2023.02.27 15:25:33.547525761	0001923
0	0.281619	-0.005191	0.208904	-0.188789	MT	21251	2023.02.27 15:25:33.548525761	0001923
0	0.320581	0.005198	0.201834	-0.249014	MT	21251	2023.02.27 15:25:33.549525761	0001923
0	0.297861	0.001673	0.220094	-0.200691	MT	21251	2023.02.27 15:25:33.550525761	0001923
0	0.288300	-0.013459	0.189324	-0.217008	MT	21251	2023.02.27 15:25:33.551525761	0001923
0	0.293102	-0.009430	0.201266	-0.212866	MT	21251	2023.02.27 15:25:33.552525761	0001923
0	0.301829	-0.021405	0.217189	-0.208499	MT	21251	2023.02.27 15:25:33.553525761	0001923
0	0.277397	-0.049288	0.185037	-0.200701	MT	21251	2023.02.27 15:25:33.554525761	0001923
0	0.296461	0.017788	0.227929	-0.188736	MT	21251	2023.02.27 15:25:33.555525761	0001923
0	0.310839	-0.013640	0.205566	-0.232761	MT	21251	2023.02.27 15:25:33.556525761	0001923
0	0.328678	-0.037882	0.201905	-0.256571	MT	21251	2023.02.27 15:25:33.557525761	0001923
0	0.270474	0.009787	0.188985	-0.193248	MT	21251	2023.02.27 15:25:33.558525761	0001923
0	0.312724	0.001429	0.217461	-0.224733	MT	21251	2023.02.27 15:25:33.559525761	0001923
0	0.306940	0.001511	0.217338	-0.216734	MT	21251	2023.02.27 15:25:33.560525761	0001923
0	0.301544	0.033820	0.235886	-0.184779	MT	21251	2023.02.27 15:25:33.561525761	0001923
0	0.290740	-0.009128	0.227774	-0.180459	MT	21251	2023.02.27 15:25:33.562525761	0001923
0	0.291266	0.005499	0.189407	-0.221203	MT	21251	2023.02.27 15:25:33.563525761	0001923
0	0.279852	-0.013075	0.216710	-0.176587	MT	21251	2023.02.27 15:25:33.564525761	0001923
0	0.316261	-0.017648	0.213561	-0.232597	MT	21251	2023.02.27 15:25:33.565525761	0001923
0	0.273066	-0.009216	0.192962	-0.192992	MT	21251	2023.02.27 15:25:33.566525761	0001923
0	0.285745	-0.009046	0.227652	-0.172460	MT	21251	2023.02.27 15:25:33.567525761	0001923
0	0.289752	0.033798	0.216949	-0.189068	MT	21251	2023.02.27 15:25:33.568525761	0001923
0	0.293592	0.017717	0.217052	-0.196902	MT	21251	2023.02.27 15:25:33.569525761	0001923
0	0.287573	-0.001124	0.223784	-0.180603	MT	21251	2023.02.27 15:25:33.570525761	0001923
0	0.311875	-0.001533	0.220396	-0.220657	MT	21251	2023.02.27 15:25:33.571525761	0001923
0	0.262732	0.038062	0.200589	-0.165358	MT	21251	2023.02.27 15:25:33.572525761	0001923
0	0.267292	-0.001134	0.192849	-0.185076	MT	21251	2023.02.27 15:25:33.573525761	0001923
0	0.252517	-0.024848	0.196393	-0.156772	MT	21251	2023.02.27 15:25:33.574525761	0001923
0	0.295601	0.001639	0.213156	-0.204797	MT	21251	2023.02.27 15:25:33.575525761	0001923
0	0.295547	0.037604	0.205260	-0.209290	MT	21251	2023.02.27 15:25:33.576525761	0001923
0	0.245008	-0.012915	0.180531	-0.165139	MT	21251	2023.02.27 15:25:33.577525761	0001923
0	0.278661	0.053781	0.193036	-0.193640	MT	21251	2023.02.27 15:25:33.578525761	0001923
0	0.260680	-0.045153	0.173860	-0.188912	MT	21251	2023.02.27 15:25:33.579525761	0001923
0	0.282243	-0.005117	0.216780	-0.180668	MT	21251	2023.02.27 15:25:33.580525761	0001923
0	0.289774	0.001797	0.219911	-0.188693	MT	21251	2023.02.27 15:25:33.581525761	0001923
0	0.259686	-0.004936	0.200538	-0.164916	MT	21251	2023.02.27 15:25:33.582525761	0001923
0	0.265187	0.009981	0.200678	-0.173069	MT	21251	2023.02.27 15:25:33.583525761	0001923
0	0.266781	0.026017	0.204635	-0.169173	MT	21251	2023.02.27 15:25:33.584525761	0001923
0	0.301544	0.033820	0.235886	-0.184779	MT	21251	2023.02.27 15:25:33.585525761	0001923
0	0.274964	-0.025029	0.212635	-0.172525	MT	21251	2023.02.27 15:25:33.586525761	0001923
0	0.259579	-0.040930	0.196496	-0.164606	MT	21251	2023.02.27 15:25:33.587525761	0001923
0	0.323719	-0.017511	0.240313	-0.216187	MT	21251	2023.02.27 15:25:33.588525761	0001923
0	0.270533	0.005750	0.185042	-0.197268	MT	21251	2023.02.27 15:25:33.589525761	0001923
0	0.315222	-0.017756	0.197746	-0.244840	MT	21251	2023.02.27 15:25:33.590525761	0001923
0	0.262758	-0.001201	0.177973	-0.193303	MT	21251	2023.02.27 15:25:33.591525761	0001923
0	0.258405	-0.000820	0.208359	-0.152836	MT	21251	2023.02.27 15:25:33.592525761	0001923
0	0.310169	-0.013566	0.213443	-0.224640	MT	21251	2023.02.27 15:25:33.593525761	0001923
0	0.293293	-0.017281	0.217010	-0.196542	MT	21251	2023.02.27 15:25:33.594525761	0001923
0	0.314862	-0.013536	0.224381	-0.220472	MT	21251	2023.02.27 15:25:33.595525761	0001923
0	0.306757	0.017329	0.193665	-0.237262	MT	21251	2023.02.27 15:25:33.596525761	0001923
0	0.290174	0.001834	0.223849	-0.184633	MT	21251	2023.02.27 15:25:33.597525761	0001923
0	0.312476	0.017503	0.224357	-0.216792	MT	21251	2023.02.27 15:25:33.598525761	0001923
0	0.302688	0.025518	0.209368	-0.217104	MT	21251	2023.02.27 15:25:33.599525761	0001923
0	0.262758	-0.001201	0.177973	-0.193303	MT	21251	2023.02.27 15:25:33.600525761	0001923
0	0.304521	-0.013521	0.209383	-0.220701	MT	21251	2023.02.27 15:25:33.601525761	0001923
0	0.299393	0.013486	0.201416	-0.221102	MT	21251	2023.02.27 15:25:33.602525761	0001923
0	0.300673	0.029485	0.201435	-0.221266	MT	21251	2023.02.27 15:25:33.603525761	0001923
0	0.304692	-0.009558	0.205449	-0.224803	MT	21251	2023.02.27 15:25:33.604525761	0001923
0	0.309380	0.033435	0.209499	-0.225185	MT	21251	2023.02.27 15:25:33.605525761	0001923
0	0.287467	-0.013236	0.212955	-0.192645	MT	21251	2023.02.27 15:25:33.606525761	0001923
0	0.320403	-0.009582	0.228446	-0.224452	MT	21251	2023.02.27 15:25:33.607525761	0001923
0	0.307226	0.037439	0.205505	-0.225287	MT	21251	2023.02.27 15:25:33.608525761	0001923
0	0.305583	-0.009632	0.197572	-0.232924	MT	21251	2023.02.27 15:25:33.609525761	0001923
0	0.286512	0.005991	0.231609	-0.168554	MT	21251	2023.02.27 15:25:33.610525761	0001923
0	0.329024	0.041333	0.228629	-0.232975	MT	21251	2023.02.27 15:25:33.611525761	0001923
0	0.297177	-0.025173	0.231816	-0.184233	MT	21251	2023.02.27 15:25:33.612525761	0001923
0	0.309597	-0.021490	0.220311	-0.216452	MT	21251	2023.02.27 15:25:33.613525761	0001923
0	0.290028	0.037761	0.213015	-0.193170	MT	21251	2023.02.27 15:25:33.614525761	0001923
0	0.285063	-0.013158	0.216832	-0.184585	MT	21251	2023.02.27 15:25:33.615525761	0001923
0	0.294627	-0.025504	0.193370	-0.220822	MT	21251	2023.02.27 15:25:33.616525761	0001923
0	0.310126	-0.005306	0.240022	-0.196314	MT	21251	2023.02.27 15:25:33.617525761	0001923
0	0.288950	0.029650	0.201190	-0.205269	MT	21251	2023.02.27 15:25:33.618525761	0001923
0	0.307977	-0.033374	0.228112	-0.204208	MT	21251	2023.02.27 15:25:33.619525761	0001923
0	0.285063	-0.021343	0.197130	-0.204805	MT	21251	2023.02.27 15:25:33.620525761	0001923
0	0.292797	-0.017243	0.219949	-0.192497	MT	21251	2023.02.27 15:25:33.621525761	0001923
0	0.262397	0.017911	0.188811	-0.181333	MT	21251	2023.02.27 15:25:33.622525761	0001923
0	0.276065	0.005853	0.204856	-0.184964	MT	21251	2023.02.27 15:25:33.623525761	0001923
0	0.314879	-0.005756	0.197760	-0.244963	MT	21251	2023.02.27 15:25:33.624525761	0001923
0	0.291349	0.025720	0.213062	-0.197046	MT	21251	2023.02.27 15:25:33.625525761	0001923
0	0.278821	-0.013224	0.200956	-0.192828	MT	21251	2023.02.27 15:25:33.626525761	0001923
0	0.267606	-0.036979	0.204561	-0.168524	MT	21251	2023.02.27 15:25:33.627525761	0001923
0	0.277512	-0.033219	0.196933	-0.192684	MT	21251	2023.02.27 15:25:33.628525761	0001923
0	0.306648	0.009623	0.228163	-0.204651	MT	21251	2023.02.27 15:25:33.629525761	0001923
0	0.275107	0.029893	0.204823	-0.181212	MT	21251	2023.02.27 15:25:33.630525761	0001923
0	0.276123	0.009742	0.193045	-0.197187	MT	21251	2023.02.27 15:25:33.631525761	0001923
0	0.297861	0.001673	0.220094	-0.200691	MT	21251	2023.02.27 15:25:33.632525761	0001923
0	0.304980	-0.017558	0.205439	-0.224721	MT	21251	2023.02.27 15:25:33.633525761	0001923
0	0.301763	-0.017479	0.209317	-0.216661	MT	21251	2023.02.27 15:25:33.634525761	0001923
0	0.283558	-0.033153	0.212809	-0.184441	MT	21251	2023.02.27 15:25:33.635525761	0001923
0	0.287951	0.013799	0.216925	-0.188863	MT	21251	2023.02.27 15:25:33.636525761	0001923
0	0.262852	-0.004565	0.230939	-0.125449	MT	21251	2023.02.27 15:25:33.637525761	0001923
0	0.310387	0.013432	0.213475	-0.224918	MT	21251	2023.02.27 15:25:33.638525761	0001923
0	0.297758	0.033638	0.213194	-0.205127	MT	21251	2023.02.27 15:25:33.639525761	0001923
0	0.251086	0.046231	0.196355	-0.149504	MT	21251	2023.02.27 15:25:33.640525761	0001923
0	0.312245	0.013504	0.224352	-0.216751	MT	21251	2023.02.27 15:25:33.641525761	0001923
0	0.265398	0.017944	0.196749	-0.177211	MT	21251	2023.02.27 15:25:33.642525761	0001923
0	0.270298	-0.009212	0.188962	-0.193053	MT	21251	2023.02.27 15:25:33.643525761	0001923
0	0.285974	-0.025417	0.189249	-0.212885	MT	21251	2023.02.27 15:25:33.644525761	0001923
0	0.293455	0.017680	0.213114	-0.200963	MT	21251	2023.02.27 15:25:33.645525761	0001923
0	0.299633	0.017486	0.201420	-0.221143	MT	21251	2023.02.27 15:25:33.646525761	0001923
0	0.345881	-0.009804	0.244750	-0.244204	MT	21251	2023.02.27 15:25:33.647525761	0001923
0	0.298685	-0.005476	0.205331	-0.216846	MT	21251	2023.02.27 15:25:33.648525761	0001923
0	0.269839	-0.012910	0.216466	-0.160589	MT	21251	2023.02.27 15:25:33.649525761	0001923
0	0.295406	0.033828	0.227886	-0.184901	MT	21251	2023.02.27 15:25:33.650525761	0001923
0	0.276655	-0.036953	0.219498	-0.164296	MT	21251	2023.02.27 15:25:33.651525761	0001923
0	0.277014	0.006003	0.219610	-0.168738	MT	21251	2023.02.27 15:25:33.652525761	0001923
0	0.287781	-0.013124	0.223770	-0.180479	MT	21251	2023.02.27 15:25:33.653525761	0001923
0	0.304296	0.009552	0.217287	-0.212817	MT	21251	2023.02.27 15:25:33.654525761	0001923
0	0.301259	-0.001443	0.213274	-0.212765	MT	21251	2023.02.27 15:25:33.655525761	0001923
0	0.300688	-0.013624	0.189568	-0.233005	MT	21251	2023.02.27 15:25:33.656525761	0001923
0	0.274467	0.025857	0.200880	-0.185231	MT	21251	2023.02.27 15:25:33.657525761	0001923
0	0.295806	-0.013397	0.209199	-0.208703	MT	21251	2023.02.27 15:25:33.658525761	0001923
0	0.290539	-0.013426	0.197262	-0.212886	MT	21251	2023.02.27 15:25:33.659525761	0001923
0	0.307461	0.013474	0.213414	-0.220918	MT	21251	2023.02.27 15:25:33.660525761	0001923
0	0.260286	-0.024972	0.196576	-0.168770	MT	21251	2023.02.27 15:25:33.661525761	0001923
0	0.264267	-0.037012	0.196623	-0.172646	MT	21251	2023.02.27 15:25:33.662525761	0001923
0	0.298297	-0.041433	0.205228	-0.212476	MT	21251	2023.02.27 15:25:33.663525761	0001923
0	0.310839	-0.021603	0.209495	-0.228618	MT	21251	2023.02.27 15:25:33.664525761	0001923
0	0.281688	0.009734	0.201044	-0.197064	MT	21251	2023.02.27 15:25:33.665525761	0001923
0	0.265400	-0.008981	0.204594	-0.168813	MT	21251	2023.02.27 15:25:33.666525761	0001923
0	0.312724	0.033357	0.205622	-0.233244	MT	21251	2023.02.27 15:25:33.667525761	0001923
0	0.284373	0.005730	0.205039	-0.196962	MT	21251	2023.02.27 15:25:33.668525761	0001923
0	0.304427	0.001297	0.185709	-0.241219	MT	21251	2023.02.27 15:25:33.669525761	0001923
0	0.269288	0.029902	0.196824	-0.181334	MT	21251	2023.02.27 15:25:33.670525761	0001923
0	0.300248	-0.025549	0.197431	-0.224761	MT	21251	2023.02.27 15:25:33.671525761	0001923
0	0.306611	-0.017412	0.224193	-0.208433	MT	21251	2023.02.27 15:25:33.672525761	0001923
0	0.296346	-0.005509	0.197393	-0.220967	MT	21251	2023.02.27 15:25:33.673525761	0001923
0	0.270267	0.037864	0.192895	-0.185477	MT	21251	2023.02.27 15:25:33.674525761	0001923
0	0.281887	0.013733	0.201049	-0.197106	MT	21251	2023.02.27 15:25:33.675525761	0001923
0	0.301272	-0.005443	0.213269	-0.212724	MT	21251	2023.02.27 15:25:33.676525761	0001923
0	0.275995	-0.013220	0.196957	-0.192890	MT	21251	2023.02.27 15:25:33.677525761	0001923
0	0.307912	-0.017264	0.239947	-0.192191	MT	21251	2023.02.27 15:25:33.678525761	0001923
0	0.274556	-0.000994	0.216602	-0.168712	MT	21251	2023.02.27 15:25:33.679525761	0001923
0	0.291565	-0.025127	0.227755	-0.180294	MT	21251	2023.02.27 15:25:33.680525761	0001923
0	0.308032	0.013399	0.205537	-0.229039	MT	21251	2023.02.27 15:25:33.681525761	0001923
0	0.248008	0.002118	0.188487	-0.161172	MT	21251	2023.02.27 15:25:33.682525761	0001923
0	0.288368	0.021613	0.197242	-0.209247	MT	21251	2023.02.27 15:25:33.683525761	0001923
0	0.248139	-0.016919	0.184526	-0.165036	MT	21251	2023.02.27 15:25:33.684525761	0001923
0	0.307521	0.025585	0.224244	-0.208876	MT	21251	2023.02.27 15:25:33.685525761	0001923
0	0.261161	-0.037082	0.184746	-0.180828	MT	21251	2023.02.27 15:25:33.686525761	0001923
0	0.297849	-0.005326	0.220085	-0.200619	MT	21251	2023.02.27 15:25:33.687525761	0001923
0	0.326536	-0.021626	0.232493	-0.228266	MT	21251	2023.02.27 15:25:33.688525761	0001923
0	0.287884	-0.021236	0.212945	-0.192563	MT	21251	2023.02.27 15:25:33.689525761	0001923
0	0.292522	0.005756	0.219976	-0.192734	MT	21251	2023.02.27 15:25:33.690525761	0001923
0	0.305067	-0.021259	0.235942	-0.192211	MT	21251	2023.02.27 15:25:33.691525761	0001923
0	0.237259	0.006245	0.184309	-0.149276	MT	21251	2023.02.27 15:25:33.692525761	0001923
0	0.266678	-0.012906	0.212466	-0.160651	MT	21251	2023.02.27 15:25:33.693525761	0001923
0	0.287284	0.001763	0.212972	-0.192799	MT	21251	2023.02.27 15:25:33.694525761	0001923
0	0.317744	0.001533	0.236275	-0.212445	MT	21251	2023.02.27 15:25:33.695525761	0001923
0	0.301496	0.009556	0.213287	-0.212878	MT	21251	2023.02.27 15:25:33.696525761	0001923
0	0.275978	0.026005	0.216634	-0.168989	MT	21251	2023.02.27 15:25:33.697525761	0001923
0	0.265143	-0.013018	0.200651	-0.172832	MT	21251	2023.02.27 15:25:33.698525761	0001923
0	0.330758	0.029255	0.224737	-0.240911	MT	21251	2023.02.27 15:25:33.699525761	0001923
0	0.298429	0.001598	0.213217	-0.208797	MT	21251	2023.02.27 15:25:33.700525761	0001923
0	0.300694	0.005632	0.220160	-0.204732	MT	21251	2023.02.27 15:25:33.701525761	0001923
0	0.317670	-0.001615	0.220518	-0.228656	MT	21251	2023.02.27 15:25:33.702525761	0001923
0	0.307982	-0.017599	0.205500	-0.228720	MT	21251	2023.02.27 15:25:33.703525761	0001923
0	0.290276	0.037798	0.216954	-0.189110	MT	21251	2023.02.27 15:25:33.704525761	0001923
0	0.300513	0.029341	0.181681	-0.237569	MT	21251	2023.02.27 15:25:33.705525761	0001923
0	0.304348	0.001478	0.209400	-0.220856	MT	21251	2023.02.27 15:25:33.706525761	0001923
0	0.320470	-0.029726	0.209669	-0.240533	MT	21251	2023.02.27 15:25:33.707525761	0001923
0	0.277123	-0.029182	0.200876	-0.188664	MT	21251	2023.02.27 15:25:33.708525761	0001923
0	0.256039	0.002221	0.208301	-0.148868	MT	21251	2023.02.27 15:25:33.709525761	0001923
0	0.271096	-0.025174	0.192882	-0.188828	MT	21251	2023.02.27 15:25:33.710525761	0001923
0	0.292911	-0.009393	0.205205	-0.208806	MT	21251	2023.02.27 15:25:33.711525761	0001923
0	0.299702	-0.029437	0.209241	-0.212538	MT	21251	2023.02.27 15:25:33.712525761	0001923
0	0.279923	-0.049144	0.204791	-0.184398	MT	21251	2023.02.27 15:25:33.713525761	0001923
0	0.275020	0.014006	0.216620	-0.168866	MT	21251	2023.02.27 15:25:33.714525761	0001923
0	0.261756	0.001949	0.192731	-0.177108	MT	21251	2023.02.27 15:25:33.715525761	0001923
0	0.293811	-0.009505	0.193389	-0.220987	MT	21251	2023.02.27 15:25:33.716525761	0001923
0	0.301365	-0.025623	0.189554	-0.232881	MT	21251	2023.02.27 15:25:33.717525761	0001923
0	0.295845	0.009602	0.209227	-0.208940	MT	21251	2023.02.27 15:25:33.718525761	0001923
0	0.278692	-0.009224	0.200961	-0.192870	MT	21251	2023.02.27 15:25:33.719525761	0001923
0	0.287091	-0.001311	0.205092	-0.200889	MT	21251	2023.02.27 15:25:33.720525761	0001923
0	0.314771	0.005463	0.224403	-0.220668	MT	21251	2023.02.27 15:25:33.721525761	0001923
0	0.293034	-0.005430	0.201271	-0.212907	MT	21251	2023.02.27 15:25:33.722525761	0001923
0	0.287618	0.005800	0.216916	-0.188780	MT	21251	2023.02.27 15:25:33.723525761	0001923
0	0.275821	-0.005183	0.200904	-0.188911	MT	21251	2023.02.27 15:25:33.724525761	0001923
0	0.264312	-0.024902	0.208452	-0.160588	MT	21251	2023.02.27 15:25:33.725525761	0001923
0	0.256306	-0.013005	0.188652	-0.173015	MT	21251	2023.02.27 15:25:33.726525761	0001923
0	0.289972	0.001647	0.205157	-0.204920	MT	21251	2023.02.27 15:25:33.727525761	0001923
0	0.277937	0.022002	0.219629	-0.168902	MT	21251	2023.02.27 15:25:33.728525761	0001923
0	0.270579	-0.005063	0.204721	-0.176852	MT	21251	2023.02.27 15:25:33.729525761	0001923
0	0.267948	0.018129	0.216441	-0.156909	MT	21251	2023.02.27 15:25:33.730525761	0001923
0	0.298992	0.001487	0.201401	-0.220978	MT	21251	2023.02.27 15:25:33.731525761	0001923
0	0.283417	-0.033338	0.193116	-0.204743	MT	21251	2023.02.27 15:25:33.732525761	0001923
0	0.252089	-0.028922	0.188511	-0.164852	MT	21251	2023.02.27 15:25:33.733525761	0001923
0	0.273679	0.005932	0.208733	-0.176904	MT	21251	2023.02.27 15:25:33.734525761	0001923
0	0.318500	-0.025614	0.220489	-0.228409	MT	21251	2023.02.27 15:25:33.735525761	0001923
0	0.269615	0.046016	0.204659	-0.169379	MT	21251	2023.02.27 15:25:33.736525761	0001923
0	0.326500	-0.013516	0.244317	-0.216167	MT	21251	2023.02.27 15:25:33.737525761	0001923
0	0.300603	-0.005368	0.220147	-0.204618	MT	21251	2023.02.27 15:25:33.738525761	0001923
0	0.290524	0.013610	0.201232	-0.209104	MT	21251	2023.02.27 15:25:33.739525761	0001923
0	0.292770	-0.005207	0.223902	-0.188560	MT	21251	2023.02.27 15:25:33.740525761	0001923
0	0.317884	-0.017577	0.224437	-0.224430	MT	21251	2023.02.27 15:25:33.741525761	0001923
0	0.308474	0.013362	0.201599	-0.233100	MT	21251	2023.02.27 15:25:33.742525761	0001923
0	0.295589	-0.005360	0.213147	-0.204725	MT	21251	2023.02.27 15:25:33.743525761	0001923
0	0.299443	-0.033325	0.220052	-0.200331	MT	21251	2023.02.27 15:25:33.744525761	0001923
0	0.287188	-0.005348	0.201149	-0.204909	MT	21251	2023.02.27 15:25:33.745525761	0001923
0	0.296366	0.021751	0.223995	-0.192837	MT	21251	2023.02.27 15:25:33.746525761	0001923
0	0.335419	-0.025750	0.232671	-0.240223	MT	21251	2023.02.27 15:25:33.747525761	0001923
0	0.315919	-0.005649	0.213575	-0.232721	MT	21251	2023.02.27 15:25:33.748525761	0001923
0	0.317396	0.053245	0.193830	-0.245631	MT	21251	2023.02.27 15:25:33.749525761	0001923
0	0.332196	-0.005784	0.224757	-0.244551	MT	21251	2023.02.27 15:25:33.750525761	0001923
0	0.276603	-0.021145	0.204824	-0.184686	MT	21251	2023.02.27 15:25:33.751525761	0001923
0	0.304164	0.053484	0.201463	-0.221513	MT	21251	2023.02.27 15:25:33.752525761	0001923
0	0.261620	-0.036971	0.196562	-0.168647	MT	21251	2023.02.27 15:25:33.753525761	0001923
0	0.269110	0.018014	0.208625	-0.169029	MT	21251	2023.02.27 15:25:33.754525761	0001923
0	0.267681	-0.009059	0.200717	-0.176872	MT	21251	2023.02.27 15:25:33.755525761	0001923
0	0.307280	-0.001563	0.209458	-0.224824	MT	21251	2023.02.27 15:25:33.756525761	0001923
0	0.303771	-0.041441	0.213227	-0.212353	MT	21251	2023.02.27 15:25:33.757525761	0001923
0	0.300008	-0.033400	0.213175	-0.208437	MT	21251	2023.02.27 15:25:33.758525761	0001923
0	0.302688	0.025518	0.209368	-0.217104	MT	21251	2023.02.27 15:25:33.759525761	0001923
0	0.319806	0.025345	0.217611	-0.232979	MT	21251	2023.02.27 15:25:33.760525761	0001923
0	0.297679	-0.025545	0.193431	-0.224822	MT	21251	2023.02.27 15:25:33.761525761	0001923
0	0.283245	0.029733	0.201068	-0.197270	MT	21251	2023.02.27 15:25:33.762525761	0001923
0	0.270786	-0.013063	0.204711	-0.176770	MT	21251	2023.02.27 15:25:33.763525761	0001923
0	0.314695	0.001463	0.224399	-0.220627	MT	21251	2023.02.27 15:25:33.764525761	0001923
0	0.319916	-0.041576	0.224409	-0.224183	MT	21251	2023.02.27 15:25:33.765525761	0001923
0	0.315926	0.021573	0.236238	-0.208651	MT	21251	2023.02.27 15:25:33.766525761	0001923
0	0.292781	0.001793	0.223910	-0.188632	MT	21251	2023.02.27 15:25:33.767525761	0001923
0	0.274842	-0.016955	0.219522	-0.164502	MT	21251	2023.02.27 15:25:33.768525761	0001923
0	0.298536	0.005635	0.217160	-0.204777	MT	21251	2023.02.27 15:25:33.769525761	0001923
0	0.269050	0.025939	0.200758	-0.177233	MT	21251	2023.02.27 15:25:33.770525761	0001923
0	0.303593	0.005628	0.224159	-0.204671	MT	21251	2023.02.27 15:25:33.771525761	0001923
0	0.292089	0.029572	0.197313	-0.213329	MT	21251	2023.02.27 15:25:33.772525761	0001923
0	0.278892	-0.001150	0.208847	-0.184831	MT	21251	2023.02.27 15:25:33.773525761	0001923
0	0.298064	-0.001289	0.224029	-0.196600	MT	21251	2023.02.27 15:25:33.774525761	0001923
0	0.282053	-0.025447	0.178311	-0.217052	MT	21251	2023.02.27 15:25:33.775525761	0001923
0	0.267322	-0.001171	0.188911	-0.189136	MT	21251	2023.02.27 15:25:33.776525761	0001923
0	0.254157	0.014261	0.208254	-0.144992	MT	21251	2023.02.27 15:25:33.777525761	0001923
0	0.288036	-0.025273	0.209002	-0.196582	MT	21251	2023.02.27 15:25:33.778525761	0001923
0	0.311901	-0.001458	0.228272	-0.212536	MT	21251	2023.02.27 15:25:33.779525761	0001923
0	0.265008	-0.009018	0.200655	-0.172873	MT	21251	2023.02.27 15:25:33.780525761	0001923
0	0.279664	0.013886	0.212803	-0.180925	MT	21251	2023.02.27 15:25:33.781525761	0001923
0	0.291782	0.049836	0.219906	-0.185188	MT	21251	2023.02.27 15:25:33.782525761	0001923
0	0.255633	0.030071	0.192581	-0.165398	MT	21251	2023.02.27 15:25:33.783525761	0001923
0	0.283274	0.029770	0.205007	-0.193210	MT	21251	2023.02.27 15:25:33.784525761	0001923
0	0.272465	-0.037210	0.188929	-0.192765	MT	21251	2023.02.27 15:25:33.785525761	0001923
0	0.328843	-0.001669	0.232577	-0.232472	MT	21251	2023.02.27 15:25:33.786525761	0001923
0	0.300614	0.001632	0.220155	-0.204690	MT	21251	2023.02.27 15:25:33.787525761	0001923
0	0.323612	-0.057687	0.213574	-0.236185	MT	21251	2023.02.27 15:25:33.788525761	0001923
0	0.287522	-0.005200	0.216903	-0.188667	MT	21251	2023.02.27 15:25:33.789525761	0001923
0	0.298779	-0.017401	0.213194	-0.208601	MT	21251	2023.02.27 15:25:33.790525761	0001923
0	0.315839	-0.029498	0.228300	-0.216247	MT	21251	2023.02.27 15:25:33.791525761	0001923
0	0.295657	-0.001323	0.217091	-0.200706	MT	21251	2023.02.27 15:25:33.792525761	0001923
0	0.258807	-0.001084	0.184789	-0.181198	MT	21251	2023.02.27 15:25:33.793525761	0001923
0	0.307148	0.057591	0.217283	-0.209312	MT	21251	2023.02.27 15:25:33.794525761	0001923
0	0.292855	0.005643	0.209161	-0.204900	MT	21251	2023.02.27 15:25:33.795525761	0001923
0	0.292611	-0.041276	0.212982	-0.196356	MT	21251	2023.02.27 15:25:33.796525761	0001923
0	0.306549	0.053517	0.209401	-0.217392	MT	21251	2023.02.27 15:25:33.797525761	0001923
0	0.259008	-0.005010	0.192661	-0.173036	MT	21251	2023.02.27 15:25:33.798525761	0001923
0	0.301803	-0.021661	0.185620	-0.236983	MT	21251	2023.02.27 15:25:33.799525761	0001923
0	0.323822	-0.013842	0.201872	-0.252818	MT	21251	2023.02.27 15:25:33.800525761	0001923
0	0.287258	-0.001237	0.212969	-0.192769	MT	21251	2023.02.27 15:25:33.801525761	0001923
0	0.313504	-0.021607	0.213495	-0.228557	MT	21251	2023.02.27 15:25:33.802525761	0001923
0	0.271267	-0.021394	0.166256	-0.213277	MT	21251	2023.02.27 15:25:33.803525761	0001923
0	0.306287	0.029440	0.205495	-0.225204	MT	21251	2023.02.27 15:25:33.804525761	0001923
0	0.284698	-0.005381	0.193211	-0.209030	MT	21251	2023.02.27 15:25:33.805525761	0001923
0	0.315913	0.025462	0.224427	-0.220874	MT	21251	2023.02.27 15:25:33.806525761	0001923
0	0.290165	0.009684	0.209105	-0.200942	MT	21251	2023.02.27 15:25:33.807525761	0001923
0	0.293736	0.021792	0.223934	-0.188838	MT	21251	2023.02.27 15:25:33.808525761	0001923
0	0.285484	-0.021157	0.216823	-0.184503	MT	21251	2023.02.27 15:25:33.809525761	0001923
0	0.298510	0.001561	0.209278	-0.212857	MT	21251	2023.02.27 15:25:33.810525761	0001923
0	0.318071	0.013384	0.220535	-0.228810	MT	21251	2023.02.27 15:25:33.811525761	0001923
0	0.320351	0.001418	0.228459	-0.224565	MT	21251	2023.02.27 15:25:33.812525761	0001923
0	0.297500	-0.021136	0.235759	-0.180213	MT	21251	2023.02.27 15:25:33.813525761	0001923
0	0.268337	-0.017022	0.204645	-0.172730	MT	21251	2023.02.27 15:25:33.814525761	0001923
0	0.280293	0.025848	0.208879	-0.185109	MT	21251	2023.02.27 15:25:33.815525761	0001923
0	0.309873	-0.009529	0.217386	-0.220620	MT	21251	2023.02.27 15:25:33.816525761	0001923
0	0.282894	-0.029190	0.208875	-0.188542	MT	21251	2023.02.27 15:25:33.817525761	0001923
0	0.298439	-0.021325	0.220066	-0.200454	MT	21251	2023.02.27 15:25:33.818525761	0001923
0	0.295136	0.001715	0.220033	-0.196692	MT	21251	2023.02.27 15:25:33.819525761	0001923
0	0.253419	-0.013001	0.184653	-0.173076	MT	21251	2023.02.27 15:25:33.820525761	0001923
0	0.304153	-0.005484	0.213331	-0.216723	MT	21251	2023.02.27 15:25:33.821525761	0001923
0	0.321378	0.021197	0.201853	-0.249179	MT	21251	2023.02.27 15:25:33.822525761	0001923
0	0.303740	-0.017408	0.220193	-0.208494	MT	21251	2023.02.27 15:25:33.823525761	0001923
0	0.270326	0.001899	0.200791	-0.180985	MT	21251	2023.02.27 15:25:33.824525761	0001923
0	0.287618	0.009614	0.197228	-0.209124	MT	21251	2023.02.27 15:25:33.825525761	0001923
0	0.295682	0.005639	0.213160	-0.204839	MT	21251	2023.02.27 15:25:33.826525761	0001923
0	0.267230	0.030017	0.204640	-0.169214	MT	21251	2023.02.27 15:25:33.827525761	0001923
0	0.288889	0.029837	0.219883	-0.184982	MT	21251	2023.02.27 15:25:33.828525761	0001923
0	0.306250	-0.053552	0.201397	-0.224411	MT	21251	2023.02.27 15:25:33.829525761	0001923
0	0.288383	-0.029272	0.208997	-0.196541	MT	21251	2023.02.27 15:25:33.830525761	0001923
0	0.262214	0.013948	0.192745	-0.177231	MT	21251	2023.02.27 15:25:33.831525761	0001923
0	0.294010	-0.013613	0.178569	-0.233173	MT	21251	2023.02.27 15:25:33.832525761	0001923
0	0.284642	-0.013343	0.197140	-0.204887	MT	21251	2023.02.27 15:25:33.833525761	0001923
0	0.356944	0.032995	0.237107	-0.264765	MT	21251	2023.02.27 15:25:33.834525761	0001923
0	0.293259	0.030059	0.243513	-0.160619	MT	21251	2023.02.27 15:25:33.835525761	0001923
0	0.261939	0.022137	0.208447	-0.157073	MT	21251	2023.02.27 15:25:33.836525761	0001923
0	0.298536	0.005635	0.217160	-0.204777	MT	21251	2023.02.27 15:25:33.837525761	0001923
0	0.323768	-0.049543	0.232337	-0.219979	MT	21251	2023.02.27 15:25:33.838525761	0001923
0	0.280179	0.025700	0.193125	-0.201351	MT	21251	2023.02.27 15:25:33.839525761	0001923
0	0.287132	-0.005274	0.209026	-0.196788	MT	21251	2023.02.27 15:25:33.840525761	0001923
0	0.274002	-0.001031	0.212664	-0.172772	MT	21251	2023.02.27 15:25:33.841525761	0001923
0	0.314860	0.005426	0.220465	-0.224728	MT	21251	2023.02.27 15:25:33.842525761	0001923
0	0.296763	0.013490	0.197416	-0.221163	MT	21251	2023.02.27 15:25:33.843525761	0001923
0	0.299099	0.013523	0.205354	-0.217041	MT	21251	2023.02.27 15:25:33.844525761	0001923
0	0.278720	-0.009261	0.197022	-0.196930	MT	21251	2023.02.27 15:25:33.845525761	0001923
0	0.275893	-0.009183	0.200900	-0.188870	MT	21251	2023.02.27 15:25:33.846525761	0001923
0	0.273298	0.009857	0.200861	-0.185067	MT	21251	2023.02.27 15:25:33.847525761	0001923
0	0.256922	0.061891	0.165927	-0.186136	MT	21251	2023.02.27 15:25:33.848525761	0001923
0	0.272239	-0.017324	0.178137	-0.205137	MT	21251	2023.02.27 15:25:33.849525761	0001923
0	0.296088	0.005528	0.201345	-0.217020	MT	21251	2023.02.27 15:25:33.850525761	0001923
0	0.295819	-0.009434	0.205266	-0.212805	MT	21251	2023.02.27 15:25:33.851525761	0001923
0	0.254262	0.005885	0.173860	-0.185438	MT	21251	2023.02.27 15:25:33.852525761	0001923
0	0.296805	-0.029359	0.213119	-0.204478	MT	21251	2023.02.27 15:25:33.853525761	0001923
0	0.276928	0.002003	0.219605	-0.168697	MT	21251	2023.02.27 15:25:33.854525761	0001923
0	0.280093	0.045851	0.204903	-0.185376	MT	21251	2023.02.27 15:25:33.855525761	0001923
0	0.284570	0.001804	0.212911	-0.188800	MT	21251	2023.02.27 15:25:33.856525761	0001923
0	0.318097	-0.021577	0.224432	-0.224389	MT	21251	2023.02.27 15:25:33.857525761	0001923
0	0.302952	0.029555	0.213311	-0.213084	MT	21251	2023.02.27 15:25:33.858525761	0001923
0	0.296966	-0.029433	0.205242	-0.212599	MT	21251	2023.02.27 15:25:33.859525761	0001923
0	0.278067	0.014040	0.223558	-0.164760	MT	21251	2023.02.27 15:25:33.860525761	0001923
0	0.274729	0.017968	0.212686	-0.172968	MT	21251	2023.02.27 15:25:33.861525761	0001923
0	0.318700	-0.017392	0.244129	-0.204128	MT	21251	2023.02.27 15:25:33.862525761	0001923
0	0.339556	-0.041679	0.244528	-0.231876	MT	21251	2023.02.27 15:25:33.863525761	0001923
0	0.242033	0.022277	0.192266	-0.145319	MT	21251	2023.02.27 15:25:33.864525761	0001923
0	0.289380	-0.037235	0.212926	-0.192398	MT	21251	2023.02.27 15:25:33.865525761	0001923
0	0.303740	-0.017408	0.220193	-0.208494	MT	21251	2023.02.27 15:25:33.866525761	0001923
0	0.292440	0.001756	0.219972	-0.192693	MT	21251	2023.02.27 15:25:33.867525761	0001923
0	0.281716	0.005808	0.208917	-0.188902	MT	21251	2023.02.27 15:25:33.868525761	0001923
0	0.285240	-0.013083	0.223709	-0.176480	MT	21251	2023.02.27 15:25:33.869525761	0001923
0	0.251022	0.002113	0.192486	-0.161110	MT	21251	2023.02.27 15:25:33.870525761	0001923
0	0.249002	-0.021031	0.173705	-0.177161	MT	21251	2023.02.27 15:25:33.871525761	0001923
0	0.284304	-0.005307	0.201088	-0.200909	MT	21251	2023.02.27 15:25:33.872525761	0001923
0	0.288350	-0.013087	0.227709	-0.176419	MT	21251	2023.02.27 15:25:33.873525761	0001923
0	0.293483	0.029460	0.185497	-0.225510	MT	21251	2023.02.27 15:25:33.874525761	0001923
0	0.278891	0.009738	0.197045	-0.197126	MT	21251	2023.02.27 15:25:33.875525761	0001923
0	0.312954	0.001392	0.213522	-0.228793	MT	21251	2023.02.27 15:25:33.876525761	0001923
0	0.290028	0.005684	0.209100	-0.200900	MT	21251	2023.02.27 15:25:33.877525761	0001923
0	0.283228	-0.005005	0.227596	-0.168502	MT	21251	2023.02.27 15:25:33.878525761	0001923
0	0.268037	0.005977	0.204673	-0.172966	MT	21251	2023.02.27 15:25:33.879525761	0001923
0	0.305334	-0.029483	0.213302	-0.216476	MT	21251	2023.02.27 15:25:33.880525761	0001923
0	0.270387	-0.009100	0.200778	-0.180872	MT	21251	2023.02.27 15:25:33.881525761	0001923
0	0.307352	0.021623	0.228178	-0.204774	MT	21251	2023.02.27 15:25:33.882525761	0001923
0	0.287508	-0.001200	0.216907	-0.188708	MT	21251	2023.02.27 15:25:33.883525761	0001923
0	0.275327	-0.029029	0.212630	-0.172484	MT	21251	2023.02.27 15:25:33.884525761	0001923
0	0.283057	0.026072	0.231510	-0.160762	MT	21251	2023.02.27 15:25:33.885525761	0001923
0	0.318655	-0.009653	0.217570	-0.232618	MT	21251	2023.02.27 15:25:33.886525761	0001923
0	0.328856	-0.005669	0.232573	-0.232430	MT	21251	2023.02.27 15:25:33.887525761	0001923
0	0.291508	0.029796	0.219944	-0.188981	MT	21251	2023.02.27 15:25:33.888525761	0001923
0	0.308172	-0.037448	0.220231	-0.212288	MT	21251	2023.02.27 15:25:33.889525761	0001923
0	0.310619	0.017432	0.213480	-0.224959	MT	21251	2023.02.27 15:25:33.890525761	0001923
0	0.277106	0.001965	0.216667	-0.172742	MT	21251	2023.02.27 15:25:33.891525761	0001923
0	0.264945	0.001982	0.200668	-0.172986	MT	21251	2023.02.27 15:25:33.892525761	0001923
0	0.311341	-0.033528	0.217358	-0.220373	MT	21251	2023.02.27 15:25:33.893525761	0001923
0	0.256681	-0.021042	0.184704	-0.176993	MT	21251	2023.02.27 15:25:33.894525761	0001923
0	0.270342	-0.013174	0.192896	-0.188951	MT	21251	2023.02.27 15:25:33.895525761	0001923
0	0.263340	0.002097	0.208484	-0.160866	MT	21251	2023.02.27 15:25:33.896525761	0001923
0	0.276326	0.013742	0.193050	-0.197228	MT	21251	2023.02.27 15:25:33.897525761	0001923
0	0.242858	0.018125	0.180507	-0.161458	MT	21251	2023.02.27 15:25:33.898525761	0001923
0	0.291584	-0.029425	0.197243	-0.212721	MT	21251	2023.02.27 15:25:33.899525761	0001923
0	0.302291	0.017482	0.205420	-0.221082	MT	21251	2023.02.27 15:25:33.900525761	0001923
0	0.296574	0.009490	0.197411	-0.221122	MT	21251	2023.02.27 15:25:33.901525761	0001923
0	0.348875	-0.005883	0.240877	-0.252305	MT	21251	2023.02.27 15:25:33.902525761	0001923
0	0.299341	-0.017512	0.201379	-0.220782	MT	21251	2023.02.27 15:25:33.903525761	0001923
0	0.267681	-0.009059	0.200717	-0.176872	MT	21251	2023.02.27 15:25:33.904525761	0001923
0	0.283558	-0.033153	0.212809	-0.184441	MT	21251	2023.02.27 15:25:33.905525761	0001923
0	0.276603	-0.005072	0.212720	-0.176730	MT	21251	2023.02.27 15:25:33.906525761	0001923
0	0.312258	0.037655	0.236135	-0.200817	MT	21251	2023.02.27 15:25:33.907525761	0001923
0	0.311565	0.021730	0.243993	-0.192532	MT	21251	2023.02.27 15:25:33.908525761	0001923
0	0.297688	-0.009099	0.239712	-0.176276	MT	21251	2023.02.27 15:25:33.909525761	0001923
0	0.301417	0.001520	0.209339	-0.216857	MT	21251	2023.02.27 15:25:33.910525761	0001923
0	0.300814	0.049823	0.231905	-0.185005	MT	21251	2023.02.27 15:25:33.911525761	0001923
0	0.323717	0.013339	0.224596	-0.232748	MT	21251	2023.02.27 15:25:33.912525761	0001923
0	0.306648	0.009623	0.228163	-0.204651	MT	21251	2023.02.27 15:25:33.913525761	0001923
0	0.290539	-0.013426	0.197262	-0.212886	MT	21251	2023.02.27 15:25:33.914525761	0001923
0	0.296007	0.001528	0.201340	-0.216979	MT	21251	2023.02.27 15:25:33.915525761	0001923
0	0.286559	0.013507	0.181418	-0.221407	MT	21251	2023.02.27 15:25:33.916525761	0001923
0	0.267307	-0.005134	0.192844	-0.185034	MT	21251	2023.02.27 15:25:33.917525761	0001923
0	0.293757	-0.041499	0.189352	-0.220719	MT	21251	2023.02.27 15:25:33.918525761	0001923
0	0.256757	0.006068	0.196552	-0.165090	MT	21251	2023.02.27 15:25:33.919525761	0001923
0	0.295628	0.001602	0.209217	-0.208858	MT	21251	2023.02.27 15:25:33.920525761	0001923
0	0.290388	-0.017277	0.213011	-0.196603	MT	21251	2023.02.27 15:25:33.921525761	0001923
0	0.273211	0.009820	0.196923	-0.189127	MT	21251	2023.02.27 15:25:33.922525761	0001923
0	0.257282	-0.017118	0.177832	-0.185140	MT	21251	2023.02.27 15:25:33.923525761	0001923
0	0.305031	0.001404	0.201523	-0.228977	MT	21251	2023.02.27 15:25:33.924525761	0001923
0	0.311657	-0.033304	0.239989	-0.196026	MT	21251	2023.02.27 15:25:33.925525761	0001923
0	0.288931	0.025874	0.223816	-0.180880	MT	21251	2023.02.27 15:25:33.926525761	0001923
0	0.292770	-0.005207	0.223902	-0.188560	MT	21251	2023.02.27 15:25:33.927525761	0001923
0	0.307124	-0.009525	0.213387	-0.220681	MT	21251	2023.02.27 15:25:33.928525761	0001923
0	0.334631	-0.001751	0.232699	-0.240470	MT	21251	2023.02.27 15:25:33.929525761	0001923
0	0.318500	-0.025614	0.220489	-0.228409	MT	21251	2023.02.27 15:25:33.930525761	0001923
0	0.309808	-0.005529	0.217391	-0.220662	MT	21251	2023.02.27 15:25:33.931525761	0001923
0	0.312234	-0.017532	0.220377	-0.220492	MT	21251	2023.02.27 15:25:33.932525761	0001923
0	0.315919	-0.005649	0.213575	-0.232721	MT	21251	2023.02.27 15:25:33.933525761	0001923
0	0.287341	-0.009236	0.212959	-0.192686	MT	21251	2023.02.27 15:25:33.934525761	0001923
0	0.311056	0.025469	0.217428	-0.220981	MT	21251	2023.02.27 15:25:33.935525761	0001923
0	0.284457	0.005767	0.208978	-0.192902	MT	21251	2023.02.27 15:25:33.936525761	0001923
0	0.257597	0.014105	0.200500	-0.161112	MT	21251	2023.02.27 15:25:33.937525761	0001923
0	0.324957	-0.021879	0.197924	-0.256796	MT	21251	2023.02.27 15:25:33.938525761	0001923
0	0.301604	-0.017405	0.217194	-0.208540	MT	21251	2023.02.27 15:25:33.939525761	0001923
0	0.263312	-0.000903	0.208481	-0.160835	MT	21251	2023.02.27 15:25:33.940525761	0001923
0	0.261849	-0.024860	0.208391	-0.156589	MT	21251	2023.02.27 15:25:33.941525761	0001923
0	0.289339	-0.033421	0.193239	-0.212741	MT	21251	2023.02.27 15:25:33.942525761	0001923
0	0.260469	0.045917	0.180845	-0.181743	MT	21251	2023.02.27 15:25:33.943525761	0001923
0	0.285132	0.017655	0.197176	-0.205207	MT	21251	2023.02.27 15:25:33.944525761	0001923
0	0.284445	-0.005344	0.197149	-0.204970	MT	21251	2023.02.27 15:25:33.945525761	0001923
0	0.292797	-0.017243	0.219949	-0.192497	MT	21251	2023.02.27 15:25:33.946525761	0001923
0	0.258822	-0.005084	0.184784	-0.181157	MT	21251	2023.02.27 15:25:33.947525761	0001923
0	0.290193	0.009647	0.205166	-0.205002	MT	21251	2023.02.27 15:25:33.948525761	0001923
0	0.298644	0.009598	0.213226	-0.208879	MT	21251	2023.02.27 15:25:33.949525761	0001923
0	0.289955	-0.013202	0.219893	-0.188539	MT	21251	2023.02.27 15:25:33.950525761	0001923
0	0.326169	-0.013627	0.232502	-0.228349	MT	21251	2023.02.27 15:25:33.951525761	0001923
0	0.304112	0.033444	0.201500	-0.225307	MT	21251	2023.02.27 15:25:33.952525761	0001923
0	0.324447	-0.001401	0.252148	-0.204171	MT	21251	2023.02.27 15:25:33.953525761	0001923
0	0.310871	0.009731	0.243978	-0.192408	MT	21251	2023.02.27 15:25:33.954525761	0001923
0	0.311231	0.033581	0.228253	-0.208897	MT	21251	2023.02.27 15:25:33.955525761	0001923
0	0.287188	-0.005348	0.201149	-0.204909	MT	21251	2023.02.27 15:25:33.956525761	0001923
0	0.279063	0.013775	0.200988	-0.193106	MT	21251	2023.02.27 15:25:33.957525761	0001923
0	0.295819	-0.009434	0.205266	-0.212805	MT	21251	2023.02.27 15:25:33.958525761	0001923
0	0.293373	0.057649	0.201223	-0.205557	MT	21251	2023.02.27 15:25:33.959525761	0001923
0	0.254270	-0.012890	0.196468	-0.160895	MT	21251	2023.02.27 15:25:33.960525761	0001923
0	0.330704	-0.033887	0.205909	-0.256551	MT	21251	2023.02.27 15:25:33.961525761	0001923
0	0.269112	-0.033169	0.188873	-0.188807	MT	21251	2023.02.27 15:25:33.962525761	0001923
0	0.270237	0.001788	0.188975	-0.193166	MT	21251	2023.02.27 15:25:33.963525761	0001923
0	0.267556	-0.029278	0.174062	-0.201075	MT	21251	2023.02.27 15:25:33.964525761	0001923
0	0.279063	0.013775	0.200988	-0.193106	MT	21251	2023.02.27 15:25:33.965525761	0001923
0	0.300593	0.005375	0.189591	-0.233201	MT	21251	2023.02.27 15:25:33.966525761	0001923
0	0.270742	-0.001286	0.181095	-0.201256	MT	21251	2023.02.27 15:25:33.967525761	0001923
0	0.234779	0.014062	0.161626	-0.169706	MT	21251	2023.02.27 15:25:33.968525761	0001923
0	0.276500	0.005668	0.185164	-0.205266	MT	21251	2023.02.27 15:25:33.969525761	0001923
0	0.291184	0.021758	0.216996	-0.192944	MT	21251	2023.02.27 15:25:33.970525761	0001923
0	0.320880	0.013197	0.201843	-0.249097	MT	21251	2023.02.27 15:25:33.971525761	0001923
0	0.310113	-0.001306	0.240027	-0.196355	MT	21251	2023.02.27 15:25:33.972525761	0001923
0	0.284361	-0.005233	0.208965	-0.192789	MT	21251	2023.02.27 15:25:33.973525761	0001923
0	0.300008	-0.033400	0.213175	-0.208437	MT	21251	2023.02.27 15:25:33.974525761	0001923
0	0.314773	-0.005574	0.220452	-0.224615	MT	21251	2023.02.27 15:25:33.975525761	0001923
0	0.338209	0.013170	0.228840	-0.248684	MT	21251	2023.02.27 15:25:33.976525761	0001923
0	0.309157	-0.005417	0.228207	-0.208496	MT	21251	2023.02.27 15:25:33.977525761	0001923
0	0.303450	-0.009409	0.220203	-0.208577	MT	21251	2023.02.27 15:25:33.978525761	0001923
0	0.319556	0.009272	0.209715	-0.240935	MT	21251	2023.02.27 15:25:33.979525761	0001923
0	0.309441	-0.009380	0.232140	-0.204394	MT	21251	2023.02.27 15:25:33.980525761	0001923
0	0.301427	-0.001256	0.231967	-0.192478	MT	21251	2023.02.27 15:25:33.981525761	0001923
0	0.297607	-0.001100	0.239721	-0.176359	MT	21251	2023.02.27 15:25:33.982525761	0001923
0	0.293455	0.017680	0.213114	-0.200963	MT	21251	2023.02.27 15:25:33.983525761	0001923
0	0.278849	-0.013261	0.197018	-0.196889	MT	21251	2023.02.27 15:25:33.984525761	0001923
0	0.298163	-0.041396	0.209166	-0.208415	MT	21251	2023.02.27 15:25:33.985525761	0001923
0	0.276123	0.009742	0.193045	-0.197187	MT	21251	2023.02.27 15:25:33.986525761	0001923
0	0.255570	0.026108	0.196514	-0.161296	MT	21251	2023.02.27 15:25:33.987525761	0001923
0	0.251700	0.013926	0.173808	-0.181521	MT	21251	2023.02.27 15:25:33.988525761	0001923
0	0.255822	-0.008663	0.216104	-0.136635	MT	21251	2023.02.27 15:25:33.989525761	0001923
0	0.290771	0.013573	0.197294	-0.213164	MT	21251	2023.02.27 15:25:33.990525761	0001923
0	0.281887	0.013733	0.201049	-0.197106	MT	21251	2023.02.27 15:25:33.991525761	0001923
0	0.237017	0.006096	0.169555	-0.165502	MT	21251	2023.02.27 15:25:33.992525761	0001923
0	0.262701	0.017985	0.196688	-0.173212	MT	21251	2023.02.27 15:25:33.993525761	0001923
0	0.248960	-0.004808	0.196355	-0.152979	MT	21251	2023.02.27 15:25:33.994525761	0001923
0	0.274002	-0.001031	0.212664	-0.172772	MT	21251	2023.02.27 15:25:33.995525761	0001923
0	0.298632	-0.013364	0.217137	-0.204582	MT	21251	2023.02.27 15:25:33.996525761	0001923
0	0.275806	-0.001183	0.200909	-0.188953	MT	21251	2023.02.27 15:25:33.997525761	0001923
0	0.293648	-0.025355	0.209124	-0.204581	MT	21251	2023.02.27 15:25:33.998525761	0001923
0	0.294082	0.025642	0.209185	-0.205106	MT	21251	2023.02.27 15:25:33.999525761	0001923
0	0.322068	0.025793	0.262873	-0.184284	MT	21251	2023.02.27 15:25:34.000525761	0001923
0	0.269037	-0.020984	0.208579	-0.168628	MT	21251	2023.02.27 15:25:34.001525761	0001923
0	0.337630	-0.009792	0.232751	-0.244387	MT	21251	2023.02.27 15:25:34.002525761	0001923
0	0.317114	0.009722	0.251977	-0.192286	MT	21251	2023.02.27 15:25:34.003525761	0001923
0	0.287898	-0.017199	0.216888	-0.188543	MT	21251	2023.02.27 15:25:34.004525761	0001923
0	0.322957	-0.021768	0.209739	-0.244615	MT	21251	2023.02.27 15:25:34.005525761	0001923
0	0.350498	0.017004	0.229089	-0.264723	MT	21251	2023.02.27 15:25:34.006525761	0001923
0	0.299713	0.025597	0.213245	-0.209044	MT	21251	2023.02.27 15:25:34.007525761	0001923
0	0.274904	0.029856	0.200885	-0.185272	MT	21251	2023.02.27 15:25:34.008525761	0001923
0	0.279073	-0.020921	0.227455	-0.160339	MT	21251	2023.02.27 15:25:34.009525761	0001923
0	0.264494	-0.001093	0.192788	-0.181076	MT	21251	2023.02.27 15:25:34.010525761	0001923
0	0.299980	0.025522	0.205368	-0.217165	MT	21251	2023.02.27 15:25:34.011525761	0001923
0	0.292761	-0.005356	0.209148	-0.204786	MT	21251	2023.02.27 15:25:34.012525761	0001923
0	0.261268	-0.016861	0.208401	-0.156671	MT	21251	2023.02.27 15:25:34.013525761	0001923
0	0.273168	-0.013179	0.196895	-0.188890	MT	21251	2023.02.27 15:25:34.014525761	0001923
0	0.294342	-0.021504	0.193375	-0.220864	MT	21251	2023.02.27 15:25:34.015525761	0001923
0	0.267741	-0.001245	0.181034	-0.197257	MT	21251	2023.02.27 15:25:34.016525761	0001923
0	0.276617	-0.017108	0.208767	-0.180667	MT	21251	2023.02.27 15:25:34.017525761	0001923
0	0.315615	-0.005793	0.193821	-0.249023	MT	21251	2023.02.27 15:25:34.018525761	0001923
0	0.311495	-0.017677	0.201623	-0.236780	MT	21251	2023.02.27 15:25:34.019525761	0001923
0	0.279034	0.009701	0.193106	-0.201186	MT	21251	2023.02.27 15:25:34.020525761	0001923
0	0.320083	-0.033652	0.217541	-0.232371	MT	21251	2023.02.27 15:25:34.021525761	0001923
0	0.292991	0.009643	0.209166	-0.204941	MT	21251	2023.02.27 15:25:34.022525761	0001923
0	0.302061	0.025668	0.224122	-0.200877	MT	21251	2023.02.27 15:25:34.023525761	0001923
0	0.298511	-0.009364	0.217142	-0.204623	MT	21251	2023.02.27 15:25:34.024525761	0001923
0	0.312349	-0.005384	0.236145	-0.204374	MT	21251	2023.02.27 15:25:34.025525761	0001923
0	0.292761	-0.005356	0.209148	-0.204786	MT	21251	2023.02.27 15:25:34.026525761	0001923
0	0.266047	-0.012943	0.208528	-0.164711	MT	21251	2023.02.27 15:25:34.027525761	0001923
0	0.307241	-0.013525	0.213382	-0.220640	MT	21251	2023.02.27 15:25:34.028525761	0001923
0	0.313944	0.033465	0.220437	-0.221017	MT	21251	2023.02.27 15:25:34.029525761	0001923
0	0.317544	-0.005578	0.224451	-0.224554	MT	21251	2023.02.27 15:25:34.030525761	0001923
0	0.292747	-0.001356	0.209153	-0.204828	MT	21251	2023.02.27 15:25:34.031525761	0001923
0	0.255243	-0.004816	0.204354	-0.152856	MT	21251	2023.02.27 15:25:34.032525761	0001923
0	0.279837	-0.025149	0.208819	-0.184584	MT	21251	2023.02.27 15:25:34.033525761	0001923
0	0.288118	0.013577	0.193294	-0.213225	MT	21251	2023.02.27 15:25:34.034525761	0001923
0	0.271212	0.013713	0.181113	-0.201411	MT	21251	2023.02.27 15:25:34.035525761	0001923
0	0.276429	-0.021219	0.196947	-0.192807	MT	21251	2023.02.27 15:25:34.036525761	0001923
0	0.229741	-0.020667	0.180155	-0.141060	MT	21251	2023.02.27 15:25:34.037525761	0001923
0	0.271153	0.017750	0.185056	-0.197391	MT	21251	2023.02.27 15:25:34.038525761	0001923
0	0.242260	-0.036906	0.173503	-0.164999	MT	21251	2023.02.27 15:25:34.039525761	0001923
0	0.290952	-0.021426	0.197252	-0.212804	MT	21251	2023.02.27 15:25:34.040525761	0001923
0	0.304153	-0.005484	0.213331	-0.216723	MT	21251	2023.02.27 15:25:34.041525761	0001923
0	0.292522	0.005756	0.219976	-0.192734	MT	21251	2023.02.27 15:25:34.042525761	0001923
0	0.286400	0.025915	0.223755	-0.176881	MT	21251	2023.02.27 15:25:34.043525761	0001923
0	0.302108	-0.025405	0.217184	-0.208458	MT	21251	2023.02.27 15:25:34.044525761	0001923
0	0.280046	-0.001001	0.223601	-0.168605	MT	21251	2023.02.27 15:25:34.045525761	0001923
0	0.303859	-0.017371	0.224132	-0.204434	MT	21251	2023.02.27 15:25:34.046525761	0001923
0	0.335395	-0.021787	0.228737	-0.244325	MT	21251	2023.02.27 15:25:34.047525761	0001923
0	0.314760	-0.009499	0.228324	-0.216453	MT	21251	2023.02.27 15:25:34.048525761	0001923
0	0.281954	-0.005079	0.219719	-0.176623	MT	21251	2023.02.27 15:25:34.049525761	0001923
0	0.293525	-0.021281	0.217006	-0.196501	MT	21251	2023.02.27 15:25:34.050525761	0001923
0	0.304240	-0.025408	0.220184	-0.208412	MT	21251	2023.02.27 15:25:34.051525761	0001923
0	0.309595	0.009619	0.232163	-0.204589	MT	21251	2023.02.27 15:25:34.052525761	0001923
0	0.303949	0.009665	0.228102	-0.200651	MT	21251	2023.02.27 15:25:34.053525761	0001923
0	0.311014	-0.069331	0.228009	-0.199838	MT	21251	2023.02.27 15:25:34.054525761	0001923
0	0.301066	0.041671	0.220141	-0.201103	MT	21251	2023.02.27 15:25:34.055525761	0001923
0	0.313158	0.009391	0.213532	-0.228876	MT	21251	2023.02.27 15:25:34.056525761	0001923
0	0.274527	-0.025066	0.208697	-0.176585	MT	21251	2023.02.27 15:25:34.057525761	0001923
0	0.259021	0.001990	0.192669	-0.173108	MT	21251	2023.02.27 15:25:34.058525761	0001923
0	0.318603	0.001346	0.217583	-0.232732	MT	21251	2023.02.27 15:25:34.059525761	0001923
0	0.269572	-0.037132	0.192806	-0.184705	MT	21251	2023.02.27 15:25:34.060525761	0001923
0	0.282073	-0.013154	0.212832	-0.184646	MT	21251	2023.02.27 15:25:34.061525761	0001923
0	0.291817	-0.009538	0.185451	-0.225109	MT	21251	2023.02.27 15:25:34.062525761	0001923
0	0.282737	0.017622	0.189238	-0.209328	MT	21251	2023.02.27 15:25:34.063525761	0001923
0	0.287423	0.009651	0.201167	-0.205063	MT	21251	2023.02.27 15:25:34.064525761	0001923
0	0.307054	-0.017338	0.232070	-0.200312	MT	21251	2023.02.27 15:25:34.065525761	0001923
0	0.266841	0.029980	0.200702	-0.173274	MT	21251	2023.02.27 15:25:34.066525761	0001923
0	0.295819	-0.009434	0.205266	-0.212805	MT	21251	2023.02.27 15:25:34.067525761	0001923
0	0.301496	0.005519	0.209344	-0.216898	MT	21251	2023.02.27 15:25:34.068525761	0001923
0	0.293929	-0.049163	0.223789	-0.184108	MT	21251	2023.02.27 15:25:34.069525761	0001923
0	0.309278	-0.041705	0.189657	-0.240715	MT	21251	2023.02.27 15:25:34.070525761	0001923
0	0.346009	-0.013730	0.252622	-0.236042	MT	21251	2023.02.27 15:25:34.071525761	0001923
0	0.282733	-0.013041	0.223648	-0.172480	MT	21251	2023.02.27 15:25:34.072525761	0001923
0	0.288156	-0.005087	0.227718	-0.176501	MT	21251	2023.02.27 15:25:34.073525761	0001923
0	0.301413	-0.017293	0.228009	-0.196374	MT	21251	2023.02.27 15:25:34.074525761	0001923
0	0.305635	-0.033445	0.217236	-0.212375	MT	21251	2023.02.27 15:25:34.075525761	0001923
0	0.310421	0.045659	0.232145	-0.200961	MT	21251	2023.02.27 15:25:34.076525761	0001923
0	0.320353	-0.005545	0.232389	-0.220432	MT	21251	2023.02.27 15:25:34.077525761	0001923
0	0.282193	0.009920	0.219737	-0.176778	MT	21251	2023.02.27 15:25:34.078525761	0001923
0	0.259270	-0.000973	0.196604	-0.169017	MT	21251	2023.02.27 15:25:34.079525761	0001923
0	0.283854	-0.084985	0.212503	-0.167908	MT	21251	2023.02.27 15:25:34.080525761	0001923
0	0.254126	0.014072	0.192562	-0.165233	MT	21251	2023.02.27 15:25:34.081525761	0001923
0	0.246585	0.038235	0.192346	-0.149483	MT	21251	2023.02.27 15:25:34.082525761	0001923
0	0.268872	0.045831	0.184967	-0.189681	MT	21251	2023.02.27 15:25:34.083525761	0001923
0	0.242640	-0.008949	0.173598	-0.169286	MT	21251	2023.02.27 15:25:34.084525761	0001923
0	0.313275	-0.005645	0.209575	-0.232782	MT	21251	2023.02.27 15:25:34.085525761	0001923
0	0.258807	-0.001084	0.184789	-0.181198	MT	21251	2023.02.27 15:25:34.086525761	0001923
0	0.257334	-0.020931	0.196520	-0.164812	MT	21251	2023.02.27 15:25:34.087525761	0001923
0	0.285442	-0.017417	0.189258	-0.212967	MT	21251	2023.02.27 15:25:34.088525761	0001923
0	0.298779	-0.017401	0.213194	-0.208601	MT	21251	2023.02.27 15:25:34.089525761	0001923
0	0.284795	0.013766	0.208987	-0.192984	MT	21251	2023.02.27 15:25:34.090525761	0001923
0	0.304637	0.001441	0.205462	-0.224916	MT	21251	2023.02.27 15:25:34.091525761	0001923
0	0.329415	-0.021593	0.240431	-0.224145	MT	21251	2023.02.27 15:25:34.092525761	0001923
0	0.286052	-0.017045	0.227643	-0.172378	MT	21251	2023.02.27 15:25:34.093525761	0001923
0	0.282606	-0.009042	0.223653	-0.172522	MT	21251	2023.02.27 15:25:34.094525761	0001923
0	0.279804	-0.017037	0.219644	-0.172500	MT	21251	2023.02.27 15:25:34.095525761	0001923
0	0.326438	-0.013701	0.224625	-0.236470	MT	21251	2023.02.27 15:25:34.096525761	0001923
0	0.286204	0.010106	0.239429	-0.156475	MT	21251	2023.02.27 15:25:34.097525761	0001923
0	0.278040	-0.024843	0.231327	-0.152238	MT	21251	2023.02.27 15:25:34.098525761	0001923
0	0.298911	0.009523	0.205349	-0.217000	MT	21251	2023.02.27 15:25:34.099525761	0001923
0	0.322194	0.029342	0.220616	-0.232974	MT	21251	2023.02.27 15:25:34.100525761	0001923
0	0.286107	0.013953	0.227680	-0.172697	MT	21251	2023.02.27 15:25:34.101525761	0001923
0	0.259946	0.021952	0.188755	-0.177375	MT	21251	2023.02.27 15:25:34.102525761	0001923
0	0.268382	-0.004985	0.208598	-0.168793	MT	21251	2023.02.27 15:25:34.103525761	0001923
0	0.297397	-0.021545	0.193436	-0.224863	MT	21251	2023.02.27 15:25:34.104525761	0001923
0	0.286491	-0.037231	0.208927	-0.192459	MT	21251	2023.02.27 15:25:34.105525761	0001923
0	0.287132	-0.005274	0.209026	-0.196788	MT	21251	2023.02.27 15:25:34.106525761	0001923
0	0.274525	0.045897	0.200843	-0.181438	MT	21251	2023.02.27 15:25:34.107525761	0001923
0	0.242590	-0.000912	0.177546	-0.165308	MT	21251	2023.02.27 15:25:34.108525761	0001923
0	0.271183	0.021824	0.192937	-0.189312	MT	21251	2023.02.27 15:25:34.109525761	0001923
0	0.273447	-0.017141	0.200829	-0.184789	MT	21251	2023.02.27 15:25:34.110525761	0001923
0	0.318361	-0.025577	0.224428	-0.224348	MT	21251	2023.02.27 15:25:34.111525761	0001923
0	0.305635	-0.033445	0.217236	-0.212375	MT	21251	2023.02.27 15:25:34.112525761	0001923
0	0.297463	0.017453	0.193482	-0.225264	MT	21251	2023.02.27 15:25:34.113525761	0001923
0	0.281546	0.001697	0.197096	-0.201043	MT	21251	2023.02.27 15:25:34.114525761	0001923
0	0.332784	0.017215	0.224784	-0.244787	MT	21251	2023.02.27 15:25:34.115525761	0001923
0	0.314862	-0.013536	0.224381	-0.220472	MT	21251	2023.02.27 15:25:34.116525761	0001923
0	0.302061	0.025668	0.224122	-0.200877	MT	21251	2023.02.27 15:25:34.117525761	0001923
0	0.331171	-0.041592	0.240407	-0.223939	MT	21251	2023.02.27 15:25:34.118525761	0001923
0	0.339108	-0.037716	0.240595	-0.235978	MT	21251	2023.02.27 15:25:34.119525761	0001923
0	0.326879	-0.017738	0.220682	-0.240489	MT	21251	2023.02.27 15:25:34.120525761	0001923
0	0.276805	-0.013071	0.212710	-0.176648	MT	21251	2023.02.27 15:25:34.121525761	0001923
0	0.301135	-0.017330	0.224071	-0.200434	MT	21251	2023.02.27 15:25:34.122525761	0001923
0	0.282115	-0.017339	0.193135	-0.204907	MT	21251	2023.02.27 15:25:34.123525761	0001923
0	0.286932	-0.029045	0.227629	-0.172255	MT	21251	2023.02.27 15:25:34.124525761	0001923
0	0.289890	0.037724	0.209077	-0.197230	MT	21251	2023.02.27 15:25:34.125525761	0001923
0	0.273051	-0.005142	0.200843	-0.184912	MT	21251	2023.02.27 15:25:34.126525761	0001923
0	0.279251	-0.021223	0.200947	-0.192746	MT	21251	2023.02.27 15:25:34.127525761	0001923
0	0.302597	-0.029479	0.209303	-0.216537	MT	21251	2023.02.27 15:25:34.128525761	0001923
0	0.298831	0.013597	0.213231	-0.208920	MT	21251	2023.02.27 15:25:34.129525761	0001923
0	0.288201	0.005540	0.189346	-0.217203	MT	21251	2023.02.27 15:25:34.130525761	0001923
0	0.286140	0.001507	0.181404	-0.221284	MT	21251	2023.02.27 15:25:34.131525761	0001923
0	0.254380	-0.024963	0.188577	-0.168892	MT	21251	2023.02.27 15:25:34.132525761	0001923
0	0.265940	0.006056	0.208550	-0.164907	MT	21251	2023.02.27 15:25:34.133525761	0001923
0	0.273854	0.041897	0.200838	-0.181397	MT	21251	2023.02.27 15:25:34.134525761	0001923
0	0.314865	0.017280	0.201726	-0.241139	MT	21251	2023.02.27 15:25:34.135525761	0001923
0	0.317781	0.009496	0.232346	-0.216587	MT	21251	2023.02.27 15:25:34.136525761	0001923
0	0.276906	-0.025145	0.204819	-0.184645	MT	21251	2023.02.27 15:25:34.137525761	0001923
0	0.308940	0.029436	0.209495	-0.225143	MT	21251	2023.02.27 15:25:34.138525761	0001923
0	0.304637	0.001441	0.205462	-0.224916	MT	21251	2023.02.27 15:25:34.139525761	0001923
0	0.306596	0.021812	0.243870	-0.184533	MT	21251	2023.02.27 15:25:34.140525761	0001923
0	0.290148	-0.001166	0.223845	-0.184602	MT	21251	2023.02.27 15:25:34.141525761	0001923
0	0.296709	0.021564	0.205302	-0.213124	MT	21251	2023.02.27 15:25:34.142525761	0001923
0	0.285552	0.021803	0.212935	-0.189006	MT	21251	2023.02.27 15:25:34.143525761	0001923
0	0.325583	0.017226	0.213785	-0.244955	MT	21251	2023.02.27 15:25:34.144525761	0001923
0	0.298412	-0.005252	0.227962	-0.192498	MT	21251	2023.02.27 15:25:34.145525761	0001923
0	0.285274	-0.025231	0.208941	-0.192583	MT	21251	2023.02.27 15:25:34.146525761	0001923
0	0.293096	0.017755	0.219991	-0.192857	MT	21251	2023.02.27 15:25:34.147525761	0001923
0	0.274571	-0.029103	0.204753	-0.180605	MT	21251	2023.02.27 15:25:34.148525761	0001923
0	0.268248	-0.032905	0.212442	-0.160445	MT	21251	2023.02.27 15:25:34.149525761	0001923
0	0.306420	-0.065584	0.193445	-0.228409	MT	21251	2023.02.27 15:25:34.150525761	0001923
0	0.247976	0.010080	0.184558	-0.165314	MT	21251	2023.02.27 15:25:34.151525761	0001923
0	0.253180	0.001961	0.180732	-0.177291	MT	21251	2023.02.27 15:25:34.152525761	0001923
0	0.258900	-0.009084	0.184779	-0.181116	MT	21251	2023.02.27 15:25:34.153525761	0001923
0	0.240470	-0.020907	0.173522	-0.165163	MT	21251	2023.02.27 15:25:34.154525761	0001923
0	0.285974	-0.025417	0.189249	-0.212885	MT	21251	2023.02.27 15:25:34.155525761	0001923
0	0.291431	0.041538	0.189389	-0.217574	MT	21251	2023.02.27 15:25:34.156525761	0001923
0	0.285189	-0.025269	0.205002	-0.196643	MT	21251	2023.02.27 15:25:34.157525761	0001923
0	0.251277	0.010113	0.192496	-0.161193	MT	21251	2023.02.27 15:25:34.158525761	0001923
0	0.250641	-0.000923	0.188544	-0.165140	MT	21251	2023.02.27 15:25:34.159525761	0001923
0	0.318981	-0.065567	0.217381	-0.224043	MT	21251	2023.02.27 15:25:34.160525761	0001923
0	0.261756	0.005911	0.188797	-0.181209	MT	21251	2023.02.27 15:25:34.161525761	0001923
0	0.273549	-0.045136	0.196796	-0.184562	MT	21251	2023.02.27 15:25:34.162525761	0001923
0	0.284262	-0.001270	0.205031	-0.196890	MT	21251	2023.02.27 15:25:34.163525761	0001923
0	0.296301	-0.005174	0.231840	-0.184438	MT	21251	2023.02.27 15:25:34.164525761	0001923
0	0.318424	-0.009392	0.244139	-0.204211	MT	21251	2023.02.27 15:25:34.165525761	0001923
0	0.326806	-0.013478	0.248256	-0.212107	MT	21251	2023.02.27 15:25:34.166525761	0001923
0	0.284128	0.006032	0.231547	-0.164555	MT	21251	2023.02.27 15:25:34.167525761	0001923
0	0.276349	0.010118	0.227431	-0.156659	MT	21251	2023.02.27 15:25:34.168525761	0001923
0	0.304692	-0.009558	0.205449	-0.224803	MT	21251	2023.02.27 15:25:34.169525761	0001923
0	0.327454	-0.033626	0.232478	-0.228143	MT	21251	2023.02.27 15:25:34.170525761	0001923
0	0.282370	-0.025264	0.201003	-0.196704	MT	21251	2023.02.27 15:25:34.171525761	0001923
0	0.286052	-0.017045	0.227643	-0.172378	MT	21251	2023.02.27 15:25:34.172525761	0001923
0	0.290346	-0.005426	0.197271	-0.212968	MT	21251	2023.02.27 15:25:34.173525761	0001923
0	0.238657	-0.012680	0.192163	-0.140959	MT	21251	2023.02.27 15:25:34.174525761	0001923
0	0.285075	0.001581	0.189281	-0.213163	MT	21251	2023.02.27 15:25:34.175525761	0001923
0	0.245394	-0.004953	0.177602	-0.169266	MT	21251	2023.02.27 15:25:34.176525761	0001923
0	0.293695	0.045795	0.219963	-0.189146	MT	21251	2023.02.27 15:25:34.177525761	0001923
0	0.275958	0.013596	0.174297	-0.213515	MT	21251	2023.02.27 15:25:34.178525761	0001923
0	0.252232	-0.032996	0.180629	-0.172932	MT	21251	2023.02.27 15:25:34.179525761	0001923
0	0.314307	-0.009719	0.201694	-0.240861	MT	21251	2023.02.27 15:25:34.180525761	0001923
0	0.300513	0.001375	0.189586	-0.233159	MT	21251	2023.02.27 15:25:34.181525761	0001923
0	0.275804	0.001779	0.196974	-0.193044	MT	21251	2023.02.27 15:25:34.182525761	0001923
0	0.319870	-0.005765	0.205759	-0.244841	MT	21251	2023.02.27 15:25:34.183525761	0001923
0	0.289144	0.029613	0.197252	-0.209329	MT	21251	2023.02.27 15:25:34.184525761	0001923
0	0.280346	-0.025037	0.219634	-0.172418	MT	21251	2023.02.27 15:25:34.185525761	0001923
0	0.295684	-0.009397	0.209204	-0.208745	MT	21251	2023.02.27 15:25:34.186525761	0001923
0	0.310306	-0.013305	0.240013	-0.196232	MT	21251	2023.02.27 15:25:34.187525761	0001923
0	0.294445	-0.029168	0.227812	-0.184253	MT	21251	2023.02.27 15:25:34.188525761	0001923
0	0.288295	-0.008934	0.239468	-0.160279	MT	21251	2023.02.27 15:25:34.189525761	0001923
0	0.295981	-0.001472	0.201337	-0.216948	MT	21251	2023.02.27 15:25:34.190525761	0001923
0	0.304252	0.009891	0.247734	-0.176350	MT	21251	2023.02.27 15:25:34.191525761	0001923
0	0.289042	0.045914	0.223779	-0.177087	MT	21251	2023.02.27 15:25:34.192525761	0001923
0	0.317895	0.013458	0.228412	-0.220689	MT	21251	2023.02.27 15:25:34.193525761	0001923
0	0.270887	0.037975	0.204711	-0.173296	MT	21251	2023.02.27 15:25:34.194525761	0001923
0	0.292952	-0.013356	0.209138	-0.204704	MT	21251	2023.02.27 15:25:34.195525761	0001923
0	0.315628	-0.001612	0.217518	-0.228701	MT	21251	2023.02.27 15:25:34.196525761	0001923
0	0.284260	0.037732	0.201078	-0.197353	MT	21251	2023.02.27 15:25:34.197525761	0001923
0	0.267501	-0.041053	0.196679	-0.176604	MT	21251	2023.02.27 15:25:34.198525761	0001923
0	0.273359	-0.017178	0.196891	-0.188849	MT	21251	2023.02.27 15:25:34.199525761	0001923
0	0.276297	0.037707	0.185141	-0.201596	MT	21251	2023.02.27 15:25:34.200525761	0001923
0	0.285394	-0.017526	0.174443	-0.225194	MT	21251	2023.02.27 15:25:34.201525761	0001923
0	0.261664	0.042293	0.216226	-0.141159	MT	21251	2023.02.27 15:25:34.202525761	0001923
0	0.265669	0.017981	0.200687	-0.173151	MT	21251	2023.02.27 15:25:34.203525761	0001923
0	0.306000	0.029477	0.209434	-0.221144	MT	21251	2023.02.27 15:25:34.204525761	0001923
0	0.290126	-0.013315	0.209077	-0.200705	MT	21251	2023.02.27 15:25:34.205525761	0001923
0	0.295495	-0.041280	0.216982	-0.196295	MT	21251	2023.02.27 15:25:34.206525761	0001923
0	0.279014	0.026039	0.223572	-0.164883	MT	21251	2023.02.27 15:25:34.207525761	0001923
0	0.289917	0.033576	0.193318	-0.213431	MT	21251	2023.02.27 15:25:34.208525761	0001923
0	0.309716	0.029361	0.201618	-0.233264	MT	21251	2023.02.27 15:25:34.209525761	0001923
0	0.288134	-0.021199	0.216884	-0.188502	MT	21251	2023.02.27 15:25:34.210525761	0001923
0	0.319165	-0.017354	0.248068	-0.200068	MT	21251	2023.02.27 15:25:34.211525761	0001923
0	0.320476	0.001492	0.236336	-0.216444	MT	21251	2023.02.27 15:25:34.212525761	0001923
0	0.293220	-0.005170	0.227840	-0.184500	MT	21251	2023.02.27 15:25:34.213525761	0001923
0	0.315038	0.001574	0.236214	-0.208445	MT	21251	2023.02.27 15:25:34.214525761	0001923
0	0.321151	-0.025581	0.228427	-0.224287	MT	21251	2023.02.27 15:25:34.215525761	0001923
0	0.330866	0.029553	0.255245	-0.208443	MT	21251	2023.02.27 15:25:34.216525761	0001923
0	0.336869	0.053213	0.224827	-0.245158	MT	21251	2023.02.27 15:25:34.217525761	0001923
0	0.281546	0.037811	0.204955	-0.189293	MT	21251	2023.02.27 15:25:34.218525761	0001923
0	0.335775	0.017173	0.224845	-0.248787	MT	21251	2023.02.27 15:25:34.219525761	0001923
0	0.267546	-0.013170	0.188896	-0.189012	MT	21251	2023.02.27 15:25:34.220525761	0001923
0	0.297916	-0.009326	0.220081	-0.200578	MT	21251	2023.02.27 15:25:34.221525761	0001923
0	0.278891	0.009738	0.197045	-0.197126	MT	21251	2023.02.27 15:25:34.222525761	0001923
0	0.279149	0.005664	0.189163	-0.205205	MT	21251	2023.02.27 15:25:34.223525761	0001923
0	0.256650	-0.004932	0.196539	-0.164977	MT	21251	2023.02.27 15:25:34.224525761	0001923
0	0.287703	-0.041416	0.189230	-0.212720	MT	21251	2023.02.27 15:25:34.225525761	0001923
0	0.287202	-0.009274	0.209021	-0.196747	MT	21251	2023.02.27 15:25:34.226525761	0001923
0	0.275777	-0.001220	0.196971	-0.193013	MT	21251	2023.02.27 15:25:34.227525761	0001923
0	0.257233	0.005844	0.173921	-0.189437	MT	21251	2023.02.27 15:25:34.228525761	0001923
0	0.261694	0.001874	0.184854	-0.185229	MT	21251	2023.02.27 15:25:34.229525761	0001923
0	0.278692	-0.001187	0.204909	-0.188891	MT	21251	2023.02.27 15:25:34.230525761	0001923
0	0.296301	-0.005174	0.231840	-0.184438	MT	21251	2023.02.27 15:25:34.231525761	0001923
