# Supplementary material for: Spatially selective delivery of living magnetic microrobots through torque-focusing
Source: Nat Commun. 2024 Mar 9;15:2160. doi: 10.1038/s41467-024-46407-4 (PMC10924878; doi:10.1038/s41467-024-46407-4)
Supplement: Supplementary file 4 — Source Data [file 41467_2024_46407_MOESM4_ESM.zip › Data_Sorted_by_Figures/Fig_4/4I/Field Characterization/y axis measurements/(0,-5,0) B0 W0 RMF on.csv]

Time (ms)	B (mT)	Bx (mT)	By (mT)	Bz (mT)
0	1.09679	-1.02855	0.264791	0.273693
0.999928	2.13358	-0.618961	-2.04084	0.063235
1.99986	3.84229	0.826971	-3.74933	-0.147791
3.00026	5.48598	3.05765	-4.54606	-0.282976
4.00019	6.84809	5.39565	-4.19308	-0.448719
5.00011	7.95856	7.45376	-2.74838	-0.475886
6.00004	8.60771	8.58029	-0.575519	-0.37431
6.99997	8.7456	8.56319	1.76425	-0.211386
7.9999	8.17369	7.28141	3.71329	0.041628
9.0003	7.0943	5.26834	4.74399	0.261155
10.0002	5.52069	2.86621	4.7051	0.353342
11.0002	3.55994	0.696163	3.46683	0.41182
12.0001	1.62663	-0.695361	1.43344	0.328109
13	1.35681	-0.976143	-0.925801	0.17596
13.9999	2.97406	-0.014928	-2.97369	-0.044253
14.9999	4.69082	1.87494	-4.29423	-0.218927
16.0003	6.20067	4.24011	-4.50354	-0.433543
17.0002	7.4585	6.52974	-3.5735	-0.470956
18.0001	8.34183	8.15229	-1.72059	-0.407385
19.0001	8.74534	8.71851	0.60785	-0.314659
20	8.55483	8.07803	2.81422	-0.103336
20.9999	7.73574	6.37516	4.38057	0.098168
21.9998	6.32622	4.07744	4.82838	0.286726
23.0002	4.53179	1.69668	4.18796	0.345503
24.0002	2.57501	-0.144161	2.54342	0.37538
25.0001	1.07833	-1.01688	0.265294	0.241575
26	2.10752	-0.647326	-2.00539	0.032063
27	3.88617	0.834933	-3.79219	-0.156529
27.9999	5.45696	3.01423	-4.53751	-0.322404
29.0003	6.90921	5.49049	-4.16879	-0.461328
30.0002	8.01687	7.5124	-2.75178	-0.511549
31.0001	8.59287	8.56431	-0.591537	-0.37439
32.0001	8.74227	8.55525	1.78711	-0.202953
33	8.22784	7.35988	3.67823	-0.014726
33.9999	7.08987	5.26386	4.7447	0.214204
34.9998	5.45491	2.8552	4.63522	0.344387
36.0003	3.50777	0.661255	3.41973	0.415462
37.0002	1.60459	-0.691337	1.41045	0.327716
38.0001	1.34184	-0.951979	-0.926017	0.19171
39	3.00181	-0.063146	-3.00038	-0.068167
40	4.69039	1.82692	-4.31422	-0.222738
40.9999	6.19238	4.23668	-4.5004	-0.37745
42.0003	7.44919	6.51791	-3.57776	-0.454896
43.0002	8.30584	8.11582	-1.70796	-0.450824
44.0001	8.75073	8.72238	0.624021	-0.325454
45.0001	8.54056	8.06697	2.80232	-0.110405
46	7.70365	6.37117	4.32964	0.093431
46.9999	6.34994	4.08567	4.85102	0.310991
47.9999	4.52461	1.72386	4.16775	0.360917
49.0003	2.54064	-0.112296	2.5127	0.35858
50.0002	1.03621	-0.960478	0.268749	0.281053
