# Supplementary material for: Spatially selective delivery of living magnetic microrobots through torque-focusing
Source: Nat Commun. 2024 Mar 9;15:2160. doi: 10.1038/s41467-024-46407-4 (PMC10924878; doi:10.1038/s41467-024-46407-4)
Supplement: Supplementary file 4 — Source Data [file 41467_2024_46407_MOESM4_ESM.zip › Data_Sorted_by_Figures/Fig_4/4I/Field Characterization/y axis measurements/(0,5,0) B0 W0 RMF on.csv]

Time (ms)	B (mT)	Bx (mT)	By (mT)	Bz (mT)
0	3.52613	-0.388031	3.46943	0.496052
0.999928	5.11984	-2.4492	4.44132	0.699174
1.99986	6.59095	-4.90165	4.32348	0.849685
2.99978	7.74521	-7.04535	3.07674	0.940767
3.99971	8.49597	-8.39026	1.05497	0.819747
4.99964	8.77488	-8.65081	-1.29762	0.691494
6.00004	8.43315	-7.72811	-3.33529	0.519844
6.99997	7.38432	-5.77905	-4.58866	0.273572
7.9999	5.79561	-3.37401	-4.71189	0.056859
8.99982	3.92754	-1.13964	-3.75856	-0.003633
9.99975	1.92295	0.487445	-1.86003	0.020581
10.9997	1.15746	1.05056	0.444124	0.196983
12.0001	2.67086	0.381913	2.61477	0.388048
13	4.33464	-1.34466	4.07582	0.607191
13.9999	5.91692	-3.71179	4.54514	0.757786
14.9999	7.17236	-5.99347	3.83233	0.913454
15.9998	8.18643	-7.85902	2.12192	0.866567
16.9997	8.70258	-8.66737	-0.113754	0.773753
17.9996	8.63688	-8.28463	-2.37072	0.583318
19.0001	7.95287	-6.81978	-4.07506	0.364159
20	6.66128	-4.60445	-4.80941	0.203081
20.9999	4.87734	-2.18643	-4.35953	0.049994
21.9998	2.90533	-0.171821	-2.90014	-0.024509
22.9998	1.193	0.924048	-0.746788	0.108091
23.9997	1.84901	0.858845	1.61604	0.263862
25.0001	3.5133	-0.388101	3.45755	0.48787
26	5.14885	-2.46415	4.46518	0.707694
27	6.58338	-4.88224	4.32589	0.889528
27.9999	7.75386	-7.05273	3.09228	0.905075
28.9998	8.47264	-8.36182	1.05833	0.863512
29.9997	8.76863	-8.6469	-1.28549	0.683638
30.9997	8.3699	-7.66116	-3.33115	0.515216
32.0001	7.34741	-5.75529	-4.56033	0.253757
33	5.81114	-3.39367	-4.71641	0.088998
33.9999	3.89779	-1.08288	-3.74365	0.072023
34.9998	1.94556	0.527291	-1.87274	0.003974
35.9998	1.15185	1.04212	0.464722	0.157378
36.9997	2.65057	0.362348	2.60461	0.332085
37.9996	4.35302	-1.32185	4.10509	0.5914
39	5.89464	-3.67521	4.53632	0.813284
40	7.24018	-6.07663	3.83247	0.898311
40.9999	8.16854	-7.83084	2.14865	0.886688
41.9998	8.72493	-8.68705	-0.106252	0.805076
42.9997	8.62107	-8.26558	-2.37875	0.587
43.9997	7.92026	-6.77941	-4.07556	0.399741
45.0001	6.6342	-4.59693	-4.78073	0.159434
46	4.85746	-2.15496	-4.35221	0.096789
46.9999	2.87417	-0.143112	-2.87021	0.047664
47.9999	1.15846	0.904582	-0.704672	0.164944
48.9998	1.86288	0.85908	1.62767	0.288041
49.9997	3.52811	-0.367702	3.46896	0.527841
