# Supplementary material for: Spatially selective delivery of living magnetic microrobots through torque-focusing
Source: Nat Commun. 2024 Mar 9;15:2160. doi: 10.1038/s41467-024-46407-4 (PMC10924878; doi:10.1038/s41467-024-46407-4)
Supplement: Supplementary file 4 — Source Data [file 41467_2024_46407_MOESM4_ESM.zip › Data_Sorted_by_Figures/Fig_4/4I/Field Characterization/y axis measurements/(0,5,0) B0 W0 RMF off.csv]

Time (ms)	B (mT)	Bx (mT)	By (mT)	Bz (mT)
0	3.90463	-3.87531	-0.124048	0.461138
0.999928	3.81385	-3.78431	-0.092005	0.46469
1.99986	3.82347	-3.78784	-0.112679	0.508418
2.99978	3.88455	-3.85641	-0.111904	0.453127
3.99971	3.87728	-3.85273	-0.107427	0.422152
5.00011	3.87065	-3.84021	-0.104192	0.473081
6.00004	3.85774	-3.8283	-0.100056	0.46502
6.99997	3.84407	-3.81647	-0.099797	0.448899
7.9999	3.88324	-3.85651	-0.091785	0.445434
8.99982	3.89864	-3.86818	-0.092287	0.477552
9.99975	3.8129	-3.7844	-0.088883	0.456737
10.9997	3.8568	-3.83279	-0.099343	0.418069
12.0001	3.85133	-3.82017	-0.108229	0.476814
13	3.84329	-3.81217	-0.10422	0.476792
13.9999	3.8628	-3.83221	-0.108182	0.472938
14.9999	3.83424	-3.80868	-0.119434	0.425515
15.9998	3.87474	-3.84419	-0.089259	0.477351
16.9997	3.83976	-3.81253	-0.119668	0.440554
17.9996	3.85311	-3.82877	-0.111337	0.417845
19.0001	3.88982	-3.86464	-0.084612	0.433625
20	3.85506	-3.81986	-0.124654	0.504564
20.9999	3.85937	-3.82814	-0.092301	0.48114
21.9998	3.82344	-3.79657	-0.119588	0.43639
22.9998	3.75724	-3.72948	-0.053761	0.452706
23.9997	3.86407	-3.83651	-0.134695	0.440572
25.0001	3.82513	-3.79204	-0.116378	0.488401
26	3.87534	-3.84853	-0.111712	0.441047
27	3.85086	-3.82456	-0.084686	0.441212
27.9999	3.88666	-3.86056	-0.084729	0.441583
28.9998	3.84782	-3.8205	-0.10774	0.444819
29.9997	3.84321	-3.81657	-0.115612	0.436657
30.9997	3.84721	-3.8206	-0.130554	0.43247
32.0001	3.88509	-3.85639	-0.130902	0.452837
33	3.83128	-3.80018	-0.100206	0.47673
33.9999	3.89273	-3.86438	-0.103976	0.457331
34.9998	3.83292	-3.80439	-0.095906	0.456836
35.9998	3.86277	-3.82787	-0.116665	0.504769
36.9997	3.84618	-3.81625	-0.073167	0.473308
38.0001	3.83967	-3.81251	-0.099731	0.444859
39	3.8447	-3.81644	-0.123794	0.448533
40	3.84	-3.81252	-0.127667	0.440432
40.9999	3.86248	-3.83662	-0.107576	0.432986
41.9998	3.85756	-3.82831	-0.092057	0.465142
42.9997	3.84136	-3.81237	-0.115913	0.456612
43.9997	3.84569	-3.81636	-0.127916	0.45647
45.0001	3.86856	-3.84044	-0.123823	0.44878
46	3.79188	-3.76563	-0.107492	0.432255
46.9999	3.82944	-3.80474	-0.10337	0.421719
47.9999	3.88892	-3.86035	-0.092034	0.461472
48.9998	3.8611	-3.83235	-0.092	0.461184
49.9997	3.90034	-3.87135	-0.127981	0.457036
