# Supplementary material for: Spatially selective delivery of living magnetic microrobots through torque-focusing
Source: Nat Commun. 2024 Mar 9;15:2160. doi: 10.1038/s41467-024-46407-4 (PMC10924878; doi:10.1038/s41467-024-46407-4)
Supplement: Supplementary file 4 — Source Data [file 41467_2024_46407_MOESM4_ESM.zip › Data_Sorted_by_Figures/Fig_4/4I/Field Characterization/y axis measurements/(0,-5,0) B0 W0 RMF off.csv]

Time (ms)	B (mT)	Bx (mT)	By (mT)	Bz (mT)
0	3.86592	3.86479	0.088453	-0.0305
0.999928	3.82753	3.82552	0.111771	-0.053743
2.00033	3.85035	3.84894	0.103188	-0.014109
3.00026	3.91458	3.91272	0.115568	-0.034581
4.00019	3.8704	3.86836	0.104067	-0.070305
5.00011	3.80819	3.80542	0.131867	-0.06123
6.00004	3.85097	3.84863	0.127613	-0.041737
6.99997	3.84649	3.84464	0.11161	-0.04194
8.00037	3.81914	3.81787	0.096274	-0.021895
9.0003	3.83501	3.83375	0.092477	-0.034119
10.0002	3.85417	3.85265	0.099621	-0.042206
11.0002	3.84633	3.8449	0.103245	-0.018067
12.0001	3.84639	3.84461	0.107672	-0.046001
13	3.81588	3.8138	0.123328	-0.025441
13.9999	3.82321	3.82153	0.099767	-0.053885
15.0003	3.87437	3.87265	0.107644	-0.04229
16.0003	3.83263	3.82965	0.146527	-0.037252
17.0002	3.83162	3.8296	0.115653	-0.045724
18.0001	3.83933	3.8379	0.103236	-0.017995
19.0001	3.85899	3.8565	0.127806	-0.053817
20	3.84621	3.84453	0.099795	-0.054122
21.0004	3.90212	3.90053	0.096861	-0.054744
22.0003	3.80375	3.802	0.115024	-0.006443
23.0002	3.83553	3.83324	0.104209	-0.081943
24.0002	3.86605	3.8645	0.09288	-0.058434
25.0001	3.87848	3.8766	0.111709	-0.046269
26	3.84633	3.8449	0.103245	-0.018067
27	3.81558	3.81393	0.111146	-0.013626
28.0004	3.87025	3.86906	0.096045	-0.003423
29.0003	3.85073	3.84876	0.119431	-0.029861
30.0002	3.8273	3.82557	0.103711	-0.049866
31.0001	3.86641	3.86452	0.107817	-0.054205
32.0001	3.86228	3.86061	0.103691	-0.046227
33	3.85395	3.85287	0.088317	-0.022378
33.9999	3.83205	3.82992	0.127163	-0.013546
35.0003	3.87899	3.8763	0.124135	-0.074081
36.0003	3.81129	3.80978	0.103386	-0.029704
37.0002	3.83121	3.82986	0.099288	-0.021973
38.0001	3.9067	3.90476	0.119497	-0.030438
39	3.82427	3.82203	0.130985	-0.002405
40	3.85439	3.85261	0.107681	-0.046083
41.0004	3.83631	3.83391	0.135167	-0.013465
42.0003	3.83562	3.83422	0.102758	0.013041
43.0002	3.82739	3.82573	0.107466	-0.033807
44.0001	3.80007	3.79742	0.127858	-0.061209
45.0001	3.87017	3.86865	0.09964	-0.042371
46	3.84292	3.84167	0.088609	-0.042261
46.9999	3.84318	3.84178	0.099425	-0.030095
48.0003	3.79987	3.79776	0.12337	-0.029275
49.0003	3.84737	3.84409	0.128402	-0.093687
50.0002	3.85509	3.85299	0.127083	-0.006784
