# Supplementary material for: Spatially selective delivery of living magnetic microrobots through torque-focusing
Source: Nat Commun. 2024 Mar 9;15:2160. doi: 10.1038/s41467-024-46407-4 (PMC10924878; doi:10.1038/s41467-024-46407-4)
Supplement: Supplementary file 4 — Source Data [file 41467_2024_46407_MOESM4_ESM.zip › Data_Sorted_by_Figures/Fig_4/4I/Field Characterization/y axis measurements/(0,5,0) B 13.4A W -29A RMF off.csv]

Time (ms)	B (mT)	Bx (mT)	By (mT)	Bz (mT)
0	0.191481	-0.056756	0.088398	-0.160092
0.999928	0.18254	-0.096424	0.087862	-0.127686
1.99986	0.168193	-0.028551	0.088126	-0.140384
2.99978	0.169756	-0.052575	0.07216	-0.144381
3.99971	0.179491	-0.056661	0.076277	-0.152277
5.00011	0.188661	-0.03286	0.068612	-0.172643
6.00004	0.159753	-0.036427	0.087933	-0.128304
6.99997	0.218041	-0.028995	0.119733	-0.179904
7.9999	0.187553	-0.001866	0.072648	-0.172901
8.99982	0.188915	-0.064743	0.07639	-0.160193
9.99975	0.201851	0.006002	0.08084	-0.184859
10.9997	0.179844	0.002249	0.080469	-0.160822
12.0001	0.132507	-0.016145	0.083545	-0.101575
13	0.154939	-0.056435	0.056974	-0.132571
13.9999	0.199682	-0.060805	0.096453	-0.163928
14.9999	0.194381	0.002084	0.080713	-0.176819
15.9998	0.157321	-0.036396	0.087887	-0.125304
16.9997	0.170311	-0.056604	0.061218	-0.148507
18.0001	0.123665	-0.001167	0.063626	-0.106035
19.0001	0.162681	-0.01261	0.06427	-0.148914
20	0.178463	-0.064516	0.096021	-0.135892
20.9999	0.229122	-0.037281	0.077217	-0.212473
21.9998	0.17121	-0.028625	0.080249	-0.148505
22.9998	0.201596	-0.092713	0.088294	-0.155723
23.9997	0.209344	-0.052966	0.092708	-0.180069
25.0001	0.213244	-0.061003	0.08876	-0.184047
26	0.177203	-0.032703	0.076367	-0.156524
27	0.16349	-0.032505	0.08406	-0.136405
27.9999	0.171137	0.030442	0.092195	-0.14093
28.9998	0.18484	-0.080444	0.106879	-0.127561
29.9997	0.184307	-0.036815	0.064547	-0.168664
31.0001	0.162681	-0.060417	0.079906	-0.128179
32.0001	0.171137	0.006369	0.08429	-0.148804
33	0.152335	-0.052342	0.075809	-0.121324
33.9999	0.201775	-0.096708	0.08429	-0.155743
34.9998	0.17853	-0.028741	0.072433	-0.160625
35.9998	0.169024	-0.024588	0.084192	-0.144486
36.9997	0.17193	0.010402	0.092233	-0.144724
38.0001	0.137967	-0.044281	0.056759	-0.117697
39	0.173623	-0.028596	0.092186	-0.144322
40	0.150167	-0.040379	0.071884	-0.125508
40.9999	0.204316	-0.036963	0.088727	-0.180295
41.9998	0.202428	-0.052884	0.092585	-0.17207
42.9997	0.201132	-0.024859	0.107556	-0.16813
44.0001	0.195574	-0.048901	0.068654	-0.176478
45.0001	0.193083	-0.060822	0.072517	-0.168294
46	0.159844	-0.080262	0.079653	-0.112976
46.9999	0.196451	-0.076751	0.084375	-0.159948
47.9999	0.161363	-0.064476	0.057026	-0.136488
48.9998	0.193352	-0.080738	0.072371	-0.16009
49.9997	0.145623	-0.016437	0.057022	-0.132983
