# Supplementary material for: Spatially selective delivery of living magnetic microrobots through torque-focusing
Source: Nat Commun. 2024 Mar 9;15:2160. doi: 10.1038/s41467-024-46407-4 (PMC10924878; doi:10.1038/s41467-024-46407-4)
Supplement: Supplementary file 4 — Source Data [file 41467_2024_46407_MOESM4_ESM.zip › Data_Sorted_by_Figures/Fig_4/4I/Field Characterization/y axis measurements/(0,-5,0) B-12.8A W24.7A RMF on.csv]

Time (ms)	B (mT)	Bx (mT)	By (mT)	Bz (mT)
0	4.67778	-3.5559	3.01595	0.375768
0.999928	4.84113	-4.74102	0.924279	0.324044
1.99986	4.99407	-4.78841	-1.41383	0.113802
2.99978	5.05946	-3.7396	-3.4076	-0.042476
3.99971	4.8908	-1.78291	-4.54362	-0.311038
5.00011	4.6384	0.622313	-4.57873	-0.403387
6.00004	4.49971	2.84034	-3.45719	-0.477145
6.99997	4.59443	4.31564	-1.51722	-0.426729
7.9999	4.7645	4.67941	0.853121	-0.275266
8.99982	4.88132	3.85709	2.99116	-0.055109
9.99975	4.85501	2.11061	4.36919	0.162972
10.9997	4.70935	-0.247377	4.69254	0.311244
12.0001	4.66785	-2.59916	3.85203	0.44168
13	4.74954	-4.26572	2.05299	0.383386
13.9999	4.98408	-4.97122	-0.236248	0.268691
14.9999	5.10397	-4.45344	-2.49213	0.081881
15.9998	5.02608	-2.85424	-4.13246	-0.193696
16.9997	4.75492	-0.615265	-4.70701	-0.273564
18.0001	4.53959	1.75337	-4.16277	-0.452706
19.0001	4.52156	3.70162	-2.55764	-0.448286
20	4.70113	4.67589	-0.322662	-0.364195
20.9999	4.88185	4.46146	1.97696	-0.139838
21.9998	4.87815	3.03614	3.81782	0.048993
22.9998	4.80004	0.955616	4.69936	0.207928
23.9997	4.66185	-1.40551	4.4294	0.371177
25.0001	4.66498	-3.50783	3.05084	0.386807
26	4.84955	-4.74876	0.919904	0.348062
27	5.03339	-4.83184	-1.39974	0.170474
27.9999	5.0796	-3.7595	-3.41574	-0.034394
28.9998	4.85964	-1.74255	-4.52812	-0.275212
29.9997	4.65513	0.602252	-4.59763	-0.41147
31.0001	4.49102	2.83634	-3.4492	-0.476981
32.0001	4.57199	4.30373	-1.48642	-0.414134
33	4.77152	4.68331	0.868246	-0.283076
33.9999	4.90657	3.88917	2.99108	-0.04744
34.9998	4.87087	2.11447	4.38538	0.151177
35.9998	4.68584	-0.24673	4.66463	0.370821
36.9997	4.65014	-2.57581	3.85302	0.378444
38.0001	4.75235	-4.27278	2.04609	0.376353
39	4.95646	-4.94322	-0.243214	0.268296
40	5.13695	-4.49348	-2.48811	0.078354
40.9999	4.99381	-2.8271	-4.11268	-0.177671
41.9998	4.76122	-0.615755	-4.71027	-0.321617
42.9997	4.53257	1.79343	-4.13885	-0.444752
43.9997	4.50224	3.67705	-2.54883	-0.502907
45.0001	4.65616	4.63299	-0.302899	-0.351449
46	4.86693	4.43711	1.99242	-0.171357
46.9999	4.93731	3.13494	3.81423	0.028916
47.9999	4.77703	0.940373	4.67526	0.278729
48.9998	4.67115	-1.49648	4.4093	0.371808
49.9997	4.68224	-3.51534	3.0621	0.435065
