# Supplementary material for: Spatially selective delivery of living magnetic microrobots through torque-focusing
Source: Nat Commun. 2024 Mar 9;15:2160. doi: 10.1038/s41467-024-46407-4 (PMC10924878; doi:10.1038/s41467-024-46407-4)
Supplement: Supplementary file 4 — Source Data [file 41467_2024_46407_MOESM4_ESM.zip › Data_Sorted_by_Figures/Fig_4/4I/Field Characterization/y axis measurements/(0,5,0) B-12.8A W24.7A RMF on.csv]

Time (ms)	B (mT)	Bx (mT)	By (mT)	Bz (mT)
0	7.65597	-6.41707	4.11726	0.695134
0.999928	9.68085	-8.79031	3.96326	0.861279
2.00033	11.2801	-10.9056	2.70697	0.989929
3.00026	12.3123	-12.2583	0.720743	0.898536
4.00019	12.5735	-12.4513	-1.59109	0.726202
5.00011	12.1051	-11.538	-3.62516	0.514697
6.00004	10.8111	-9.67198	-4.82271	0.274134
6.99997	8.85137	-7.32201	-4.97133	0.144616
7.9999	6.45795	-5.07227	-3.99707	0.025275
9.0003	4.0783	-3.48835	-2.10882	0.129791
10.0002	2.96605	-2.95731	0.120017	0.193354
11.0002	4.29728	-3.61603	2.27333	0.472067
12.0001	6.56451	-5.34505	3.755	0.650544
13	8.69555	-7.58404	4.17634	0.808086
13.9999	10.5249	-9.89019	3.48017	0.920253
15.0003	11.7916	-11.619	1.77277	0.948014
16.0003	12.5546	-12.5196	-0.435593	0.828565
17.0002	12.4317	-12.1305	-2.65577	0.587616
18.0001	11.5555	-10.7005	-4.34539	0.384044
19.0001	9.86347	-8.48873	-5.01995	0.171907
20	7.67829	-6.13124	-4.62175	0.058662
20.9999	5.22874	-4.17078	-3.15271	0.068879
22.0003	3.24642	-3.08351	-1.00547	0.142464
23.0002	3.41404	-3.14793	1.27035	0.36391
24.0002	5.42921	-4.39561	3.1439	0.520403
25.0001	7.63052	-6.37659	4.12457	0.742836
26	9.69595	-8.81027	3.95519	0.864362
27	11.2587	-10.8778	2.73629	0.971087
28.0004	12.2965	-12.2465	0.686188	0.869882
29.0003	12.5436	-12.4203	-1.599	0.721761
30.0002	12.0959	-11.5342	-3.60891	0.498903
31.0001	10.7917	-9.62765	-4.86608	0.30102
32.0001	8.81938	-7.2943	-4.95588	0.117562
33	6.45362	-5.06006	-4.00536	0.045026
33.9999	4.11533	-3.52734	-2.11587	0.130085
35.0003	2.97685	-2.96532	0.17094	0.198215
36.0003	4.32643	-3.64854	2.28603	0.424588
37.0002	6.53644	-5.31632	3.75145	0.623189
38.0001	8.72388	-7.61974	4.16487	0.836284
39	10.5089	-9.87809	3.46407	0.927883
40	11.8354	-11.6674	1.76938	0.904454
40.9999	12.5325	-12.5013	-0.445592	0.764212
42.0003	12.4037	-12.1026	-2.65549	0.571331
43.0002	11.5622	-10.7082	-4.34176	0.408183
44.0001	9.89489	-8.50773	-5.04542	0.26673
45.0001	7.66902	-6.11115	-4.63284	0.066287
46	5.21649	-4.17401	-3.12842	0.04928
46.9999	3.29706	-3.14341	-0.982709	0.154431
48.0003	3.38913	-3.12019	1.27875	0.339748
49.0003	5.41347	-4.39179	3.12519	0.501075
50.0002	7.61569	-6.37265	4.1047	0.734491
