# Supplementary material for: Spatially selective delivery of living magnetic microrobots through torque-focusing
Source: Nat Commun. 2024 Mar 9;15:2160. doi: 10.1038/s41467-024-46407-4 (PMC10924878; doi:10.1038/s41467-024-46407-4)
Supplement: Supplementary file 4 — Source Data [file 41467_2024_46407_MOESM4_ESM.zip › Data_Sorted_by_Figures/Fig_4/4I/Field Characterization/y axis measurements/(0,-5,0) B 13.4A W -29A RMF off.csv]

Time (ms)	B (mT)	Bx (mT)	By (mT)	Bz (mT)
0	7.65132	7.6253	-0.154835	-0.611082
1.0004	7.62734	7.60587	-0.139716	-0.554642
2.00033	7.5992	7.57913	-0.152113	-0.530551
3.00026	7.63044	7.60998	-0.131895	-0.542563
4.00019	7.649	7.62573	-0.170444	-0.571318
5.00011	7.67175	7.64983	-0.151601	-0.559277
6.00004	7.64764	7.62577	-0.131571	-0.562724
7.00045	7.60566	7.58271	-0.151498	-0.570586
8.00037	7.64926	7.62569	-0.170383	-0.575318
9.0003	7.61704	7.59474	-0.135546	-0.566465
10.0002	7.63447	7.61414	-0.16707	-0.531141
11.0002	7.6076	7.58709	-0.160041	-0.534755
12.0001	7.68492	7.66157	-0.135222	-0.583152
13	7.59882	7.57455	-0.155262	-0.586562
14.0004	7.62776	7.60578	-0.135594	-0.562579
15.0003	7.64075	7.61767	-0.147395	-0.574884
16.0003	7.64202	7.62212	-0.148062	-0.530933
17.0002	7.64334	7.62197	-0.163816	-0.547174
18.0001	7.63711	7.61818	-0.125192	-0.522541
19.0001	7.61357	7.59082	-0.170608	-0.56296
20	7.66767	7.64578	-0.135547	-0.562991
21.0004	7.64822	7.62575	-0.147508	-0.566968
22.0003	7.64137	7.61754	-0.139213	-0.58676
23.0002	7.62623	7.60613	-0.15608	-0.53089
24.0002	7.6434	7.62192	-0.155756	-0.551051
25.0001	7.63842	7.61803	-0.143945	-0.538829
26	7.63527	7.61397	-0.159826	-0.547031
27.0004	7.64583	7.62166	-0.182325	-0.579459
28.0004	7.63484	7.614	-0.151888	-0.542909
29.0003	7.59986	7.57889	-0.124811	-0.550135
30.0002	7.63268	7.60966	-0.143405	-0.574741
31.0001	7.62922	7.60558	-0.143288	-0.582698
32.0001	7.63998	7.61779	-0.147579	-0.562886
33	7.63651	7.61376	-0.159521	-0.567028
34.0004	7.58499	7.56295	-0.174824	-0.550734
35.0003	7.62122	7.59779	-0.186537	-0.567275
36.0003	7.6029	7.57856	-0.159257	-0.586664
37.0002	7.63816	7.6133	-0.107916	-0.606242
38.0001	7.64755	7.62588	-0.151691	-0.555031
39	7.65105	7.62996	-0.151808	-0.547073
40.0004	7.58902	7.56228	-0.165848	-0.614601
41.0004	7.64561	7.62155	-0.151207	-0.586984
42.0003	7.62001	7.59795	-0.178782	-0.551156
43.0002	7.65163	7.62977	-0.131566	-0.562765
44.0001	7.6152	7.59518	-0.164154	-0.5269
45.0001	7.64615	7.62152	-0.163145	-0.591167
46	7.62404	7.60185	-0.159657	-0.558905
47.0004	7.61937	7.59792	-0.151785	-0.550743
48.0003	7.61922	7.59452	-0.163177	-0.590889
49.0003	7.64408	7.62185	-0.163633	-0.559172
50.0002	7.64772	7.62578	-0.135571	-0.562785
