# Supplementary material for: Spatially selective delivery of living magnetic microrobots through torque-focusing
Source: Nat Commun. 2024 Mar 9;15:2160. doi: 10.1038/s41467-024-46407-4 (PMC10924878; doi:10.1038/s41467-024-46407-4)
Supplement: Supplementary file 4 — Source Data [file 41467_2024_46407_MOESM4_ESM.zip › Data_Sorted_by_Figures/Fig_4/4I/Field Characterization/y axis measurements/(0,5,0) B 13.4A W -29A RMF on.csv]

Time (ms)	B (mT)	Bx (mT)	By (mT)	Bz (mT)
0	5.16333	3.17245	-4.02456	-0.631257
1.0004	5.09716	4.65191	-2.00796	-0.55571
2.00033	5.06963	5.01973	0.524527	-0.477825
3.00026	5.06465	4.10185	2.96532	-0.180048
4.00019	5.16932	2.14504	4.70302	0.048694
5.00011	5.30041	-0.288006	5.28794	0.221737
6.00004	5.35233	-2.69257	4.61624	0.296286
7.00045	5.26047	-4.46241	2.76911	0.302333
8.00037	5.05063	-5.04002	0.288489	0.154392
9.0003	5.00153	-4.47905	-2.2252	-0.043801
10.0002	5.04656	-2.82035	-4.17372	-0.305694
11.0002	5.14056	-0.44195	-5.09867	-0.483366
12.0001	5.16878	2.05437	-4.70306	-0.614085
13	5.16496	4.05723	-3.12925	-0.650713
14.0004	5.12626	5.03979	-0.776885	-0.524909
15.0003	5.06458	4.72186	1.8039	-0.316195
16.0003	5.08061	3.19662	3.94805	-0.084696
17.0002	5.2611	0.961473	5.17029	0.151047
18.0001	5.34288	-1.53443	5.11099	0.263893
19.0001	5.3222	-3.69329	3.81754	0.334415
20	5.1951	-4.94137	1.58099	0.269127
21.0004	5.06789	-4.96803	-0.995803	0.103034
22.0003	5.00403	-3.76098	-3.29676	-0.163584
23.0002	5.07944	-1.65227	-4.78853	-0.375135
24.0002	5.18065	0.89897	-5.06763	-0.591735
25.0001	5.18129	3.17618	-4.04013	-0.659538
26	5.10099	4.64747	-2.01529	-0.599783
27.0004	5.00758	4.9601	0.527906	-0.441153
28.0004	5.05671	4.09377	2.96243	-0.188011
29.0003	5.15736	2.14914	4.6879	0.056422
30.0002	5.28586	-0.304186	5.27321	0.202676
31.0001	5.33054	-2.70845	4.58111	0.303914
32.0001	5.23152	-4.42605	2.76862	0.336957
33	5.13249	-5.11967	0.307842	0.191515
34.0004	5.04088	-4.52294	-2.22542	-0.03235
35.0003	4.99012	-2.7408	-4.16247	-0.251334
36.0003	5.11311	-0.397977	-5.07462	-0.483453
37.0002	5.17354	2.03772	-4.71956	-0.58216
38.0001	5.14162	4.02961	-3.13383	-0.614492
39	5.08292	4.99721	-0.79253	-0.485702
40.0004	5.04569	4.7019	1.80382	-0.31199
41.0004	5.122	3.24768	3.95998	-0.077039
42.0003	5.24611	0.965489	5.15429	0.150762
43.0002	5.35113	-1.52994	5.11826	0.311966
44.0001	5.30022	-3.68127	3.79855	0.334002
45.0001	5.18282	-4.91803	1.62193	0.209501
46	5.0748	-4.98083	-0.97166	0.027522
47.0004	5.01065	-3.78078	-3.28509	-0.143198
48.0003	5.07603	-1.62892	-4.78754	-0.438371
49.0003	5.15382	0.836122	-5.05295	-0.57486
50.0002	5.17675	3.16485	-4.05312	-0.595608
