# Supplementary material for: Spatially selective delivery of living magnetic microrobots through torque-focusing
Source: Nat Commun. 2024 Mar 9;15:2160. doi: 10.1038/s41467-024-46407-4 (PMC10924878; doi:10.1038/s41467-024-46407-4)
Supplement: Supplementary file 4 — Source Data [file 41467_2024_46407_MOESM4_ESM.zip › Data_Sorted_by_Figures/Fig_4/4I/Field Characterization/y axis measurements/(0,-5,0) B 13.4A W -29A RMF on.csv]

Time (ms)	B (mT)	Bx (mT)	By (mT)	Bz (mT)
0	4.95144	3.73463	3.25029	-0.069893
0.999928	2.86822	2.69907	0.951782	-0.189328
1.99986	3.31256	2.85865	-1.61769	-0.429242
2.99978	5.6929	4.17846	-3.81781	-0.611469
3.99971	8.23418	6.41752	-5.08684	-0.860969
4.99964	10.3284	8.883	-5.16772	-1.03065
6.00004	11.809	11.0625	-3.99602	-1.05124
6.99997	12.5595	12.3828	-1.8565	-0.980173
7.9999	12.5932	12.5487	0.706031	-0.787729
8.99982	11.8683	11.4633	3.02362	-0.554117
9.99975	10.524	9.45852	4.60152	-0.343322
10.9997	8.55434	6.95679	4.97524	-0.163794
11.9996	6.18929	4.66365	4.06842	-0.074982
13	3.74241	3.0686	2.13994	-0.099983
13.9999	2.68221	2.64345	-0.340729	-0.300506
14.9999	4.40872	3.3795	-2.78945	-0.48451
15.9998	6.95282	5.16602	-4.59279	-0.748505
16.9997	9.28799	7.58139	-5.28902	-0.903062
17.9996	11.1005	10.0027	-4.70581	-1.01114
19.0001	12.2937	11.8702	-3.01375	-1.07257
20	12.6785	12.6319	-0.583086	-0.915289
20.9999	12.298	12.1262	1.9273	-0.693712
21.9998	11.2748	10.5425	3.97478	-0.42308
22.9998	9.59802	8.21079	4.96314	-0.268925
23.9997	7.41381	5.72941	4.70341	-0.128284
24.9996	4.95473	3.74551	3.24249	-0.082127
26	2.86184	2.70334	0.924423	-0.165786
27	3.27678	2.82311	-1.6184	-0.384879
27.9999	5.66216	4.1507	-3.80621	-0.587001
28.9998	8.20811	6.37782	-5.09931	-0.832746
29.9997	10.3351	8.89545	-5.16838	-0.986782
30.9997	11.7973	11.0626	-3.96527	-1.03477
32.0001	12.5678	12.3951	-1.84904	-0.94418
33	12.5928	12.5488	0.70197	-0.783791
33.9999	11.9062	11.4955	3.05428	-0.529977
34.9998	10.5106	9.45045	4.58663	-0.351468
35.9998	8.56236	6.95296	4.99495	-0.144451
36.9997	6.21103	4.66742	4.09673	-0.094592
37.9996	3.7403	3.05254	2.15898	-0.103528
39	2.65703	2.62376	-0.322243	-0.268015
40	4.46161	3.42765	-2.81657	-0.473419
40.9999	6.98462	5.21559	-4.59357	-0.694019
41.9998	9.35064	7.64819	-5.29964	-0.923916
42.9997	11.1575	10.0498	-4.74081	-1.00816
43.9997	12.2505	11.8351	-3.0072	-0.980094
45.0001	12.6471	12.5999	-0.583002	-0.922959
46	12.3197	12.1464	1.94602	-0.673631
46.9999	11.3291	10.6053	3.9601	-0.439955
47.9999	9.63884	8.25126	4.97745	-0.221116
48.9998	7.41782	5.74199	4.69557	-0.072524
49.9997	4.9318	3.73433	3.21978	-0.102361
