# Supplementary material for: Spatially selective delivery of living magnetic microrobots through torque-focusing
Source: Nat Commun. 2024 Mar 9;15:2160. doi: 10.1038/s41467-024-46407-4 (PMC10924878; doi:10.1038/s41467-024-46407-4)
Supplement: Supplementary file 4 — Source Data [file 41467_2024_46407_MOESM4_ESM.zip › Data_Sorted_by_Figures/Fig_4/4I/Field Characterization/y axis measurements/(0,-5,0) B -12.8A W 24.7A RMF off.csv]

Time (ms)	B (mT)	Bx (mT)	By (mT)	Bz (mT)
0	0.079962	-0.063415	-0.023415	-0.042711
0.999928	0.115287	-0.103511	-0.008343	-0.050069
2.00033	0.136107	-0.130333	-0.019618	-0.033962
3.00026	0.126479	-0.126005	0.010849	0.001465
4.00019	0.119038	-0.099624	-0.019153	-0.062276
5.00011	0.13551	-0.107845	-0.003859	-0.081961
6.00004	0.107341	-0.106915	0.002751	0.009146
6.99997	0.10017	-0.095121	-0.02788	-0.014447
7.9999	0.155477	-0.146501	-0.015393	-0.049733
9.0003	0.098362	-0.091343	-0.012572	-0.034256
10.0002	0.08751	-0.079072	-0.035922	-0.010735
11.0002	0.137364	-0.126449	-0.027429	-0.046123
12.0001	0.099126	-0.095125	-0.023881	-0.014386
13	0.119042	-0.103593	-0.00822	-0.058067
13.9999	0.121186	-0.114383	-0.012538	-0.038019
15.0003	0.10671	-0.10328	0.007289	-0.025828
16.0003	0.125148	-0.122279	0.007267	-0.025633
17.0002	0.140303	-0.130453	-0.023434	-0.046021
18.0001	0.12032	-0.114338	-0.015599	-0.034065
19.0001	0.141244	-0.12272	-0.00406	-0.069809
20	0.122593	-0.122067	-0.009022	-0.00688
20.9999	0.113961	-0.103466	-0.012403	-0.04613
22.0003	0.101079	-0.098933	-0.020176	0.004713
23.0002	0.130927	-0.122485	0.007572	-0.045629
24.0002	0.114167	-0.103413	-0.023463	-0.042299
25.0001	0.125913	-0.122316	0.003328	-0.029693
26	0.101484	-0.091425	-0.01245	-0.042255
27	0.139104	-0.13434	-0.012623	-0.033813
27.9999	0.10686	-0.103264	-0.008709	-0.026073
29.0003	0.128051	-0.122243	-0.027729	-0.026167
30.0002	0.088651	-0.087095	-0.012934	-0.010301
31.0001	0.127173	-0.118416	-0.019481	-0.042084
32.0001	0.120921	-0.118217	-0.012787	-0.02198
33	0.137572	-0.126555	-0.004309	-0.05377
33.9999	0.137514	-0.134287	0.015251	-0.025387
35.0003	0.134663	-0.122576	0.015693	-0.053506
36.0003	0.078556	-0.071302	-0.012609	-0.030463
37.0002	0.126416	-0.110582	-0.019227	-0.058163
38.0001	0.148044	-0.138403	-0.031503	-0.042061
39	0.174442	-0.170396	0.003393	-0.037198
40	0.104207	-0.083644	-0.000137	-0.06215
40.9999	0.111777	-0.110135	-0.0129	-0.014064
42.0003	0.157601	-0.138752	-0.012017	-0.073765
43.0002	0.140474	-0.134378	-0.015562	-0.037859
44.0001	0.110499	-0.10717	-0.019835	-0.018201
45.0001	0.153929	-0.146463	-0.012454	-0.045688
46	0.123102	-0.103619	-0.023158	-0.062296
46.9999	0.128953	-0.122284	-0.027668	-0.030167
48.0003	0.118849	-0.114252	-0.019721	-0.026128
49.0003	0.146281	-0.142356	0.003366	-0.033487
50.0002	0.08175	-0.079182	-0.008803	-0.018321
