# Supplementary material for: Spatially selective delivery of living magnetic microrobots through torque-focusing
Source: Nat Commun. 2024 Mar 9;15:2160. doi: 10.1038/s41467-024-46407-4 (PMC10924878; doi:10.1038/s41467-024-46407-4)
Supplement: Supplementary file 4 — Source Data [file 41467_2024_46407_MOESM4_ESM.zip › Data_Sorted_by_Figures/Fig_4/4J/Field Characterization/z axis measurements/FittingAnalysis/Nonlin fit of (0,0,7.5) RMF on.csv]

	B (mT)	Bx (mT)	By (mT)	Bz (mT)
Sinusoidal Function [2]
Best-fit values
Amplitude	0.2119	4.911	4.673	0.4348
Wavelength	12.51	12.50	12.50	12.50
PhaseShift	1.244	1.228	-0.2300	-0.9979
Baseline	15.59	-0.2580	1.099	-14.79
95% CI (profile likelihood)
Amplitude	0.1862 to 0.2376	4.901 to 4.922	4.660 to 4.687	0.4262 to 0.4434
Wavelength	12.29 to 12.72	12.50 to 12.51	12.50 to 12.50	12.47 to 12.54
PhaseShift	0.9945 to 1.491	1.224 to 1.233	-0.2355 to -0.2246	-1.037 to -0.9589
Baseline	15.57 to 15.61	-0.2656 to -0.2505	1.090 to 1.109	-14.80 to -14.78
Goodness of Fit
Degrees of Freedom	47	47	47	47
R squared	0.8544	0.9999	0.9999	0.9955
Sum of Squares	0.1978	0.03231	0.05273	0.02198
Sy.x	0.06487	0.02622	0.03350	0.02162
Constraints
Amplitude	0 < Amplitude < 6	0 < Amplitude < 6	0 < Amplitude < 6	0 < Amplitude < 6
Wavelength	0 < Wavelength < 25	0 < Wavelength < 25	0 < Wavelength < 25	0 < Wavelength < 25
PhaseShift	Abs(PhaseShift) < 3.14159	Abs(PhaseShift) < 3.14159	Abs(PhaseShift) < 3.14159	Abs(PhaseShift) < 3.14159
Baseline	Abs(Baseline) < 50	Abs(Baseline) < 50	Abs(Baseline) < 50	Abs(Baseline) < 50
Number of points
# of X values	51	51	51	51
# Y values analyzed	51	51	51	51
