# Supplementary material for: Spatially selective delivery of living magnetic microrobots through torque-focusing
Source: Nat Commun. 2024 Mar 9;15:2160. doi: 10.1038/s41467-024-46407-4 (PMC10924878; doi:10.1038/s41467-024-46407-4)
Supplement: Supplementary file 4 — Source Data [file 41467_2024_46407_MOESM4_ESM.zip › Data_Sorted_by_Figures/Fig_4/4J/Field Characterization/z axis measurements/FittingAnalysis/Nonlin fit of (0,0,-2.5) RMF on.csv]

	B (mT)	Bx (mT)	By (mT)	Bz (mT)
Sinusoidal Function
Best-fit values
Amplitude	0.1213	4.922	4.698	0.4126
Wavelength	12.70	12.50	12.50	12.50
PhaseShift	1.471	-1.699	3.119	2.370
Baseline	7.029	0.1163	-0.3883	5.097
95% CI (profile likelihood)
Amplitude	0.06840 to 0.1742	4.912 to 4.932	4.687 to 4.710	0.4017 to 0.4235
Wavelength	11.93 to 13.48	12.49 to 12.50	12.50 to 12.50	12.46 to 12.55
PhaseShift	0.6133 to 2.282	-1.704 to -1.695	3.115 to 3.124	2.319 to 2.421
Baseline	6.991 to 7.067	0.1090 to 0.1236	-0.3962 to -0.3803	5.090 to 5.105
Goodness of Fit
Degrees of Freedom	47	47	47	47
R squared	0.3121	1.000	0.9999	0.9920
Sum of Squares	0.8294	0.03040	0.03756	0.03503
Sy.x	0.1328	0.02543	0.02827	0.02730
Constraints
Amplitude	0 < Amplitude < 6	0 < Amplitude < 6	0 < Amplitude < 6	0 < Amplitude < 6
Wavelength	0 < Wavelength < 25	0 < Wavelength < 25	0 < Wavelength < 25	0 < Wavelength < 25
PhaseShift	Abs(PhaseShift) < 3.14159	Abs(PhaseShift) < 3.14159	Abs(PhaseShift) < 3.14159	Abs(PhaseShift) < 3.14159
Baseline	Abs(Baseline) < 50	Abs(Baseline) < 50	Abs(Baseline) < 50	Abs(Baseline) < 50
Number of points
# of X values	51	51	51	51
# Y values analyzed	51	51	51	51
