# Supplementary material for: Spatially selective delivery of living magnetic microrobots through torque-focusing
Source: Nat Commun. 2024 Mar 9;15:2160. doi: 10.1038/s41467-024-46407-4 (PMC10924878; doi:10.1038/s41467-024-46407-4)
Supplement: Supplementary file 4 — Source Data [file 41467_2024_46407_MOESM4_ESM.zip › Data_Sorted_by_Figures/Fig_4/4J/Field Characterization/z axis measurements/FittingAnalysis/Nonlin fit of (0,0,5) RMF on.csv]

	B (mT)	Bx (mT)	By (mT)	Bz (mT)
Sinusoidal Function
Best-fit values
Amplitude	0.2107	4.942	4.721	0.4401
Wavelength	12.57	12.50	12.50	12.48
PhaseShift	2.080	2.016	0.5570	-0.2217
Baseline	11.07	-0.1669	0.7520	-9.923
95% CI (profile likelihood)
Amplitude	0.1795 to 0.2419	4.930 to 4.953	4.707 to 4.735	0.4306 to 0.4495
Wavelength	12.32 to 12.83	12.49 to 12.50	12.50 to 12.51	12.45 to 12.52
PhaseShift	1.793 to 2.361	2.012 to 2.021	0.5511 to 0.5630	-0.2620 to -0.1812
Baseline	11.05 to 11.09	-0.1752 to -0.1586	0.7420 to 0.7619	-9.930 to -9.916
Goodness of Fit
Degrees of Freedom	47	47	47	47
R squared	0.7977	0.9999	0.9999	0.9947
Sum of Squares	0.2895	0.03936	0.05825	0.02581
Sy.x	0.07848	0.02894	0.03520	0.02344
Constraints
Amplitude	0 < Amplitude < 6	0 < Amplitude < 6	0 < Amplitude < 6	0 < Amplitude < 6
Wavelength	0 < Wavelength < 25	0 < Wavelength < 25	0 < Wavelength < 25	0 < Wavelength < 25
PhaseShift	Abs(PhaseShift) < 3.14159	Abs(PhaseShift) < 3.14159	Abs(PhaseShift) < 3.14159	Abs(PhaseShift) < 3.14159
Baseline	Abs(Baseline) < 50	Abs(Baseline) < 50	Abs(Baseline) < 50	Abs(Baseline) < 50
Number of points
# of X values	51	51	51	51
# Y values analyzed	51	51	51	51
