# Supplementary material for: Spatially selective delivery of living magnetic microrobots through torque-focusing
Source: Nat Commun. 2024 Mar 9;15:2160. doi: 10.1038/s41467-024-46407-4 (PMC10924878; doi:10.1038/s41467-024-46407-4)
Supplement: Supplementary file 4 — Source Data [file 41467_2024_46407_MOESM4_ESM.zip › Data_Sorted_by_Figures/Fig_4/4J/Field Characterization/z axis measurements/FittingAnalysis/Nonlin fit of (0,0,-5) RMF on.csv]

	B (mT)	Bx (mT)	By (mT)	Bz (mT)
Sinusoidal Function
Best-fit values
Amplitude	0.1607	4.889	4.641	0.3942
Wavelength	12.37	12.50	12.50	12.48
PhaseShift	-2.035	1.514	0.06382	-0.7399
Baseline	11.18	0.2119	-0.7715	10.08
95% CI (profile likelihood)
Amplitude	0.1231 to 0.1984	4.877 to 4.901	4.628 to 4.653	0.3866 to 0.4019
Wavelength	11.96 to 12.80	12.50 to 12.51	12.50 to 12.51	12.44 to 12.51
PhaseShift	-2.549 to -1.519	1.509 to 1.520	0.05869 to 0.06896	-0.7772 to -0.7026
Baseline	11.15 to 11.21	0.2030 to 0.2207	-0.7802 to -0.7628	10.07 to 10.08
Goodness of Fit
Degrees of Freedom	47	47	47	47
R squared	0.6107	0.9999	0.9999	0.9957
Sum of Squares	0.4288	0.04431	0.04514	0.01725
Sy.x	0.09552	0.03070	0.03099	0.01916
Constraints
Amplitude	0 < Amplitude < 6	0 < Amplitude < 6	0 < Amplitude < 6	0 < Amplitude < 6
Wavelength	0 < Wavelength < 25	0 < Wavelength < 25	0 < Wavelength < 25	0 < Wavelength < 25
PhaseShift	Abs(PhaseShift) < 3.14159	Abs(PhaseShift) < 3.14159	Abs(PhaseShift) < 3.14159	Abs(PhaseShift) < 3.14159
Baseline	Abs(Baseline) < 50	Abs(Baseline) < 50	Abs(Baseline) < 50	Abs(Baseline) < 50
Number of points
# of X values	51	51	51	51
# Y values analyzed	51	51	51	51
