# Supplementary material for: Spatially selective delivery of living magnetic microrobots through torque-focusing
Source: Nat Commun. 2024 Mar 9;15:2160. doi: 10.1038/s41467-024-46407-4 (PMC10924878; doi:10.1038/s41467-024-46407-4)
Supplement: Supplementary file 4 — Source Data [file 41467_2024_46407_MOESM4_ESM.zip › Data_Sorted_by_Figures/Fig_4/4J/Field Characterization/z axis measurements/FittingAnalysis/Nonlin fit of (0,0,0) RMF on.csv]

	B (mT)	Bx (mT)	By (mT)	Bz (mT)
Sinusoidal Function [3]
Best-fit values
Amplitude	0.01953	5.039	5.004	0.4590
Wavelength	12.23	12.50	12.50	12.51
PhaseShift	-1.548	-1.608	3.124	2.434
Baseline	5.033	0.01618	-0.009991	0.07781
95% CI (profile likelihood)
Amplitude	0.007623 to 0.03144	5.028 to 5.049	4.997 to 5.010	0.4501 to 0.4680
Wavelength	11.27 to 13.34	12.50 to 12.50	12.50 to 12.50	12.47 to 12.54
PhaseShift	-2.767 to -0.2971	-1.612 to -1.604	3.122 to 3.127	2.397 to 2.472
Baseline	5.025 to 5.042	0.008734 to 0.02362	-0.01466 to -0.005326	0.07147 to 0.08414
Goodness of Fit
Degrees of Freedom	47	47	47	47
R squared	0.1881	1.000	1.000	0.9956
Sum of Squares	0.04308	0.03163	0.01288	0.02344
Sy.x	0.03027	0.02594	0.01655	0.02233
Constraints
Amplitude	0 < Amplitude < 6	0 < Amplitude < 6	0 < Amplitude < 6	0 < Amplitude < 6
Wavelength	0 < Wavelength < 25	0 < Wavelength < 25	0 < Wavelength < 25	0 < Wavelength < 25
PhaseShift	Abs(PhaseShift) < 3.14159	Abs(PhaseShift) < 3.14159	Abs(PhaseShift) < 3.14159	Abs(PhaseShift) < 3.14159
Baseline	Abs(Baseline) < 10	Abs(Baseline) < 10	Abs(Baseline) < 10	Abs(Baseline) < 10
Number of points
# of X values	51	51	51	51
# Y values analyzed	51	51	51	51
