# Supplementary material for: Spatially selective delivery of living magnetic microrobots through torque-focusing
Source: Nat Commun. 2024 Mar 9;15:2160. doi: 10.1038/s41467-024-46407-4 (PMC10924878; doi:10.1038/s41467-024-46407-4)
Supplement: Supplementary file 4 — Source Data [file 41467_2024_46407_MOESM4_ESM.zip › Data_Sorted_by_Figures/Fig_4/4J/Field Characterization/z axis measurements/FittingAnalysis/Nonlin fit of (0,0,2.5) RMF on.csv]

	B (mT)	Bx (mT)	By (mT)	Bz (mT)
Sinusoidal Function [3]
Best-fit values
Amplitude	0.1588	4.925	4.681	0.4200
Wavelength	12.55	12.50	12.50	12.48
PhaseShift	0.8065	0.8654	-0.5892	-1.372
Baseline	6.916	-0.07080	0.3775	-4.958
95% CI (profile likelihood)
Amplitude	0.1001 to 0.2174	4.915 to 4.935	4.669 to 4.693	0.4111 to 0.4289
Wavelength	11.90 to 13.26	12.50 to 12.50	12.50 to 12.51	12.44 to 12.52
PhaseShift	0.09072 to 1.549	0.8612 to 0.8696	-0.5942 to -0.5843	-1.416 to -1.328
Baseline	6.875 to 6.958	-0.07800 to -0.06360	0.3689 to 0.3860	-4.964 to -4.951
Goodness of Fit
Degrees of Freedom	47	47	47	47
R squared	0.3869	1.000	0.9999	0.9948
Sum of Squares	1.017	0.03009	0.04274	0.02383
Sy.x	0.1471	0.02530	0.03016	0.02252
Constraints
Amplitude	0 < Amplitude < 6	0 < Amplitude < 6	0 < Amplitude < 6	0 < Amplitude < 6
Wavelength	0 < Wavelength < 25	0 < Wavelength < 25	0 < Wavelength < 25	0 < Wavelength < 25
PhaseShift	Abs(PhaseShift) < 3.14159	Abs(PhaseShift) < 3.14159	Abs(PhaseShift) < 3.14159	Abs(PhaseShift) < 3.14159
Baseline	Abs(Baseline) < 10	Abs(Baseline) < 10	Abs(Baseline) < 10	Abs(Baseline) < 10
Number of points
# of X values	51	51	51	51
# Y values analyzed	51	51	51	51
