# Supplementary material for: Spatially selective delivery of living magnetic microrobots through torque-focusing
Source: Nat Commun. 2024 Mar 9;15:2160. doi: 10.1038/s41467-024-46407-4 (PMC10924878; doi:10.1038/s41467-024-46407-4)
Supplement: Supplementary file 4 — Source Data [file 41467_2024_46407_MOESM4_ESM.zip › Data_Sorted_by_Figures/Fig_4/4J/Field Characterization/z axis measurements/FittingAnalysis/Nonlin fit of (0,0,-7.5) RMF on.csv]

	B (mT)	Bx (mT)	By (mT)	Bz (mT)
Sinusoidal Function
Best-fit values
Amplitude	0.1588	4.852	4.603	0.3685
Wavelength	12.45	12.50	12.50	12.53
PhaseShift	-1.577	1.929	0.4829	-0.2445
Baseline	15.72	0.2957	-1.141	14.94
95% CI (profile likelihood)
Amplitude	0.1324 to 0.1852	4.840 to 4.863	4.592 to 4.614	0.3611 to 0.3760
Wavelength	12.13 to 12.76	12.49 to 12.50	12.50 to 12.50	12.50 to 12.56
PhaseShift	-1.959 to -1.208	1.924 to 1.933	0.4783 to 0.4876	-0.2826 to -0.2063
Baseline	15.70 to 15.74	0.2875 to 0.3039	-1.149 to -1.134	14.93 to 14.94
Goodness of Fit
Degrees of Freedom	47	47	47	47
R squared	0.7576	0.9999	0.9999	0.9953
Sum of Squares	0.2103	0.03834	0.03445	0.01610
Sy.x	0.06689	0.02856	0.02707	0.01851
Constraints
Amplitude	0 < Amplitude < 6	0 < Amplitude < 6	0 < Amplitude < 6	0 < Amplitude < 6
Wavelength	0 < Wavelength < 25	0 < Wavelength < 25	0 < Wavelength < 25	0 < Wavelength < 25
PhaseShift	Abs(PhaseShift) < 3.14159	Abs(PhaseShift) < 3.14159	Abs(PhaseShift) < 3.14159	Abs(PhaseShift) < 3.14159
Baseline	Abs(Baseline) < 50	Abs(Baseline) < 50	Abs(Baseline) < 50	Abs(Baseline) < 50
Number of points
# of X values	51	51	51	51
# Y values analyzed	51	51	51	51
