# Supplementary material for: Spatially selective delivery of living magnetic microrobots through torque-focusing
Source: Nat Commun. 2024 Mar 9;15:2160. doi: 10.1038/s41467-024-46407-4 (PMC10924878; doi:10.1038/s41467-024-46407-4)
Supplement: Supplementary file 4 — Source Data [file 41467_2024_46407_MOESM4_ESM.zip › Data_Sorted_by_Figures/Fig_4/4H/Field Characterization/x axis measurements/Fitting_analysis/Nonlin fit of (5,0,0) B 17A W 49A RMF on.csv]

	B (mT)	Bx (mT)	By (mT)	Bz (mT)
Sinusoidal Function [2]
Best-fit values
Amplitude	0.2774	5.004	5.036	0.5824
Wavelength	12.58	12.50	12.50	12.48
PhaseShift	2.649	2.195	0.6456	-0.2633
Baseline	5.043	0.2623	-0.1015	-0.007833
95% CI (profile likelihood)
Amplitude	0.2620 to 0.2927	4.993 to 5.016	5.028 to 5.044	0.5750 to 0.5899
Wavelength	12.49 to 12.68	12.50 to 12.50	12.50 to 12.50	12.46 to 12.50
PhaseShift	2.544 to 2.755	2.190 to 2.199	0.6425 to 0.6487	-0.2875 to -0.2390
Baseline	5.032 to 5.054	0.2541 to 0.2704	-0.1070 to -0.09591	-0.01308 to -0.002589
Goodness of Fit
Degrees of Freedom	47	47	47	47
R squared	0.9658	0.9999	1.000	0.9981
Sum of Squares	0.06912	0.03854	0.01804	0.01624
Sy.x	0.03835	0.02864	0.01959	0.01859
Constraints
Amplitude	0 < Amplitude < 6	0 < Amplitude < 6	0 < Amplitude < 6	0 < Amplitude < 6
Wavelength	0 < Wavelength < 25	0 < Wavelength < 25	0 < Wavelength < 25	0 < Wavelength < 25
PhaseShift	Abs(PhaseShift) < 3.14159	Abs(PhaseShift) < 3.14159	Abs(PhaseShift) < 3.14159	Abs(PhaseShift) < 3.14159
Baseline	Abs(Baseline) < 50	Abs(Baseline) < 50	Abs(Baseline) < 50	Abs(Baseline) < 50
Number of points
# of X values	51	51	51	51
# Y values analyzed	51	51	51	51
