# Supplementary material for: Spatially selective delivery of living magnetic microrobots through torque-focusing
Source: Nat Commun. 2024 Mar 9;15:2160. doi: 10.1038/s41467-024-46407-4 (PMC10924878; doi:10.1038/s41467-024-46407-4)
Supplement: Supplementary file 4 — Source Data [file 41467_2024_46407_MOESM4_ESM.zip › Data_Sorted_by_Figures/Fig_4/4H/Field Characterization/x axis measurements/Fitting_analysis/Nonlin fit of (5,0,0) B-16A W-49A RMF on.csv]

	B (mT)	Bx (mT)	By (mT)	Bz (mT)
Sinusoidal Function [2]
Best-fit values
Amplitude	4.900	4.962	4.994	0.5763
Wavelength	12.48	12.50	12.50	12.49
PhaseShift	2.318	-2.366	2.370	1.467
Baseline	12.98	-0.3360	12.44	0.9657
95% CI (profile likelihood)
Amplitude	4.761 to 5.040	4.952 to 4.973	4.989 to 4.999	0.5663 to 0.5862
Wavelength	12.43 to 12.53	12.50 to 12.50	12.50 to 12.50	12.46 to 12.52
PhaseShift	2.262 to 2.373	-2.370 to -2.361	2.368 to 2.372	1.431 to 1.503
Baseline	12.88 to 13.08	-0.3435 to -0.3285	12.43 to 12.44	0.9584 to 0.9729
Goodness of Fit
Degrees of Freedom	47	47	47	47
R squared	0.9907	0.9999	1.000	0.9966
Sum of Squares	5.765	0.03288	0.008501	0.02968
Sy.x	0.3502	0.02645	0.01345	0.02513
Constraints
Amplitude	0 < Amplitude < 6	0 < Amplitude < 6	0 < Amplitude < 6	0 < Amplitude < 6
Wavelength	0 < Wavelength < 25	0 < Wavelength < 25	0 < Wavelength < 25	0 < Wavelength < 25
PhaseShift	Abs(PhaseShift) < 3.14159	Abs(PhaseShift) < 3.14159	Abs(PhaseShift) < 3.14159	Abs(PhaseShift) < 3.14159
Baseline	Abs(Baseline) < 50	Abs(Baseline) < 50	Abs(Baseline) < 50	Abs(Baseline) < 50
Number of points
# of X values	51	51	51	51
# Y values analyzed	51	51	51	51
